# Supplementary material for: Structural-topic aware deep neural networks for information cascade prediction
Source: PeerJ Comput Sci. 2024 Feb 19;10:e1870. doi: 10.7717/peerj-cs.1870 (PMC10909194; doi:10.7717/peerj-cs.1870)
Supplement: Supplemental Information 1 [file peerj-cs-10-1870-s001.zip › 1_txt_file/initial_data1.txt]

27705	25208	470275200	10	25208:25209:1 25208:155821:1 86608:196363:1 86608:25198:1 25200:86608:1 25208:25200:1 25208:25201:1 25209:112954:1 25208:150609:1	5
27706	208794	262224000	19	208794:208799:1 204884:157146:1 204884:223415:1 157150:191717:1 157146:220758:1 157149:157150:1 208794:143594:1 204884:156347:1 157147:155512:1 220758:157149:1 204884:197899:1 208794:157147:1 204884:181572:1 208794:106444:1 157147:220757:1 208794:218729:1 208794:204884:1 204884:220759:1	7
27709	186203	261014400	26	106432:143600:1 186203:64732:1 186203:58814:1 186203:170911:1 143594:143602:1 180162:157132:1 186203:106432:1 106432:226515:1 186203:204884:1 204884:157146:1 224417:98658:1 170910:186214:1 106432:145394:1 106432:145569:1 106432:148920:1 106432:208799:1 106432:143594:1 106432:224417:1 145394:145393:1 186203:180162:1 143602:157149:1 186203:160195:1 106432:218742:1 186203:170910:1 145569:145395:1	0
27712	215520	444441600	10	215520:240053:1 215520:8205:1 215520:243199:1 215520:230348:1 215520:8487:1 8203:185736:1 230348:8203:1 215520:234393:1 215520:235918:1	12
27713	73536	595555200	13	28263:176063:1 73536:28263:1 141494:177307:1 173808:177330:1 28263:141494:1 176063:173810:1 176063:173808:1 73536:37605:1 37605:222989:1 28263:73532:1 73532:33948:1 173810:17086:1	18
27714	167892	592876800	23	173810:33935:1 167892:35137:1 33474:116474:1 167892:33968:1 173810:17086:1 37605:222988:1 28263:176063:1 73625:173810:1 28263:73532:1 167892:33474:1 33968:33933:1 176063:176062:1 173808:140398:1 167892:28263:1 167892:37605:1 167892:140490:1 33968:33936:1 173808:177330:1 176063:173808:1 167892:81067:1 176063:73625:1 33474:73598:1	19
27715	126262	579657600	14	126262:33959:1 126262:134740:1 126262:33947:1 33938:33933:1 126262:69501:1 134740:69493:1 126262:33938:1 126262:33944:1 33942:33931:1 126262:222814:1 126262:74617:1 126262:33942:1 126262:33964:1	10
27716	74625	516844800	20	74625:46951:1 74625:167893:1 74625:106365:1 167893:69412:1 73536:28263:1 74625:73536:1 73532:167890:1 74625:73533:1 74625:142890:1 69412:141465:1 28263:167891:1 74625:74618:1 73536:37605:1 74625:46462:1 74625:177348:1 28263:73532:1 73532:33948:1 74625:21217:1 167893:33964:1	22
27717	86432	450316800	14	86556:86543:1 86432:89629:1 89629:89650:1 89650:89649:1 4253:86431:1 86543:208749:1 86432:205596:1 86432:69917:1 86432:86503:1 86432:86501:1 86431:155870:1 86432:86556:1 86432:4253:1	13
27718	91194	486604800	20	25394:117043:1 91194:4962:1 117030:117011:1 203074:65427:1 91194:146580:1 91194:91188:1 91194:225810:1 194692:203074:1 203074:194714:1 91194:189858:1 25394:241138:1 91195:162492:1 91194:194692:1 4962:4974:1 117001:91121:1 91195:117030:1 91194:25394:1 194714:117001:1 225810:91195:1	19
27719	82590	539136000	15	82590:146632:1 82590:181780:1 146632:83403:1 41089:132627:1 41088:132633:1 132633:73782:1 146632:83405:1 82590:163137:1 82590:41088:1 73782:167020:1 41088:41089:1 41088:83927:1 82590:57947:1 132627:79460:1	17
27721	186802	461808000	11	174490:174494:1 242783:215585:1 186802:243219:1 174490:174495:1 243219:216420:1 243219:242783:1 215585:243218:1 243219:125233:1 242783:242782:1 186802:174490:1	9
27723	130406	506131200	10	130406:161014:1 130406:117238:1 130406:125303:1 130406:28019:1 130406:161020:1 130406:161042:1 28019:28030:1 161020:164793:1 161020:161007:1	10
27724	130410	601516800	27	191084:191083:1 130410:168274:1 210597:191084:1 129734:139719:1 191087:210597:1 130410:129738:1 79400:83300:1 210597:226157:1 130410:211453:1 130410:79653:1 168274:83342:1 83342:122615:1 130410:243228:1 191087:171779:1 79400:78935:1 129738:129744:1 130410:78811:1 226157:209170:1 226157:226147:1 129738:129734:1 130410:211868:1 191084:78868:1 79400:243227:1 83342:129715:1 130410:191087:1 130410:794…	30
27725	243235	213235200	13	116442:99526:1 116444:116449:1 116442:116444:1 99526:77885:1 116442:116446:1 77884:19027:1 243235:116555:1 116555:233094:1 232187:232189:1 116555:116442:1 243235:232187:1 232187:77884:1	4
27726	224886	458179200	20	224886:231808:1 224886:234891:1 224886:234901:1 243239:138213:1 101056:164542:1 224886:184432:1 224886:208214:1 224886:225994:1 224886:226367:1 224886:207443:1 207445:229046:1 224886:165038:1 224886:207445:1 224886:243239:1 224886:217134:1 224886:243237:1 165038:101056:1 165038:106556:1 243239:226363:1	5
27727	178013	349315200	28	178013:87970:1 227114:128009:1 178013:184410:1 203424:207423:1 88854:88489:1 87940:34644:1 178013:134453:1 25406:10150:1 165010:134494:1 178013:88854:1 178013:87940:1 134453:227114:1 196784:144282:1 144282:144281:1 134453:87700:1 207423:25406:1 203424:174152:1 87970:196784:1 34644:82539:1 178013:217613:1 174152:165010:1 178013:81384:1 134453:203424:1 165010:207441:1 88854:87907:1 174152:207443:1 …	73
27728	224888	460166400	14	224888:243239:1 224888:207445:1 243239:138213:1 224888:184416:1 224888:130358:1 224888:231808:1 224888:225994:1 224888:243245:1 243239:226363:1 224888:136273:1 224888:134481:1 136273:117187:1 184416:138002:1	13
27729	184492	589075200	13	115501:144190:1 115501:184506:1 184492:89134:1 184492:121174:1 184492:89300:1 184492:203809:1 184506:93474:1 184492:144204:1 184492:229867:1 184492:229751:1 121174:86824:1 184492:115501:1	3
27730	89368	526521600	15	88056:88053:1 89368:115529:1 88061:89303:1 89368:210602:1 89368:122119:1 89368:88057:1 227927:88775:1 89368:88061:1 122119:227927:1 89368:216209:1 89368:89367:1 89368:83207:1 89367:89352:1 89368:88056:1	45
27733	140899	521769600	10	140899:132768:1 140899:215250:1 140899:142690:1 140899:140900:1 140899:157662:1 140899:160971:1 132768:156654:1 140899:210671:1 157662:170036:1	11
27734	140900	559180800	63	114369:114335:1 43445:171950:1 140900:126138:1 140900:162596:1 132330:132327:1 140900:243281:1 141153:137019:1 140900:189643:1 205868:171353:1 140900:167282:1 171982:171957:1 205868:171954:1 114400:146254:1 140900:166521:1 162596:160615:1 114369:134330:1 140900:157855:1 140900:106667:1 43445:171959:1 205868:176990:1 140900:137047:1 205868:122425:1 140900:162809:1 114400:132330:1 140900:114369:1 1…	54
27735	186076	521769600	15	140183:47156:1 72787:27017:1 92104:140183:1 186076:72826:1 47159:201411:1 21232:92104:1 140185:21232:1 92104:47159:1 186076:186075:1 92104:47153:1 186076:50168:1 186076:140185:1 186076:72787:1 140185:47149:1	9
27736	89726	347155200	18	89726:34644:1 89726:243289:1 89726:178023:1 178016:178026:1 89726:130306:1 178043:178042:1 83069:83064:1 89726:83065:1 89726:178028:1 89726:178016:1 243289:178043:1 89726:83069:1 89726:137955:1 89726:178029:1 89726:178041:1 83069:83068:1 178028:178022:1	4
27737	178080	576720000	13	178080:88242:1 178080:183608:1 178080:89196:1 89477:193085:1 183608:209398:1 183608:88422:1 82746:89477:1 209398:185944:1 183608:134937:1 209398:130422:1 209398:82504:1 178080:82746:1	21
27739	178083	594259200	15	178083:243304:1 178083:226327:1 243303:243301:1 178083:210742:1 243296:243303:1 243301:242693:1 240606:140338:1 243303:205652:1 243303:243302:1 178083:241396:1 243304:240606:1 178083:243298:1 226327:243299:1 178083:243296:1	23
27740	178084	594259200	14	196813:196819:1 173082:227976:1 191550:196818:1 178084:243311:1 178084:243312:1 178084:227980:1 173082:191550:1 196815:243310:1 191550:196812:1 191550:196815:1 227976:178077:1 178084:173082:1 178077:196813:1	6
27741	89479	537408000	57	209398:130017:1 89479:178080:1 88422:115917:1 88435:220578:1 82746:89477:1 209398:87770:1 88435:82708:1 209398:163752:1 88434:82580:1 89479:191547:1 89477:89478:1 88436:130315:1 89479:243361:1 209398:89681:1 144273:144262:1 82579:82571:1 89479:88436:1 89479:82602:1 88436:89196:1 89479:243362:1 144273:134937:1 82572:82700:1 183608:144273:1 144273:130422:1 89149:144264:1 82708:82572:1 115917:82573:…	269
27742	90316	533174400	12	115538:220294:1 115543:115538:1 199565:211369:1 90316:115527:1 90316:199565:1 90316:115550:1 90308:115917:1 90316:115543:1 115543:90308:1 90316:121188:1 115917:220293:1	33
27743	82746	590284800	14	82746:134937:1 208587:208602:1 82746:209398:1 209398:115917:1 220293:208599:1 220293:115686:1 209398:130422:1 82746:89477:1 89477:208587:1 209398:82685:1 115917:220293:1 209398:82504:1 130422:87764:1	15
27744	106360	387676800	17	69416:17951:1 106360:243388:1 152896:104568:1 17951:152898:1 106360:152897:1 106360:238255:1 152885:147126:1 106360:147134:1 152885:69587:1 106360:85945:1 69587:127133:1 147134:152896:1 106360:27051:1 106360:152885:1 106360:69416:1 106360:85942:1	26
27746	142472	608774400	24	142472:89647:1 142472:223522:1 228225:228243:1 223539:220126:1 142472:89661:1 142472:223538:1 228243:219144:1 142472:224818:1 142472:223539:1 228243:228247:1 142472:223518:1 209786:209787:1 224818:142471:1 223538:118552:1 142472:243421:1 224818:228242:1 89661:118621:1 142472:122039:1 228225:193047:1 193047:228241:1 142472:228225:1 118552:223521:1 118552:209786:1	31
27747	223525	599097600	12	223525:223532:1 223541:223522:1 223522:223523:1 121212:115680:1 235661:203893:1 235661:223547:1 223525:220126:1 223525:223541:1 223541:121212:1 223522:235661:1 220126:223521:1	36
27750	200279	249782400	12	86721:128850:1 918:196828:1 91247:110729:1 110729:75518:1 110729:91252:1 200279:918:1 200279:91247:1 110729:86721:1 128850:128849:1 91247:75380:1 918:117731:1	13
27751	88115	627091200	21	213673:182998:1 182998:191638:1 88115:40684:1 40684:215682:1 40684:40676:1 88115:243446:1 191638:186083:1 88115:176632:1 191638:211611:1 186064:191637:1 40676:126877:1 88115:213673:1 211611:230993:1 191638:182999:1 88115:211616:1 213673:186064:1 182998:173819:1 88115:182996:1 88115:243445:1 215682:103241:1	7
27752	54714	531187200	11	243460:54679:1 178988:66072:1 178990:178989:1 66072:179161:1 54714:178990:1 178988:243460:1 66072:75744:1 54714:130536:1 54714:143145:1 143145:178988:1	11
27753	54665	446083200	12	54720:74033:1 54665:54720:1 54665:54124:1 153433:54147:1 124003:74034:1 54665:173904:1 74034:31384:1 153433:153430:1 153433:124003:1 153433:76639:1 54124:153433:1	6
27754	54720	517968000	45	74068:133802:1 178988:66072:1 133843:133846:1 66072:179161:1 54720:66074:1 178988:243460:1 76634:133843:1 54720:243495:1 54720:76634:1 66072:75744:1 243495:74089:1 143145:178988:1 74058:74073:1 54720:74033:1 54720:54704:1 54720:62369:1 66010:126768:1 74058:74068:1 54720:66060:1 75734:66010:1 74058:62339:1 76634:76628:1 54720:74058:1 73938:186427:1 54720:54707:1 54679:130784:1 54720:51973:1 54720:…	126
27755	54723	389059200	14	65634:54730:1 54723:54667:1 54723:54124:1 65634:54711:1 54730:54678:1 54723:143165:1 54730:54720:1 54729:54725:1 66069:54729:1 54723:66069:1 54723:65674:1 66069:65634:1 54720:54714:1	26
27757	241992	491702400	11	137625:78656:1 241992:133486:1 137625:153645:1 241992:137625:1 133486:221828:1 241992:137628:1 137625:137627:1 137627:243503:1 137625:137630:1 241992:225286:1	6
27759	36454	435196800	14	36454:12779:1 36454:70514:1 36454:138437:1 36454:36477:1 36454:9147:1 36454:92563:1 92563:36488:1 36454:92360:1 36454:61049:1 36488:36479:1 36454:92359:1 36488:22525:1 36454:243512:1	48
27761	177588	468460800	19	177588:54929:1 177588:206520:1 8154:8472:1 8455:203530:1 177588:206516:1 31745:97458:1 206516:8475:1 177588:152159:1 8472:8460:1 206516:31745:1 206516:139105:1 177588:108289:1 206516:8154:1 190179:8473:1 190179:8455:1 8154:8442:1 31745:190179:1 206516:7389:1	10
27762	177591	520560000	12	177591:243524:1 243524:243523:1 103204:103285:1 177591:228979:1 177591:103204:1 177591:243521:1 103204:80315:1 177591:243522:1 177591:243525:1 103204:101648:1 177591:109594:1	3
27763	173072	479347200	17	121227:27891:1 171673:27997:1 173072:121227:1 173072:127732:1 173072:165070:1 121227:66951:1 127732:144821:1 87733:82613:1 27891:82609:1 173072:171674:1 173072:144871:1 27891:115534:1 173072:240876:1 173072:82716:1 27891:87733:1 173072:171673:1	5
27765	215138	291859200	25	215138:94929:1 120385:108027:1 215138:120385:1 215138:243538:1 94942:94956:1 120385:94964:1 94938:149144:1 135161:94944:1 94949:94942:1 108027:181535:1 215138:120750:1 94938:157271:1 94929:94938:1 215138:94965:1 181535:166493:1 215138:137781:1 215138:65931:1 108028:234272:1 234272:135161:1 215138:172840:1 94949:94943:1 215138:108028:1 94938:102165:1 215138:94949:1	47
27766	181536	254966400	14	181536:94947:1 149130:94964:1 181536:107283:1 181536:120394:1 208314:128670:1 181536:120390:1 94947:160558:1 174280:172842:1 160558:149130:1 181536:208314:1 181536:187125:1 181536:109492:1 94964:174280:1	3
27767	193117	489628800	28	36124:36094:1 35998:126736:1 36094:36095:1 193117:130801:1 35993:35980:1 193117:36123:1 193117:198686:1 36094:126750:1 36094:66010:1 193117:36028:1 139415:139417:1 36095:35993:1 36095:36052:1 193117:51951:1 126750:35998:1 193117:66012:1 36094:98745:1 36094:66009:1 193117:193118:1 130801:130802:1 35998:126768:1 193117:139415:1 193117:36124:1 66009:126767:1 193117:65919:1 35993:35975:1 193118:30474…	6
27768	30474	581126400	10	36050:51961:1 30474:74074:1 30474:35975:1 30474:194844:1 30474:36050:1 30474:65780:1 74074:74072:1 30474:138759:1 74072:143219:1	1
27769	30559	581126400	23	36078:30448:1 36012:36024:1 30559:105790:1 30559:35999:1 36047:65973:1 36047:35972:1 35977:36069:1 30559:35976:1 36078:35977:1 36078:35959:1 30448:35974:1 35999:36012:1 30559:166309:1 30559:66418:1 36078:36071:1 35959:35973:1 30559:36078:1 36078:36047:1 30559:166310:1 30559:36017:1 30559:243544:1 30559:126750:1	33
27770	65917	494380800	16	65917:51951:1 126769:35980:1 36095:126767:1 65917:198686:1 36094:36095:1 65917:36094:1 130802:126769:1 198686:173956:1 130801:130802:1 35998:126768:1 36094:66010:1 65917:130801:1 173956:193118:1 193118:30474:1 126767:35998:1	10
27771	35953	565315200	14	36248:36036:1 32868:36117:1 36117:36265:1 36117:36047:1 36117:126763:1 126736:32868:1 35953:66038:1 36117:36045:1 35953:36248:1 32868:60901:1 32868:126764:1 35953:126736:1 32868:214916:1	26
27772	36095	565315200	26	36095:74071:1 36117:36265:1 126736:32868:1 36118:224701:1 36095:35993:1 36117:126763:1 36095:36052:1 36095:36248:1 36095:36118:1 32868:60901:1 35975:66036:1 36248:36036:1 32868:36117:1 36095:65987:1 66036:126761:1 35998:126749:1 35998:126768:1 36095:126765:1 36095:65948:1 35951:126736:1 36095:35951:1 35993:35975:1 36095:126767:1 126768:51961:1 126767:35998:1	18
27773	36123	525916800	15	32868:36117:1 181543:126769:1 126769:35980:1 36095:35998:1 36123:66039:1 36123:183615:1 36123:30474:1 181543:30478:1 36123:181543:1 36095:36118:1 36123:36095:1 126769:32868:1 126769:191793:1 36123:234091:1	22
27775	100617	571881600	28	100617:153363:1 109125:214620:1 153366:161672:1 100617:82195:1 214620:243579:1 100592:128022:1 100617:30549:1 100617:100368:1 100617:100608:1 100617:177371:1 100617:153366:1 227763:135602:1 153366:227763:1 153366:227764:1 100368:100369:1 100369:212813:1 100592:100726:1 100617:100432:1 100617:109125:1 100617:243581:1 100617:100592:1 100617:32482:1 153363:243580:1 100368:124302:1 100592:243578:1 10…	36
27777	18647	459993600	11	18696:18661:1 18647:18703:1 18703:18701:1 18647:178574:1 18647:18702:1 18647:18705:1 18701:18696:1 18696:18692:1 18647:226370:1 226370:243585:1	21
27778	121109	527126400	12	18695:123222:1 123657:230324:1 123222:123657:1 18695:121010:1 121109:18695:1 123222:123597:1 123596:209932:1 18696:18693:1 123597:123596:1 121109:18696:1 121109:123117:1	11
27780	38662	605923200	16	111745:195396:1 111745:241448:1 38662:124972:1 38662:182348:1 38662:38655:1 38662:634:1 38662:111745:1 38662:131509:1 38662:46045:1 38662:131510:1 38662:185172:1 38662:47767:1 38655:38643:1 46045:57954:1 195396:141403:1	10
27781	176149	368668800	10	185198:109920:1 176149:66245:1 176149:185198:1 176149:185199:1 21273:131934:1 176149:185195:1 60037:185204:1 66245:21273:1 176149:60037:1	6
27782	188343	455760000	19	169928:207274:1 243609:243608:1 188343:225387:1 243611:141871:1 188349:234900:1 243606:243610:1 243611:243609:1 243606:232696:1 188343:228373:1 188343:243606:1 188343:166030:1 228373:188349:1 188343:243611:1 243609:243607:1 188349:86747:1 130180:169928:1 188343:87703:1 243609:130180:1	11
27783	243612	357177600	16	201915:107636:1 243612:97227:1 243612:201915:1 243612:176122:1 243612:70624:1 201915:152709:1 70624:107355:1 243612:158440:1 243612:202945:1 243612:128465:1 243612:243613:1 243612:189516:1 243612:189513:1 243612:128468:1 97227:152703:1	7
27784	118990	536457600	11	91032:195522:1 200284:94583:1 200284:91032:1 200284:200271:1 200284:139959:1 118990:199839:1 199839:199841:1 199839:94635:1 118990:200284:1 195522:96235:1	12
27785	8178	429753600	21	8486:8202:1 8205:8204:1 240053:239161:1 8486:8203:1 8203:8201:1 8204:15249:1 8201:8196:1 8197:8486:1 8178:8182:1 8178:240051:1 8178:243620:1 240053:8197:1 8178:234393:1 8178:8205:1 5748:5952:1 8197:8206:1 240053:5748:1 8178:240053:1 8178:243619:1 8178:8199:1	26
27786	8197	505958400	21	8197:8487:1 8486:8202:1 8486:243512:1 13037:213480:1 202517:21436:1 8197:13037:1 13037:224122:1 8197:8486:1 8204:15249:1 8486:8203:1 243632:8201:1 243632:243631:1 8197:53637:1 8202:54935:1 213480:202517:1 8197:8204:1 8197:8206:1 8486:243632:1 243512:243624:1 8197:185641:1	24
27787	8201	552096000	10	179137:8188:1 179137:243637:1 8201:54999:1 54999:54994:1 8201:240049:1 240049:179137:1 8201:8196:1 8201:117402:1 8201:169055:1	19
27788	8204	523238400	16	8204:8203:1 169056:243624:1 8204:15249:1 8204:243632:1 54999:54994:1 15249:54999:1 243632:8201:1 243632:243631:1 8204:8202:1 8204:243625:1 243632:169056:1 169056:243639:1 8201:8196:1 8204:243200:1 169056:8189:1	14
27789	8205	515289600	19	8205:8204:1 243631:179137:1 213482:8189:1 8204:8203:1 8205:243512:1 8201:54999:1 8204:243632:1 243632:8201:1 243632:243631:1 8201:240049:1 243639:213482:1 243639:167337:1 8204:8202:1 243632:169056:1 169055:243639:1 243639:50983:1 169056:169055:1 179137:218335:1	13
27790	8206	512697600	11	8206:224122:1 8206:243631:1 8203:8201:1 8206:243625:1 8201:54999:1 8206:243512:1 8206:243200:1 8206:8202:1 8206:8203:1 243512:243624:1	13
27791	160724	224121600	12	225699:243650:1 160724:427:1 434:226826:1 59139:436:1 160724:429:1 160724:225697:1 160724:59139:1 225697:225699:1 427:434:1 160724:243649:1 226826:222618:1	9
27792	232188	268272000	10	99526:116445:1 110020:154939:1 232188:232190:1 110020:19027:1 110020:3846:1 232188:99526:1 232188:154936:1 232188:110020:1 110020:13776:1	1
27795	96467	561254400	13	96467:81105:1 81105:223749:1 187857:187859:1 96467:203687:1 96467:55866:1 203686:140702:1 187857:203686:1 96467:187857:1 96467:96345:1 96467:214962:1 96467:96546:1 187859:41873:1	2
27796	113329	491443200	10	113329:243657:1 113329:243655:1 113329:200433:1 113329:72825:1 243658:121582:1 113329:38683:1 113329:121589:1 113329:243658:1 113329:77364:1	10
27798	221231	261014400	30	131749:8784:1 67711:80664:1 217663:8790:1 62344:194828:1 221231:173761:1 217663:62344:1 62344:176221:1 67711:192610:1 221231:143114:1 243675:80642:1 192611:217667:1 67711:217663:1 194828:54724:1 67711:217670:1 221231:175875:1 221231:130585:1 176221:214388:1 217663:131749:1 176221:58762:1 217663:217669:1 221231:67711:1 143114:181702:1 192610:80650:1 194828:131758:1 221231:173167:1 62344:80640:1 22…	5
27801	166475	235612800	10	4850:37147:1 166432:166477:1 166477:140061:1 166475:4850:1 166477:166479:1 166475:166432:1 166479:25779:1 25779:89206:1 166432:30753:1	65
27803	212201	489024000	90	211103:211087:1 212201:243809:1 212201:234172:1 212201:211117:1 212201:177289:1 220228:224480:1 210958:211005:1 212201:228343:1 211099:32710:1 211087:243852:1 212201:200286:1 212201:234178:1 194743:211099:1 212201:210970:1 243862:211096:1 243865:243851:1 177289:243870:1 243861:178436:1 194743:239677:1 32710:32732:1 211087:211071:1 243862:211125:1 195379:212234:1 212201:234197:1 211055:243861:1 21…	270
27804	212203	332985600	17	212203:243882:1 231851:231861:1 212203:243879:1 106014:231851:1 231851:236828:1 231851:164482:1 243881:231865:1 212203:106014:1 236823:243881:1 212203:236824:1 106014:231200:1 243881:231848:1 231200:88223:1 106014:183446:1 212203:236823:1 212203:243880:1	14
27805	212205	410227200	18	219493:194685:1 87044:195030:1 219493:194674:1 212205:167190:1 212205:189269:1 212205:175203:1 212205:203407:1 212205:193506:1 212205:208284:1 212205:213512:1 194685:194683:1 212205:87044:1 212205:243888:1 212205:194699:1 243888:219493:1 212205:228616:1 193506:194682:1	14
27806	212230	492652800	11	243903:243910:1 212230:232544:1 211105:211118:1 212230:228556:1 212230:211105:1 211105:210936:1 212230:243904:1 243904:243903:1 243910:243909:1 212230:243908:1	16
27807	212231	494467200	18	210943:211015:1 236629:243856:1 210952:210943:1 212231:211818:1 236629:239679:1 243869:32737:1 216721:210960:1 212231:212249:1 212231:216721:1 243856:210932:1 216721:236629:1 212231:243920:1 210960:210952:1 216721:211081:1 212231:198203:1 216721:211070:1 212231:243869:1	42
27808	195379	583718400	10	112449:212222:1 112448:112446:1 195379:212234:1 195379:224376:1 195379:112449:1 195379:112448:1 212229:210896:1 112449:212229:1 195379:243930:1	45
27809	58642	578448000	20	32379:14056:1 32433:32429:1 243933:58629:1 58642:80053:1 58552:32807:1 32219:32430:1 58552:58538:1 32379:32374:1 58642:58552:1 243933:58564:1 80053:32704:1 58642:116569:1 58642:243933:1 32374:32433:1 58642:58554:1 58642:32379:1 58554:147228:1 32219:58626:1 58552:32219:1	10
27811	89872	605145600	14	211917:213068:1 213069:82886:1 89872:89478:1 89872:213069:1 89478:178046:1 213068:213064:1 89478:208600:1 89872:128338:1 211917:82566:1 211917:90074:1 211917:243946:1 89872:222058:1 89872:211917:1	15
27812	122136	564624000	19	122136:5481:1 122136:81242:1 122136:122135:1 122096:122095:1 122135:210286:1 21121:122129:1 122133:51443:1 5481:142313:1 5481:121971:1 122095:90181:1 122136:81191:1 122136:25781:1 122136:21121:1 121971:122096:1 210286:90184:1 121971:121990:1 25781:240654:1 122136:122133:1	9
27813	25772	394675200	11	122008:89179:1 19383:122008:1 225436:19383:1 89179:99049:1 116789:81249:1 89179:69306:1 25768:116789:1 19383:25767:1 25772:25768:1 25772:225436:1	4
27814	45263	394329600	11	45263:118543:1 89718:81194:1 89718:243954:1 45263:89640:1 89662:87924:1 45263:89718:1 89718:45310:1 81194:114063:1 45263:89662:1 89640:45271:1	21
27815	81249	460166400	12	81247:81256:1 138577:122021:1 81247:81245:1 81249:99661:1 81249:121966:1 19396:88898:1 122009:81247:1 81249:122009:1 81249:19396:1 81256:81242:1 81247:138577:1	21
27816	89718	431222400	11	69921:81369:1 69921:81194:1 81368:114063:1 89718:243954:1 81369:227515:1 89718:69921:1 89718:45310:1 114063:45250:1 81369:81368:1 81368:81363:1	8
27817	86003	407548800	18	86003:89718:1 86003:209767:1 81279:81363:1 69921:81194:1 69921:81297:1 81297:81279:1 81368:114063:1 81157:81254:1 114063:45333:1 30831:81157:1 81157:81368:1 86003:85994:1 86003:30831:1 30831:69921:1 86003:89729:1 81194:82618:1 86003:198706:1	19
27819	25781	592876800	10	25781:122132:1 25781:243957:1 122132:81189:1 122132:240654:1 25781:81184:1 25781:209146:1 25781:229790:1 25781:241839:1 209146:91923:1	5
27820	45108	509587200	30	45108:12667:1 209380:43765:1 45108:45110:1 45108:45090:1 45106:45620:1 209380:136638:1 45110:45762:1 136386:126516:1 45108:31772:1 45110:189422:1 45110:209380:1 45110:44945:1 45108:44927:1 45108:44952:1 45097:44920:1 44945:136386:1 136386:136385:1 209380:79930:1 45108:157953:1 44930:44942:1 45108:44930:1 44945:136389:1 45108:46610:1 45108:44956:1 45108:44955:1 46610:78331:1 136638:45097:1 12667:4…	12
27821	88595	533779200	42	88595:229909:1 229909:86217:1 212282:229710:1 184533:144362:1 138280:86683:1 229899:199968:1 88595:86141:1 144368:229797:1 184512:184511:1 229758:91125:1 144368:229776:1 229909:229542:1 86217:144368:1 184533:207130:1 88595:234748:1 229790:229791:1 184491:229790:1 229790:229758:1 184533:229794:1 144368:184564:1 184530:184561:1 229790:184512:1 144362:184530:1 210959:128409:1 184533:184491:1 88595:2…	127
27822	184410	407548800	16	184410:234592:1 242963:207142:1 234596:234618:1 234592:243984:1 242964:243982:1 234594:234754:1 242964:242963:1 242964:234594:1 242964:144091:1 243982:234596:1 184410:242964:1 234592:239041:1 184410:234742:1 184410:234608:1 234592:234629:1	4
27823	178052	508377600	13	178052:82706:1 82706:183481:1 178052:184424:1 213088:213081:1 82706:243990:1 178052:228955:1 178052:86958:1 83198:213088:1 228955:86291:1 243990:243989:1 178052:243993:1 82706:83198:1	18
27825	184436	528508800	40	210950:211038:1 210949:211069:1 211102:210954:1 244004:210953:1 210933:244007:1 234746:234740:1 184436:244012:1 244004:231416:1 184436:86960:1 184436:210950:1 210953:211056:1 184436:210832:1 184436:86953:1 184436:211102:1 184436:211120:1 210933:211021:1 184436:210959:1 184436:86958:1 244004:211075:1 184436:134487:1 210953:210933:1 184436:210820:1 184436:210920:1 211021:210927:1 184436:244011:1 86…	28
27827	157038	387417600	22	157038:102144:1 44822:126473:1 164566:138077:1 126450:126479:1 126473:126471:1 164566:126451:1 126479:157043:1 126451:164576:1 102155:157044:1 157038:126456:1 157038:185016:1 164566:164567:1 164566:164574:1 138077:138112:1 157038:132464:1 157044:126535:1 164566:126582:1 138077:102155:1 132464:164566:1 126451:126450:1 157038:44822:1	19
27828	239693	236217600	14	102138:138134:1 197364:81396:1 239693:110933:1 239693:86577:1 239693:121165:1 197364:85886:1 239693:102138:1 85894:91954:1 86577:85894:1 85894:106479:1 85894:116673:1 239693:137365:1 239693:197364:1	4
27829	86592	240451200	22	86595:101042:1 86596:3272:1 86592:138130:1 101042:86591:1 137506:138127:1 86592:101045:1 138130:137973:1 86592:86026:1 86594:86036:1 86592:101044:1 86596:137506:1 86592:167729:1 86592:86594:1 86596:104539:1 86596:86578:1 86596:85882:1 167729:153140:1 86026:85894:1 86592:86596:1 86592:86037:1 86592:86595:1	37
27830	106701	424483200	12	138876:44448:1 106701:8250:1 106701:106693:1 106693:179603:1 106701:138876:1 106701:140805:1 106701:44467:1 179603:174130:1 106701:48379:1 174130:106705:1 106693:138882:1	3
27831	187821	371952000	10	187821:92109:1 187821:138876:1 37184:38408:1 187821:37184:1 38408:140805:1 187821:45845:1 187821:151180:1 187821:146021:1 138876:138894:1	6
27832	72415	429753600	14	72415:72410:1 72415:72497:1 72415:48379:1 72415:72490:1 72415:24705:1 72415:47794:1 197253:46151:1 72415:72531:1 72415:24267:1 24705:24700:1 72415:37350:1 46151:176885:1 72415:197253:1	19
27834	218269	274665600	18	229994:125708:1 235684:103673:1 218269:218132:1 218269:186161:1 218269:191154:1 218269:229994:1 218269:180159:1 103673:82458:1 218269:180546:1 218269:238587:1 218269:157193:1 218269:237841:1 218269:81608:1 218269:122822:1 218269:235684:1 218269:244038:1 191154:64490:1	6
27835	218270	248400000	12	218270:145416:1 180159:180554:1 218270:123400:1 218269:229994:1 218269:180159:1 218270:218269:1 218270:238588:1 218269:81608:1 180554:154507:1 218270:242576:1 123400:118896:1	3
27836	145416	316742400	10	145416:75261:1 145416:145512:1 145416:75241:1 145416:75185:1 75267:145412:1 145416:75182:1 145416:72096:1 75267:75258:1 145416:75267:1	1
27837	86584	245721600	16	28182:28180:1 86584:106523:1 86580:7955:1 86585:86587:1 86584:230462:1 86581:86589:1 86584:77457:1 86581:75546:1 86587:86579:1 86584:86354:1 75546:28182:1 86585:86581:1 86584:86580:1 106523:106515:1 86584:86585:1	9
27838	153211	363830400	11	209042:244042:1 164105:7194:1 209042:135561:1 153211:209038:1 153211:164105:1 209038:209042:1 209038:209040:1 164105:116025:1 164105:153212:1 164105:7172:1	26
27839	96493	401328000	20	96473:44152:1 96457:96547:1 96493:96448:1 96547:57650:1 44146:44147:1 96547:41879:1 96547:41878:1 96493:21475:1 96473:96454:1 96496:96473:1 96493:55818:1 44146:46759:1 44146:96496:1 96454:96457:1 44146:46115:1 96493:158767:1 96493:44146:1 96547:203678:1 96454:185204:1	8
27840	38629	343094400	24	203679:136741:1 72666:96482:1 38629:33482:1 96482:38596:1 38629:96253:1 136741:87396:1 203679:92116:1 45367:46041:1 96510:96478:1 92116:96517:1 45367:46043:1 46040:46051:1 96447:46040:1 203679:96510:1 72666:96255:1 38629:72666:1 96447:38602:1 72666:27004:1 203679:45367:1 38629:203679:1 96482:60037:1 38629:176411:1 87396:96447:1	19
27841	96547	513907200	15	51311:187861:1 96547:96467:1 96547:57650:1 238938:41879:1 57650:187825:1 96547:173018:1 238938:203688:1 96547:238938:1 187825:51311:1 96547:244047:1 96547:46757:1 96547:203678:1 51311:41878:1 41879:41880:1	0
27842	188379	477273600	53	188379:226735:1 196315:154091:1 226734:243127:1 191989:206014:1 196315:188380:1 206015:188394:1 151051:151016:1 163335:134893:1 21569:124227:1 106668:151017:1 126576:187522:1 188379:158632:1 226736:191989:1 80897:193889:1 206015:211216:1 210385:99007:1 188379:80896:1 188379:153464:1 44926:112001:1 188379:131312:1 188395:210385:1 80897:206015:1 226734:126524:1 226735:106668:1 226735:206002:1 18837…	52
27843	140537	498182400	11	205990:210473:1 141363:138836:1 149376:205990:1 141363:47346:1 141363:140983:1 140537:107859:1 140537:56643:1 140537:141363:1 140537:156775:1 156775:149376:1	3
27844	99743	457488000	10	99743:99736:1 99743:159658:1 197814:120543:1 99743:120545:1 99743:195775:1 99743:197814:1 99743:99740:1 99743:183688:1 99736:150388:1	20
27845	97202	399513600	15	122806:111381:1 97202:105957:1 97202:97224:1 15492:72259:1 97202:97219:1 97202:15492:1 97202:22175:1 97202:166951:1 97202:131447:1 15492:120961:1 97202:167126:1 97202:183518:1 97202:122806:1 97202:186241:1	19
27846	97203	384393600	17	97203:145494:1 145494:82815:1 15492:72259:1 112726:97219:1 97203:22221:1 97203:22209:1 15492:112726:1 97203:158417:1 97203:120069:1 97203:67663:1 67532:22175:1 97203:158420:1 97203:150369:1 67663:67532:1 97203:183518:1 97203:15492:1	30
27852	228318	413424000	24	244110:244116:1 244095:244096:1 228318:244091:1 234619:244093:1 228318:244090:1 244091:244089:1 244094:239042:1 118661:32048:1 228318:144914:1 244091:244095:1 228318:214480:1 228318:234606:1 244093:234602:1 228318:244092:1 244089:244094:1 236530:244110:1 244094:234619:1 228318:118661:1 214478:236530:1 244110:228342:1 228318:216324:1 214480:214478:1 228342:228359:1	61
27853	214481	416534400	10	244089:244124:1 214481:244118:1 214481:214482:1 214481:244089:1 214481:86636:1 244118:244120:1 214482:86629:1 244089:90364:1 244118:244119:1	5
27857	228342	550713600	11	228359:228358:1 228359:244113:1 244109:238207:1 244109:136098:1 228358:204708:1 228359:244097:1 228359:4241:1 228342:228359:1 228359:244109:1 228359:244114:1	26
27858	228345	481161600	13	228345:219492:1 228345:236514:1 228345:10376:1 228345:228362:1 236514:228361:1 228345:244143:1 228345:198208:1 228345:236528:1 228345:237045:1 228345:234452:1 228345:244142:1 228345:179964:1	16
27859	228358	609984000	12	228358:47295:1 228358:231185:1 231182:204708:1 90038:231182:1 231182:169182:1 228358:207163:1 227689:212141:1 231182:207109:1 228358:90038:1 231182:206784:1 207109:227689:1	18
27860	228359	567993600	29	228359:228329:1 228359:244113:1 236535:136169:1 136098:136140:1 228359:228326:1 228359:244097:1 228359:206114:1 228359:4241:1 136098:86669:1 228359:207171:1 228359:244114:1 136098:136147:1 228359:244155:1 136098:136148:1 228359:236535:1 228359:244109:1 136098:136168:1 228359:228358:1 244109:238207:1 136169:136135:1 228359:131066:1 136098:136152:1 204708:144181:1 244109:136098:1 228358:204708:1 22…	61
27861	190484	546825600	10	234452:236561:1 190484:190488:1 179975:190505:1 190484:244158:1 190484:179975:1 179975:234452:1 190505:190474:1 190505:190486:1 190474:190489:1	7
27863	118674	523238400	10	118674:25389:1 118664:118670:1 118674:192557:1 118674:233032:1 118674:118664:1 118674:118671:1 118674:118675:1 118675:118665:1 118674:118669:1	11
27864	51030	586396800	17	120032:185709:1 51030:97513:1 51030:244196:1 51028:120027:1 237810:244182:1 85564:120032:1 120032:244189:1 51028:120028:1 51030:244193:1 237810:75163:1 51028:228932:1 51030:85564:1 51030:51028:1 237810:204836:1 51030:51027:1 97513:237810:1	42
27865	156902	604713600	11	117940:127837:1 156902:168919:1 156902:117943:1 117943:125059:1 125059:125071:1 117943:117940:1 127837:127834:1 125071:125064:1 117943:34021:1 125059:113918:1	37
27866	136393	291859200	48	55351:176144:1 183142:185055:1 50152:55308:1 18106:136741:1 136393:55469:1 52430:148549:1 118724:173829:1 119696:55309:1 55347:38618:1 119696:55460:1 60057:136394:1 52430:55351:1 55351:124965:1 55469:73779:1 124965:87386:1 136393:103138:1 60057:119894:1 55409:55418:1 119894:119896:1 18098:55409:1 124965:35244:1 136394:183142:1 136393:48386:1 183141:120154:1 60057:183141:1 183141:109795:1 55351:26…	66
27870	124978	494467200	18	132569:116217:1 57941:57946:1 57976:57969:1 124978:57968:1 57938:57951:1 57975:57943:1 57938:57950:1 57975:57942:1 124978:55436:1 57977:41909:1 57943:57944:1 57968:57977:1 57944:57941:1 124978:132569:1 57977:57976:1 57976:57975:1 57976:57938:1	28
27871	92071	499651200	12	92071:31420:1 59877:80041:1 92071:109377:1 92071:59877:1 92071:111585:1 83382:31419:1 83382:92067:1 92071:92069:1 92071:83382:1 92071:194755:1 83382:91328:1	3
27872	78816	266716800	12	77453:165148:1 164938:98913:1 78816:164938:1 78816:98914:1 78816:164940:1 164940:77453:1 78816:164939:1 164939:164937:1 78816:98911:1 78816:232717:1 164940:226518:1	3
27873	89713	494380800	11	229184:30777:1 122024:122019:1 89713:213362:1 213362:229192:1 122046:229184:1 122046:122024:1 213362:99648:1 122046:204772:1 99648:122046:1 89713:88884:1	5
27874	206172	607564800	18	206172:89613:1 89620:89244:1 206172:244225:1 206172:128337:1 89244:183473:1 206172:83349:1 89613:225075:1 89244:183478:1 89244:206784:1 225074:122064:1 89244:225074:1 89620:83324:1 206172:153389:1 229057:89925:1 89620:183479:1 89613:89620:1 89613:229057:1	11
27875	244237	229564800	10	222708:222705:1 244237:227847:1 222705:222706:1 244237:222697:1 244237:244238:1 222708:222698:1 244237:236670:1 222708:222711:1 222697:222708:1	3
27876	196043	377740800	16	196043:196046:1 196043:90285:1 196043:28001:1 28000:27891:1 196043:90325:1 196043:90280:1 196043:90326:1 173072:144871:1 196043:28000:1 196043:88387:1 173072:240876:1 171666:173072:1 196046:90291:1 90280:171666:1 171666:238734:1	13
27877	176492	397008000	15	173072:27891:1 176492:90281:1 176492:144808:1 176492:90291:1 90281:171666:1 90281:90293:1 144809:173072:1 176492:193693:1 176492:90325:1 90281:90298:1 144809:144815:1 173072:240876:1 171666:144809:1 144808:240844:1	0
27878	156350	416448000	14	78162:109136:1 156350:184696:1 156350:126959:1 109136:157567:1 156350:148795:1 156350:148747:1 156350:111133:1 109136:157560:1 156350:134426:1 156350:148870:1 156350:145692:1 156350:78162:1 156350:167127:1	49
27879	91100	443059200	25	91100:110738:1 91099:91135:1 91100:91099:1 4962:4974:1 91122:114635:1 91191:161276:1 25393:125386:1 91099:25404:1 25404:25391:1 91099:244256:1 91100:91191:1 91133:91122:1 244256:4962:1 161276:114631:1 91099:132379:1 161276:19532:1 91100:216049:1 19532:143008:1 91100:91133:1 161276:43413:1 91100:4993:1 91099:25393:1 91099:244257:1 25404:4977:1	42
27880	96457	508809600	15	41892:41886:1 96457:96547:1 41886:173018:1 96467:203687:1 173018:96472:1 96499:6409:1 96472:141401:1 41892:46114:1 96547:203688:1 96457:41892:1 41886:96467:1 41886:55811:1 96457:96604:1 96604:96499:1	2
27881	55578	531360000	11	55578:92089:1 41890:47693:1 55538:55532:1 55578:47518:1 55578:140600:1 41890:55539:1 55578:132601:1 55539:55538:1 55578:41910:1 55578:41890:1	23
27884	173218	528508800	13	173218:173246:1 173218:244267:1 173218:244269:1 173246:244265:1 173246:173212:1 173218:134361:1 173218:244268:1 173218:156950:1 173246:244266:1 173218:185030:1 156950:156952:1 185030:185029:1	8
27886	173228	527126400	10	173228:41993:1 173228:244265:1 173228:42002:1 173228:244279:1 173228:229351:1 156950:156952:1 173228:42007:1 173228:122142:1 173228:156950:1	5
27887	185043	481766400	71	244288:244289:1 173250:173214:1 188188:105370:1 185043:212160:1 188188:232078:1 243953:188153:1 223572:223571:1 187559:244293:1 188158:244292:1 187559:244305:1 134277:134305:1 213829:206690:1 173194:134290:1 241476:244306:1 105370:238780:1 10417:215299:1 232078:244287:1 188188:206678:1 241477:227440:1 188188:244311:1 173218:156950:1 244307:176874:1 173226:243953:1 244313:207487:1 241476:118599:1 …	38
27888	198285	554947200	18	90986:198277:1 198285:73785:1 90986:244317:1 198285:127801:1 198259:90982:1 90986:41917:1 198285:134248:1 198285:198259:1 198285:216834:1 198285:244318:1 198285:189102:1 198285:90980:1 198285:90986:1 226018:201164:1 128383:226018:1 41917:128383:1 198285:205796:1	15
27890	244328	222307200	42	191157:197891:1 60552:64490:1 244328:191139:1 81608:145108:1 244328:124700:1 244328:17624:1 191156:62988:1 244328:191157:1 62988:157193:1 191157:145249:1 157193:242578:1 81620:123604:1 244328:195799:1 191157:81728:1 191157:123665:1 103669:81621:1 218270:238588:1 191157:242577:1 180551:81608:1 191157:81726:1 62988:81620:1 60552:180551:1 242578:186161:1 191157:60552:1 244328:109073:1 123665:30718:1…	41
27891	215347	245894400	12	215347:160195:1 160196:160193:1 160196:64876:1 215347:215020:1 160196:107177:1 215347:112396:1 112396:160226:1 215347:107187:1 107187:90372:1 215347:107179:1 107187:160196:1	2
27892	146921	504921600	13	146921:59531:1 59533:146920:1 146921:155669:1 133329:146917:1 155669:76764:1 146921:59533:1 133329:126955:1 146921:133329:1 126953:174926:1 146921:51982:1 126955:126953:1 59533:133289:1	8
27893	114685	228960000	14	76063:114680:1 114685:77945:1 86730:22601:1 114685:114683:1 114685:4130:1 114685:178969:1 68073:110725:1 114685:86730:1 114685:114684:1 114685:68073:1 114685:76063:1 114685:114681:1 68073:110724:1	11
27894	244338	336614400	15	244338:244345:1 244355:244352:1 244341:244339:1 244348:221064:1 221064:106823:1 244342:244341:1 244341:244355:1 244345:244348:1 244345:244346:1 244338:244343:1 244338:244347:1 244338:244344:1 244342:244340:1 244348:244342:1	7
27896	103435	487641600	20	103435:112802:1 112649:241792:1 93690:134655:1 197812:209016:1 112649:112659:1 103435:244391:1 112659:209017:1 103435:164031:1 244383:197810:1 244383:109021:1 103435:112649:1 112649:197813:1 103435:244383:1 197812:244382:1 103435:120543:1 112649:197812:1 197812:197811:1 244382:93690:1 164031:197809:1	62
27897	67674	562723200	12	140246:206453:1 67674:202946:1 137660:225823:1 34993:137660:1 67674:34993:1 137660:137659:1 206451:214553:1 67674:206451:1 206451:140246:1 67674:90732:1 67674:144622:1	1
27899	46620	449712000	12	46645:196266:1 46620:45356:1 96377:96353:1 46620:96377:1 46620:46645:1 45356:81090:1 46620:43401:1 46620:46114:1 196265:173014:1 46620:196265:1 46620:231556:1	3
27901	46625	429753600	29	17998:173017:1 17998:96357:1 46625:125996:1 46620:46645:1 46645:46643:1 46645:196266:1 46620:45356:1 45356:46648:1 46625:149428:1 46625:46620:1 46625:185648:1 96357:81090:1 46643:46641:1 46649:231556:1 45356:46649:1 46625:147435:1 46649:46071:1 46625:46624:1 46644:37651:1 46625:96522:1 196266:173019:1 46645:46644:1 149428:141365:1 45356:17998:1 46625:96449:1 46649:96359:1 46625:46646:1 46625:5765…	27
27902	143169	256176000	40	131749:8784:1 67711:80664:1 217663:8790:1 143169:67711:1 217663:62344:1 217664:131758:1 62344:176221:1 194830:194828:1 217663:143094:1 67711:192610:1 67711:73975:1 143094:175875:1 192611:217667:1 143169:173761:1 67711:217663:1 194828:54724:1 62344:194830:1 67711:217670:1 54724:198676:1 73975:80681:1 143169:243675:1 176221:214388:1 217663:131749:1 176221:58762:1 143169:201493:1 143169:67694:1 6771…	12
27903	166492	443664000	13	166492:65698:1 31453:58802:1 34040:220762:1 244412:36278:1 65700:244413:1 244412:65699:1 65700:65703:1 36278:31453:1 244412:65700:1 166492:244412:1 166492:34040:1 65700:65702:1	7
27904	105788	450316800	11	105788:65700:1 31453:58802:1 105788:65699:1 105788:36278:1 65700:244413:1 65700:65703:1 105788:34040:1 36278:31453:1 31453:58805:1 65700:65702:1	11
27905	206443	573177600	18	206443:234269:1 206443:177735:1 206443:194338:1 206443:231833:1 206443:175994:1 206443:105790:1 206443:244420:1 232361:231273:1 231833:102314:1 150650:36008:1 36008:244421:1 232361:150650:1 206443:230631:1 231273:102348:1 206443:123611:1 206443:66409:1 206443:232361:1	15
27906	112662	462844800	11	112662:56023:1 112659:112668:1 244422:99848:1 112662:244422:1 112662:112661:1 221718:112659:1 112662:221718:1 99848:204455:1 177602:52093:1 99848:177602:1	7
27910	168231	316051200	25	168231:143619:1 143619:143678:1 143678:143655:1 168231:106115:1 184677:223883:1 143678:135505:1 223883:126809:1 168231:135494:1 179015:198175:1 143678:175942:1 143619:159355:1 184677:173392:1 143619:81857:1 168231:184677:1 168231:179015:1 168231:143894:1 168231:143616:1 143616:197388:1 168231:111218:1 168231:105863:1 223883:215426:1 168231:192434:1 223883:198156:1 143678:132215:1	15
27911	168233	254361600	15	168233:191159:1 166953:166960:1 168233:41469:1 167117:111057:1 166959:166956:1 168233:139775:1 166953:166959:1 203389:139786:1 167117:143771:1 111057:166953:1 167117:203389:1 168233:148955:1 168233:167117:1 168233:118385:1	5
27912	232713	456969600	19	232713:220911:1 224886:234891:1 232713:207427:1 232713:224886:1 232713:231374:1 224886:225994:1 232713:232695:1 232713:244470:1 232713:96067:1 244469:208214:1 224886:164542:1 232713:232696:1 224886:207445:1 244469:244471:1 232696:140347:1 244469:184432:1 232713:244469:1 207427:86289:1	3
27916	216251	270086400	14	216246:32139:1 69703:216246:1 216251:68074:1 4000:55655:1 68074:69703:1 69703:216243:1 216246:4000:1 216244:216245:1 68074:69701:1 216251:119404:1 68074:216244:1 62633:32142:1 68074:62633:1	48
27917	186919	263433600	10	186919:188441:1 73908:31385:1 186919:188440:1 188440:31388:1 31388:73908:1 73908:188444:1 31385:65793:1 188440:31387:1 188440:178977:1	1
27919	143419	413424000	46	143419:225080:1 143419:235053:1 143419:70009:1 143419:244536:1 143419:236058:1 143419:106153:1 143419:143979:1 210225:145674:1 210225:244535:1 210225:238305:1 210225:236111:1 210225:232356:1 124777:111136:1 143419:154505:1 143419:236219:1 111007:125668:1 143419:107950:1 106153:180409:1 111136:102343:1 143419:72280:1 210225:213815:1 143419:111007:1 244536:78129:1 210225:241061:1 102343:180142:1 23…	17
27920	143420	377740800	27	143420:118871:1 143419:70009:1 143419:236058:1 72156:143982:1 143420:72273:1 118887:236065:1 143419:72280:1 143420:72156:1 118879:143979:1 143419:111007:1 143420:143422:1 143420:143425:1 143420:64589:1 118887:191181:1 146613:118887:1 143420:146613:1 118887:118879:1 146613:236057:1 143420:130015:1 72156:143418:1 143420:118794:1 72156:143419:1 118887:118870:1 143419:127001:1 236058:125701:1 143419:…	15
27921	214604	550713600	10	214604:154802:1 51732:167948:1 214604:51732:1 51732:123117:1 51732:123115:1 214604:154789:1 167948:167950:1 167950:154776:1 214604:123656:1	18
27922	183142	334800000	22	183142:185055:1 183142:140188:1 55347:38618:1 38618:55443:1 183142:124965:1 183142:55347:1 183142:136511:1 183142:185054:1 183142:136741:1 183142:61133:1 183142:119783:1 183142:18049:1 18049:41014:1 136511:132639:1 55409:55410:1 41014:139286:1 139286:55413:1 183142:136406:1 55347:55868:1 183142:173829:1 124965:55409:1	24
27923	136396	283392000	10	35225:55410:1 126164:200595:1 136396:126164:1 136396:87198:1 136396:35225:1 136396:85527:1 35225:136514:1 136514:136511:1 35225:55868:1	24
27925	179560	444873600	23	191654:134249:1 179560:81322:1 170433:76864:1 179560:215384:1 179560:244560:1 170433:73442:1 191654:73676:1 142911:73675:1 170433:170436:1 179560:142911:1 179560:179564:1 179560:21619:1 191654:51434:1 179560:218497:1 76864:191654:1 76864:73413:1 47497:212052:1 179560:170433:1 170433:170440:1 179560:80833:1 179560:134252:1 170433:47497:1	20
27926	44814	419472000	46	45112:45895:1 44814:44820:1 44817:44823:1 45108:45110:1 44848:44850:1 44820:36383:1 44861:44865:1 44968:44929:1 44860:45112:1 44977:44928:1 198620:44955:1 44975:197554:1 36383:44849:1 44971:45108:1 44848:198620:1 44820:44863:1 45112:44977:1 44820:44855:1 44928:181831:1 44849:44851:1 43521:43777:1 45112:44971:1 44968:197564:1 44814:43786:1 44814:44852:1 44820:44817:1 45110:44945:1 44814:45119:1 44…	35
27927	44817	429753600	81	45108:12667:1 244575:44851:1 44817:44857:1 44865:44864:1 44977:244583:1 43521:43411:1 44817:44823:1 99171:44973:1 44849:44815:1 172235:44972:1 45108:45110:1 44955:44954:1 44848:44850:1 44977:43524:1 44861:44865:1 44968:44929:1 44973:126538:1 164815:190313:1 45621:130316:1 45106:197568:1 44854:45766:1 198620:44955:1 164815:44961:1 45766:45765:1 44817:220113:1 43521:43446:1 189423:244581:1 44861:44…	287
27929	45608	458697600	27	45766:182000:1 244575:44851:1 45636:44964:1 45608:46603:1 44815:151806:1 44968:44929:1 45895:45763:1 45636:43784:1 43784:43468:1 189423:244581:1 45766:45622:1 43760:43761:1 151806:44968:1 45608:244575:1 45763:152021:1 44968:45887:1 45636:45635:1 45636:189423:1 45766:45895:1 44815:45636:1 43761:44941:1 45895:43524:1 244581:181831:1 45608:44815:1 44964:43760:1 45636:45766:1	80
27930	44860	456105600	31	44977:244583:1 44977:43524:1 44850:44961:1 44968:44929:1 44860:45112:1 197554:44935:1 198620:44955:1 44860:44948:1 45112:44977:1 44860:206988:1 44928:181831:1 45103:197563:1 44968:197564:1 43524:45103:1 45112:190313:1 45112:197554:1 43524:44928:1 45112:44968:1 44980:44967:1 45112:158307:1 197564:181982:1 44929:44957:1 43524:44945:1 44860:44850:1 44860:198620:1 44968:44951:1 44980:105676:1 44955:4…	22
27934	96496	471484800	22	96473:96455:1 96496:96473:1 96468:219609:1 96473:131934:1 131934:205658:1 96455:185191:1 96473:96454:1 187825:51311:1 55466:96468:1 96454:185204:1 96457:96547:1 55466:96457:1 51311:41878:1 41879:41880:1 96547:57650:1 96547:41879:1 57650:187825:1 51311:187824:1 96496:96517:1 96473:197697:1 96454:55466:1	9
27935	96375	606960000	15	96375:96342:1 96375:55811:1 96341:44149:1 96499:6409:1 55811:218440:1 55811:120133:1 96375:96604:1 96375:72450:1 96375:219605:1 96341:96498:1 96499:96341:1 96604:96499:1 96375:47804:1 44149:44153:1	7
27936	151076	568252800	11	244621:134443:1 151076:244621:1 244621:160641:1 151076:244620:1 151076:140650:1 151076:174522:1 210695:151074:1 151074:155936:1 210695:174523:1 151076:210695:1	2
27937	196297	621820800	17	196297:191889:1 191889:191874:1 205955:189247:1 191889:244623:1 196297:81113:1 196297:186513:1 148194:135243:1 81113:81112:1 196297:205955:1 158769:205934:1 148194:244622:1 196297:177652:1 196297:112935:1 196297:158769:1 205934:148194:1 205955:186511:1	20
27939	21272	295574400	12	21273:206198:1 176149:66245:1 131926:176149:1 140175:164706:1 21272:208685:1 21272:72666:1 21272:52413:1 52413:39252:1 66245:21273:1 21272:131926:1 21272:140175:1	12
27940	195879	517968000	12	213968:157557:1 195878:143486:1 213878:200226:1 213968:213878:1 213968:103336:1 195878:195406:1 195878:213968:1 195879:195878:1 213968:213967:1 213878:243681:1 195879:190278:1	4
27941	238115	299635200	20	238115:7702:1 238115:217850:1 238115:148739:1 188132:118543:1 238115:188132:1 238115:44366:1 238115:130393:1 118543:212118:1 148739:196017:1 238115:97942:1 238115:179026:1 238115:198612:1 238115:205603:1 148739:213822:1 238115:118546:1 238115:10399:1 205603:226002:1 238115:217095:1 238115:35842:1	105
27943	131362	373507200	19	131362:223428:1 131362:131360:1 131362:113705:1 131362:131640:1 113705:109770:1 113705:128167:1 131362:158419:1 131362:123544:1 131362:143457:1 131362:64626:1 117315:143496:1 131362:143270:1 131362:107761:1 143457:148731:1 131362:109666:1 131640:123488:1 131362:117315:1 113705:131402:1	23
27945	176465	375926400	28	144816:89442:1 176465:86239:1 144810:127733:1 176465:143041:1 130336:144829:1 89928:89931:1 90326:88490:1 176465:121276:1 176465:144874:1 176465:90326:1 176465:196048:1 176465:89928:1 144829:175476:1 176465:196049:1 176465:144812:1 176465:28012:1 240858:88951:1 127727:144810:1 176465:7946:1 196048:240858:1 176465:130336:1 240858:144816:1 144874:127727:1 144874:144880:1 144829:27891:1 144816:89441…	14
27946	144874	382579200	25	127723:121595:1 127723:121126:1 127727:127726:1 144874:240876:1 144810:144817:1 127723:175470:1 144810:121208:1 127727:91352:1 127723:144816:1 175473:27995:1 144808:27891:1 127726:127723:1 104144:175472:1 144817:127733:1 127723:144810:1 104144:127730:1 144874:127727:1 144874:144880:1 104144:144808:1 127727:27964:1 175472:144824:1 144810:175473:1 127726:104144:1 27964:129157:1	7
27948	194832	465436800	10	176577:155435:1 176580:173740:1 194832:176580:1 194832:176577:1 194832:135627:1 155435:194848:1 176577:244679:1 244679:194805:1 176577:176578:1	2
27949	143155	435196800	13	135925:143163:1 143155:52183:1 143155:52184:1 52183:30484:1 51965:51971:1 51967:143156:1 52184:51967:1 143155:135925:1 143155:182453:1 182453:51965:1 143155:244680:1 51967:51966:1	7
27951	117855	536457600	52	117855:97151:1 142587:116508:1 117855:174926:1 117855:150788:1 140036:153063:1 117855:149218:1 117855:70626:1 117855:142584:1 192005:97149:1 117855:80484:1 117855:146932:1 117860:140036:1 117855:51982:1 126976:129006:1 117855:67549:1 142584:107685:1 117855:129004:1 14892:14897:1 70626:56306:1 117855:133327:1 117855:244686:1 117855:133325:1 14897:14898:1 117855:142587:1 97151:137160:1 117855:21659…	48
27952	130039	437011200	13	29837:5666:1 130039:198529:1 130039:196846:1 130039:29837:1 5666:5667:1 130039:62588:1 130039:62590:1 130039:167348:1 29837:41984:1 5667:133061:1 5666:138340:1 5666:138344:1	3
27954	15815	583718400	16	8443:8437:1 8443:127590:1 127590:73692:1 8443:185687:1 226393:8443:1 185687:15805:1 15815:198855:1 15815:131772:1 73692:127588:1 8443:8018:1 127588:203601:1 15815:8460:1 8460:131220:1 15815:226393:1 73692:73691:1	4
27955	217090	470275200	13	224073:63494:1 217100:182087:1 217090:88215:1 217090:10432:1 217090:89663:1 81194:217100:1 217100:45250:1 217090:81194:1 217090:188186:1 217090:89630:1 45250:114061:1 217090:224073:1	20
27957	48568	478483200	17	48568:111565:1 48568:103108:1 48568:186077:1 48568:103109:1 48568:103136:1 111564:83143:1 48568:89413:1 82350:103129:1 48568:117073:1 103129:103112:1 48568:89407:1 185757:135417:1 103136:103135:1 89407:111564:1 82350:185757:1 48568:82350:1	11
27958	163229	521683200	15	161900:214475:1 163229:226063:1 176361:215126:1 194769:176361:1 163229:170347:1 163229:167281:1 194769:215127:1 66287:66276:1 194769:162590:1 163229:169409:1 163229:129655:1 215126:161900:1 163229:194769:1 215126:66287:1	9
27959	106109	550713600	19	74157:72049:1 106109:106108:1 106109:17607:1 74153:74157:1 74157:74156:1 106106:18621:1 106109:17609:1 74153:74158:1 106106:51139:1 106109:106104:1 106102:70957:1 74153:106107:1 17605:106102:1 106109:17608:1 74157:106106:1 74153:106103:1 74157:17605:1 106109:74153:1	28
27960	193499	383788800	31	126473:187929:1 126444:126437:1 205890:126476:1 126444:187941:1 193499:209353:1 31652:31651:1 86436:109975:1 193499:175216:1 175216:86436:1 126449:187955:1 126476:126449:1 187929:129101:1 118564:126444:1 193499:31337:1 175216:179122:1 126437:86554:1 193499:205890:1 86436:86562:1 87737:31652:1 86436:31633:1 209353:118564:1 31633:31634:1 175216:173585:1 126476:126473:1 87737:87734:1 193499:86462:1 …	32
27961	178232	528508800	25	178232:121221:1 144884:86474:1 162815:162705:1 178232:115789:1 178232:31642:1 178232:189571:1 87991:164987:1 178232:144884:1 121221:86496:1 115510:86480:1 121221:189650:1 178232:87991:1 189650:115510:1 178232:189574:1 178232:189573:1 121221:189890:1 178232:193685:1 193516:115713:1 189573:115958:1 86480:86830:1 87991:162815:1 178232:193516:1 115958:189897:1 189573:189570:1	22
27962	31650	525916800	11	126530:31637:1 31647:31641:1 162351:31645:1 162351:31646:1 31646:31643:1 31650:157925:1 31650:162351:1 31647:126530:1 31646:31349:1 162351:31647:1	5
27963	31653	502243200	18	162362:162347:1 165006:124445:1 157923:31349:1 22650:164994:1 31653:165008:1 164994:157923:1 164994:154350:1 31653:161252:1 31349:169353:1 164994:157925:1 154350:31640:1 165008:22650:1 165008:165006:1 157925:188691:1 164994:162362:1 165006:31577:1 188691:164883:1	28
27964	162362	616636800	33	162362:162347:1 162362:244716:1 162362:147550:1 162362:89723:1 147562:193542:1 221805:171729:1 193598:160920:1 162362:147563:1 171703:171701:1 125636:114089:1 193722:193666:1 115713:162346:1 162663:124454:1 147563:147562:1 162362:86299:1 89723:86479:1 193542:221805:1 147550:162343:1 115713:193598:1 193542:178211:1 115640:125636:1 162362:193469:1 86479:147547:1 193598:115640:1 162362:193722:1 1623…	40
27965	221753	396489600	19	85912:188245:1 221753:201913:1 188254:85911:1 188245:188258:1 85912:188248:1 201538:188257:1 188254:188251:1 85911:188260:1 188257:206141:1 188248:201538:1 188248:201605:1 188244:177638:1 221753:244717:1 188244:85912:1 221753:188244:1 221753:188254:1 188244:160710:1 188244:188246:1	14
27967	140511	489628800	15	244720:244718:1 140511:224052:1 140511:244720:1 140511:155336:1 140511:23702:1 44134:96716:1 140511:47703:1 155336:41871:1 140511:163761:1 244721:244719:1 140511:244721:1 140511:44134:1 140511:242784:1 242784:83146:1	2
27968	144282	484185600	18	144282:87647:1 88524:144171:1 88524:144160:1 144487:88519:1 144282:173308:1 144486:144487:1 144282:90310:1 88524:89435:1 88524:138043:1 144281:144486:1 138043:89147:1 144486:111559:1 138043:138006:1 144282:88524:1 88524:89454:1 88524:89308:1 144282:144281:1	10
27969	142165	498700800	12	244737:244736:1 244737:244724:1 142165:244734:1 244734:239688:1 244734:244737:1 142165:244723:1 142165:244738:1 244738:244735:1 244734:244739:1 239688:244733:1 244724:244732:1	14
27971	134928	473385600	20	192446:166920:1 174928:192446:1 134928:71014:1 134928:10462:1 192446:192441:1 108605:131572:1 123362:133790:1 133790:123490:1 134928:113725:1 134928:166922:1 174908:120958:1 134928:134653:1 134928:113720:1 120958:123362:1 166922:174928:1 123362:108605:1 134928:113726:1 166920:174908:1 174908:166923:1	11
27972	38674	607392000	28	38674:205155:1 205155:38611:1 38674:181680:1 38674:55536:1 38674:189056:1 38611:244756:1 205155:244757:1 38674:47393:1 38674:154425:1 155004:189151:1 55521:231551:1 41862:55397:1 38648:38646:1 189151:37401:1 38674:41862:1 38674:38648:1 155004:113351:1 119503:38607:1 38674:220927:1 38674:55485:1 155004:55521:1 38674:189159:1 38674:41870:1 38646:155004:1 41862:127259:1 41870:17079:1 38646:119503:1	88
27973	195703	263433600	17	113264:212523:1 195703:53326:1 195703:146193:1 163746:244770:1 53315:90569:1 195703:125401:1 195703:244768:1 195703:53315:1 195703:2430:1 195703:27974:1 244770:163743:1 27974:113264:1 195703:53311:1 195703:244769:1 244768:163746:1 163746:182281:1	2
27974	7793	542764800	13	234764:40339:1 7793:234764:1 7793:173191:1 205218:197277:1 48068:197278:1 7793:23663:1 234764:48068:1 7793:198071:1 7793:191651:1 198071:203958:1 48068:72437:1 40339:205218:1	10
1	2	-504921600	67	51:22:1 34:3:1 22:26:1 2:61:1 2:68:1 34:44:1 62:72:1 48:33:1 2:92:1 44:45:1 25:87:1 67:32:1 72:29:1 60:28:1 38:21:1 46:156:1 33:5:1 59:30:1 2:67:1 2:70:1 2:52:1 89:155:1 61:64:1 2:154:1 65:37:1 2:55:1 71:59:1 43:36:1 2:51:1 2:69:1 34:24:1 2:6:1 42:41:1 2:62:1 43:54:1 32:25:1 32:40:1 59:66:1 2:47:1 30:39:1 2:58:1 30:38:1 2:94:1 89:153:1 54:157:1 70:88:1 65:46:1 29:34:1 2:95:1 2:49:1 65:31:1 54:89:…	93
2	162	56332800	12	162:170:1 172:165:1 162:172:1 162:173:1 162:167:1 182:181:1 162:168:1 172:171:1 167:182:1 162:166:1 162:169:1	17
3	182	161654400	11	182:213:1 209:207:1 209:212:1 182:209:1 182:181:1 182:199:1 207:206:1 182:211:1 212:210:1 182:208:1	12
4	220	-14688000	20	221:223:1 172:165:1 220:237:1 220:234:1 162:172:1 225:173:1 162:167:1 220:233:1 220:235:1 222:170:1 220:221:1 172:171:1 220:224:1 220:228:1 224:225:1 221:236:1 220:222:1 220:162:1 162:169:1	21
7	310	-1238716800	11	310:368:1 362:288:1 310:363:1 310:364:1 310:365:1 364:366:1 364:361:1 361:328:1 310:362:1 310:367:1	9
8	319	-1322784000	11	319:398:1 319:289:1 401:310:1 398:397:1 403:294:1 319:399:1 319:401:1 319:403:1 402:400:1 403:402:1	4
9	426	233798400	12	426:429:1 426:437:1 427:433:1 434:431:1 434:436:1 426:427:1 426:432:1 434:430:1 427:434:1 426:438:1 426:435:1	4
10	442	-1470182400	12	335:449:1 442:443:1 449:341:1 442:309:1 335:319:1 442:448:1 442:451:1 335:444:1 335:313:1 309:335:1 442:450:1	14
11	468	-1309737600	10	468:476:1 471:474:1 468:469:1 468:472:1 471:473:1 472:471:1 468:477:1 468:475:1 468:289:1	1
13	512	-1475452800	10	308:331:1 512:522:1 522:523:1 512:309:1 512:406:1 331:519:1 512:524:1 512:308:1 512:520:1	13
15	542	-1191369600	15	542:558:1 542:556:1 542:550:1 542:555:1 542:562:1 542:551:1 542:554:1 542:549:1 542:557:1 555:539:1 550:561:1 557:560:1 542:552:1 554:548:1	2
17	289	-1254528000	30	289:392:1 601:342:1 289:310:1 289:582:1 289:285:1 289:581:1 289:374:1 289:600:1 289:603:1 310:361:1 289:602:1 289:343:1 599:595:1 289:352:1 289:597:1 375:599:1 289:580:1 582:583:1 289:607:1 606:598:1 289:605:1 289:606:1 289:375:1 289:604:1 289:601:1 362:288:1 581:363:1 604:585:1 310:362:1	22
18	609	471916800	22	609:650:1 639:652:1 609:656:1 646:640:1 609:643:1 609:651:1 609:639:1 609:645:1 612:641:1 612:646:1 609:653:1 609:644:1 612:638:1 638:637:1 650:647:1 609:649:1 609:612:1 609:648:1 656:613:1 609:642:1 643:636:1	9
25	335	-1414972800	15	335:449:1 340:338:1 449:341:1 335:319:1 341:800:1 319:402:1 335:444:1 340:387:1 335:313:1 335:340:1 335:307:1 335:801:1 340:798:1 335:796:1	11
26	802	-1388534400	13	802:800:1 802:801:1 802:810:1 802:812:1 795:735:1 802:806:1 810:814:1 802:729:1 807:289:1 289:310:1 802:807:1 802:795:1	10
27	293	-1190160000	12	816:824:1 293:819:1 293:820:1 816:821:1 815:818:1 293:822:1 293:816:1 293:815:1 293:282:1 816:823:1 823:817:1	4
28	841	-1396483200	13	841:851:1 857:853:1 841:859:1 841:858:1 841:856:1 841:842:1 376:854:1 853:855:1 859:857:1 859:850:1 842:852:1 857:376:1	10
29	578	-1057276800	11	866:864:1 578:861:1 578:836:1 578:867:1 865:860:1 865:346:1 578:863:1 864:865:1 836:866:1 578:593:1	2
31	879	-165369600	27	879:896:1 879:880:1 900:898:1 884:907:1 895:890:1 880:897:1 891:885:1 879:899:1 897:894:1 879:889:1 879:903:1 893:891:1 890:892:1 891:908:1 908:884:1 880:895:1 880:888:1 895:886:1 879:904:1 904:902:1 879:901:1 884:882:1 879:887:1 879:900:1 886:883:1 903:893:1	23
32	929	121910400	17	934:931:1 935:932:1 929:942:1 944:943:1 932:933:1 929:945:1 929:934:1 934:944:1 931:938:1 929:941:1 933:946:1 945:940:1 941:930:1 946:936:1 945:939:1 934:935:1	2
33	344	-654912000	10	344:973:1 987:983:1 344:985:1 344:984:1 344:717:1 344:979:1 344:715:1 344:986:1 344:987:1	31
35	736	-1393804800	11	319:289:1 736:735:1 1030:295:1 735:319:1 1027:1026:1 736:1030:1 319:399:1 1030:1027:1 736:1029:1 736:313:1	5
36	735	-1351900800	11	319:398:1 735:319:1 397:1028:1 1028:1031:1 398:397:1 319:402:1 735:733:1 319:399:1 400:310:1 402:400:1	2
38	1055	-1391212800	14	1063:1069:1 1059:1061:1 1059:1067:1 1057:1070:1 1059:1056:1 1056:1066:1 1055:302:1 302:1068:1 1056:1057:1 1058:1060:1 1067:1058:1 1055:1059:1 1055:1063:1	3
39	1080	-582768000	42	1110:1108:1 1107:1086:1 1134:1102:1 1087:1088:1 1132:1117:1 1100:1087:1 1080:1126:1 1080:1120:1 1080:1124:1 1127:1133:1 1080:1109:1 1087:1099:1 1127:1125:1 1080:1101:1 1131:1105:1 1080:1104:1 1130:1100:1 1080:1132:1 1080:1127:1 1080:1123:1 1123:1110:1 1080:1097:1 1134:1114:1 1134:1113:1 1104:1098:1 1106:1122:1 1130:1121:1 1080:1129:1 1080:1119:1 1134:1106:1 1134:1107:1 1080:1118:1 1080:1131:1 108…	61
41	543	-1211241600	13	1240:555:1 1245:542:1 1243:1244:1 543:1238:1 539:1241:1 543:1245:1 1244:1239:1 555:576:1 555:539:1 1240:1243:1 1240:1242:1 543:1240:1	0
43	1280	-1404432000	14	1287:1070:1 1280:1055:1 1287:289:1 1059:1056:1 1280:1286:1 1055:1069:1 1280:1281:1 1280:1288:1 1056:1057:1 1280:1287:1 1288:1282:1 1055:1059:1 1287:855:1	5
45	1295	-1428019200	12	1295:411:1 1295:1280:1 1060:1309:1 1060:1310:1 1059:1056:1 1295:1313:1 1056:1314:1 1295:317:1 1280:1059:1 1056:1060:1 1295:1312:1	10
46	1056	-1341360000	11	1057:1314:1 1341:1066:1 1070:1064:1 1314:1341:1 1056:1340:1 1341:1070:1 1341:289:1 1056:1057:1 1056:1339:1 1056:1060:1	2
47	1342	-1219190400	19	1342:1343:1 1358:1352:1 1353:817:1 1353:819:1 1342:1356:1 1358:1351:1 1342:1348:1 1351:1355:1 1355:1346:1 1342:282:1 1351:1347:1 1342:1357:1 1356:1358:1 1352:1353:1 1346:287:1 1356:1354:1 1342:1349:1 1358:1350:1	3
48	1346	-1088899200	11	1374:1372:1 1371:1373:1 1371:1370:1 1346:1367:1 621:1369:1 1372:621:1 1346:1374:1 1374:1371:1 1346:287:1 1346:1344:1	9
49	750	-1336003200	18	1395:1394:1 1387:1395:1 1381:1384:1 750:1392:1 750:1387:1 1394:1393:1 750:1385:1 750:1383:1 1392:1377:1 1376:1386:1 750:1388:1 750:1391:1 1389:1376:1 1393:1389:1 1381:1382:1 1394:1390:1 1386:1381:1	4
55	1502	-1033603200	69	1682:1690:1 1684:1700:1 1502:1730:1 1732:1522:1 1502:1550:1 1674:1671:1 1502:1719:1 1502:1713:1 1502:1718:1 1502:1717:1 1731:1725:1 1502:1720:1 1502:1545:1 1692:1685:1 1725:1691:1 1502:1684:1 1502:1524:1 1708:1678:1 1712:1714:1 1686:1699:1 1502:1546:1 1502:1728:1 1725:1721:1 1524:1731:1 1502:1716:1 1502:1525:1 1724:1682:1 1502:1677:1 1727:1672:1 1732:1726:1 1679:1674:1 1711:1673:1 1724:1683:1 172…	154
56	1503	-1025740800	90	1503:1950:1 1503:1766:1 1503:1962:1 1903:1916:1 1503:1915:1 1916:1921:1 1503:1932:1 1902:1783:1 1503:1525:1 1768:1933:1 1503:274:1 1503:1942:1 1503:1958:1 1524:1731:1 1503:1522:1 1783:1745:1 1503:1763:1 1503:1940:1 1708:1952:1 1503:626:1 1525:1769:1 1926:1949:1 1503:1930:1 1503:1918:1 1761:1923:1 1503:1904:1 1503:1939:1 1958:1708:1 1503:1524:1 1768:1929:1 1904:1781:1 1725:1910:1 1725:1691:1 1716:…	167
57	1064	-1215129600	17	1974:1976:1 1978:1967:1 1064:1979:1 1975:342:1 1064:1973:1 1064:1982:1 1981:1974:1 1064:1983:1 1983:1975:1 342:1972:1 1064:1980:1 1064:1306:1 1064:1311:1 1974:1978:1 1976:1977:1 1064:1981:1	10
59	2061	-1187568000	16	2061:1351:1 2036:2070:1 2068:2067:1 2036:2075:1 2067:2071:1 2036:2062:1 2070:2063:1 2063:1346:1 2061:2065:1 2069:2073:1 2036:2068:1 2061:2069:1 2061:2036:1 1346:287:1 2061:2066:1	3
62	2114	-1412294400	22	2114:2120:1 1063:1069:1 1287:1314:1 1056:1057:1 2114:411:1 1288:1282:1 1341:1066:1 1280:1055:1 2114:1496:1 2114:2121:1 1059:1056:1 1341:1070:1 1280:1288:1 2114:1280:1 1055:1059:1 2114:2122:1 1280:1287:1 1280:1286:1 1314:1341:1 1059:2119:1 1055:1063:1	11
65	1311	-1198022400	12	2180:1307:1 1311:2180:1 1311:845:1 1311:2116:1 1311:2179:1 1311:2031:1 2174:2177:1 2180:1967:1 1311:342:1 1311:2178:1 1311:2174:1	9
67	2209	-1219190400	13	2215:2211:1 2217:2212:1 2211:2218:1 607:2217:1 2225:2213:1 2211:2219:1 607:2220:1 2210:607:1 2209:2210:1 607:2215:1 2209:2221:1 2211:2225:1	6
68	2215	-1183507200	10	2229:2233:1 2230:2229:1 2218:2231:1 2215:2211:1 2215:2227:1 2211:2218:1 2215:2228:1 2229:2234:1 2218:2230:1	4
70	2246	-741744000	14	2269:2265:1 2251:2263:1 2268:2270:1 2246:2248:1 2261:2264:1 2246:2267:1 2246:2269:1 2270:2266:1 2246:2268:1 2246:2251:1 2246:2261:1 2267:2262:1 2261:2250:1	12
73	1015	-1472860800	15	2314:2315:1 1015:2317:1 1021:545:1 2318:701:1 2314:2313:1 1015:2319:1 1015:2314:1 1015:2303:1 1015:2318:1 1015:2312:1 2319:1022:1 2314:2304:1 2313:1021:1 2319:2316:1	12
75	2337	-615513600	11	2337:2341:1 2337:2348:1 2344:2342:1 2337:2345:1 2337:2350:1 2337:2344:1 2337:2347:1 2337:2349:1 2342:2343:1 2350:2346:1	7
77	328	-1096761600	11	328:394:1 328:2379:1 328:730:1 328:350:1 328:533:1 533:528:1 731:2374:1 350:531:1 730:2377:1 730:731:1	7
78	2040	-1183507200	20	2040:2386:1 2041:2065:1 2068:2067:1 2040:1023:1 2401:2407:1 2040:2391:1 2040:2041:1 2401:2036:1 2400:2062:1 2040:2400:1 2040:1051:1 2386:2401:1 2036:2068:1 2401:2405:1 1346:1374:1 2067:1346:1 2067:2403:1 2400:2408:1 2036:2070:1	5
79	2392	-1232236800	10	2036:2411:1 2392:2412:1 2392:2413:1 2413:2410:1 2411:2070:1 2380:2036:1 2380:2386:1 2392:2409:1 2392:2380:1	4
80	2394	-1248048000	13	2415:2040:1 2040:2386:1 2394:2415:1 2380:2382:1 2040:2391:1 2394:2392:1 2040:2036:1 2036:2062:1 2382:2416:1 2394:2414:1 2392:2380:1 2394:1348:1	1
81	2396	-1307059200	14	2396:2422:1 2396:2035:1 2422:2061:1 2394:2392:1 2414:2416:1 2421:2415:1 2394:2414:1 2380:2386:1 2422:2394:1 2392:2380:1 2396:2418:1 2422:2421:1 2396:2393:1	9
86	350	-1073001600	17	350:2495:1 445:2377:1 350:279:1 350:334:1 334:528:1 534:445:1 531:2493:1 731:2496:1 2499:2491:1 534:2500:1 2491:2490:1 2496:2499:1 350:531:1 334:731:1 350:2492:1 350:534:1	8
88	2526	-281318400	23	2526:2547:1 2526:2534:1 2526:2556:1 2548:2549:1 2532:2539:1 2526:2552:1 2555:2548:1 2526:2550:1 2556:2540:1 2555:2554:1 2555:2551:1 2552:2544:1 2552:2543:1 2526:2555:1 2526:2553:1 2542:2538:1 2554:2532:1 2544:2541:1 2538:2537:1 2548:2545:1 2546:2542:1 2545:2546:1	15
89	2063	-1108598400	13	2573:2417:1 2063:2574:1 2063:2576:1 2565:621:1 2063:2572:1 2063:2567:1 2576:2573:1 2574:2575:1 2063:1346:1 2063:2384:1 621:1369:1 2572:2565:1	10
91	2599	70934400	10	2602:2610:1 2599:2601:1 2599:1042:1 2599:2606:1 2599:2602:1 2604:2608:1 2599:2609:1 2599:2605:1 2599:2604:1	3
92	607	-1192838400	12	2230:2229:1 2218:2231:1 2215:2211:1 2217:2212:1 2641:2218:1 607:2217:1 607:2644:1 2218:2230:1 607:2215:1 2644:2641:1 607:2220:1	5
94	2665	-695779200	11	2665:2677:1 2678:2263:1 2665:2649:1 2657:2518:1 2649:2657:1 2665:2675:1 2665:2678:1 2657:2654:1 2649:2658:1 2665:2175:1	36
97	2728	-1491177600	11	2728:2194:1 2728:2729:1 335:341:1 2728:802:1 2728:451:1 335:313:1 2728:448:1 309:335:1 2728:309:1 2728:450:1	7
98	764	-1420070400	13	738:744:1 764:857:1 747:745:1 749:2733:1 744:741:1 747:765:1 747:2732:1 764:749:1 738:332:1 741:739:1 764:738:1 738:747:1	6
99	2324	-1215129600	16	2308:539:1 1245:542:1 2324:2746:1 2323:2745:1 1243:1244:1 2746:1240:1 560:2323:1 1244:1239:1 1240:1243:1 1244:560:1 2324:2744:1 2324:2742:1 1245:2308:1 1240:576:1 2746:1245:1	2
100	2322	-1219190400	27	2745:548:1 2323:2745:1 551:2742:1 560:2323:1 555:576:1 1244:1239:1 1240:2747:1 1244:560:1 2322:543:1 1240:1242:1 1243:1244:1 1240:1243:1 2745:551:1 2311:2746:1 2746:1245:1 2322:2311:1 2311:2320:1 2322:2750:1 2311:2748:1 551:2749:1 2745:1241:1 1245:2308:1 1240:555:1 1245:542:1 2748:2744:1 2746:1240:1	4
101	2326	-1219190400	21	1240:555:1 1245:542:1 2745:2749:1 2311:2744:1 2323:2745:1 2746:1240:1 1243:1244:1 560:2323:1 2311:2320:1 555:576:1 1244:1239:1 1240:2747:1 2326:2311:1 1245:2308:1 1240:1243:1 1244:560:1 2326:543:1 2311:2746:1 1240:1242:1 2746:1245:1	5
103	2772	-1092960000	10	2778:2781:1 2778:2774:1 2783:2778:1 2772:2782:1 2782:2773:1 2773:2777:1 2781:1230:1 2772:2783:1 2778:2775:1	5
104	2796	-1485907200	10	2796:841:1 2798:1055:1 2796:2798:1 2796:2799:1 2796:872:1 2798:1077:1 2796:737:1 2798:1496:1 2796:2119:1	5
105	2263	-611625600	13	2263:2820:1 2816:2818:1 2819:2811:1 2816:2814:1 2815:2819:1 2819:2813:1 2263:2821:1 2263:2810:1 2818:2815:1 2263:2816:1 2818:2817:1 2819:2812:1	38
108	2887	-1443830400	10	2887:2891:1 2887:2893:1 841:859:1 2892:2894:1 2892:841:1 2887:1313:1 2887:2892:1 859:857:1 2887:1281:1	10
109	2471	-1322784000	10	2208:289:1 2471:1420:1 289:604:1 2471:2927:1 2926:370:1 2927:2925:1 604:585:1 2471:2208:1 2208:2926:1	1
110	2928	388022400	17	2928:2929:1 2939:2955:1 2928:2939:1 2928:2961:1 2941:2934:1 2928:2938:1 2939:2953:1 2928:2952:1 2928:2940:1 2928:2941:1 2928:2930:1 2928:2935:1 2928:2937:1 2928:2960:1 2938:2936:1 2928:2954:1	18
111	2934	432432000	19	2934:3028:1 3029:3031:1 2934:3048:1 3029:3026:1 2955:3032:1 3027:2959:1 2934:3034:1 2934:3029:1 2955:3030:1 3029:3027:1 2955:3047:1 2955:2951:1 2934:3046:1 2934:2953:1 3047:3024:1 2934:2955:1 2934:2994:1 2934:3033:1	56
113	2949	629683200	26	3089:3086:1 3093:3075:1 3089:3085:1 2949:2948:1 2949:3095:1 3093:3081:1 3082:3077:1 3010:3076:1 3010:3078:1 2949:3088:1 3094:3079:1 3074:3072:1 3089:3083:1 3095:3093:1 3085:3073:1 3012:3084:1 2949:3012:1 2949:3011:1 2949:3089:1 3080:3074:1 2949:3087:1 3010:3080:1 3012:3094:1 3094:3082:1 3086:3010:1	10
114	3099	619142400	12	3108:3107:1 2948:2946:1 3099:3088:1 3099:3108:1 3099:3109:1 3109:3106:1 3106:3103:1 3099:2948:1 3099:3105:1 3106:3104:1 3099:3102:1	7
115	3025	592876800	16	3025:3016:1 2948:2946:1 2946:3122:1 2946:3121:1 3025:3018:1 3016:2942:1 3018:3124:1 2949:3079:1 3014:3128:1 2949:2948:1 3018:2949:1 3018:3014:1 3025:3099:1 2948:3123:1 2942:3129:1	27
116	2959	588816000	22	3140:3134:1 2959:3138:1 2959:3143:1 3140:3005:1 3144:3142:1 3144:3109:1 3043:2942:1 2959:3144:1 3144:3016:1 2959:3139:1 3044:3141:1 2959:3137:1 2942:3129:1 3043:3042:1 3129:3136:1 3044:3041:1 3144:3044:1 2959:3043:1 3041:3121:1 3041:3135:1 3129:3140:1	7
119	3031	545443200	12	3108:3107:1 3031:3162:1 3099:3108:1 3099:3109:1 3160:3158:1 3109:3106:1 3031:3161:1 3031:3094:1 3162:3160:1 3162:3159:1 3160:3099:1	5
120	2311	-1215129600	11	1240:555:1 1245:542:1 1240:1239:1 2746:1240:1 2748:2744:1 2311:2320:1 2311:2748:1 1245:2308:1 2311:2746:1 2746:1245:1	3
121	2312	-1362268800	10	3186:604:1 2312:254:1 2312:858:1 3184:3185:1 3186:848:1 2312:853:1 3186:3184:1 2312:1007:1 2312:3186:1	10
122	2314	-1414972800	13	3194:1021:1 2314:2315:1 3195:3194:1 2314:2313:1 545:3193:1 3194:3188:1 3188:545:1 2314:3197:1 2304:3195:1 1021:2740:1 2314:878:1 2314:2304:1	13
123	361	-1124496000	11	361:396:1 350:334:1 328:730:1 328:350:1 731:2496:1 730:528:1 361:328:1 361:727:1 730:731:1 361:3216:1	6
124	338	-1278201600	10	336:368:1 338:400:1 338:814:1 338:336:1 289:310:1 338:3217:1 338:289:1 338:393:1 310:362:1	7
125	3219	-1417392000	12	3219:768:1 3219:1282:1 3219:1071:1 3220:1079:1 768:772:1 3219:3222:1 3219:3220:1 1078:1077:1 1079:1072:1 1071:1074:1 1079:1078:1	6
126	3225	-1073001600	16	3226:3228:1 3226:3242:1 3225:3244:1 3248:3243:1 3243:3240:1 3246:3241:1 3225:3249:1 3249:3247:1 3245:3238:1 3242:3246:1 3225:3248:1 3225:825:1 3246:3237:1 3225:3226:1 3225:3245:1	13
127	136	-285465600	10	136:142:1 129:3258:1 3258:3253:1 136:3257:1 3258:3256:1 3256:3254:1 3258:110:1 136:3252:1 3257:129:1	7
128	2226	-986256000	18	2226:3291:1 3294:3312:1 2226:3320:1 3319:3322:1 2226:3319:1 3319:3323:1 2226:3294:1 2226:3293:1 2226:1781:1 3322:3316:1 2226:3311:1 3316:3318:1 2226:3292:1 3294:3309:1 2226:3321:1 2226:3313:1 2226:3310:1	25
129	2733	-1328140800	17	2733:3371:1 2733:3368:1 2733:1324:1 2733:577:1 3372:3367:1 2736:2732:1 2733:303:1 2732:2735:1 2733:3363:1 2733:765:1 765:2736:1 2733:3364:1 3370:3372:1 1324:301:1 2732:3370:1 1324:289:1	6
130	3373	-1286064000	11	3377:3374:1 3378:3379:1 3380:3382:1 3380:3377:1 3378:3375:1 3382:3378:1 3381:3380:1 3373:3381:1 3378:3376:1 3380:3383:1	0
136	3199	-1304380800	13	3447:3449:1 3448:3447:1 3199:2392:1 3448:577:1 2392:2386:1 3199:254:1 3198:3191:1 3199:878:1 3191:2412:1 3199:3448:1 3191:3187:1 3448:3198:1	0
138	3460	-1354320000	14	3460:3470:1 3460:3457:1 3468:3476:1 3460:2237:1 3472:3473:1 3460:3477:1 3460:3468:1 3479:3453:1 3460:2245:1 3460:3474:1 3468:3479:1 3460:3472:1 3460:3469:1	4
140	3503	-331516800	10	3503:3524:1 3503:3525:1 3503:3519:1 3523:3522:1 3503:3523:1 3503:3521:1 3503:3526:1 3503:3528:1 3503:3520:1	27
142	2555	-231465600	25	3557:3554:1 2545:3561:1 2548:2549:1 2546:3560:1 2555:2548:1 2555:3562:1 3557:3565:1 2542:3557:1 2555:3546:1 3563:2542:1 2555:2554:1 2555:2551:1 2545:3556:1 3557:3558:1 2542:2538:1 2554:2532:1 2554:3564:1 2538:3555:1 2555:3559:1 2538:2537:1 2545:3563:1 2548:2545:1 2545:2546:1 3557:3551:1	24
143	3589	-307756800	10	3603:3595:1 3603:3602:1 3589:3591:1 3589:3590:1 3589:3594:1 3589:3596:1 3589:3592:1 3589:3603:1 3589:3593:1	11
144	2703	-1245456000	11	2703:3610:1 3612:2704:1 2703:3611:1 2704:1491:1 2703:3613:1 2705:2695:1 2703:2700:1 2704:2705:1 2703:3612:1 2703:585:1	1
145	3586	-1304380800	12	3614:3624:1 3626:585:1 3624:3622:1 3586:3626:1 3586:3629:1 3627:3614:1 3627:3625:1 3586:3628:1 3624:3623:1 3586:3627:1 3586:3582:1	7
146	3587	-1317600000	13	3587:3630:1 3634:772:1 3587:3586:1 3633:3636:1 3587:3637:1 3587:3632:1 3635:3584:1 3637:3634:1 3587:3635:1 3587:3633:1 3587:3631:1 3587:1060:1	1
147	3650	-1428019200	14	3650:3446:1 3666:3661:1 3650:3653:1 3650:3668:1 3650:768:1 3650:3651:1 3663:3666:1 3659:3667:1 3665:3659:1 3652:3656:1 3666:3652:1 3650:3663:1 3650:3665:1	8
148	582	-1237507200	14	846:843:1 582:3688:1 3184:2876:1 582:3689:1 582:3690:1 582:583:1 3184:1311:1 582:846:1 3688:2031:1 582:3184:1 3688:847:1 3690:3685:1 3690:342:1	12
149	3691	-126230400	14	3692:3725:1 3691:3739:1 3691:3704:1 3691:3692:1 3692:3698:1 3691:3703:1 3691:3702:1 3691:3726:1 3691:3693:1 3691:3699:1 3691:3701:1 3693:3728:1 3692:3700:1	40
150	853	-1261094400	20	853:1308:1 853:289:1 582:583:1 3184:3744:1 3747:585:1 853:3748:1 853:3749:1 289:602:1 853:3747:1 3749:1064:1 289:582:1 853:855:1 855:3750:1 582:3184:1 3750:1065:1 1065:1983:1 3744:342:1 3184:847:1 1064:1981:1	5
151	855	-1250726400	13	1978:1967:1 1975:342:1 1065:1311:1 1983:1975:1 1065:1983:1 3750:1065:1 855:3750:1 855:3434:1 1064:1974:1 3750:1064:1 1974:1978:1 855:1285:1	9
152	859	-1375488000	18	859:3354:1 3357:3755:1 853:289:1 857:853:1 1063:1070:1 1063:1069:1 859:1063:1 859:3756:1 857:854:1 332:3357:1 853:855:1 289:582:1 859:857:1 582:3184:1 859:850:1 859:2312:1 859:332:1	8
153	2589	-1073001600	14	2589:2865:1 2589:3821:1 3826:3812:1 2865:3815:1 3820:2578:1 3826:3816:1 2588:2587:1 2589:2588:1 3816:3820:1 2589:3827:1 2589:3826:1 2589:3825:1 3820:3811:1	12
154	3765	-72489600	13	3765:3830:1 3765:3847:1 3765:3841:1 3765:3775:1 3765:464:1 3765:3828:1 3765:3838:1 3765:3833:1 3831:3853:1 3765:3836:1 3765:3831:1 3765:3848:1	23
155	2422	-1261094400	12	2036:2070:1 2382:2061:1 2394:2392:1 2382:2416:1 2416:1014:1 2394:2414:1 2422:2394:1 2421:2382:1 2422:2421:1 2422:3447:1 2061:2036:1	2
156	3949	433814400	12	3952:3964:1 3949:3953:1 3949:3952:1 3972:3966:1 3967:3968:1 3954:3951:1 3951:3972:1 3949:3971:1 3949:3967:1 3949:3954:1 3949:3950:1	12
158	4003	-299894400	10	4004:4008:1 4008:4005:1 4010:4006:1 3993:3985:1 4003:4011:1 4003:2837:1 3993:4010:1 4008:3993:1 4003:4004:1	7
159	4036	119491200	18	4053:4040:1 4036:4057:1 4036:4047:1 4036:4046:1 4036:4049:1 4036:4050:1 4053:4044:1 4036:4048:1 4058:4053:1 4036:4055:1 4036:4058:1 4053:4045:1 4036:4052:1 4055:4051:1 4036:4056:1 4036:4037:1 4036:4054:1	14
160	4083	39312000	23	4083:4110:1 4083:4144:1 4109:4131:1 4091:4108:1 4093:4092:1 4107:4091:1 4083:4143:1 4093:4095:1 4083:4105:1 4083:4106:1 4091:4127:1 4083:4098:1 4096:4093:1 4083:4096:1 4083:4132:1 4091:4109:1 4083:4124:1 4083:4107:1 4110:4084:1 4093:4125:1 4083:4094:1 4127:4126:1	42
162	3651	-1317600000	11	778:3900:1 3651:777:1 3651:4198:1 3651:3444:1 781:778:1 3651:781:1 778:770:1 777:4197:1 778:3899:1 778:773:1	9
163	1060	-1307059200	12	1060:3469:1 1060:4225:1 1060:1309:1 1060:3634:1 1060:4229:1 1060:1310:1 1060:4221:1 3469:4227:1 1060:4228:1 4221:4223:1 3469:4226:1	4
164	1314	-1315008000	11	1341:1066:1 1070:1064:1 1314:1341:1 1314:4230:1 1341:1070:1 1314:4231:1 1064:1306:1 1314:600:1 1341:1310:1 1341:1281:1	1
165	1059	-1375488000	12	1059:1061:1 1059:1067:1 4231:1070:1 1059:1056:1 1059:2119:1 1059:4231:1 1056:1057:1 1067:4232:1 4231:1309:1 1056:1060:1 1067:4233:1	1
166	337	-1066608000	10	445:2377:1 4234:3459:1 534:445:1 337:4234:1 2377:3214:1 337:334:1 2377:2490:1 337:537:1 337:534:1	6
169	4284	-1351900800	13	4284:4288:1 4284:772:1 4291:4289:1 4291:3477:1 4284:4286:1 4284:4291:1 4291:779:1 4284:4287:1 3477:4290:1 4284:3222:1 3477:1060:1 4286:4285:1	0
170	2732	-1272844800	10	3367:4302:1 3372:3367:1 2732:2735:1 2732:767:1 2732:3369:1 3367:4304:1 3367:876:1 3370:3372:1 2732:3370:1	2
173	4318	-1417392000	10	4321:4323:1 4318:4322:1 4318:4320:1 4321:2465:1 2465:3440:1 2465:3437:1 3439:4319:1 4318:4321:1 3440:3439:1	2
175	4326	549504000	29	4372:4351:1 4373:4353:1 4326:4374:1 4326:4372:1 4358:4352:1 4376:4333:1 4374:4373:1 4365:4346:1 4373:4347:1 4326:4376:1 4373:4370:1 4373:4350:1 4326:4377:1 4333:4360:1 4326:4368:1 4368:4375:1 4375:4361:1 4333:4366:1 4375:4363:1 4326:4362:1 4373:4371:1 4368:4358:1 4366:4359:1 4362:4364:1 4326:4369:1 4366:4367:1 4366:4365:1 4326:4379:1	28
176	4383	531187200	42	4383:4448:1 4439:4429:1 4366:4438:1 4432:4445:1 4433:4444:1 4383:4447:1 4376:4333:1 4374:4373:1 4448:4428:1 4437:4371:1 4375:4366:1 4432:4372:1 4375:4435:1 4435:4430:1 4375:4441:1 4444:4443:1 4447:4439:1 4368:4432:1 4447:4446:1 4383:4440:1 4373:4370:1 4373:4350:1 4383:4433:1 4446:4436:1 4432:4374:1 4326:4368:1 4375:4361:1 4375:4363:1 4373:4437:1 4368:4358:1 4383:4442:1 4366:4359:1 4433:4434:1 444…	72
180	798	-1320278400	13	339:4480:1 362:288:1 339:289:1 798:4482:1 4480:4481:1 289:310:1 4480:515:1 798:2874:1 798:339:1 798:2185:1 310:362:1 310:367:1	4
181	2122	-1375488000	10	1323:1324:1 2122:4498:1 3439:377:1 289:310:1 388:289:1 2122:3439:1 2122:388:1 2122:1323:1 1323:1315:1	2
182	4500	-1367539200	13	4500:4503:1 779:4502:1 4291:3477:1 4500:4501:1 4284:4286:1 4284:4291:1 4291:4505:1 4291:779:1 4500:1312:1 4500:3634:1 4500:4284:1 4284:3222:1	2
183	4458	-1367539200	12	4458:2238:1 3224:4512:1 4511:4509:1 4507:4229:1 4458:2245:1 4507:1340:1 4507:4508:1 4458:4510:1 4507:4511:1 4458:4507:1 4458:3224:1	2
184	1356	-1200700800	10	1358:1355:1 1356:4525:1 1355:1346:1 1356:819:1 1356:1358:1 1356:1354:1 1356:1345:1 1346:287:1 1358:817:1	4
185	2527	55123200	11	2527:4552:1 2527:4549:1 2527:4561:1 2527:4548:1 2527:4546:1 2527:4553:1 2527:3567:1 2527:4551:1 2527:4556:1 2527:2560:1	15
186	3697	47174400	44	4605:4686:1 4742:4666:1 3697:4573:1 4743:3713:1 4608:4670:1 3717:3694:1 4598:4672:1 3717:3733:1 3697:4600:1 4635:4602:1 3697:4682:1 3697:4580:1 3697:4742:1 4609:4596:1 4603:4743:1 3697:4597:1 4609:4604:1 4603:4660:1 3697:4609:1 3697:4605:1 3697:4570:1 3697:4598:1 3697:4577:1 4675:4576:1 3697:4575:1 3697:3724:1 3697:4673:1 4597:4676:1 4635:3717:1 3697:4608:1 3697:4599:1 3697:4569:1 3697:4585:1 369…	157
187	4544	-1250726400	11	4544:1506:1 4544:4765:1 4544:4762:1 4766:3690:1 4544:839:1 4544:3356:1 4544:4766:1 3690:3685:1 4544:2876:1 3690:342:1	7
188	3556	-113011200	10	4772:4771:1 4773:4774:1 4773:2535:1 3556:4769:1 4771:4781:1 3556:4773:1 3556:4782:1 4773:4772:1 4774:4770:1	16
189	4786	-149644800	21	2533:4791:1 4786:2536:1 2691:4797:1 4800:4795:1 4800:4798:1 3556:2535:1 4787:4801:1 4786:2691:1 4786:4788:1 4786:4796:1 4786:4787:1 4795:4792:1 2536:2529:1 4798:4794:1 4786:2533:1 2536:4793:1 4787:3556:1 4786:4799:1 4786:4800:1 4786:4790:1	27
191	2552	-210556800	31	2536:4833:1 4826:4832:1 4837:4834:1 4843:4836:1 4826:4838:1 4786:3556:1 4786:2533:1 2541:2538:1 2552:3560:1 2552:4875:1 2552:4831:1 2552:4837:1 4840:4800:1 2552:4828:1 2538:4786:1 4828:4835:1 4786:2536:1 4800:4830:1 2533:4839:1 2552:2544:1 2543:4826:1 2543:4840:1 2552:2543:1 2552:4844:1 2544:2541:1 4786:4797:1 4875:3557:1 2552:4842:1 2552:4841:1 2552:4843:1	45
193	4559	265507200	10	4559:4814:1 4562:4902:1 4562:4901:1 4559:4562:1 4559:4851:1 4559:4526:1 4559:4903:1 4902:4890:1 4559:4900:1	7
194	3192	-1283472000	14	3192:4911:1 4470:3187:1 3192:4908:1 3192:4907:1 3192:3198:1 3192:3447:1 3192:4909:1 3198:3191:1 3191:2412:1 4911:4470:1 3192:4910:1 3192:577:1 3192:2740:1	8
195	3979	-536457600	16	976:4916:1 4920:4917:1 4921:4918:1 4921:3401:1 976:4915:1 3979:4922:1 3977:3976:1 3979:4919:1 4918:481:1 3979:3977:1 976:3328:1 3979:4921:1 3977:976:1 3979:3978:1 3979:4920:1	9
196	2251	-670636800	16	2251:2263:1 4950:2250:1 2251:4956:1 2251:4953:1 2251:4950:1 2251:4958:1 2251:4946:1 4949:4947:1 2251:4949:1 2251:4955:1 2251:4951:1 4955:4954:1 4953:3232:1 2251:4952:1 2251:4957:1	2
197	4960	282528000	12	4960:4973:1 4970:4969:1 4970:4963:1 4973:4965:1 4963:4968:1 4961:4970:1 4964:4961:1 4965:4971:1 4960:4972:1 4960:4964:1 4971:4982:1	13
199	3059	278726400	13	3059:5019:1 3059:5018:1 3059:5016:1 5017:5005:1 3059:5004:1 3059:5020:1 5024:5013:1 3059:5023:1 5017:5024:1 3059:5021:1 5017:5022:1 3059:5017:1	19
201	5048	-1359676800	21	4291:1060:1 5058:5056:1 4291:4289:1 5058:289:1 1060:4229:1 4291:4290:1 1060:4228:1 5048:3222:1 5048:4501:1 5048:772:1 4286:5057:1 5048:4490:1 5058:5055:1 5058:1309:1 4286:5058:1 5048:4291:1 5058:4512:1 5048:1057:1 4490:4286:1 5048:1072:1	7
202	5059	520560000	20	5059:5165:1 5154:5156:1 5165:5084:1 5059:5155:1 5165:5154:1 5059:5157:1 5059:5159:1 5059:5151:1 5155:5163:1 5059:5152:1 5059:5150:1 5059:5164:1 5059:5149:1 5059:5166:1 5059:5153:1 5155:5160:1 5059:5162:1 5059:5161:1 5059:5085:1	91
206	5221	-1291161600	12	2206:3154:1 2206:5243:1 5243:5242:1 3428:5244:1 5221:5245:1 289:285:1 5221:5246:1 854:3428:1 5221:2206:1 5221:854:1 5221:289:1	7
208	1067	-1370217600	29	1060:3469:1 1067:5257:1 1067:4490:1 1067:4500:1 1067:5251:1 1067:5259:1 4500:1312:1 1067:4233:1 1067:1057:1 5250:5261:1 1282:1075:1 1066:4229:1 1058:1060:1 1067:5255:1 1067:2238:1 1067:5222:1 5257:4225:1 4500:4501:1 1067:1066:1 1067:4232:1 1067:1058:1 1067:4300:1 1067:5260:1 1067:4290:1 1067:1282:1 1067:5250:1 1067:5258:1 4501:4456:1	8
209	5262	-47433600	47	5273:5293:1 5303:5290:1 5262:5392:1 5291:5320:1 5299:5270:1 5262:5321:1 5262:5300:1 5299:5347:1 5262:5294:1 5262:5295:1 5262:5273:1 5295:5319:1 5305:5390:1 5303:5359:1 5262:5266:1 5297:5322:1 5389:5360:1 5300:5380:1 5299:5297:1 5262:3723:1 5262:5381:1 5262:5346:1 5381:5303:1 5381:3697:1 5265:5361:1 5262:5388:1 5388:5264:1 5271:5272:1 3697:4602:1 5262:5296:1 5291:5317:1 5293:5366:1 5262:5267:1 527…	177
210	3472	-1330732800	13	3472:5494:1 5499:5496:1 3472:5498:1 3472:5499:1 3472:5501:1 5500:5493:1 3472:5497:1 3472:5489:1 5496:585:1 5499:4510:1 5489:5500:1 3472:3473:1	4
213	5533	-665366400	23	5540:5541:1 5551:5550:1 5547:5539:1 5533:5552:1 5544:5546:1 5544:5554:1 5533:5544:1 5544:5543:1 5547:5548:1 5549:5537:1 5553:5542:1 3491:5536:1 5544:5553:1 5554:5549:1 5533:5551:1 5533:5547:1 5546:5540:1 5542:5545:1 5540:3498:1 5533:3491:1 5544:1830:1	7
215	2751	-1253318400	28	2308:539:1 2751:2326:1 1243:1239:1 2326:2311:1 2744:548:1 2324:2746:1 1242:2302:1 1240:1242:1 2751:2752:1 2751:5560:1 2751:5562:1 2751:2322:1 1240:1243:1 2744:551:1 2326:543:1 2751:2848:1 2746:1245:1 2311:2320:1 2311:2748:1 1245:2308:1 2751:3628:1 1245:542:1 1242:4471:1 2748:2744:1 2746:1240:1 2751:2324:1 2752:2753:1	3
216	5572	-461808000	16	5572:5584:1 5572:5579:1 5572:5626:1 5579:5574:1 5581:5613:1 5572:5594:1 5573:5576:1 5580:5577:1 5596:5573:1 5584:5578:1 5572:5581:1 5572:5596:1 5584:5580:1 5578:5615:1 5573:5575:1	41
217	3359	-1240099200	12	3690:3744:1 549:342:1 549:5631:1 549:5630:1 4766:3690:1 1975:549:1 3359:5560:1 4766:5629:1 3359:4766:1 3690:1975:1 3359:583:1	1
218	5637	-1346630400	13	5637:3652:1 5637:5641:1 3661:4205:1 3661:4204:1 5637:4201:1 5637:3661:1 5637:2699:1 3587:3632:1 3661:3662:1 4505:3587:1 5637:4505:1 5637:5640:1	2
219	393	-1145404800	12	328:394:1 393:328:1 393:337:1 393:5643:1 393:374:1 337:334:1 393:5644:1 393:3216:1 393:5642:1 536:513:1 393:536:1	2
220	5645	-109987200	11	5645:1487:1 5649:5648:1 5645:5661:1 5645:5649:1 5645:1453:1 5649:5647:1 5645:1451:1 1448:5646:1 5645:1448:1 5645:5651:1	15
221	3696	86745600	135	5847:5888:1 3696:5723:1 3696:5789:1 5718:5775:1 3696:5765:1 3696:5945:1 5704:5778:1 3696:5726:1 5715:5761:1 3696:3914:1 3696:5801:1 5847:5835:1 3696:5762:1 3696:3694:1 3696:5767:1 5788:5741:1 3696:5755:1 5794:5887:1 5724:5707:1 5802:5871:1 5704:5846:1 5726:5894:1 5836:5739:1 3696:5704:1 3696:5763:1 3696:5725:1 5802:3733:1 5891:3916:1 5743:5881:1 5767:5764:1 3696:5784:1 5704:4678:1 3696:5752:1 580…	134
222	5954	-532569600	35	5975:5966:1 5954:5978:1 5990:5980:1 5954:5979:1 5954:5977:1 5980:5964:1 5993:5983:1 5954:5988:1 5970:5958:1 5993:5986:1 5954:5987:1 5981:5971:1 5961:5997:1 5954:5981:1 5954:5985:1 5971:5965:1 5977:5984:1 5954:5959:1 5954:5973:1 5954:5989:1 5954:5992:1 5954:5993:1 5990:5967:1 5954:5990:1 5954:5968:1 5984:5969:1 5986:5970:1 5961:5962:1 5954:5991:1 5968:5963:1 5954:5974:1 5954:5961:1 5954:5982:1 598…	29
223	3184	-1222992000	10	3184:2876:1 3184:1311:1 3184:6017:1 3184:3744:1 3184:3185:1 3184:1983:1 3185:585:1 3744:342:1 3184:847:1	3
225	6056	-125712000	10	6063:6066:1 6056:6065:1 6056:6062:1 6062:6058:1 6056:6063:1 6061:6059:1 6063:6057:1 6063:6061:1 6062:6060:1	2
227	2752	-1221782400	22	2752:543:1 555:576:1 1244:1239:1 542:557:1 2750:2748:1 2744:548:1 2752:2750:1 1240:1242:1 1243:1244:1 555:539:1 1240:1243:1 2311:2746:1 2746:1245:1 2752:2311:1 1240:555:1 1245:542:1 2748:2744:1 2746:1240:1 2752:1379:1 555:4471:1 2752:2753:1	1
228	1527	-576028800	10	1527:6080:1 1527:6090:1 6093:2596:1 2596:6089:1 6093:6085:1 1527:6086:1 6093:6091:1 1527:6093:1 1527:6092:1	36
229	4221	-1199232000	31	4221:6137:1 4221:6140:1 2180:1307:1 6150:4298:1 4298:6143:1 4221:2177:1 4221:6138:1 4221:6135:1 4298:6123:1 5638:6144:1 4221:6147:1 6149:6148:1 6148:6133:1 4221:5638:1 4221:6150:1 4221:4223:1 4221:5560:1 4221:6142:1 4221:1975:1 4221:6146:1 4221:6149:1 4221:6141:1 4221:6145:1 4221:548:1 6149:4220:1 4221:6139:1 4221:2180:1 4221:6136:1 4221:6134:1 4298:4504:1	15
230	5256	-1205971200	16	5256:6163:1 6160:6155:1 5256:6158:1 5638:6144:1 5256:6160:1 5256:6164:1 6151:6157:1 6152:6162:1 6164:6165:1 6163:5638:1 6144:6159:1 6163:6156:1 6156:6151:1 6156:6161:1 6160:6152:1	3
231	4300	-1242777600	11	4300:4294:1 4300:6172:1 4300:6167:1 4300:6169:1 4300:6139:1 4300:4220:1 4300:284:1 4294:6168:1 4300:6170:1 4294:4298:1	1
232	4507	-1351900800	15	4507:6173:1 6179:6180:1 4509:6174:1 6173:6177:1 6173:4511:1 4507:6176:1 4507:1340:1 4507:5501:1 6173:6175:1 4507:6179:1 6180:4509:1 4507:4508:1 6180:6178:1 6179:4229:1	1
233	6181	-1312329600	18	6181:4509:1 6181:3476:1 6187:6186:1 6189:6182:1 6181:6188:1 6181:1060:1 6181:772:1 1060:4227:1 6181:3453:1 6181:3633:1 6181:6192:1 6191:6187:1 6181:6189:1 6181:6185:1 4509:6190:1 6185:585:1 6190:6191:1	3
234	6193	-1370217600	20	6193:4198:1 6206:6205:1 3661:4204:1 6200:770:1 3587:3637:1 4284:4291:1 779:6202:1 3634:6201:1 768:779:1 443:4284:1 6193:443:1 6206:6203:1 6206:3661:1 6193:6206:1 3634:6200:1 6203:3587:1 6193:768:1 3637:3634:1 6193:3666:1	7
236	770	-1222992000	44	5203:6281:1 5203:5197:1 5204:6275:1 5203:6237:1 5204:5203:1 3870:3864:1 770:6287:1 5204:5196:1 770:6283:1 770:6291:1 6280:5052:1 6236:1073:1 6284:6271:1 770:6273:1 770:3870:1 5196:6272:1 3870:5635:1 6275:6289:1 770:6238:1 5197:6274:1 770:6241:1 6276:6249:1 6276:6240:1 770:5204:1 6199:6288:1 770:6279:1 770:6280:1 770:6199:1 1073:6284:1 6286:6277:1 6286:3867:1 770:6282:1 6274:6247:1 5204:5195:1 770…	35
237	3634	-1286064000	28	3634:6331:1 3634:5638:1 6333:6311:1 3634:6335:1 6310:6309:1 6332:6330:1 3634:6325:1 6331:6139:1 6333:6310:1 6330:6326:1 4294:6146:1 6311:6328:1 3634:6336:1 6310:6332:1 6326:6312:1 6326:6337:1 3634:6201:1 3634:6334:1 3634:4287:1 772:4300:1 3634:6200:1 3634:6333:1 3634:772:1 3634:6150:1 6150:6143:1 4287:4294:1 6328:6324:1	22
238	6206	-1354320000	12	6206:6205:1 6203:6343:1 6200:770:1 3587:3637:1 770:6199:1 6206:6203:1 6206:3661:1 3634:6200:1 6203:3587:1 6206:4291:1 3637:3634:1	5
239	3637	-1307059200	14	6201:6311:1 4290:6336:1 3634:6150:1 3634:6330:1 3637:4290:1 6352:6201:1 3637:6353:1 3637:3634:1 3634:6200:1 6344:6328:1 6311:6344:1 3637:4205:1 3637:6352:1	19
241	4511	-1315008000	10	4509:6174:1 6420:585:1 4511:4509:1 4509:6420:1 4511:1418:1 6419:6416:1 4511:6419:1 4511:6417:1 4511:3453:1	1
244	4286	-1307059200	14	4286:3221:1 4286:6441:1 4286:6439:1 6438:6440:1 4286:5057:1 5058:5055:1 4285:6438:1 4286:5058:1 4286:6442:1 4286:6163:1 6163:6161:1 4286:4285:1 4286:6336:1	4
248	6530	-114825600	16	6530:6532:1 6536:6540:1 6539:6538:1 6530:6534:1 6548:6547:1 6530:6541:1 6548:6546:1 6551:6548:1 6538:6536:1 6530:6539:1 6531:6551:1 6530:6531:1 6536:6535:1 6530:6537:1 6536:6533:1	9
249	6551	8985600	24	6582:6574:1 6583:6577:1 6544:6582:1 6573:6546:1 6548:6573:1 6547:6543:1 6582:6581:1 6583:6601:1 6544:6545:1 6578:6591:1 6551:6572:1 6551:6571:1 6548:6547:1 6551:6588:1 6544:6583:1 6551:6575:1 6547:6579:1 6551:6580:1 6546:6544:1 6583:6590:1 6551:6548:1 6544:6578:1 6545:6507:1	17
251	6514	241920000	10	6618:6506:1 6514:6629:1 6627:6511:1 6514:6630:1 6509:6618:1 6511:6632:1 6514:6627:1 6618:6520:1 6514:6509:1	10
252	3265	-1004745600	20	3265:6645:1 3265:6655:1 6666:6651:1 6641:3459:1 3265:6641:1 3265:6656:1 3322:3316:1 3265:6664:1 3322:6646:1 3322:6654:1 3265:6657:1 6663:3318:1 3265:6649:1 6665:6666:1 6666:6640:1 3316:6663:1 6656:6665:1 3265:6662:1 6665:3322:1	14
253	3269	-1128297600	10	3269:6671:1 6673:6672:1 3269:6669:1 3269:6668:1 6673:6667:1 3269:6670:1 3459:2226:1 6667:3459:1 6669:6673:1	1
256	1430	-188956800	11	6721:6722:1 1429:6725:1 1430:1429:1 1430:1427:1 1428:6724:1 1430:1428:1 1428:6721:1 1429:6720:1 6721:6723:1 1427:6726:1	11
257	5054	-1200700800	10	6276:6740:1 5054:6280:1 5054:6241:1 6280:5052:1 6241:6276:1 5054:5049:1 5054:6741:1 1073:6284:1 6280:1073:1	1
258	5058	-1296518400	17	5058:5053:1 5058:6749:1 5058:264:1 5058:5056:1 5058:289:1 5058:6746:1 5058:5052:1 855:1978:1 5058:4512:1 6744:6748:1 5058:5055:1 5058:1309:1 1309:6744:1 5058:6747:1 5058:855:1 5058:5259:1	6
259	6765	2678400	11	6767:6775:1 6769:6773:1 6765:6768:1 6768:3715:1 6765:5388:1 6765:6771:1 6765:6772:1 5388:5407:1 6765:6769:1 6773:6767:1	4
260	4294	-1230768000	20	4294:255:1 4294:6799:1 4294:4221:1 4294:6306:1 4294:6326:1 6326:6337:1 6326:6803:1 4294:6801:1 6799:5196:1 4294:6802:1 4294:6800:1 4221:6146:1 4294:4299:1 6326:6805:1 4221:4298:1 4294:6168:1 4294:6804:1 4221:6135:1 6326:264:1	11
261	3231	-641692800	15	6881:4953:1 3231:6870:1 3232:6878:1 3233:6879:1 6877:6220:1 3233:6876:1 3233:6880:1 3227:6881:1 6879:6877:1 3231:6882:1 6881:6883:1 4953:3232:1 3231:3227:1 6881:3233:1	34
262	6450	-1117756800	14	6450:6921:1 2772:2773:1 6450:6922:1 6921:6929:1 6450:6932:1 6450:6923:1 2778:6926:1 6922:6928:1 6450:6930:1 6922:2778:1 6450:6920:1 6450:268:1 6923:2772:1	8
263	6173	-1320278400	10	6175:6942:1 4509:6174:1 6173:4511:1 6173:6177:1 4511:4509:1 6935:3223:1 6173:6175:1 6942:6935:1 6173:6941:1	8
264	4285	-1254528000	14	4285:5256:1 4285:6802:1 5256:6160:1 6947:6948:1 4285:6944:1 4285:6196:1 6438:6440:1 4285:6946:1 4285:6438:1 4285:6947:1 6438:585:1 6944:6943:1	5
267	6986	181353600	13	6986:6987:1 6994:6990:1 6991:6967:1 6991:6989:1 6993:6995:1 6986:6993:1 6986:6994:1 6991:6992:1 6988:6991:1 6994:2974:1 6986:6988:1 2974:2981:1	8
272	7053	-1163721600	10	7053:7056:1 2862:7060:1 7053:7059:1 7053:2867:1 7053:7057:1 7053:7058:1 7053:3362:1 7053:7055:1 2867:2862:1	1
273	7062	459993600	11	7062:7076:1 7073:7070:1 7070:7071:1 7062:7073:1 7062:7075:1 7075:7066:1 7076:7072:1 7068:7067:1 7072:7068:1 7073:7069:1	5
274	7085	173318400	13	7085:7114:1 7110:7106:1 7111:7107:1 7085:7092:1 7085:7105:1 7085:7108:1 7091:7087:1 7085:7093:1 7111:7091:1 7110:7109:1 7091:7110:1 7085:7111:1	25
275	7124	461376000	10	7124:7132:1 7132:7133:1 7131:7070:1 7133:7131:1 7125:7130:1 7133:7125:1 7132:7127:1 7127:7126:1 7124:7129:1	2
276	7135	446947200	21	7070:7071:1 7135:7147:1 7142:7141:1 7135:7139:1 7132:7133:1 7147:7146:1 7131:7070:1 7135:7143:1 7135:7145:1 7145:7132:1 7133:7131:1 7135:7136:1 7133:7125:1 7125:7130:1 7132:7127:1 7127:7126:1 7135:7142:1 7140:7144:1 7136:7062:1 7135:7140:1	5
277	7149	442972800	20	7149:7124:1 7156:7125:1 7147:7160:1 7149:7157:1 7147:7146:1 7153:7145:1 7149:7135:1 7145:7132:1 7135:7143:1 7127:7155:1 7153:7156:1 7152:7140:1 7125:7130:1 7132:7127:1 7127:7126:1 7152:7147:1 7149:7152:1 7140:7144:1 7149:7153:1	7
278	7153	456105600	10	7153:7163:1 7168:7167:1 7145:7168:1 7169:7164:1 7153:7145:1 7153:7156:1 7153:7169:1 7153:7165:1 7168:7162:1	2
279	7170	373420800	10	7170:7191:1 7170:7171:1 7170:7172:1 7173:7181:1 7171:7182:1 7170:7180:1 7170:7174:1 7171:7177:1 7170:7173:1	16
280	7193	319420800	18	7195:7204:1 7206:7172:1 7195:7149:1 7195:7197:1 7197:7194:1 7206:7205:1 7195:7196:1 7193:7195:1 7149:7153:1 7149:7135:1 7204:7206:1 7193:7200:1 7135:7136:1 7195:7201:1 7195:7199:1 7135:7140:1 7195:7198:1	14
281	7127	500860800	11	7125:7128:1 7127:7243:1 7127:7131:1 7131:7070:1 7131:7155:1 7126:7069:1 7127:7125:1 7127:7072:1 7127:7126:1 7127:7240:1	5
282	7167	602726400	11	7074:7065:1 7167:7074:1 7167:7271:1 7271:7225:1 7167:7161:1 7167:7265:1 7225:7203:1 7271:7226:1 7225:7266:1 7167:7270:1	13
283	7129	602726400	10	7279:7203:1 7271:7225:1 7277:7276:1 7225:7279:1 7129:7277:1 7129:7074:1 7129:7271:1 7129:7265:1 7271:7226:1	15
284	7286	-747014400	14	3412:7301:1 3412:7296:1 7286:7303:1 7301:3673:1 7286:5240:1 3673:3674:1 7301:3675:1 7302:7300:1 3430:828:1 7303:7302:1 7303:3412:1 7286:3430:1 3675:7299:1	30
287	3753	-1278201600	13	853:582:1 853:1308:1 853:3749:1 1981:1974:1 3749:1064:1 853:855:1 3753:853:1 855:3750:1 582:3184:1 3750:1065:1 1974:342:1 1064:1981:1	4
289	1391	-1261094400	14	7349:7350:1 1391:7355:1 7358:7349:1 5212:7353:1 7352:7358:1 7355:7352:1 7360:7356:1 1391:7361:1 1391:7354:1 7355:245:1 7350:7360:1 1391:7351:1 1391:5212:1	2
290	7362	57801600	13	7367:7365:1 7366:7363:1 7369:7364:1 7371:7368:1 7362:7370:1 7362:7371:1 7363:3918:1 7362:7372:1 7362:5866:1 7371:7369:1 7369:7367:1 7372:7366:1	1
291	2036	-1150761600	15	2036:2573:1 2036:2411:1 7374:1372:1 2036:2075:1 2411:2070:1 2036:2062:1 2036:7373:1 2036:2068:1 2075:2567:1 2036:817:1 2067:1346:1 2411:7374:1 2036:2419:1 2075:2067:1	2
293	7400	-1336003200	14	7400:7403:1 7400:2702:1 3612:2704:1 7403:3612:1 7404:2706:1 7402:7014:1 2706:1490:1 7402:585:1 2702:7404:1 7400:7401:1 7400:1300:1 7404:7402:1 7400:7046:1	1
294	1033	-15897600	77	7470:5264:1 1033:7463:1 1033:7447:1 7455:2599:1 7471:3696:1 7449:7453:1 1033:7464:1 1033:7479:1 7512:7510:1 7452:7526:1 7460:7490:1 1033:7537:1 1033:7458:1 7503:7487:1 1033:7504:1 1033:7511:1 7448:7493:1 7461:7473:1 7473:7509:1 7466:2839:1 7464:7528:1 7454:7448:1 7526:7500:1 7466:7451:1 1033:7467:1 1033:7512:1 7461:7466:1 7466:7459:1 7465:7484:1 1033:7486:1 7512:7508:1 7460:7523:1 1033:7461:1 103…	41
295	6962	-1241308800	11	816:824:1 816:821:1 7541:6966:1 293:816:1 816:281:1 6962:269:1 6962:5697:1 6966:293:1 816:823:1 6962:7541:1	6
296	1226	-599616000	18	1225:7543:1 2816:2818:1 2818:1225:1 1225:1224:1 1226:7549:1 1226:7547:1 1226:7542:1 1226:7546:1 1226:7550:1 1225:7544:1 2816:7548:1 1225:7545:1 1226:3884:1 1226:7551:1 2818:2815:1 1226:2816:1 1226:6233:1	3
297	281	-1104537600	12	277:627:1 280:277:1 281:268:1 281:1347:1 275:1344:1 280:626:1 7382:275:1 1344:280:1 281:7553:1 281:7382:1 7382:6963:1	3
300	6326	-1215129600	20	6326:7573:1 6326:6312:1 6326:7572:1 6326:7570:1 6326:4504:1 264:261:1 6326:6337:1 6326:6803:1 6326:6440:1 6308:6194:1 7574:6322:1 7570:7574:1 7573:264:1 6326:6135:1 6326:1238:1 6326:6805:1 6312:6308:1 6337:7571:1 6312:7575:1	8
301	7413	-1251936000	10	7593:7591:1 7586:2882:1 7593:606:1 384:7590:1 7413:7592:1 7591:384:1 384:385:1 7592:7593:1 7592:7586:1	4
305	4308	-3888000	26	7657:7671:1 4308:4314:1 7653:4311:1 4308:7652:1 7648:7670:1 7660:7649:1 4314:4313:1 7631:7665:1 4308:7653:1 7670:7659:1 7655:7661:1 7651:7657:1 7659:7645:1 7670:7667:1 7659:7655:1 7631:7630:1 7645:7660:1 4314:7631:1 4314:7669:1 7668:7664:1 7669:7648:1 7653:7658:1 7631:7651:1 7645:7668:1 7661:7672:1	8
306	7673	-99100800	15	7673:7677:1 7673:7691:1 7674:7675:1 4314:4313:1 7626:7628:1 7673:7676:1 7681:7680:1 7680:7626:1 7674:4314:1 7673:7679:1 7673:7681:1 7679:7678:1 7674:7689:1 7673:7674:1	9
307	7692	360201600	22	7714:7720:1 7694:7695:1 7694:7693:1 7694:7697:1 7694:7702:1 7695:7704:1 7692:7694:1 7705:7711:1 7694:7698:1 7693:7713:1 7698:7714:1 7692:7701:1 7692:7715:1 7704:7700:1 7702:7703:1 7692:7717:1 7704:7699:1 7714:7712:1 7694:7705:1 7692:7724:1 7692:7716:1	13
308	7671	111542400	14	7671:7740:1 7735:7741:1 7671:7732:1 7671:7738:1 7671:7734:1 7671:7735:1 7739:7733:1 7735:7729:1 7739:7742:1 7671:7743:1 7671:7731:1 7734:7739:1 7735:6385:1	5
309	7738	111542400	11	7735:7741:1 7738:7745:1 7738:7732:1 7738:7735:1 7738:7746:1 7735:6385:1 7738:5475:1 7735:7729:1 7738:7739:1 7738:7671:1	3
310	4311	43113600	18	7687:7762:1 7660:7649:1 7670:7766:1 7765:7683:1 7670:7765:1 7659:7685:1 7645:7660:1 7765:7672:1 4311:7761:1 7670:7659:1 7659:7645:1 4311:7768:1 4311:7687:1 4311:7764:1 7670:7667:1 7687:7670:1 4311:2440:1	2
311	7630	43113600	19	7629:7738:1 7630:7631:1 7687:7772:1 7630:7687:1 7769:7629:1 7651:7764:1 7630:7770:1 7686:7634:1 7738:7739:1 7657:7771:1 7764:7655:1 7769:7686:1 7738:7671:1 7657:7769:1 7769:7773:1 7671:7731:1 7687:7657:1 7630:7651:1	1
312	7631	43113600	22	7764:7655:1 7769:7686:1 7738:7745:1 7687:7772:1 7631:7665:1 7651:7764:1 7777:7769:1 7769:7773:1 7631:7630:1 7686:7634:1 7738:7739:1 7629:7738:1 7631:7687:1 7657:7731:1 7631:7777:1 7769:7629:1 7631:7770:1 7655:7685:1 7631:7651:1 7657:7771:1 7687:7657:1	6
313	7779	361411200	11	7779:7697:1 7779:7780:1 7780:7712:1 7779:7704:1 7779:7720:1 7779:7786:1 7779:7715:1 7704:7700:1 7779:7701:1 7779:7781:1	9
314	6192	-1312329600	11	6192:3476:1 6191:585:1 6192:4510:1 6188:6186:1 6192:772:1 6192:7811:1 6192:4227:1 6192:4509:1 6192:6191:1 6192:6188:1	3
315	7812	-1325462400	11	7812:3364:1 7816:7814:1 7812:7815:1 7812:810:1 7812:4204:1 289:310:1 7812:7816:1 7812:2925:1 289:585:1 7816:289:1	4
316	7817	-312940800	14	7833:7832:1 7817:7836:1 7817:7826:1 7838:7819:1 7837:7833:1 7817:7834:1 7835:7828:1 7836:7827:1 7817:7838:1 7817:7835:1 7817:7818:1 7834:7831:1 7817:7837:1	35
317	5462	110332800	18	5462:7896:1 7882:7877:1 5462:7778:1 5462:7900:1 5462:7899:1 5462:7882:1 942:7878:1 5462:7891:1 5462:7881:1 7878:7893:1 7900:7894:1 5462:7898:1 7882:7879:1 5462:7902:1 7894:7897:1 7896:7895:1 7882:942:1	24
318	7916	7776000	25	7916:7983:1 7983:7937:1 7020:7930:1 7916:7931:1 7916:7964:1 7916:7936:1 7916:7965:1 7916:7938:1 7916:7963:1 7916:7932:1 7916:7939:1 7916:7941:1 7916:7918:1 7931:7924:1 7916:7953:1 7968:3759:1 7916:7968:1 7916:7020:1 7916:7966:1 7916:7940:1 7916:7933:1 7916:7925:1 7916:7934:1 7916:7935:1	48
319	7987	-636422400	11	7987:7995:1 7987:7998:1 7991:7990:1 7987:7999:1 7987:7997:1 7987:7991:1 7998:2175:1 7987:7989:1 7987:7996:1 7991:7992:1	11
320	6618	311212800	13	6618:8010:1 6618:8020:1 6520:6603:1 6618:8005:1 8010:6506:1 6618:8011:1 8005:6517:1 8012:8008:1 6618:6520:1 6618:8009:1 6618:8012:1 8005:8007:1	14
322	7816	-1304380800	10	8027:5560:1 5560:4765:1 7816:7814:1 8029:585:1 4543:289:1 7816:4543:1 7816:8029:1 7816:8027:1 7816:3629:1	3
323	8030	-17712000	12	8043:8044:1 8030:8037:1 8036:8038:1 8035:8036:1 8030:8031:1 8044:8035:1 8034:5462:1 8040:8039:1 8030:8043:1 8043:8040:1 8030:8034:1	12
324	8046	-33004800	18	8046:8052:1 8046:8055:1 8046:8051:1 8046:8065:1 8055:8050:1 8046:8058:1 8046:8053:1 8050:8057:1 8046:8048:1 8046:8054:1 8054:8056:1 8052:8047:1 8064:8059:1 8050:8060:1 8052:8049:1 8046:8063:1 8050:8064:1	4
325	6468	-107568000	10	8082:8089:1 6468:8083:1 8080:8087:1 6468:8084:1 6468:6516:1 6465:8082:1 6468:8081:1 8084:8080:1 6468:6465:1	6
326	8091	-120873600	11	8099:8098:1 8091:8097:1 8091:8092:1 8091:8094:1 8091:8096:1 8095:8150:1 8098:8095:1 8091:8099:1 8091:8148:1 8095:8093:1	55
327	8166	268876800	16	6618:8010:1 6618:6517:1 8168:8170:1 8166:8169:1 8021:6618:1 8166:8168:1 8010:6506:1 8010:8167:1 3061:6520:1 6618:8011:1 8166:3061:1 8012:8008:1 8166:8021:1 6618:8012:1 8021:8023:1	20
328	8207	47520000	11	8211:5462:1 8209:8214:1 8207:8212:1 5462:7882:1 8210:8208:1 8211:8213:1 8207:8211:1 8207:8209:1 8209:8215:1 8211:8210:1	0
329	8211	65750400	15	8211:8214:1 8211:5462:1 8211:8222:1 8223:7897:1 5462:7882:1 7900:7894:1 7882:8223:1 8211:8215:1 7900:8208:1 6403:7900:1 8211:8221:1 8211:8210:1 8211:6403:1 8221:8213:1	1
331	7882	130118400	11	7882:7877:1 7882:8249:1 7897:8032:1 8248:7897:1 7877:7895:1 7882:8223:1 7882:7879:1 8249:7894:1 7882:8248:1 7882:942:1	5
332	6547	35424000	14	6547:6543:1 6544:6550:1 6544:6574:1 6591:8277:1 6547:7881:1 8273:6591:1 6544:6552:1 6544:6545:1 6547:6579:1 6544:6578:1 6547:8278:1 6547:6544:1 6544:8273:1	11
333	6548	27475200	21	6548:6573:1 6547:6543:1 6547:6550:1 7479:6578:1 6548:8283:1 6548:6547:1 8286:8273:1 8286:6582:1 6547:7881:1 8273:6591:1 6591:8277:1 6548:6507:1 6548:8286:1 8283:7479:1 6546:6552:1 7479:8285:1 6582:6574:1 6548:6583:1 8283:8284:1 6573:6546:1	24
334	8223	193190400	12	8311:8312:1 8223:8309:1 8223:8311:1 8309:8041:1 7876:8313:1 8223:7890:1 8309:7893:1 8223:7876:1 8309:8315:1 8312:8310:1 8223:7897:1	1
335	8043	5097600	17	8043:8321:1 8211:5462:1 8043:8044:1 8043:8318:1 5462:7882:1 8317:8316:1 8043:8207:1 8207:8211:1 8043:8320:1 8211:8210:1 8040:8039:1 8211:8221:1 8043:8040:1 8043:8317:1 8043:8038:1 8221:8213:1	6
338	8529	-633830400	13	8544:8539:1 8545:8544:1 8541:8546:1 8529:8545:1 8538:3671:1 8529:2516:1 8529:8543:1 8529:8535:1 8544:8538:1 8529:8540:1 8546:8542:1 8529:8541:1	23
339	2641	-1161302400	22	8562:8579:1 8571:3269:1 8571:8577:1 8577:6670:1 6667:2860:1 3269:6667:1 8572:8571:1 2641:8575:1 2641:8562:1 8563:8576:1 8575:8568:1 2641:8564:1 2641:2218:1 8576:8567:1 2641:8573:1 8563:8572:1 2641:8563:1 8577:8578:1 8577:8566:1 2641:8570:1 2641:8574:1	6
340	6675	-1228089600	16	8580:6676:1 6675:8584:1 6675:8586:1 6675:8588:1 6675:2641:1 6675:8589:1 6675:8580:1 6675:8585:1 8575:8577:1 6676:8582:1 8585:8581:1 6675:2227:1 8584:8575:1 6675:2225:1 8586:3268:1	4
342	8605	444441600	17	8610:8655:1 8605:8610:1 6985:6982:1 8605:8645:1 8605:8656:1 8605:8641:1 8656:8653:1 6985:6980:1 8641:8652:1 8605:8640:1 8605:8651:1 8605:8608:1 8609:8654:1 8605:6968:1 6968:6985:1 8605:8609:1	41
343	8668	291772800	29	8699:8689:1 8672:8684:1 8755:8696:1 8699:8688:1 8705:8702:1 8692:8683:1 8755:8694:1 8668:8755:1 8675:8692:1 8668:8695:1 8668:8703:1 8668:8705:1 8675:8690:1 8672:8671:1 8669:8701:1 8675:8691:1 8690:8672:1 8674:8699:1 8699:8698:1 8669:8700:1 8668:8693:1 8668:8669:1 8673:8674:1 8668:8673:1 8683:8686:1 8672:8687:1 8692:8697:1 8701:8675:1	65
344	8760	78796800	41	8760:8798:1 8779:8762:1 8760:8779:1 8760:8799:1 8760:5760:1 8760:8809:1 8788:5836:1 8760:8812:1 8760:8775:1 8782:8854:1 8778:8776:1 8760:8808:1 8760:8836:1 8760:8851:1 8778:8849:1 8760:8806:1 8806:8805:1 8760:8777:1 8760:8797:1 8760:8847:1 8760:8782:1 8779:8778:1 8854:8788:1 8760:8816:1 8760:8837:1 8780:8807:1 5422:8789:1 8760:8781:1 8760:8765:1 8809:8840:1 8788:5422:1 8760:5846:1 8760:8810:1 876…	98
347	8662	-355104000	20	8662:8958:1 7837:8961:1 8662:8956:1 3984:8937:1 8662:8962:1 8662:8996:1 8662:8964:1 7837:8957:1 8662:7837:1 8662:8951:1 8961:8955:1 8662:8965:1 8662:8959:1 8662:8952:1 8662:8963:1 8662:8953:1 8662:3984:1 8662:8923:1 8959:8960:1	77
350	9036	-612835200	14	9041:9038:1 9036:9043:1 9036:1780:1 9038:9013:1 9041:9020:1 9036:9040:1 9042:9037:1 9036:1791:1 9036:1799:1 9036:3975:1 9036:9039:1 9043:9042:1 9037:9041:1	6
353	9121	116467200	13	9122:9126:1 9121:7862:1 5858:5831:1 9082:5858:1 9121:9128:1 9121:8840:1 8840:5885:1 9123:9122:1 5740:9082:1 9121:9123:1 9128:5740:1 9082:3916:1	5
354	8785	286675200	14	8785:9131:1 9107:9106:1 8785:9136:1 9136:9137:1 8785:9107:1 8785:9138:1 9107:9133:1 9107:8694:1 8831:9134:1 8785:9108:1 9136:9135:1 9136:8831:1 9108:8824:1	2
355	5739	226022400	12	5739:9145:1 5739:5872:1 8841:8832:1 9142:9143:1 8841:9142:1 5739:5879:1 9143:5821:1 8841:9141:1 9141:9140:1 5821:9139:1 5739:8841:1	4
358	7843	68256000	14	9031:7862:1 7843:9063:1 9194:7820:1 9189:7855:1 7843:9194:1 7843:9191:1 7843:9031:1 7843:9032:1 9032:9189:1 9189:7854:1 7854:9195:1 9196:7859:1 9031:9196:1	8
361	9034	57801600	10	9032:9236:1 9034:7843:1 7843:9194:1 9034:9233:1 9034:9234:1 9236:7820:1 7843:9191:1 7843:9032:1 9034:9235:1	2
363	9082	226022400	25	8668:8696:1 9263:5821:1 7852:5872:1 9082:8668:1 9082:5852:1 5852:5831:1 9263:8832:1 9082:9141:1 8915:7852:1 9082:5858:1 5821:8700:1 9263:9262:1 5831:5732:1 9082:8915:1 9082:7846:1 7852:9264:1 5858:9142:1 5852:5874:1 9082:9265:1 9082:3916:1 9127:9263:1 5852:9127:1 5874:9266:1 8700:9253:1	7
365	7851	189302400	11	7848:9002:1 9082:8915:1 8915:7852:1 4573:8998:1 9002:7846:1 7852:7861:1 4573:7848:1 7852:9264:1 7851:4573:1 7851:9082:1	14
366	7852	262828800	16	7852:6355:1 7852:8911:1 7852:8825:1 7852:9127:1 7852:5872:1 7852:7849:1 7852:9282:1 5395:8700:1 5395:9275:1 7852:9264:1 7852:8852:1 7852:7861:1 9264:5395:1 5395:9283:1 9275:9001:1	10
367	5858	244512000	16	5858:8852:1 9127:9263:1 9263:5821:1 9142:9143:1 5858:5874:1 8700:9253:1 5858:5831:1 5858:5872:1 5858:9127:1 5874:9266:1 5821:8700:1 5831:5732:1 5858:9142:1 5872:5395:1 5858:9270:1	2
368	9284	239241600	40	9308:9291:1 9310:9306:1 8755:8696:1 9286:9314:1 9348:9104:1 9284:9292:1 9284:4647:1 9083:9222:1 9136:8755:1 8755:8694:1 9286:9096:1 9309:9348:1 9096:9083:1 9306:9296:1 8694:9349:1 9284:9290:1 9284:9307:1 9222:9138:1 9306:9312:1 9286:9305:1 9313:9302:1 9286:9289:1 9110:9308:1 9305:9347:1 9284:9311:1 9306:9313:1 9348:9286:1 9284:9310:1 9136:9298:1 8824:9300:1 9305:9299:1 9136:9137:1 9313:9136:1 928…	60
369	5872	294364800	11	5872:5708:1 8692:8697:1 5872:9268:1 5872:8755:1 5872:9269:1 8755:9079:1 5395:8700:1 5872:9360:1 5872:5395:1 5872:8692:1	25
370	5422	218246400	13	5422:9372:1 5422:8829:1 5422:8848:1 5422:9135:1 5422:5739:1 5422:9378:1 5422:9379:1 9135:8826:1 8789:8841:1 5422:9101:1 5422:9380:1 5422:8789:1	6
373	7862	178761600	10	7862:9411:1 7862:7857:1 7862:8805:1 7862:9284:1 7862:9171:1 7862:7851:1 9096:9083:1 7857:9193:1 9284:9096:1	6
374	4480	-1243987200	10	4480:2076:1 1031:361:1 4480:4481:1 392:288:1 3542:1031:1 4480:367:1 4480:515:1 4480:3542:1 4480:392:1	2
375	6182	-1249257600	13	9427:9419:1 9427:9423:1 6182:9425:1 6419:6416:1 6182:9422:1 6182:9424:1 6182:5496:1 9425:9421:1 9421:9427:1 6182:9426:1 9426:585:1 6182:6419:1	4
376	3547	315532800	41	9463:4777:1 3547:9475:1 9457:9555:1 3547:9444:1 9473:9455:1 3547:4810:1 9470:9458:1 9471:9445:1 3547:4902:1 3547:4749:1 3547:9470:1 4810:9462:1 3547:4547:1 9444:9466:1 3547:9473:1 9553:9472:1 9475:9474:1 9476:9456:1 4777:9468:1 4749:4620:1 3547:9461:1 9466:6361:1 3547:3569:1 9465:9457:1 3547:9557:1 3547:4858:1 3547:9459:1 3547:9553:1 3547:9460:1 9473:9476:1 4547:9454:1 3547:9464:1 3547:9465:1 477…	95
377	3549	55123200	17	9568:9585:1 9579:9569:1 3549:9587:1 3549:9568:1 3549:4806:1 3549:9571:1 9568:9584:1 3549:9580:1 9564:9566:1 4768:9564:1 9566:9579:1 3549:9570:1 9566:9583:1 3549:9567:1 9568:4768:1 9564:9588:1	24
381	4773	-76032000	13	9594:4781:1 4772:4771:1 4773:4774:1 4773:2535:1 4773:9658:1 4781:4779:1 4773:9659:1 4773:3548:1 4774:4770:1 4781:3549:1 4773:4772:1 4774:9594:1	18
382	9660	-104544000	10	9660:9071:1 9649:9651:1 9660:9661:1 2829:9652:1 9660:2829:1 9651:9650:1 9662:9649:1 9660:9662:1 9660:9641:1	3
384	4781	23587200	11	4781:9675:1 4779:9568:1 4781:9676:1 9564:9673:1 4781:9674:1 4781:2561:1 4768:9564:1 4781:3549:1 9568:4768:1 4781:4779:1	16
385	9689	-477446400	19	9689:9703:1 9697:9738:1 9705:9694:1 9689:9706:1 9689:9696:1 9717:6699:1 9707:9705:1 9689:9698:1 9689:9702:1 9689:9707:1 9707:9691:1 9706:9717:1 9717:9695:1 9696:9697:1 6699:9739:1 9739:9690:1 9717:9693:1 9738:9740:1	42
386	9814	-1213920000	13	2871:2878:1 368:2871:1 7012:9815:1 9814:7012:1 9426:5492:1 2871:578:1 9814:9426:1 9814:9817:1 9815:2696:1 9817:1490:1 9814:9816:1 2696:368:1	0
388	2299	-1309737600	15	2299:2293:1 3378:3379:1 2299:9840:1 3381:2298:1 3380:3382:1 9840:9839:1 3378:3375:1 2299:3373:1 3382:3378:1 3381:3380:1 3373:3381:1 3380:2291:1 3378:3376:1 3380:3383:1	2
389	6374	103680000	16	6374:9886:1 6374:9881:1 6374:9888:1 6383:9884:1 6374:7643:1 6374:9887:1 6374:9890:1 9885:9889:1 6374:9882:1 6374:9885:1 6374:5480:1 9886:9857:1 6374:6383:1 6374:7733:1 6374:9891:1	116
390	6186	-1158624000	26	6186:9999:1 6920:2772:1 2782:6949:1 6920:9993:1 6186:3895:1 3896:9991:1 10002:9994:1 6186:10001:1 6186:9971:1 2772:2782:1 6186:3896:1 6186:10002:1 3895:3897:1 9996:10000:1 10000:9973:1 10003:9996:1 3895:9992:1 6186:9997:1 6186:10004:1 3895:9995:1 6186:10003:1 10002:9998:1 9995:10005:1 3897:2777:1 6186:6920:1	23
391	6187	-1224460800	12	10013:10011:1 6187:10013:1 10009:10006:1 10010:10007:1 6187:10012:1 10011:4019:1 6187:10014:1 6186:10002:1 10011:10009:1 10014:10010:1 10006:6186:1	2
392	6188	-1263772800	13	6188:10015:1 6188:6947:1 6947:6948:1 6188:10018:1 6186:9971:1 6186:10004:1 10004:10010:1 6947:10017:1 10016:6186:1 10015:6187:1 6947:585:1 10017:10016:1	3
393	6189	-1266364800	41	6189:6824:1 10053:10051:1 10048:10046:1 6832:6741:1 10049:4298:1 6189:10056:1 5639:6184:1 10049:10058:1 10039:10045:1 9421:10048:1 6189:10026:1 10058:10039:1 4293:5640:1 10039:5639:1 6189:3630:1 6189:6454:1 10056:3475:1 9425:10049:1 3626:6832:1 6191:4293:1 6182:9425:1 4293:6187:1 10058:9421:1 9421:9427:1 10048:9998:1 4293:10053:1 6189:10057:1 6189:6182:1 10057:10022:1 10054:3626:1 6189:10017:1 61…	30
394	6190	-1259625600	10	6190:10060:1 6190:10012:1 10060:585:1 6191:4293:1 6190:10046:1 6191:9425:1 9425:9421:1 4293:5640:1 6190:6191:1	3
395	6191	-1249257600	18	6184:9422:1 5495:5492:1 9425:10049:1 6191:4293:1 10049:4298:1 6191:9426:1 6191:9425:1 4293:6187:1 10004:10010:1 6191:10004:1 9426:10002:1 9426:5495:1 9421:6184:1 10049:9421:1 6191:9424:1 9426:585:1 6191:2236:1	1
396	7436	47174400	12	7436:10114:1 10089:10090:1 7436:10118:1 7436:10093:1 10090:10091:1 7436:10111:1 7436:10092:1 10112:10110:1 7436:10112:1 7436:10115:1 7436:10089:1	22
397	10119	-331516800	12	10119:10120:1 10119:10125:1 10119:10127:1 10119:10122:1 10119:10130:1 10119:10129:1 10119:10133:1 10119:10132:1 10128:10126:1 10119:10131:1 10131:10128:1	4
398	10135	-523411200	10	10135:10143:1 10142:10139:1 10135:10144:1 10143:10141:1 10135:10137:1 10137:10140:1 10144:10142:1 10137:10136:1 10136:10138:1	3
399	3380	-1276992000	12	10171:3382:1 10172:3379:1 3378:10172:1 2291:3377:1 3379:10173:1 3382:3378:1 3380:10171:1 10173:10170:1 3380:2291:1 10170:3375:1 3380:3383:1	0
400	10174	-410227200	16	10174:10185:1 52:10179:1 10174:10181:1 10174:55:1 10177:10187:1 10174:10180:1 10175:10177:1 10174:5525:1 10180:10176:1 10181:709:1 10174:52:1 10174:10175:1 10177:10186:1 10177:10188:1 10177:10178:1	4
401	943	164073600	24	10208:10209:1 943:10193:1 10194:10217:1 943:10215:1 943:10228:1 943:10220:1 943:10211:1 10217:10196:1 943:6380:1 943:10195:1 943:10210:1 943:10216:1 943:10194:1 943:10218:1 933:946:1 943:10212:1 10218:10208:1 943:10219:1 10208:10226:1 943:10214:1 10210:10213:1 943:10221:1 943:933:1	16
405	10273	-583977600	12	10135:10143:1 10266:10282:1 10143:10136:1 10273:10280:1 10278:10260:1 10143:10141:1 10273:10278:1 10273:10283:1 10283:10277:1 10283:10266:1 10273:10135:1	41
406	10299	-65491200	12	10310:10303:1 10303:10312:1 10315:10310:1 10299:10304:1 10299:10311:1 10314:10316:1 10311:10313:1 10299:10314:1 10299:10301:1 10299:10318:1 10299:10315:1	13
407	10323	446947200	11	10323:10330:1 10329:10346:1 10329:10344:1 10346:10343:1 10330:10348:1 10323:10331:1 10343:10342:1 10331:10329:1 10323:10327:1 10323:10326:1	16
408	10349	92016000	22	10369:10375:1 10349:10352:1 10387:10388:1 10352:10364:1 10349:10389:1 10364:10372:1 10349:10373:1 10370:10414:1 10349:10387:1 10349:10371:1 10349:10407:1 10349:10391:1 10349:10350:1 10349:10368:1 10370:10351:1 10370:10369:1 10349:10390:1 10371:10370:1 10349:10365:1 10407:10411:1 10371:10413:1	74
409	10444	291772800	11	10444:10448:1 10444:10447:1 10444:10446:1 10444:10456:1 10454:10452:1 10444:10455:1 10456:10453:1 10448:10463:1 10456:10454:1 10453:10449:1	13
410	10467	532396800	10	10467:10468:1 10471:10473:1 10478:10474:1 10471:10475:1 10478:10472:1 10470:10479:1 10468:10470:1 10467:10478:1 10478:10471:1	3
411	10480	516499200	14	10485:10483:1 10480:10467:1 10483:10484:1 10484:10482:1 10467:10470:1 10480:10487:1 10478:10485:1 10487:10486:1 10471:10473:1 10470:10479:1 10484:10472:1 10467:10478:1 10478:10471:1	3
412	10489	491443200	14	10494:10492:1 6018:6025:1 10489:10498:1 10494:10502:1 10502:10501:1 10489:10499:1 10492:6018:1 10489:10493:1 10489:10494:1 10489:10490:1 6028:6019:1 10494:10491:1 6025:6028:1	12
414	10543	-36460800	11	10546:10548:1 10543:2727:1 10544:10547:1 10549:10546:1 10543:10549:1 10543:6051:1 10549:10552:1 10543:10545:1 10545:3728:1 10543:10544:1	5
415	10554	-148435200	19	10594:10596:1 10565:10566:1 10554:10567:1 10554:10601:1 10564:10561:1 10568:10600:1 10594:10560:1 10568:10595:1 10595:10591:1 10554:10569:1 10554:10594:1 10554:10570:1 10560:10598:1 10566:10563:1 10566:10564:1 10554:10562:1 10568:10565:1 10554:10568:1	125
416	6355	354931200	18	6355:10668:1 6355:10672:1 6355:10666:1 10680:10670:1 10677:10673:1 10668:9389:1 6355:10723:1 6355:10675:1 6355:9572:1 6355:10679:1 6355:10669:1 6355:10676:1 6355:10678:1 6355:10677:1 6355:10674:1 10680:10671:1 6355:10680:1	49
417	5704	102470400	93	10765:5738:1 10770:10643:1 5704:5778:1 10759:5771:1 4682:5190:1 5704:8837:1 5704:10656:1 5778:10764:1 10656:10642:1 5778:5877:1 5794:5887:1 10746:5863:1 5704:5846:1 5704:10747:1 5885:10651:1 5704:10746:1 9128:5740:1 5704:10742:1 5704:10608:1 5704:10770:1 5842:10761:1 4598:5888:1 4598:5782:1 5704:10579:1 8788:10773:1 3920:3919:1 5704:10739:1 5876:5880:1 5848:5885:1 5704:5717:1 4598:5844:1 5704:468…	38
419	10564	-65491200	48	10626:10630:1 10654:10632:1 10654:10588:1 10593:10623:1 10564:10596:1 10625:10555:1 10590:10612:1 10558:10556:1 10564:10860:1 10625:10626:1 10879:10624:1 10564:10590:1 10564:10654:1 10880:10879:1 10858:10872:1 10564:10871:1 10564:9011:1 10560:10873:1 10558:10866:1 10564:10870:1 10632:10659:1 10603:10868:1 10556:10586:1 10564:10560:1 10584:10593:1 10623:10587:1 10866:10557:1 10561:10880:1 10560:10…	77
420	10603	78796800	74	5717:10559:1 10580:10663:1 10921:10646:1 10894:8762:1 10638:10635:1 10663:10648:1 10609:10585:1 10603:10926:1 5887:10923:1 10603:10609:1 10656:8788:1 10663:10655:1 5704:10579:1 5704:8837:1 10901:10616:1 8782:5717:1 5704:10656:1 5704:10613:1 10603:10580:1 10579:10662:1 10603:10649:1 10583:10927:1 5704:10739:1 10603:10901:1 5720:10614:1 5887:3916:1 10603:10925:1 10900:5781:1 5717:10576:1 10868:1090…	75
421	6163	-1199232000	15	5638:6144:1 6163:10950:1 6151:6157:1 6151:6162:1 6163:4298:1 6156:6161:1 6163:5638:1 6144:6159:1 6163:6156:1 2242:6145:1 6163:10952:1 6156:6151:1 6163:2242:1 2242:6826:1	5
423	5247	-1137542400	10	2063:2576:1 5247:2859:1 2063:621:1 2576:2417:1 5247:2063:1 5247:2420:1 5247:817:1 5247:819:1 2420:2419:1	1
424	976	-480124800	14	976:4916:1 10995:10994:1 3324:3328:1 976:9413:1 976:3399:1 976:3324:1 976:10995:1 10995:10996:1 976:2664:1 976:11000:1 10995:4915:1 10994:4914:1 4915:10997:1	40
426	3627	-1224460800	12	3627:11063:1 3614:3624:1 3624:3622:1 3624:6458:1 6746:3620:1 11063:3625:1 3627:3614:1 11063:6746:1 3624:3623:1 3627:11062:1 3627:7353:1	8
427	11064	-148435200	27	11083:11078:1 11064:11082:1 11083:11174:1 11075:11175:1 11083:11077:1 11078:11073:1 11064:11081:1 11078:11069:1 11081:11095:1 11078:11068:1 11082:11083:1 11083:11074:1 11064:11066:1 11064:11085:1 11095:11071:1 11085:11084:1 11084:11079:1 11064:11080:1 11073:11173:1 11082:11075:1 11078:11067:1 11076:11072:1 11064:11097:1 11083:11076:1 11066:11070:1 11064:11086:1	95
428	11184	-211939200	13	11190:11196:1 11194:11190:1 11194:11188:1 11194:11189:1 11184:11195:1 11195:11193:1 11184:11197:1 11184:11185:1 11184:11191:1 11193:11004:1 11184:11192:1 11184:11194:1	11
430	11221	-355104000	15	11253:11248:1 11221:11249:1 11289:6082:1 11221:11255:1 11289:11250:1 11221:11254:1 11253:11245:1 11253:11246:1 11221:11247:1 11221:11222:1 11221:11289:1 11255:11244:1 11253:3766:1 11289:11253:1	65
431	11300	-399859200	15	11306:11308:1 11300:11312:1 11307:11303:1 11305:11304:1 11307:11322:1 11300:11319:1 11305:11302:1 11322:11305:1 11300:11307:1 11305:11311:1 11302:11317:1 11305:11301:1 11300:11306:1 11312:11318:1	8
432	11323	-236822400	26	11323:11351:1 11342:11337:1 11350:11347:1 11349:11354:1 11323:11339:1 11334:11333:1 11323:11335:1 11349:11350:1 11323:2543:1 11340:11345:1 11343:11342:1 11351:11336:1 11323:11340:1 11323:11349:1 11323:11352:1 11351:11334:1 11323:11324:1 11323:11338:1 11323:11344:1 2543:4840:1 11323:11343:1 11323:11348:1 11352:11341:1 11323:11346:1 11323:7830:1	39
433	3693	-55296000	36	3693:11377:1 11405:9642:1 3693:11382:1 11395:4609:1 3693:11405:1 3693:11404:1 3693:4824:1 3693:11395:1 3693:11385:1 3693:11378:1 3693:11402:1 11406:10552:1 3693:11423:1 3693:4015:1 11381:11384:1 9071:11422:1 3697:4602:1 3693:3696:1 3693:3725:1 3725:3697:1 3693:11380:1 3693:3728:1 3693:11381:1 3693:11403:1 3693:11420:1 3693:11406:1 11381:9071:1 3693:11399:1 3693:11379:1 3693:11394:1 9071:11397:1 1…	50
434	1543	-591840000	41	1543:11469:1 11502:11477:1 11464:11484:1 11500:11455:1 1564:11432:1 1543:1564:1 11453:11442:1 1543:11456:1 11474:1568:1 1543:11452:1 1543:11474:1 11453:11443:1 11445:11441:1 1543:1796:1 1543:11498:1 1543:11475:1 1543:11478:1 1543:9040:1 1775:11460:1 11498:11446:1 11444:11495:1 1543:11444:1 1543:11492:1 1543:11464:1 1543:1533:1 11476:11488:1 1543:1775:1 11495:11458:1 11466:11483:1 11466:11476:1 11…	39
435	8028	-1046649600	36	8028:11572:1 8028:11576:1 11559:11526:1 11565:11563:1 8028:11562:1 8028:11532:1 11565:11560:1 11565:11569:1 1503:1960:1 8028:10036:1 11561:11573:1 11526:11579:1 11560:11533:1 10036:1503:1 8028:11571:1 8028:11561:1 10036:1502:1 11576:11565:1 8028:11577:1 1714:11531:1 11533:1714:1 8028:11570:1 8028:11575:1 11526:11578:1 11574:11557:1 11561:1901:1 8028:11568:1 11561:11574:1 11561:2591:1 1901:11558:1…	36
436	11583	-62812800	15	9071:11422:1 3726:11384:1 11381:3726:1 3726:3697:1 3726:9064:1 9064:11359:1 11381:9071:1 11583:11381:1 3726:11593:1 11583:7822:1 3697:4635:1 11583:11585:1 11593:11591:1 11583:11584:1	15
437	11597	-57628800	10	9240:9033:1 11597:11600:1 11603:9240:1 11597:9217:1 11597:11605:1 11604:11603:1 11597:11604:1 11600:11601:1 11597:11602:1	6
439	11397	97372800	18	11397:4605:1 9062:4595:1 11397:7609:1 11397:11419:1 11419:4667:1 11397:4742:1 11397:11620:1 11397:9062:1 4742:5194:1 11397:11625:1 9069:9068:1 11397:11635:1 11417:9069:1 11397:11629:1 11419:4567:1 11397:11417:1 11397:11409:1	21
440	9071	5097600	13	9071:11422:1 9062:4595:1 9071:3697:1 3697:4597:1 9071:11589:1 11397:9062:1 4595:11650:1 9071:11651:1 9064:4686:1 9071:11397:1 11651:11649:1 9071:9064:1	6
441	11652	-661478400	10	11652:11655:1 11659:11656:1 11659:11658:1 11652:11659:1 11652:7313:1 11652:11660:1 7321:11657:1 7313:7321:1 11652:11654:1	2
442	11662	-733795200	12	11662:11667:1 11665:11652:1 11666:11665:1 11662:11669:1 11662:2248:1 11662:2779:1 11662:11668:1 11668:11663:1 11662:11666:1 11668:11664:1 11664:2251:1	0
443	9059	-629942400	11	9059:8540:1 8545:8542:1 8541:11676:1 9059:11675:1 8541:2659:1 9059:8545:1 9059:8541:1 9059:11677:1 11676:8539:1 11676:8538:1	8
446	11694	-249782400	15	11695:11707:1 11707:2687:1 11694:8559:1 11707:11706:1 11707:8553:1 11694:11695:1 8559:8554:1 11695:11709:1 11718:8557:1 11709:11704:1 11707:11703:1 11695:11718:1 11694:11705:1 2687:11702:1	21
447	11720	-282787200	14	11695:11707:1 11695:11704:1 11707:2687:1 11694:8559:1 8559:8560:1 11720:11723:1 11694:11695:1 11718:8557:1 11720:11721:1 11722:8554:1 11695:11718:1 11695:11722:1 11723:11694:1	7
449	8575	-1148083200	16	8575:8568:1 11744:11750:1 8568:8577:1 8568:3269:1 8575:2228:1 6669:11747:1 8577:11745:1 11747:11744:1 3269:6669:1 8575:11746:1 8577:6677:1 11752:11751:1 8575:11749:1 8575:11748:1 11748:11752:1	3
454	6755	92016000	10	6755:6754:1 6755:11859:1 6761:6764:1 6759:6761:1 6754:6759:1 6755:11609:1 6754:9171:1 6755:9645:1 6755:11862:1	10
455	3868	-931046400	10	3868:11880:1 3868:6259:1 6259:11892:1 6296:6248:1 3868:6257:1 3868:6296:1 3868:6250:1 3868:11891:1 6257:6297:1	19
456	6253	-675907200	19	4958:11894:1 4958:11898:1 11894:4951:1 6253:11908:1 2251:4950:1 6253:11907:1 6253:11909:1 2251:4946:1 6253:11905:1 6253:11906:1 6253:11901:1 6253:2251:1 4958:11897:1 6253:11902:1 6253:11904:1 6253:11903:1 11894:11900:1 11909:4958:1	3
457	6289	-1075680000	12	11920:11922:1 6289:11917:1 6289:11921:1 6318:11919:1 6289:6318:1 6318:3868:1 6289:11916:1 6289:11912:1 6289:6268:1 6289:11915:1 6289:11920:1	11
459	11943	-104544000	12	11943:11945:1 11943:11946:1 11943:11951:1 11945:11944:1 11943:2822:1 11943:6059:1 6059:11936:1 11943:11948:1 11943:8936:1 11936:11937:1 11943:6065:1	4
460	11952	-138153600	10	11952:11943:1 6059:11938:1 6059:11939:1 11952:6063:1 11943:2822:1 6061:6059:1 6059:11936:1 11943:11944:1 6063:6061:1	5
461	10855	-1278201600	30	10855:5259:1 4512:6139:1 10855:4229:1 10855:11962:1 10855:6331:1 10855:6161:1 10855:6803:1 3224:6743:1 10855:772:1 10855:11963:1 10855:284:1 10855:11961:1 11962:6134:1 11961:6744:1 10855:1064:1 6331:4512:1 772:4292:1 10855:5049:1 10855:6455:1 6161:11957:1 10855:6336:1 10855:1309:1 10855:5056:1 10855:780:1 6744:6748:1 772:3224:1 10855:6787:1 10855:4197:1 10855:3223:1	7
462	11981	-426124800	25	5531:11996:1 11989:5525:1 11983:11985:1 11981:11989:1 11983:7422:1 5531:3341:1 11981:58:1 11998:7624:1 11981:11987:1 11986:11983:1 11981:11997:1 11981:12007:1 11982:12004:1 11982:5531:1 11983:12006:1 11998:11982:1 11998:12005:1 11997:10799:1 11981:7613:1 11981:11998:1 11996:11984:1 11981:7616:1 11986:11988:1 11998:11986:1	21
463	12020	-566870400	26	12027:12048:1 12020:12041:1 12020:12045:1 5232:12049:1 5231:5579:1 12020:12043:1 12020:12026:1 12048:11981:1 4305:12027:1 12044:12033:1 12020:12042:1 12020:12038:1 12020:12032:1 5232:12037:1 5231:5232:1 12041:12044:1 12041:5231:1 12044:12039:1 5231:12034:1 5231:12036:1 5231:4305:1 5231:12031:1 5231:12013:1 12020:12040:1 12031:12035:1	47
464	12073	-586569600	20	5231:12034:1 12041:12039:1 12073:12079:1 5231:12080:1 12073:12078:1 5231:12036:1 12020:12032:1 12035:5594:1 12020:12041:1 12073:12020:1 12073:12077:1 5231:12027:1 5231:12013:1 5231:12035:1 5231:5579:1 5232:12037:1 5231:5232:1 12041:5231:1 12020:12043:1	20
466	12094	-187747200	20	12094:12134:1 12131:12114:1 12112:12123:1 12094:12105:1 12094:12129:1 12134:12130:1 12131:12112:1 12111:12125:1 12105:12132:1 12105:12131:1 12094:12115:1 12111:12126:1 12105:12128:1 12115:12107:1 12094:12133:1 12131:5236:1 12094:12113:1 12133:12111:1 12133:12127:1	12
470	12243	-1291161600	10	12244:12246:1 12243:11789:1 12247:9828:1 7815:12244:1 12243:5259:1 12243:12245:1 12243:7815:1 12243:12247:1 12247:310:1	4
471	12265	-551145600	21	12265:12273:1 12278:12285:1 12265:12266:1 12265:12268:1 12274:12275:1 12265:12270:1 12265:12283:1 12271:12276:1 12281:12274:1 12281:12271:1 12265:6731:1 12273:12286:1 12268:12281:1 12265:12272:1 12274:12277:1 12281:12282:1 12265:12279:1 12281:12267:1 12282:12269:1 12265:12278:1	3
472	1606	-631152000	58	1606:12334:1 1606:12346:1 1606:12322:1 1606:12355:1 1606:12326:1 1576:12297:1 1597:12340:1 1606:1597:1 1606:12348:1 1606:12315:1 12353:12320:1 12319:12316:1 12358:1576:1 1606:12343:1 1836:12349:1 12342:12345:1 1597:12330:1 12336:12335:1 1606:12317:1 12358:12265:1 1606:12352:1 1606:12351:1 1606:12329:1 1597:12358:1 12312:12357:1 12343:12356:1 1606:12311:1 12313:12354:1 12346:12338:1 1606:12325:1 1…	11
474	3871	-1274313600	17	12385:12381:1 3871:3870:1 3871:6286:1 3871:12383:1 5195:5203:1 5203:6281:1 3871:6170:1 3871:12385:1 6286:5195:1 12383:5633:1 3870:3864:1 12383:6238:1 3871:5636:1 3870:6278:1 3871:12382:1 3871:568:1	5
475	3870	-1192838400	11	12388:12387:1 3870:5635:1 6278:6284:1 3870:6285:1 3864:11920:1 3870:12388:1 3864:4196:1 12388:12375:1 12375:6278:1 12388:3864:1	4
476	2923	-1098230400	11	2923:12395:1 578:836:1 2467:12396:1 12393:2467:1 12392:12394:1 2923:2924:1 2924:578:1 836:866:1 12395:12393:1 2923:12392:1	3
477	3542	-1215129600	19	361:396:1 6368:10192:1 12402:797:1 328:730:1 362:288:1 11740:1031:1 11742:361:1 3542:12401:1 6368:11742:1 3542:799:1 12402:4301:1 3542:362:1 1031:364:1 361:328:1 364:6368:1 3542:12402:1 3542:11740:1 1031:728:1	17
478	12403	-1288742400	32	12406:9427:1 12403:12407:1 6150:4298:1 9419:10043:1 6190:10046:1 12403:12411:1 6182:9426:1 4293:5640:1 6190:6191:1 9427:9419:1 12403:6966:1 12403:6189:1 4293:12406:1 6191:4293:1 6191:10049:1 12403:3747:1 12409:3629:1 10049:9421:1 9426:5495:1 12411:585:1 6189:6182:1 12403:12408:1 12409:6190:1 12403:12409:1 6191:10010:1 12403:6413:1 10049:10023:1 12403:12410:1 12407:5496:1 12403:6150:1 6182:6419:1	15
479	10049	-1204502400	19	10049:585:1 9421:12430:1 10043:5492:1 12427:12431:1 9419:10043:1 10049:12427:1 10049:10023:1 12427:6807:1 10049:10058:1 9421:12426:1 10058:9421:1 10049:4298:1 12432:10002:1 9421:12432:1 10049:9419:1 9421:6184:1 6184:9422:1 6184:4220:1	3
480	4293	-1238716800	19	4293:10053:1 10039:5639:1 10045:10044:1 4293:12406:1 5639:12435:1 4293:5495:1 12436:6716:1 6716:12434:1 10053:10058:1 4293:12436:1 4293:6187:1 10039:10045:1 5640:585:1 10058:9421:1 4293:6741:1 10058:10039:1 10045:9965:1 4293:5640:1	2
481	12409	-1267574400	13	12438:4294:1 6190:10060:1 10060:585:1 12409:4204:1 12438:12439:1 12439:12440:1 12409:12438:1 6190:5640:1 10060:4298:1 10060:3629:1 12409:6190:1 12409:6187:1	1
482	9421	-1190160000	15	9427:9423:1 10045:10044:1 9421:12430:1 9421:12446:1 9421:10045:1 6184:9965:1 9421:10048:1 9421:12447:1 9421:12432:1 9423:6807:1 9421:9427:1 10044:12445:1 9427:12426:1 10044:6184:1	1
483	12456	-383961600	12	12473:12475:1 12473:12469:1 12456:12458:1 12459:12473:1 10799:12460:1 12456:10799:1 12473:12474:1 12456:12459:1 12456:12461:1 12474:12457:1 12459:12471:1	19
484	12485	-453859200	12	12491:12489:1 12485:12492:1 12489:12490:1 12495:12487:1 12485:12486:1 12485:12498:1 12493:12494:1 12489:12493:1 12485:12491:1 12485:12495:1 12485:12488:1	20
485	6434	-537926400	13	10972:10954:1 6434:10975:1 6434:10971:1 6434:6219:1 6434:6435:1 6219:10972:1 10972:6214:1 10954:6211:1 10971:6218:1 6434:21:1 6211:6223:1 6434:12515:1	14
486	12515	-506390400	14	7338:7334:1 10954:6211:1 12515:12520:1 12515:6214:1 6229:12519:1 12519:12523:1 6223:7338:1 12515:10954:1 12522:6229:1 6211:6223:1 12520:12522:1 12515:12524:1 12515:12521:1	4
487	12525	-622166400	20	12531:12534:1 12529:12547:1 12547:12543:1 12543:12530:1 12535:12539:1 12545:12542:1 12543:12536:1 12546:12545:1 12525:12529:1 12531:12533:1 12535:12538:1 12546:12535:1 12529:12541:1 12546:12540:1 12525:12531:1 12541:12546:1 12546:12544:1 12546:12532:1 12529:12548:1	14
488	6314	-703641600	15	9614:9615:1 12568:6207:1 12565:12566:1 6314:9614:1 2265:12564:1 12564:12567:1 6314:12562:1 12564:12563:1 12564:9601:1 9615:2265:1 6314:12568:1 6314:7321:1 6314:12565:1 9601:12560:1	10
492	12629	510192000	26	12684:12680:1 12629:12668:1 12663:12683:1 12668:12664:1 12664:12661:1 12661:12658:1 12629:12669:1 12629:12666:1 12684:12682:1 12661:12674:1 12658:12662:1 12658:12673:1 12667:12676:1 12664:12659:1 12643:12660:1 12683:12665:1 12659:12684:1 12668:12675:1 12668:12672:1 12683:12643:1 12661:12657:1 12668:12678:1 12678:12677:1 12666:12663:1 12666:12667:1	31
495	3864	-1146614400	11	12720:3869:1 3869:3865:1 3864:4196:1 3869:12722:1 3864:12720:1 12720:6289:1 12720:268:1 6289:6268:1 3864:12721:1 6289:11920:1	8
496	12723	-77846400	20	12734:12725:1 12735:3853:1 12734:12726:1 12735:12733:1 12734:12731:1 12725:12729:1 12723:12736:1 12726:12741:1 12735:12730:1 12731:12732:1 12732:12727:1 12734:12728:1 12733:12734:1 12741:12737:1 12737:12739:1 12734:12740:1 12727:7916:1 12723:12724:1 12723:12735:1	5
497	5556	-1065139200	30	12772:12769:1 12769:12761:1 1674:1671:1 12766:1503:1 12766:12764:1 1503:1524:1 1502:1686:1 5556:12771:1 12762:12767:1 1502:1545:1 5556:12747:1 5556:12773:1 1502:1728:1 12772:12760:1 12771:12768:1 5556:12772:1 5556:12770:1 5556:12774:1 1502:1693:1 1503:1708:1 12767:1674:1 12765:12762:1 5556:12746:1 12766:1502:1 5556:12745:1 1524:1723:1 5556:12766:1 12769:12765:1 5556:9968:1	27
498	7607	203644800	10	12816:12804:1 7607:7880:1 12808:12817:1 7607:12815:1 12818:12806:1 7880:12816:1 12808:12805:1 7607:12818:1 7607:12808:1	25
499	12833	-426124800	34	12852:12848:1 12848:12844:1 12833:12880:1 12850:12849:1 12849:12839:1 12833:12846:1 12858:12869:1 12848:12857:1 12876:12858:1 12845:12876:1 12834:12861:1 12838:12845:1 12833:12843:1 12845:12874:1 12833:12847:1 12834:12854:1 12842:12875:1 12833:12851:1 12852:3503:1 12849:12834:1 12842:12840:1 12833:12838:1 12833:12850:1 12833:12837:1 12849:12842:1 12858:12856:1 12833:12860:1 12834:12836:1 12840:12…	26
501	12895	18316800	33	12895:12949:1 12938:12882:1 12895:3697:1 12911:12907:1 12911:4466:1 12895:12915:1 12904:7605:1 12895:12909:1 12939:12913:1 12895:12904:1 7605:12896:1 12939:12938:1 12942:12901:1 12904:12914:1 12911:12908:1 12895:12959:1 12904:12919:1 12915:12912:1 12895:9111:1 12942:12941:1 12939:12900:1 12938:12962:1 12919:5569:1 12941:12936:1 12939:12910:1 12942:12935:1 12941:12940:1 12895:12928:1 12942:12939:1…	59
502	12913	90633600	10	12913:12965:1 12906:12971:1 12913:12967:1 12913:12906:1 12967:182:1 12965:12966:1 12913:12970:1 12913:12894:1 12913:12964:1	7
504	12942	26265600	22	12901:13032:1 12939:12913:1 12942:13033:1 7605:12896:1 12939:12938:1 13032:12907:1 12942:12901:1 12913:12966:1 12942:13031:1 12942:12941:1 12942:12914:1 12938:12962:1 12942:7605:1 12941:12936:1 12938:13036:1 12938:12905:1 12907:12894:1 12942:12935:1 12941:12940:1 12942:12939:1 12942:12919:1	12
505	10555	63072000	14	10555:10611:1 10735:13078:1 5704:5846:1 10555:13080:1 10735:10758:1 10555:13087:1 10555:5726:1 5726:8775:1 10555:13084:1 5846:5869:1 10555:13081:1 10555:5704:1 5704:10735:1	7
506	6753	-91670400	10	6753:13094:1 9641:3697:1 6753:6752:1 6753:13093:1 6753:13102:1 6753:13095:1 6753:9641:1 6753:11686:1 6753:13096:1	13
508	371	-648432000	14	371:5233:1 5233:5229:1 5229:13140:1 13143:13142:1 12073:12020:1 5233:13141:1 12020:12040:1 12020:12044:1 371:12073:1 12020:12037:1 371:13143:1 12044:12039:1 371:5228:1	39
510	1034	-134179200	51	1034:13205:1 13178:13175:1 13179:13172:1 13175:8995:1 1034:13174:1 10820:13180:1 1034:7620:1 1034:13187:1 1034:13200:1 13206:13191:1 13195:13206:1 1034:13177:1 10820:13170:1 1034:13179:1 13199:13203:1 1034:13186:1 1034:13198:1 1034:13193:1 1034:13197:1 1034:13183:1 13206:13176:1 1034:13194:1 13179:10803:1 13205:13199:1 1034:13196:1 13206:13204:1 13175:1033:1 1034:13173:1 2840:13167:1 2827:13202:1…	12
511	1225	-520819200	37	1225:12285:1 1225:1533:1 1225:13232:1 1225:13217:1 1225:2669:1 1225:13239:1 1225:11653:1 1225:5970:1 1225:13235:1 1225:7545:1 1225:13226:1 1225:13236:1 12285:13220:1 1225:13234:1 13229:7561:1 1225:13223:1 1225:13225:1 1225:13238:1 1225:7544:1 13237:13231:1 1225:6215:1 13227:13224:1 1225:13228:1 1225:13222:1 13231:13233:1 1225:13227:1 1225:13230:1 1225:1224:1 1225:13218:1 13229:13221:1 7544:13237:…	7
512	270	-694310400	29	270:13263:1 270:13259:1 13263:7557:1 270:13244:1 270:13254:1 13262:13257:1 13252:1226:1 270:13249:1 270:13258:1 270:13243:1 13242:2817:1 13242:13255:1 13262:13260:1 270:13256:1 270:13262:1 270:13250:1 7557:7559:1 1226:7551:1 13242:13251:1 270:13252:1 270:13253:1 13260:13242:1 13254:13261:1 13247:13248:1 13260:2375:1 270:13245:1 13263:13246:1 270:13247:1	6
513	271	-891561600	32	13403:6650:1 13406:3465:1 271:3308:1 271:3310:1 13406:13403:1 271:13391:1 13402:1890:1 13401:3317:1 271:13398:1 271:13409:1 271:13395:1 271:13397:1 271:13405:1 271:13407:1 271:13408:1 271:13281:1 271:3464:1 13393:13389:1 271:13388:1 271:13394:1 3317:3306:1 13401:13404:1 3464:13393:1 13409:13401:1 271:13396:1 3317:1770:1 3317:13280:1 271:13399:1 13397:13400:1 13401:13406:1 271:13402:1	152
514	272	-891561600	11	272:13423:1 272:13425:1 272:13424:1 272:1647:1 272:1365:1 272:13422:1 272:6449:1 272:4295:1 272:13415:1 272:623:1	16
515	278	-972000000	21	13452:13445:1 1230:2776:1 2781:9972:1 2781:13444:1 13450:13448:1 13452:13451:1 13453:13433:1 1230:13446:1 1230:13447:1 13446:9988:1 2781:9990:1 278:13452:1 2781:13454:1 278:13450:1 13452:2781:1 2781:1230:1 2781:13455:1 1230:13449:1 2781:13453:1 2776:13443:1	25
516	7554	-1062547200	11	7554:13469:1 7554:13472:1 7554:13458:1 7554:13474:1 7554:13473:1 7554:13471:1 13471:10030:1 7554:6500:1 6500:4483:1 13471:10191:1	16
517	8946	-148435200	24	13532:13531:1 8946:13537:1 8946:8664:1 8946:13536:1 13537:13095:1 13532:13542:1 9018:13529:1 13532:9018:1 8946:13533:1 8946:13528:1 8946:11701:1 8946:13538:1 13528:3692:1 8946:11717:1 8946:13534:1 8946:3693:1 13534:13543:1 13534:13535:1 13535:13532:1 3693:11420:1 3692:13530:1 8946:6061:1 3693:11379:1	69
518	13578	415238400	10	13579:13589:1 13579:13581:1 13579:13580:1 13592:13597:1 13592:13591:1 13578:13579:1 13578:13596:1 13579:13592:1 13580:13595:1	11
519	7322	-545788800	11	13658:9602:1 13658:9591:1 13436:13656:1 13644:7319:1 13656:9595:1 7322:13644:1 7322:13657:1 7322:13658:1 13644:13436:1 13644:13648:1	12
520	9606	-616896000	10	7322:9602:1 9606:9601:1 13663:13664:1 13664:6931:1 6931:7322:1 7322:13436:1 9606:9605:1 13664:9608:1 9606:13663:1	4
521	11962	-1176940800	13	11962:6146:1 6320:6329:1 11962:6160:1 11962:6320:1 11962:13666:1 13666:7574:1 6327:6321:1 6329:6346:1 11962:6134:1 7574:6322:1 6134:6327:1 6320:6155:1	3
522	13696	450835200	25	13723:13719:1 13732:13727:1 13719:13724:1 13719:13717:1 13713:13739:1 13736:13735:1 13733:13726:1 13737:13731:1 13696:13697:1 13733:13728:1 13723:13718:1 13722:13721:1 13721:13720:1 13723:13722:1 13732:13730:1 13723:13713:1 13733:13729:1 13696:13723:1 13696:13736:1 13737:13733:1 13724:13732:1 13696:13737:1 13718:13734:1 13696:13738:1	19
523	9444	431222400	13	9444:13756:1 9444:11845:1 9444:9486:1 9444:9450:1 9450:9552:1 9444:12614:1 6361:6360:1 9444:9537:1 9466:6361:1 9444:9466:1 6360:6359:1 9444:9572:1	8
524	11133	165542400	11	13778:13781:1 11133:13784:1 13777:13778:1 11133:13786:1 11133:13785:1 11133:13788:1 13787:13782:1 13782:13783:1 13786:13777:1 11133:13787:1	8
525	13800	286675200	10	13800:13815:1 13815:13801:1 13810:13811:1 13815:13814:1 13800:13805:1 13801:13812:1 13815:13813:1 13800:13804:1 13815:13810:1	6
526	13832	613008000	18	13963:13910:1 13934:13956:1 13832:13959:1 13832:13942:1 13956:13955:1 13957:13953:1 13832:13958:1 13955:13940:1 13942:13906:1 13934:13957:1 13942:13952:1 13832:13962:1 13832:13941:1 13832:13909:1 13832:13963:1 13832:13934:1 13956:13960:1	125
527	13975	561254400	13	13975:13986:1 13975:13989:1 13975:13988:1 13975:13730:1 13989:13985:1 13975:13709:1 13985:13984:1 13975:13992:1 13975:13993:1 13992:13987:1 13975:13991:1 13975:13994:1	9
528	14006	570672000	21	14034:14033:1 14034:14032:1 14032:13817:1 14006:14012:1 14029:14025:1 14006:14039:1 14040:14023:1 14006:14041:1 14006:14038:1 14006:14040:1 14006:4140:1 4138:14031:1 4138:14030:1 4138:14029:1 4140:4138:1 14006:14034:1 14033:14011:1 14023:14022:1 14033:14024:1 14006:14036:1	20
529	13813	306201600	12	13813:13814:1 14073:13801:1 13811:13803:1 13813:13810:1 13810:13811:1 14058:13812:1 14073:14058:1 14058:14059:1 14058:14057:1 13813:14073:1 14059:14069:1	15
530	2481	-377481600	11	14077:3590:1 3603:14075:1 2481:14074:1 14083:14081:1 2481:12087:1 2481:14083:1 14083:10788:1 14081:3603:1 3590:14080:1 2481:14077:1	7
531	14084	-15552000	12	14084:14087:1 14084:9233:1 14085:9098:1 14087:14089:1 14091:14090:1 14084:14092:1 14084:14086:1 14084:14094:1 14092:14091:1 14084:14085:1 14090:14088:1	3
532	10065	130118400	22	930:14099:1 14131:7895:1 10065:14128:1 941:14100:1 14130:14125:1 941:14127:1 10065:14119:1 10065:4053:1 14130:14126:1 14132:14117:1 10065:14130:1 14131:14132:1 10065:14124:1 14132:14122:1 10065:941:1 10065:14098:1 10065:14101:1 14133:14131:1 10065:10064:1 941:930:1 10065:14133:1	38
533	7839	110332800	11	7839:14146:1 7840:14147:1 7851:8998:1 7840:5194:1 7839:7840:1 7840:14148:1 7840:7853:1 7853:7851:1 7839:9091:1 7851:7848:1	10
534	944	156297600	31	7666:14153:1 944:5345:1 944:14158:1 14159:14156:1 7666:14155:1 944:7666:1 10221:14174:1 14156:5441:1 7666:10209:1 7666:10215:1 14154:14152:1 5441:14157:1 944:943:1 10221:14159:1 944:14165:1 5340:14173:1 943:10218:1 944:8215:1 5345:10221:1 14152:14167:1 14157:5340:1 14153:14154:1 7666:14164:1 943:10214:1 14155:14160:1 7666:2444:1 14159:10226:1 14159:5342:1 7666:14166:1 944:14151:1	8
538	6266	-961459200	11	6257:6301:1 6266:6318:1 11769:6258:1 6300:6297:1 3868:6257:1 6257:6300:1 6258:6244:1 6266:11769:1 11769:3868:1 6257:6197:1	4
540	14289	-1276992000	10	14289:14298:1 14289:3359:1 14289:1505:1 4766:3690:1 14289:14297:1 4766:5629:1 3359:4766:1 3690:3685:1 14289:14300:1	14
541	1769	-991526400	11	1903:14303:1 1769:1926:1 1927:14305:1 14302:1903:1 14305:14302:1 1769:1927:1 14305:14304:1 14305:1949:1 14305:1951:1 1769:14306:1	11
542	14294	-770601600	12	14310:14312:1 14314:14310:1 14314:14318:1 14309:14311:1 14308:14315:1 14308:14314:1 14294:14308:1 14310:14317:1 14309:14313:1 14310:14309:1 14294:14319:1	1
543	2092	-1053388800	11	1503:1934:1 14327:14324:1 2092:14325:1 2092:7332:1 14327:1503:1 2092:1502:1 2092:275:1 1503:1939:1 1934:14326:1 2092:14327:1	5
546	14339	-91670400	11	14339:14341:1 14339:14340:1 14339:14352:1 14344:14347:1 14339:14346:1 14344:8985:1 14339:14343:1 14340:14353:1 14344:14342:1 14339:14344:1	11
547	14355	-324950400	13	14355:14362:1 14362:14357:1 14361:14366:1 14355:14369:1 14361:14368:1 14357:14361:1 14362:14363:1 14362:14367:1 14362:14356:1 14355:14358:1 14355:14364:1 14355:14365:1	3
548	14392	-1037491200	16	6932:6478:1 6932:1714:1 6932:11575:1 6932:14414:1 14410:11569:1 14392:14408:1 14392:14410:1 14409:6932:1 14392:1502:1 14392:1503:1 14413:14411:1 14392:14412:1 6932:14413:1 14392:14409:1 14410:6921:1	18
550	14416	-228873600	13	14447:14436:1 14416:14445:1 14429:14433:1 14416:14438:1 14446:14431:1 14416:14446:1 14416:14447:1 14416:14437:1 14444:14440:1 14416:14429:1 14416:14444:1 14438:14420:1	11
551	10053	-1220400000	18	10049:585:1 10045:10044:1 10044:10005:1 10053:10051:1 10044:6184:1 10049:10023:1 10049:4298:1 9421:10045:1 10049:10058:1 10058:9421:1 9421:12447:1 9422:12445:1 6184:9965:1 10053:10049:1 6184:9422:1 12447:6807:1 10023:3471:1	3
552	5525	-331516800	12	5525:2148:1 5525:3935:1 2429:2437:1 5525:14487:1 5525:14475:1 5525:5530:1 14475:14486:1 5525:14485:1 5525:2429:1 5525:14488:1 5525:6002:1	52
553	5203	-1157241600	17	14514:14513:1 5203:14514:1 14514:14509:1 14514:14511:1 5203:14510:1 5203:6281:1 5203:6289:1 14514:14516:1 14514:5197:1 5203:6237:1 14513:14506:1 14514:775:1 14512:6636:1 5203:14515:1 5203:14512:1 14514:5202:1	9
554	14517	-1274313600	13	14529:14528:1 14529:14526:1 6187:10012:1 14530:4473:1 14517:14529:1 14529:14530:1 14530:10002:1 14529:14519:1 14528:6187:1 14530:14525:1 14528:7814:1 10012:585:1	12
555	14531	-377481600	10	14541:14537:1 14534:14539:1 14531:14533:1 14531:14540:1 14531:14541:1 14531:14542:1 14542:14532:1 14542:14534:1 14541:14538:1	2
558	14579	-23760000	15	14579:1033:1 14595:14588:1 1033:7500:1 1033:7507:1 14579:14595:1 14583:14609:1 1033:7504:1 14579:14607:1 14579:14583:1 7507:6851:1 7507:14585:1 14607:14603:1 1033:7489:1 14579:14587:1	26
559	5264	102470400	24	5264:14630:1 5403:14632:1 5264:14615:1 5264:5833:1 5264:14648:1 5264:12889:1 14624:14625:1 5308:5263:1 14632:14629:1 5264:14610:1 5264:14624:1 5264:5835:1 5264:14631:1 5263:14633:1 5264:14627:1 5264:5867:1 5264:14558:1 5264:5403:1 5264:5308:1 5264:14628:1 5264:14611:1 5867:5861:1 5264:2448:1	40
561	14702	-546998400	17	14708:14704:1 14713:14708:1 14712:14707:1 14702:2814:1 14702:14711:1 14702:2808:1 14702:14705:1 14702:14714:1 14702:14710:1 14702:14706:1 14712:14703:1 14707:2812:1 14710:14712:1 14710:14709:1 14702:14713:1 14709:13224:1	9
562	2816	-566870400	13	2816:14726:1 2816:2818:1 2818:1225:1 1225:2669:1 14694:2814:1 2815:2804:1 2816:7548:1 2815:2819:1 1225:7545:1 2816:14694:1 7548:2812:1 2818:2815:1	35
563	14737	-551145600	22	14708:14704:1 14742:2669:1 14743:14741:1 14737:2819:1 14714:14743:1 14710:14712:1 14737:14694:1 14702:14710:1 14737:14702:1 14713:14708:1 14743:14705:1 14712:14707:1 14702:14711:1 2819:14742:1 14714:14744:1 14702:14714:1 14710:14709:1 14694:2814:1 14737:14400:1 14707:2812:1 14702:14713:1	28
565	14764	-574819200	37	14798:14775:1 14764:14791:1 14764:14783:1 14764:14788:1 14714:14743:1 14794:14714:1 14714:14786:1 14710:14712:1 14794:14713:1 14794:14797:1 14743:14784:1 14764:14780:1 14764:6906:1 14743:14776:1 14702:14710:1 14764:14798:1 14783:14772:1 14764:14777:1 14798:14796:1 14737:14702:1 14786:14781:1 14713:14708:1 14743:14705:1 14780:6907:1 14798:14787:1 14714:14744:1 14764:14785:1 14798:14782:1 14798:147…	62
566	14522	-696988800	17	14522:14849:1 14522:14754:1 14843:14756:1 14402:2250:1 14848:14843:1 14522:14844:1 6933:14848:1 6933:13259:1 14843:14403:1 6933:13254:1 14522:14846:1 14848:14847:1 13259:7549:1 14843:14845:1 14754:14402:1 14522:6933:1	8
567	10821	-91670400	10	14866:14479:1 14866:14865:1 14865:14867:1 10821:14866:1 14865:14871:1 14865:10847:1 14871:7470:1 14865:14874:1 10821:14873:1	13
569	14901	-230256000	63	6466:14923:1 14901:14957:1 14938:14939:1 14901:15048:1 14956:14953:1 14939:6466:1 14934:14948:1 14901:14968:1 15049:14918:1 14901:14946:1 14968:14966:1 14901:14969:1 14950:896:1 14965:14931:1 15049:14927:1 14918:14929:1 14953:14935:1 14901:892:1 14901:14919:1 14931:14920:1 14945:14936:1 14962:14933:1 14956:14940:1 14901:14970:1 14968:14903:1 14954:14964:1 14901:14963:1 14901:14974:1 14935:14941:1…	94
570	15052	-264470400	30	15059:15057:1 15054:15065:1 15059:15086:1 15059:15063:1 15057:15082:1 15052:15059:1 15072:15070:1 15059:15058:1 15092:15074:1 15092:15072:1 15083:15076:1 15078:15092:1 15052:15084:1 15063:15054:1 15076:15078:1 15072:15073:1 15057:15083:1 15064:15080:1 15086:15071:1 15077:15066:1 15072:15088:1 15077:15079:1 15052:15053:1 15052:15081:1 15086:15077:1 15052:15069:1 15072:15075:1 15052:15085:1 15052:1…	18
571	15099	-291945600	15	15099:15105:1 15085:14423:1 15099:15064:1 15099:15101:1 15103:15102:1 15099:15100:1 15085:14421:1 15099:14422:1 15105:15104:1 15099:9699:1 15099:15085:1 15099:15103:1 15099:14426:1 15100:14416:1	6
572	15109	227750400	11	15117:15110:1 15121:15120:1 15116:15117:1 15109:15118:1 15109:15112:1 15119:15116:1 15109:15119:1 15109:15114:1 15119:15121:1 15120:15113:1	2
573	14541	-269740800	29	14541:15134:1 14901:14933:1 14541:15141:1 14901:14946:1 14541:15122:1 14541:15139:1 14541:15136:1 15137:14969:1 14541:15143:1 14541:14537:1 14541:15142:1 14958:15138:1 14958:14956:1 14541:14901:1 14901:14966:1 14541:15137:1 14541:15135:1 14541:14538:1 15138:15130:1 14947:14938:1 15141:14958:1 14538:14536:1 15138:14934:1 14901:14967:1 14541:15154:1 14541:14535:1 14901:14947:1 14541:15140:1	26
574	14588	47174400	17	7462:7444:1 14588:15170:1 1041:1043:1 7498:15168:1 14588:1041:1 14588:14725:1 1041:7498:1 14683:15167:1 15166:5654:1 1043:15165:1 14683:15157:1 14681:15156:1 1041:15166:1 14588:7462:1 7498:14683:1 14588:14681:1	12
575	7470	47174400	10	7470:14655:1 15175:15174:1 7470:5264:1 7470:14868:1 7470:14877:1 7470:15204:1 7470:15175:1 7470:15183:1 15175:15176:1	39
576	15206	-327628800	14	15214:15213:1 15207:15214:1 15052:15083:1 15215:15211:1 15214:15052:1 15207:15209:1 15212:15210:1 15207:15215:1 15213:15212:1 15206:15207:1 15214:15208:1 15083:15078:1 15052:15064:1	11
578	14867	1209600	11	14867:15262:1 15265:15268:1 14867:15265:1 15265:15264:1 14867:15261:1 15264:15260:1 15259:15266:1 14867:15259:1 14867:15258:1 15261:15267:1	2
579	15287	460166400	12	15287:15290:1 15287:15310:1 15287:15308:1 15290:15313:1 15287:15291:1 15287:15314:1 15290:15315:1 15315:15312:1 15287:15311:1 15287:15289:1 15314:15201:1	20
580	14871	39312000	13	15329:14877:1 7448:15322:1 15329:5264:1 14871:7448:1 7470:14868:1 15176:15325:1 14871:15326:1 14871:7470:1 14871:15329:1 7448:15174:1 15174:15323:1 7470:15176:1	18
588	15487	266716800	13	15496:15495:1 15489:15503:1 15503:15491:1 15487:15493:1 15503:15500:1 15489:14207:1 15487:15497:1 15487:15496:1 15495:15489:1 15487:15494:1 15495:15499:1 15495:15490:1	11
589	10228	216864000	12	14205:15508:1 15483:15335:1 10228:15475:1 15512:15509:1 15430:15429:1 10228:15512:1 10228:15483:1 15483:15427:1 15417:15430:1 10228:15417:1 10228:14205:1	10
590	4546	110332800	25	15521:5263:1 4546:15520:1 4546:11387:1 4546:9631:1 4546:5357:1 5357:15535:1 4546:15546:1 15564:15522:1 4546:15538:1 4546:15521:1 4546:15540:1 5357:15564:1 11372:15544:1 4546:10657:1 4546:11372:1 15538:7914:1 15521:15543:1 4546:15536:1 15543:15542:1 4546:15541:1 15541:11837:1 4546:11832:1 4546:11369:1 4546:10890:1	43
592	6717	-1196553600	13	9421:12430:1 15607:10006:1 6824:6716:1 6717:15607:1 10004:6824:1 6824:15609:1 6717:12406:1 6717:9421:1 6717:15603:1 6717:15608:1 15609:15606:1 10006:10004:1	3
594	1725	-983577600	23	1725:15644:1 1725:15647:1 1908:15642:1 1903:1916:1 15645:1691:1 15644:15646:1 1926:1903:1 1725:1721:1 1725:12763:1 1725:1908:1 1916:1909:1 1725:1956:1 1725:15648:1 1725:1926:1 1910:15643:1 15645:1783:1 1725:1952:1 1725:1955:1 1725:14411:1 1725:15645:1 15647:1910:1 1725:1924:1	33
595	15649	-1073001600	12	12765:1502:1 15649:10033:1 12770:12765:1 15649:15650:1 15649:15653:1 1503:1731:1 10033:1503:1 1731:1725:1 15649:12770:1 1503:1959:1 15649:15654:1	12
597	15632	-637891200	10	1750:15675:1 15674:1109:1 15671:1750:1 15632:15674:1 1750:1838:1 15632:15672:1 15632:15671:1 15671:1529:1 15674:1110:1	2
598	15683	-199929600	10	13148:15689:1 13148:15688:1 15693:15690:1 15685:15693:1 13148:15692:1 15683:15684:1 13148:15685:1 13148:15687:1 15683:13148:1	2
600	12838	-393379200	19	15725:15714:1 15726:12869:1 12838:15723:1 15726:15727:1 12838:12845:1 15723:15722:1 15718:15715:1 15713:15720:1 15718:15725:1 15727:15721:1 12838:15719:1 12838:15717:1 15725:15713:1 12838:2617:1 12838:15716:1 12838:15718:1 12838:15724:1 12838:15726:1	0
603	15829	212976000	10	15829:15871:1 15829:15843:1 15829:15840:1 15829:15845:1 15829:15846:1 15829:15841:1 15829:15844:1 15829:15847:1 15829:15830:1	37
604	10021	-1065139200	12	15898:677:1 15896:15898:1 15900:1369:1 1369:1363:1 15901:15897:1 10021:15899:1 10021:15895:1 10021:15901:1 1369:1364:1 10021:15896:1 10021:15900:1	26
606	15908	-467078400	15	15916:15914:1 15914:15909:1 15908:15916:1 15908:12417:1 15908:14077:1 15912:10799:1 15908:12087:1 15908:15924:1 15908:15913:1 15914:15911:1 15908:15910:1 15908:15912:1 15908:15915:1 15908:12036:1	83
607	14395	-528681600	92	15996:15997:1 14395:16030:1 15992:11440:1 14395:16049:1 16000:16001:1 14395:11511:1 16021:16018:1 14395:16037:1 15994:16016:1 14395:16041:1 16041:16020:1 1108:16025:1 16052:11460:1 14395:16039:1 16011:11479:1 16016:16008:1 16031:16038:1 15995:16002:1 15993:15998:1 14395:16047:1 16049:16027:1 14395:15999:1 15995:16005:1 16036:16044:1 1108:16066:1 1532:1108:1 14395:16036:1 15995:6699:1 16049:16048:…	72
610	16051	-503712000	12	16051:16177:1 16179:2615:1 16051:16179:1 16051:15995:1 16001:15987:1 15993:14851:1 16179:16045:1 16179:16180:1 16051:15993:1 15993:16001:1 15993:16003:1	3
611	16145	-528681600	15	16202:16201:1 16200:16198:1 16145:16202:1 14668:12420:1 16171:16143:1 16145:16204:1 16202:16199:1 16199:16200:1 16145:16171:1 16171:16174:1 16145:6215:1 16145:14668:1 6215:7320:1 16145:6217:1	11
612	15889	-596937600	27	15889:16216:1 16224:16132:1 15889:7427:1 15889:12540:1 15876:15888:1 15887:16220:1 15889:15884:1 15885:16225:1 16224:15876:1 15889:16224:1 16229:16218:1 15887:15874:1 15889:16228:1 16215:16219:1 16230:15885:1 15889:16226:1 16229:16230:1 15889:16229:1 16229:15887:1 16222:16221:1 15889:16215:1 16215:16213:1 15885:16222:1 16226:16217:1 15885:16223:1 15889:16227:1	31
613	10033	-1028332800	18	10033:1724:1 10033:16272:1 10033:16289:1 10033:16291:1 16292:1745:1 16273:2590:1 10033:1503:1 10033:11563:1 1696:16290:1 11572:16292:1 1926:11572:1 1724:1962:1 10033:11575:1 16272:1696:1 10033:11562:1 1962:1926:1 10033:16273:1	18
614	10036	-1040169600	25	10033:2590:1 12444:16317:1 11533:16320:1 10033:16289:1 12444:16299:1 10033:16272:1 11565:11533:1 1724:1962:1 1503:1956:1 12444:10033:1 10036:1502:1 1956:16319:1 11565:14409:1 10033:1503:1 16289:2595:1 11533:1714:1 11565:10035:1 10036:16315:1 10033:1724:1 10036:12444:1 10036:16318:1 1714:9596:1 10036:11565:1 16317:1691:1	38
615	10054	-1246665600	20	3626:6831:1 3626:585:1 3626:6161:1 10054:16363:1 10054:16349:1 10054:16364:1 10054:3187:1 10054:16365:1 10054:16366:1 10054:3627:1 10054:16371:1 10054:16370:1 10054:7433:1 10054:16367:1 10054:3626:1 10054:3636:1 10054:16369:1 10054:245:1 16349:16368:1	34
616	10056	-1246665600	17	10056:16349:1 6164:6149:1 10056:3627:1 16349:5560:1 10056:3187:1 16349:585:1 10056:16367:1 6946:6164:1 10056:6172:1 16349:3475:1 7414:6946:1 6164:16346:1 10056:10054:1 16349:16368:1 16367:10048:1 10056:7414:1	4
618	10057	-1257206400	13	10057:16384:1 16384:9828:1 10057:16382:1 10057:6946:1 10057:10054:1 10057:6148:1 10057:10022:1 10057:16383:1 10054:245:1 10057:6791:1 10057:16347:1 9828:9830:1	4
619	10058	-1198022400	11	10002:10007:1 10058:5492:1 10041:10052:1 10039:10045:1 10058:9421:1 12432:10002:1 10058:10039:1 10002:14854:1 9421:12432:1 10058:10041:1	0
620	16385	-24796800	11	16388:16390:1 16385:16388:1 16385:16389:1 16385:16399:1 16385:16396:1 16399:16401:1 16389:16405:1 16385:16402:1 16385:16403:1 16385:16404:1	12
621	16408	-214617600	12	16408:16412:1 16408:16418:1 10815:3937:1 16418:10815:1 16414:16416:1 16418:16419:1 16412:16417:1 16408:16413:1 16418:16414:1 16419:16415:1 16414:10984:1	13
622	14963	-197337600	10	14963:16430:1 16432:15123:1 14963:16435:1 16433:16436:1 16431:16434:1 14963:16432:1 14963:16433:1 14963:16431:1 14963:15132:1	13
623	16450	436492800	11	16467:16462:1 16453:16452:1 16450:16468:1 16452:16459:1 16467:16463:1 16450:16467:1 16459:16466:1 16450:16453:1 16450:16465:1 16467:16464:1	14
624	5017	394329600	12	5017:16478:1 5013:5012:1 5017:5005:1 16477:16476:1 5024:5013:1 5017:5024:1 5010:5008:1 5017:5010:1 5017:5022:1 5008:5007:1 5010:16477:1	7
627	16589	-536457600	14	16579:952:1 16588:16595:1 16589:16599:1 16589:16600:1 16589:16576:1 16589:16598:1 952:16597:1 952:16601:1 16589:16579:1 16589:16596:1 16588:16602:1 16600:16588:1 16601:16587:1	6
629	2250	-631152000	52	2250:16661:1 2250:16637:1 1529:3502:1 16640:5987:1 16676:16678:1 2250:16653:1 16640:16634:1 2250:16676:1 2250:16670:1 2250:16673:1 16651:11483:1 16659:1760:1 16667:16650:1 2250:16655:1 16660:16645:1 16678:16662:1 16659:16646:1 16640:16658:1 16657:16648:1 16679:16659:1 16638:6232:1 16641:16649:1 2250:16677:1 16671:16680:1 2250:1529:1 2250:16667:1 16641:12297:1 2250:16672:1 16672:16675:1 16641:1663…	58
631	11794	-1085011200	10	12770:16762:1 11794:16761:1 16764:16759:1 11794:16763:1 16762:1503:1 16762:1502:1 11794:16764:1 11794:12770:1 11794:16765:1	1
632	16671	-599616000	20	16671:16792:1 16803:13657:1 16671:16796:1 16671:16680:1 12565:16803:1 16671:16800:1 16671:16795:1 16804:12565:1 16671:16799:1 16671:16804:1 16671:16802:1 16671:16794:1 16671:16805:1 16800:9602:1 16803:16797:1 16671:16793:1 16798:16662:1 16671:16801:1 12565:16798:1	25
634	15833	615254400	137	15833:17042:1 15833:17105:1 17081:17064:1 15377:17126:1 15833:17039:1 17265:17043:1 15833:17109:1 15833:17071:1 15833:17312:1 15833:17112:1 15833:17267:1 15833:17142:1 15833:17271:1 17084:17040:1 15833:16508:1 17271:17248:1 15833:17308:1 15833:17041:1 15833:17141:1 15833:17049:1 15377:17134:1 15833:17211:1 17311:17309:1 15833:17057:1 15833:17044:1 15833:17243:1 17267:17098:1 15833:17161:1 15833:1…	405
635	6089	-468288000	42	17370:17369:1 15910:10799:1 17381:17380:1 6089:17367:1 16294:17368:1 6089:17383:1 17370:15913:1 17402:17356:1 17377:17372:1 17367:6079:1 17373:17393:1 17402:17401:1 16294:17362:1 16294:15910:1 6089:17378:1 17376:17363:1 17357:16063:1 17363:17375:1 17365:17402:1 17368:17365:1 17377:16294:1 17368:17376:1 6089:12087:1 17369:17359:1 16294:17361:1 6089:17385:1 6089:17357:1 17365:17358:1 17365:17381:1 …	23
636	17416	-596937600	22	12541:16262:1 17416:12031:1 17416:17438:1 17436:17435:1 13461:17433:1 17416:7429:1 17416:17436:1 17416:7428:1 17416:15886:1 17416:10802:1 16262:15880:1 10802:15908:1 17439:1135:1 17416:13461:1 17416:17429:1 17436:12542:1 17416:17439:1 17436:10801:1 16262:17434:1 17416:17437:1 7428:12541:1	167
637	16821	-1113868800	19	16821:15705:1 16821:17568:1 7554:13474:1 17568:7556:1 16821:16822:1 17566:17562:1 16822:16363:1 7554:13473:1 13473:17566:1 16363:17565:1 16363:4220:1 17565:17563:1 7556:7554:1 17566:17561:1 7554:10191:1 16822:17564:1 16821:17567:1 17566:4272:1	22
640	17580	162864000	79	17644:17626:1 17678:17657:1 17580:17648:1 17687:17652:1 17635:17643:1 17644:15497:1 17580:17638:1 17693:17687:1 17693:17663:1 17656:17645:1 17693:17676:1 17638:17683:1 17687:17667:1 17667:17662:1 17680:17635:1 14876:17591:1 17580:17693:1 17693:17627:1 17652:17658:1 17691:17629:1 17650:17678:1 17659:14876:1 17656:17642:1 17580:17656:1 17580:17691:1 17580:17586:1 17580:17588:1 17637:17684:1 17693:1…	40
641	2368	-637891200	10	17713:2787:1 17717:17719:1 2368:17718:1 17715:17713:1 17717:2337:1 17718:17717:1 17715:17716:1 2368:17714:1 17718:17715:1	21
642	17757	-1191369600	12	1976:17761:1 17757:6344:1 1976:17760:1 17759:17758:1 17761:7333:1 17757:10046:1 17757:17759:1 7333:268:1 17759:1976:1 1977:4197:1 1976:1977:1	4
644	1112	-378691200	24	17821:17814:1 1112:17784:1 17815:17811:1 17814:17804:1 1112:17821:1 1112:15918:1 1112:17817:1 17821:17785:1 1112:1211:1 1112:17820:1 17833:17823:1 1112:10133:1 1112:17824:1 1112:17827:1 1112:17822:1 17827:17828:1 1112:1170:1 1112:17819:1 1112:17833:1 1112:17818:1 17815:17816:1 1112:17815:1 1112:6082:1	33
645	17439	-588038400	12	17439:12036:1 7427:15888:1 17439:15884:1 17439:1135:1 1136:17846:1 17439:1136:1 17439:12540:1 15885:16225:1 17439:10801:1 17439:15885:1 17439:7427:1	39
646	16381	-1048118400	11	17864:11824:1 16381:11825:1 16381:15895:1 16381:17561:1 16381:17861:1 11824:1366:1 16381:17864:1 15895:17564:1 16381:11826:1 16381:17865:1	10
647	16382	-1156032000	22	17871:16821:1 7554:13474:1 17872:7554:1 7554:10191:1 17872:17565:1 17871:17872:1 13473:17566:1 17565:17563:1 16821:17568:1 17566:17562:1 17868:17561:1 7554:13473:1 16363:4220:1 17871:17870:1 16382:17867:1 17568:7556:1 16821:16822:1 16822:16363:1 16382:17871:1 17566:17868:1 17872:10021:1	26
648	16383	-1225670400	14	16369:17874:1 16346:4220:1 17875:16345:1 16383:17877:1 16383:9819:1 16383:6832:1 6832:16346:1 17875:4223:1 16383:17873:1 16383:17876:1 16383:6366:1 16369:17875:1 16383:16369:1	0
649	16384	-1249257600	10	9830:3367:1 16384:17881:1 16384:9828:1 16384:17880:1 16384:4261:1 16384:16821:1 16384:9820:1 3367:7637:1 9828:9830:1	5
650	16126	-264470400	10	16126:17888:1 16126:16121:1 16126:16128:1 17806:17884:1 17886:16117:1 16126:17886:1 16126:17887:1 17885:17806:1 16126:17885:1	9
651	17827	-353894400	11	14831:17919:1 17827:17914:1 17902:17921:1 17827:17903:1 17827:17902:1 17827:17917:1 17921:17918:1 17827:14831:1 17827:17828:1 14831:17922:1	24
652	17929	190512000	31	17929:17931:1 17929:17977:1 17929:17974:1 17991:17981:1 17935:17968:1 17983:17976:1 17929:17978:1 17929:17988:1 17971:17970:1 17929:17989:1 17987:17984:1 17991:17975:1 17929:17990:1 17929:17991:1 17936:17937:1 17968:17969:1 17987:17985:1 17937:17935:1 17929:17932:1 17929:17986:1 17987:17982:1 17971:17979:1 17929:17983:1 17975:17967:1 17929:17987:1 17931:17980:1 17975:17930:1 17982:17999:1 17929:1…	45
653	18004	-253929600	31	18004:18037:1 18032:18005:1 18004:18175:1 18045:18040:1 18004:17754:1 18039:18035:1 18080:18045:1 18175:18176:1 18004:3563:1 18173:18042:1 18004:18044:1 18004:18038:1 18037:18009:1 18042:18043:1 18176:18032:1 18175:18047:1 18042:10567:1 18037:4788:1 18080:18174:1 18004:18036:1 18004:18080:1 18004:18046:1 18043:18034:1 18176:18041:1 18040:18172:1 18047:18173:1 18032:18039:1 18004:18054:1 18004:180…	226
656	18032	-152668800	25	18035:13197:1 18032:4788:1 18039:18302:1 18032:18005:1 11338:18008:1 18039:18035:1 4788:18308:1 13197:18294:1 18008:5262:1 18033:18298:1 18307:18296:1 18039:18301:1 18032:11338:1 18039:18299:1 18300:18033:1 18032:18307:1 18032:11332:1 18298:18293:1 18300:18303:1 18032:18325:1 13197:18295:1 18032:18039:1 18032:18300:1 18308:18297:1	42
659	6954	-242092800	12	18218:18216:1 16736:18217:1 6954:18232:1 18218:14079:1 6954:18349:1 18232:18241:1 6954:18218:1 6954:14549:1 18240:16736:1 18241:18240:1 18218:6952:1	10
661	11427	-296006400	12	18364:18362:1 11427:18359:1 11427:18363:1 18365:18364:1 11427:18361:1 11427:18365:1 18366:7819:1 18363:18360:1 11429:11323:1 11427:18366:1 18360:11429:1	2
664	18455	-206668800	16	18455:18176:1 18039:18301:1 18039:18035:1 18035:13197:1 18455:18042:1 18455:18175:1 18176:18032:1 18301:18456:1 18042:10567:1 18458:18459:1 18455:18040:1 18032:18005:1 18032:18039:1 18005:8940:1 18455:18458:1	27
666	6944	-1242777600	12	15607:10046:1 10046:10042:1 16349:10017:1 6943:261:1 261:18481:1 16349:6943:1 6944:15607:1 10046:9994:1 6943:585:1 6944:16349:1 261:6160:1	10
667	2782	-1078272000	18	18483:16147:1 2782:2774:1 6926:2775:1 16147:12433:1 6949:278:1 278:1230:1 2782:18483:1 12433:1503:1 2782:2773:1 12433:6949:1 2777:6926:1 1230:18487:1 12433:11575:1 2777:18489:1 2773:2777:1 12433:1502:1 18489:18488:1	10
668	18514	404956800	20	18514:18517:1 18514:18519:1 18523:18555:1 18514:18559:1 18514:13756:1 18523:18561:1 18514:18521:1 18514:18190:1 18514:18516:1 18514:18523:1 18514:18518:1 18514:18207:1 18514:18562:1 18514:18563:1 18519:16565:1 18514:18560:1 18514:18520:1 18521:5314:1 18514:18522:1	38
670	18624	-167184000	12	18624:18631:1 18624:18633:1 18634:12082:1 18627:18625:1 18630:18628:1 18624:18629:1 18634:18632:1 18624:18626:1 18624:18630:1 18624:18627:1 18624:18634:1	9
671	18646	384998400	15	18698:18703:1 18646:18697:1 18705:18700:1 18646:18647:1 18701:18695:1 18646:18704:1 18703:18701:1 18647:18702:1 18646:18706:1 18701:18699:1 18646:18708:1 18647:18705:1 18646:18707:1 18705:18698:1	51
672	6084	-213148800	13	6084:18716:1 3348:3351:1 6084:11324:1 18720:18713:1 6084:18719:1 6084:18718:1 6084:3348:1 18720:18717:1 6084:18721:1 18714:18720:1 18720:18715:1 6084:18714:1	14
674	2746	-1209772800	13	1240:555:1 1245:542:1 1243:1239:1 2746:1240:1 1243:18734:1 555:576:1 576:2302:1 555:4471:1 555:539:1 1240:1243:1 1240:1242:1 2746:1245:1	1
675	18210	-767923200	10	18210:18764:1 18770:18760:1 18210:18763:1 18770:18761:1 18763:18770:1 18210:18768:1 18768:18771:1 18210:13386:1 18763:18762:1	4
678	3752	-1042848000	15	4214:1716:1 3752:11798:1 3752:18825:1 3752:4214:1 3752:18823:1 3752:1502:1 3752:11799:1 18828:18827:1 3752:18829:1 3752:18831:1 3752:18826:1 18828:18824:1 11799:18828:1 18825:1503:1	3
679	18832	-47088000	10	18837:18833:1 18832:18836:1 18837:18835:1 18833:18834:1 18842:18843:1 18836:18837:1 18836:18840:1 18843:18841:1 18834:18842:1	4
681	7288	-314409600	14	7288:2526:1 7288:8561:1 7288:2666:1 2526:2552:1 7288:18883:1 7288:7819:1 2526:2548:1 7288:18878:1 2526:2550:1 2552:2543:1 2526:2554:1 2666:18879:1 2552:2538:1	9
684	4799	-99705600	16	13531:14330:1 4799:10565:1 14334:4812:1 14334:3697:1 4799:10626:1 4799:14336:1 4799:18030:1 4812:14335:1 4799:13531:1 4799:18901:1 4799:14334:1 7858:9061:1 18901:7858:1 7858:18904:1 4799:18900:1	32
685	2538	-159321600	20	4786:2536:1 2538:11700:1 4800:4798:1 2538:4835:1 2528:3552:1 2538:3555:1 2538:18908:1 2538:2537:1 2538:4786:1 2538:18909:1 4798:4794:1 2536:2529:1 2538:3554:1 4786:2535:1 2536:4793:1 2538:4838:1 4786:4800:1 2538:3565:1 3554:2528:1	23
687	2543	-167184000	23	2533:4791:1 18926:18925:1 4800:11585:1 18923:4792:1 4786:2533:1 4795:18923:1 4840:18927:1 2543:4818:1 4840:4800:1 2543:4786:1 4818:4772:1 4800:4795:1 2543:4835:1 2543:4826:1 2543:4840:1 2543:18926:1 4800:4798:1 4794:18922:1 11585:18924:1 4786:2529:1 4840:4796:1 4798:4794:1	11
688	18941	115689600	23	18968:18963:1 18941:18967:1 18969:18964:1 18964:18962:1 4783:18968:1 18972:18973:1 18941:18972:1 18941:4789:1 18972:7820:1 18941:18944:1 18941:4783:1 18941:5190:1 18974:4878:1 18962:9070:1 18964:18965:1 18972:18974:1 4878:4892:1 18973:18966:1 18973:18969:1 18973:18940:1 4783:18961:1 18940:18960:1	27
690	14334	31536000	19	4603:18999:1 14334:4812:1 14334:3697:1 19001:8973:1 3697:3724:1 19001:14337:1 4812:14335:1 3697:4602:1 14334:19000:1 4780:14332:1 13081:4666:1 19001:5704:1 5777:13081:1 8973:5777:1 3724:4603:1 14335:4780:1 19001:5726:1 14335:19001:1	10
692	3945	23587200	14	5744:10759:1 19004:13081:1 3945:8973:1 3945:19005:1 5704:10758:1 4812:14332:1 3945:19004:1 3945:10617:1 13081:5744:1 10555:5704:1 3945:4812:1 3945:3729:1 3945:10555:1	4
694	4812	41904000	10	4812:14338:1 13081:10759:1 4812:14335:1 4812:18999:1 13081:4666:1 4812:14332:1 4812:14337:1 5777:13081:1 4812:5777:1	9
695	4814	328665600	10	9463:4777:1 4814:19013:1 12613:9444:1 4814:9463:1 4814:4778:1 4777:12623:1 4814:12613:1 12613:19014:1 4778:19010:1	12
696	19027	339206400	24	19031:19077:1 19027:19067:1 19043:19045:1 19031:19029:1 19033:19037:1 19027:19032:1 19077:13799:1 19027:19033:1 19027:19047:1 19027:19041:1 19027:19034:1 19043:19078:1 19047:19038:1 19043:19028:1 19027:19039:1 19027:19046:1 19033:19043:1 19027:19044:1 19029:19066:1 19033:19040:1 19078:19031:1 19027:19048:1 19027:19030:1	32
697	17930	276048000	34	19085:19118:1 6629:19114:1 17930:19107:1 19112:19104:1 17930:19123:1 17930:19085:1 19125:19117:1 17930:19125:1 17930:19122:1 17930:19120:1 19085:19100:1 19123:19081:1 19121:19105:1 19112:19111:1 19124:19109:1 17973:19086:1 19087:19097:1 19085:19110:1 19125:19119:1 17930:19084:1 17930:6629:1 17930:19124:1 17930:19108:1 17930:19121:1 17973:17956:1 17930:19113:1 19122:19112:1 17930:7086:1 19125:1797…	62
698	10799	-378691200	14	10799:10176:1 10799:19182:1 10799:1257:1 10799:16256:1 10799:3981:1 10799:12460:1 10799:19183:1 10799:17430:1 10799:19194:1 10176:11301:1 10799:16257:1 10176:2133:1 10799:19181:1	13
700	19218	-253929600	11	19228:19225:1 19218:19233:1 19218:19229:1 19218:2148:1 2148:19232:1 19218:19237:1 19231:19228:1 19231:19230:1 19229:6105:1 19218:19231:1	55
701	19274	-545788800	10	16051:16045:1 14395:16051:1 14395:16033:1 14395:16052:1 19274:14395:1 15995:16001:1 16052:11460:1 14395:16044:1 16051:15995:1	5
702	19275	-504921600	10	19275:21:1 19275:6232:1 19275:19279:1 19275:10972:1 19275:19277:1 19275:19299:1 19275:19278:1 19275:7319:1 19275:19280:1	30
704	19313	-427507200	26	15214:15213:1 19338:19331:1 19313:19327:1 19338:19314:1 15207:19317:1 19336:19340:1 19313:19343:1 19349:19321:1 19316:19330:1 19336:19349:1 15207:15214:1 19313:19348:1 19335:19338:1 19315:19336:1 15206:15207:1 19336:19322:1 19335:19315:1 19313:19319:1 19315:19339:1 19319:19335:1 19338:19333:1 15207:15215:1 19321:15206:1 19314:19324:1 19321:19316:1	35
705	19401	-228873600	10	19401:19408:1 19412:19406:1 19401:19411:1 19401:19412:1 19401:19410:1 19401:19409:1 19401:19402:1 19401:19413:1 19401:19407:1	19
707	12378	-1092960000	12	12378:9970:1 12765:1502:1 12765:1503:1 12378:19470:1 5556:12773:1 19474:19473:1 9970:5556:1 19470:19472:1 12378:19474:1 12769:12765:1 5556:12769:1	2
708	9442	-1163721600	20	9442:19484:1 9442:19483:1 19486:19479:1 19476:11560:1 11560:3883:1 9442:19485:1 19474:19478:1 9442:19482:1 19487:19480:1 9442:12378:1 19483:9970:1 19487:19476:1 12378:19474:1 9442:19486:1 19478:19477:1 9442:19481:1 9442:561:1 9970:9968:1 19485:19487:1	5
710	19523	506131200	12	19538:19540:1 19523:19533:1 19523:19532:1 19539:19538:1 19536:13726:1 19536:13987:1 19523:19539:1 19523:19535:1 13987:19534:1 19535:19537:1 19538:19536:1	11
713	19584	-1015113600	11	19584:19602:1 1716:1936:1 1767:19589:1 19602:1783:1 1716:1963:1 1716:19593:1 19593:1767:1 19584:19605:1 19584:1716:1 19584:19606:1	11
715	4214	-1013904000	14	19641:19631:1 4214:1716:1 1963:19645:1 1716:1963:1 4214:19630:1 19645:1783:1 19629:19632:1 19630:19629:1 4214:19644:1 19629:19643:1 4214:19641:1 19645:19639:1 19644:19637:1	14
717	19592	-1051920000	10	19592:19622:1 19622:19606:1 19592:19672:1 3752:1503:1 3752:1502:1 19592:19666:1 19666:1783:1 19606:1931:1 19592:3752:1	9
718	19593	-994204800	10	19593:19676:1 19675:1783:1 19593:1767:1 19593:19678:1 19676:19677:1 1767:19675:1 19593:18824:1 19593:1931:1 19678:19673:1	5
720	19596	-1104537600	11	19595:11793:1 19682:19690:1 19595:19687:1 3752:1503:1 3752:1502:1 19690:19689:1 1503:1764:1 11793:3752:1 11793:19682:1 19596:19595:1	9
721	3554	-81302400	15	19707:19706:1 19694:19711:1 3554:19705:1 3554:3548:1 2528:3552:1 3554:11403:1 19695:19708:1 19695:3549:1 19699:19694:1 19708:19707:1 3554:19696:1 3548:19695:1 3554:19699:1 3554:2528:1	28
722	7542	-553737600	15	19717:2819:1 19717:7545:1 2473:2476:1 2479:2473:1 19717:14709:1 14742:19716:1 2819:14742:1 2819:2812:1 7542:14787:1 16735:2479:1 7542:16735:1 2476:14842:1 7542:19717:1 14709:13224:1	18
723	19729	-561686400	13	19729:16735:1 2473:2476:1 19729:14702:1 19729:19731:1 16735:2473:1 14702:14710:1 19731:2819:1 19729:1225:1 19729:19730:1 14710:14709:1 14710:2812:1 14709:13224:1	8
725	13254	-661478400	11	13254:13261:1 13261:7565:1 19739:7542:1 13254:13429:1 19737:1226:1 13254:19739:1 13254:19740:1 19739:19738:1 7565:19737:1 1226:1225:1	2
726	13259	-651110400	41	13259:19763:1 9604:2264:1 19743:19755:1 13259:19768:1 19750:19743:1 19750:19762:1 19749:19753:1 19751:19770:1 6924:2820:1 2264:16671:1 19752:19767:1 9601:19746:1 13259:19750:1 13259:19764:1 19752:19765:1 19759:1226:1 13259:19744:1 16671:16680:1 2264:6924:1 19755:19745:1 13259:9604:1 13259:9601:1 13259:19751:1 19770:2250:1 13259:19760:1 19769:19757:1 19750:13251:1 13259:19771:1 9604:19761:1 19770:…	6
727	13199	-89942400	13	19775:19777:1 13199:19776:1 13199:14579:1 13199:19774:1 14579:1033:1 13199:13202:1 13199:13203:1 13199:19778:1 13178:19775:1 13203:2484:1 13199:13181:1 13202:13178:1	4
728	13200	-107568000	14	1033:7502:1 13199:2484:1 13199:14579:1 14579:1033:1 14724:14588:1 2827:19776:1 13202:13178:1 1033:2478:1 13200:14724:1 13199:13181:1 2827:13202:1 13200:13199:1 13200:2827:1	21
729	14850	-147830400	14	13199:2484:1 13199:14579:1 13199:19774:1 14579:1033:1 14850:2840:1 13199:13178:1 19789:19788:1 14850:2917:1 14850:13200:1 14850:19789:1 14850:19790:1 14850:13205:1 13205:13199:1	2
730	19793	-232934400	10	19793:19795:1 19793:11348:1 19793:2537:1 11348:15573:1 11348:15570:1 19793:17499:1 19793:19796:1 19793:19797:1 19793:8099:1	16
733	19828	541555200	10	19828:19861:1 19828:17117:1 19828:19855:1 19828:19859:1 19860:19858:1 19828:647:1 19861:19860:1 19861:19881:1 19828:19857:1	54
734	19907	-197337600	74	19915:19961:1 19907:19988:1 19907:19983:1 19909:19982:1 19907:19975:1 19915:19966:1 19907:19968:1 19907:19986:1 19907:19955:1 19907:19909:1 19907:20010:1 19908:19965:1 19986:19937:1 19909:19974:1 19907:19981:1 19985:19958:1 19907:19984:1 19907:19967:1 19907:19995:1 19907:19971:1 19907:19941:1 20011:19942:1 19907:19987:1 19907:19989:1 19907:19964:1 19907:19917:1 19909:19928:1 19973:19963:1 19907:1…	59
735	1572	-633830400	23	20082:20071:1 1572:16148:1 1572:20079:1 20068:20081:1 20082:20083:1 1572:20080:1 20074:20069:1 20057:20062:1 20074:20078:1 1572:16669:1 20081:20072:1 16148:20084:1 1572:20073:1 20057:20063:1 20075:20057:1 1572:20068:1 20073:20076:1 20080:20074:1 16148:20085:1 20079:20075:1 1572:20082:1 20063:20061:1	5
736	16148	-614304000	25	20098:20087:1 20092:20063:1 16148:20093:1 16148:20097:1 16148:6477:1 20087:20096:1 20099:20090:1 20096:20091:1 20087:20095:1 20098:20071:1 16148:20084:1 16148:14316:1 16148:20098:1 16148:20088:1 20098:20100:1 20075:20057:1 14316:16634:1 20075:20092:1 20095:20075:1 16148:20089:1 16148:20085:1 16148:20099:1 16148:12322:1 14316:20094:1	3
738	16349	-1241308800	11	16349:14859:1 16349:10017:1 16349:5560:1 16349:16820:1 16349:20160:1 16349:6948:1 16349:6943:1 16349:3475:1 6943:585:1 16349:16368:1	4
741	16173	-322358400	32	16142:17522:1 20240:20220:1 20244:17516:1 16142:20280:1 16142:20245:1 16173:20249:1 20244:20241:1 20252:20239:1 16173:17420:1 19237:19233:1 16142:20215:1 16142:20242:1 16142:20244:1 20252:20204:1 16142:20247:1 20252:20248:1 16173:20195:1 17520:20238:1 16142:20246:1 20194:16140:1 17420:20194:1 16173:20251:1 20246:20196:1 20249:20252:1 20247:17474:1 16257:16142:1 16257:19237:1 20247:20240:1 20248:1…	104
742	16140	-302486400	29	20244:20296:1 20300:20299:1 20243:17475:1 17520:20295:1 20244:17516:1 16142:20245:1 16140:20301:1 17516:17519:1 16142:20252:1 16142:20244:1 20244:724:1 16142:20247:1 16140:20303:1 16140:3981:1 20252:20243:1 16140:16142:1 17519:20298:1 17512:11233:1 20302:17520:1 16140:20300:1 20296:20297:1 20238:20294:1 16140:20287:1 20244:20302:1 20299:20290:1 16140:19191:1 20295:20238:1 20287:17512:1	23
744	5961	-437961600	13	5961:3912:1 5961:20334:1 3908:20333:1 5962:5956:1 5961:20332:1 5961:12308:1 5962:6011:1 12308:3907:1 5961:5962:1 5961:5997:1 5961:16687:1 5961:3908:1	4
746	5703	220924800	14	5751:5839:1 5703:20352:1 5703:5750:1 5703:16427:1 5703:20392:1 5703:20354:1 5703:5751:1 5703:20357:1 5703:5948:1 5703:20358:1 5703:20356:1 5948:5944:1 5703:20355:1	37
747	16202	-477446400	13	16202:16201:1 16198:11221:1 20405:17359:1 16198:16206:1 16202:16199:1 16199:20404:1 16202:20405:1 20404:16198:1 16198:20426:1 16202:20406:1 17359:20403:1 16202:20402:1	69
748	20446	-474854400	11	20451:20449:1 20456:2615:1 20446:20455:1 20446:20454:1 20446:20060:1 20446:20456:1 20451:20457:1 20451:20447:1 20446:20448:1 20446:20451:1	3
749	16648	-501033600	14	16200:20481:1 16648:20484:1 16648:19279:1 19279:16202:1 16648:13232:1 20481:20479:1 16648:18775:1 16199:20480:1 16199:16200:1 20480:20402:1 16200:20483:1 20484:16199:1 16199:20482:1	66
750	16660	-559008000	15	16660:6223:1 16660:20534:1 16660:16372:1 16660:19275:1 16660:16657:1 19275:19279:1 16660:14448:1 16660:16645:1 20534:16792:1 16657:20536:1 16657:20528:1 16660:20531:1 14448:14453:1 16657:20527:1	18
751	2264	-615513600	14	16671:16797:1 2264:20542:1 20543:20539:1 20542:16659:1 16801:20541:1 2264:16671:1 16659:16646:1 2264:20543:1 16671:16798:1 16671:16680:1 2264:6924:1 16671:16801:1 2264:20540:1	9
752	7999	-629942400	12	20563:20564:1 7999:20568:1 7999:20570:1 20554:20555:1 20570:7564:1 7999:20563:1 20564:20554:1 7999:20567:1 7999:20569:1 20568:20565:1 7999:20566:1	32
753	16354	-662688000	15	16354:20597:1 16354:20591:1 16354:1547:1 20594:20592:1 20590:20599:1 20595:20601:1 16354:20590:1 20603:20594:1 16354:20595:1 16354:20598:1 20594:20589:1 20598:20602:1 20591:20603:1 20597:20593:1	5
754	1867	-691632000	10	1867:20606:1 1627:1762:1 1849:1847:1 1867:20612:1 1867:20610:1 1867:20611:1 1867:1627:1 1867:1849:1 1867:9040:1	15
757	2781	-964051200	12	2781:13444:1 2781:9988:1 18487:9972:1 2781:9990:1 1230:18487:1 18487:2776:1 2781:13454:1 2781:1230:1 2781:13455:1 9988:20676:1 2781:13453:1	21
758	16363	-1099440000	11	17561:15898:1 17566:17562:1 16363:17565:1 7554:13473:1 13473:17566:1 16363:7556:1 16363:4220:1 7556:7554:1 17566:17561:1 17566:4272:1	17
759	20682	-14688000	14	5718:20683:1 20682:20695:1 14476:20692:1 20682:5348:1 5725:5718:1 20692:5725:1 20682:20690:1 5718:20691:1 20682:20711:1 20682:14476:1 5348:20688:1 20692:12896:1 20683:20712:1	29
761	2431	-62812800	24	2431:20730:1 5521:20727:1 20736:5303:1 5262:5300:1 20731:20728:1 20730:5271:1 5271:20754:1 4635:4602:1 2431:5521:1 20732:20729:1 20731:5262:1 5521:5270:1 5265:5361:1 20728:20736:1 2431:20731:1 5271:5272:1 5521:4635:1 5521:5380:1 2431:20737:1 2431:20732:1 5262:237:1 5262:5265:1 2431:14479:1	69
764	1965	-449798400	12	1965:14726:1 20308:20322:1 1965:20308:1 20793:20795:1 1965:20791:1 1965:20793:1 1965:20794:1 1965:20789:1 1965:20792:1 20324:20790:1 20308:20324:1	1
766	10986	-52358400	24	20840:20842:1 10986:20808:1 10986:20809:1 10986:17458:1 10986:20802:1 10986:20807:1 20804:7368:1 10986:20826:1 20840:20832:1 20826:15325:1 10986:14479:1 10986:20820:1 20832:20798:1 20826:20840:1 20804:20822:1 17458:17431:1 10986:20805:1 20826:20804:1 16411:20806:1 20842:20839:1 10986:16411:1 10986:20818:1 17431:16426:1	39
768	20231	-122688000	23	20231:20863:1 20863:20861:1 20231:20866:1 20231:20862:1 20231:20858:1 20231:20867:1 20860:20882:1 20231:20865:1 20213:20880:1 20862:20856:1 20231:20857:1 20231:20292:1 20231:20859:1 20231:20864:1 20866:20868:1 20867:20885:1 20859:20853:1 20231:20860:1 20292:20213:1 20861:20854:1 20857:20881:1 20864:20855:1	16
769	20515	-139363200	17	20515:20512:1 20515:20896:1 20892:20888:1 14927:20887:1 20515:20891:1 14927:20525:1 20515:11185:1 20894:14927:1 20515:20893:1 20896:20894:1 20895:20430:1 20515:20890:1 20515:20892:1 20887:20522:1 20892:20889:1 20515:20895:1	8
770	6892	-178675200	14	1474:19794:1 6892:6893:1 6892:18492:1 6892:6888:1 6888:20912:1 6892:20911:1 6892:20918:1 18492:20914:1 18492:20913:1 6892:6872:1 6892:1474:1 6888:6886:1 20918:20917:1	11
772	20926	-167788800	13	20933:19286:1 20934:20933:1 20926:20932:1 20926:20936:1 19286:19283:1 20926:20930:1 20926:20927:1 20926:15903:1 20926:20935:1 20926:20934:1 20933:20929:1 20933:20931:1	6
773	20516	-181094400	10	20516:20515:1 14973:20892:1 20516:20943:1 20516:20517:1 20516:20944:1 20892:20889:1 20516:14973:1 20943:20512:1 20516:20942:1	7
774	19292	-176256000	16	19292:20957:1 20954:19282:1 19292:20951:1 20958:20954:1 20958:20959:1 19292:20961:1 20958:20956:1 20957:20958:1 19292:19571:1 19292:20955:1 19292:20960:1 19571:20952:1 19292:20953:1 20956:20949:1 19292:20950:1	36
778	10836	-267148800	23	20490:6466:1 10836:6470:1 21025:16122:1 10841:21027:1 21026:10827:1 10836:21028:1 10841:10834:1 10841:21026:1 16418:16419:1 10836:19292:1 16419:5976:1 10836:10826:1 10841:17520:1 6470:20490:1 16418:10815:1 10836:16412:1 21026:14944:1 10836:21025:1 10841:16418:1 16419:16415:1 21026:14942:1 10836:10841:1	30
781	21050	-259200000	11	21050:21059:1 21050:21051:1 16122:21056:1 16122:10061:1 21050:21053:1 21050:16122:1 16122:21055:1 21050:21058:1 21050:21057:1 21050:21054:1	17
783	21077	44496000	18	21077:20806:1 5704:5783:1 5704:4598:1 21084:21079:1 21078:21080:1 10589:10616:1 10589:5894:1 21077:10589:1 21084:13566:1 20806:5704:1 21078:21082:1 21077:21084:1 13566:21081:1 5704:10766:1 21077:10912:1 5783:21078:1 21081:5842:1	9
784	14081	-299894400	10	3603:3595:1 14081:15953:1 3603:17578:1 15953:14960:1 3603:16443:1 14081:21093:1 14081:10798:1 14081:21090:1 14081:3603:1	16
785	21100	101001600	18	21100:11291:1 21117:21116:1 21100:21123:1 21100:4084:1 21100:21104:1 21100:21103:1 21100:21105:1 21100:21106:1 21100:21117:1 21117:21118:1 21100:21119:1 21100:21114:1 21100:21111:1 21100:14555:1 21123:21112:1 21117:21113:1 21116:21115:1	15
786	16206	-326160000	12	20425:20494:1 6472:6470:1 16206:20498:1 20425:6472:1 20498:20422:1 16206:6461:1 16206:19811:1 20420:20495:1 6472:20420:1 16206:14954:1 16206:20425:1	27
787	8676	502243200	18	21159:21153:1 8871:21152:1 8871:9228:1 9410:21156:1 8792:8874:1 21154:21155:1 8676:8792:1 8676:21154:1 21153:9410:1 15245:8871:1 8871:21158:1 8676:8922:1 8676:9229:1 8676:21157:1 8792:15245:1 8676:21159:1 8676:9251:1	21
788	21106	101001600	11	21106:21100:1 21106:21172:1 21106:21114:1 21117:21116:1 21117:21173:1 21106:5442:1 21106:21163:1 21116:21115:1 21106:21164:1 21106:21117:1	10
789	7345	101001600	21	21202:21178:1 21180:21205:1 21197:21198:1 7345:21206:1 212:21195:1 7345:21177:1 7345:20990:1 7345:21194:1 7345:21180:1 21205:21197:1 7345:21203:1 7345:21204:1 7345:21038:1 21180:21209:1 21202:21207:1 21198:20155:1 21206:21202:1 7345:21208:1 21204:21200:1 7345:212:1	46
790	21219	448156800	10	21219:7521:1 21219:2952:1 21237:21234:1 21237:21231:1 7521:21237:1 21219:21233:1 21219:21235:1 21237:21232:1 21219:21236:1	15
791	21244	224812800	15	21264:19253:1 21244:21264:1 21244:21246:1 21244:204:1 21244:21260:1 19253:21262:1 21260:21274:1 21244:21263:1 21244:21257:1 21246:21258:1 21244:21272:1 19253:21261:1 21244:21259:1 21244:21245:1	20
792	21276	24796800	11	21276:21277:1 21100:21117:1 21117:21118:1 21100:21106:1 21276:21280:1 21279:21281:1 21279:21278:1 21278:21100:1 21276:21209:1 21276:21279:1	3
793	21282	22204800	14	21282:21284:1 21282:20886:1 21100:21117:1 21283:21100:1 21100:21106:1 21282:21285:1 21283:21277:1 21277:21295:1 21100:21119:1 21282:21293:1 21282:21292:1 21282:21283:1 21284:7685:1	15
797	5800	102470400	16	5875:5892:1 10769:5743:1 5740:21381:1 5800:5856:1 5781:9072:1 5744:5875:1 5800:5744:1 10769:5740:1 5781:10769:1 8840:5885:1 5744:5882:1 5800:5862:1 5781:8840:1 5800:5781:1 9072:5741:1	4
799	21345	590630400	11	21431:21429:1 21345:21436:1 21434:21431:1 21345:15556:1 21345:21433:1 21429:21430:1 21433:21434:1 21429:21426:1 21345:21437:1 15556:21435:1	12
800	9358	602294400	11	9358:21440:1 9358:9356:1 9358:8735:1 9358:9409:1 9358:9230:1 9358:8743:1 21440:9366:1 9366:9365:1 9358:9224:1 9230:9407:1	2
802	16424	118281600	11	16424:20811:1 16424:20442:1 20442:20836:1 20442:20812:1 20803:5703:1 16424:21449:1 16424:5729:1 20812:20810:1 20810:21160:1 20442:20803:1	15
803	20711	116899200	18	20711:20706:1 20706:20686:1 20687:5772:1 20711:20703:1 20711:20720:1 20684:20685:1 20711:20709:1 20706:20707:1 20707:20687:1 20720:21457:1 20699:20713:1 20706:20699:1 20706:20701:1 20711:20712:1 20686:20162:1 20711:20702:1 20162:20684:1	16
804	21458	570672000	15	21458:21465:1 4700:21463:1 9185:21459:1 21458:9185:1 21458:9279:1 21458:21466:1 21459:21467:1 21458:21468:1 21467:4700:1 21458:11864:1 9185:21469:1 21458:21470:1 21458:21464:1 4700:21462:1	2
805	20885	22204800	10	20885:21498:1 21497:21495:1 20885:21496:1 20885:20872:1 21493:21502:1 20885:21494:1 21498:21497:1 21495:21493:1 20885:21492:1	5
806	7295	-445910400	10	21517:12067:1 7295:21517:1 7295:7292:1 7295:18884:1 21517:18886:1 7295:7311:1 7295:7291:1 7295:21518:1 18884:18885:1	15
807	6368	-1157241600	12	10189:3540:1 3540:3148:1 11742:10189:1 3148:12398:1 10189:10192:1 7805:2374:1 6368:11742:1 12398:10191:1 3148:7805:1 6368:597:1 10189:10190:1	4
809	21551	-1216512000	13	17757:1977:1 21551:21557:1 21556:1349:1 21551:21556:1 21551:21552:1 1977:7333:1 21556:17757:1 17757:17759:1 7333:268:1 21551:21555:1 21551:21553:1 21551:21554:1	2
810	3759	157766400	15	21597:3849:1 3759:21608:1 21611:21595:1 3759:21600:1 3759:21597:1 3759:21582:1 3759:21604:1 21582:21576:1 21582:11270:1 3759:21109:1 3759:21601:1 3759:21598:1 3759:21611:1 3759:21566:1	55
811	6766	323395200	26	6766:21741:1 6766:21656:1 6766:21655:1 21628:21692:1 21642:21626:1 6766:21744:1 6766:21642:1 21628:21657:1 6766:21654:1 6766:21742:1 21642:21643:1 6766:21628:1 6766:21641:1 6766:21659:1 6766:21627:1 6766:21658:1 6766:21694:1 6766:21631:1 21656:21640:1 6766:21629:1 21628:7194:1 21626:21733:1 21744:21653:1 21626:21693:1 6766:21630:1	116
813	9824	-611625600	26	9824:21818:1 21817:21802:1 9824:21814:1 9824:19756:1 9824:21800:1 9824:21807:1 9824:21808:1 9824:6207:1 21814:21810:1 9824:21812:1 9824:21813:1 13657:21806:1 9824:21801:1 9824:18775:1 21807:21809:1 9824:21804:1 9824:16800:1 9824:21817:1 9824:16661:1 9824:21815:1 18775:21805:1 9824:13657:1 9824:21803:1 21800:21811:1 21817:21816:1	65
814	21855	-33004800	11	21855:12737:1 21859:21860:1 21860:21861:1 21855:21858:1 12729:7916:1 21860:21856:1 21855:21857:1 21857:21859:1 21855:12729:1 21855:12728:1	1
815	21767	-61948800	13	21865:6771:1 21866:21881:1 21767:21762:1 21865:21775:1 21878:21865:1 21762:21866:1 21767:21765:1 21775:21869:1 21866:21878:1 21765:21784:1 21775:21779:1 21767:21871:1	18
816	13659	-69897600	20	21765:21783:1 13659:21885:1 21766:21866:1 21891:21780:1 21892:21779:1 21783:21782:1 21888:5616:1 5616:21781:1 21766:21765:1 21866:21889:1 21780:21892:1 21775:21869:1 13659:21886:1 13659:21766:1 21783:21888:1 21888:21775:1 21765:21896:1 21889:21878:1 21888:21891:1	16
817	21897	-107568000	29	21897:3764:1 3764:12723:1 12729:7916:1 21897:21899:1 12731:12737:1 21905:21902:1 12734:12725:1 21897:11231:1 21897:21904:1 12725:12729:1 12734:12728:1 12723:12730:1 12734:21900:1 21906:21908:1 21897:21901:1 21897:21914:1 21897:21905:1 12734:12731:1 21898:21916:1 21897:21898:1 12733:21858:1 21898:21915:1 21897:21903:1 21897:21906:1 12733:12734:1 12734:21857:1 21897:21907:1 12723:12733:1	16
818	21773	-146016000	10	21773:13659:1 21767:21765:1 21773:7916:1 21763:21767:1 21773:21763:1 21773:21778:1 21763:21769:1 21773:21770:1 21773:21768:1	6
819	21774	-182908800	18	21774:21772:1 21923:21763:1 21778:21925:1 21774:21926:1 21923:21768:1 21772:21931:1 21923:21927:1 21923:21928:1 21931:21760:1 21763:21769:1 13659:21886:1 21760:21778:1 21763:21767:1 21774:21773:1 21931:21923:1 21777:13659:1 21923:21777:1	12
820	21935	-159926400	12	21935:21938:1 12734:12725:1 21938:21897:1 21906:21855:1 21855:21857:1 21938:21936:1 21897:21906:1 12733:12734:1 21938:21937:1 21897:12730:1 21897:12733:1	3
821	21963	-328838400	18	21986:21981:1 21963:21964:1 21964:21973:1 21984:21980:1 21978:21976:1 21963:21986:1 21981:21967:1 21967:21977:1 21978:21979:1 21983:21974:1 21963:21965:1 21981:21984:1 21981:21994:1 21963:21975:1 21984:21978:1 21980:21983:1 21984:21985:1	28
822	22014	-1050710400	15	8587:2226:1 2226:3291:1 22023:22028:1 22014:22029:1 22014:22015:1 22014:22018:1 22014:6654:1 22015:2860:1 2860:22019:1 22014:6667:1 22014:8587:1 22014:22023:1 22014:22021:1 22021:22031:1	21
825	22090	281318400	46	20026:22225:1 15469:15111:1 22232:22240:1 22090:22233:1 22090:22237:1 22206:22229:1 22092:22218:1 22215:17628:1 22090:22238:1 22236:22207:1 22217:22216:1 22090:22234:1 22236:22095:1 18326:22221:1 15271:22224:1 22232:22097:1 22092:22094:1 20026:22239:1 22229:22217:1 22097:22223:1 20026:22222:1 22236:22197:1 22090:22232:1 22098:22206:1 22236:22226:1 22232:22228:1 22206:22230:1 22097:22236:1 22231:2…	132
827	20776	68256000	10	22289:5264:1 22306:22299:1 22299:22298:1 20776:12882:1 22299:14632:1 20776:22288:1 20776:22306:1 5264:5403:1 20776:22289:1	25
829	12443	-514252800	18	16639:16793:1 22358:22355:1 12443:19742:1 22358:22353:1 22358:22354:1 12443:18774:1 12443:22357:1 12443:16608:1 12443:22351:1 12443:22352:1 11308:2480:1 16608:11308:1 22351:16323:1 22355:22356:1 22354:9717:1 12443:16639:1 22357:22358:1	13
830	12444	-1032393600	30	10033:2590:1 12444:1707:1 1707:1955:1 1503:1948:1 12444:22379:1 12444:11569:1 1926:2595:1 12444:22376:1 22378:16317:1 12444:16299:1 12444:22381:1 12444:22380:1 10033:11563:1 1955:1691:1 22380:1503:1 22381:14411:1 12444:10033:1 16320:22377:1 12444:13455:1 1707:1962:1 12444:22378:1 1503:1923:1 10033:11575:1 12444:22382:1 13455:22374:1 11569:16320:1 1962:1926:1 12444:22375:1 10033:11562:1	23
831	22403	620611200	26	22445:22442:1 22463:22452:1 8602:22427:1 22459:22446:1 22403:22428:1 22403:22462:1 8604:22458:1 22403:8604:1 22463:22459:1 22403:22464:1 22427:22453:1 8604:22460:1 22462:22443:1 22403:22463:1 22459:22445:1 22460:8601:1 22461:8602:1 22403:22451:1 22451:22441:1 22459:22465:1 22403:22461:1 15454:15453:1 8602:22447:1 22459:22454:1 22428:15454:1	47
832	15199	575856000	37	22521:22511:1 15199:22481:1 22521:22403:1 22446:15239:1 22507:22506:1 15199:22521:1 22516:22507:1 8636:22447:1 22519:22518:1 22403:22427:1 22519:22516:1 22520:22482:1 22514:15357:1 22514:8636:1 22521:22522:1 22513:22505:1 22482:22515:1 22463:22459:1 8636:22452:1 15199:22519:1 22511:22510:1 22514:22512:1 22403:22463:1 22515:22513:1 22520:22517:1 15199:8637:1 22513:22509:1 22459:22465:1 22520:15246…	58
834	22546	120700800	20	22604:22606:1 22546:22596:1 22612:22610:1 22546:22592:1 22553:22604:1 22610:22602:1 22553:4084:1 22612:22553:1 22553:22595:1 22546:22605:1 22553:22607:1 22546:22619:1 22597:22593:1 22546:22611:1 22595:22609:1 22593:22612:1 22546:22597:1 22611:22608:1 22553:22603:1	12
835	22623	496972800	11	22623:22670:1 22623:22678:1 22623:22680:1 22623:22676:1 22623:22648:1 22623:22677:1 22623:22649:1 22623:22650:1 22649:22646:1 22623:22679:1	51
836	22684	429753600	11	22699:22706:1 22699:22702:1 22684:22699:1 22702:22705:1 22684:22700:1 22684:22689:1 22705:22709:1 22684:22695:1 22702:22685:1 22705:22696:1	15
837	22710	141868800	62	22710:22759:1 22710:22786:1 22784:22744:1 10384:22747:1 22710:22762:1 22773:22722:1 22710:22745:1 22710:22782:1 22751:10239:1 22710:22783:1 22760:22769:1 22710:22754:1 22761:22788:1 22774:22765:1 22778:22787:1 22710:22770:1 22710:22785:1 22710:22726:1 22785:22761:1 22710:22720:1 22710:22729:1 10239:22742:1 10239:22746:1 22710:22766:1 22766:22826:1 22785:22763:1 22710:22755:1 22710:22777:1 22766:2…	62
841	22899	294364800	12	22899:22905:1 22900:10447:1 22901:22900:1 22899:10454:1 22899:22904:1 22899:22903:1 10454:10452:1 22900:10448:1 22905:10463:1 22904:22901:1 22899:22902:1	6
842	22931	502329600	12	22931:22995:1 22931:22991:1 22991:22950:1 22931:22994:1 22931:22973:1 22972:22971:1 22931:22972:1 22931:22993:1 22931:22974:1 22931:22970:1 22931:22975:1	56
843	22997	386467200	10	23002:23000:1 22997:23002:1 22997:22998:1 23001:22999:1 681:23016:1 681:687:1 23001:681:1 681:23015:1 23002:23001:1	13
844	18289	10368000	12	18289:18147:1 23042:18460:1 18151:23042:1 18289:15347:1 23042:23044:1 23042:23047:1 18289:14700:1 18289:4744:1 18289:18151:1 23042:17576:1 18460:23038:1	5
847	16149	-435456000	11	16149:23089:1 14077:3590:1 14083:14081:1 16149:2481:1 14083:10788:1 2481:14083:1 16149:15911:1 16149:3888:1 14083:20394:1 2481:14077:1	28
848	14075	-242092800	14	14075:22045:1 14075:14079:1 14075:23096:1 23096:18232:1 11342:11337:1 23096:23097:1 23097:6467:1 23097:18219:1 18232:18237:1 14075:11342:1 14075:23095:1 6467:3597:1 14075:21011:1	14
849	3888	-307756800	13	3888:15955:1 3888:6553:1 15955:15917:1 3888:10832:1 3888:10840:1 3888:10834:1 3888:16125:1 3888:17578:1 3888:15919:1 23102:10837:1 3888:23102:1 15955:15923:1	23
851	11359	86745600	12	11589:18969:1 11359:13556:1 11589:18967:1 11359:18929:1 13556:7820:1 11589:23129:1 11589:11595:1 11587:11589:1 18969:18964:1 11359:11587:1 11359:9062:1	3
852	11593	57801600	28	11593:23135:1 11593:14087:1 11397:4595:1 18969:18964:1 23142:18969:1 18964:18962:1 11593:23137:1 13556:23134:1 14087:14089:1 11593:11397:1 18972:7820:1 18969:23144:1 11593:23136:1 14089:11595:1 23137:18944:1 11359:13556:1 11593:23139:1 23143:3734:1 11359:18929:1 11593:23142:1 18969:23143:1 18964:18965:1 11591:23138:1 11593:18972:1 11593:11359:1 23142:18966:1 11593:11591:1	8
855	12433	-1038700800	32	23229:278:1 12433:6949:1 23226:16289:1 13455:23233:1 12433:1502:1 12433:2775:1 6949:11569:1 12433:19688:1 23233:13445:1 12433:23225:1 2781:13455:1 22381:14411:1 12433:12745:1 6949:22381:1 12444:11575:1 12433:11565:1 12433:12444:1 278:13451:1 12433:23229:1 16289:2595:1 23232:9988:1 23230:23235:1 13451:23230:1 11565:10035:1 278:2781:1 13444:23226:1 12433:23227:1 2781:13444:1 12444:1503:1 13445:2323…	12
857	10737	179366400	18	10898:23147:1 10737:23245:1 23244:23241:1 23222:8845:1 10898:23238:1 23241:23242:1 10737:23252:1 23240:10898:1 23244:23240:1 10737:23243:1 8845:23239:1 10898:23223:1 23238:10762:1 23219:23222:1 10737:23219:1 10898:5854:1 10737:23244:1	21
859	23260	-1071792000	13	1503:1960:1 23260:8028:1 23260:12770:1 23260:23259:1 1502:1728:1 8028:1503:1 23260:23290:1 1503:1731:1 23260:18502:1 1502:1706:1 8028:1502:1 18502:18503:1	37
860	12388	-1180828800	12	12388:12387:1 6278:12720:1 3864:11920:1 12388:9820:1 12388:23298:1 3864:4196:1 12388:12375:1 12720:268:1 12388:23262:1 12375:6278:1 12388:3864:1	15
862	18488	-1041379200	12	18488:6921:1 12444:1503:1 6949:278:1 278:1230:1 18488:2775:1 18488:6949:1 18488:1502:1 278:13454:1 6921:6925:1 6949:14411:1 18488:12444:1	2
863	23301	-318297600	10	23301:7819:1 23308:23303:1 23301:23304:1 23304:23308:1 2555:3562:1 23301:18757:1 23308:3563:1 3563:2542:1 18757:2555:1	23
865	4568	496972800	21	4568:23364:1 11864:23356:1 9336:9341:1 9336:23359:1 4708:23355:1 4568:4737:1 23357:23361:1 4708:11864:1 23355:21469:1 23357:23362:1 23357:4741:1 4568:4733:1 4568:23357:1 23355:23358:1 4568:23363:1 4568:19009:1 4741:9335:1 4568:23360:1 23357:4708:1 4568:9336:1	28
866	3692	-47433600	14	3692:3725:1 3692:23371:1 3692:3698:1 3697:4602:1 3692:13530:1 3692:13556:1 3698:3720:1 3692:13564:1 3720:3697:1 3692:3695:1 3697:3717:1 3692:23365:1 3692:3700:1	25
868	10989	-130291200	16	10989:3937:1 10989:10600:1 10986:20826:1 10989:18805:1 5262:5392:1 10989:21010:1 21010:21009:1 10988:23383:1 10987:5262:1 10987:10985:1 10989:14482:1 21010:20468:1 10987:10986:1 18805:10988:1 3937:10987:1	27
869	23391	-138153600	23	23397:23399:1 10860:14340:1 10860:23410:1 23321:23398:1 23391:10860:1 23391:23396:1 23391:23392:1 23398:10858:1 10858:10872:1 23321:23402:1 23391:23400:1 23400:23401:1 14340:14353:1 23391:23394:1 23393:23411:1 23392:10562:1 23391:23397:1 23401:23393:1 10860:10856:1 23392:23321:1 23399:23395:1 23391:11214:1	13
871	19008	439084800	13	23433:9363:1 23433:23446:1 19008:23434:1 4568:4733:1 19008:23433:1 23433:4568:1 9363:23444:1 9350:23445:1 4568:23363:1 19008:4755:1 4568:19009:1 19008:9350:1	19
876	23493	-1226880000	16	23493:368:1 23493:1375:1 23493:2320:1 23493:23495:1 23493:2075:1 23493:3541:1 23493:1978:1 23493:4325:1 23493:2063:1 23493:364:1 23493:1050:1 23493:362:1 23493:23496:1 23493:23497:1 23493:23498:1	2
879	23504	-1146614400	21	23504:23510:1 23504:8577:1 2228:23520:1 7795:11751:1 23504:23515:1 23509:23519:1 23519:18212:1 2228:23517:1 7795:23513:1 23504:23509:1 23510:23511:1 23513:3459:1 23516:23514:1 23509:2227:1 23518:6677:1 23520:7795:1 23504:23518:1 23504:3269:1 23519:2228:1 23504:23516:1	5
22824	22726	194486400	40	87617:87842:1 169687:83165:1 22726:87633:1 22726:131055:1 169683:169687:1 87827:87794:1 22726:124750:1 22726:89757:1 22726:169683:1 82845:87827:1 121131:121168:1 22726:88397:1 22726:87976:1 22726:87830:1 22726:10384:1 22726:87812:1 123306:87840:1 22726:88353:1 121158:89897:1 124750:123306:1 22726:88345:1 22726:89895:1 169683:87844:1 89757:121131:1 169683:66941:1 22726:88731:1 22726:71611:1 22726:…	65
22825	104558	-3888000	20	69451:104350:1 72714:59993:1 69746:50319:1 151020:151023:1 104558:151020:1 69746:69450:1 48197:132697:1 104558:69449:1 90666:125348:1 104558:69746:1 69746:72714:1 151020:48197:1 69450:63098:1 104558:219241:1 104558:92079:1 63098:69451:1 69451:90666:1 69746:59991:1 90666:90668:1	14
22829	138732	354931200	12	138732:138733:1 140637:157696:1 92097:196370:1 157697:157702:1 92097:170404:1 157696:57802:1 157705:117097:1 138732:92097:1 138732:157705:1 57802:157697:1 138732:140637:1	3
22830	60029	135820800	17	60028:84444:1 60029:132479:1 60029:191912:1 55100:182979:1 60029:126172:1 109841:55225:1 60028:76333:1 111753:55100:1 132479:176128:1 60029:111753:1 60029:176129:1 55100:33316:1 60029:60028:1 111753:111757:1 126172:109841:1 60028:21263:1	11
22831	206163	27561600	18	218465:111750:1 206163:76894:1 109819:71776:1 218465:55239:1 71776:52663:1 190754:119938:1 109819:193921:1 206163:15001:1 218465:176132:1 111750:76335:1 206163:29228:1 111750:76334:1 206163:109819:1 109819:218465:1 71776:190754:1 206163:76326:1 109819:20903:1	22
22833	109795	435024000	14	109795:26381:1 109795:119627:1 26381:42562:1 119627:171025:1 109795:168506:1 41015:41020:1 109795:131934:1 109795:14226:1 109795:63360:1 131934:140180:1 42562:41015:1 109795:55413:1 109795:183042:1	9
22838	135108	577929600	11	135108:219264:1 205798:83969:1 141381:150711:1 83969:83965:1 83971:89740:1 135108:167868:1 135108:210442:1 135108:83971:1 135108:141381:1 135108:205798:1	11
22839	80797	561600000	16	112001:148198:1 148199:147871:1 148199:148196:1 44926:188388:1 80797:196291:1 112001:148199:1 80797:80829:1 80829:188390:1 80829:188392:1 44926:112001:1 80829:168898:1 80797:196319:1 80829:44926:1 80797:80791:1 80797:160420:1	8
22840	151283	39657600	11	151283:10556:1 10556:10586:1 5704:5783:1 10593:10623:1 21084:10616:1 10556:10593:1 151283:5894:1 10623:10895:1 151283:21084:1 10623:5704:1	1
22841	203437	78969600	18	58192:144463:1 203437:202819:1 125523:144464:1 211641:87639:1 144457:144465:1 203437:88459:1 58192:125523:1 22770:10239:1 87639:10373:1 88459:22770:1 203437:211644:1 203437:88464:1 58192:144457:1 211644:58192:1 203437:211641:1 58192:87644:1 87639:87638:1	10
22842	10209	243129600	12	50114:108390:1 5281:5436:1 10209:139092:1 5341:5281:1 219282:219281:1 139092:50114:1 139092:219282:1 10209:5337:1 10209:5341:1 5337:18125:1 5337:152996:1	2
22843	3018	616464000	18	2948:2946:1 3018:3015:1 3018:3106:1 3014:3011:1 3018:45657:1 3106:3002:1 3106:3103:1 3014:3141:1 2942:3102:1 3018:3124:1 3018:48382:1 3018:15555:1 2949:2948:1 3018:2949:1 3018:3014:1 3018:2942:1 2948:3123:1	4
22844	3139	603504000	14	3139:2949:1 3139:96559:1 3139:96572:1 3139:96570:1 2949:3087:1 3139:44774:1 96570:3082:1 3082:200724:1 3012:3078:1 3139:96568:1 2949:2948:1 96570:3012:1 3012:46132:1	3
22845	40309	500860800	17	96575:96574:1 216639:96573:1 216639:3139:1 216639:96575:1 216639:48296:1 40309:40308:1 207719:216639:1 3030:216638:1 40309:40312:1 40308:3025:1 96574:2949:1 3030:72478:1 40312:207719:1 207719:6392:1 216639:69717:1 40312:3030:1	14
22846	40310	567648000	17	3108:3107:1 47733:140661:1 47738:68340:1 47733:187376:1 47738:3159:1 40310:47738:1 68340:9904:1 68340:47733:1 3144:6391:1 40310:3144:1 47738:203693:1 6391:3041:1 9904:3108:1 3144:3106:1 68340:81488:1 68340:140871:1	38
22847	40311	547689600	10	46698:151178:1 69717:3088:1 6392:69717:1 40311:69718:1 40311:46698:1 40311:3011:1 6392:96573:1 46698:3139:1 40311:6392:1	10
22848	40312	509587200	33	48296:96572:1 72478:45389:1 40312:216640:1 3030:216638:1 3030:72478:1 207719:219293:1 40312:40311:1 96575:96574:1 40311:69718:1 2949:3088:1 40312:3026:1 216640:3030:1 40312:24268:1 2959:3139:1 40312:3027:1 216639:96573:1 48296:96559:1 216638:179615:1 207719:216639:1 38670:175725:1 216639:48296:1 207719:46698:1 2949:3089:1 72478:38670:1 216640:207719:1 6392:2946:1 3027:2959:1 216639:96575:1 96574:…	28
22851	151018	104976000	11	117145:22590:1 86292:104653:1 151018:117138:1 151018:90668:1 151018:117145:1 151018:104557:1 151018:52549:1 151018:151019:1 151018:86292:1 90668:154949:1	0
22852	151019	104976000	12	151019:117138:1 151019:151018:1 151019:90673:1 151019:52549:1 151019:86292:1 151019:147451:1 151019:104556:1 151019:90668:1 151019:69556:1 86292:104653:1 151019:69394:1	2
22853	219294	-19612800	52	219294:52525:1 52525:20261:1 114937:111926:1 219294:184622:1 177237:130847:1 52541:52556:1 52525:52560:1 219295:104350:1 69746:132692:1 219294:76326:1 52590:102140:1 52590:102137:1 219295:137699:1 52590:52543:1 132692:177237:1 52561:52558:1 219294:114937:1 219294:52526:1 137699:25519:1 106497:85927:1 72714:59993:1 219295:106497:1 164946:52547:1 219294:22588:1 216930:219295:1 219294:111994:1 52525…	26
22854	106485	166665600	36	164943:136240:1 140077:137925:1 164943:73140:1 164943:69556:1 164944:104557:1 106485:55131:1 164943:139289:1 164944:45445:1 164943:164942:1 106485:119002:1 164944:104556:1 164944:106532:1 106532:164943:1 164943:135216:1 106485:77457:1 136240:101147:1 106485:140077:1 136245:136242:1 164944:157020:1 101147:69625:1 106485:164944:1 136240:136244:1 101147:6576:1 6576:100989:1 106485:122523:1 73140:132…	136
22855	219295	22118400	13	85924:106497:1 24668:132698:1 219295:85924:1 219295:137699:1 219295:6577:1 177236:75775:1 219295:177236:1 219295:104350:1 106497:85927:1 219295:92079:1 104350:1263:1 219295:24668:1	0
22857	219310	-19612800	15	27483:18598:1 34590:51052:1 18598:117659:1 219310:108502:1 27483:34590:1 18598:117671:1 77739:75045:1 124269:104801:1 34590:75209:1 219310:51099:1 77739:124269:1 124269:135575:1 27483:77739:1 219310:27483:1	31
22858	102082	256348800	11	102082:35842:1 102082:105864:1 121045:35882:1 102082:74217:1 102082:102087:1 102082:102085:1 105864:123600:1 74217:31235:1 105864:121045:1 102082:109176:1	40
22860	219318	324604800	14	188476:110284:1 110284:184355:1 219340:219351:1 188476:88098:1 219353:216853:1 219340:219350:1 219318:219352:1 219318:219340:1 219340:123284:1 219340:88103:1 88103:184354:1 219340:219353:1 219318:188476:1	47
22862	31437	325987200	15	157244:94956:1 94942:94957:1 94941:157244:1 219358:180147:1 31437:94949:1 219358:149145:1 31437:94961:1 94960:94942:1 94949:94943:1 31437:94960:1 31437:31431:1 31437:65928:1 31437:219358:1 94960:94941:1	3
22864	35897	339206400	14	111638:145070:1 35897:148732:1 35897:35875:1 35897:71987:1 145070:25544:1 35897:111638:1 35897:123377:1 35897:148729:1 35897:148727:1 35897:122990:1 35897:204446:1 35897:143529:1 35897:35822:1	9
22865	111072	35424000	11	111072:50628:1 50598:50587:1 107891:50598:1 50617:107891:1 97884:64409:1 111072:97884:1 50617:106206:1 97884:50617:1 111072:50610:1 50617:107886:1	2
22866	219365	-19008000	13	219365:50641:1 110915:74702:1 109192:109195:1 109193:109192:1 109192:127448:1 74702:109193:1 219365:111281:1 219365:111005:1 74702:109187:1 187742:111063:1 219365:187742:1 187742:110915:1	2
22867	130124	412819200	13	130124:63356:1 77482:77363:1 130124:44269:1 130124:77482:1 44269:63189:1 130124:219374:1 130124:183433:1 57904:200446:1 130124:121594:1 130124:57904:1 130124:63456:1 130124:38682:1	58
22868	182053	37843200	66	182053:120666:1 120668:120583:1 120610:120629:1 181634:167688:1 120610:204503:1 181634:181636:1 195214:195335:1 203575:120668:1 182053:152851:1 203575:203574:1 99304:181303:1 204503:198462:1 144040:184596:1 195336:77830:1 120660:164065:1 77830:138589:1 164065:216533:1 182053:208295:1 96991:107215:1 203575:195214:1 125965:125962:1 182053:58816:1 184597:96991:1 203575:99304:1 167696:120709:1 182053…	10
22869	120610	41472000	14	120610:120673:1 120603:99304:1 120610:152874:1 120610:120629:1 120610:204503:1 120610:120632:1 120610:120603:1 120610:120670:1 64464:202371:1 99304:120655:1 120610:64464:1 120670:208294:1 120610:182052:1	1
22870	120683	44582400	25	120660:216535:1 120683:217799:1 120597:195336:1 20015:167693:1 120683:120646:1 120660:181744:1 120660:120652:1 120660:186344:1 77830:120661:1 195336:77830:1 120660:164065:1 164065:216533:1 120660:120489:1 120683:120597:1 181634:120642:1 120683:120660:1 77830:125965:1 216535:185787:1 120660:120649:1 164065:216532:1 120660:120631:1 125965:181634:1 120652:20015:1 181634:178860:1	1
22875	9107	333936000	17	9107:4582:1 2966:9133:1 9107:9106:1 9133:2968:1 9107:9134:1 9133:9293:1 9133:76400:1 9107:8694:1 155214:59293:1 2963:2966:1 9107:155214:1 9133:155211:1 155211:155209:1 2966:154442:1 9107:206126:1 9107:2963:1	5
22876	8843	244512000	15	8843:9286:1 8843:9313:1 9136:9137:1 9313:9136:1 8843:9296:1 9104:8785:1 8843:25545:1 8843:9104:1 9137:8694:1 8831:9134:1 8785:9108:1 9286:9110:1 9136:8831:1 9108:8824:1	2
22877	154672	483753600	22	154672:66012:1 36100:36081:1 154672:30486:1 36081:35960:1 154673:36270:1 154672:219411:1 154672:154674:1 154672:36276:1 35960:35981:1 126750:35998:1 36270:126750:1 154672:36100:1 154672:219406:1 36270:126767:1 36276:32866:1 36270:75735:1 154672:133946:1 154672:65921:1 36270:36108:1 36081:32881:1 36276:154673:1	13
22878	8033	227750400	17	55098:27027:1 8032:8247:1 60089:140759:1 8033:8032:1 60089:39256:1 8032:29493:1 8033:170535:1 8033:52448:1 8033:55093:1 55093:60089:1 8033:55098:1 170535:94560:1 27023:88353:1 55093:55454:1 8033:27023:1 8033:21066:1	12
22880	30686	370742400	10	120315:138422:1 30686:29099:1 138312:120315:1 31125:138408:1 30686:138312:1 120315:92574:1 138312:120312:1 30686:31125:1 138422:138412:1	49
22882	154487	419212800	11	154485:176453:1 154487:219428:1 154487:8067:1 154487:52772:1 176453:158765:1 176453:176443:1 154487:154485:1 176453:190144:1 154487:57784:1 176443:167519:1	9
22884	89015	204163200	11	89015:115919:1 89015:130227:1 89015:87801:1 87801:89913:1 89015:83172:1 89015:88815:1 89015:70013:1 89015:83424:1 89015:22754:1 87801:87984:1	7
22885	132797	101347200	22	132797:26746:1 55313:55200:1 26745:78451:1 132797:187926:1 132797:58220:1 26745:168564:1 26746:65641:1 132797:39669:1 78451:78450:1 132797:143028:1 132797:17899:1 132797:26745:1 132797:27024:1 17899:55313:1 78450:88498:1 17899:27028:1 132797:140337:1 78450:77981:1 132797:78593:1 78451:168563:1 26745:10085:1	37
22886	144475	462844800	17	144475:66316:1 66316:66297:1 67916:71676:1 111596:201650:1 71676:78459:1 78715:78458:1 144475:140814:1 78459:88520:1 78459:111596:1 144475:67916:1 71676:162845:1 201650:67906:1 144475:132517:1 78459:78715:1 144475:132799:1 67916:78461:1	6
22888	50338	59011200	20	42181:146568:1 59992:57293:1 190922:134204:1 210482:210481:1 50338:210482:1 190922:27035:1 173719:145936:1 59992:190922:1 59992:42181:1 50338:161940:1 27035:173719:1 27035:140211:1 50338:140087:1 50338:21208:1 59992:169993:1 190922:125312:1 50379:50381:1 50338:50379:1 50338:59992:1	23
22891	203513	5097600	12	125557:157689:1 125557:31151:1 70562:86615:1 169126:171694:1 203512:31135:1 203513:203512:1 31135:125557:1 171694:168999:1 203512:102756:1 125557:169126:1 157689:70562:1	3
22893	178820	501120000	26	147619:147618:1 178820:117922:1 178820:43486:1 178820:43436:1 178820:207409:1 43495:119872:1 178820:196968:1 43495:43452:1 178820:193890:1 178820:219459:1 43452:147619:1 196968:219457:1 178820:219458:1 178820:43473:1 178820:111826:1 147616:119871:1 219458:208732:1 43495:10471:1 43495:43479:1 43495:147616:1 178820:122647:1 178820:197983:1 119872:151202:1 178820:43495:1 208732:125387:1	15
22894	174980	3369600	22	174980:159525:1 159525:174974:1 159525:174972:1 159525:47869:1 174980:159424:1 159525:174968:1 159524:174975:1 174972:174967:1 159525:70982:1 174969:174970:1 159525:174971:1 159525:131191:1 174972:159524:1 159525:98025:1 174980:98056:1 159525:174969:1 174970:135587:1 159525:174973:1 159525:51050:1 159525:109032:1 47869:147271:1	2
22895	125590	77414400	21	125590:128065:1 128082:90379:1 90379:128083:1 128065:128085:1 125590:178713:1 128065:128073:1 90379:120697:1 128065:128078:1 125590:107186:1 128083:128070:1 128082:99294:1 181605:64379:1 128065:128082:1 90379:90373:1 125590:181605:1 125590:181608:1 125590:152860:1 90379:90368:1 128073:64373:1 128065:120634:1	4
22896	90379	128908800	23	90379:143248:1 120697:108586:1 90379:90368:1 90379:107192:1 90379:126823:1 90379:181611:1 128067:128083:1 90379:107126:1 90379:203595:1 120697:143846:1 90379:143249:1 108586:143241:1 90379:143844:1 90379:128067:1 90379:120697:1 90379:64377:1 90379:126084:1 90379:128081:1 90379:107149:1 90379:90373:1 90379:181615:1 143249:145424:1	0
22898	123855	226022400	12	149231:78677:1 152662:152661:1 123855:123846:1 56146:149231:1 133717:133706:1 123855:152662:1 123846:42869:1 123855:153252:1 123846:133718:1 133718:133717:1 123855:56146:1	4
22899	95573	531360000	13	129001:95576:1 95573:67216:1 95577:129001:1 95573:115021:1 95573:95577:1 95573:144699:1 95577:144698:1 95573:97154:1 95573:15230:1 95577:144696:1 95573:94992:1 95573:105284:1	9
22900	76790	397008000	10	35673:35766:1 153347:153343:1 182351:104071:1 76790:98540:1 76790:182351:1 35766:153347:1 76790:56039:1 76790:35673:1 182351:219480:1	6
22901	123971	55123200	13	123971:144676:1 144676:51934:1 123971:108205:1 123971:87235:1 108205:97056:1 123971:123935:1 144676:81507:1 144676:107647:1 123971:123950:1 123971:153439:1 123950:128798:1 123971:67698:1	8
22902	47807	265507200	11	15523:80193:1 18142:5443:1 80193:80189:1 80187:148509:1 47807:29401:1 47807:80187:1 47807:18142:1 80187:15523:1 29401:148508:1 148509:186471:1	2
22903	167195	406166400	20	116950:193493:1 167195:117099:1 167195:167193:1 116959:167198:1 167195:174700:1 167195:193492:1 116958:162494:1 162494:117048:1 167195:116950:1 167195:116959:1 167195:167200:1 117099:92050:1 117099:117036:1 174700:174704:1 167195:137981:1 167195:196370:1 116949:116958:1 92050:92048:1 167195:116949:1	1
22904	22831	507600000	17	22831:25442:1 25436:25435:1 179982:124508:1 22851:22830:1 22831:22852:1 22831:25440:1 22851:25433:1 25439:25432:1 22852:22836:1 25440:219490:1 25436:199615:1 22831:179982:1 22851:25436:1 25439:22851:1 124508:106058:1 25440:25439:1	15
22905	193506	444441600	13	191784:194685:1 193506:219492:1 193506:194680:1 194681:191784:1 194682:194679:1 193506:219493:1 194682:194676:1 194681:194674:1 194682:194681:1 194685:194683:1 191784:191785:1 193506:194682:1	9
22906	116976	351043200	14	117045:117044:1 116976:116922:1 116976:164332:1 116976:116968:1 117045:91195:1 116976:116969:1 116968:162490:1 116922:116914:1 116968:167195:1 116955:117105:1 116914:116954:1 116968:116955:1 117105:117045:1	13
22907	173037	262828800	15	173037:91322:1 173037:91320:1 86637:91311:1 173037:130380:1 173037:86618:1 173037:30677:1 173037:216612:1 173037:164696:1 173037:91324:1 173037:91334:1 30677:86637:1 91312:86630:1 91322:91312:1 173037:91326:1	5
22908	171873	623203200	36	138354:138352:1 171873:189898:1 219508:219507:1 161891:219506:1 161897:161891:1 189898:138354:1 189898:193514:1 155864:219519:1 189783:126554:1 193514:144112:1 189783:161896:1 138357:219508:1 144112:86443:1 171873:219515:1 171873:86476:1 219508:196386:1 138354:219505:1 219508:189783:1 138351:193538:1 171873:189843:1 171873:219520:1 161897:187931:1 171873:219511:1 189898:86456:1 219508:187933:1 86…	43
22910	31577	544233600	14	31577:31368:1 124576:22837:1 31577:154352:1 124576:30237:1 31577:110992:1 110992:31619:1 31577:22830:1 31349:31344:1 130355:157922:1 31577:130355:1 163008:124576:1 130355:31349:1 154352:163008:1	17
22911	22838	523238400	15	172127:154361:1 22838:163008:1 124444:30313:1 163008:124444:1 124444:124568:1 124444:30235:1 22838:31597:1 124444:124578:1 22838:168495:1 22838:154360:1 154360:172127:1 124444:31342:1 30313:124443:1 172127:179469:1	3
22912	86255	623289600	11	86255:124442:1 188690:124581:1 86255:188690:1 86255:193469:1 22845:193542:1 86255:193468:1 86255:22845:1 86255:22836:1 86255:216048:1 193468:193459:1	15
22913	194624	623289600	18	194624:114578:1 106020:219546:1 194624:219547:1 194610:219514:1 194624:117080:1 117075:116984:1 117080:117075:1 117074:106046:1 106046:194610:1 117074:116979:1 116979:106020:1 116984:116985:1 194624:212494:1 194610:189713:1 117074:205652:1 117080:117074:1 194624:120335:1	8
22914	189878	591840000	107	189913:189844:1 169117:188151:1 189847:189611:1 189624:186707:1 189913:189847:1 189624:189614:1 186707:92011:1 189913:86830:1 189878:189939:1 189878:214811:1 189946:189976:1 186707:189729:1 189650:186698:1 189624:179100:1 189878:189968:1 189880:189642:1 86812:86826:1 189216:189974:1 189880:189942:1 189853:189850:1 189876:189857:1 181012:189717:1 85891:86816:1 86830:189936:1 186668:189874:1 189853…	55
22916	187941	444441600	21	86431:192352:1 187941:87730:1 187941:205595:1 179126:86431:1 87730:86554:1 187938:144884:1 187938:31649:1 31649:31646:1 193545:187937:1 126423:126573:1 187941:115902:1 87730:31652:1 187941:126423:1 187938:115954:1 31652:187938:1 115954:193545:1 86503:87739:1 187941:86503:1 115954:115541:1 205595:179126:1	18
22917	219109	114048000	15	219109:10375:1 219109:88526:1 218777:10413:1 219109:218776:1 218776:218778:1 10375:10363:1 218777:87844:1 218772:212613:1 219109:218777:1 219109:10351:1 219109:218772:1 218773:130231:1 88526:217932:1 217932:218773:1	6
22918	129080	41472000	20	129080:101672:1 10349:10352:1 219566:10368:1 129080:101670:1 219566:10351:1 10352:88285:1 10352:99995:1 129080:121306:1 10349:10375:1 129080:219565:1 219566:219567:1 10349:10391:1 129080:88526:1 10349:10388:1 129080:219566:1 10352:10364:1 101670:219563:1 101672:166314:1 121306:10349:1	23
22922	104279	448156800	10	104279:4185:1 104279:123737:1 99593:4169:1 104279:4181:1 4181:99593:1 104279:15422:1 99627:99626:1 123737:99627:1 104279:219579:1	4
22925	33864	224121600	11	33864:64878:1 33864:126332:1 64878:218283:1 33864:170915:1 33864:120461:1 33864:71499:1 33864:109215:1 33864:116756:1 33864:126337:1 218283:126333:1	10
22926	170361	270777600	10	191700:133610:1 141630:54226:1 170361:101799:1 101799:156635:1 170361:64784:1 156635:141630:1 133610:70625:1 101799:191701:1 141630:191700:1	9
22928	170367	325987200	15	134737:106002:1 195622:118238:1 134737:189515:1 170367:137155:1 154468:70927:1 170367:133611:1 134737:95076:1 170367:134737:1 170367:195622:1 95076:105997:1 70926:154468:1 134737:117848:1 189515:152493:1 170367:70926:1	9
22929	181669	51062400	13	181669:212991:1 186167:103547:1 181669:157714:1 181669:186168:1 181669:103543:1 181669:50778:1 181669:218402:1 181669:159341:1 157714:186167:1 186167:53589:1 181669:99361:1 181669:22006:1	3
22930	72135	265507200	40	72135:105606:1 72135:40014:1 131368:131365:1 155534:199507:1 72135:95560:1 72135:186259:1 118780:67688:1 72135:108557:1 126896:113705:1 72135:107703:1 72135:168231:1 103618:15490:1 72135:219597:1 126808:126896:1 180555:22096:1 72135:180555:1 72135:155534:1 118780:135880:1 72135:20026:1 72135:72327:1 40014:181299:1 126896:131448:1 105598:103618:1 72135:219596:1 72135:148954:1 72135:72328:1 186264:…	106
22931	219603	-16416000	25	60368:60374:1 60366:60401:1 60401:60393:1 60391:60386:1 60401:42047:1 60393:60391:1 60393:60390:1 60366:60368:1 47834:60389:1 219603:60363:1 47834:60376:1 60368:60395:1 219603:41473:1 219603:60364:1 60396:60383:1 60395:47834:1 60379:60375:1 60395:60396:1 219603:60366:1 60391:60379:1 60363:60385:1 60368:60398:1 60395:60380:1 42047:60400:1	4
22933	37451	371952000	28	185078:44147:1 96493:21475:1 37451:46629:1 185078:46115:1 96496:96473:1 37451:44187:1 96473:55466:1 72746:206205:1 21475:45191:1 37451:72672:1 96493:44146:1 37451:119878:1 44146:96496:1 37451:46064:1 37451:185078:1 37451:72746:1 37451:96493:1 96457:41892:1 96457:96547:1 96493:158767:1 55466:96457:1 96473:185204:1 96473:44152:1 96547:57650:1 46629:947:1 158767:92116:1 46064:17949:1	31
22934	7455	43891200	15	7523:99813:1 99813:7534:1 94377:7460:1 7455:2599:1 7523:99814:1 7460:15157:1 7460:107946:1 7523:99819:1 7455:7449:1 107946:7523:1 7523:2606:1 7455:94377:1 7449:7472:1 99813:99812:1	1
22935	7460	91670400	12	7460:14681:1 7523:99813:1 99813:7534:1 7523:99814:1 7460:7490:1 7460:15157:1 7460:15168:1 7460:107946:1 107946:7523:1 7523:2606:1 7534:64815:1	0
22936	7477	155088000	14	7477:54100:1 7477:114205:1 114205:117867:1 7477:219611:1 7477:161496:1 7477:85231:1 7477:74446:1 7477:219614:1 7477:219616:1 7477:95391:1 219612:219613:1 7477:219612:1 7477:125465:1	2
22938	7533	306201600	35	110263:113189:1 143260:143295:1 7533:64860:1 7533:143798:1 113195:113186:1 110263:82959:1 143260:7469:1 113196:113195:1 113186:128101:1 126896:113705:1 143436:143439:1 7533:118779:1 7533:126896:1 113195:109150:1 113196:108063:1 118779:110263:1 113189:143984:1 113196:113194:1 7533:64662:1 109150:113185:1 7533:219624:1 113196:123395:1 7469:113187:1 113196:64602:1 128101:113191:1 7533:143260:1 11319…	37
22939	89437	575856000	18	89437:212389:1 89437:115640:1 115510:115489:1 115503:115460:1 89437:211365:1 89437:115685:1 89437:82885:1 89437:95199:1 82584:82576:1 89437:115523:1 199567:199566:1 89437:89452:1 89437:199567:1 89437:82584:1 89437:115503:1 89437:86235:1 89437:115510:1	81
22940	117045	476064000	66	196382:162492:1 117045:117048:1 208288:194712:1 117044:117025:1 117018:194714:1 116837:117087:1 117527:86355:1 219695:212960:1 91195:117030:1 117045:117034:1 92054:117007:1 117533:194357:1 117030:117011:1 194706:190436:1 117527:117531:1 117045:208288:1 117045:89385:1 117045:219695:1 194706:117000:1 117045:117041:1 117103:194624:1 181017:121190:1 117045:194706:1 117041:116837:1 117533:65427:1 1170…	132
22941	130949	525312000	33	196755:161922:1 130949:219765:1 219762:219764:1 219764:182124:1 219764:219763:1 219757:219759:1 215654:134485:1 130949:215654:1 219764:178073:1 207433:219754:1 219765:164992:1 219765:219757:1 178073:219755:1 207793:219789:1 219756:207430:1 178073:219758:1 130949:125371:1 130949:219762:1 219789:219756:1 207793:134479:1 178073:219777:1 130949:219760:1 215654:167582:1 167582:25386:1 178073:196755:1 …	49
22942	130950	480556800	26	130948:137989:1 130947:144163:1 130950:130948:1 88060:87733:1 87647:88071:1 130944:131031:1 130950:144282:1 130950:89909:1 130950:22970:1 144163:173111:1 87647:211389:1 130950:219792:1 27891:89437:1 130950:88060:1 144282:87647:1 130950:88646:1 130948:130945:1 87733:82613:1 87647:176495:1 130950:213129:1 130948:130947:1 87647:208882:1 87647:27891:1 130945:130944:1 130947:130943:1	21
22945	69673	440294400	14	24719:183042:1 24719:24748:1 69673:24719:1 69685:85502:1 24719:140180:1 69673:42554:1 69673:69680:1 69673:42562:1 69673:109874:1 24719:69684:1 69673:119834:1 69673:85505:1 85505:69685:1	31
22946	109800	387676800	13	109800:109913:1 183027:131934:1 109800:219794:1 109800:178937:1 35240:59397:1 109800:69675:1 63418:109803:1 109800:35240:1 109800:109916:1 109800:183027:1 109800:63418:1 63418:109795:1	6
22947	109801	408758400	21	109909:24753:1 55418:109909:1 183027:180082:1 109801:182939:1 63418:55418:1 109801:109911:1 182939:182938:1 109801:63418:1 109801:183027:1 60053:72965:1 182945:85505:1 180082:127316:1 109801:182945:1 109801:154970:1 183027:119834:1 213672:140180:1 63418:109795:1 183027:60053:1 109911:119627:1 109801:213672:1	8
22948	69685	496886400	18	42561:132590:1 69685:85502:1 182939:182938:1 69685:85501:1 69685:177194:1 42561:69682:1 69685:182925:1 69685:42561:1 69685:42557:1 69685:182939:1 176939:109855:1 132590:169427:1 69685:141397:1 69685:116221:1 69685:63424:1 169427:176939:1 69685:109871:1	19
22949	109803	429753600	17	109803:170701:1 109803:109909:1 183038:42555:1 69684:42559:1 109803:85491:1 109803:69680:1 41015:41020:1 109909:131934:1 69680:183026:1 132474:41015:1 109803:41048:1 69684:132519:1 183026:183038:1 69680:132474:1 109803:55413:1 132474:69684:1	11
22954	94376	520560000	11	94376:92453:1 94376:215858:1 62837:91563:1 94376:62837:1 62837:193974:1 94376:125580:1 92453:138294:1 94376:138288:1 94376:62819:1 215858:215857:1	19
22955	89732	55123200	10	89732:83272:1 89732:130921:1 89732:82847:1 89732:206108:1 89732:88290:1 130921:83105:1 89732:206110:1 89732:88987:1 206108:88325:1	9
22956	39444	120960000	33	39444:83118:1 130253:110619:1 68026:39467:1 144399:130151:1 130113:124750:1 130213:89757:1 110619:130113:1 83118:68025:1 87577:68027:1 39468:83924:1 39444:87577:1 124750:123306:1 110610:130253:1 39444:68021:1 39467:89083:1 39444:130213:1 130113:121160:1 110619:188331:1 83924:83923:1 39444:68020:1 20142:89804:1 110619:169687:1 39444:130215:1 39444:88343:1 39444:20142:1 39444:39468:1 39444:110610:1…	29
22959	47790	498182400	16	47790:154102:1 95679:96565:1 47790:45673:1 96440:76874:1 47790:96561:1 96565:174124:1 47790:214688:1 96561:96536:1 47790:95679:1 47790:60048:1 47790:45397:1 45397:617:1 60048:648:1 45397:96440:1 96561:96537:1	10
22962	142766	194486400	36	67559:67592:1 104001:31430:1 142766:219844:1 44398:133728:1 142766:62382:1 62382:61800:1 67589:133730:1 61800:67569:1 142766:48943:1 61800:67572:1 67572:67559:1 54140:67588:1 219844:103992:1 142766:104001:1 61800:67571:1 142766:109559:1 67559:67591:1 31430:31435:1 219354:15847:1 15847:54140:1 67567:54165:1 31430:31436:1 15847:67583:1 67572:44398:1 67572:67570:1 44398:67567:1 67572:66883:1 142766:…	51
22964	135576	559180800	10	135576:123114:1 135576:92261:1 92261:123116:1 92261:123117:1 92261:154780:1 135576:154798:1 92261:123679:1 92261:154768:1 123679:219854:1	10
22967	121039	511228800	10	109171:153369:1 123283:109171:1 121039:121038:1 109171:109166:1 123283:92150:1 92150:122743:1 121039:109172:1 121039:32443:1 109172:123283:1	6
22969	18706	465436800	11	123658:219951:1 123680:121040:1 123659:123680:1 109174:135578:1 123680:135581:1 18706:123658:1 18706:123229:1 18706:123659:1 123658:109174:1 18706:122757:1	6
22970	105864	308793600	16	213431:105866:1 105864:51727:1 105866:213430:1 105866:122899:1 122692:100637:1 121045:213431:1 105866:213429:1 213430:122692:1 123600:123682:1 105864:123600:1 213430:123280:1 105864:121045:1 213431:135589:1 213431:35900:1 105864:123397:1	55
22971	105866	358732800	12	105866:122665:1 184354:213427:1 105866:219956:1 105866:110270:1 213430:213428:1 105866:213430:1 105866:122899:1 105866:213429:1 122665:122758:1 213430:121041:1 105866:184354:1	12
22972	198825	51753600	10	198825:7367:1 117585:59402:1 198825:55154:1 117585:56847:1 14492:5321:1 198825:41000:1 198825:14492:1 55154:60029:1 198825:117585:1	5
22973	153011	219456000	10	153011:111759:1 153011:194922:1 153011:76332:1 190755:144847:1 153011:15013:1 153011:132477:1 153011:119669:1 153011:15019:1 153011:190755:1	6
22974	219974	528508800	18	82241:219978:1 144883:38640:1 134291:219976:1 183287:134291:1 219974:82241:1 183280:144883:1 183187:144901:1 183280:173217:1 134291:183187:1 219976:183282:1 183280:41997:1 41997:38652:1 219974:41995:1 219974:219977:1 144883:183287:1 219974:134365:1 219974:183280:1	8
22975	198911	324518400	23	10381:10374:1 86003:30831:1 85999:85994:1 69910:85998:1 198911:45255:1 85994:81263:1 30831:69921:1 198911:69910:1 198911:86000:1 85998:86003:1 198911:86001:1 198911:85996:1 198911:81301:1 198911:81308:1 198911:10381:1 198911:114057:1 45285:86002:1 85998:89501:1 10381:45283:1 10381:45285:1 85998:85999:1 114057:45256:1	13
22977	136038	619142400	16	136038:198725:1 136038:113379:1 83965:200684:1 95909:112418:1 136038:136039:1 136038:170126:1 136038:170475:1 136038:95909:1 136038:197463:1 136038:205804:1 136038:96722:1 136038:160683:1 136038:83965:1 136038:167875:1 136038:197475:1	20
22978	166378	520473600	30	166378:166346:1 166480:166371:1 156946:156954:1 166378:31842:1 30777:30793:1 166391:166365:1 166391:107437:1 156954:156952:1 166378:166393:1 166334:166344:1 166378:30777:1 107437:59907:1 166378:156946:1 166378:197600:1 166376:166367:1 166378:166480:1 166371:31859:1 166346:166334:1 166378:166392:1 166378:122067:1 166378:44558:1 166378:59949:1 44558:152510:1 166391:166376:1 166393:166391:1 166378:1…	36
22979	150592	2160000	11	150592:93585:1 8984:9007:1 163885:135122:1 163885:8984:1 9007:8760:1 163885:92157:1 150592:9011:1 8760:8811:1 93585:163885:1 163885:8974:1	1
22980	4377	602294400	14	4377:220034:1 4377:220035:1 4377:4333:1 113061:142669:1 4377:198543:1 4377:127839:1 4377:95668:1 4377:220043:1 196967:113061:1 4377:196967:1 4377:204569:1 163490:163474:1 4377:163490:1	26
22983	148625	487814400	12	148625:203904:1 148625:161450:1 148625:220062:1 148625:220064:1 148625:141221:1 220062:23595:1 147849:19136:1 23595:141220:1 161454:147849:1 148625:161454:1 220064:220063:1	3
22984	121164	236563200	10	115927:173060:1 121164:77432:1 173060:220082:1 121164:220081:1 77432:89897:1 77432:173059:1 77432:173061:1 89897:115927:1 121164:220080:1	21
22988	95646	374630400	13	46528:44475:1 106240:118182:1 95646:25206:1 95648:136478:1 95646:106236:1 106238:106240:1 46528:43951:1 106236:106238:1 95646:46528:1 46528:44594:1 136478:95676:1 95646:95648:1	12
22990	52744	456105600	10	52744:52750:1 52759:176441:1 52744:52758:1 52744:205916:1 52744:52748:1 52744:52749:1 52744:52759:1 52744:52753:1 52759:167746:1	5
22991	130223	394329600	15	87833:87992:1 130223:89890:1 89890:88003:1 22804:88385:1 88002:89274:1 22727:89887:1 130223:130222:1 88002:173089:1 89890:121196:1 88003:88002:1 130223:22727:1 130223:87833:1 88002:130175:1 130223:22804:1	27
22993	81654	487814400	12	81654:216084:1 81654:113724:1 81654:113725:1 81654:199147:1 199147:166921:1 81654:81656:1 113724:180797:1 81654:186122:1 81654:22249:1 81654:33878:1 186122:67669:1	1
22994	81656	539136000	14	109668:182016:1 81656:186125:1 109668:142006:1 81656:168430:1 81656:81655:1 168430:186123:1 13004:13000:1 81656:109669:1 81656:109668:1 12996:70201:1 81656:13004:1 142006:70178:1 13000:12996:1	3
22995	116702	541555200	10	103823:216818:1 116702:103823:1 116702:164123:1 116702:220145:1 103823:103838:1 216818:214552:1 116702:149675:1 103823:149805:1 116702:105020:1	4
22997	166644	307584000	14	99005:166649:1 135558:99003:1 166644:99005:1 150266:135558:1 73230:57677:1 73230:73225:1 99005:144520:1 166644:99006:1 135558:73227:1 73227:57676:1 99005:117997:1 166644:150266:1 99005:73230:1	8
22998	168006	489024000	10	168006:167480:1 168006:153820:1 210387:173223:1 210387:99007:1 168006:73232:1 167480:210387:1 168006:86609:1 73233:150269:1 153820:73233:1	3
22999	177999	164246400	12	111320:60574:1 60574:143681:1 177999:111320:1 177999:198179:1 177999:184723:1 177999:143668:1 177999:64760:1 198179:72008:1 177999:143621:1 177999:60521:1 143681:184709:1	0
23000	220153	-11145600	15	13563:11593:1 13563:33185:1 11359:13556:1 11359:18929:1 18941:18944:1 13563:33188:1 33188:33195:1 11593:11359:1 11587:11589:1 11359:11587:1 220153:13563:1 11593:11591:1 33185:18941:1 11591:3717:1	3
23001	99545	395539200	10	126809:123488:1 99545:17587:1 99545:125719:1 99545:99547:1 99545:75976:1 99545:108605:1 99545:105985:1 99545:145505:1 99545:126809:1	4
23002	35833	310608000	53	103436:103437:1 35833:35840:1 35833:94751:1 35842:123290:1 103385:103441:1 35837:123292:1 75806:65922:1 123427:10087:1 103385:103417:1 94743:35872:1 35892:123428:1 64769:111170:1 103420:103414:1 35841:122981:1 154820:145571:1 103436:103500:1 220173:71030:1 75836:97656:1 154690:154820:1 65922:35877:1 64769:154690:1 154690:143456:1 35833:64769:1 103385:103420:1 35892:123391:1 35833:35837:1 35842:22…	43
23003	220190	-11145600	56	220190:220191:1 212997:212995:1 186166:212998:1 58813:58849:1 103531:58857:1 220190:60751:1 58813:58850:1 220190:201466:1 167681:124277:1 186558:167681:1 58813:58842:1 220190:175286:1 212998:214532:1 220192:220193:1 220191:217800:1 212985:186170:1 214538:215402:1 220190:214538:1 212905:174325:1 220190:159317:1 58813:58845:1 212988:199521:1 186558:99305:1 186557:214533:1 112167:186166:1 174325:199…	8
23004	103531	85363200	19	218400:103524:1 103531:103535:1 103531:208888:1 103531:58857:1 159151:202347:1 103524:147662:1 103531:103547:1 103531:159151:1 103531:103546:1 103531:218400:1 103531:218404:1 103524:103550:1 90778:103543:1 103531:103537:1 103531:90778:1 103531:218653:1 103531:126823:1 103531:58873:1	3
23005	186166	6307200	11	212998:144594:1 212998:212993:1 186166:212998:1 186166:217800:1 186166:215401:1 212998:212988:1 186166:19914:1 212998:58857:1 212998:212995:1 212998:218401:1	0
23007	214539	8985600	11	212988:214529:1 214539:214538:1 214539:147630:1 214536:215783:1 120683:120489:1 214539:214536:1 212988:103538:1 214536:120683:1 214536:214532:1 214539:212988:1	3
23009	111006	439430400	52	105637:105642:1 111497:111362:1 180523:101461:1 105713:111609:1 111124:122967:1 220207:105637:1 80095:111124:1 122979:103656:1 111124:96050:1 122972:64730:1 111006:218112:1 80095:80097:1 111006:103370:1 111609:111066:1 105637:122952:1 111124:110554:1 122921:111047:1 122979:122978:1 111006:220207:1 122952:82811:1 122921:122974:1 96050:110265:1 122979:45119:1 111040:105644:1 111406:122976:1 111362:…	55
23010	111014	580348800	19	111021:130293:1 157178:216082:1 130016:118817:1 111622:214071:1 111014:111021:1 111014:130016:1 130293:214070:1 111608:111622:1 111608:111477:1 118825:72220:1 111615:191216:1 111014:123030:1 118825:111615:1 111014:72235:1 111014:157178:1 111021:111608:1 214071:118825:1 157178:123033:1	8
23011	111026	566524800	10	111026:191184:1 111026:111023:1 174561:111472:1 111026:123030:1 111026:174561:1 83440:111461:1 123030:83440:1 123030:157178:1 157178:123033:1	3
23012	109098	442972800	15	109101:109096:1 109101:109106:1 109098:109101:1 109200:109204:1 109098:109205:1 109106:64803:1 109101:109201:1 109200:109202:1 109098:109203:1 109200:111022:1 109098:111054:1 109101:109200:1 109202:111373:1 109098:109196:1	2
23013	111055	390268800	20	109101:109096:1 111010:105651:1 111055:101461:1 111055:111010:1 109098:109101:1 109098:109205:1 111055:109098:1 109200:109204:1 109101:109201:1 109101:109106:1 105651:80103:1 109200:111045:1 109098:111054:1 109101:109200:1 109096:111046:1 111055:111038:1 111055:111405:1 109098:109196:1 111046:111033:1	10
23015	111704	418003200	10	56088:56090:1 111701:103341:1 111701:72039:1 111704:56116:1 111701:142741:1 111704:111701:1 111704:56088:1 111701:159903:1 72039:52003:1	8
23016	127964	383788800	15	13713:13739:1 127964:70628:1 13723:13713:1 13713:13721:1 13696:13737:1 127964:70623:1 127964:23127:1 116563:13696:1 13723:13718:1 127964:220218:1 127964:116563:1 127964:102104:1 13696:13723:1 127964:220219:1	23
23019	95457	445651200	12	95457:124689:1 121069:121067:1 121067:124686:1 127970:95456:1 95457:127971:1 95457:127970:1 124689:119328:1 119328:39387:1 121069:162324:1 95457:125694:1 124689:121069:1	20
23024	87197	176342400	17	87197:5891:1 9142:9143:1 8841:9142:1 87197:8845:1 5858:5831:1 5891:8789:1 9143:5821:1 5836:5739:1 9082:5858:1 87197:5836:1 5891:21071:1 87197:8770:1 5891:5738:1 8789:8841:1 87197:9082:1 9082:3916:1	2
23025	10740	149731200	17	87197:5891:1 10740:87197:1 8788:5836:1 8841:9142:1 87197:8845:1 9142:9143:1 10740:83668:1 5738:8850:1 5836:5739:1 8788:9126:1 5891:21071:1 10740:8788:1 5891:5738:1 5738:5930:1 5891:9265:1 5739:8841:1	8
23026	10900	98323200	22	5743:9082:1 40093:21078:1 13551:90952:1 13551:7853:1 10900:13551:1 10900:52990:1 5794:10769:1 9082:5858:1 10900:10745:1 9082:8915:1 13551:9123:1 7848:9002:1 10769:5743:1 40093:5781:1 7853:7848:1 13551:42481:1 10900:40093:1 40093:130548:1 10900:5884:1 5794:8840:1 21078:5794:1	7
23027	39932	44582400	21	5321:5791:1 39932:39925:1 26374:47812:1 3696:5789:1 5791:19555:1 39932:26374:1 39925:14489:1 39932:14492:1 14492:5321:1 26374:21329:1 39932:6013:1 26374:26373:1 39932:10766:1 39932:26386:1 21329:21348:1 39932:13541:1 6013:7368:1 39932:10617:1 39932:3696:1 39932:5360:1	24
23029	119722	212025600	14	113847:188880:1 10196:146562:1 44341:10196:1 113847:146169:1 119722:179511:1 113847:146164:1 119722:152989:1 119722:152922:1 119722:220256:1 119722:44341:1 119722:148677:1 119722:113847:1 152922:96116:1	5
23030	136937	378691200	10	136937:38789:1 7081:130392:1 136937:44280:1 136937:7081:1 136937:46514:1 44533:43951:1 136937:220257:1 136937:44533:1 220257:162507:1	3
23033	34408	386467200	18	138408:34414:1 34408:138394:1 77951:8127:1 77951:138399:1 34408:206506:1 138394:62768:1 77951:138408:1 138408:138407:1 138402:34430:1 138408:138402:1 34408:5393:1 138402:138403:1 138402:34427:1 34408:201971:1 206506:77951:1 34408:18917:1 138399:34406:1	22
23034	34413	602121600	31	189022:67577:1 207267:207266:1 207267:220268:1 34413:8450:1 67577:216177:1 34416:187424:1 67577:186002:1 34413:8420:1 189021:207258:1 34413:34416:1 34413:150589:1 186002:189021:1 187424:216575:1 8443:116503:1 189022:151752:1 8443:116502:1 8420:207267:1 8420:74532:1 207267:203624:1 34413:22669:1 189022:203626:1 8443:203627:1 203627:14031:1 67577:216571:1 8420:203603:1 34416:8443:1 192257:152201:1 …	19
23035	34417	589075200	11	34417:98945:1 34417:185572:1 98945:152329:1 190136:138397:1 34417:220261:1 185572:185536:1 34417:138426:1 98945:98944:1 190136:138410:1 34417:190136:1	2
23038	172024	248313600	10	162618:220278:1 172024:101065:1 172024:176070:1 220279:129156:1 172024:104314:1 176070:172023:1 172024:220279:1 172024:53335:1 172024:162618:1	13
23039	136755	140659200	10	176890:172028:1 136753:94834:1 94834:172024:1 104324:176890:1 136755:136754:1 136755:104324:1 136754:104316:1 136755:180750:1 136754:136753:1	8
23040	4433	554947200	20	4433:169334:1 4433:184780:1 4432:4372:1 4433:4434:1 4446:4436:1 4433:195519:1 169338:4347:1 4446:220287:1 169334:4437:1 4433:4439:1 4433:4432:1 4444:194267:1 4444:4443:1 4433:62655:1 169334:169338:1 4433:4444:1 4433:97419:1 4433:4446:1 4432:91568:1	8
23042	150932	215049600	14	39461:130109:1 150932:150933:1 88812:88353:1 150932:22745:1 150933:153598:1 150932:150931:1 217826:204555:1 150932:39461:1 204555:104829:1 150933:217826:1 150932:88569:1 217826:88812:1 153598:91907:1	10
23043	111596	531187200	11	39477:67914:1 201650:211445:1 111596:201650:1 78706:39477:1 201650:140655:1 201650:67906:1 67912:78706:1 201650:39479:1 111596:68046:1 111596:67912:1	3
23045	66933	225936000	33	66942:81228:1 66933:70027:1 206109:81311:1 89701:81226:1 89701:128359:1 72325:82476:1 13797:89701:1 81393:87930:1 81312:89735:1 66933:89041:1 81226:81218:1 13797:13778:1 81228:81156:1 89041:31820:1 81218:81309:1 81393:66942:1 81226:13776:1 66933:66939:1 81312:81211:1 206109:81393:1 66933:13797:1 66933:83073:1 83073:81312:1 81211:81217:1 70027:83437:1 81211:81227:1 66933:81159:1 83073:89702:1 8793…	23
23046	88422	615254400	10	220293:115468:1 220293:143972:1 88422:115917:1 82581:208599:1 88422:87764:1 88422:82581:1 88422:220294:1 88422:220295:1 115917:220293:1	2
23047	82623	523238400	27	82623:220315:1 88435:82892:1 82623:199543:1 220324:220328:1 82623:89233:1 7709:7708:1 82623:89231:1 82623:82582:1 82623:82622:1 82592:82572:1 88435:220324:1 7708:83344:1 82623:82712:1 82623:82592:1 82623:7709:1 82623:7710:1 82623:89229:1 82623:160683:1 89233:89227:1 82623:89232:1 88435:89257:1 82623:88435:1 82623:121586:1 82592:89256:1 82592:82578:1 82712:82755:1	99
23048	88429	517968000	13	88429:130315:1 88429:208049:1 88429:196795:1 88429:208583:1 70967:82593:1 88429:88425:1 88429:144149:1 88429:220342:1 88429:87851:1 88429:70967:1 88429:174238:1 130315:82578:1	7
23050	88434	622080000	68	82695:82560:1 82572:89244:1 88434:89249:1 201758:89222:1 90108:82570:1 82570:79025:1 89548:220495:1 220493:82531:1 220494:89254:1 144386:220451:1 89548:82579:1 88021:88030:1 220451:90027:1 88434:82685:1 88434:82580:1 220324:220328:1 90108:22736:1 82579:201758:1 88434:220483:1 88434:220324:1 82570:88204:1 88434:220449:1 88434:88846:1 82579:82571:1 88434:220448:1 88434:220315:1 82695:82699:1 88434:…	253
23051	88435	597283200	88	82551:211867:1 88435:82892:1 90108:82570:1 220494:89254:1 220598:82578:1 88435:130341:1 220319:89248:1 88435:212358:1 198769:82742:1 82700:89949:1 88435:89228:1 88435:220576:1 82570:115790:1 82708:214500:1 207901:205380:1 88434:144386:1 201758:82684:1 201758:217848:1 82570:115905:1 220321:220319:1 88434:82699:1 89548:220495:1 88435:141736:1 88435:82708:1 220451:90027:1 115905:82551:1 220324:22032…	327
23052	88436	577324800	20	220293:115468:1 88436:130315:1 209398:88013:1 220293:143972:1 144273:82504:1 88422:115917:1 209398:144149:1 220293:208599:1 88436:82746:1 88436:89196:1 183608:88422:1 88422:87764:1 88422:220294:1 144273:134937:1 82746:89477:1 183608:144273:1 183608:209398:1 115917:220293:1 88436:183608:1	8
23053	88440	329875200	17	88440:130307:1 88440:220624:1 88440:82869:1 78867:78732:1 69985:82818:1 88440:144125:1 88440:83130:1 88440:55293:1 121277:87679:1 83245:78867:1 88440:70010:1 88440:69985:1 88440:72281:1 88440:211335:1 88440:83245:1 88440:121277:1	14
23054	116163	427939200	22	116163:116281:1 72965:78332:1 116163:132590:1 72965:116217:1 116281:182936:1 116163:169411:1 176900:72965:1 116163:169382:1 72965:120184:1 116281:116206:1 116223:116213:1 116163:143301:1 116163:176900:1 116275:143358:1 132590:169427:1 116163:37617:1 116163:116275:1 116163:116223:1 116163:144765:1 116223:116215:1 116163:154968:1	55
23055	144745	324518400	14	144745:144750:1 144745:149309:1 144745:144776:1 144753:144748:1 144745:144751:1 144745:144753:1 174387:137796:1 144745:174387:1 144744:52664:1 144744:183451:1 174387:174394:1 144745:144744:1 144753:144747:1	17
23056	144750	465436800	26	72965:164355:1 72965:78332:1 164355:156328:1 152083:189555:1 72965:116217:1 144750:144756:1 72965:146649:1 156328:41033:1 156328:120184:1 156328:129653:1 152083:131305:1 144750:152083:1 152083:195003:1 152083:72965:1 72965:116210:1 144750:169414:1 144750:143947:1 176940:155331:1 120184:116159:1 156328:176940:1 152083:144771:1 144750:116213:1 156328:129651:1 131305:142944:1 164355:169404:1	33
23057	144753	449625600	11	144775:60049:1 60049:144758:1 144753:144748:1 60049:144761:1 60049:144760:1 144767:144757:1 144775:144767:1 144747:144773:1 144753:144747:1 144747:144775:1	2
23060	95840	134006400	15	95840:15022:1 95840:220670:1 95818:63293:1 95840:211142:1 95840:220671:1 15022:83870:1 95840:95818:1 220669:220668:1 220670:205872:1 205872:220669:1 205872:84433:1 220668:15023:1 95840:137826:1 137826:220667:1	0
23061	163936	57801600	10	163936:220679:1 163936:108355:1 163936:163932:1 108355:220672:1 163936:108365:1 163936:10301:1 163936:220675:1 163936:220673:1 220675:163927:1	6
23063	69451	62640000	12	69451:90667:1 69451:104350:1 69452:69455:1 69451:69453:1 69451:26980:1 69455:114323:1 90666:69452:1 69455:69454:1 69454:90668:1 69451:132697:1 90667:90666:1	4
23064	104568	537667200	34	84248:198421:1 84248:220690:1 104568:187699:1 220697:220693:1 140431:220688:1 104568:198402:1 84248:140431:1 84248:140429:1 140431:220689:1 220696:27143:1 220697:208722:1 220688:188402:1 160006:73550:1 104568:220692:1 84248:27117:1 104568:220695:1 187694:27120:1 104568:220696:1 104568:220691:1 187699:84248:1 104568:47091:1 220696:220700:1 104568:220694:1 220695:160011:1 104568:206421:1 104568:190…	25
23065	46462	534384000	58	38269:207676:1 46462:38269:1 150734:198426:1 46462:73553:1 207550:37499:1 46457:131334:1 207676:220705:1 205242:47638:1 74627:208723:1 74627:73550:1 46462:207898:1 207676:170627:1 207559:138093:1 207676:84956:1 46457:140489:1 46462:150734:1 46462:46461:1 46462:206419:1 74627:220709:1 46462:104567:1 46462:205238:1 170627:46457:1 46462:104565:1 46462:69539:1 74627:17270:1 44459:167623:1 84955:20755…	27
23066	110610	145497600	32	130253:110619:1 66934:89895:1 169683:121159:1 110619:130113:1 130113:66934:1 110619:115843:1 130112:89902:1 66932:88721:1 110610:22825:1 130113:68032:1 78226:87852:1 131211:71617:1 39438:130112:1 110610:130253:1 188331:188333:1 130112:85061:1 130113:89882:1 188331:110617:1 110619:188331:1 110619:78226:1 188331:110623:1 110619:89879:1 85061:192221:1 68032:66932:1 110610:22769:1 110610:68225:1 1883…	17
23068	9877	406166400	12	126690:45563:1 9877:62635:1 9875:126690:1 9877:9875:1 9877:55944:1 9877:128178:1 9859:9939:1 126690:138248:1 126690:9859:1 126690:55946:1 128178:126689:1	9
23070	58766	276048000	11	58766:143174:1 58766:80686:1 80686:80668:1 58766:130704:1 80686:174312:1 143174:62154:1 174312:80675:1 58766:80656:1 58766:80670:1 80686:80681:1	5
23071	164034	239241600	13	164034:158023:1 164034:130556:1 184656:218288:1 164034:166905:1 184656:213892:1 164034:184656:1 218290:166910:1 184656:81857:1 164034:213871:1 164034:148859:1 164034:218309:1 164034:218290:1	2
23072	218717	365040000	12	218717:220735:1 218717:102160:1 220735:157266:1 218717:157240:1 218717:135157:1 218717:120384:1 157240:44437:1 220735:168433:1 220735:220737:1 218717:181537:1 218717:123621:1	3
23073	192019	273110400	18	105502:33892:1 116742:15096:1 192019:116759:1 220738:187745:1 192019:105502:1 192019:109727:1 192019:116742:1 192019:64495:1 64819:64817:1 64817:64801:1 64732:109777:1 116742:64732:1 192019:211805:1 192019:109692:1 116742:64819:1 211805:220738:1 64732:109742:1	0
23074	143555	202348800	42	143555:148914:1 143591:109692:1 64667:109727:1 143555:184655:1 109692:64861:1 105502:109777:1 184675:143591:1 143595:214345:1 143595:148858:1 143555:148941:1 111295:143595:1 40264:40185:1 148941:148859:1 64667:148745:1 143555:137207:1 143555:116763:1 158024:40264:1 143555:60546:1 111295:180579:1 143555:218289:1 64667:148998:1 184675:116759:1 143595:158024:1 71998:53940:1 64667:111295:1 143555:719…	8
23075	218718	106790400	18	140001:157136:1 218718:211808:1 192043:218284:1 218718:148784:1 71851:148785:1 140001:71851:1 218718:145372:1 175555:192043:1 218718:25847:1 218718:192048:1 218284:83514:1 175555:144592:1 218718:159300:1 175555:164035:1 71851:175555:1 218718:140001:1 140001:148792:1	1
23076	167112	120960000	16	131261:127056:1 131261:184711:1 167112:220741:1 131255:109681:1 220741:192026:1 131261:131255:1 167112:109680:1 131261:150381:1 167112:138613:1 192024:192025:1 192024:192036:1 131255:192024:1 109681:109683:1 167112:126090:1 109680:131261:1	3
23077	164048	60393600	64	164048:137547:1 164048:164069:1 164048:41415:1 63683:159402:1 164048:166088:1 164048:192049:1 181674:176276:1 157116:151552:1 167112:138613:1 187485:41524:1 159402:157136:1 164048:209486:1 201510:220747:1 117594:126076:1 167112:126090:1 192048:181301:1 164048:71525:1 63683:159405:1 164048:181665:1 164048:120696:1 164048:109192:1 187485:128250:1 157136:159408:1 159408:98190:1 160679:60564:1 164048…	62
23079	157147	276048000	15	41488:155512:1 157150:191717:1 157146:220758:1 157149:157150:1 157147:41488:1 157149:166807:1 157147:220759:1 220758:157149:1 157147:126356:1 157147:157146:1 157147:220757:1 157147:157145:1 157147:64403:1 157147:127068:1	7
23080	150380	149817600	16	150380:160124:1 138618:148775:1 107007:148963:1 150380:17674:1 150380:107007:1 17674:138618:1 148775:148814:1 159298:166746:1 150380:166747:1 107007:100211:1 107007:111186:1 148972:159298:1 150380:150381:1 166747:122166:1 150380:148972:1	2
23081	127074	186624000	28	127074:127060:1 127074:127082:1 127074:77786:1 77786:95583:1 127074:143872:1 127074:181578:1 127056:141803:1 127056:157104:1 127056:64472:1 127074:64383:1 131253:181561:1 218272:202230:1 143869:106432:1 127056:141801:1 127053:143869:1 127056:218272:1 181578:127008:1 127054:104239:1 106432:148920:1 127056:127053:1 157131:127054:1 143872:157129:1 143872:131253:1 127056:157131:1 127074:128269:1 1815…	3
23082	34040	494380800	12	34040:220762:1 109595:109600:1 220762:36122:1 67311:109595:1 36235:36271:1 67311:109602:1 220762:36235:1 109600:65991:1 67311:109598:1 67311:67319:1 36235:67311:1	7
23083	54086	70934400	12	165964:198881:1 54054:114929:1 54086:131471:1 54086:54042:1 54086:165964:1 54032:54046:1 54054:198871:1 198881:54054:1 54046:53988:1 54042:54032:1 165964:142495:1	4
23084	118352	553737600	14	118352:138506:1 220765:48841:1 118352:70727:1 138506:215720:1 215721:215713:1 118352:118353:1 118353:118350:1 118352:220768:1 215720:138502:1 118352:220765:1 118353:118351:1 118353:220770:1 118351:215721:1	16
23086	118355	525916800	11	90665:118352:1 118353:118350:1 118355:90665:1 118352:118353:1 118355:113925:1 90665:215723:1 118353:220770:1 118355:90689:1 118353:215721:1 118355:118354:1	18
23087	118356	478137600	10	118354:118350:1 90664:118355:1 118356:94569:1 118355:90665:1 118356:90664:1 118354:118351:1 118355:90689:1 118351:215721:1 118355:118354:1	34
23088	176654	189302400	11	176654:84711:1 174590:206159:1 176654:174590:1 176654:31873:1 176654:925:1 84711:188358:1 188358:174591:1 176654:101049:1 176654:75491:1 174590:174592:1	14
23089	146206	170294400	16	146207:183559:1 146206:42927:1 220796:142651:1 146206:146207:1 91975:83321:1 213676:146209:1 146206:213676:1 213676:131174:1 146207:66882:1 146207:158773:1 146206:184989:1 91975:146202:1 146206:91975:1 146206:202906:1 213676:220796:1	6
23090	153468	510019200	10	153468:78808:1 66149:66144:1 176296:66142:1 66144:66143:1 78808:176296:1 153468:66167:1 153468:66149:1 153468:190451:1 153468:220799:1	6
23091	220800	32400000	11	220800:146390:1 217742:120642:1 220800:159341:1 220800:138590:1 220800:144039:1 220800:220801:1 217742:217741:1 220800:178857:1 220800:217742:1 220800:210403:1	0
23092	89128	86832000	18	89128:90597:1 78241:88978:1 78241:88322:1 68207:83180:1 130271:130279:1 89128:83317:1 83179:83183:1 83183:83185:1 89128:78517:1 89128:83179:1 83179:68207:1 89128:39445:1 89128:68208:1 83179:83181:1 83179:78241:1 78241:130271:1 130279:83182:1	1
23093	104318	136425600	18	176890:172028:1 97907:104130:1 136753:94834:1 104318:136752:1 94834:172024:1 104324:176890:1 104318:138638:1 136755:136754:1 136755:104324:1 136752:97936:1 104316:84557:1 104318:136755:1 104318:97907:1 136754:104316:1 136755:180750:1 136754:136753:1 172024:162618:1	15
23094	172026	86832000	44	97925:97940:1 97925:104216:1 97922:121242:1 10352:10364:1 104216:162199:1 97939:102745:1 97922:102866:1 104213:97925:1 97923:97939:1 97939:97938:1 97923:104213:1 183534:102741:1 162199:97907:1 98285:99993:1 102745:121240:1 104213:97924:1 183534:121243:1 97923:97922:1 183534:97919:1 158049:183534:1 97938:158051:1 97927:97920:1 97907:99991:1 97923:121241:1 97927:158049:1 97923:97937:1 102741:162180…	6
23095	32746	381369600	13	32746:220802:1 32746:49178:1 32746:220805:1 220805:32748:1 220805:48957:1 49177:49222:1 32746:220804:1 220805:32747:1 220803:49177:1 49178:49241:1 32746:220803:1 49222:49221:1	7
23099	52829	217468800	14	40870:27246:1 5770:5772:1 52829:20700:1 52829:14495:1 52829:26372:1 52829:40870:1 20689:5774:1 14495:5339:1 52829:8042:1 52829:5770:1 5772:20689:1 52829:20713:1 52829:14496:1	19
23101	151360	112233600	10	151360:67473:1 67473:130746:1 53115:147691:1 151360:152671:1 151360:53115:1 147691:62185:1 67473:85223:1 67473:151364:1 62185:90438:1	3
23102	103864	515030400	15	103864:103863:1 103863:153614:1 153614:153624:1 101190:153616:1 101191:101190:1 101190:103815:1 103864:35754:1 153614:101191:1 103864:67297:1 153614:101192:1 103864:220821:1 67297:67301:1 67297:103909:1 103864:58784:1	15
23103	81668	235612800	18	81668:82191:1 81668:82207:1 82191:82170:1 82170:82155:1 82076:82078:1 81668:81724:1 81668:82076:1 81668:123663:1 81668:81726:1 81668:81701:1 81668:82208:1 81668:70354:1 82141:82142:1 81668:124259:1 81668:82141:1 81724:82188:1 123663:146962:1	20
23104	81669	222307200	17	81669:81730:1 81725:2986:1 81708:81725:1 81669:81708:1 82193:81721:1 81669:60538:1 81669:82194:1 81669:82193:1 81725:81724:1 81721:81726:1 81669:81728:1 82193:82214:1 81669:82201:1 81725:81729:1 81726:81727:1 81721:82170:1	1
23105	78163	609984000	16	78163:145618:1 208905:180234:1 78163:157495:1 197941:208905:1 196183:197941:1 157495:127546:1 145618:175765:1 196183:157308:1 78163:157461:1 157308:78195:1 78163:168148:1 208905:64551:1 145618:78197:1 175765:196183:1 145618:214192:1	1
23106	168784	353548800	11	111688:111711:1 120777:143909:1 168784:120777:1 168784:158414:1 168784:93986:1 168784:120764:1 120777:111230:1 168784:70848:1 168784:111688:1 70848:121920:1	6
23107	181736	6998400	10	181736:120668:1 120611:99304:1 181736:99390:1 99304:185787:1 99390:99392:1 120665:58851:1 181736:120611:1 120668:120665:1 99392:181744:1	1
23108	212095	144892800	10	212095:95124:1 220845:220843:1 167932:220844:1 212095:220842:1 212095:220846:1 120734:167932:1 220845:181649:1 220843:120734:1 220846:220845:1	3
23109	120609	84412800	22	120609:181648:1 99277:138601:1 152867:99260:1 120609:120733:1 120609:120688:1 138601:152867:1 120609:126972:1 120609:120630:1 120609:58851:1 120609:178709:1 120609:120583:1 120609:219052:1 120609:99277:1 181648:220848:1 58851:120638:1 120609:220849:1 120609:181643:1 120609:185786:1 120609:220850:1 58839:99283:1 120583:58839:1	0
23110	120612	24537600	46	120612:120651:1 120612:120640:1 120612:99332:1 138589:120654:1 120612:92211:1 180663:120667:1 120648:202261:1 138589:181640:1 120683:120646:1 120612:120638:1 120612:120704:1 99332:120622:1 120612:120614:1 99304:120665:1 120614:99258:1 99304:131956:1 120612:99386:1 68480:130517:1 120635:215166:1 99386:199657:1 120610:120670:1 120612:68480:1 120665:120641:1 120612:120680:1 99386:99359:1 120604:1206…	1
27975	37352	437702400	10	37352:36375:1 37692:37341:1 37352:21870:1 37352:95678:1 37352:44590:1 37352:46256:1 36375:37628:1 37352:37692:1 37341:46522:1	4
27976	212559	429753600	17	212559:122010:1 122010:87956:1 81240:89233:1 224027:4252:1 212559:99670:1 224027:81240:1 89233:199544:1 212559:209345:1 212559:81384:1 212559:209770:1 122004:224027:1 212559:122004:1 122010:81231:1 99670:81257:1 122010:121998:1 81240:122048:1	10
27977	122010	442972800	30	122007:179746:1 122010:99049:1 69366:4252:1 122007:69366:1 81240:122023:1 121997:137334:1 122010:122052:1 81231:81161:1 81250:81242:1 89233:81407:1 25796:81259:1 122010:87956:1 81240:81235:1 121997:81231:1 121998:25796:1 69366:81240:1 122010:81361:1 81231:81260:1 81231:81237:1 122010:121998:1 81240:81239:1 122010:212172:1 121998:30743:1 30743:122007:1 122052:3161:1 122010:209347:1 121998:121997:1…	15
27978	228917	271987200	13	228917:228916:1 228918:19383:1 228917:116770:1 136751:81226:1 228917:136751:1 228917:228918:1 228917:25779:1 25773:136757:1 228917:30753:1 81226:25773:1 228916:228915:1 228917:81301:1	1
27979	81154	574387200	10	167875:244773:1 81154:122020:1 167868:225827:1 81154:81407:1 81318:167868:1 167868:167875:1 81154:81246:1 81154:81318:1 225827:118584:1	7
27980	122028	511228800	31	122028:244789:1 122028:41885:1 41883:134248:1 122028:197478:1 41883:244788:1 122028:41016:1 74402:155005:1 122028:219606:1 122028:119439:1 122028:45705:1 196329:210671:1 122028:161039:1 196329:132768:1 41883:216834:1 122028:244791:1 122028:34008:1 196329:160518:1 122028:244790:1 47690:47686:1 122028:47689:1 122028:196329:1 122028:47690:1 41016:39263:1 119439:119435:1 122028:222157:1 122028:196355…	62
27981	81234	510019200	12	81234:81359:1 81234:81278:1 81361:81270:1 81278:81272:1 81234:69918:1 69918:137334:1 81234:81360:1 81276:81361:1 81234:81275:1 81278:81276:1 81234:81279:1	2
27982	81247	527731200	11	138577:122021:1 81247:81254:1 81254:81256:1 81254:81245:1 81256:81242:1 81247:81236:1 81247:88776:1 81247:45250:1 81254:81238:1 81247:138577:1	3
27983	231363	474508800	19	69575:69572:1 69572:131335:1 127136:187698:1 84248:140429:1 187698:166045:1 231363:84248:1 187698:69445:1 231363:135201:1 69445:178305:1 231363:69573:1 187698:187693:1 187693:194450:1 127136:148567:1 231363:6598:1 231363:198399:1 231363:127136:1 231363:69575:1 69575:140836:1	41
27984	182344	605145600	53	175303:126563:1 175344:175342:1 43750:172902:1 43236:45072:1 175344:175340:1 43312:126558:1 175347:126514:1 126558:126492:1 182344:230984:1 175345:175332:1 182344:243090:1 182344:110505:1 230984:206993:1 182344:243088:1 172902:12185:1 126558:243086:1 182344:45894:1 243086:126480:1 175342:175331:1 175347:175371:1 43364:43312:1 175371:126517:1 43312:175339:1 175303:175347:1 43256:175333:1 126558:91…	90
27985	156587	559785600	10	156587:149702:1 156587:134546:1 108458:126949:1 126949:156586:1 108458:126947:1 108458:126951:1 156587:108458:1 126947:126938:1 108458:126955:1	7
27986	94936	462412800	15	35957:36014:1 94936:154672:1 36251:30559:1 94936:36275:1 36082:98737:1 36054:36082:1 94936:36097:1 154672:30486:1 94936:36251:1 36251:36054:1 94936:94939:1 94936:36121:1 36054:35957:1 30559:36078:1	5
27987	36108	612662400	15	36116:173911:1 36108:35978:1 173911:191791:1 36105:36103:1 36108:36013:1 36108:35976:1 36108:241631:1 36108:244826:1 36108:36105:1 191791:244827:1 244827:243493:1 35978:166119:1 35978:191789:1 36103:36116:1	8
27988	67590	536457600	34	8472:8470:1 8430:15806:1 34413:116503:1 67590:209425:1 34413:203603:1 8470:8465:1 8460:8441:1 8465:190255:1 67582:157049:1 117831:190239:1 8465:34413:1 117831:67578:1 67590:67582:1 8461:8418:1 8441:117831:1 67590:15813:1 216575:203601:1 117831:185678:1 8461:8459:1 8418:216575:1 74520:190253:1 67582:32883:1 67590:14041:1 67582:8461:1 8465:8430:1 8461:14040:1 67582:6524:1 157049:8460:1 8465:74042:1…	37
27989	220762	523497600	24	220762:36122:1 220762:235603:1 67311:109595:1 235603:217951:1 58807:65989:1 67311:67149:1 217951:244837:1 67311:67319:1 217951:109602:1 235603:217950:1 109595:109600:1 67314:67145:1 220762:36235:1 67149:67314:1 36122:67311:1 65983:65985:1 36122:36080:1 65991:98537:1 65991:194844:1 67149:65991:1 67311:109598:1 67311:58807:1 109595:65983:1	7
27990	36274	486432000	17	67311:109598:1 67311:58807:1 109595:109600:1 36235:36080:1 220762:36122:1 67311:109595:1 67311:109602:1 36274:220762:1 36235:36271:1 220762:36235:1 67149:65991:1 67311:67149:1 36274:177672:1 67149:67314:1 67311:67319:1 36235:67311:1	1
27991	143402	450921600	22	210225:180143:1 143402:235054:1 210225:72195:1 235054:136964:1 210225:238309:1 143402:235052:1 143402:83248:1 236068:143917:1 143406:244535:1 143406:242835:1 143402:234033:1 208212:234030:1 208212:144056:1 210225:180183:1 143406:82949:1 210225:143406:1 143402:210225:1 143402:244841:1 180143:72268:1 234033:208212:1 143402:236068:1	5
27993	157490	612662400	12	157498:157495:1 157490:127549:1 157493:157489:1 157492:214101:1 157493:214098:1 157490:157498:1 157495:157494:1 157490:78198:1 175765:157492:1 157498:175765:1 157498:157493:1	0
27994	244854	310003200	11	235935:235939:1 244854:244846:1 244854:134033:1 244854:244850:1 244854:235935:1 244854:59137:1 244854:118260:1 244854:244855:1 244850:244848:1 244854:134032:1	6
27995	214329	548899200	19	112746:112755:1 112755:112753:1 143764:214082:1 112755:112754:1 214082:64556:1 184695:111024:1 112755:143764:1 184695:112749:1 112746:112750:1 143764:244861:1 64563:112752:1 143764:64563:1 214329:217701:1 214329:157528:1 184695:213848:1 112754:112756:1 157528:112746:1 214329:184695:1	6
27996	171659	542246400	12	184683:214124:1 171659:157543:1 171656:142750:1 171655:171656:1 148836:171654:1 184683:159889:1 159889:159839:1 171659:148836:1 171655:184683:1 171659:171655:1 171659:171657:1	4
27997	195878	525916800	20	195983:157557:1 199461:184693:1 157524:148834:1 195983:103336:1 195878:214115:1 195983:213878:1 195878:143486:1 195878:195983:1 213878:200226:1 195878:199461:1 195878:157552:1 195878:157524:1 195983:213967:1 195878:195406:1 195878:213968:1 195878:197942:1 195878:111628:1 213878:243681:1 195878:213905:1	4
27998	169511	512697600	40	195878:143486:1 214051:157494:1 157538:157552:1 199461:214051:1 169511:111391:1 169511:244866:1 195878:197942:1 169511:190277:1 195983:103336:1 213878:243681:1 195983:157557:1 171662:166826:1 125168:184694:1 195878:195983:1 214311:142749:1 143486:114849:1 169511:203745:1 195878:199461:1 157538:213904:1 244866:157555:1 197942:114850:1 143486:157538:1 169511:171662:1 184694:184689:1 169511:157556:1…	7
27999	139114	557971200	69	139114:8460:1 8443:127590:1 139114:8226:1 196216:244897:1 8437:203603:1 139114:203528:1 8417:8234:1 139114:34416:1 8470:8465:1 8433:225728:1 74534:196217:1 203528:8453:1 139114:47731:1 15805:244834:1 8465:190255:1 197165:15805:1 139114:8469:1 197162:190238:1 139114:202379:1 203048:8436:1 139114:8467:1 103198:8433:1 8462:203048:1 74534:74533:1 8443:8017:1 74532:127589:1 139114:8422:1 103198:197165…	114
28003	242374	502934400	11	242374:115122:1 100249:100253:1 100250:94800:1 100253:100593:1 242374:212875:1 100249:100250:1 242374:159554:1 170511:100249:1 242374:244938:1 242374:170511:1	57
28005	176476	420076800	17	176476:90296:1 121227:27891:1 176476:144111:1 176476:90298:1 90319:90311:1 173072:121227:1 173072:127732:1 121227:89455:1 89431:90319:1 176476:89444:1 89431:89445:1 173072:171674:1 90296:173072:1 173072:82716:1 90296:89443:1 90296:89431:1	4
28006	89431	457488000	30	87733:98843:1 196779:89267:1 196779:82631:1 233287:89454:1 27891:82604:1 27891:87733:1 89431:130201:1 196779:89333:1 196779:90319:1 144872:138145:1 89431:182122:1 89431:89312:1 90311:183601:1 82604:90307:1 196779:144872:1 196779:90311:1 89431:89441:1 196779:89438:1 164467:184414:1 196779:88071:1 87733:89434:1 89431:196779:1 183601:199565:1 89431:89445:1 164467:89442:1 196779:164467:1 89431:233287…	40
28007	90311	494380800	10	183601:199565:1 90311:87647:1 87647:121222:1 89437:89452:1 27891:115724:1 27891:89437:1 87647:183601:1 27891:87733:1 183601:27891:1	8
28008	89444	473385600	22	27891:82604:1 27891:89549:1 121227:176505:1 90311:199565:1 144168:89435:1 144872:138145:1 144872:144168:1 144872:27891:1 89444:90311:1 27891:89437:1 89444:121227:1 89444:82631:1 89444:130247:1 121227:121222:1 121227:144872:1 164467:184414:1 89444:164467:1 121227:89438:1 89444:88072:1 164467:89442:1 89444:89267:1	16
28009	89445	473385600	14	144168:89435:1 144872:144864:1 89445:89333:1 89445:144829:1 144872:144168:1 144872:27891:1 144872:138145:1 27891:115549:1 144829:175476:1 89445:240876:1 27891:82604:1 89445:121227:1 121227:144872:1	19
28010	196779	478742400	55	196779:89267:1 183601:90316:1 121227:89455:1 89455:238498:1 90311:87647:1 87647:88071:1 27891:89270:1 196779:121227:1 196779:82631:1 115543:90308:1 27891:89549:1 196779:89002:1 89455:82604:1 87647:183601:1 115550:196782:1 121227:176505:1 87647:206120:1 144872:89794:1 196779:89333:1 144168:89435:1 196779:90319:1 144872:138145:1 196779:58445:1 183601:144168:1 87647:211378:1 144829:175476:1 87647:21…	33
28011	196781	525916800	15	196781:136273:1 178233:130247:1 134487:91186:1 178233:87923:1 134487:178073:1 91186:196783:1 87923:191550:1 196781:134487:1 183589:167221:1 134487:210944:1 91186:182126:1 196781:183589:1 134487:178233:1 134487:86949:1	5
28012	222708	255571200	10	222708:222701:1 222698:222703:1 222708:222705:1 222705:222706:1 222701:222711:1 222708:222704:1 222708:222700:1 222708:222698:1 222701:118260:1	8
28013	244950	292982400	11	244950:134208:1 244950:234479:1 244950:244952:1 137319:199199:1 244950:137319:1 7920:222105:1 199199:126315:1 244950:216299:1 244950:241821:1 244950:7920:1	4
28015	162148	358387200	19	244958:126572:1 190384:244954:1 162148:170409:1 162148:162152:1 190384:161461:1 170409:86628:1 233148:244956:1 233148:244958:1 170405:190384:1 161466:233148:1 161461:161466:1 162148:170405:1 170409:190391:1 162148:190379:1 162148:190385:1 233148:244957:1 162148:232414:1 162152:190388:1	11
28018	55466	498182400	14	96547:51311:1 96547:57650:1 96547:41879:1 55466:47693:1 51311:187824:1 55466:96468:1 55466:96457:1 96468:219609:1 96457:41892:1 51311:46638:1 96457:96547:1 51311:41878:1 41879:41880:1	3
28019	223200	311472000	12	228630:63432:1 223200:106512:1 223200:233748:1 227173:244991:1 244991:223199:1 223200:227173:1 27039:50347:1 227173:244988:1 227173:228630:1 223200:27039:1 223200:138076:1	25
28021	185916	524102400	17	185916:41234:1 185916:238444:1 238444:245013:1 160054:150551:1 185916:245007:1 185916:158004:1 245013:212332:1 185916:119927:1 245013:46430:1 185916:41233:1 185916:96659:1 185916:160053:1 245007:160054:1 245013:137317:1 41234:137560:1 185916:46248:1	45
28022	135571	446947200	14	135571:170271:1 148829:168178:1 193834:195926:1 135571:148839:1 148839:128736:1 135571:148883:1 128736:168175:1 135571:195925:1 135571:193834:1 135571:145496:1 170271:195924:1 145496:148829:1 135571:168180:1	15
28023	239530	436406400	16	245029:196841:1 239485:239501:1 245029:239555:1 239530:239528:1 239530:213021:1 239530:245028:1 239501:241737:1 239486:239485:1 239501:239500:1 245029:108410:1 239530:245030:1 239520:239486:1 239530:241723:1 239530:239520:1 239530:245029:1	15
28024	239481	380764800	12	228385:163920:1 203540:203537:1 239568:236753:1 225501:225506:1 203540:239568:1 239481:203540:1 239486:239485:1 239481:239503:1 203537:225501:1 203537:239486:1 239481:228385:1	11
28025	195535	431222400	10	156455:156453:1 195535:156455:1 195535:137217:1 156453:138440:1 158494:99694:1 195535:241757:1 195535:245039:1 156455:158494:1 195535:222871:1	5
28027	172839	464832000	15	172839:139415:1 139419:36094:1 36094:36095:1 36094:126751:1 139415:139419:1 36099:98736:1 139416:245062:1 172839:177706:1 172839:177707:1 172839:174289:1 172839:160555:1 172839:78111:1 172839:36099:1 139415:139416:1	59
28028	144800	386812800	22	169437:169457:1 144800:169438:1 144800:154986:1 169438:174399:1 154986:169449:1 144800:169443:1 174399:174410:1 144800:169437:1 144800:174398:1 169438:144398:1 169437:245069:1 144398:162075:1 169437:100756:1 169457:245067:1 144805:144799:1 169443:174397:1 162075:144804:1 144800:169471:1 144800:169456:1 144800:144805:1 174398:169455:1	17
28029	169437	404956800	16	169437:174410:1 169457:144804:1 33306:173365:1 169437:169449:1 169437:100756:1 169437:169457:1 169457:245067:1 169437:169451:1 169437:158931:1 169437:169452:1 169452:33306:1 169437:129087:1 169452:245069:1 169437:169454:1 169457:174397:1	3
28030	169439	292464000	12	169439:158929:1 169439:137813:1 144477:169456:1 144798:158927:1 158923:144798:1 144798:144477:1 192313:169462:1 169439:66655:1 169439:113470:1 169439:158923:1 158929:192313:1	0
28031	169440	277344000	15	169440:158930:1 57723:158927:1 169439:158929:1 169440:144806:1 144806:169461:1 158930:144803:1 169440:157655:1 169440:144802:1 57723:140867:1 169440:132673:1 169440:169439:1 158930:144805:1 169440:169460:1 144802:57723:1	5
28032	169442	347500800	16	144800:169443:1 144800:169449:1 144398:162075:1 169442:144477:1 144800:169438:1 144800:169456:1 169442:144800:1 144800:174398:1 144800:144805:1 169442:158927:1 174398:169455:1 169438:144398:1 144805:144799:1 169443:174397:1 162075:144804:1	6
28033	169452	454896000	10	33306:173365:1 169452:245074:1 169452:91366:1 169452:245073:1 173365:33382:1 169452:33306:1 169452:174406:1 169452:245069:1 169452:33383:1	11
28034	158930	304992000	17	144477:89183:1 169458:169474:1 169458:169456:1 158923:144803:1 169457:245067:1 144803:169458:1 158923:144798:1 144798:169437:1 158930:158923:1 144798:158927:1 169474:169454:1 144477:144805:1 144798:144477:1 144805:144799:1 169474:169457:1 158927:158925:1	2
28035	221960	276048000	10	192611:217667:1 192611:202318:1 221960:8790:1 221960:143114:1 62344:194828:1 221960:62344:1 221960:192611:1 143114:201492:1 221960:214388:1	1
28036	43543	477273600	29	158637:12192:1 158637:158849:1 43763:43444:1 43543:107877:1 12192:12193:1 43543:157046:1 158630:158637:1 158630:43407:1 43410:43390:1 158850:43410:1 43410:172886:1 43543:158630:1 158639:126697:1 43543:45635:1 43543:45622:1 157046:165685:1 43390:43750:1 12192:157879:1 43543:158629:1 158637:43763:1 43444:158615:1 45635:158850:1 43543:245081:1 126697:126694:1 43543:167763:1 157046:126570:1 158630:15…	18
28037	176152	440294400	15	176152:141397:1 176152:176154:1 109911:183042:1 69683:116221:1 109911:126220:1 109911:109918:1 176152:106082:1 176152:69683:1 176152:42559:1 176152:29270:1 109911:182929:1 176152:119834:1 176152:109911:1 176152:42554:1	4
28039	224702	248313600	59	81956:184699:1 224702:213946:1 224702:111395:1 224702:184700:1 224702:242230:1 224702:40257:1 224702:181294:1 224702:60538:1 224702:81956:1 224702:197627:1 224702:143791:1 105603:105596:1 151689:208798:1 151689:208792:1 81956:186245:1 101700:72135:1 103618:186248:1 181294:105603:1 151689:208794:1 151689:106430:1 188503:148954:1 224702:223851:1 105608:103618:1 131361:186261:1 72161:131639:1 224702…	6
28041	158423	360201600	11	158423:184705:1 158423:135505:1 143912:135503:1 158423:106440:1 184705:148760:1 158423:158397:1 158423:148983:1 158423:166910:1 158423:166906:1 106440:143912:1	0
28042	88854	447897600	15	88854:130497:1 88524:144171:1 88524:144160:1 144486:144487:1 88854:88489:1 144282:90310:1 88854:88856:1 88524:138043:1 144281:144486:1 130241:87907:1 88854:130241:1 144282:88524:1 144282:144281:1 130241:144282:1	3
28043	207142	467251200	16	207142:86136:1 207144:86111:1 207142:207144:1 207142:245111:1 207142:245112:1 207144:86920:1 86111:86132:1 207142:184424:1 86136:86146:1 207144:245116:1 207142:228378:1 207142:245114:1 207144:245118:1 86136:86138:1 207142:245117:1	14
28044	207144	473385600	19	245125:245116:1 86111:86133:1 245118:245128:1 207144:86138:1 86111:86131:1 86920:86052:1 245124:230221:1 86111:86132:1 86138:86146:1 207144:245129:1 207144:234698:1 207144:245125:1 207144:245118:1 86111:86134:1 245125:227141:1 207144:245124:1 245125:86920:1 245125:86111:1	24
28046	208393	370483200	25	111083:103438:1 208393:230853:1 208393:143770:1 208393:143517:1 135159:245135:1 106164:112574:1 103417:17582:1 208393:197954:1 208393:103417:1 208393:147679:1 143770:131402:1 111083:143447:1 245135:142719:1 208393:106164:1 147679:245138:1 111083:103342:1 208393:111010:1 208393:78689:1 208393:103552:1 245135:245136:1 208393:135159:1 208393:111083:1 245138:204400:1 197954:142712:1	6
28047	142710	285206400	22	142710:64791:1 208393:143770:1 208395:208393:1 142710:18288:1 208395:123605:1 123605:103440:1 72327:142713:1 142710:72121:1 142710:111394:1 142710:142711:1 208395:142707:1 208395:68732:1 208393:103438:1 142710:208395:1 72327:10087:1 142710:8101:1 142710:143773:1 142710:35894:1 208395:197953:1 142710:114917:1 142710:72327:1	3
28048	208395	355968000	33	245139:142708:1 208393:143770:1 208395:208393:1 208395:123605:1 208395:111161:1 137743:103416:1 142708:245135:1 143770:131402:1 208395:245139:1 111170:111157:1 197953:135159:1 137743:103440:1 245135:142719:1 111170:143495:1 142707:142712:1 208395:142707:1 208395:68732:1 208393:106164:1 142721:245136:1 137743:143447:1 111083:111170:1 137743:103342:1 208395:81609:1 142721:142718:1 106164:71084:1 20…	6
28049	88589	498096000	22	88586:47642:1 245143:88586:1 88589:188314:1 122136:81191:1 210286:122132:1 122136:121971:1 88589:88572:1 81203:89593:1 25793:122136:1 122136:25781:1 122136:210286:1 121971:122096:1 88589:210279:1 88586:122133:1 122133:142069:1 88589:81203:1 122136:81242:1 88589:245143:1 88589:245144:1 88586:25780:1 88589:25793:1	10
28051	224324	278726400	10	224324:104968:1 224324:110092:1 224324:59564:1 110092:105060:1 224324:245145:1 104968:104976:1 224324:61473:1 224324:101460:1 110092:105057:1	6
28053	74379	420076800	10	74379:9864:1 74379:2954:1 74379:191652:1 74379:9860:1 74379:182902:1 9860:45563:1 191983:47702:1 74379:191983:1 74379:45564:1	3
28054	230635	524448000	11	100511:159547:1 227744:100596:1 100511:183747:1 230635:159555:1 159547:214623:1 214623:227744:1 100596:122738:1 230635:100511:1 214623:159554:1 159554:115125:1	10
28056	159547	540345600	12	227744:186566:1 227744:100596:1 159547:214623:1 124266:115123:1 214623:227744:1 115123:115125:1 159547:124266:1 159547:183739:1 100596:122738:1 159554:159546:1 214623:159554:1	17
28058	214626	435024000	12	100511:159547:1 159547:214623:1 214626:230635:1 214626:159541:1 214626:159660:1 214626:230668:1 214626:123746:1 230635:159555:1 230668:122752:1 230635:100511:1 214623:159554:1	61
28059	143882	424483200	17	100233:100638:1 143882:173671:1 72279:122746:1 143882:109054:1 143882:143881:1 100633:100630:1 100633:100628:1 173671:72279:1 143882:100233:1 71069:100632:1 71069:100631:1 71069:100504:1 100628:100619:1 100638:71069:1 143882:122753:1 100638:100633:1	90
28060	220173	388627200	90	123291:35841:1 220173:35866:1 123280:121041:1 220173:99732:1 122981:173704:1 220173:35867:1 188467:121304:1 220173:101356:1 220173:213852:1 88103:100630:1 220173:123370:1 220173:103436:1 228796:173671:1 143882:100638:1 123399:222508:1 123371:139927:1 220173:143501:1 220173:123291:1 230638:56115:1 188467:72279:1 159547:214623:1 35841:188467:1 123291:35880:1 35841:222468:1 220173:88103:1 220173:230…	257
28061	178219	400896000	10	146804:121055:1 178219:189346:1 121055:178222:1 214492:146804:1 214492:138139:1 178219:214492:1 109321:228055:1 146804:146813:1 146813:109321:1	18
28062	182733	581126400	12	156967:156966:1 135750:156980:1 156967:86860:1 182733:238407:1 182733:182725:1 135750:156967:1 233103:31346:1 182733:156960:1 182733:208729:1 182733:233103:1 156960:135750:1	31
28066	163104	575856000	20	163104:170961:1 79484:79486:1 163104:38676:1 163104:47173:1 163104:129649:1 163104:170962:1 102986:102978:1 102996:102993:1 79486:79479:1 79479:79476:1 102993:142966:1 47173:79640:1 38676:102986:1 163104:127365:1 163104:102996:1 163104:146222:1 79486:129498:1 170962:171402:1 47173:79484:1	3
28067	224805	285811200	16	224805:119882:1 238769:8313:1 224805:27011:1 238769:87610:1 238769:225034:1 224805:175433:1 238769:140750:1 224805:238769:1 8313:74553:1 238769:176729:1 176729:119667:1 238769:20744:1 224805:104456:1 224805:230519:1 224805:74403:1	33
28068	238769	311212800	10	238769:8313:1 238769:87610:1 238769:225034:1 238769:140750:1 238769:20744:1 238769:176729:1 176729:119667:1 238769:50182:1 119667:2939:1	9
28070	47519	590284800	12	225299:137820:1 47519:90175:1 47519:225299:1 47313:45370:1 47519:81267:1 47223:45737:1 47519:47314:1 81267:81315:1 47519:245234:1 47313:47223:1 47519:47313:1	10
28071	47521	599616000	10	47521:225299:1 45737:47220:1 47521:47222:1 47222:47224:1 47521:47223:1 47222:47314:1 47223:45737:1 47223:45374:1 47521:45370:1	3
28075	45750	544665600	17	45750:73674:1 45750:45395:1 211341:47520:1 45755:119883:1 83992:45739:1 45750:211341:1 45755:83992:1 211341:134259:1 45395:47221:1 45395:47225:1 45750:47523:1 45395:45755:1 45395:47223:1 47523:176693:1 211341:215384:1 45755:47308:1	3
28076	63380	485395200	29	47476:47477:1 211341:47520:1 39273:45403:1 45740:45750:1 46824:47214:1 63380:119427:1 45750:47523:1 211341:47519:1 63380:45740:1 138890:46824:1 63380:170056:1 39273:37644:1 63380:131846:1 119427:41887:1 47476:47524:1 63380:45752:1 63380:45751:1 63380:39273:1 45751:34811:1 45750:45395:1 45750:211341:1 63380:45471:1 39273:47476:1 47519:47313:1 63380:138890:1 63380:127315:1 119427:51312:1 47313:4722…	13
28077	87927	424915200	25	111572:89391:1 89416:83147:1 111577:82627:1 87927:89305:1 87927:89287:1 89394:89397:1 87927:89418:1 89421:111576:1 89417:89407:1 89421:89414:1 114054:89416:1 191570:83152:1 87927:89394:1 89417:89315:1 89418:89417:1 89418:90310:1 89418:89421:1 87927:191570:1 87927:245242:1 89418:111572:1 89416:111577:1 191570:114054:1 89394:7717:1 89414:89412:1	20
28079	81262	470880000	21	81274:81271:1 81262:81296:1 81262:81281:1 81262:81297:1 81293:212157:1 81262:212109:1 81165:81254:1 81282:81146:1 81262:81293:1 81234:81275:1 81229:21678:1 212109:81229:1 81262:81234:1 81262:81165:1 81296:81274:1 81276:81270:1 81262:81282:1 81282:81321:1 81262:81323:1 81234:81276:1	7
28081	210294	341452800	13	210294:54940:1 245246:190356:1 210294:51344:1 54940:245246:1 210294:188127:1 210294:245245:1 210294:181144:1 210294:226756:1 210294:245247:1 188127:53308:1 188127:217104:1 210294:245248:1	3
28082	217091	315446400	26	217091:164696:1 53308:228136:1 54947:210294:1 54947:190358:1 217091:45303:1 217091:54947:1 54952:81305:1 54947:200571:1 210296:228135:1 228135:161453:1 210294:188127:1 188127:217104:1 54947:173091:1 188127:54941:1 228136:210296:1 217091:89700:1 217091:161443:1 53308:141838:1 217091:245249:1 210294:181144:1 217091:81262:1 190358:54952:1 188127:53308:1 245249:156241:1 210294:245248:1	21
28083	81308	392947200	22	81157:45310:1 212105:199994:1 184897:81296:1 81308:188114:1 188137:81165:1 81157:81368:1 81308:188104:1 81165:7711:1 30831:81194:1 81308:184897:1 81157:188137:1 199994:81157:1 30831:81161:1 81157:81362:1 81308:212108:1 81157:81234:1 199994:81182:1 81308:7705:1 188104:212105:1 212105:30831:1 81308:89631:1	14
28084	212154	325987200	20	212154:81149:1 217624:237928:1 212154:229988:1 212154:222767:1 83127:83137:1 212145:81392:1 212154:212150:1 212154:217624:1 212154:81158:1 83127:81180:1 81180:81284:1 81264:81262:1 83265:212145:1 212154:89558:1 212145:83127:1 212154:89678:1 83127:212149:1 81180:81264:1 212154:83265:1	22
28085	21678	608601600	13	81190:212155:1 81190:198733:1 21678:21675:1 81190:21720:1 81190:21651:1 21678:3007:1 21678:241831:1 21678:114076:1 21678:198737:1 21675:81190:1 21675:203150:1 21678:47674:1	7
28086	81293	508377600	10	81293:245264:1 81293:170437:1 245264:245263:1 81293:19058:1 245260:245259:1 245259:203151:1 81293:245260:1 203151:139074:1 245264:212157:1	13
28087	94963	352252800	11	94963:94938:1 94963:245267:1 94963:108059:1 94938:65923:1 181537:181533:1 94963:94943:1 94938:157271:1 94943:130919:1 94963:181537:1 108059:94956:1	8
28088	223629	441763200	10	194428:12698:1 223629:153102:1 223629:153103:1 153102:215785:1 8609:18380:1 8609:18379:1 223629:194428:1 223629:8609:1 223629:108757:1	6
28090	7204	390268800	12	7206:7172:1 7204:99956:1 7206:7205:1 7204:7194:1 7206:114035:1 7204:29553:1 7204:7135:1 7204:7206:1 7153:7145:1 7206:7153:1 114035:7140:1	5
28093	208792	273715200	16	181555:226515:1 213929:131693:1 181555:208799:1 131693:218730:1 181555:109775:1 208792:224417:1 224417:98658:1 181555:213929:1 208792:143600:1 33892:64852:1 98658:33892:1 208792:181555:1 208792:67688:1 181555:208793:1 181555:131831:1	9
28094	213148	304560000	12	213148:103851:1 213148:84363:1 213148:133262:1 213148:61466:1 87192:90679:1 84363:155673:1 133262:105052:1 213148:164131:1 213148:245145:1 213148:85624:1 213148:87192:1	15
28095	106697	346291200	18	23552:106699:1 106701:106693:1 138872:197251:1 23552:106696:1 106697:23552:1 23552:106700:1 106697:245280:1 138872:138882:1 106693:203430:1 197251:226693:1 46418:44448:1 23552:46418:1 46418:83961:1 23552:106701:1 46418:179603:1 106700:106709:1 106696:138872:1	9
28097	200250	599616000	13	200250:91440:1 189024:200262:1 200247:59871:1 200250:109397:1 59871:189024:1 200248:109372:1 59871:13955:1 200250:239208:1 200250:95910:1 200250:200248:1 239208:200261:1 200248:200247:1	14
28098	204300	370742400	11	204300:83203:1 204300:160709:1 204300:206120:1 245301:165792:1 232718:165863:1 245301:89385:1 245301:232718:1 204300:204297:1 204300:204294:1 204300:245301:1	28
28099	216393	424483200	11	216393:153458:1 216393:188383:1 216393:106668:1 158633:66153:1 216393:188395:1 216393:158607:1 106668:151017:1 153458:153460:1 188395:173223:1 158607:158633:1	35
28100	134451	449107200	33	134461:225994:1 229047:231407:1 211126:184436:1 134461:178042:1 134451:229047:1 10150:164993:1 229048:211126:1 134451:182141:1 134451:134498:1 229047:87707:1 128356:140359:1 134451:134461:1 134481:226367:1 184436:210959:1 134461:10150:1 134451:229048:1 229047:184405:1 134481:199997:1 232713:244469:1 134461:134490:1 140359:231373:1 134451:245310:1 134461:232705:1 134461:167226:1 184436:211114:1 13…	11
28101	134452	410400000	108	117185:138009:1 234893:178236:1 134452:227114:1 134452:141923:1 117190:187708:1 164705:245314:1 245312:87700:1 243239:117190:1 207427:245322:1 243606:232696:1 141923:167226:1 141923:126279:1 134452:137944:1 234896:213172:1 88453:140344:1 134452:126560:1 243239:138213:1 215831:243606:1 134452:165005:1 134452:87796:1 134452:243289:1 87700:87701:1 134498:134481:1 134452:137942:1 134481:87991:1 13445…	88
28104	134487	528508800	32	232770:210944:1 210950:211038:1 134487:178073:1 134487:210950:1 210834:137818:1 178233:196769:1 134487:134480:1 232770:207433:1 210834:210941:1 134487:86757:1 134487:232770:1 196769:210834:1 196769:232763:1 178233:134496:1 134487:87860:1 134487:91186:1 178073:210827:1 91186:196783:1 86757:210815:1 91186:134471:1 134487:213084:1 134487:231372:1 196769:211020:1 134487:86949:1 134487:182149:1 232770…	33
28105	134494	489024000	12	207436:207413:1 134494:207439:1 134494:164993:1 134494:207436:1 207412:134480:1 134494:196780:1 134494:174154:1 196780:178231:1 207413:207412:1 164993:86757:1 134494:174153:1	9
28107	178955	417052800	15	120573:195775:1 213972:123452:1 178955:228796:1 178955:120575:1 213972:217691:1 120573:120565:1 178955:205740:1 213972:102343:1 178955:120573:1 178955:213972:1 178955:74159:1 178955:120563:1 120565:120545:1 178955:120564:1	3
28108	155322	449625600	12	205722:195921:1 56116:137191:1 205722:175568:1 192431:175596:1 158151:56116:1 155322:205722:1 205722:193841:1 195921:158151:1 195921:192431:1 155322:171654:1 195921:213967:1	6
28109	120526	537408000	12	120525:120512:1 120540:112801:1 120512:120577:1 120523:71113:1 120526:120525:1 120525:120511:1 71110:120540:1 71113:191971:1 120525:120523:1 120526:71110:1 120523:120517:1	3
28110	205725	507772800	13	205725:244867:1 205725:242568:1 171659:171654:1 171652:171659:1 205725:245354:1 205725:173682:1 245354:206945:1 205725:213970:1 205725:213981:1 205725:206944:1 205725:150387:1 205725:171652:1	15
28111	71110	561254400	19	71110:112757:1 112757:112795:1 120541:120529:1 120541:120532:1 120523:120524:1 120523:120522:1 178950:120577:1 120541:120514:1 71110:71111:1 112757:112801:1 112757:112800:1 120523:178950:1 120523:120541:1 120541:120531:1 120541:59012:1 71110:120540:1 120541:71113:1 71110:120523:1	11
28113	120541	603504000	18	120541:199901:1 213806:199032:1 120541:120530:1 120517:120529:1 120541:120517:1 36173:112797:1 120532:191971:1 120541:235313:1 120517:120532:1 191971:213806:1 120517:120514:1 120541:106165:1 36173:56065:1 120541:120531:1 120541:36173:1 120541:71113:1 120517:59012:1	10
28114	71121	508809600	20	120543:120534:1 120540:112801:1 71121:120539:1 71121:31915:1 120526:120525:1 71110:71111:1 71121:120546:1 71121:107759:1 71121:120543:1 71121:120526:1 120541:120531:1 71110:112800:1 120534:120535:1 120520:71110:1 120540:245363:1 71110:120540:1 120535:120530:1 120525:120541:1 71121:120520:1	12
28115	178769	276739200	18	178769:178738:1 170883:188435:1 170883:173753:1 178769:170160:1 178769:132887:1 178769:178740:1 178769:70214:1 173753:183619:1 188435:178768:1 178769:241600:1 178769:144541:1 170883:155926:1 70214:62151:1 241600:62153:1 132887:216442:1 178769:170883:1 216442:176545:1	3
28116	65767	341452800	18	214921:50063:1 173752:181547:1 65767:173752:1 65766:65797:1 65803:65798:1 65768:65766:1 65767:214918:1 214918:30480:1 136026:65803:1 65768:136026:1 65796:214924:1 181547:181532:1 65767:65768:1 65767:214921:1 65768:65796:1 62333:65804:1 65768:62333:1	5
28117	230964	304560000	19	65767:181532:1 65769:214921:1 65766:65797:1 230964:98416:1 65803:65798:1 98416:65800:1 230964:31385:1 230964:65769:1 136026:65803:1 65769:65766:1 65769:65796:1 65796:214924:1 65769:136026:1 65769:62333:1 230964:173755:1 31385:65793:1 230964:65767:1 65769:214918:1	1
28118	121998	446083200	16	30743:69366:1 122009:122080:1 99671:122029:1 121998:30743:1 121998:122009:1 99671:81257:1 81254:81245:1 81239:81254:1 99671:81239:1 121998:25796:1 121998:121997:1 81257:81482:1 121998:81161:1 122009:99671:1 81257:81259:1	1
28119	122004	437011200	25	81247:81256:1 81240:122023:1 81245:81250:1 122048:81236:1 122048:81407:1 122004:121997:1 121997:119175:1 81235:81247:1 81231:81161:1 81235:99661:1 122009:81482:1 81256:116790:1 81240:81235:1 121997:224027:1 121997:81231:1 121997:122009:1 122004:122012:1 81247:81245:1 224027:81259:1 81231:81260:1 122052:122048:1 81240:81239:1 224027:81240:1 122004:122052:1	15
28120	226022	486432000	13	81482:99646:1 166378:122067:1 166378:59949:1 166391:107437:1 226022:122071:1 166449:166448:1 166378:166396:1 226022:166378:1 226022:81482:1 166394:166449:1 166394:166391:1 226022:166394:1	24
28121	122008	431222400	15	122008:89179:1 122008:88897:1 121997:119175:1 121997:224027:1 81482:116790:1 121997:122009:1 224027:81240:1 224027:81259:1 88897:140073:1 89179:87933:1 122004:121997:1 122009:81482:1 122008:245370:1 122008:122004:1	8
28123	99671	481161600	23	99670:122023:1 99670:99668:1 89518:89927:1 99645:22799:1 81257:88895:1 99671:81239:1 81257:213362:1 88890:89197:1 99671:99670:1 89518:88890:1 213362:229184:1 99670:89518:1 81482:99646:1 99671:122029:1 227926:81482:1 99671:140073:1 99670:81257:1 99668:99645:1 99671:227926:1 89518:99651:1 99671:122031:1 88890:113354:1	12
28124	122071	612662400	10	122071:122060:1 109984:81450:1 122071:88776:1 122071:167875:1 174163:25824:1 122071:192652:1 81450:174163:1 122071:109984:1 122071:212369:1	14
28126	45111	505353600	40	210048:245388:1 45096:181866:1 158850:158854:1 45622:43437:1 45111:28461:1 45111:43412:1 45111:45635:1 43778:241594:1 241594:158845:1 45111:140585:1 45111:172818:1 45111:43778:1 45111:153832:1 44953:44927:1 192843:43465:1 45111:245387:1 45111:181516:1 45111:44953:1 140585:215611:1 140585:43429:1 43778:43448:1 45111:43487:1 165583:161262:1 44922:44916:1 45111:192843:1 45635:158850:1 45622:44922:1 …	47
28127	199976	264038400	11	137363:69208:1 199976:85886:1 199976:137363:1 85886:85877:1 199976:63140:1 199976:85893:1 199976:139589:1 85037:50396:1 50396:199977:1 199976:85037:1	9
28128	199977	418262400	13	199977:69218:1 199977:245402:1 199977:214651:1 199977:136029:1 199977:188121:1 199977:7172:1 7172:224052:1 199977:167314:1 199977:3840:1 199977:112417:1 112417:118658:1 7172:221053:1	18
28129	127196	556156800	13	127196:214915:1 131742:132179:1 127196:221994:1 131718:131742:1 127196:109670:1 131720:131718:1 127196:245404:1 131742:131733:1 127196:36266:1 127196:131720:1 131742:131735:1 127196:131719:1	1
28130	133283	421286400	75	133283:59535:1 155671:98767:1 133283:133331:1 59532:81761:1 59530:133327:1 146912:150790:1 59532:171916:1 166120:146913:1 76771:104960:1 110364:212936:1 173153:107347:1 146912:166120:1 133283:154916:1 149771:70338:1 212936:191134:1 133283:71880:1 133283:208764:1 70338:70346:1 133283:22201:1 61262:61259:1 146910:173154:1 133283:98758:1 61266:133324:1 133283:173153:1 61262:61266:1 133283:82081:1 13…	38
28131	169595	388022400	10	169595:124838:1 169595:22392:1 169595:149642:1 149712:149726:1 155670:76778:1 124838:155670:1 169595:104075:1 169595:123910:1 149642:149712:1	4
28132	35752	583718400	13	35752:65745:1 35752:217768:1 65745:133339:1 98766:35676:1 98766:217147:1 191710:118255:1 35752:191710:1 217147:156582:1 35752:219096:1 35752:76763:1 35752:98766:1 35752:195626:1	15
28133	87758	361411200	29	124593:86424:1 87762:89401:1 111577:82627:1 124593:81386:1 81375:87760:1 87758:212151:1 87758:86416:1 124595:238210:1 124593:87927:1 81375:124593:1 81386:191570:1 114054:89416:1 124597:114051:1 87758:227295:1 87762:124595:1 87762:81219:1 87758:81375:1 87758:7946:1 86416:111574:1 124598:124597:1 89416:111577:1 191570:89402:1 191570:114054:1 86424:124598:1 87758:245246:1 87758:188127:1 124593:87762…	18
28134	144091	452736000	34	86657:86136:1 86672:245425:1 144091:231404:1 86657:86147:1 144091:234605:1 231404:245426:1 86111:86125:1 86111:86134:1 207144:245125:1 86672:86132:1 144091:88856:1 245125:86920:1 144091:10491:1 245118:245128:1 207423:207437:1 144091:245424:1 86126:86131:1 144091:207423:1 144091:234589:1 144091:245427:1 245125:227141:1 144091:245111:1 144091:245114:1 207144:245118:1 86111:86133:1 86111:86126:1 245…	56
28135	144156	623203200	17	90009:144385:1 90032:112412:1 165834:192795:1 90032:223173:1 200086:144193:1 90009:89404:1 200086:233008:1 192795:165887:1 223169:200086:1 144156:207098:1 144385:223169:1 144385:144145:1 144385:165834:1 144385:144350:1 144193:90032:1 144156:90009:1	30
28138	89411	575856000	18	40325:40336:1 90041:245483:1 87946:90041:1 89411:88967:1 40336:88037:1 89409:144959:1 89681:86418:1 40329:40327:1 89409:87946:1 89411:89409:1 40327:218590:1 40336:89403:1 218591:89681:1 89411:218591:1 40327:40325:1 144959:90012:1 89411:40329:1	7
28142	111566	533779200	25	90023:90043:1 106040:82610:1 90023:106040:1 111566:169184:1 111566:111573:1 144156:90009:1 106040:4241:1 106040:144161:1 90021:144156:1 111566:180778:1 111566:211418:1 90023:144386:1 111566:104165:1 90009:89404:1 169184:89409:1 89409:96735:1 144156:144145:1 169184:90024:1 90043:207158:1 111566:121178:1 111573:90023:1 106040:82588:1 106040:90021:1 169184:89412:1	12
28143	113598	489024000	12	219792:115529:1 219792:211371:1 113598:165070:1 113598:87647:1 144829:27891:1 115547:115527:1 113598:183607:1 87647:171674:1 113598:144829:1 27891:115547:1 113598:219792:1	3
28144	91170	484185600	12	229909:86217:1 184539:121195:1 144370:22818:1 91170:144370:1 91170:86154:1 91170:229794:1 144370:90129:1 184539:229909:1 86217:86683:1 91170:184539:1 86217:144368:1	52
28145	90126	608774400	59	91172:90125:1 190048:237283:1 114603:184507:1 241297:4240:1 91172:241340:1 190048:241408:1 237237:237278:1 25399:115758:1 237237:237351:1 25397:25399:1 90126:229786:1 106053:114579:1 91175:190013:1 237298:237299:1 22966:184475:1 90126:237145:1 91175:237298:1 91172:184413:1 106053:25397:1 106053:22966:1 90125:91125:1 91172:190052:1 237298:237291:1 90126:114621:1 237299:237279:1 237278:237345:1 190…	47
28146	144259	593049600	10	22792:231906:1 144259:148591:1 148586:90359:1 144259:115719:1 115719:148583:1 144259:148582:1 231906:89011:1 144259:22792:1 144259:148586:1	13
28147	144271	611798400	14	144271:245515:1 224354:191677:1 144271:144186:1 224354:10419:1 144271:224355:1 224354:215038:1 245514:224361:1 224355:224354:1 224355:70086:1 224354:245514:1 224354:245512:1 245514:144233:1 144271:144230:1	28
28148	144273	605145600	15	220293:115468:1 144273:82504:1 144273:243360:1 144273:144262:1 220293:115686:1 144273:115917:1 144273:134937:1 88563:243359:1 144262:82745:1 144273:130422:1 115917:220293:1 220293:88563:1 130422:87764:1 220293:100764:1	17
28149	144274	587001600	14	144274:115486:1 144274:211367:1 144274:115521:1 144956:144123:1 211365:144956:1 211365:211364:1 144274:208832:1 144274:98843:1 144274:115519:1 144274:86177:1 144274:115510:1 144274:211365:1 144274:90075:1	18
28150	99660	522288000	12	99660:99667:1 99660:205809:1 233658:215045:1 99660:144389:1 99660:89305:1 240399:236399:1 240399:99640:1 233658:220451:1 236399:233658:1 99660:99662:1 99660:240399:1	17
28151	144362	628473600	31	184529:229891:1 184529:184554:1 226526:229626:1 184529:245545:1 184504:144357:1 184529:144203:1 144253:229526:1 226526:144253:1 245545:142395:1 226526:184529:1 229786:229706:1 144203:144351:1 89134:184503:1 184529:184504:1 184529:229755:1 184504:93474:1 184529:229541:1 144362:229786:1 144351:144333:1 144362:184530:1 89135:182196:1 144362:116986:1 182196:89134:1 184529:25399:1 229526:229890:1 1845…	41
28152	144372	612662400	14	22813:144354:1 22812:144185:1 144372:245560:1 144372:22813:1 144372:89134:1 144372:212141:1 22813:245566:1 22812:245567:1 144372:207172:1 22813:245568:1 22813:245561:1 144372:22821:1 144372:22812:1	31
28154	10464	554774400	12	10464:223058:1 10464:233032:1 245573:245570:1 245578:245573:1 10464:144377:1 190485:86417:1 144377:144369:1 86417:136168:1 144369:228265:1 233032:245578:1 144377:190485:1	5
28156	135389	554774400	21	23361:11864:1 135389:9341:1 135389:9335:1 135389:21464:1 135389:21470:1 135389:23361:1 135389:9344:1 9185:23358:1 9335:9343:1 135389:9345:1 21467:61070:1 135389:9279:1 21459:21467:1 21467:4700:1 9335:21459:1 135389:9185:1 9344:4713:1 9185:21469:1 135389:21468:1 21467:106136:1	7
28157	120110	565315200	10	120110:38672:1 120108:83548:1 38674:41870:1 41870:55399:1 120110:41875:1 120110:132618:1 120110:120108:1 120108:38674:1 120110:57920:1	18
28158	135790	340848000	13	173065:121126:1 135790:88635:1 135790:88962:1 113331:239582:1 173065:78443:1 173065:176524:1 173065:176494:1 135790:173068:1 135790:121156:1 135790:113331:1 239582:245590:1 135790:173065:1	3
28159	183444	398217600	19	232796:200571:1 183444:200573:1 235883:161453:1 235890:161452:1 226756:200532:1 200532:235883:1 226756:83146:1 235890:161454:1 218450:200577:1 218450:200570:1 200577:235890:1 235890:235887:1 183444:226756:1 200532:200576:1 200571:218450:1 161453:37684:1 183444:232796:1 37684:63491:1	1
28160	116973	345686400	25	117525:161468:1 116973:116969:1 167207:173309:1 116915:117105:1 116968:117525:1 116968:162490:1 116973:152988:1 203071:167201:1 116968:167195:1 117525:228616:1 167207:167206:1 162491:116915:1 116968:162491:1 203071:164332:1 116915:117041:1 116973:203071:1 116973:152980:1 116973:152982:1 116973:116968:1 162491:91194:1 116973:194688:1 116915:117046:1 152980:167207:1 167195:116949:1	22
28161	245594	236822400	10	245594:224324:1 104964:105057:1 104964:105053:1 245594:104964:1 245594:224325:1 224324:110092:1 245594:128653:1 245594:128644:1 224324:59564:1	4
28162	201973	274665600	13	201973:140460:1 57265:140833:1 147746:210476:1 210476:7086:1 201973:46697:1 201973:147748:1 201973:4041:1 210476:96313:1 201973:72667:1 46697:57265:1 96313:48262:1 201973:147746:1	33
28163	245596	237427200	20	245596:236227:1 245596:118900:1 70035:72321:1 118900:89699:1 245596:103614:1 70027:70034:1 245596:70029:1 70029:70025:1 88531:87962:1 70034:118898:1 245596:70035:1 70035:60656:1 70035:70027:1 70008:82518:1 88531:89715:1 72321:118771:1 245596:88531:1 60656:70008:1 118898:72343:1	4
28164	202277	375926400	12	202277:206468:1 202277:195920:1 202277:153037:1 202277:245598:1 202277:56088:1 202277:245597:1 202277:148891:1 202277:56089:1 202277:94747:1 202277:187338:1 153037:153052:1	4
28165	127953	475718400	30	159980:9175:1 127953:35633:1 93406:235539:1 159980:8227:1 127953:131320:1 152128:70642:1 152128:93406:1 93406:217177:1 235539:62964:1 95027:152128:1 159980:8467:1 235554:217180:1 159980:62738:1 152128:159980:1 152128:150617:1 152128:235579:1 32358:164651:1 235539:135760:1 127953:235554:1 152128:204944:1 127953:95027:1 152128:62828:1 62828:217175:1 93406:164652:1 93406:12611:1 127953:6524:1 32358:…	8
28166	203101	370742400	11	29300:82352:1 203101:237612:1 203101:133210:1 203101:33073:1 203101:29310:1 133210:29300:1 133210:29302:1 203101:133209:1 133210:133222:1 29300:201842:1	43
28168	205859	583718400	14	245613:209846:1 245613:209942:1 245610:245606:1 205859:245613:1 205859:131033:1 245613:245610:1 205859:245604:1 205859:188814:1 245610:196665:1 205859:245611:1 205859:196818:1 245604:82938:1 245610:209943:1	11
28169	123222	550713600	10	209932:123660:1 123222:109052:1 123222:92151:1 123222:123657:1 123222:123597:1 123596:209932:1 123222:135577:1 135577:212898:1 123597:123596:1	26
28170	123484	477273600	17	60407:100613:1 123484:245619:1 123484:122749:1 123222:123597:1 123484:92263:1 121302:123222:1 123484:123229:1 123484:60407:1 123484:230786:1 123484:123226:1 92263:123182:1 123221:230672:1 123484:51734:1 123229:121302:1 123484:123221:1 123484:123376:1	13
28171	121045	327196800	14	105866:122665:1 213431:105866:1 121045:35820:1 121045:87521:1 105866:122899:1 105866:213429:1 121045:213431:1 105866:213428:1 35900:35825:1 213429:123280:1 105866:184354:1 213431:35900:1 35825:35882:1	40
28172	245620	237772800	13	245620:95434:1 245620:95427:1 245620:7469:1 8166:8012:1 245620:121080:1 245620:15496:1 245620:34123:1 245620:125712:1 245620:54799:1 245620:127965:1 245620:110292:1 245620:8166:1	10
28173	122686	571881600	16	192588:126994:1 223126:236942:1 122686:173681:1 173681:180465:1 122686:118832:1 197823:223126:1 118832:192588:1 192588:197823:1 173681:130673:1 122686:64727:1 122686:192590:1 122686:163220:1 173681:180359:1 122686:67543:1 180465:192589:1	5
28174	106164	381369600	11	106164:71084:1 106164:112576:1 112568:76588:1 106164:112567:1 106164:112573:1 106164:76597:1 106164:17582:1 106164:112574:1 112568:142719:1 106164:112568:1	4
28175	126699	495590400	12	43510:55947:1 126699:43454:1 126697:126694:1 126699:43510:1 126699:20183:1 150497:126696:1 43763:43444:1 43444:158615:1 126699:150497:1 126699:43763:1 126699:126697:1	4
28176	43753	623894400	29	43730:37330:1 43368:17121:1 147950:210339:1 130566:43741:1 43741:147950:1 43741:43869:1 43731:12213:1 43753:43324:1 43753:189251:1 43753:44891:1 43753:138833:1 43753:43244:1 43753:43368:1 43869:43223:1 130566:43229:1 43368:210306:1 43229:43731:1 43229:43196:1 43753:153967:1 43753:150518:1 43753:43274:1 43753:181918:1 43274:43740:1 43229:43730:1 17121:130566:1 43324:172881:1 43730:43124:1 43244:12…	49
28177	34174	622684800	19	21639:21718:1 34174:7271:1 7271:164109:1 34174:96658:1 21721:21639:1 7224:21721:1 21726:7224:1 34174:21726:1 21639:21646:1 34167:201176:1 21646:7221:1 34174:34168:1 7271:7266:1 7279:38247:1 7279:140144:1 34174:217686:1 164109:7279:1 34168:34167:1	5
28179	133532	627523200	12	133532:194912:1 133532:147931:1 140930:43259:1 152035:140930:1 152035:151933:1 133532:149587:1 95710:133524:1 95710:152016:1 149587:154063:1 133532:152035:1 149587:95710:1	2
28180	161443	446083200	11	235890:235888:1 190363:161454:1 235890:81365:1 161443:200577:1 200577:235890:1 161443:190363:1 161443:200570:1 147849:19136:1 235890:235886:1 161454:147849:1	0
28181	188129	403747200	10	188129:89597:1 83132:83133:1 188129:135970:1 135969:41885:1 188129:81219:1 188129:23555:1 188129:46708:1 188129:135969:1 188129:83132:1	15
28182	212145	367459200	21	81262:81281:1 212149:184897:1 83127:83137:1 212145:81392:1 212145:200574:1 81172:7702:1 184897:81180:1 81180:81284:1 212149:212108:1 81172:212149:1 81264:81262:1 7705:89573:1 81264:81285:1 212145:83127:1 81264:83149:1 81262:81282:1 212145:81308:1 212145:81172:1 81180:81264:1 81308:7705:1	6
28183	83265	360806400	39	83127:88823:1 188127:200093:1 89598:236539:1 89598:83126:1 83265:188127:1 83126:81172:1 212149:212108:1 7705:89573:1 212145:83127:1 245650:81220:1 81173:81308:1 200093:114081:1 83265:89598:1 7702:83151:1 81308:30831:1 81264:81285:1 81264:81262:1 212107:81284:1 245650:245649:1 83265:81375:1 212149:184897:1 241970:200049:1 212108:212107:1 89598:81392:1 83265:212145:1 81264:83149:1 81180:81280:1 811…	18
28184	89558	362620800	11	200093:121958:1 7702:83133:1 89558:24218:1 89558:89597:1 83135:83132:1 89558:83135:1 83132:7702:1 89558:200093:1 89558:9855:1 200093:81220:1	7
28185	81264	460166400	24	89672:81165:1 81285:115851:1 81264:45746:1 81285:89670:1 81297:25829:1 81262:81296:1 81297:81279:1 81264:81283:1 81297:114063:1 81264:81285:1 81264:81262:1 81296:81274:1 81264:89672:1 81282:81146:1 81285:81297:1 81264:81277:1 81264:83149:1 114063:45250:1 81262:81281:1 81165:81254:1 81285:89705:1 115851:83331:1 81262:81282:1	9
28186	225516	337824000	14	198306:45692:1 225516:81366:1 245230:218438:1 222811:38625:1 225516:222811:1 222811:5326:1 222811:183522:1 225516:245230:1 38625:2961:1 222811:140166:1 218438:225656:1 5326:197700:1 222811:198306:1	18
28187	81279	519177600	10	81279:45250:1 81279:81363:1 81279:86004:1 45250:114062:1 81279:81270:1 81279:81268:1 81279:88777:1 81363:81358:1 45250:110641:1	6
28188	81282	491702400	14	81282:199545:1 81260:81254:1 81260:81321:1 81282:88576:1 81282:211478:1 81254:81256:1 81282:81146:1 81410:81246:1 81410:81409:1 81282:208777:1 81321:81410:1 81246:81403:1 81282:81260:1	2
28189	159926	407548800	12	159874:159872:1 159871:52003:1 159871:159870:1 159926:159927:1 51749:118405:1 159926:51749:1 159874:159873:1 159926:159874:1 159872:159871:1 159926:245654:1 159926:148906:1	8
28190	215748	508809600	14	215748:235903:1 215748:244383:1 244383:215751:1 215748:137744:1 215751:112814:1 215748:112816:1 215748:215744:1 215748:137775:1 137744:112659:1 244383:109021:1 112659:209016:1 215748:215746:1 209016:235902:1	5
28191	159929	381369600	16	159929:159928:1 159929:153038:1 159929:103341:1 159929:159908:1 200218:118405:1 159926:159927:1 159929:225952:1 200218:159904:1 159929:167074:1 159929:200218:1 159874:159873:1 159926:159874:1 159874:159871:1 159926:148906:1 159929:159926:1	17
28192	45753	493257600	18	45753:55945:1 132363:132359:1 45753:47477:1 45753:131846:1 9922:21586:1 132358:132363:1 45753:183393:1 191983:45752:1 45753:191983:1 21586:132358:1 191983:138890:1 21586:132361:1 132359:132360:1 132363:45561:1 45753:98818:1 45753:9922:1 45753:98831:1	11
28195	208967	257385600	10	208967:151012:1 208969:208968:1 151009:208969:1 151009:151013:1 151012:45342:1 208967:102183:1 208967:121324:1 208967:66218:1 66218:151009:1	14
28196	213750	421286400	22	213750:245675:1 213750:215747:1 215748:137744:1 213750:82148:1 83681:83685:1 82148:169501:1 213750:218247:1 227153:56115:1 213750:227158:1 213750:108403:1 213750:227153:1 137744:112659:1 213750:197814:1 227153:222448:1 227153:112663:1 227153:164031:1 227153:241790:1 112663:197813:1 82148:83681:1 227158:213901:1 213750:215748:1	51
28197	227155	326332800	11	227155:148934:1 219311:135589:1 227155:245676:1 227155:10087:1 227155:71316:1 227155:159754:1 71316:228797:1 227155:219311:1 227155:114823:1 245676:231102:1	2
28198	209016	592876800	17	209016:112815:1 112814:112813:1 214099:230772:1 214099:218223:1 175591:244389:1 214099:112814:1 209016:214099:1 245674:239696:1 112813:112811:1 112811:197781:1 209016:197808:1 175591:245674:1 209016:188496:1 209016:235902:1 197781:175591:1 209016:134655:1	53
28199	109021	600825600	15	109021:159515:1 109021:159510:1 109013:137917:1 109007:109012:1 109018:109017:1 109018:109015:1 109021:109014:1 109022:109019:1 109021:109018:1 159510:231625:1 109021:109022:1 137917:175808:1 137917:109007:1 159510:109013:1	0
28200	197814	519177600	12	197812:209016:1 197814:120543:1 197814:241792:1 197812:120515:1 197814:197809:1 197814:197812:1 197812:244382:1 197814:197810:1 209016:134655:1 197812:197811:1 197814:209017:1	39
28201	112649	513907200	15	112814:112813:1 215751:112814:1 197812:209016:1 112649:112659:1 112659:209017:1 112649:197814:1 112649:71112:1 112659:197810:1 197814:241792:1 112649:197813:1 71112:197812:1 112649:215751:1 197812:197811:1 112649:243676:1	30
28203	65996	437616000	33	65923:154640:1 65996:65923:1 181544:181546:1 36124:36094:1 193117:36123:1 65923:177613:1 193117:36028:1 65917:130801:1 65996:244412:1 173956:193118:1 65883:75740:1 36251:32882:1 65996:31453:1 65923:65933:1 65923:181544:1 65917:173956:1 154640:234268:1 36124:66011:1 65996:36251:1 181544:30446:1 65883:193117:1 181543:126769:1 65996:183624:1 130801:130802:1 36123:181543:1 36028:30559:1 65996:65883:1…	13
28204	181535	311817600	10	105783:105785:1 181535:166493:1 94938:120401:1 120401:105783:1 94938:98601:1 181535:172853:1 94938:157242:1 181535:94938:1 105783:102165:1	9
28205	172841	358387200	12	172841:183625:1 172841:245716:1 172841:172843:1 154626:132221:1 172841:157274:1 172841:149143:1 172841:31128:1 132221:139415:1 172841:135161:1 172841:154626:1 139415:139417:1	20
28206	181537	415324800	14	181533:36054:1 181533:134660:1 181533:221995:1 221992:187132:1 174279:181533:1 181537:157239:1 174279:181545:1 181537:221993:1 36054:36062:1 181537:174279:1 221995:157255:1 221995:221992:1 181537:74132:1	8
28207	65923	452217600	17	36028:36052:1 65923:154640:1 181544:36028:1 65923:65921:1 65923:65933:1 65923:36123:1 65923:181544:1 36100:36081:1 65923:65918:1 149139:137785:1 65923:149139:1 154640:36100:1 154640:234268:1 36100:36094:1 65923:149141:1 149139:177613:1	3
28208	149146	446947200	11	181544:36028:1 36028:30474:1 149146:65789:1 130801:126769:1 65923:181544:1 65923:36123:1 149146:65923:1 149146:66053:1 149146:130801:1 181544:30446:1	1
28209	128661	325123200	20	135655:98602:1 215141:145007:1 145007:145013:1 128661:98597:1 128661:245720:1 135655:128659:1 128661:135655:1 128661:65929:1 128661:149144:1 128661:31461:1 128661:74102:1 245720:152674:1 128661:140250:1 135655:128663:1 98602:215141:1 128661:105923:1 128661:105050:1 98602:145004:1 128661:157270:1	23
28211	133232	539136000	12	133232:80072:1 133232:78685:1 140262:30508:1 133232:80077:1 30508:154187:1 133232:87424:1 30508:140259:1 78685:140260:1 133232:239932:1 87424:140262:1 239932:140267:1	4
28215	70617	533779200	32	245736:178651:1 73571:70519:1 245734:73569:1 70545:135759:1 70637:245738:1 70545:220120:1 39372:245736:1 70617:18575:1 70640:217175:1 70617:245737:1 70513:18572:1 217175:32379:1 70640:39372:1 70617:70637:1 245737:73571:1 220120:245739:1 70640:178649:1 70637:70545:1 70545:212248:1 220120:58639:1 70617:215633:1 70545:70513:1 220120:127684:1 70617:6524:1 245734:73568:1 245739:188488:1 178649:245734:…	33
28216	70498	519264000	26	245736:178651:1 70498:18558:1 245734:73569:1 70637:245738:1 70498:70617:1 39372:245736:1 70617:18575:1 70617:245737:1 58565:70642:1 70642:23830:1 70513:127684:1 70513:18572:1 58565:70618:1 70499:39372:1 70637:70545:1 70645:70637:1 70545:212248:1 70498:58565:1 70545:70513:1 70545:178649:1 58565:70645:1 178649:245739:1 178649:245734:1 70513:58639:1 58565:70499:1	31
28217	70545	552096000	21	245739:188488:1 70513:18572:1 70545:212248:1 70545:32350:1 220120:58639:1 70545:70513:1 70545:135759:1 70545:220120:1 220120:127684:1 70513:70636:1 58639:127669:1 70545:178649:1 178649:70497:1 18572:73568:1 70545:39372:1 39372:245736:1 245736:245735:1 220120:245739:1 70497:70519:1 18572:97181:1	17
28220	184491	628473600	10	182196:184532:1 229790:184512:1 89134:144190:1 184491:229790:1 89134:207205:1 207205:184503:1 184532:89134:1 144190:184560:1 184491:182196:1	7
28221	86154	541555200	22	212282:229710:1 184533:144362:1 229710:184506:1 86154:22906:1 86154:229542:1 86154:207174:1 86154:86217:1 86217:144368:1 184533:207130:1 229790:229791:1 184533:136150:1 184491:229790:1 86154:209192:1 184533:184491:1 86154:91161:1 229791:212282:1 86154:229900:1 229790:144253:1 144368:184533:1 144362:89135:1 229790:89336:1	59
28222	184525	625708800	19	245784:245774:1 245778:245777:1 245793:245792:1 245778:245772:1 245780:245778:1 245781:245773:1 184525:245784:1 245780:245779:1 184525:245782:1 184525:245785:1 245784:245781:1 245781:245780:1 184525:245783:1 184525:245776:1 245778:245793:1 245779:222326:1 184525:237743:1 184525:241343:1	18
28223	184533	610588800	92	212282:229710:1 184533:144362:1 91125:91165:1 229758:142384:1 184561:229771:1 184529:212281:1 89134:207205:1 229756:140338:1 184529:144203:1 89336:115501:1 184506:229761:1 229708:184506:1 184491:229790:1 184533:184567:1 184529:229755:1 184533:184491:1 229767:229887:1 89135:182196:1 229876:245811:1 142388:229763:1 184529:229885:1 184529:229769:1 144362:89135:1 184568:89717:1 184533:229876:1 93474:…	131
28224	89335	601516800	32	229794:229789:1 89335:89302:1 89335:231434:1 89336:89334:1 89335:189662:1 89336:229708:1 89335:229797:1 89335:184564:1 229789:136150:1 189782:121483:1 231434:229778:1 89336:189782:1 184491:229790:1 184533:229794:1 184530:184561:1 89335:184533:1 229789:184521:1 229797:184530:1 184533:184491:1 89335:203809:1 121483:116964:1 229789:229779:1 86683:229876:1 229867:89336:1 89335:89301:1 89335:230209:1 …	19
28225	184534	571276800	13	89336:144190:1 184533:238709:1 184533:203816:1 229789:184512:1 229790:89336:1 184534:89335:1 184533:184491:1 144368:184533:1 184491:229790:1 184533:229789:1 184534:144368:1 144368:184564:1	4
28226	184536	548294400	56	115767:83200:1 184533:144362:1 89336:89334:1 184536:86217:1 89335:189662:1 245824:231434:1 184536:229542:1 245823:229785:1 89336:229708:1 184512:184511:1 184533:229789:1 144368:89301:1 245823:106049:1 229789:136150:1 86217:144368:1 89336:115501:1 115501:144190:1 184536:87921:1 184536:245824:1 229708:184506:1 245824:115717:1 189569:86480:1 144368:184564:1 184536:115767:1 184536:229799:1 189569:158…	97
28227	184537	528940800	16	184537:184494:1 106060:144363:1 144363:231897:1 184537:184531:1 184537:184577:1 184577:143395:1 184537:184535:1 184537:184522:1 184537:25341:1 184537:144368:1 184525:245781:1 144368:229711:1 184537:106060:1 184537:184525:1 184494:130117:1	38
28228	86683	617932800	11	86683:229876:1 128418:128413:1 86683:229629:1 184503:207206:1 86683:86669:1 86669:128418:1 86683:229733:1 86683:184506:1 86683:234675:1 86669:184503:1	12
28230	78732	465436800	22	131160:168378:1 78732:78839:1 78732:131163:1 131161:131160:1 131163:131162:1 131161:25780:1 89578:131161:1 83357:78876:1 129719:131166:1 168298:89578:1 129719:83357:1 129719:83365:1 78876:125643:1 78732:83332:1 129719:125232:1 89578:83356:1 83357:168264:1 129719:73425:1 129719:168298:1 131163:129719:1 83365:131159:1	17
28231	113273	397008000	11	229181:121505:1 113273:113275:1 113273:44589:1 121505:121504:1 113273:113281:1 113275:245843:1 121505:122051:1 113273:38683:1 113273:229181:1 113273:72180:1	11
28233	122005	433987200	24	81484:99671:1 89286:10499:1 122009:198938:1 122007:89286:1 122009:81484:1 122005:90356:1 122005:122007:1 122009:122025:1 99671:99670:1 122005:119173:1 122007:122009:1 99670:89518:1 81482:99646:1 119173:119175:1 227926:81482:1 121998:25796:1 122005:121998:1 99670:81257:1 89518:99651:1 99671:227926:1 122005:121999:1 122005:99049:1 89518:88911:1	6
28235	89402	470707200	11	114053:90012:1 114050:83147:1 89402:82627:1 111564:83143:1 89417:89407:1 89402:124600:1 89402:114053:1 89407:111564:1 89402:114050:1 89402:89417:1	3
28236	209353	410227200	50	82635:89869:1 187929:187941:1 205596:87739:1 187929:126472:1 31652:31651:1 82628:87735:1 187939:86554:1 115902:82635:1 86554:118601:1 126449:187955:1 87736:115954:1 187941:86503:1 126472:187957:1 27891:115779:1 87730:187939:1 209353:209380:1 187957:162823:1 87738:82628:1 209353:82523:1 118564:126444:1 82635:126437:1 209353:126449:1 126472:82489:1 126472:115902:1 115902:205596:1 245848:87738:1 118…	156
28237	82475	407548800	10	82475:83131:1 124596:89402:1 82475:83247:1 82475:130383:1 82475:124596:1 82475:89017:1 83131:83148:1 89017:130322:1 89402:89417:1	10
28238	87731	609984000	18	88030:196401:1 196401:86451:1 82562:88007:1 196401:88008:1 87731:205550:1 87731:86490:1 87731:126498:1 87731:79972:1 86490:189783:1 86547:87951:1 88007:87719:1 205550:86547:1 86547:86475:1 87731:88021:1 88030:82562:1 88030:88011:1 88021:88030:1	22
28239	86498	599616000	10	86498:215173:1 86478:169943:1 215173:205540:1 215173:86478:1 86498:68059:1 86498:79241:1 86498:155729:1 79282:217903:1 86498:79282:1	36
28241	118601	539136000	17	193517:126533:1 193517:187950:1 118601:126530:1 144884:171872:1 118601:193517:1 193517:171873:1 118601:189901:1 171873:86476:1 118601:115953:1 118601:121182:1 118601:144884:1 144884:115957:1 118601:171874:1 121182:88012:1 189901:189900:1 121182:86474:1	6
28243	84209	520560000	11	84209:88852:1 209399:125642:1 84209:209399:1 84209:45250:1 209399:183580:1 183580:89194:1 84209:209361:1 84209:204768:1 84209:187936:1 84209:209375:1	18
28244	31652	515289600	18	193517:126533:1 187937:115957:1 193517:187950:1 31651:173225:1 31652:31651:1 193517:187937:1 187938:193517:1 31652:189901:1 187937:187936:1 31652:121182:1 31652:171874:1 31652:187938:1 115957:171713:1 31652:115953:1 115957:187932:1 193517:171872:1 121182:86474:1	28
28245	209359	494380800	10	209359:84209:1 209359:86431:1 209359:83113:1 83113:188154:1 87731:205550:1 86431:10223:1 209359:209358:1 83113:87731:1 205550:86547:1	18
28246	82633	502243200	10	115541:171873:1 82633:171875:1 118601:171874:1 171875:115541:1 82633:82504:1 118601:115953:1 118601:144884:1 82633:118601:1 144884:171872:1	7
28247	86549	602726400	36	138354:138352:1 196401:86451:1 171873:189898:1 182120:187933:1 86549:86488:1 115499:189777:1 182120:189783:1 155864:219519:1 147542:144112:1 86549:196401:1 189783:126554:1 86490:115486:1 138357:219508:1 171873:86476:1 161922:86490:1 219508:196386:1 86549:161922:1 86549:182120:1 182120:161897:1 138351:193538:1 86490:86456:1 196463:205644:1 161897:187931:1 86476:155864:1 86549:171873:1 86549:86479:…	40
28248	205596	486000000	11	209359:86431:1 83113:188154:1 205596:87739:1 87739:83113:1 205596:157925:1 87731:205550:1 87739:209358:1 205596:209359:1 83113:87731:1 205550:86547:1	16
28249	209383	406166400	16	209383:69985:1 69982:143937:1 209385:206066:1 69982:82818:1 69985:82821:1 82821:82824:1 82821:69982:1 206066:235053:1 206066:236066:1 130303:130302:1 209383:209385:1 209383:245869:1 209383:130303:1 209383:69978:1 209383:143962:1	1
28250	89596	431222400	13	7702:7703:1 89596:86641:1 7702:83151:1 89596:89597:1 7702:83133:1 7702:83147:1 89596:83125:1 83151:83141:1 7702:83148:1 89596:7702:1 89596:89578:1 83148:7784:1	11
28251	223888	417052800	17	223888:64600:1 223888:60534:1 223884:223876:1 145499:193872:1 223888:135500:1 223888:193874:1 223888:131418:1 223888:202090:1 223884:223874:1 223888:223884:1 223888:131449:1 223888:184654:1 223888:145499:1 223874:223877:1 223888:67275:1 223888:15498:1	1
28252	223115	325728000	24	223115:199507:1 105597:126896:1 223115:105597:1 126896:131399:1 223115:15120:1 223115:158413:1 214344:233549:1 131640:108398:1 105608:103618:1 103618:15490:1 223115:105608:1 223115:15499:1 223115:143768:1 223115:131640:1 223115:186264:1 199507:186261:1 186264:105598:1 105597:131363:1 223115:214344:1 214344:158398:1 233549:223888:1 223115:97496:1 126896:131444:1	0
28253	19535	583718400	13	67259:15340:1 19535:131650:1 67259:15502:1 67288:67286:1 67286:67285:1 67259:15398:1 19535:67288:1 67285:67284:1 19535:103606:1 19535:19537:1 67259:67256:1 19535:67259:1	17
28257	206198	440640000	16	60074:206201:1 206198:201873:1 206203:173823:1 27018:186080:1 206198:186079:1 206198:203681:1 60074:136423:1 206198:60074:1 206201:206200:1 206198:164817:1 206198:210033:1 206198:206203:1 206198:199638:1 173823:140184:1 206198:27018:1	14
28258	206203	513907200	16	206203:5840:1 96376:55822:1 206203:173823:1 55822:96371:1 55822:55821:1 206203:136417:1 96376:96353:1 206203:136423:1 206203:96376:1 96376:96471:1 206203:167554:1 206203:206201:1 206201:206200:1 173823:140184:1 206203:96377:1	8
28259	122133	599702400	21	122133:241839:1 122131:88564:1 51452:134230:1 142069:122105:1 90184:51442:1 88578:122102:1 51448:51445:1 122132:90184:1 51443:51441:1 122133:51443:1 122095:90181:1 122133:122095:1 142069:51454:1 51454:83965:1 122133:51448:1 122133:122132:1 122133:142069:1 122133:122131:1 83965:88578:1 51454:51452:1	15
28260	243145	283392000	11	143175:245894:1 243145:243144:1 243145:245893:1 245893:50069:1 178981:178980:1 143121:143175:1 50069:50062:1 245893:143121:1 243144:191396:1 243145:178981:1	3
28261	117566	430358400	19	109959:180779:1 109968:109967:1 117566:182302:1 117566:86434:1 117566:117569:1 125053:130180:1 4253:86431:1 125053:90099:1 117566:109968:1 4253:130175:1 4253:111575:1 130175:117578:1 109967:70168:1 90099:4253:1 4253:81478:1 117566:109959:1 86434:48910:1 117566:125053:1	31
28262	103591	379900800	10	103591:213750:1 103591:64623:1 103591:123544:1 118859:78111:1 64623:118859:1 103591:151740:1 103591:143954:1 118859:118847:1 64623:78109:1	9
28263	245898	240451200	10	128035:123428:1 245898:128035:1 128035:123673:1 245898:123422:1 123673:123666:1 123665:41758:1 245898:118414:1 245898:123665:1 128035:233129:1	21
28264	150409	559785600	29	150431:150394:1 150409:150396:1 109016:101284:1 150409:150407:1 215797:81712:1 99739:150400:1 150407:10107:1 150407:150408:1 150407:150398:1 150409:109021:1 150399:150431:1 150409:215797:1 150409:150433:1 150407:150405:1 150399:109016:1 150409:150439:1 150409:150435:1 150407:150441:1 150407:215799:1 150407:215800:1 150405:150383:1 150409:99739:1 150405:215791:1 150407:150402:1 150408:150403:1 109…	3
28265	150411	542851200	29	150409:150396:1 150407:150401:1 150409:150407:1 215797:81712:1 215797:215802:1 150407:150398:1 150409:109021:1 150399:150431:1 215802:215801:1 150411:150384:1 150437:150435:1 150407:150405:1 150409:150439:1 150411:150406:1 150435:215796:1 150407:150441:1 150401:150400:1 150407:215800:1 150401:150403:1 150405:150383:1 150409:99739:1 150405:215791:1 150437:215797:1 150384:150409:1 150407:150402:1 1…	3
28266	115123	611193600	14	115123:160297:1 122710:183834:1 122710:122736:1 122736:122737:1 115123:123328:1 115123:245934:1 115123:86971:1 115123:183741:1 115123:122710:1 115123:115125:1 183741:86807:1 115123:115144:1 115123:115141:1	63
28267	235788	629683200	13	235788:245942:1 1271:239197:1 235788:91113:1 1271:245943:1 235788:91114:1 235788:40303:1 235788:28630:1 91114:161235:1 245942:244255:1 1271:1268:1 91114:1271:1 235788:179329:1	15
28270	25206	429148800	13	25206:86609:1 25206:147818:1 25208:25209:1 25206:122648:1 25206:25196:1 25209:112954:1 25206:25208:1 25208:25201:1 147818:25200:1 25206:147819:1 147818:95670:1 86609:86608:1	8
28271	43787	480556800	10	43554:174256:1 43554:113930:1 43554:226718:1 43787:178174:1 43787:6600:1 6600:43554:1 226718:94609:1 6600:138375:1 226718:193905:1	29
28272	31387	299116800	14	31387:62157:1 31387:133725:1 31387:65677:1 65677:62335:1 31387:31378:1 31387:186918:1 228450:131114:1 133725:228450:1 31385:65793:1 228450:133727:1 31387:188444:1 62157:31385:1 31387:73964:1	4
28273	186914	265248000	13	31387:62157:1 31387:65677:1 73908:31385:1 186914:97252:1 186916:31387:1 31388:65806:1 186914:31388:1 186914:188441:1 31388:73908:1 31387:186918:1 186914:31386:1 186914:186916:1	0
28275	170676	492912000	15	170676:134250:1 198279:139098:1 170676:238430:1 41885:41883:1 170676:198279:1 198259:90982:1 238430:41891:1 198285:198259:1 4696:198285:1 139098:127802:1 41891:41885:1 41883:196265:1 170676:4696:1 4696:226471:1	34
28276	136411	258768000	16	118724:18106:1 126227:38618:1 136410:26255:1 39929:39930:1 136410:126227:1 136411:136397:1 136411:46721:1 136411:39929:1 118724:55409:1 136411:136410:1 46721:51346:1 38618:55868:1 51346:136407:1 136410:118724:1 55409:55410:1	29
28279	142153	502329600	12	160435:142152:1 142153:55840:1 142152:27875:1 160436:42560:1 142153:212036:1 142153:4758:1 42560:124974:1 160436:213670:1 55840:160435:1 142153:160436:1 213670:48376:1	8
28280	59584	360201600	11	133283:150790:1 59539:133283:1 59584:59539:1 212936:105809:1 133283:106400:1 133283:134928:1 59584:59554:1 59584:59542:1 110364:212936:1 133283:110364:1	1
28281	175576	587001600	15	175576:118817:1 111627:145587:1 111627:64552:1 111627:175573:1 111627:100648:1 175576:185944:1 175576:144051:1 175576:185952:1 145587:145599:1 175576:140302:1 144051:185953:1 144051:111627:1 144051:130293:1 145587:118474:1	19
28282	67663	423705600	15	67663:67669:1 22172:67552:1 67663:67670:1 67663:199147:1 67663:97146:1 67532:22175:1 67663:72283:1 22172:22158:1 67532:22172:1 67663:54114:1 97146:97155:1 67663:67532:1 67663:209572:1 67670:67539:1	5
28283	5020	357523200	14	62944:62942:1 5378:70520:1 5378:62943:1 5020:70524:1 5020:62938:1 62943:70523:1 62941:8006:1 62943:70521:1 62942:62941:1 5020:5378:1 62938:62944:1 5020:70534:1 62944:5006:1	8
28285	206522	247190400	14	206522:152205:1 206522:32214:1 206522:97315:1 206522:69714:1 62742:8130:1 206522:8138:1 32213:4112:1 206522:24108:1 32214:32213:1 69714:35630:1 32213:110751:1 152205:62742:1 206522:62741:1	9
28286	158713	448156800	28	172230:161281:1 165128:161058:1 161273:149365:1 161273:145879:1 132755:145907:1 158713:164816:1 162523:162521:1 132755:162523:1 162523:125549:1 158713:179098:1 165128:172230:1 158713:164750:1 179098:164737:1 145879:86251:1 162521:162520:1 162523:205769:1 162523:187927:1 145874:179101:1 132755:165128:1 132755:145874:1 158713:43413:1 145874:162522:1 161058:161273:1 161050:164800:1 158713:162519:1 1…	14
28287	79500	591667200	27	129649:141153:1 163064:163060:1 79500:157815:1 79500:79640:1 79500:163108:1 79500:102992:1 79500:157856:1 79500:129649:1 141150:79601:1 129649:176992:1 79500:130179:1 79500:163144:1 163144:141150:1 129647:141164:1 141164:146980:1 129649:63378:1 102982:102983:1 79500:129637:1 79640:123308:1 79500:55447:1 79500:150982:1 102982:141144:1 79500:163064:1 79500:102982:1 79500:129647:1 157815:44157:1	3
28289	136506	492912000	14	73784:59224:1 55435:141039:1 136506:14169:1 136506:55436:1 41018:41064:1 136506:73784:1 136506:127377:1 141039:77982:1 136506:185057:1 136506:41018:1 136506:185056:1 141039:190441:1 73784:55435:1	4
28291	127723	414028800	16	144824:175472:1 175470:144824:1 127723:121126:1 144810:144817:1 127723:121595:1 175470:175474:1 144817:27891:1 127723:127730:1 127723:175470:1 175473:121201:1 127723:144816:1 175473:27995:1 144817:127733:1 144810:175473:1 127723:144810:1	3
28294	83127	391651200	28	7703:7784:1 83127:88823:1 81234:81275:1 81282:81254:1 7702:83151:1 83137:88988:1 81264:81285:1 81264:81262:1 81234:81359:1 212149:184897:1 81282:81146:1 83127:89179:1 81264:81277:1 83137:7702:1 83127:212149:1 81264:83149:1 81180:81264:1 7702:7703:1 81285:81234:1 83127:83137:1 7702:83133:1 83127:241970:1 184897:81180:1 81180:81284:1 81285:89705:1 81262:81282:1 83127:83130:1	21
28295	130317	570067200	16	130317:78365:1 130317:79790:1 89851:78393:1 130317:104158:1 78393:153799:1 130317:80028:1 130317:149567:1 89851:89837:1 78365:78361:1 153799:129303:1 79790:246024:1 89837:89849:1 130317:81450:1 130317:89851:1 78365:78327:1	12
28296	202320	293068800	11	202320:202333:1 201880:202321:1 201880:167103:1 202320:150656:1 202320:76791:1 202320:81832:1 202321:217771:1 201879:201880:1 202320:201879:1 202320:246028:1	9
881	8047	-12009600	13	8047:23538:1 23537:8064:1 8047:23537:1 23546:5462:1 23537:23546:1 8047:23544:1 8059:8222:1 23542:8059:1 23542:23539:1 8064:23545:1 23543:23542:1 23545:23543:1	6
882	23548	394675200	32	23552:17947:1 23548:23674:1 23553:23551:1 23655:23680:1 23553:23613:1 23548:23552:1 23614:23678:1 23552:7786:1 23548:23702:1 23614:23676:1 23548:23679:1 23552:23553:1 23676:23610:1 23614:23611:1 23548:23555:1 23608:23550:1 23555:23554:1 23553:23605:1 23548:23607:1 23552:23655:1 23548:23675:1 7786:23672:1 23677:23606:1 23555:23609:1 7786:23608:1 23553:23614:1 23552:23677:1 23672:23603:1 23680:2365…	136
883	23706	-22550400	14	23706:23709:1 23706:23708:1 23706:23713:1 23706:23710:1 8047:23544:1 23708:8053:1 23706:23714:1 23706:23715:1 8054:8056:1 23706:23712:1 23708:23546:1 23706:8047:1 23706:8054:1	8
884	23728	-272419200	11	23728:23729:1 23730:23732:1 23729:23731:1 23730:23738:1 23742:23730:1 23728:16158:1 23730:23739:1 23728:23740:1 16158:23741:1 23728:23742:1	25
885	23763	-161740800	13	16811:22540:1 21053:16811:1 23763:23769:1 23769:16808:1 23763:23770:1 23769:23764:1 23763:23767:1 23763:23768:1 23763:21053:1 23763:23772:1 16811:23766:1 23769:23765:1	11
888	21954	-40003200	24	23847:23856:1 23841:23867:1 23860:23861:1 21954:23851:1 21954:23841:1 23847:23845:1 23846:23843:1 21954:23847:1 21954:23846:1 21954:23855:1 23862:23863:1 23844:23857:1 21954:23842:1 23851:23864:1 23846:23850:1 21954:23862:1 21954:23848:1 21954:21953:1 23843:23844:1 21954:23840:1 21954:23860:1 21954:23859:1 21954:23849:1	7
891	16657	-557625600	19	16643:18784:1 19279:23904:1 16657:21814:1 16648:19279:1 16199:20480:1 23905:16792:1 19279:16199:1 21814:23906:1 16657:9603:1 16657:16643:1 16657:9974:1 16657:20536:1 16657:20528:1 16657:16648:1 19279:2255:1 18784:23903:1 16657:23905:1 16657:20527:1	58
893	12547	-580089600	20	23970:23984:1 23973:23962:1 12532:23974:1 12547:12543:1 23967:23964:1 12532:23970:1 12547:23969:1 12547:23978:1 23970:23975:1 23973:12537:1 23978:23973:1 12537:23967:1 12547:23977:1 12537:19208:1 23978:12532:1 12547:23971:1 23977:23976:1 12532:23965:1 23970:23966:1	35
895	24040	-230256000	63	24040:24075:1 24101:24128:1 24124:24088:1 24088:24127:1 24126:24063:1 24094:24083:1 24090:24086:1 17726:24074:1 24128:24090:1 24040:24043:1 24042:24066:1 24102:17726:1 24080:24076:1 24106:24104:1 24098:24169:1 24040:24098:1 24170:24171:1 24040:24062:1 24127:24071:1 2112:24097:1 24040:24106:1 24040:24091:1 24128:24095:1 24041:24094:1 24040:24067:1 24040:24125:1 2112:24093:1 24088:24077:1 24089:240…	95
896	10006	-1172880000	13	10006:24181:1 10006:24180:1 10006:24179:1 10006:23262:1 10006:10007:1 10046:12442:1 10006:24178:1 10006:22389:1 10046:9994:1 10006:6186:1 6186:10004:1 10006:10046:1	10
897	24190	169344000	20	24210:24197:1 24193:24195:1 24207:24210:1 24198:24205:1 24207:24198:1 17971:24206:1 24190:24196:1 24204:24208:1 13654:24194:1 24207:17931:1 24198:24204:1 24211:13654:1 24190:24193:1 24190:24209:1 24208:17971:1 24196:24203:1 24193:24211:1 24208:24192:1 24190:24207:1	10
898	17931	205027200	36	24242:24238:1 24238:24256:1 17931:17933:1 17931:24266:1 17931:24244:1 17931:24264:1 17931:24263:1 17931:24261:1 8247:8313:1 17931:24265:1 17931:24243:1 24243:8247:1 17931:24259:1 24256:24254:1 6380:24257:1 7893:17971:1 17931:24258:1 24243:24271:1 8041:24241:1 17931:24262:1 17931:24255:1 17931:9881:1 17931:24270:1 24245:24253:1 24263:24242:1 24256:24245:1 17931:8041:1 17931:17980:1 8041:10207:1 17…	21
899	24272	-53481600	21	7648:7670:1 24272:24275:1 6121:6115:1 24274:4311:1 24273:4308:1 4308:7653:1 6083:6121:1 24272:15567:1 24274:7648:1 24272:6083:1 7653:7658:1 6121:24274:1 7670:24276:1 4308:4314:1 24272:7677:1 7648:7642:1 24272:24277:1 24274:24278:1 24275:24273:1 7670:7667:1	4
900	7670	74736000	36	7670:24283:1 7670:2448:1 7670:7772:1 7645:24282:1 7683:7684:1 24285:24296:1 24282:24294:1 7660:7649:1 7772:7672:1 7629:7645:1 7670:24286:1 7659:7685:1 7645:24287:1 7772:7683:1 7670:7659:1 24285:7690:1 7670:938:1 7690:24295:1 7670:7667:1 2448:7666:1 2448:24292:1 7772:7765:1 24276:24285:1 7645:7660:1 7670:7629:1 7668:24297:1 24296:24281:1 7668:7664:1 7670:7766:1 7766:24288:1 7670:24276:1 7670:19272…	22
901	7642	85363200	33	20306:24306:1 7640:24305:1 7640:24319:1 7642:20304:1 24190:24203:1 24308:24311:1 20306:24309:1 7642:24308:1 7642:7645:1 7642:6620:1 20304:24328:1 7642:24310:1 24207:24325:1 7640:24321:1 7642:7643:1 24207:24204:1 24306:24190:1 24190:24207:1 7642:24326:1 7642:20306:1 7642:24330:1 7640:945:1 24325:24329:1 24321:10195:1 24207:13654:1 20304:24323:1 7642:24307:1 24190:24197:1 7640:24327:1 24207:17931:1…	27
902	4305	-497145600	10	4305:24344:1 12027:12048:1 7635:24343:1 12048:11981:1 4305:5524:1 11981:7613:1 24344:12027:1 11981:7616:1 24344:7635:1	7
903	17860	-441849600	12	33:5:1 10185:10177:1 17860:10185:1 17860:24361:1 10185:12423:1 33:24347:1 17860:13:1 17860:12418:1 17860:24348:1 17860:24353:1 17860:33:1	30
904	29	-435456000	18	10181:10177:1 10181:726:1 10174:10181:1 29:90:1 10185:12423:1 29:10174:1 29:24376:1 10174:10180:1 29:34:1 34:10185:1 24376:10:1 10181:709:1 29:24378:1 24378:24374:1 10177:10187:1 10181:708:1 10177:10178:1	15
905	24381	-380160000	22	24384:13215:1 24381:24436:1 24455:24434:1 24396:24423:1 24381:24463:1 24381:24384:1 24382:24455:1 24497:24453:1 24383:24437:1 24453:24438:1 24385:24383:1 24381:24385:1 24384:20244:1 24463:24382:1 24381:24386:1 24381:24450:1 24381:24396:1 24450:17855:1 24381:24497:1 13215:24435:1 13215:1256:1	151
906	2488	-633830400	20	24525:24528:1 2488:24525:1 2488:1527:1 24527:24523:1 24530:24531:1 12548:24532:1 24527:24518:1 2488:9562:1 24525:24527:1 2488:24524:1 2488:24530:1 2488:12548:1 24525:12040:1 24527:19197:1 12548:24529:1 24518:24517:1 12548:19199:1 9562:15886:1 2488:24526:1	24
907	17863	-582768000	10	17863:17862:1 17863:22574:1 18485:2:1 17863:18485:1 2:29:1 17863:24538:1 17863:24539:1 2:59:1 17863:24537:1	13
910	19202	-101520000	12	19202:24565:1 19202:24562:1 19202:3781:1 19202:18071:1 19202:24563:1 19202:24561:1 18022:6566:1 19202:4834:1 24565:24576:1 19202:4837:1 4834:18022:1	22
911	17518	-193449600	10	17518:18045:1 24408:10183:1 17518:17510:1 17518:24593:1 24592:24408:1 24408:24591:1 17510:24590:1 17518:17498:1 17518:24592:1	19
913	18094	64281600	15	18094:18011:1 24681:18061:1 5356:24692:1 24684:3940:1 3940:24681:1 18094:24683:1 3940:24693:1 18094:21503:1 18094:24682:1 3940:5356:1 18094:5786:1 24692:18124:1 18011:20704:1 18094:24684:1	23
914	21194	243129600	17	24245:24253:1 24256:24245:1 21194:24738:1 21194:24733:1 21194:24740:1 21194:24736:1 21194:20265:1 20263:24735:1 21194:24737:1 14372:20263:1 24741:24256:1 24245:16498:1 21194:24734:1 21194:14372:1 14372:24739:1 20263:24741:1	35
915	24776	148435200	15	24776:24791:1 24776:24785:1 24776:24786:1 24776:19185:1 24800:24789:1 24776:24777:1 24776:4047:1 24776:24800:1 24776:24787:1 5356:24790:1 24800:24788:1 24776:24799:1 24800:5356:1 24776:24792:1	21
917	24800	156297600	10	24800:24789:1 24800:24840:1 24800:20267:1 24788:20180:1 24800:24788:1 24800:24843:1 5356:24842:1 24800:5356:1 24800:24841:1	14
918	24848	-278899200	11	11247:24853:1 24862:24859:1 24860:24854:1 24848:11247:1 11247:24857:1 24862:24861:1 24853:24863:1 24853:24862:1 24859:24858:1 24853:24860:1	26
919	24881	-1225670400	10	24884:24883:1 24881:24886:1 11021:24882:1 24881:24884:1 24881:773:1 24882:5560:1 24881:7405:1 24881:11021:1 24883:24885:1	1
920	8577	-1125705600	23	24906:3459:1 24909:24899:1 8577:6670:1 8577:24907:1 8577:24908:1 24907:24900:1 8577:24912:1 8566:24903:1 8577:24914:1 8577:24910:1 11745:23517:1 24907:11745:1 3459:2226:1 8577:24902:1 8577:6677:1 8577:8578:1 8577:24909:1 24914:24906:1 8577:24913:1 8577:24904:1 8566:22014:1 24907:8566:1	4
921	24929	599616000	11	24929:24960:1 24929:24964:1 24929:24959:1 24929:24955:1 24929:24965:1 24929:24946:1 24965:24956:1 24929:24962:1 24929:24973:1 24959:24972:1	39
924	25000	-489283200	16	25043:13524:1 14726:11983:1 25000:25043:1 13524:25138:1 25000:14726:1 1095:25008:1 25010:25011:1 25004:25002:1 14726:10279:1 13524:25041:1 25000:25004:1 25000:25010:1 25000:13523:1 25010:1095:1 25000:25003:1	174
926	12536	-476064000	17	12536:25155:1 12536:25156:1 12536:25168:1 25161:24012:1 12536:25165:1 25165:19208:1 24012:25164:1 12536:25170:1 25165:25159:1 12536:24002:1 12536:25160:1 25166:25161:1 25161:2730:1 12536:25166:1 12536:25167:1 12536:25162:1	26
928	25195	377740800	13	25202:25204:1 25195:25197:1 25195:25210:1 25195:25202:1 25197:25207:1 25206:25196:1 25206:25208:1 25195:25199:1 25195:25206:1 25208:25200:1 25204:25201:1 25197:25203:1	3
931	25221	-65059200	13	25221:25224:1 25221:25225:1 25221:25234:1 25224:25235:1 25221:25227:1 25221:25223:1 25221:25230:1 25230:25236:1 25230:25231:1 25221:25228:1 25221:25226:1 25221:25229:1	4
933	24018	-218246400	10	25275:25271:1 24018:25275:1 24016:25249:1 25272:25269:1 24018:25273:1 24018:25274:1 25249:25272:1 25271:24016:1 24018:25276:1	5
935	25313	-348624000	11	25313:25321:1 25313:25194:1 25313:25316:1 25194:25318:1 25194:10251:1 25313:25317:1 25313:25315:1 25313:10264:1 25313:25320:1 25313:25319:1	8
937	25353	190512000	21	25358:25374:1 25379:25383:1 25360:25379:1 25355:25359:1 4960:4973:1 25359:25375:1 4973:4965:1 25360:4985:1 25353:25378:1 25353:25357:1 25353:25360:1 4960:4964:1 25360:25376:1 25378:25355:1 25353:25354:1 25379:25358:1 25376:4972:1 25378:25380:1 25360:4960:1 25378:25377:1	57
938	25409	102470400	10	25409:25292:1 25409:25418:1 25292:25419:1 25409:25414:1 25409:25415:1 25418:25413:1 25409:25417:1 25415:25412:1 25409:25410:1	4
939	25420	352252800	11	25420:25423:1 25422:25438:1 25420:25421:1 25421:25428:1 25420:25427:1 25420:25429:1 25420:25422:1 25428:22832:1 22832:22831:1 25428:25426:1	19
940	25445	289094400	21	25463:25462:1 25461:10404:1 25445:25456:1 25463:25460:1 25457:25449:1 25452:25458:1 25454:25452:1 25445:25467:1 25457:25455:1 25463:25447:1 25445:25464:1 25445:25453:1 25457:25454:1 25457:25451:1 25445:10258:1 25445:25457:1 25463:25461:1 25457:25459:1 25454:19393:1 25445:25463:1	6
941	10456	328665600	13	10456:10463:1 10456:25473:1 10456:25471:1 10456:25420:1 25473:25472:1 10454:10452:1 10456:10453:1 25420:25428:1 25473:25470:1 25428:22832:1 10456:10454:1 10453:10449:1	10
945	25585	-698371200	13	25585:25589:1 25585:25592:1 16720:22383:1 25591:25587:1 25585:25586:1 25591:6933:1 25585:16720:1 25588:19734:1 25585:25591:1 25585:25590:1 6933:25588:1 6933:19738:1	3
947	25600	-374803200	20	25636:25601:1 25632:25607:1 25600:14836:1 25600:25636:1 25607:25629:1 25604:25603:1 25600:25634:1 25607:25627:1 25634:25637:1 25600:25618:1 25600:25628:1 25607:25605:1 25604:25633:1 25637:25602:1 25600:25604:1 25617:25632:1 25607:25631:1 25637:25638:1 25637:25617:1	31
948	11047	-474854400	10	25651:25648:1 25653:25659:1 25648:25649:1 11047:13499:1 25649:25653:1 25653:25637:1 11047:25651:1 25637:25638:1 11047:25650:1	14
949	25687	-473385600	11	25687:25651:1 25695:25691:1 25695:25690:1 25687:25695:1 25694:25688:1 25687:6815:1 25687:25696:1 25687:25694:1 25695:25692:1 25687:25004:1	15
950	25709	-514252800	21	25709:25725:1 25709:17371:1 25708:25721:1 25709:25728:1 25726:25723:1 25709:25726:1 25720:25738:1 25738:25737:1 25726:6908:1 25708:13499:1 25709:25727:1 25709:25729:1 25709:25680:1 25709:25706:1 25709:17376:1 25725:25719:1 25726:25724:1 25721:15915:1 25726:25720:1 25724:25708:1	17
951	25615	-49680000	11	25611:25609:1 25615:25614:1 25611:25612:1 11210:25749:1 25608:25643:1 25614:25611:1 25614:11210:1 25609:25747:1 25608:25646:1 25612:25608:1	5
952	25766	337219200	16	25779:25772:1 25766:25771:1 25772:19383:1 25771:25774:1 25768:25796:1 25766:25779:1 25766:25778:1 19383:25776:1 19383:25767:1 25766:25773:1 25771:25798:1 25770:25768:1 25770:25769:1 25766:25770:1 25770:25777:1	18
954	19077	432432000	15	19077:25822:1 19077:25835:1 25822:25829:1 25828:25827:1 19077:13799:1 19077:25837:1 19077:25834:1 19077:25833:1 25828:19060:1 19077:25830:1 19077:25823:1 25823:25828:1 19077:25832:1 19077:25826:1	6
955	12048	-436665600	12	11989:5525:1 5531:11996:1 11989:5531:1 12048:5175:1 12048:11981:1 11981:7613:1 11981:11989:1 12048:25852:1 11981:7616:1 11981:58:1 11981:7624:1	3
956	13651	-323568000	14	13651:15953:1 1466:25866:1 15953:18789:1 15953:7344:1 13651:23913:1 18789:1461:1 14449:1462:1 13651:25863:1 13651:18793:1 13651:16813:1 13651:1466:1 13651:1446:1 18789:14449:1	22
958	16157	-20822400	12	15968:15963:1 16157:18795:1 21019:15960:1 13172:16169:1 15966:15968:1 16157:15966:1 16157:7488:1 16157:3605:1 16157:21019:1 16157:20434:1 16157:13172:1	7
961	25927	60393600	14	25946:25942:1 25942:25938:1 25948:25947:1 25947:25940:1 25942:25929:1 25931:25937:1 25938:25931:1 25931:25951:1 25942:25935:1 25932:25946:1 25927:25932:1 25942:25948:1 25940:25943:1	12
962	25953	553305600	26	22707:10476:1 25953:25990:1 25972:25968:1 25953:22707:1 25982:25977:1 25995:25989:1 25990:25995:1 25972:25970:1 25953:25983:1 25953:25974:1 25989:25969:1 25989:25975:1 25974:25973:1 25989:25971:1 22707:25959:1 25953:22704:1 25953:25978:1 25953:25982:1 25990:25980:1 25953:25981:1 25983:25979:1 25978:25988:1 25978:25972:1 25990:25976:1 25953:190:1	23
963	1542	-583977600	12	1542:25999:1 1542:26001:1 14395:16047:1 1542:26003:1 1542:16652:1 1542:26002:1 1109:14395:1 26002:1109:1 1542:5522:1 16047:1108:1 1108:16046:1	14
964	1707	-1012521600	11	1707:6945:1 18513:1691:1 1707:1955:1 1707:1962:1 26025:11533:1 1955:23230:1 1707:2593:1 1707:26025:1 1955:26024:1 1955:18513:1	12
965	26032	-510192000	10	26034:26037:1 25004:25002:1 26035:11048:1 26035:6815:1 26032:26034:1 11048:25671:1 11048:25004:1 26032:26035:1 26032:25726:1	2
966	26039	-1103328000	11	26039:19474:1 26039:11793:1 26043:1502:1 26041:26043:1 19474:26041:1 26039:26042:1 26040:19690:1 26039:19602:1 26043:1503:1 26039:26040:1	1
967	3599	-62812800	19	3599:23081:1 3599:7605:1 3646:26050:1 8925:14085:1 3599:15824:1 3599:11068:1 3599:11585:1 11068:25676:1 26051:16166:1 26051:3648:1 15824:26044:1 3599:8925:1 3599:26053:1 26053:26051:1 3599:3646:1 3599:8924:1 3599:11381:1 11068:26045:1	22
968	555	-1171670400	11	2323:2745:1 560:2323:1 555:576:1 18734:560:1 1241:2749:1 555:539:1 555:4471:1 576:18734:1 2745:1241:1 1241:2739:1	4
970	26068	-1221782400	11	26079:26081:1 26082:4212:1 26078:26077:1 26068:26079:1 26081:26078:1 26081:26082:1 26081:26080:1 26068:26069:1 26068:26083:1 26080:26071:1	6
972	2756	-938908800	21	2757:2755:1 26144:26140:1 2756:26133:1 2756:26134:1 26141:2757:1 26138:26128:1 2756:2321:1 26140:26138:1 26128:26130:1 26134:26141:1 26135:26144:1 2756:26135:1 2756:20656:1 2756:26131:1 2756:26142:1 26138:26136:1 26138:26132:1 2757:26137:1 26135:26143:1 26141:26139:1	3
973	10535	-94694400	36	26154:26189:1 21049:10525:1 20798:7450:1 10535:20798:1 10535:19727:1 10535:26155:1 10535:26154:1 26156:3936:1 5262:5295:1 10535:20737:1 26155:20822:1 10535:10537:1 10535:1033:1 10535:26157:1 26189:10558:1 10525:21077:1 20737:5262:1 10535:14479:1 14479:10524:1 10535:26145:1 5262:5348:1 10535:26156:1 10535:26148:1 10535:26195:1 10535:2434:1 10535:26158:1 10535:22531:1 10535:26149:1 10535:21049:1 10…	98
975	15365	386467200	13	5312:26230:1 15365:14613:1 15365:7392:1 15365:26206:1 15365:26229:1 15365:26204:1 15365:26205:1 15365:26224:1 15365:5374:1 26207:5312:1 15365:26207:1 7392:15366:1	23
977	7418	-182908800	12	26243:26242:1 26240:5262:1 7418:26243:1 18042:26240:1 7418:7420:1 26242:26241:1 7420:18042:1 7420:5521:1 7418:26237:1 26237:26238:1 7418:21010:1	5
978	26248	65750400	11	26248:17889:1 7345:21206:1 7345:21177:1 26248:26253:1 26248:7345:1 21177:26251:1 26248:26252:1 21206:21202:1 7345:21203:1 26248:19268:1	37
979	26286	-1088899200	33	26325:26337:1 26286:26340:1 26336:1503:1 19680:26341:1 26337:26335:1 26341:26327:1 26286:26343:1 19690:26330:1 19690:26336:1 26335:12745:1 16319:26339:1 26325:26333:1 19690:26326:1 19680:26325:1 11576:26338:1 19477:23227:1 26286:26332:1 26286:26334:1 26286:19690:1 26325:1502:1 19690:19680:1 11576:11526:1 26286:6478:1 19690:25883:1 19477:16319:1 26335:19585:1 26286:11576:1 26286:19477:1 19690:1959…	8
980	26365	68256000	16	26376:5869:1 26365:7368:1 3696:5789:1 26365:13545:1 26365:26386:1 26376:5853:1 3696:5783:1 3696:5791:1 5791:19555:1 26365:18999:1 26365:26374:1 26365:26376:1 26365:3696:1 26365:26373:1 13545:14217:1	42
981	13148	-185328000	11	15692:26395:1 26395:26394:1 13148:15689:1 13148:15688:1 15693:15690:1 13148:15685:1 15692:26393:1 15685:15693:1 13148:15692:1 13148:15687:1	2
982	26396	-46828800	12	26396:26406:1 26401:170:1 26396:11992:1 26400:26412:1 26396:26403:1 26412:26408:1 26396:26409:1 26406:222:1 26396:26400:1 26406:26398:1 222:26401:1	13
983	15690	-100656000	11	15690:26432:1 15690:13163:1 15690:26425:1 15690:26428:1 15690:10299:1 26419:10304:1 15690:26419:1 26428:26427:1 15690:26420:1 15690:26429:1	12
984	26406	19526400	10	26406:26448:1 26436:26451:1 222:21533:1 26406:26436:1 26402:26435:1 26406:26402:1 26406:222:1 222:26438:1 26406:26398:1	32
985	15691	0	22	15691:26469:1 15691:12069:1 26468:7651:1 26462:26480:1 15691:8057:1 15691:26466:1 26463:26465:1 7651:7764:1 26463:26462:1 7651:7657:1 15691:26474:1 26463:7686:1 15691:7644:1 7686:7634:1 7651:26463:1 15691:26473:1 26462:5480:1 26463:26464:1 26473:26468:1 26462:7735:1 15691:26467:1	20
988	26505	-1216512000	11	26507:26506:1 26515:26516:1 26505:26514:1 2388:26507:1 2389:2388:1 26506:26511:1 2389:26512:1 26505:26515:1 26516:2389:1 26507:26513:1	3
989	21554	-1100649600	15	12444:10033:1 21554:19594:1 21554:26529:1 21554:26532:1 1503:1944:1 1502:1550:1 21554:26531:1 10033:1503:1 21554:26533:1 21554:14295:1 1503:1764:1 26533:12444:1 1944:26530:1 26533:1502:1	1
990	21556	-1199232000	11	1976:17761:1 21556:1349:1 17757:6344:1 1976:17760:1 17761:7333:1 21556:17757:1 17757:17759:1 7333:268:1 17759:1976:1 1976:1977:1	1
992	5698	-654912000	10	1836:1576:1 5698:26543:1 5698:12329:1 26543:26541:1 5698:26542:1 5698:12343:1 5698:7564:1 5698:1586:1 26543:1836:1	1
993	1547	-654912000	37	26563:26565:1 20603:1600:1 1547:20599:1 26573:26558:1 1547:26546:1 1547:12353:1 26553:26575:1 1547:20627:1 1547:26556:1 26546:26573:1 1547:26559:1 1547:26560:1 1547:26554:1 1547:26562:1 20627:26561:1 26563:26570:1 1547:26568:1 26546:26563:1 26546:26553:1 1547:19634:1 20640:20625:1 1547:16282:1 1600:26549:1 1547:23528:1 1547:26564:1 1547:20640:1 26546:26544:1 26546:23952:1 20627:26566:1 1547:26574…	13
994	4216	-670636800	146	4216:26622:1 26659:26619:1 26637:26667:1 20640:26628:1 1606:12343:1 26611:19634:1 16284:26608:1 4216:26610:1 4216:26520:1 26650:26634:1 26612:26653:1 4216:26588:1 20640:20625:1 4216:26658:1 16284:26637:1 4216:26603:1 4216:19638:1 26577:26616:1 4216:26606:1 4216:19600:1 26623:26595:1 4216:26589:1 4216:26671:1 4216:26623:1 20599:1836:1 1606:12338:1 4216:19626:1 26519:26633:1 4216:26649:1 26674:2661…	4
995	4219	-820540800	41	4219:19654:1 4219:26679:1 4219:26697:1 4219:16275:1 19648:19586:1 4219:26677:1 4219:26698:1 4219:26693:1 26704:26680:1 4219:26707:1 4219:26706:1 4219:26685:1 26677:26694:1 4219:26704:1 4219:26681:1 4219:26705:1 4219:1881:1 4219:26676:1 1643:1636:1 26702:26686:1 4219:26689:1 4219:1770:1 4219:26688:1 4219:26696:1 4219:19648:1 26699:26692:1 4219:12372:1 26696:26678:1 4219:26700:1 4219:1643:1 26693:1…	8
996	26712	36633600	17	26725:26723:1 26722:26733:1 26725:26714:1 26717:26721:1 26725:26724:1 26712:26720:1 26723:26713:1 26717:26735:1 26712:26717:1 26720:26716:1 26723:26731:1 26712:26734:1 26718:26719:1 26712:26718:1 26725:26722:1 26718:26725:1	9
997	26743	20908800	18	26743:26747:1 26743:17524:1 10064:14101:1 26753:26749:1 17524:26755:1 26749:26752:1 26743:10069:1 26749:26748:1 26748:26759:1 26743:26754:1 26743:26756:1 26752:6373:1 26748:26750:1 26743:10064:1 26752:26751:1 26743:26753:1 26752:26745:1	7
998	984	-518140800	11	26761:10185:1 984:26766:1 984:26767:1 26762:26769:1 984:26760:1 984:26761:1 26764:26762:1 26766:26764:1 984:67:1 26764:26763:1	9
999	221	-1900800	16	221:12010:1 26784:26781:1 21533:169:1 221:26779:1 26777:223:1 236:26783:1 221:26785:1 26784:14101:1 26779:26780:1 221:26784:1 21533:24310:1 221:236:1 221:26777:1 21532:21533:1 223:21532:1	5
1000	26787	-9331200	23	26788:26789:1 26788:26795:1 26784:26781:1 26781:26793:1 26797:26752:1 26784:26755:1 7691:26779:1 26788:26797:1 26743:26756:1 26787:2159:1 26787:26801:1 26787:26792:1 26795:26791:1 26787:26794:1 26801:2158:1 26787:7691:1 26787:26784:1 26788:26743:1 26784:26796:1 26795:10064:1 26787:26788:1 26787:26790:1	10
1001	26805	-27648000	16	26809:8057:1 26797:26752:1 5486:26808:1 26805:26809:1 26806:26807:1 26805:26801:1 26805:26806:1 26805:7691:1 26805:2159:1 7691:26810:1 26805:10069:1 26805:5486:1 26805:221:1 221:26777:1 26777:26797:1	5
1002	26824	-112406400	33	26839:26838:1 26824:26834:1 26824:11002:1 26831:26832:1 26834:26835:1 3336:26831:1 26829:26826:1 26835:26839:1 14483:26833:1 26824:26830:1 26842:26840:1 26824:14483:1 26827:2202:1 26787:26801:1 26838:2131:1 26787:26792:1 26838:26827:1 7622:26821:1 26824:26837:1 14483:26836:1 26827:26787:1 26824:26842:1 26805:5486:1 26827:17548:1 26834:26829:1 26835:7622:1 5486:26808:1 26838:26805:1 11002:11001:1 …	7
1003	26845	468460800	10	26867:26889:1 26889:26887:1 26889:26886:1 26891:26866:1 26887:26884:1 26845:26867:1 26845:26885:1 26845:26891:1 26889:26888:1	44
1004	26897	-148435200	13	26897:26899:1 26824:11002:1 26901:26900:1 26833:26904:1 26897:26903:1 26824:26833:1 20288:26901:1 26897:26902:1 26897:26898:1 26897:20288:1 26897:26824:1 11002:26835:1	7
1005	11007	-161740800	58	26920:26912:1 19224:26920:1 26925:26824:1 19228:26923:1 26824:26834:1 11013:26933:1 26824:11002:1 26834:26835:1 11007:26916:1 11007:26924:1 26898:11013:1 26925:26915:1 11013:26909:1 3336:26831:1 11007:26918:1 11007:26931:1 26829:26826:1 14483:26913:1 11007:26898:1 14483:26833:1 11007:26928:1 26838:26929:1 26842:26840:1 26824:14483:1 26838:2131:1 11007:721:1 26838:26827:1 11007:19224:1 7622:26821:…	51
1006	721	-161740800	43	26898:26958:1 19228:26923:1 26824:26834:1 721:6105:1 721:26926:1 721:26927:1 26834:26835:1 20291:3336:1 721:26918:1 26824:26840:1 3336:26831:1 721:26922:1 26835:26839:1 14483:26833:1 2131:26806:1 721:26925:1 721:19228:1 26840:26920:1 26901:26900:1 26833:26904:1 26824:14483:1 26957:26974:1 3336:2131:1 7622:26821:1 14483:26836:1 721:26957:1 26958:26824:1 26925:20291:1 26833:26901:1 721:17453:1 2683…	113
1007	26995	-172022400	10	26834:26829:1 26897:26901:1 26834:26997:1 721:26834:1 26995:721:1 26995:16192:1 26995:26996:1 721:26897:1 26995:26924:1	3
1009	26752	84153600	11	26752:27024:1 6373:10075:1 26752:27028:1 27025:27029:1 6373:27025:1 26752:27026:1 26752:6373:1 26745:10085:1 26752:26751:1 26752:26745:1	4
1010	26980	72144000	10	27032:212:1 26976:27045:1 26980:27037:1 27033:27034:1 26980:26976:1 27037:27032:1 27037:27035:1 26980:27033:1 26980:27036:1	16
1011	27052	435024000	11	27052:24717:1 24717:27065:1 27054:27071:1 27052:27074:1 27073:27066:1 27052:27073:1 27052:27054:1 27052:27061:1 27054:27067:1 24717:24709:1	14
1012	2158	22204800	15	27080:27081:1 2158:26940:1 26939:2153:1 17524:26755:1 27026:27094:1 27084:27083:1 2158:26939:1 2158:26801:1 2158:17524:1 2158:27085:1 27080:2151:1 26755:27080:1 27085:27084:1 27081:27026:1	11
1013	27114	592876800	10	27114:27119:1 27114:27120:1 27114:27115:1 27122:27125:1 27122:27118:1 27120:27122:1 27122:27121:1 27125:27124:1 27114:27117:1	7
1014	23668	595468800	23	23668:24237:1 23668:27176:1 23668:27168:1 23657:27198:1 27198:27172:1 23668:27195:1 27169:655:1 655:27196:1 27173:27199:1 23668:27197:1 27170:23693:1 23668:27175:1 23668:23657:1 27175:27173:1 23693:23562:1 27170:27165:1 27175:27171:1 27199:27170:1 27165:27194:1 27171:27169:1 23668:24808:1 27169:27164:1	53
1015	4189	-311731200	11	27215:27218:1 27219:27216:1 27216:27215:1 27216:27217:1 4189:27222:1 4189:27220:1 4189:27219:1 27219:27214:1 27222:27211:1 27211:27221:1	10
1016	5273	-31190400	15	5273:5293:1 5273:27244:1 5303:5370:1 27244:4552:1 5273:4809:1 5273:5303:1 5293:5366:1 5273:18012:1 5389:27249:1 5303:20734:1 5273:5389:1 5273:10547:1 27249:5361:1 5273:10555:1	16
1017	26240	-89251200	16	5273:27244:1 26240:6707:1 27255:18030:1 26240:5262:1 26240:24395:1 26240:3936:1 5273:18012:1 5262:5273:1 26240:27256:1 5389:27249:1 27256:14340:1 26240:2434:1 5273:5389:1 27256:23060:1 26240:27255:1	14
1018	23241	205372800	11	10898:23147:1 23241:10898:1 10762:23150:1 23222:8845:1 10898:23238:1 23147:10755:1 23241:23242:1 23241:23222:1 10898:23223:1 23238:10762:1	8
1019	6073	141868800	15	6073:5714:1 5419:6074:1 6073:14629:1 5419:27269:1 6073:26201:1 6073:27270:1 6073:27267:1 6073:5419:1 6073:9372:1 6073:3342:1 6073:26199:1 26201:27272:1 26201:27279:1 6073:27273:1	25
1021	27295	-1213920000	11	10049:585:1 10002:10005:1 10049:12430:1 27295:3629:1 10058:10002:1 10049:10058:1 10039:10045:1 27295:10049:1 10058:10039:1 10005:14854:1	2
1022	16645	-493344000	11	16645:27301:1 2255:2482:1 2482:27297:1 16645:27300:1 27300:2255:1 16645:27299:1 16645:27303:1 27301:27296:1 27302:27298:1 16645:27302:1	4
1024	24853	-239414400	26	24860:24854:1 24853:27387:1 24853:24863:1 24853:24862:1 2351:27377:1 24853:27409:1 24853:2351:1 27386:27385:1 27386:17732:1 24853:27373:1 24853:27384:1 24853:27379:1 27382:27362:1 27385:27380:1 27377:27376:1 27372:22583:1 24853:27383:1 27382:27381:1 24862:24861:1 27384:27372:1 27383:27386:1 27379:27375:1 27384:25175:1 24853:24860:1 24853:27382:1	43
1025	20534	-472176000	10	23904:19741:1 20534:20483:1 23904:16323:1 23904:2480:1 27427:23904:1 20534:16792:1 20534:27427:1 20534:16297:1 20534:16609:1	59
1026	20410	-33868800	18	20410:27448:1 20410:20873:1 14459:15960:1 14459:27460:1 27460:7496:1 27449:19801:1 20410:27454:1 20410:18794:1 7496:7475:1 20410:14459:1 27460:27449:1 27460:23776:1 20410:5589:1 27460:27452:1 14459:27455:1 27460:17530:1 19801:27453:1	10
1027	27463	-624844800	12	27467:1760:1 27463:27465:1 27463:27470:1 27472:27471:1 27463:27474:1 27463:27468:1 27463:27472:1 27463:27473:1 27467:27466:1 27470:27469:1 27474:27467:1	5
1029	27507	-130291200	10	27507:5181:1 27509:27508:1 27510:11404:1 27507:2682:1 27507:1454:1 27507:27511:1 27509:27513:1 27507:27509:1 27511:27510:1	13
1031	5360	92016000	10	5360:5404:1 5360:4552:1 5360:27608:1 5360:11607:1 4546:11372:1 5360:11862:1 5360:27614:1 5360:4546:1 5360:5367:1	20
1033	9037	-569548800	11	1754:9020:1 9037:27662:1 9037:9003:1 9041:14307:1 14307:1754:1 9038:27661:1 9038:9016:1 9041:11484:1 1754:9038:1 9037:9041:1	1
1034	9038	-477446400	14	27666:8662:1 9016:27666:1 9016:8661:1 9038:9045:1 9017:27665:1 9038:27661:1 9017:27664:1 9038:9013:1 27661:9017:1 27666:8663:1 9038:27663:1 9038:27667:1 9038:9016:1	20
1036	9041	-530150400	15	1754:9020:1 9020:9045:1 9041:14307:1 9041:27465:1 14307:1754:1 9038:27661:1 9038:9013:1 9041:11484:1 9041:1516:1 27661:27666:1 1754:27677:1 1754:9038:1 27661:27665:1 9038:27664:1	4
1037	23510	-1133395200	10	23510:2096:1 23510:27678:1 27678:23517:1 8579:3459:1 23510:23511:1 23519:8579:1 23519:2228:1 3459:2226:1 23510:23519:1	3
1038	9597	-557625600	13	12557:12556:1 9597:12557:1 9597:14395:1 9603:27679:1 9597:27682:1 9597:19746:1 27682:13232:1 27682:2254:1 27682:27681:1 9603:27680:1 9597:9603:1 9597:12489:1	5
1040	6063	-107568000	12	6063:11940:1 6063:27708:1 6063:27707:1 6063:6066:1 6063:11937:1 6063:6060:1 6063:27709:1 6063:2681:1 6063:6057:1 6063:6058:1 6063:6061:1	0
1043	6722	-88819200	11	6722:27759:1 6722:11774:1 27771:27765:1 27759:27772:1 6722:27762:1 6722:27761:1 27759:25578:1 27772:27771:1 27765:27764:1 11774:27760:1	10
1044	11324	-165715200	12	11324:13537:1 11324:27791:1 27792:27785:1 11324:27792:1 11324:27793:1 3352:27789:1 11324:7598:1 27793:27790:1 11324:3352:1 11324:27787:1 11324:3599:1	19
1045	22269	-661478400	10	22269:27805:1 22269:27468:1 22269:20590:1 22269:14317:1 27803:14316:1 22269:14312:1 22269:20603:1 22269:27804:1 22269:27803:1	7
1046	27810	-12873600	23	10546:10548:1 5780:5787:1 27810:27815:1 27810:5801:1 27821:27817:1 27810:27822:1 27811:11406:1 27810:20255:1 27810:27821:1 27810:27811:1 27810:5802:1 27820:10549:1 27810:27813:1 10549:10546:1 10548:9571:1 10546:27816:1 11406:27820:1 27820:27832:1 27813:27812:1 10549:10552:1 10549:3717:1 5802:5780:1	31
1047	27834	-65491200	13	20773:27843:1 27834:2431:1 27834:27835:1 20732:27845:1 2431:5262:1 27843:20776:1 27834:27839:1 5262:5271:1 2431:20732:1 27834:11331:1 27846:20773:1 27834:27846:1	15
1050	27738	-662688000	18	27738:27872:1 27738:27871:1 27738:27754:1 27871:27873:1 17781:26085:1 17781:17408:1 27738:27869:1 27738:27751:1 27873:27730:1 27871:27868:1 27738:27867:1 27738:27870:1 27738:20582:1 27738:27865:1 27738:27862:1 27872:27866:1 27738:17781:1	6
1051	2401	-1178150400	10	2036:2411:1 2068:2067:1 2401:2407:1 2401:2036:1 2036:2068:1 2401:2405:1 1346:1374:1 2067:1346:1 2067:2403:1	4
1052	10990	-151459200	13	10989:3937:1 10989:18805:1 10989:21010:1 21010:21009:1 10990:10989:1 10987:10985:1 10989:14482:1 21010:20468:1 10987:10986:1 10990:20471:1 18805:10988:1 3937:10987:1	8
1053	27914	-178675200	12	27923:16233:1 27914:27913:1 27925:27929:1 27913:27932:1 27914:27928:1 27914:27923:1 27932:27925:1 27914:27922:1 27922:27926:1 27914:27930:1 27913:27927:1	18
1054	27934	92016000	20	27934:27946:1 27934:27954:1 27941:27897:1 27934:27991:1 27990:27987:1 27934:27938:1 27989:27953:1 27955:22754:1 27941:27984:1 27987:27988:1 27934:27892:1 27989:27947:1 27934:27941:1 27990:27952:1 27954:27955:1 27941:27990:1 27954:27956:1 27934:27989:1 27934:7923:1	58
1055	28017	454896000	10	28022:28030:1 28025:28023:1 28022:28026:1 28021:28019:1 28017:28020:1 28017:28025:1 28022:28024:1 28021:28022:1 28017:28021:1	4
1056	28031	-424915200	13	28031:28034:1 11307:28039:1 28038:11307:1 28031:11300:1 28031:21795:1 11305:28032:1 16814:11303:1 21795:28038:1 28039:11305:1 11305:28037:1 28039:16814:1 28031:28033:1	5
1057	19753	-637891200	13	28058:26558:1 6927:16606:1 2250:1760:1 19753:28054:1 19753:5992:1 19753:28058:1 19753:20528:1 19753:28057:1 19753:20536:1 19753:6927:1 19753:2250:1 19753:28056:1	12
1059	35	-409017600	12	35:28076:1 28072:126:1 28070:28071:1 28075:11318:1 35:21:1 28075:28070:1 35:3257:1 21:28073:1 35:28075:1 35:28067:1 35:28072:1	5
1062	6933	-686448000	27	19743:14845:1 7549:19734:1 14848:14843:1 6933:14848:1 19750:19762:1 19751:19770:1 14843:19738:1 6933:28120:1 14843:19743:1 13259:19750:1 13259:19764:1 3501:2263:1 25588:14847:1 6933:28124:1 25588:13259:1 25588:28123:1 14843:28122:1 6933:25588:1 13259:19751:1 14843:14403:1 25588:3501:1 19750:19759:1 19751:19767:1 25588:28121:1 13259:7549:1 6933:13254:1	18
1064	6922	-1051920000	17	6922:12433:1 2778:28132:1 28129:14413:1 6926:2775:1 14410:28129:1 28129:11569:1 28129:10035:1 28129:6928:1 28132:28134:1 6922:18488:1 2778:6926:1 6922:2778:1 6922:28133:1 28129:13453:1 6922:14410:1 28129:6478:1	11
1065	28063	-1111276800	11	28063:2772:1 2777:6921:1 6921:6929:1 2772:2782:1 3897:2777:1 28063:3897:1 28063:22381:1 2777:6926:1 22381:2781:1 28063:9995:1	7
1067	126	-252460800	20	28068:28170:1 28169:28171:1 126:104:1 126:118:1 118:108:1 126:28169:1 123:28068:1 28173:11313:1 126:28174:1 126:21043:1 28173:28155:1 28173:28172:1 126:28175:1 126:28163:1 126:3785:1 126:2149:1 2149:28173:1 126:28162:1 126:123:1	18
1069	21043	-230256000	13	28204:28214:1 21043:28199:1 21043:28203:1 21043:28206:1 28201:28200:1 21043:28205:1 21043:28198:1 21043:889:1 28201:28202:1 28203:28040:1 21043:28204:1 21043:28201:1	12
1070	11317	-256521600	16	28223:28225:1 20299:11316:1 11317:28226:1 28226:28223:1 20296:20298:1 11317:28230:1 11317:28227:1 11317:20299:1 11317:20296:1 28230:28229:1 28223:28224:1 11317:28112:1 11317:28228:1 20299:11315:1 20298:20294:1	33
1071	28126	-351216000	13	28126:28258:1 7344:14455:1 28126:23902:1 28253:28250:1 23902:28255:1 28126:28256:1 28257:19735:1 14455:14449:1 28126:28254:1 28126:7344:1 28126:28253:1 28126:28257:1	6
1072	28274	-20822400	11	28274:12109:1 28275:28284:1 28274:28293:1 28274:28275:1 28274:28278:1 28277:28285:1 28275:28292:1 28274:28301:1 28284:28286:1 28278:28277:1	37
1074	28350	231292800	11	10239:28353:1 28352:28359:1 28360:28355:1 28359:28358:1 28350:10239:1 28359:28356:1 28356:28354:1 28352:28360:1 28350:22767:1 28353:28352:1	2
1075	1272	608601600	24	1272:28397:1 1272:28386:1 1272:28396:1 28412:28389:1 1272:28410:1 28396:28384:1 1272:28411:1 28396:28390:1 28396:28383:1 28394:28392:1 1272:28408:1 28389:28387:1 1272:28412:1 28395:28393:1 28412:28385:1 1272:28418:1 1272:28409:1 1272:28419:1 28397:28394:1 1272:28407:1 1272:28395:1 1272:28391:1 1272:28388:1	40
1076	28424	528940800	27	28424:28441:1 28449:28458:1 28449:28447:1 28445:28438:1 28424:28442:1 28457:28445:1 28441:28437:1 28457:28460:1 28424:28444:1 28424:28429:1 28457:28452:1 28424:28462:1 28424:28461:1 28424:10327:1 28441:28439:1 28457:28459:1 28449:1272:1 28457:28446:1 28424:28451:1 28424:28453:1 28449:28440:1 28424:28448:1 28453:28457:1 28429:28443:1 28445:28449:1 28451:28450:1	18
1077	28462	528940800	107	28844:28831:1 28835:28837:1 28839:28701:1 28846:28829:1 28709:28697:1 28412:28694:1 28462:28692:1 28699:28674:1 28840:28693:1 28849:28844:1 28462:28717:1 28849:28838:1 28452:28700:1 28698:28832:1 28412:28826:1 28449:28846:1 28849:28709:1 28846:28458:1 28457:28446:1 28714:28460:1 28462:28461:1 28691:28689:1 28849:28835:1 28451:28450:1 28714:28666:1 28462:8497:1 28447:28843:1 28844:28836:1 28714:28…	423
1078	11722	-161740800	12	11722:8091:1 11680:8552:1 11722:11336:1 11336:18302:1 11722:23321:1 11722:11680:1 11722:28942:1 8552:28941:1 11680:8554:1 11722:28944:1 8552:28940:1	11
1079	14726	-420768000	12	11983:11985:1 14726:25081:1 14726:12075:1 14726:24361:1 14726:12081:1 14726:25082:1 14726:10279:1 14726:24546:1 12075:11983:1 11983:28956:1 14726:7624:1	33
1080	14657	-604886400	14	28969:28965:1 14657:28974:1 14657:28972:1 28974:28966:1 14657:28964:1 28969:28967:1 14657:28975:1 28974:28968:1 14657:14780:1 14657:28973:1 14657:28971:1 14657:28969:1 14657:28970:1	17
1085	29049	-423446400	17	29112:28256:1 29049:14695:1 2908:29053:1 29053:6493:1 29049:2480:1 29049:2908:1 1445:1464:1 2908:1445:1 1445:1467:1 29049:11431:1 29049:29112:1 29053:13651:1 29049:2808:1 13651:1466:1 14695:14451:1 13651:1446:1	42
1087	29208	-301276800	15	16240:29223:1 29227:29225:1 16240:29224:1 29208:29227:1 29227:29217:1 29208:16240:1 14968:14966:1 29224:14968:1 29208:29226:1 29208:29209:1 29223:29221:1 14968:14903:1 14966:14940:1 29227:29222:1	17
1089	29238	499910400	10	29270:29291:1 29291:29268:1 29238:29271:1 29291:29290:1 29271:29270:1 26379:29269:1 29238:29292:1 29270:29267:1 29270:26379:1	53
1091	29311	41904000	13	7362:7369:1 7369:7366:1 7366:7363:1 7369:7364:1 29311:29312:1 29311:7362:1 29312:6013:1 5793:5875:1 29311:5793:1 29312:5801:1 29311:5943:1 6013:5754:1	0
1092	2542	-167184000	15	9593:9592:1 4773:2535:1 2538:3555:1 3557:4773:1 2528:3552:1 4875:9593:1 3554:2528:1 2542:2538:1 4773:3548:1 3557:3558:1 9593:3557:1 2542:4875:1 9592:3554:1 2542:18934:1	33
1093	2545	-199929600	17	3563:29329:1 4773:2535:1 4773:4774:1 3557:3565:1 2545:3563:1 2545:3556:1 2542:2538:1 2545:2546:1 2542:9593:1 4773:3548:1 3556:4773:1 3563:2542:1 3557:3554:1 3557:3558:1 9593:3557:1 2545:3561:1	21
1096	23328	-351216000	18	23328:29353:1 7835:23316:1 7835:29351:1 23328:2801:1 23483:18361:1 23328:7835:1 23328:29354:1 23316:15575:1 18807:23483:1 23328:18807:1 23328:2802:1 23483:18812:1 23328:2842:1 23328:23325:1 2802:8666:1 23328:18365:1 18812:11323:1	28
1097	2588	-1062547200	10	2588:29364:1 3812:2581:1 29367:29365:1 2588:2587:1 2588:29367:1 29365:29366:1 2588:2584:1 29366:2583:1 2587:3812:1	4
1098	29368	-1124496000	11	2589:2865:1 2589:3821:1 29368:21509:1 2865:3815:1 3826:3816:1 2588:2587:1 2589:2588:1 2589:3827:1 2589:3826:1 29368:2589:1	12
1099	29369	-1196553600	11	29369:8588:1 2215:2211:1 29369:6671:1 29369:2641:1 29369:2215:1 2215:2227:1 29369:23519:1 2215:2230:1 29369:6677:1 29369:29370:1	5
1100	23519	-1106006400	20	2228:23520:1 23520:11747:1 29378:18212:1 23519:2307:1 3459:2226:1 2228:23517:1 2228:29374:1 29374:8579:1 23519:8587:1 23519:29376:1 2226:3292:1 8579:29380:1 3265:3459:1 23519:3265:1 23519:29378:1 23519:1904:1 23519:2228:1 23519:8583:1 23519:24900:1	9
1102	9977	-636422400	27	9977:9975:1 12443:22355:1 9977:29391:1 9977:9976:1 2250:16655:1 9978:14853:1 28122:16611:1 19747:29392:1 9977:22388:1 14853:22385:1 29393:12443:1 9977:9978:1 16665:29393:1 29391:29389:1 2250:16641:1 9977:19747:1 9977:20528:1 9978:9979:1 9978:2250:1 9977:29394:1 9977:28122:1 14853:24182:1 2250:16665:1 9977:29395:1 9978:9980:1 9977:19760:1	27
1103	18139	360201600	10	29416:29414:1 29416:29412:1 29413:29411:1 29416:18337:1 29413:27610:1 29416:29415:1 18139:29416:1 29411:29410:1 29415:29413:1	12
1104	24856	-72489600	13	29443:29440:1 24856:29441:1 24856:29444:1 29444:29446:1 29444:29457:1 24856:24624:1 29441:29456:1 29442:29462:1 24624:29443:1 29456:29450:1 29443:29451:1 29441:29442:1	20
1108	24557	-99100800	10	24557:3250:1 24557:29549:1 29544:29546:1 24557:29543:1 29546:29540:1 24557:29544:1 24557:28165:1 29546:29541:1 24557:29542:1	4
1109	29567	584928000	11	29567:29573:1 29567:29576:1 29567:24793:1 29574:24794:1 29567:29571:1 29575:29580:1 29567:29577:1 29567:29574:1 29567:29575:1 29567:29572:1	5
1110	10979	-599616000	13	10980:6877:1 6877:6873:1 10979:3232:1 10979:16717:1 10979:29581:1 6873:6874:1 6220:6875:1 10979:6883:1 29581:7320:1 10979:20476:1 20476:10980:1 6877:6220:1	4
1113	29634	-1179619200	12	29634:29637:1 29640:8575:1 29634:29639:1 29634:29640:1 29637:8577:1 23504:23509:1 29634:29636:1 29638:23504:1 29634:23787:1 29634:29638:1 23509:7795:1	7
1115	9436	-739065600	24	9436:11662:1 11662:11668:1 9436:28304:1 9436:23296:1 9436:9621:1 29652:2251:1 11668:29653:1 29650:29655:1 11662:11669:1 9436:28305:1 29650:9431:1 9436:29658:1 6254:29656:1 29650:11666:1 29650:29652:1 11668:6254:1 6254:29651:1 29658:29654:1 29658:29657:1 9436:26027:1 2251:3232:1 29654:9619:1 29658:29650:1	1
1116	11800	-1096761600	11	29676:8028:1 29676:29677:1 19483:29679:1 11800:19483:1 11800:29675:1 29678:11801:1 11800:29678:1 8028:1714:1 11800:29676:1 11800:19487:1	1
1117	11802	-1125705600	22	26325:26337:1 19690:26325:1 19690:29680:1 11802:19592:1 11802:29683:1 29683:26039:1 29683:29681:1 3752:11798:1 11802:29682:1 11798:1503:1 11793:19682:1 19595:11793:1 19682:19690:1 11802:29684:1 26325:1502:1 29681:19596:1 19592:3752:1 1503:1716:1 19595:19594:1 19690:19597:1 19596:19595:1	0
1118	11804	-1166400000	19	29692:15649:1 29687:12770:1 29694:29689:1 11804:6160:1 29683:29681:1 29692:29687:1 11804:29695:1 11804:29692:1 11804:29685:1 11804:29694:1 12770:1502:1 12770:29693:1 11804:29688:1 11804:29686:1 29695:29690:1 29693:29691:1 12770:1503:1 29695:29683:1	2
1119	13392	-731116800	14	23512:6658:1 13392:13386:1 13392:29741:1 13392:29739:1 23512:6481:1 29741:13358:1 13392:29743:1 29742:23512:1 13392:1638:1 13392:29742:1 13392:9617:1 23512:13382:1 13392:29712:1	2
1120	29744	-81302400	11	29760:29752:1 29750:29749:1 29760:29750:1 29744:29746:1 29744:29759:1 29747:29760:1 29747:29753:1 29751:29747:1 29744:29751:1 29744:29745:1	11
1123	4827	402278400	16	4827:29792:1 4827:29837:1 4827:29794:1 4827:29796:1 4827:2985:1 4827:29791:1 29793:29839:1 4827:29797:1 4827:29828:1 4827:29838:1 29792:29829:1 4827:29798:1 29797:29795:1 4827:29836:1 4827:29793:1	40
1124	6487	-331516800	14	6487:1466:1 6487:6493:1 6487:6898:1 6487:6896:1 6487:29765:1 29852:29851:1 6487:29852:1 6487:29853:1 6487:6490:1 29765:6491:1 29852:29850:1 29765:29843:1 6487:12061:1	30
1126	21516	-1078272000	11	3244:24890:1 21516:29865:1 3248:3243:1 21516:3225:1 29865:3240:1 3225:3248:1 3225:3228:1 3225:3242:1 3225:3244:1 21516:6268:1	8
1127	29873	431222400	12	29879:29901:1 29873:29899:1 29873:29879:1 29878:29877:1 29873:29898:1 29873:29878:1 29878:29876:1 29896:29895:1 29899:29897:1 29876:29900:1 29899:29896:1	20
1130	23509	-1129766400	13	23509:23519:1 29928:29374:1 23509:2227:1 29374:7795:1 23509:29927:1 23509:6677:1 23509:29925:1 23519:29378:1 23509:29926:1 6667:3459:1 29925:29928:1 29378:6667:1	1
1131	5992	-499824000	29	29943:29947:1 5992:29952:1 29939:29943:1 5992:29944:1 29946:29938:1 10992:29960:1 5992:29951:1 5992:1108:1 5992:29950:1 5992:29961:1 2615:5955:1 5969:20457:1 20456:10992:1 5992:29945:1 29961:2617:1 5992:29954:1 5992:29942:1 5992:20446:1 5992:29949:1 5992:29940:1 5992:29953:1 5992:29948:1 29941:2615:1 5992:29941:1 20446:20456:1 29942:29946:1 5992:5969:1 5992:29939:1	12
1133	6014	20995200	12	6014:10627:1 3696:5789:1 10627:10587:1 6014:13544:1 13544:26054:1 13544:19001:1 3696:5704:1 29962:5777:1 6014:21048:1 19001:29962:1 13544:3696:1	6
1134	10569	-141782400	15	10569:7584:1 10569:27851:1 29966:29967:1 10569:10860:1 10569:29966:1 10569:23399:1 10569:23394:1 14340:7583:1 10860:14340:1 10860:10856:1 10569:29965:1 29966:29977:1 10569:29963:1 10569:6354:1	24
1136	30046	357523200	15	30037:30023:1 30046:30041:1 30049:30050:1 30046:30057:1 30037:29979:1 30046:30047:1 30046:30049:1 30041:29985:1 30050:28953:1 30047:30048:1 30051:30037:1 30046:29989:1 28953:30034:1 30049:30051:1	21
1138	30057	509587200	13	30057:30128:1 30127:30126:1 30057:30127:1 30057:5059:1 30057:30130:1 30126:5161:1 30125:30124:1 30126:5149:1 30057:30132:1 30057:30131:1 30129:30125:1 30130:30129:1	57
1141	7795	-1053388800	33	1503:1904:1 7795:30178:1 14392:1502:1 30179:11751:1 11751:30181:1 30183:30186:1 1904:30170:1 30183:1935:1 11751:6656:1 1935:30185:1 30179:30177:1 7795:30183:1 30182:29380:1 3459:2226:1 1904:1911:1 30176:30187:1 1911:1746:1 7795:30168:1 7795:14392:1 7795:30179:1 7795:11750:1 30185:3459:1 2226:3292:1 30176:30180:1 30178:30184:1 30184:23513:1 30186:29635:1 30185:1782:1 7795:30182:1 14392:1503:1 3018…	17
1142	30188	407980800	22	30188:30217:1 30188:30212:1 30215:30226:1 30225:30215:1 30226:30239:1 30188:30195:1 30225:30248:1 30215:30246:1 30188:30247:1 30188:30225:1 30188:17947:1 23675:30249:1 30217:30345:1 30226:28452:1 30188:30213:1 30188:23675:1 30225:30199:1 30200:30254:1 30225:30343:1 30239:30252:1 30188:30200:1	160
1144	17371	-424915200	14	17370:17369:1 17371:30393:1 30395:15951:1 17371:30397:1 17371:17370:1 17370:17365:1 17370:17375:1 17365:14836:1 17365:17380:1 17370:15913:1 17370:30395:1 14836:10230:1 17365:17402:1	20
1145	30407	402278400	31	30407:30500:1 30411:30441:1 30407:30410:1 30407:30411:1 30407:30442:1 30407:30497:1 4538:30490:1 30407:30476:1 30407:30489:1 30407:4538:1 30407:30480:1 30498:30487:1 30407:30417:1 30498:30488:1 30503:10724:1 30407:30496:1 30407:30416:1 30407:30485:1 30411:30493:1 30407:30498:1 30480:30446:1 30407:30499:1 30407:30503:1 30440:30479:1 30407:30484:1 30493:30483:1 30407:30481:1 30407:30501:1 30407:304…	73
1146	30506	410227200	11	30509:30540:1 30509:30562:1 30506:30566:1 30506:30512:1 30506:30509:1 30506:30567:1 30553:30552:1 30540:30553:1 30567:30554:1 30506:30563:1	58
1147	10121	-149990400	58	10121:30607:1 10121:30585:1 30600:30595:1 30609:30610:1 30586:30653:1 30606:30575:1 30596:30586:1 30596:30573:1 30595:23383:1 25009:25137:1 10121:30580:1 10121:25009:1 10121:30600:1 10121:8091:1 30578:8092:1 10121:30601:1 10123:10244:1 30608:30579:1 10121:30599:1 30599:30596:1 30600:30590:1 30575:30574:1 10123:30570:1 10121:30577:1 10121:30598:1 30587:29084:1 10121:30588:1 30610:30645:1 30606:305…	58
1148	10238	157766400	28	24983:30694:1 10238:30695:1 30675:30676:1 10238:30699:1 30698:30692:1 10238:30675:1 10238:30718:1 10238:30665:1 10238:30670:1 10238:30627:1 10238:30717:1 10238:30663:1 30695:30696:1 10238:10256:1 10238:30693:1 10238:22796:1 10238:30667:1 10238:10257:1 10238:30666:1 22796:30678:1 10238:30700:1 10238:10239:1 10238:24983:1 10238:30697:1 10238:30698:1 10238:30671:1 10238:30668:1	60
1149	11065	212976000	23	11065:30775:1 30753:30765:1 11065:11117:1 11065:30766:1 11117:30752:1 11065:30763:1 11065:30839:1 11065:30735:1 11065:30773:1 11065:30840:1 30846:30847:1 11065:30734:1 11065:7193:1 30837:30754:1 11065:30769:1 11065:30837:1 11065:30774:1 30769:30767:1 11065:30764:1 11065:30753:1 11065:30846:1 11065:30732:1	101
1150	10279	-410227200	17	27296:10130:1 10279:30867:1 10279:12858:1 10279:30857:1 10279:30883:1 10279:15911:1 10279:30884:1 10279:30856:1 12858:12856:1 10279:27560:1 10279:30866:1 10279:27296:1 30884:24536:1 30882:30880:1 10279:12854:1 10279:30882:1	80
1151	29082	-29462400	13	29082:30575:1 29082:30957:1 29082:30951:1 29082:30961:1 29082:24154:1 29082:30970:1 30575:30574:1 29082:30889:1 29082:25143:1 29082:25241:1 29082:30962:1 29082:30960:1	16
1152	30860	-29462400	11	30860:30889:1 30860:30960:1 30860:30961:1 30575:30574:1 30860:30575:1 30860:30957:1 30860:25143:1 30860:24154:1 30860:25241:1 30860:30962:1	21
1153	10244	-43977600	22	10244:10243:1 10244:30990:1 10244:22565:1 10244:30992:1 28984:22887:1 30992:10254:1 22569:25143:1 10244:6498:1 22569:30991:1 30989:30988:1 10244:29097:1 30992:30986:1 10244:25257:1 10244:30860:1 10244:22569:1 10244:30572:1 6498:30989:1 10244:30982:1 10244:10259:1 30988:30984:1 22569:28984:1	37
1155	10246	-83548800	16	31027:10243:1 10124:10123:1 31027:31029:1 10246:30606:1 10246:31027:1 10243:25257:1 25257:30625:1 10244:30572:1 31027:25244:1 10246:10124:1 10243:10244:1 10246:25240:1 10243:25143:1 10123:31026:1 31027:31025:1	10
1156	31035	-74304000	18	29082:30575:1 29082:30961:1 29082:24154:1 31035:29097:1 22569:30970:1 31035:31043:1 31035:22569:1 30575:30574:1 31035:24168:1 31035:31041:1 31015:29082:1 31035:31036:1 31035:31015:1 31035:30577:1 30577:31037:1 31015:28976:1 31035:24050:1	10
1157	30871	-135734400	14	10234:30577:1 31015:30860:1 30860:30574:1 30871:10234:1 30871:31046:1 31015:31016:1 30871:31044:1 10234:31015:1 30871:31047:1 30871:31048:1 30871:31049:1 30871:31045:1 10234:24050:1	6
1159	31069	-198720000	93	31027:10243:1 22558:31071:1 10234:31035:1 10123:31026:1 30594:31044:1 31094:30583:1 10121:30588:1 31069:31110:1 31108:31138:1 31116:30598:1 31069:31124:1 31144:31073:1 10243:10244:1 31069:31101:1 31015:31016:1 31070:31144:1 31069:31114:1 31070:31106:1 31142:31091:1 30596:30586:1 31069:12501:1 31109:30587:1 31069:31099:1 10234:31015:1 31124:24091:1 31069:31107:1 31069:24079:1 10234:24060:1 24079:3…	223
1160	30509	428544000	16	30509:30540:1 30509:31261:1 30509:30562:1 30509:31277:1 30509:31278:1 30552:31276:1 31269:30550:1 30509:31270:1 31279:31269:1 30509:31279:1 30553:30552:1 30540:30553:1 30509:31267:1 30509:22706:1 30562:31271:1	21
1162	31328	368064000	24	31339:31371:1 31332:30217:1 31371:31375:1 31328:31333:1 31328:31340:1 31340:31339:1 31371:31374:1 31371:31372:1 31331:31338:1 31338:31369:1 31356:31357:1 31340:31373:1 31329:31358:1 31374:31356:1 31328:10323:1 31328:31332:1 31333:31331:1 31338:31359:1 31328:31337:1 31330:31329:1 31328:31336:1 31371:31370:1 31333:31330:1	33
1164	30606	-46224000	15	30606:31390:1 30606:30575:1 30606:30960:1 30571:30889:1 31390:22887:1 30575:30574:1 30606:30982:1 30990:30624:1 30571:30990:1 30606:29097:1 30571:8148:1 30606:30571:1 30606:30572:1 30982:30888:1	2
1165	31391	-296006400	10	12005:31399:1 31391:12005:1 12005:31395:1 31392:31396:1 31391:25067:1 31391:12002:1 31391:31394:1 12005:31392:1 25067:30724:1	3
1166	31411	378691200	13	31411:31424:1 31415:31414:1 31411:31429:1 31411:31415:1 31413:31412:1 31414:31413:1 30938:30936:1 31424:31420:1 30938:30935:1 30936:31423:1 31411:30938:1 31413:31428:1	12
1167	31430	241920000	13	31433:31441:1 31433:31445:1 31438:31433:1 31430:31435:1 31430:31438:1 31432:31439:1 31432:31443:1 31432:31437:1 31437:31431:1 31430:31436:1 31435:31432:1 31441:31440:1	3
1169	31474	504921600	25	31539:31549:1 31553:31550:1 31557:31545:1 31540:31538:1 31537:31557:1 31555:31544:1 31537:31540:1 31474:31547:1 31474:31558:1 22897:30971:1 31549:31548:1 31539:22676:1 22897:31539:1 31474:31553:1 31474:22897:1 22897:31555:1 31539:31537:1 31537:31541:1 31474:31554:1 31537:31552:1 31474:31556:1 31544:31536:1 31474:31543:1 22897:31551:1	67
1170	31560	489024000	19	31582:31575:1 31605:31616:1 31560:22704:1 31582:31580:1 31560:31582:1 31578:31603:1 31578:31579:1 31560:31614:1 31560:22678:1 31577:31619:1 31560:31578:1 31560:31615:1 31582:31577:1 31560:31617:1 31560:22676:1 31560:31608:1 31575:31576:1 31560:31605:1	61
1171	31633	446947200	16	31634:31649:1 31650:31647:1 31655:31650:1 31652:31651:1 31649:31646:1 31633:31648:1 31646:31643:1 31650:31645:1 31633:31634:1 31654:31642:1 31633:31655:1 31654:31652:1 31634:31654:1 31634:31653:1 31633:30554:1	15
1172	30954	483753600	30	30954:31733:1 31715:31735:1 31715:31709:1 31737:30565:1 31715:31729:1 30954:31676:1 30954:31715:1 31709:31724:1 31724:31720:1 31738:31734:1 31715:4383:1 31024:31706:1 30954:31726:1 31734:31732:1 4383:4433:1 30954:31737:1 30565:31725:1 31737:31736:1 31715:31727:1 4383:4373:1 31715:31738:1 31720:31716:1 30954:31719:1 31735:31731:1 31715:31730:1 31727:31728:1 31737:10347:1 31731:31680:1 31737:31024:1	64
1175	30937	123552000	20	30937:31813:1 30937:31837:1 31839:31827:1 31837:31835:1 31835:12238:1 30937:31828:1 30937:31834:1 31835:31824:1 30937:31839:1 31835:31840:1 30937:11183:1 31827:31832:1 31835:31826:1 30937:30943:1 30937:31821:1 31826:12239:1 31837:31833:1 31837:31829:1 30937:31820:1	47
1176	31821	123552000	28	31821:31886:1 31839:31827:1 31876:31877:1 31828:31922:1 31827:31832:1 31840:11169:1 31821:31828:1 31821:31839:1 31839:31879:1 31840:31902:1 31878:31826:1 31839:31896:1 31875:31824:1 31840:31876:1 31821:31837:1 31837:31835:1 31835:31878:1 31837:31829:1 31902:12238:1 31821:30937:1 31821:31898:1 31835:31840:1 31837:31880:1 31826:12239:1 31837:31833:1 31821:31834:1 31837:31875:1	83
1178	31954	81475200	10	31954:31957:1 31954:30062:1 31954:31960:1 31956:31963:1 31954:31955:1 31954:31959:1 31954:28286:1 31954:31956:1	7
1179	31173	407548800	12	31173:32028:1 30963:32029:1 31173:32026:1 32030:32027:1 31173:32042:1 30963:32030:1 31173:30963:1 31173:32025:1 31173:30958:1 32025:32041:1 31173:25424:1	13
1180	30939	402278400	10	30941:30938:1 30939:30955:1 30941:32043:1 30939:31424:1 31424:31420:1 30938:30935:1 30939:30941:1 30939:31428:1 30938:12986:1	3
1183	32101	65750400	10	29056:22619:1 22553:22595:1 29056:32104:1 29056:32109:1 32101:29056:1 22595:22609:1 32101:29057:1 22619:22553:1 22553:22603:1	21
1184	25133	44582400	18	25133:32130:1 10373:32126:1 32125:25294:1 32128:32127:1 25294:32128:1 32136:32125:1 32124:10373:1 32126:32137:1 32126:25418:1 25133:32136:1 32136:32135:1 25133:32124:1 32137:31398:1 32126:32132:1 32125:25116:1 32125:32133:1 32130:32129:1	5
1187	30966	178761600	15	30966:32216:1 30966:31208:1 30966:32204:1 30966:32210:1 30966:30692:1 32210:31203:1 30966:32211:1 30966:32212:1 30966:32214:1 32214:32213:1 30966:32209:1 32212:30631:1 32216:30964:1 32209:32215:1	14
1188	31680	620611200	23	32226:4401:1 32251:31536:1 32246:32244:1 31680:32247:1 31680:32248:1 31680:32251:1 31680:32246:1 32246:32237:1 31680:32238:1 32248:32243:1 4401:4398:1 31680:32235:1 32251:32234:1 32244:32240:1 31680:32241:1 31680:32239:1 31680:31708:1 31680:32250:1 31680:31678:1 32246:32226:1 31680:25308:1 31680:32249:1	19
1189	22707	608601600	19	25959:32282:1 25967:32283:1 25972:25970:1 22707:32293:1 32293:32290:1 22707:10476:1 25959:32291:1 22707:32285:1 22707:25980:1 25968:25967:1 22707:25972:1 22707:25965:1 25972:25968:1 22707:25988:1 22707:32287:1 22707:32292:1 25970:32286:1 22707:25959:1	33
1191	32197	587606400	12	32330:32332:1 32197:32064:1 32064:32334:1 32335:32329:1 32064:22675:1 32064:32330:1 32197:32335:1 32197:32336:1 32064:32333:1 32329:32331:1 32197:32201:1	2
1192	32099	521078400	17	14034:14032:1 32354:32351:1 32354:32358:1 32354:32350:1 32099:32354:1 32358:32356:1 32354:31467:1 32099:32359:1 32359:14038:1 32351:32349:1 32349:31547:1 32358:14034:1 32099:14012:1 32356:32352:1 31547:32353:1 32099:32357:1	17
1193	32360	533779200	16	32363:32361:1 25953:25974:1 25959:32291:1 32360:32363:1 25989:25975:1 32360:30566:1 32360:32362:1 32360:28703:1 32360:25953:1 25953:22707:1 25974:25973:1 25989:25971:1 22707:25959:1 25953:25989:1 25953:25976:1	4
1194	32364	490233600	12	32364:32381:1 32364:32382:1 32375:32373:1 32364:32380:1 32364:32377:1 32349:32379:1 32364:32099:1 32351:32349:1 32364:32375:1 32375:32365:1 32380:32351:1	13
1197	32379	615254400	10	32379:14056:1 32374:32428:1 32379:32423:1 32374:32424:1 32433:32429:1 32379:32432:1 32379:32374:1 32374:32433:1 14056:32430:1	8
1198	32087	615254400	13	32087:32438:1 32087:32079:1 32087:32249:1 32249:32441:1 32441:32442:1 32087:32437:1 32087:32435:1 32087:4429:1 32079:32436:1 32087:30705:1 32087:32248:1 32087:32439:1	1
1199	32450	566524800	41	32493:32480:1 32481:32471:1 32493:32476:1 32494:32497:1 32458:32475:1 32489:32484:1 32450:32458:1 32448:32474:1 22676:32482:1 32493:32483:1 32450:32495:1 32489:30549:1 32493:32485:1 32474:32447:1 32450:32459:1 32489:32493:1 32490:22676:1 32480:32487:1 32498:32488:1 32497:32489:1 32450:32494:1 32450:32496:1 32473:22675:1 32499:32486:1 14068:32448:1 32485:14068:1 32498:32491:1 32445:32446:1 32497:3…	19
1200	32501	582336000	12	32501:32509:1 32501:32521:1 32518:30549:1 32510:32516:1 32520:32488:1 32501:32518:1 32501:32520:1 32518:32510:1 32516:32515:1 32501:32517:1 32501:32519:1	12
1201	30551	579657600	11	30551:32528:1 30551:32488:1 30551:25309:1 14068:32448:1 30551:32490:1 32490:30549:1 30549:14068:1 32530:32531:1 30551:32333:1 30551:32530:1	9
1202	25309	579657600	19	25309:32615:1 30549:32443:1 32501:32509:1 32443:32616:1 32518:30549:1 25309:32333:1 25309:32618:1 25309:32501:1 25309:30551:1 32443:32482:1 32501:32488:1 25309:32530:1 32501:32518:1 32482:32516:1 32530:32531:1 32616:32614:1 32618:32617:1 32482:22675:1	101
1203	25437	609984000	10	32646:32645:1 25437:32649:1 31527:31522:1 32649:32648:1 32648:31527:1 25437:25434:1 25437:32401:1 31527:32646:1 25437:32650:1	6
1204	32651	612662400	10	32656:32660:1 32661:32657:1 32651:31596:1 32661:32658:1 32658:32656:1 32651:32659:1 32651:32654:1 32660:32655:1 32651:32661:1	2
1206	32710	589075200	12	32710:32725:1 32710:32721:1 32710:32737:1 32710:32715:1 32710:32735:1 32710:32724:1 32725:32722:1 32710:32732:1 32733:32731:1 32721:32736:1 32710:32733:1	17
1207	31470	575856000	18	31470:31466:1 31470:32791:1 31470:31473:1 31466:32795:1 31470:32792:1 32795:32782:1 31470:32796:1 32788:32778:1 32795:32786:1 32791:32785:1 31470:32376:1 31470:32809:1 31470:32794:1 31466:32789:1 31470:32790:1 32796:32788:1 31473:32808:1	47
1208	30565	570672000	18	32828:32826:1 32826:32817:1 30565:32827:1 30565:10345:1 30565:30561:1 30565:32820:1 32826:31725:1 30565:30525:1 31725:31718:1 31725:32824:1 30542:32334:1 31725:32249:1 32825:32823:1 31725:30542:1 30565:32818:1 30565:32828:1 30561:32825:1	5
1209	32829	185241600	10	32829:31834:1 32829:32831:1 31832:32173:1 32829:31840:1 31876:32830:1 32829:32833:1 31840:31876:1 31827:31832:1 32829:31827:1	6
1211	25143	27475200	10	25143:32851:1 25143:32856:1 31390:22887:1 30991:30953:1 30991:31186:1 25143:28984:1 25143:31390:1 25143:30991:1 25143:22569:1	20
1213	29515	528508800	10	32891:15833:1 32891:32898:1 29515:32891:1 32900:32899:1 32898:32895:1 32900:32897:1 29515:32900:1 29515:29513:1 32900:32896:1	11
1215	32382	520560000	18	32379:14056:1 32382:32940:1 32382:30554:1 32382:32379:1 31547:32370:1 32382:32376:1 32379:32374:1 32382:32945:1 32382:32935:1 31547:32353:1 32382:32938:1 32382:32351:1 32382:32941:1 32382:32936:1 32382:8472:1 32382:32946:1 32351:31547:1	42
1216	2689	-153878400	16	2689:32955:1 32954:32952:1 2689:898:1 2689:899:1 32955:22575:1 2689:27762:1 2689:24052:1 2689:32953:1 32956:32954:1 2689:32957:1 2689:32959:1 2689:11848:1 2689:32958:1 899:32964:1 2689:32956:1	8
1217	21548	-619574400	18	21548:21540:1 21548:21542:1 32992:14273:1 32994:32986:1 32993:32992:1 21547:3822:1 21548:32987:1 32994:32995:1 21541:21547:1 21548:32991:1 21546:16217:1 32986:26088:1 21548:32994:1 26088:26085:1 21547:21546:1 32994:32993:1 21548:21541:1	16
1219	8079	78796800	13	33051:33037:1 8079:33035:1 8079:33038:1 8079:5404:1 33051:11950:1 8079:8122:1 8079:33052:1 8079:24162:1 5404:5425:1 8079:33053:1 33038:33051:1 8079:13089:1	37
1220	5404	147225600	11	5404:14878:1 5404:18356:1 5424:5447:1 5424:5448:1 5404:33068:1 5404:5424:1 5404:33070:1 5404:5425:1 5425:33069:1 5404:8600:1	3
1221	5425	210384000	10	5425:33076:1 5425:5448:1 5425:5447:1 5425:33078:1 5425:14872:1 5425:33077:1 5425:33079:1 5425:33075:1 5425:33069:1	17
1223	33124	-411696000	11	33129:33130:1 33124:27775:1 33124:13519:1 33124:33129:1 33124:33125:1 33124:33134:1 33124:33127:1 33124:33135:1 33124:33126:1 33124:33128:1	9
1224	20712	137808000	11	20162:27246:1 5785:20700:1 20712:20705:1 20712:20707:1 33142:33141:1 33142:20686:1 5785:20701:1 20712:5785:1 20686:20162:1 20712:33142:1	2
1225	33143	-1183507200	11	33143:33144:1 33146:2641:1 33144:2225:1 2225:2213:1 33148:33145:1 33143:33147:1 33148:29640:1 2641:8563:1 33144:33146:1 33146:33148:1	1
1226	8563	-1156032000	13	8576:8568:1 8571:6669:1 6667:2860:1 33149:6667:1 8576:8567:1 8563:23504:1 8568:33149:1 8571:8577:1 8563:8576:1 8563:8572:1 23504:23518:1 8572:8571:1	2
1227	33148	-1166400000	22	8571:3269:1 8571:8577:1 33148:33159:1 33148:29640:1 6667:2860:1 8572:8571:1 3269:6667:1 33148:8570:1 8563:8576:1 33148:8574:1 6667:33154:1 33148:8563:1 33148:8564:1 33148:33158:1 8563:8572:1 33156:8566:1 33145:24908:1 33156:33157:1 33158:33145:1 33145:33156:1 33158:8567:1	11
1229	2228	-1098230400	17	2228:23520:1 2228:24913:1 2228:3321:1 2228:24909:1 7795:30170:1 2228:1781:1 24899:29374:1 24909:24899:1 2228:23517:1 7795:29380:1 29374:7795:1 2228:33172:1 3459:1782:1 29380:3459:1 23520:33173:1 23517:33167:1	7
1230	18924	-23414400	15	18924:33174:1 33177:18941:1 18924:3726:1 18924:20278:1 18924:27811:1 33174:33176:1 3726:9064:1 18924:33180:1 27811:11406:1 18924:18929:1 3726:33177:1 3726:11397:1 33178:33175:1 33174:33178:1	8
1231	11585	-49680000	11	18924:33178:1 11585:9071:1 11585:33185:1 18924:3726:1 18924:27811:1 11585:18924:1 11585:11364:1 33178:3724:1 27811:11406:1 3726:33177:1	10
1232	18938	-55296000	15	13563:11593:1 11359:13556:1 13563:33185:1 13563:33188:1 11591:23138:1 33188:33195:1 18938:33189:1 33194:11359:1 13563:33204:1 33188:33194:1 33189:13563:1 18938:33203:1 11593:11591:1 18938:33186:1	51
1233	33178	18316800	12	33208:9564:1 33178:33208:1 33178:18978:1 33178:3724:1 33178:33207:1 33178:4804:1 33178:33175:1 33207:33206:1 9564:9588:1 33178:33209:1 33178:11607:1	14
1234	4783	141868800	16	4783:9639:1 33190:18961:1 18968:18963:1 9070:33217:1 18962:33190:1 4783:7611:1 18962:9070:1 7611:9573:1 4783:18964:1 18964:18965:1 18968:18960:1 18964:18962:1 4783:18955:1 4783:18968:1 4783:4785:1	10
1236	33236	-407548800	16	33236:33255:1 33254:33249:1 33236:33260:1 33260:33257:1 33218:16244:1 33236:33218:1 33236:33250:1 33236:33256:1 33236:33259:1 33236:33253:1 33254:33252:1 33236:11304:1 33218:33225:1 33254:11319:1 33236:33254:1	15
1237	20106	-22982400	15	20106:33279:1 20106:29228:1 20106:33271:1 20106:33272:1 20106:33288:1 33273:33281:1 20106:33280:1 33281:33276:1 33271:33278:1 20106:33273:1 20106:33289:1 33289:20126:1 20106:29229:1 33271:5586:1	16
1238	14939	-120873600	12	14939:33297:1 14939:29213:1 14939:6466:1 14920:14906:1 14939:33300:1 14906:33305:1 29213:33301:1 33299:33298:1 14939:33299:1 6466:14920:1 14939:14922:1	9
1239	27337	-231465600	20	27337:3786:1 27337:33327:1 14945:33334:1 27337:33329:1 27337:33340:1 33329:33338:1 28228:33331:1 27337:33332:1 27337:1430:1 27337:28228:1 33337:33333:1 33340:33336:1 27337:33341:1 33338:33330:1 28228:33244:1 28228:33335:1 33340:14945:1 33339:33337:1 27337:33339:1	39
1241	33384	-273628800	12	33384:33391:1 33392:33388:1 33384:33390:1 33384:33394:1 33384:33392:1 33384:33385:1 33393:1214:1 33385:33389:1 33384:33248:1 33384:33393:1 33392:33245:1	16
1242	29217	-173232000	15	29217:33403:1 29217:29219:1 29219:33409:1 29217:32954:1 14913:33405:1 33408:33400:1 29217:29218:1 29217:33407:1 29217:33406:1 33407:33404:1 33410:33408:1 33409:33410:1 33408:14913:1 29219:29210:1	13
1244	15948	-175046400	19	15948:33443:1 15948:33245:1 15948:14918:1 15948:33442:1 15948:28200:1 15948:19289:1 14931:14920:1 15948:14931:1 15948:33446:1 15948:33448:1 15948:21835:1 15948:33445:1 15948:33447:1 15948:33444:1 33449:33331:1 21835:33450:1 15948:10806:1 15948:33449:1	14
1245	20251	-288057600	10	33463:14901:1 20251:10840:1 20251:33465:1 15948:33450:1 33463:27337:1 20251:10838:1 20251:33464:1 20251:33463:1 33464:15948:1	3
1246	19087	395539200	21	33482:33483:1 33483:33480:1 33482:19154:1 19087:24751:1 19097:33469:1 33473:19097:1 19087:33478:1 19087:33466:1 19097:27767:1 27767:33482:1 33482:33485:1 19087:33467:1 33484:19150:1 33473:24720:1 19087:33472:1 33469:33468:1 33466:33473:1 33483:33484:1 24720:33479:1 19087:33481:1	9
1247	19109	374630400	18	33482:33483:1 33492:17949:1 19087:24751:1 33488:33491:1 33473:19097:1 33493:3033:1 19109:33494:1 19087:33466:1 33488:33493:1 19109:33492:1 33494:19087:1 19097:33482:1 33488:33467:1 33466:33473:1 33483:33484:1 19109:33487:1 19109:33488:1	5
1248	23491	31536000	11	33518:33517:1 23491:33529:1 23491:33518:1 23491:33525:1 23491:33524:1 23491:33516:1 23491:7448:1 23491:33519:1 7448:14608:1 33524:33528:1	10
1249	23297	-731116800	19	23297:29650:1 11668:6254:1 33538:33539:1 23297:11667:1 23297:11668:1 33539:33536:1 11668:29653:1 29650:9431:1 29653:3227:1 33537:2251:1 9618:29652:1 9618:11665:1 23297:28304:1 6254:29656:1 23297:9618:1 9431:33538:1 33539:33535:1 33535:33537:1	1
1250	26533	-1040169600	35	26533:11571:1 26533:33542:1 11565:11569:1 26533:14392:1 23229:1955:1 26533:12433:1 10033:11563:1 23235:16292:1 1955:18513:1 12444:10033:1 16320:33541:1 1955:14411:1 16320:22377:1 26533:19476:1 18513:1691:1 33549:22382:1 12444:13455:1 12433:11565:1 12433:12444:1 10033:1503:1 12444:22378:1 12433:23229:1 10033:11575:1 11565:10035:1 23235:16319:1 26533:33549:1 1955:23235:1 11569:16320:1 26533:33550:1…	33
1251	33551	-1065139200	86	26533:11571:1 33551:33620:1 33617:1764:1 33551:33644:1 33551:1941:1 33551:2781:1 33642:33634:1 33645:33633:1 11560:33640:1 33551:33628:1 33551:2092:1 33638:33621:1 33551:33619:1 33616:6921:1 33551:11568:1 2774:3893:1 33641:26338:1 1938:1725:1 33551:33629:1 33551:6928:1 33551:33648:1 33551:1720:1 11576:33641:1 33551:11570:1 33643:11576:1 33551:33647:1 1938:33560:1 11565:11560:1 33551:33636:1 33551…	124
1252	14554	-326160000	29	33659:3603:1 33667:21011:1 18232:18233:1 33669:33670:1 14554:7819:1 14554:22045:1 14554:33669:1 3603:33653:1 14554:14552:1 6954:18232:1 14554:33667:1 7819:11323:1 14960:23097:1 33667:3602:1 14554:14551:1 14551:14960:1 14554:33678:1 14554:14699:1 14554:33659:1 14554:33658:1 14554:33671:1 3590:14080:1 14554:23086:1 33653:17578:1 14554:12590:1 14554:6954:1 14554:3590:1 33667:3595:1	78
1253	20545	-204076800	13	20545:33684:1 20548:33681:1 6893:20547:1 20545:6893:1 20548:4010:1 20547:23768:1 6893:14678:1 3992:33683:1 20548:3992:1 20545:33680:1 20545:20548:1 20545:33682:1	4
1254	3993	-239414400	19	33707:33706:1 6893:20922:1 6893:20547:1 3993:3989:1 3993:3988:1 25756:14676:1 3993:18787:1 3993:1036:1 6893:14678:1 1036:3992:1 14678:4006:1 3993:6893:1 33707:25756:1 3993:3985:1 3993:4010:1 3993:33705:1 3993:1037:1 20922:33707:1	18
1255	22338	-189388800	23	22338:20460:1 20460:19287:1 22338:33727:1 22338:1251:1 22338:20232:1 33734:33724:1 1251:19283:1 33730:33725:1 14935:33729:1 33730:33728:1 22338:33734:1 22338:33722:1 22338:14940:1 19287:15903:1 22338:20926:1 22338:22360:1 33722:33723:1 33728:27421:1 33730:14935:1 22338:33731:1 22338:33730:1 22338:33726:1	45
1256	2480	-370915200	11	4004:4008:1 25881:28052:1 2480:33764:1 2480:25881:1 2480:4003:1 33765:16696:1 2480:33770:1 2480:33765:1 16696:33769:1 4003:4004:1	13
1257	27427	-455068800	11	29388:23904:1 19742:33718:1 27427:20527:1 23904:16323:1 27427:25882:1 27427:20480:1 23904:2480:1 25882:29388:1 27427:33773:1 23904:19742:1	4
1258	22384	-647049600	15	22384:19753:1 22387:16641:1 22384:19767:1 22384:33776:1 22387:16671:1 19770:2250:1 22387:33774:1 22387:28122:1 22384:19770:1 6927:28049:1 22384:22387:1 19770:19747:1 28122:6927:1 22384:9977:1	8
1259	22387	-631152000	20	22387:33779:1 22387:2250:1 33780:28122:1 22387:16641:1 22387:33781:1 33779:20536:1 22387:24183:1 22387:16671:1 33782:19747:1 22387:33774:1 6927:28049:1 22387:28137:1 28122:16611:1 22387:9979:1 19747:29392:1 28122:33778:1 33782:33780:1 28122:6927:1 22387:33782:1	49
1261	27338	-264470400	10	27338:28052:1 27338:22367:1 27338:4011:1 4011:4006:1 27338:22339:1 27338:20530:1 27338:10823:1 27338:3992:1 27338:33785:1	21
1262	24094	-178675200	11	24094:33831:1 24094:24083:1 24094:33828:1 24094:33834:1 33831:33833:1 33835:33830:1 33833:33835:1 33830:33832:1 33833:20906:1 33832:33829:1	3
1264	11751	-1007164800	18	29376:6654:1 11751:33851:1 33855:2226:1 11751:6656:1 6656:23924:1 33853:33852:1 6654:33853:1 2226:3292:1 11751:33854:1 6672:29376:1 11751:30181:1 33851:3459:1 11751:6672:1 11751:8565:1 6672:6666:1 11751:33855:1 2226:3323:1	1
1265	27783	149817600	17	27783:33861:1 27783:33884:1 27783:33864:1 27783:33869:1 33868:33867:1 27783:33862:1 33856:33859:1 27783:33860:1 27783:33857:1 27783:33863:1 27783:33856:1 33884:33885:1 27783:33887:1 27783:33886:1 27783:33895:1 27783:33868:1	25
1266	7748	583718400	56	7748:33958:1 7748:26786:1 7748:33943:1 7748:34006:1 7748:34009:1 33963:34024:1 7748:33957:1 7748:33946:1 33951:33940:1 7748:34008:1 33962:33956:1 7748:34010:1 7748:34023:1 7748:33991:1 33946:33929:1 7748:33942:1 7748:33960:1 33960:34007:1 7748:33948:1 33965:33959:1 34008:33934:1 34023:33933:1 34009:33965:1 7748:7750:1 33942:33931:1 34009:33962:1 33962:33955:1 7748:33988:1 7748:33954:1 7748:34004:…	91
1268	21084	68256000	10	21079:5783:1 21084:21079:1 21084:34049:1 21084:10616:1 13566:21080:1 21084:34050:1 21084:13566:1 13566:21081:1 21081:5842:1	3
1279	34113	243129600	11	34113:34118:1 34120:34122:1 34113:34121:1 34113:8169:1 34113:34114:1 34113:8023:1 34121:34123:1 34113:14058:1 34113:34120:1 34113:34119:1	5
1280	27682	-514252800	11	34145:2254:1 13232:34147:1 27682:34145:1 13232:12556:1 2254:2247:1 27682:16648:1 27682:34146:1 27682:7319:1 27682:27681:1 16648:13232:1	4
1282	7066	570672000	21	7066:21668:1 34182:34180:1 7227:21673:1 7066:7176:1 7066:34184:1 7225:34183:1 7227:7225:1 7225:7203:1 21729:7227:1 7225:7250:1 7066:34178:1 7225:7222:1 21668:34170:1 21673:7226:1 7225:34186:1 7066:7219:1 7225:7223:1 21668:34182:1 7066:21729:1 21729:34185:1	10
1283	34188	360201600	13	34213:34211:1 34188:34216:1 34188:34213:1 34188:34193:1 34188:34214:1 34188:34215:1 34194:34192:1 34188:34194:1 34192:34190:1 34190:34210:1 34211:34212:1 34192:34191:1	16
1284	6482	-1104537600	12	6482:34243:1 6482:1935:1 34240:29374:1 3459:2226:1 1935:3459:1 6482:6667:1 2226:3292:1 6482:23514:1 6482:34240:1 6482:34241:1 34241:11750:1	2
1286	34277	-581299200	12	34277:34286:1 34282:34283:1 34284:34281:1 34277:718:1 34277:34279:1 34277:34285:1 34282:34280:1 34285:34282:1 34277:34287:1 34277:34278:1 34277:34284:1	3
1287	34290	-1175558400	10	11804:6160:1 11804:29695:1 34290:11804:1 11802:1503:1 29695:11802:1 11802:1502:1 11804:29688:1 29695:29690:1 34290:11803:1	1
1288	13452	-970531200	15	13452:13445:1 1230:2776:1 13446:34302:1 13452:13451:1 1230:13446:1 13446:9988:1 2781:9990:1 2776:28128:1 2781:13454:1 13452:2781:1 2781:1230:1 2781:13455:1 2781:13453:1 2776:13443:1	8
1289	31130	270086400	13	13800:13815:1 13815:13801:1 13810:13811:1 14058:13812:1 13815:13814:1 13801:14058:1 31130:31156:1 13815:13813:1 14058:31222:1 13800:13804:1 13815:13810:1 31130:13800:1	6
1291	12564	-610156800	10	12564:27682:1 12564:12567:1 27682:2254:1 12564:12563:1 27682:27681:1 12564:9601:1 9601:19746:1 12564:27594:1 9601:12560:1	3
1293	3288	-662688000	10	34367:3296:1 3288:34368:1 34371:34369:1 3296:34370:1 22017:34367:1 3288:34364:1 3288:34366:1 3288:22017:1 3288:34371:1	4
1294	11336	-102124800	17	11336:29329:1 11336:6354:1 11336:11841:1 18302:6357:1 34377:34375:1 11336:34377:1 11336:18302:1 29329:34376:1 11336:34378:1 34375:3549:1 6358:18810:1 6357:34373:1 18810:27712:1 34374:18146:1 34375:34374:1 6354:6358:1	29
1295	8080	-10195200	15	8080:34423:1 24114:19802:1 8085:34400:1 8080:34403:1 8080:8087:1 24116:8085:1 8080:24114:1 24114:34399:1 8088:34404:1 34403:24031:1 8080:8088:1 8080:8107:1 34423:8079:1 8080:24116:1	39
1296	18042	-152668800	23	18042:26240:1 18042:18076:1 18008:18025:1 18042:10998:1 18008:11331:1 18042:18459:1 26240:2434:1 12775:12776:1 18042:18043:1 18043:18073:1 18042:10567:1 18042:18008:1 18042:18172:1 18025:12778:1 18042:26241:1 18042:13189:1 18025:5273:1 18043:18034:1 13189:5262:1 18042:10988:1 18042:16191:1 18042:12775:1	50
1297	14551	-252460800	12	14551:18040:1 14551:10989:1 14549:6045:1 14551:34433:1 14551:14549:1 14549:26237:1 14960:14546:1 14549:20911:1 34433:18042:1 26237:26238:1 14551:14960:1	22
1299	34454	-377481600	14	34454:123:1 34453:16244:1 34454:34453:1 34454:34452:1 34454:34472:1 34473:33384:1 34454:34464:1 34454:34474:1 1085:34437:1 34454:34473:1 34454:26123:1 34454:1085:1 34454:34475:1	16
1300	34478	-407548800	11	34478:10132:1 34479:34482:1 33218:16244:1 34478:34454:1 33218:33231:1 34478:34479:1 34478:34480:1 34480:34481:1 34454:33384:1 34478:33218:1	7
1302	9961	-640483200	15	9961:1080:1 9961:9962:1 9962:34505:1 9961:28106:1 9961:34506:1 32994:32995:1 9961:21548:1 34504:34503:1 34503:14273:1 21548:32994:1 9961:19769:1 9961:34504:1 32994:14274:1 9961:34502:1	7
1303	21907	-107568000	18	21907:21901:1 21907:21899:1 21898:21916:1 12723:12734:1 21907:21905:1 12729:7916:1 12734:12737:1 21898:21915:1 12734:12729:1 21907:11231:1 21907:21898:1 12735:12730:1 21907:21903:1 34509:12723:1 21907:34509:1 21907:21897:1 12723:12735:1	1
1304	34510	-497145600	26	34523:34524:1 34510:34545:1 34510:34521:1 23960:12460:1 34510:19208:1 24512:24012:1 34510:34516:1 34510:23957:1 34510:34523:1 34516:34519:1 34510:23960:1 34510:34520:1 34519:34541:1 34510:12534:1 34510:24512:1 34518:34515:1 34513:34514:1 19208:34518:1 34510:34522:1 34515:23981:1 34514:34540:1 34510:34513:1 34515:23958:1 34518:34517:1 34510:34527:1	28
1306	34616	-394588800	10	34616:26281:1 34616:34617:1 34616:34620:1 34616:34619:1 34616:34622:1 34616:34630:1 34616:34632:1 34616:34631:1 34616:34618:1	11
1308	17431	-27648000	12	17431:20816:1 17431:34665:1 22340:33745:1 17431:34664:1 33745:33741:1 17431:33747:1 22340:34668:1 34665:8762:1 17431:16426:1 17431:22340:1 17431:33746:1	17
1309	29685	-1087689600	11	33550:1503:1 29685:19689:1 33640:26025:1 26025:16320:1 29685:33640:1 33550:22376:1 12770:33550:1 12770:34680:1 29685:12770:1 33550:1502:1	1
1310	12770	-1050710400	39	12770:34691:1 12770:34689:1 1701:1725:1 33550:34690:1 1503:1959:1 12770:33643:1 34689:34685:1 1503:1525:1 16762:14392:1 1725:1910:1 1692:1685:1 16762:29693:1 1525:34693:1 12770:34680:1 1704:1692:1 34691:12765:1 34689:1728:1 1728:34686:1 18829:1717:1 34687:34683:1 1728:1704:1 1503:1701:1 1550:16317:1 1910:15643:1 16762:33550:1 1728:1901:1 34688:22376:1 18829:1503:1 1503:1914:1 12770:16762:1 12765:…	12
1311	1624	-675907200	33	1624:34707:1 1624:5544:1 1624:13322:1 34709:5536:1 34700:15675:1 34703:1830:1 34697:34695:1 1624:34697:1 34707:34703:1 1624:34711:1 5544:5543:1 1529:34694:1 1624:34716:1 34711:33546:1 34701:1529:1 1624:34712:1 1624:13339:1 34699:20611:1 34708:34714:1 1624:34708:1 1529:34702:1 1529:34698:1 5544:34704:1 34708:13297:1 34703:34701:1 34695:34706:1 34701:1862:1 1624:34700:1 1529:34696:1 34698:1109:1 34…	8
1312	29683	-1120435200	10	29683:29681:1 29683:34718:1 29683:19680:1 1502:1728:1 19680:1503:1 19680:1502:1 29681:22378:1 29683:34717:1 29683:26039:1	4
1313	29692	-1085011200	17	16762:34688:1 12770:16762:1 34688:1503:1 29692:15649:1 34688:1550:1 29692:29687:1 1728:34723:1 16762:1502:1 1503:1783:1 1503:1959:1 16762:12444:1 29692:34722:1 5556:12770:1 29692:5556:1 34688:1717:1 34688:1728:1	10
1314	29693	-1020384000	17	29693:34687:1 29693:1948:1 33560:34724:1 29691:1731:1 29693:33560:1 1908:15642:1 29691:1708:1 1731:1725:1 33560:1924:1 1725:1908:1 1924:1909:1 33560:1744:1 1909:34726:1 1708:1952:1 29693:29691:1 1725:1955:1	7
1315	29694	-1087689600	16	1503:1957:1 29694:34727:1 29694:29689:1 12766:1502:1 29687:12766:1 29694:15649:1 1503:1731:1 12766:1503:1 1731:1725:1 29687:34728:1 29694:29687:1 1503:1959:1 15649:12770:1 29689:34730:1 29694:34729:1	4
1316	29681	-1108598400	18	29681:6482:1 29681:26529:1 22376:1728:1 33550:34688:1 34688:1503:1 34690:22378:1 33550:34690:1 19596:19689:1 19689:34732:1 29681:19596:1 33550:34734:1 12770:33550:1 34688:22376:1 29681:12770:1 26529:34731:1 19596:19595:1 33550:1502:1	8
1318	2860	-1016582400	23	34756:3294:1 34749:34107:1 34756:34750:1 2860:6656:1 34749:34748:1 33497:34747:1 2860:2643:1 34750:34100:1 3459:2226:1 2860:33497:1 34756:22019:1 2860:34746:1 3294:33152:1 2860:34753:1 2860:33499:1 2860:34757:1 6656:3459:1 33152:34754:1 2226:3322:1 2860:34749:1 34749:34756:1 34749:34751:1	6
1320	33157	-1061337600	12	33153:34759:1 33155:33153:1 33155:2226:1 34759:24905:1 24905:8569:1 33157:34769:1 33157:22014:1 33155:22021:1 33155:34767:1 34769:3294:1 33157:33155:1	9
1321	8574	-1156032000	15	8576:8568:1 8571:6669:1 8574:23504:1 33149:6667:1 8574:8576:1 8576:8567:1 8576:29637:1 8568:33149:1 8571:8577:1 8574:8572:1 8572:8571:1 8577:6670:1 29637:23518:1 6667:2860:1	1
1322	8566	-1085011200	12	11752:6656:1 8566:11747:1 8566:24903:1 8566:34104:1 8566:34105:1 22014:22015:1 8566:11752:1 8566:22014:1 11752:2226:1 34105:24905:1 6656:22029:1	7
1323	19680	-1063929600	25	26325:26337:1 1502:1550:1 1783:1898:1 15643:22375:1 19680:26341:1 1502:1717:1 34775:15643:1 16292:34775:1 26325:34777:1 19680:26325:1 19680:34776:1 1783:1745:1 1721:16319:1 19680:34773:1 34776:26533:1 1502:1721:1 26533:16292:1 1745:34772:1 26533:1502:1 12444:1503:1 19680:26531:1 1503:1764:1 26533:12444:1 16292:1783:1	17
1324	19474	-1086220800	39	1503:1904:1 19474:34794:1 33625:11564:1 1502:1713:1 12769:15654:1 19474:34795:1 34795:5556:1 19474:34787:1 34795:34790:1 1904:30170:1 33631:1503:1 34789:19588:1 5556:12773:1 19474:34791:1 19474:26041:1 19474:24181:1 5556:12769:1 5556:12774:1 19474:18831:1 33634:33631:1 34793:19473:1 12769:28133:1 19474:34792:1 12769:34786:1 19474:34785:1 34794:34793:1 34791:34788:1 5556:12746:1 19474:34789:1 3363…	12
1325	34796	-1125705600	26	34800:34804:1 1502:1713:1 19474:34795:1 34796:34805:1 34796:34797:1 19474:9968:1 34803:34718:1 34796:34692:1 19474:34788:1 34800:19474:1 9968:34798:1 34802:34801:1 1502:1711:1 18829:15654:1 34802:12378:1 34796:34800:1 34796:34802:1 34796:34803:1 34797:1502:1 18829:1503:1 34796:29681:1 34803:11562:1 34796:34799:1 34692:18829:1	5
1326	2955	482371200	19	2955:34809:1 3144:3044:1 2955:2959:1 3030:34808:1 2955:3032:1 2955:3023:1 2955:34810:1 2955:3030:1 2955:34811:1 2955:3047:1 3162:3160:1 2955:2951:1 2955:3031:1 2959:3144:1 3047:3024:1 3144:2949:1 3031:3162:1 3024:3025:1	24
1327	15985	-391910400	14	27605:34816:1 34818:34819:1 34827:15983:1 15985:34827:1 15985:16063:1 15983:16062:1 34816:34826:1 15985:27605:1 15985:34828:1 15985:34825:1 16062:16097:1 15985:34821:1 15985:34818:1	19
1328	15993	-441849600	11	15998:34839:1 15987:16063:1 15993:34841:1 16001:15987:1 15993:34837:1 15993:14851:1 15993:16001:1 16001:16000:1 15993:15998:1 15993:16003:1	13
1329	34842	-15897600	29	34850:34848:1 34865:34862:1 34873:34877:1 34873:34866:1 34842:34844:1 34842:15825:1 34867:34872:1 34842:34856:1 34842:34857:1 15098:34865:1 34845:34874:1 34842:34864:1 34842:34870:1 34845:15098:1 34842:34861:1 34850:34871:1 34845:34859:1 34842:34850:1 34842:34846:1 34842:34863:1 34849:34873:1 34866:34843:1 34842:34867:1 34845:34868:1 34842:34875:1 34844:34849:1 34864:34847:1 34842:34845:1	9
1330	11527	-647049600	64	33585:34929:1 11527:34905:1 3502:34908:1 23273:11547:1 11527:14404:1 3502:2819:1 34919:34903:1 34930:34925:1 11547:34900:1 19437:19439:1 11527:34931:1 11527:34924:1 20611:34913:1 34908:34912:1 34901:34895:1 11527:34915:1 1599:34922:1 23273:33585:1 11527:33556:1 34901:34897:1 34888:11549:1 33574:1599:1 34908:7546:1 9608:34886:1 34923:11442:1 9608:34906:1 11527:34926:1 11527:34901:1 34913:34910:1 1…	62
1331	11560	-1016582400	12	33640:11533:1 22377:1952:1 16320:22377:1 1952:2592:1 11560:3883:1 11533:1714:1 11560:33640:1 1952:2593:1 11560:10035:1 11560:34961:1 11533:16320:1	3
1332	19476	-1033603200	21	16299:16291:1 19476:11569:1 19476:16299:1 19476:1707:1 14411:13444:1 19476:19475:1 19476:11560:1 16291:2590:1 19476:34964:1 11560:3883:1 11569:34965:1 19476:2775:1 16289:2595:1 1707:11533:1 19476:14411:1 11560:10035:1 16320:2592:1 13444:16289:1 11533:16320:1 19476:22379:1	10
1333	19477	-1046649600	14	10036:12444:1 33634:33631:1 10036:1956:1 19477:33634:1 1956:16319:1 12444:16320:1 12444:11575:1 19477:23233:1 16299:11559:1 19477:10036:1 33634:34966:1 19477:23227:1 12444:16299:1	6
1334	19478	-1048118400	14	11532:11565:1 33631:1503:1 19478:11532:1 19477:33634:1 33633:33631:1 33631:11558:1 33634:1502:1 33631:11566:1 19478:33633:1 11565:33625:1 33631:33650:1 33625:34968:1 19478:19477:1	2
1335	1955	-983577600	13	23235:23233:1 1955:14411:1 18513:1691:1 1955:23230:1 23230:1721:1 34970:18513:1 23230:23235:1 23233:16289:1 1955:1926:1 1955:34970:1 18513:2595:1 1955:26024:1	9
1336	19487	-1091491200	13	19487:9970:1 29679:34972:1 34972:19476:1 19476:11560:1 11560:3883:1 9970:15650:1 19487:16272:1 29679:34973:1 19487:19480:1 9970:29679:1 34972:19479:1 3883:11533:1	3
1337	9970	-1085011200	14	29679:8028:1 17867:1724:1 1502:1707:1 26533:11565:1 17867:1503:1 9970:15650:1 9970:5556:1 29679:26533:1 9968:17867:1 9970:29679:1 9968:28133:1 5556:9968:1 26533:1502:1	1
1339	11363	31536000	11	11363:4603:1 11363:35002:1 18135:4660:1 35002:5404:1 4603:4743:1 18332:18135:1 11363:26246:1 11363:21330:1 11363:18332:1 18135:18185:1	6
1340	35004	-63158400	10	35004:35005:1 35004:35007:1 35004:3923:1 35004:27363:1 35004:35006:1 35004:35011:1 35004:35010:1 35004:11267:1 35004:35016:1	8
1341	27760	-9763200	16	27765:35025:1 27760:35030:1 27760:35022:1 35028:35024:1 27772:27765:1 27760:35027:1 27760:34470:1 27760:11852:1 11852:35028:1 27760:27772:1 35029:35023:1 27760:35029:1 27765:27764:1 27760:35032:1 27765:35026:1	20
1342	6721	-97286400	16	6721:6722:1 6721:35048:1 6722:11774:1 27772:27765:1 27760:11852:1 6723:27759:1 6722:27762:1 6723:35044:1 27759:27772:1 6721:11848:1 6721:35045:1 6721:35054:1 6721:6723:1 11774:27760:1 35045:25578:1	18
1343	11776	-143596800	39	11776:35066:1 6721:6722:1 11776:35078:1 11850:25569:1 11776:34222:1 35069:35065:1 35070:35069:1 6723:35044:1 11776:19285:1 11776:35064:1 35068:11774:1 11776:32964:1 11776:35068:1 35064:35061:1 6721:11848:1 11776:21908:1 11776:35057:1 35062:35060:1 35069:35104:1 11776:35056:1 11850:11849:1 27760:11852:1 11846:6721:1 34222:11850:1 11776:35067:1 11774:20991:1 6721:6723:1 11776:33448:1 35070:35055:1 …	70
1345	20991	11577600	12	20991:35130:1 28236:28260:1 20991:35125:1 20991:35089:1 35127:35126:1 20991:35128:1 20991:28236:1 28236:28235:1 20991:20307:1 20991:35127:1 20991:20970:1	14
1347	35150	-495936000	20	35150:35154:1 35150:35160:1 35165:35156:1 35150:35163:1 35161:35155:1 35150:35165:1 35150:35167:1 35158:35152:1 35150:34372:1 35165:35157:1 13488:35153:1 35150:35161:1 35166:13488:1 35150:35164:1 35152:35170:1 35156:35158:1 35164:35166:1 35164:35159:1 35150:35162:1	4
1348	35147	-649641600	14	35147:35146:1 34371:34369:1 34371:34604:1 35147:11756:1 35172:35171:1 35147:35176:1 35147:35172:1 35147:34371:1 34371:35175:1 35175:35173:1 35147:35174:1 35173:3296:1 35175:34605:1	1
1349	34606	-649641600	14	35176:35178:1 34371:34604:1 34371:34369:1 34606:35176:1 34606:11756:1 35177:6659:1 34371:35175:1 34606:35147:1 34606:35174:1 34605:34366:1 34606:34371:1 35175:34605:1 34366:35177:1	0
1350	34608	-653702400	24	34371:34369:1 34608:35192:1 34608:35186:1 34608:35185:1 34608:35189:1 34606:11756:1 34608:35187:1 35146:35193:1 34608:34606:1 34606:35174:1 35185:13315:1 35192:35178:1 34371:35175:1 34606:35147:1 34608:35191:1 34605:34366:1 35147:35146:1 34371:34604:1 35187:35176:1 35146:35190:1 34608:35188:1 34606:34371:1 35175:34605:1	32
1351	35203	-1151971200	15	35203:19482:1 35203:35205:1 21554:26532:1 35203:35206:1 19596:19595:1 35206:19596:1 19682:1502:1 7333:268:1 35203:21554:1 35203:7333:1 19682:1503:1 35203:35204:1 19596:19682:1 35204:11802:1	2
1354	13168	-94694400	39	13168:35285:1 21047:35270:1 20798:7450:1 13168:11993:1 13168:1033:1 14871:7470:1 13168:26146:1 13168:10537:1 13168:26999:1 10880:10879:1 14479:21047:1 35230:35254:1 13168:17431:1 13168:10535:1 13168:20328:1 13168:5354:1 21048:10526:1 13168:2431:1 13168:3936:1 13168:14865:1 13168:14336:1 2431:20731:1 13168:5297:1 13168:20992:1 13168:21048:1 14865:14871:1 2431:20737:1 13168:13532:1 13168:10880:1 13…	148
1355	19682	-1075680000	13	1502:1711:1 19682:19690:1 19602:1783:1 19682:808:1 19690:27911:1 19682:35288:1 19690:19597:1 19682:19602:1 27911:1503:1 19690:35287:1 1503:1524:1 19597:1502:1	4
1357	15282	347155200	20	35305:35309:1 15283:15169:1 15282:35304:1 15282:15286:1 35326:20379:1 15282:35308:1 15282:35299:1 15283:35307:1 15169:14561:1 35304:35326:1 35304:35302:1 15282:35300:1 15282:35303:1 35299:35305:1 15282:35301:1 35304:35327:1 35299:35306:1 15282:15281:1 15286:15283:1	24
1359	4569	118281600	39	4569:35371:1 35362:35364:1 4569:35353:1 4569:11387:1 35365:14146:1 23143:35359:1 35365:35363:1 13562:35403:1 4569:35366:1 4569:23142:1 4569:35360:1 35368:8781:1 4569:9100:1 4569:35453:1 11412:35361:1 4569:11412:1 4569:35401:1 8781:35370:1 23143:35399:1 23142:23143:1 11387:13562:1 4569:29180:1 35371:35368:1 11387:35400:1 4569:35369:1 35367:13121:1 35398:9380:1 35362:25902:1 4569:35367:1 4569:11635…	111
1362	5555	-728524800	24	1572:20079:1 20095:35488:1 35474:35481:1 16148:20100:1 20079:35478:1 35473:35482:1 35484:35489:1 16148:20097:1 35474:35475:1 35489:35485:1 5555:35476:1 35473:35484:1 20097:35486:1 5555:35473:1 35485:16148:1 35485:35474:1 5555:35490:1 35484:1547:1 16148:20085:1 20082:20095:1 16148:20099:1 1572:20082:1 1547:1572:1	20
1363	6488	-4924800	15	6488:20915:1 6488:6497:1 6488:18496:1 6488:2711:1 6488:27519:1 27519:27517:1 6488:20923:1 6488:7031:1 7031:6496:1 32101:29056:1 6488:32101:1 6488:12154:1 6488:29790:1 6488:35498:1	23
1366	29336	-130291200	13	35524:29333:1 35530:35528:1 35530:35525:1 29336:35529:1 29333:29348:1 35527:35524:1 35524:35533:1 35525:35532:1 29336:35527:1 29336:35530:1 35524:35526:1 35528:29334:1	6
1367	20922	-178675200	14	20922:14674:1 33707:35547:1 33707:33706:1 20922:6893:1 25756:14676:1 25756:33701:1 33707:25756:1 20922:20547:1 20922:27431:1 33706:18492:1 14676:33697:1 20922:18490:1 20922:33707:1	1
1368	1036	-181094400	11	1036:35548:1 1036:25756:1 25756:14676:1 1036:3986:1 1036:23767:1 1036:14678:1 25756:33701:1 1036:3992:1 1036:33706:1 35548:27428:1	2
1369	33707	-176256000	12	33707:35547:1 33707:33706:1 33707:1485:1 25756:33701:1 33707:25756:1 20925:18492:1 18492:20914:1 18492:20913:1 33707:20925:1 33707:33697:1 33707:33682:1	14
1370	35552	-286675200	14	35552:35565:1 35552:35555:1 15052:15064:1 35565:35560:1 35552:24097:1 35552:35554:1 35561:35557:1 35552:35556:1 35559:35563:1 35565:35561:1 35565:35559:1 35552:15052:1 35565:35562:1	4
1371	11938	-15379200	16	11938:25262:1 11938:11935:1 35574:29338:1 11938:11605:1 11935:35574:1 11935:27708:1 11935:35348:1 11938:11937:1 22350:35575:1 11937:35576:1 11938:11951:1 29338:35573:1 11935:11600:1 35575:4569:1 11600:22350:1	4
1373	35580	-282787200	24	35580:10121:1 33707:35547:1 35580:29337:1 14732:35596:1 14732:35597:1 35596:35581:1 33707:25756:1 14732:1037:1 14732:6892:1 20922:18490:1 35581:35582:1 35580:25871:1 35580:35595:1 20922:33707:1 1037:4010:1 35580:14732:1 35596:1036:1 14732:35477:1 14732:20922:1 1036:14678:1 14678:4006:1 35580:2916:1 35580:35343:1	64
1374	35599	-58320000	11	9240:9033:1 35599:35600:1 29974:35603:1 35600:29355:1 35599:7822:1 11605:8981:1 35599:11380:1 35599:11605:1 11605:29974:1 8981:9240:1	7
1375	14732	-272419200	15	1037:4010:1 35596:1036:1 14732:35477:1 14732:20922:1 14732:35596:1 4010:4006:1 14732:35597:1 35596:35581:1 14732:2835:1 4006:18492:1 14732:1037:1 14732:6892:1 35581:12581:1 20922:25756:1	21
1377	29355	7776000	18	29355:35637:1 29355:4546:1 29355:29974:1 11599:11296:1 29355:35635:1 29355:35591:1 29355:4775:1 4546:5357:1 12705:12707:1 35635:11599:1 29355:35638:1 29355:35634:1 29355:13563:1 13563:23137:1 29355:12705:1 35634:35601:1 29355:35636:1	10
1378	35627	594345600	17	35627:35651:1 4444:32437:1 4444:35643:1 35627:35617:1 35617:35645:1 4444:35618:1 35623:35622:1 35624:35623:1 35645:35649:1 35627:35648:1 35624:35621:1 35627:4444:1 4444:35642:1 35627:35646:1 35623:35650:1 35627:35624:1	4
1379	35652	557452800	10	35652:29159:1 35652:35666:1 35652:35672:1 8452:8458:1 35652:8452:1 35652:8467:1 35652:8454:1 35652:15811:1 35652:15810:1	17
1380	35673	410227200	22	35673:35770:1 35673:35766:1 35673:35708:1 35673:35677:1 35767:35756:1 35673:35710:1 35673:35761:1 35673:35764:1 35673:35768:1 35673:35678:1 35673:35771:1 35673:35709:1 35712:35772:1 35673:35767:1 35673:35763:1 35673:35758:1 35673:35711:1 35673:35765:1 35673:35712:1 35673:35713:1 35673:35757:1	82
1382	35818	291254400	64	35899:9360:1 35833:35840:1 35890:35844:1 35881:35875:1 35842:35872:1 35901:35898:1 35828:35819:1 35818:35835:1 35831:35897:1 35818:35834:1 35818:30718:1 10087:35869:1 35818:35884:1 35889:35901:1 35830:35879:1 35837:35826:1 35830:35895:1 35871:35876:1 35818:35893:1 35818:35883:1 35818:35829:1 35818:35886:1 35900:35825:1 35899:35874:1 35842:35841:1 35897:35822:1 35833:35837:1 35899:35900:1 35818:35…	25
1383	31432	307584000	11	31433:31441:1 31432:31433:1 31432:35919:1 31432:35917:1 31432:31439:1 31432:31443:1 31432:31437:1 32884:30498:1 31443:32884:1 35919:30407:1	7
1384	35960	596937600	12	35975:35979:1 30448:35974:1 35960:35977:1 35975:30448:1 35960:35981:1 35960:35972:1 35960:35978:1 35960:35976:1 35960:35980:1 35960:35975:1 35977:35973:1	13
1385	35983	591667200	13	35983:35998:1 35975:35979:1 35960:35977:1 35975:30448:1 35983:35960:1 35973:35992:1 35960:35972:1 35993:35980:1 35983:35993:1 35993:35981:1 35977:35973:1 35993:35975:1	20
1387	36014	575856000	10	36027:36012:1 36012:36024:1 36014:36017:1 36019:36023:1 36014:36019:1 36014:36026:1 36027:36022:1 36017:36027:1 36014:36025:1	5
1388	36028	546825600	15	36028:36049:1 36028:35998:1 36028:36052:1 36028:30474:1 36028:36051:1 36028:36046:1 36028:36053:1 35998:36036:1 36052:35959:1 36028:36048:1 36028:30559:1 30474:36050:1 30559:36047:1 36028:36045:1	16
1389	36054	489024000	22	36054:36058:1 36059:36080:1 35957:36063:1 35957:36061:1 36054:36059:1 36061:32881:1 36054:36076:1 35957:36079:1 36054:36062:1 36080:36074:1 35957:36075:1 36061:31277:1 36074:36017:1 36054:36081:1 36061:36078:1 36061:36014:1 36058:35957:1 36058:36082:1 35957:36060:1 36063:36072:1 36062:36077:1	21
1390	32882	483753600	24	32882:36054:1 32882:35950:1 36096:30470:1 36100:36081:1 36054:36082:1 36094:36095:1 32882:36091:1 36054:36076:1 32882:36100:1 32882:36096:1 32882:36028:1 36100:36094:1 32882:36092:1 36082:31277:1 32882:36098:1 32882:36099:1 32882:36097:1 32882:36086:1 36028:30559:1 30559:36078:1 35950:35958:1 32882:36093:1 36081:32881:1	19
1391	30487	483753600	34	36107:36123:1 36096:30470:1 36094:36095:1 36123:30478:1 36100:36081:1 30487:36107:1 30487:36100:1 30487:36122:1 30487:31453:1 36094:30559:1 30487:36059:1 30487:35950:1 36094:35953:1 32866:36108:1 36095:36118:1 30487:36120:1 30487:32866:1 30487:35916:1 30487:36121:1 36080:36074:1 36122:36080:1 30487:32883:1 32866:36053:1 30487:30446:1 30559:36078:1 36107:36124:1 36106:36094:1 36120:36104:1 35950:3…	36
1393	36237	444441600	50	36251:30487:1 32882:36054:1 30487:36124:1 36237:36251:1 32882:35950:1 36100:36081:1 36123:30478:1 36094:36095:1 36251:36278:1 36237:36241:1 36081:35960:1 36274:36122:1 35957:36061:1 36054:36059:1 35950:35957:1 30487:36123:1 36272:36271:1 36271:36273:1 36251:32882:1 36061:32881:1 36251:36250:1 36122:30552:1 32882:36100:1 36250:32880:1 35957:36079:1 32882:36028:1 30487:36120:1 36054:36077:1 30487:3…	61
1394	36288	-255139200	12	36288:36299:1 36288:36294:1 36295:25271:1 36295:36293:1 36294:36296:1 36288:36298:1 36292:36291:1 36288:36295:1 25271:24016:1 36295:36297:1 25271:36292:1	5
1397	6463	-15552000	12	6463:36339:1 20438:20435:1 6463:36341:1 36343:7391:1 6463:20438:1 20440:20432:1 6463:36344:1 20438:36340:1 20435:20440:1 6463:36343:1 6463:21353:1	9
1398	17504	-139363200	14	17504:36357:1 17504:36415:1 17504:17492:1 17504:36358:1 17504:36352:1 12051:36354:1 17504:17476:1 17504:12051:1 17504:36353:1 36356:36350:1 17504:36356:1 17504:14867:1 12051:36355:1	88
1399	36389	298252800	11	36389:36451:1 36389:36438:1 36389:31868:1 36389:36436:1 36389:36435:1 36389:36439:1 36389:36450:1 36389:36452:1 36389:36440:1 36389:36437:1	11
1400	6995	215654400	16	3061:35386:1 3061:8184:1 6995:8299:1 34431:36456:1 6995:36466:1 6995:4649:1 34431:8187:1 6995:5285:1 5285:34431:1 34431:36468:1 6995:36457:1 36465:3061:1 6995:36465:1 5285:36455:1 6995:36467:1	34
1401	2777	-1054598400	11	18488:6921:1 2777:36504:1 13454:18487:1 6921:6929:1 6926:13454:1 2777:6926:1 18487:2776:1 2777:18489:1 6929:6925:1 18489:18488:1	4
1402	33765	-281318400	40	33765:20492:1 33765:36534:1 1167:36516:1 36538:36506:1 1165:36537:1 36535:36530:1 36533:36557:1 16696:33769:1 33765:36539:1 10837:36529:1 10837:36517:1 27915:23738:1 10841:23742:1 33769:22361:1 33765:1165:1 33765:36528:1 33765:16696:1 33765:33249:1 33765:36515:1 36517:36533:1 3525:27915:1 33765:36536:1 36515:20493:1 33769:36531:1 33765:36538:1 36515:3525:1 33765:36540:1 20492:2351:1 33765:36514:1…	63
1403	16144	-469497600	10	16144:24383:1 28033:11308:1 34524:11312:1 16144:28033:1 16144:36561:1 16144:36568:1 34524:36560:1 34524:36559:1 16144:34524:1	19
1404	9984	-687916800	12	19760:36577:1 2250:16660:1 19752:2250:1 2250:16671:1 2266:19760:1 19752:19767:1 36576:14855:1 9984:2266:1 9984:19752:1 9984:25588:1 36577:36576:1	6
1405	19112	371952000	18	36579:33481:1 19104:36588:1 19112:36585:1 19112:19111:1 24711:36589:1 36579:36590:1 20977:36587:1 36596:36595:1 20977:17944:1 19112:19104:1 19112:36586:1 19112:20967:1 19104:24711:1 19112:20977:1 36579:36596:1 19112:36578:1 19104:36579:1	13
1406	11752	-1024531200	16	11752:8583:1 11752:36601:1 36598:3459:1 11752:2860:1 6656:6640:1 33855:2226:1 11752:8587:1 11751:6656:1 36598:33855:1 2226:3311:1 11752:36600:1 11752:36598:1 11752:11751:1 11751:30181:1 11751:8565:1	2
1407	1783	-946771200	18	1783:19619:1 1783:1784:1 1783:34394:1 1783:1898:1 1783:19656:1 1783:5467:1 1783:36605:1 5467:1771:1 1783:36603:1 1783:1745:1 1783:19623:1 1783:36606:1 1783:18752:1 1783:36604:1 1783:36608:1 1783:36602:1 1783:6732:1	8
1408	14514	-1150761600	12	14514:14513:1 14514:14516:1 14514:14511:1 14514:14509:1 14514:5197:1 14513:14506:1 14514:775:1 5201:5199:1 14514:5200:1 5200:5201:1 14514:5202:1	6
1409	12765	-1035072000	21	12765:1502:1 1674:1671:1 1729:12764:1 1502:1675:1 36636:1503:1 1671:12763:1 12767:1674:1 12765:33560:1 12765:36641:1 12765:34784:1 1502:1705:1 1502:1729:1 1502:1717:1 12765:12762:1 1503:1524:1 1524:1723:1 36641:1693:1 1502:1695:1 12762:12767:1 12765:36636:1	27
1410	16256	-317088000	13	36643:6690:1 36643:36644:1 36643:10838:1 6822:36646:1 10838:10837:1 6690:21050:1 10838:6822:1 36643:16128:1 16256:36643:1 16256:23741:1 6690:19232:1 6690:36647:1	21
1413	2597	-514252800	18	2597:36670:1 2597:2596:1 2597:16301:1 2597:15998:1 36670:36671:1 2597:14758:1 2596:6089:1 36672:16061:1 2597:36675:1 2597:13287:1 2596:11511:1 2597:36676:1 6089:17391:1 6089:17392:1 2597:36672:1 2597:36673:1 2597:36674:1	9
1414	58	-426124800	23	58:36684:1 58:36687:1 2272:2273:1 2273:2274:1 2279:20579:1 36684:2272:1 36687:36686:1 58:36693:1 20347:4467:1 36695:36707:1 58:11988:1 58:36685:1 58:36683:1 58:3973:1 58:20347:1 58:11983:1 4467:2279:1 58:36695:1 2272:2280:1 58:36711:1 58:36692:1 58:20552:1	51
1415	12535	-480124800	27	12539:12537:1 12535:12079:1 36722:36719:1 12535:11300:1 19216:5036:1 12535:12539:1 12535:19212:1 23960:24381:1 12535:36720:1 36722:36723:1 13215:28037:1 12535:19216:1 16204:10799:1 12535:36722:1 11300:11312:1 12535:36733:1 36722:5594:1 36720:36726:1 12535:16204:1 24381:13215:1 36722:36718:1 12079:16207:1 12535:12538:1 16207:16113:1 12537:23960:1 12537:12528:1	37
1416	7802	-463017600	34	36792:34332:1 36756:36744:1 17377:36748:1 36753:36756:1 36757:36761:1 36754:11436:1 7802:36753:1 13490:36754:1 7802:36758:1 36762:13490:1 36757:36760:1 7802:36751:1 7802:36752:1 7802:23069:1 23069:35471:1 7802:36747:1 13490:16623:1 17364:11471:1 7802:36762:1 36759:11499:1 17377:16294:1 36744:36793:1 7802:36755:1 16623:36746:1 7802:16012:1 11471:36759:1 7802:17377:1 36792:36786:1 13490:36750:1 173…	39
1417	16262	-469497600	14	17434:16204:1 16262:16260:1 16262:20040:1 36654:36809:1 17428:20844:1 15880:17428:1 17428:36655:1 16262:36808:1 36808:10799:1 16262:17434:1 36808:36654:1 16262:11986:1 16262:15880:1	8
1419	36810	-516931200	12	36797:36801:1 36810:36814:1 36814:36817:1 36810:36815:1 36814:17428:1 36810:36813:1 17428:36655:1 36810:14272:1 36655:36654:1 36810:36797:1 36810:36719:1	7
1423	17871	-1123027200	22	17868:4272:1 17871:16821:1 17871:36926:1 7554:13474:1 17872:7554:1 17566:36925:1 17871:4273:1 17871:17872:1 17868:19214:1 13473:17566:1 17871:2063:1 17871:17879:1 17566:17562:1 16363:4220:1 17871:17870:1 36925:17561:1 16821:16822:1 16822:16363:1 17566:17868:1 16821:17563:1 17879:13473:1	20
[truncated: 1,059 more rows]
