# Supplementary material for: Structural-topic aware deep neural networks for information cascade prediction
Source: PeerJ Comput Sci. 2024 Feb 19;10:e1870. doi: 10.7717/peerj-cs.1870 (PMC10909194; doi:10.7717/peerj-cs.1870)
Supplement: Supplemental Information 1 [file peerj-cs-10-1870-s001.zip › 1_txt_file/initial_data10.txt]

27705	25208	470275200	10	25208:25209:1 25208:155821:1 86608:196363:1 86608:25198:1 25200:86608:1 25208:25200:1 25208:25201:1 25209:112954:1 25208:150609:1	5
27706	208794	262224000	19	208794:208799:1 204884:157146:1 204884:223415:1 157150:191717:1 157146:220758:1 157149:157150:1 208794:143594:1 204884:156347:1 157147:155512:1 220758:157149:1 204884:197899:1 208794:157147:1 204884:181572:1 208794:106444:1 157147:220757:1 208794:218729:1 208794:204884:1 204884:220759:1	7
27709	186203	261014400	26	106432:143600:1 186203:64732:1 186203:58814:1 186203:170911:1 143594:143602:1 180162:157132:1 186203:106432:1 106432:226515:1 186203:204884:1 204884:157146:1 224417:98658:1 170910:186214:1 106432:145394:1 106432:145569:1 106432:148920:1 106432:208799:1 106432:143594:1 106432:224417:1 145394:145393:1 186203:180162:1 143602:157149:1 186203:160195:1 106432:218742:1 186203:170910:1 145569:145395:1	0
27712	215520	444441600	10	215520:240053:1 215520:8205:1 215520:243199:1 215520:230348:1 215520:8487:1 8203:185736:1 230348:8203:1 215520:234393:1 215520:235918:1	12
27713	73536	595555200	13	28263:176063:1 73536:28263:1 141494:177307:1 173808:177330:1 28263:141494:1 176063:173810:1 176063:173808:1 73536:37605:1 37605:222989:1 28263:73532:1 73532:33948:1 173810:17086:1	18
27714	167892	592876800	23	173810:33935:1 167892:35137:1 33474:116474:1 167892:33968:1 173810:17086:1 37605:222988:1 28263:176063:1 73625:173810:1 28263:73532:1 167892:33474:1 33968:33933:1 176063:176062:1 173808:140398:1 167892:28263:1 167892:37605:1 167892:140490:1 33968:33936:1 173808:177330:1 176063:173808:1 167892:81067:1 176063:73625:1 33474:73598:1	19
27715	126262	579657600	14	126262:33959:1 126262:134740:1 126262:33947:1 33938:33933:1 126262:69501:1 134740:69493:1 126262:33938:1 126262:33944:1 33942:33931:1 126262:222814:1 126262:74617:1 126262:33942:1 126262:33964:1	10
27716	74625	516844800	20	74625:46951:1 74625:167893:1 74625:106365:1 167893:69412:1 73536:28263:1 74625:73536:1 73532:167890:1 74625:73533:1 74625:142890:1 69412:141465:1 28263:167891:1 74625:74618:1 73536:37605:1 74625:46462:1 74625:177348:1 28263:73532:1 73532:33948:1 74625:21217:1 167893:33964:1	22
27717	86432	450316800	14	86556:86543:1 86432:89629:1 89629:89650:1 89650:89649:1 4253:86431:1 86543:208749:1 86432:205596:1 86432:69917:1 86432:86503:1 86432:86501:1 86431:155870:1 86432:86556:1 86432:4253:1	13
27718	91194	486604800	20	25394:117043:1 91194:4962:1 117030:117011:1 203074:65427:1 91194:146580:1 91194:91188:1 91194:225810:1 194692:203074:1 203074:194714:1 91194:189858:1 25394:241138:1 91195:162492:1 91194:194692:1 4962:4974:1 117001:91121:1 91195:117030:1 91194:25394:1 194714:117001:1 225810:91195:1	19
27719	82590	539136000	15	82590:146632:1 82590:181780:1 146632:83403:1 41089:132627:1 41088:132633:1 132633:73782:1 146632:83405:1 82590:163137:1 82590:41088:1 73782:167020:1 41088:41089:1 41088:83927:1 82590:57947:1 132627:79460:1	17
27721	186802	461808000	11	174490:174494:1 242783:215585:1 186802:243219:1 174490:174495:1 243219:216420:1 243219:242783:1 215585:243218:1 243219:125233:1 242783:242782:1 186802:174490:1	9
27723	130406	506131200	10	130406:161014:1 130406:117238:1 130406:125303:1 130406:28019:1 130406:161020:1 130406:161042:1 28019:28030:1 161020:164793:1 161020:161007:1	10
27724	130410	601516800	27	191084:191083:1 130410:168274:1 210597:191084:1 129734:139719:1 191087:210597:1 130410:129738:1 79400:83300:1 210597:226157:1 130410:211453:1 130410:79653:1 168274:83342:1 83342:122615:1 130410:243228:1 191087:171779:1 79400:78935:1 129738:129744:1 130410:78811:1 226157:209170:1 226157:226147:1 129738:129734:1 130410:211868:1 191084:78868:1 79400:243227:1 83342:129715:1 130410:191087:1 130410:794…	30
27725	243235	213235200	13	116442:99526:1 116444:116449:1 116442:116444:1 99526:77885:1 116442:116446:1 77884:19027:1 243235:116555:1 116555:233094:1 232187:232189:1 116555:116442:1 243235:232187:1 232187:77884:1	4
27726	224886	458179200	20	224886:231808:1 224886:234891:1 224886:234901:1 243239:138213:1 101056:164542:1 224886:184432:1 224886:208214:1 224886:225994:1 224886:226367:1 224886:207443:1 207445:229046:1 224886:165038:1 224886:207445:1 224886:243239:1 224886:217134:1 224886:243237:1 165038:101056:1 165038:106556:1 243239:226363:1	5
27727	178013	349315200	28	178013:87970:1 227114:128009:1 178013:184410:1 203424:207423:1 88854:88489:1 87940:34644:1 178013:134453:1 25406:10150:1 165010:134494:1 178013:88854:1 178013:87940:1 134453:227114:1 196784:144282:1 144282:144281:1 134453:87700:1 207423:25406:1 203424:174152:1 87970:196784:1 34644:82539:1 178013:217613:1 174152:165010:1 178013:81384:1 134453:203424:1 165010:207441:1 88854:87907:1 174152:207443:1 …	73
27728	224888	460166400	14	224888:243239:1 224888:207445:1 243239:138213:1 224888:184416:1 224888:130358:1 224888:231808:1 224888:225994:1 224888:243245:1 243239:226363:1 224888:136273:1 224888:134481:1 136273:117187:1 184416:138002:1	13
27729	184492	589075200	13	115501:144190:1 115501:184506:1 184492:89134:1 184492:121174:1 184492:89300:1 184492:203809:1 184506:93474:1 184492:144204:1 184492:229867:1 184492:229751:1 121174:86824:1 184492:115501:1	3
27730	89368	526521600	15	88056:88053:1 89368:115529:1 88061:89303:1 89368:210602:1 89368:122119:1 89368:88057:1 227927:88775:1 89368:88061:1 122119:227927:1 89368:216209:1 89368:89367:1 89368:83207:1 89367:89352:1 89368:88056:1	45
27733	140899	521769600	10	140899:132768:1 140899:215250:1 140899:142690:1 140899:140900:1 140899:157662:1 140899:160971:1 132768:156654:1 140899:210671:1 157662:170036:1	11
27734	140900	559180800	63	114369:114335:1 43445:171950:1 140900:126138:1 140900:162596:1 132330:132327:1 140900:243281:1 141153:137019:1 140900:189643:1 205868:171353:1 140900:167282:1 171982:171957:1 205868:171954:1 114400:146254:1 140900:166521:1 162596:160615:1 114369:134330:1 140900:157855:1 140900:106667:1 43445:171959:1 205868:176990:1 140900:137047:1 205868:122425:1 140900:162809:1 114400:132330:1 140900:114369:1 1…	54
27735	186076	521769600	15	140183:47156:1 72787:27017:1 92104:140183:1 186076:72826:1 47159:201411:1 21232:92104:1 140185:21232:1 92104:47159:1 186076:186075:1 92104:47153:1 186076:50168:1 186076:140185:1 186076:72787:1 140185:47149:1	9
27736	89726	347155200	18	89726:34644:1 89726:243289:1 89726:178023:1 178016:178026:1 89726:130306:1 178043:178042:1 83069:83064:1 89726:83065:1 89726:178028:1 89726:178016:1 243289:178043:1 89726:83069:1 89726:137955:1 89726:178029:1 89726:178041:1 83069:83068:1 178028:178022:1	4
27737	178080	576720000	13	178080:88242:1 178080:183608:1 178080:89196:1 89477:193085:1 183608:209398:1 183608:88422:1 82746:89477:1 209398:185944:1 183608:134937:1 209398:130422:1 209398:82504:1 178080:82746:1	21
27739	178083	594259200	15	178083:243304:1 178083:226327:1 243303:243301:1 178083:210742:1 243296:243303:1 243301:242693:1 240606:140338:1 243303:205652:1 243303:243302:1 178083:241396:1 243304:240606:1 178083:243298:1 226327:243299:1 178083:243296:1	23
27740	178084	594259200	14	196813:196819:1 173082:227976:1 191550:196818:1 178084:243311:1 178084:243312:1 178084:227980:1 173082:191550:1 196815:243310:1 191550:196812:1 191550:196815:1 227976:178077:1 178084:173082:1 178077:196813:1	6
27741	89479	537408000	57	209398:130017:1 89479:178080:1 88422:115917:1 88435:220578:1 82746:89477:1 209398:87770:1 88435:82708:1 209398:163752:1 88434:82580:1 89479:191547:1 89477:89478:1 88436:130315:1 89479:243361:1 209398:89681:1 144273:144262:1 82579:82571:1 89479:88436:1 89479:82602:1 88436:89196:1 89479:243362:1 144273:134937:1 82572:82700:1 183608:144273:1 144273:130422:1 89149:144264:1 82708:82572:1 115917:82573:…	269
27742	90316	533174400	12	115538:220294:1 115543:115538:1 199565:211369:1 90316:115527:1 90316:199565:1 90316:115550:1 90308:115917:1 90316:115543:1 115543:90308:1 90316:121188:1 115917:220293:1	33
27743	82746	590284800	14	82746:134937:1 208587:208602:1 82746:209398:1 209398:115917:1 220293:208599:1 220293:115686:1 209398:130422:1 82746:89477:1 89477:208587:1 209398:82685:1 115917:220293:1 209398:82504:1 130422:87764:1	15
27744	106360	387676800	17	69416:17951:1 106360:243388:1 152896:104568:1 17951:152898:1 106360:152897:1 106360:238255:1 152885:147126:1 106360:147134:1 152885:69587:1 106360:85945:1 69587:127133:1 147134:152896:1 106360:27051:1 106360:152885:1 106360:69416:1 106360:85942:1	26
27746	142472	608774400	24	142472:89647:1 142472:223522:1 228225:228243:1 223539:220126:1 142472:89661:1 142472:223538:1 228243:219144:1 142472:224818:1 142472:223539:1 228243:228247:1 142472:223518:1 209786:209787:1 224818:142471:1 223538:118552:1 142472:243421:1 224818:228242:1 89661:118621:1 142472:122039:1 228225:193047:1 193047:228241:1 142472:228225:1 118552:223521:1 118552:209786:1	31
27747	223525	599097600	12	223525:223532:1 223541:223522:1 223522:223523:1 121212:115680:1 235661:203893:1 235661:223547:1 223525:220126:1 223525:223541:1 223541:121212:1 223522:235661:1 220126:223521:1	36
27750	200279	249782400	12	86721:128850:1 918:196828:1 91247:110729:1 110729:75518:1 110729:91252:1 200279:918:1 200279:91247:1 110729:86721:1 128850:128849:1 91247:75380:1 918:117731:1	13
27751	88115	627091200	21	213673:182998:1 182998:191638:1 88115:40684:1 40684:215682:1 40684:40676:1 88115:243446:1 191638:186083:1 88115:176632:1 191638:211611:1 186064:191637:1 40676:126877:1 88115:213673:1 211611:230993:1 191638:182999:1 88115:211616:1 213673:186064:1 182998:173819:1 88115:182996:1 88115:243445:1 215682:103241:1	7
27752	54714	531187200	11	243460:54679:1 178988:66072:1 178990:178989:1 66072:179161:1 54714:178990:1 178988:243460:1 66072:75744:1 54714:130536:1 54714:143145:1 143145:178988:1	11
27753	54665	446083200	12	54720:74033:1 54665:54720:1 54665:54124:1 153433:54147:1 124003:74034:1 54665:173904:1 74034:31384:1 153433:153430:1 153433:124003:1 153433:76639:1 54124:153433:1	6
27754	54720	517968000	45	74068:133802:1 178988:66072:1 133843:133846:1 66072:179161:1 54720:66074:1 178988:243460:1 76634:133843:1 54720:243495:1 54720:76634:1 66072:75744:1 243495:74089:1 143145:178988:1 74058:74073:1 54720:74033:1 54720:54704:1 54720:62369:1 66010:126768:1 74058:74068:1 54720:66060:1 75734:66010:1 74058:62339:1 76634:76628:1 54720:74058:1 73938:186427:1 54720:54707:1 54679:130784:1 54720:51973:1 54720:…	126
27755	54723	389059200	14	65634:54730:1 54723:54667:1 54723:54124:1 65634:54711:1 54730:54678:1 54723:143165:1 54730:54720:1 54729:54725:1 66069:54729:1 54723:66069:1 54723:65674:1 66069:65634:1 54720:54714:1	26
27757	241992	491702400	11	137625:78656:1 241992:133486:1 137625:153645:1 241992:137625:1 133486:221828:1 241992:137628:1 137625:137627:1 137627:243503:1 137625:137630:1 241992:225286:1	6
27759	36454	435196800	14	36454:12779:1 36454:70514:1 36454:138437:1 36454:36477:1 36454:9147:1 36454:92563:1 92563:36488:1 36454:92360:1 36454:61049:1 36488:36479:1 36454:92359:1 36488:22525:1 36454:243512:1	48
27761	177588	468460800	19	177588:54929:1 177588:206520:1 8154:8472:1 8455:203530:1 177588:206516:1 31745:97458:1 206516:8475:1 177588:152159:1 8472:8460:1 206516:31745:1 206516:139105:1 177588:108289:1 206516:8154:1 190179:8473:1 190179:8455:1 8154:8442:1 31745:190179:1 206516:7389:1	10
27762	177591	520560000	12	177591:243524:1 243524:243523:1 103204:103285:1 177591:228979:1 177591:103204:1 177591:243521:1 103204:80315:1 177591:243522:1 177591:243525:1 103204:101648:1 177591:109594:1	3
27763	173072	479347200	17	121227:27891:1 171673:27997:1 173072:121227:1 173072:127732:1 173072:165070:1 121227:66951:1 127732:144821:1 87733:82613:1 27891:82609:1 173072:171674:1 173072:144871:1 27891:115534:1 173072:240876:1 173072:82716:1 27891:87733:1 173072:171673:1	5
27765	215138	291859200	25	215138:94929:1 120385:108027:1 215138:120385:1 215138:243538:1 94942:94956:1 120385:94964:1 94938:149144:1 135161:94944:1 94949:94942:1 108027:181535:1 215138:120750:1 94938:157271:1 94929:94938:1 215138:94965:1 181535:166493:1 215138:137781:1 215138:65931:1 108028:234272:1 234272:135161:1 215138:172840:1 94949:94943:1 215138:108028:1 94938:102165:1 215138:94949:1	47
27766	181536	254966400	14	181536:94947:1 149130:94964:1 181536:107283:1 181536:120394:1 208314:128670:1 181536:120390:1 94947:160558:1 174280:172842:1 160558:149130:1 181536:208314:1 181536:187125:1 181536:109492:1 94964:174280:1	3
27767	193117	489628800	28	36124:36094:1 35998:126736:1 36094:36095:1 193117:130801:1 35993:35980:1 193117:36123:1 193117:198686:1 36094:126750:1 36094:66010:1 193117:36028:1 139415:139417:1 36095:35993:1 36095:36052:1 193117:51951:1 126750:35998:1 193117:66012:1 36094:98745:1 36094:66009:1 193117:193118:1 130801:130802:1 35998:126768:1 193117:139415:1 193117:36124:1 66009:126767:1 193117:65919:1 35993:35975:1 193118:30474…	6
27768	30474	581126400	10	36050:51961:1 30474:74074:1 30474:35975:1 30474:194844:1 30474:36050:1 30474:65780:1 74074:74072:1 30474:138759:1 74072:143219:1	1
27769	30559	581126400	23	36078:30448:1 36012:36024:1 30559:105790:1 30559:35999:1 36047:65973:1 36047:35972:1 35977:36069:1 30559:35976:1 36078:35977:1 36078:35959:1 30448:35974:1 35999:36012:1 30559:166309:1 30559:66418:1 36078:36071:1 35959:35973:1 30559:36078:1 36078:36047:1 30559:166310:1 30559:36017:1 30559:243544:1 30559:126750:1	33
27770	65917	494380800	16	65917:51951:1 126769:35980:1 36095:126767:1 65917:198686:1 36094:36095:1 65917:36094:1 130802:126769:1 198686:173956:1 130801:130802:1 35998:126768:1 36094:66010:1 65917:130801:1 173956:193118:1 193118:30474:1 126767:35998:1	10
27771	35953	565315200	14	36248:36036:1 32868:36117:1 36117:36265:1 36117:36047:1 36117:126763:1 126736:32868:1 35953:66038:1 36117:36045:1 35953:36248:1 32868:60901:1 32868:126764:1 35953:126736:1 32868:214916:1	26
27772	36095	565315200	26	36095:74071:1 36117:36265:1 126736:32868:1 36118:224701:1 36095:35993:1 36117:126763:1 36095:36052:1 36095:36248:1 36095:36118:1 32868:60901:1 35975:66036:1 36248:36036:1 32868:36117:1 36095:65987:1 66036:126761:1 35998:126749:1 35998:126768:1 36095:126765:1 36095:65948:1 35951:126736:1 36095:35951:1 35993:35975:1 36095:126767:1 126768:51961:1 126767:35998:1	18
27773	36123	525916800	15	32868:36117:1 181543:126769:1 126769:35980:1 36095:35998:1 36123:66039:1 36123:183615:1 36123:30474:1 181543:30478:1 36123:181543:1 36095:36118:1 36123:36095:1 126769:32868:1 126769:191793:1 36123:234091:1	22
27775	100617	571881600	28	100617:153363:1 109125:214620:1 153366:161672:1 100617:82195:1 214620:243579:1 100592:128022:1 100617:30549:1 100617:100368:1 100617:100608:1 100617:177371:1 100617:153366:1 227763:135602:1 153366:227763:1 153366:227764:1 100368:100369:1 100369:212813:1 100592:100726:1 100617:100432:1 100617:109125:1 100617:243581:1 100617:100592:1 100617:32482:1 153363:243580:1 100368:124302:1 100592:243578:1 10…	36
27777	18647	459993600	11	18696:18661:1 18647:18703:1 18703:18701:1 18647:178574:1 18647:18702:1 18647:18705:1 18701:18696:1 18696:18692:1 18647:226370:1 226370:243585:1	21
27778	121109	527126400	12	18695:123222:1 123657:230324:1 123222:123657:1 18695:121010:1 121109:18695:1 123222:123597:1 123596:209932:1 18696:18693:1 123597:123596:1 121109:18696:1 121109:123117:1	11
27780	38662	605923200	16	111745:195396:1 111745:241448:1 38662:124972:1 38662:182348:1 38662:38655:1 38662:634:1 38662:111745:1 38662:131509:1 38662:46045:1 38662:131510:1 38662:185172:1 38662:47767:1 38655:38643:1 46045:57954:1 195396:141403:1	10
27781	176149	368668800	10	185198:109920:1 176149:66245:1 176149:185198:1 176149:185199:1 21273:131934:1 176149:185195:1 60037:185204:1 66245:21273:1 176149:60037:1	6
27782	188343	455760000	19	169928:207274:1 243609:243608:1 188343:225387:1 243611:141871:1 188349:234900:1 243606:243610:1 243611:243609:1 243606:232696:1 188343:228373:1 188343:243606:1 188343:166030:1 228373:188349:1 188343:243611:1 243609:243607:1 188349:86747:1 130180:169928:1 188343:87703:1 243609:130180:1	11
27783	243612	357177600	16	201915:107636:1 243612:97227:1 243612:201915:1 243612:176122:1 243612:70624:1 201915:152709:1 70624:107355:1 243612:158440:1 243612:202945:1 243612:128465:1 243612:243613:1 243612:189516:1 243612:189513:1 243612:128468:1 97227:152703:1	7
27784	118990	536457600	11	91032:195522:1 200284:94583:1 200284:91032:1 200284:200271:1 200284:139959:1 118990:199839:1 199839:199841:1 199839:94635:1 118990:200284:1 195522:96235:1	12
27785	8178	429753600	21	8486:8202:1 8205:8204:1 240053:239161:1 8486:8203:1 8203:8201:1 8204:15249:1 8201:8196:1 8197:8486:1 8178:8182:1 8178:240051:1 8178:243620:1 240053:8197:1 8178:234393:1 8178:8205:1 5748:5952:1 8197:8206:1 240053:5748:1 8178:240053:1 8178:243619:1 8178:8199:1	26
27786	8197	505958400	21	8197:8487:1 8486:8202:1 8486:243512:1 13037:213480:1 202517:21436:1 8197:13037:1 13037:224122:1 8197:8486:1 8204:15249:1 8486:8203:1 243632:8201:1 243632:243631:1 8197:53637:1 8202:54935:1 213480:202517:1 8197:8204:1 8197:8206:1 8486:243632:1 243512:243624:1 8197:185641:1	24
27787	8201	552096000	10	179137:8188:1 179137:243637:1 8201:54999:1 54999:54994:1 8201:240049:1 240049:179137:1 8201:8196:1 8201:117402:1 8201:169055:1	19
27788	8204	523238400	16	8204:8203:1 169056:243624:1 8204:15249:1 8204:243632:1 54999:54994:1 15249:54999:1 243632:8201:1 243632:243631:1 8204:8202:1 8204:243625:1 243632:169056:1 169056:243639:1 8201:8196:1 8204:243200:1 169056:8189:1	14
27789	8205	515289600	19	8205:8204:1 243631:179137:1 213482:8189:1 8204:8203:1 8205:243512:1 8201:54999:1 8204:243632:1 243632:8201:1 243632:243631:1 8201:240049:1 243639:213482:1 243639:167337:1 8204:8202:1 243632:169056:1 169055:243639:1 243639:50983:1 169056:169055:1 179137:218335:1	13
27790	8206	512697600	11	8206:224122:1 8206:243631:1 8203:8201:1 8206:243625:1 8201:54999:1 8206:243512:1 8206:243200:1 8206:8202:1 8206:8203:1 243512:243624:1	13
27791	160724	224121600	12	225699:243650:1 160724:427:1 434:226826:1 59139:436:1 160724:429:1 160724:225697:1 160724:59139:1 225697:225699:1 427:434:1 160724:243649:1 226826:222618:1	9
27792	232188	268272000	10	99526:116445:1 110020:154939:1 232188:232190:1 110020:19027:1 110020:3846:1 232188:99526:1 232188:154936:1 232188:110020:1 110020:13776:1	1
27795	96467	561254400	13	96467:81105:1 81105:223749:1 187857:187859:1 96467:203687:1 96467:55866:1 203686:140702:1 187857:203686:1 96467:187857:1 96467:96345:1 96467:214962:1 96467:96546:1 187859:41873:1	2
27796	113329	491443200	10	113329:243657:1 113329:243655:1 113329:200433:1 113329:72825:1 243658:121582:1 113329:38683:1 113329:121589:1 113329:243658:1 113329:77364:1	10
27798	221231	261014400	30	131749:8784:1 67711:80664:1 217663:8790:1 62344:194828:1 221231:173761:1 217663:62344:1 62344:176221:1 67711:192610:1 221231:143114:1 243675:80642:1 192611:217667:1 67711:217663:1 194828:54724:1 67711:217670:1 221231:175875:1 221231:130585:1 176221:214388:1 217663:131749:1 176221:58762:1 217663:217669:1 221231:67711:1 143114:181702:1 192610:80650:1 194828:131758:1 221231:173167:1 62344:80640:1 22…	5
27801	166475	235612800	10	4850:37147:1 166432:166477:1 166477:140061:1 166475:4850:1 166477:166479:1 166475:166432:1 166479:25779:1 25779:89206:1 166432:30753:1	65
27803	212201	489024000	90	211103:211087:1 212201:243809:1 212201:234172:1 212201:211117:1 212201:177289:1 220228:224480:1 210958:211005:1 212201:228343:1 211099:32710:1 211087:243852:1 212201:200286:1 212201:234178:1 194743:211099:1 212201:210970:1 243862:211096:1 243865:243851:1 177289:243870:1 243861:178436:1 194743:239677:1 32710:32732:1 211087:211071:1 243862:211125:1 195379:212234:1 212201:234197:1 211055:243861:1 21…	270
27804	212203	332985600	17	212203:243882:1 231851:231861:1 212203:243879:1 106014:231851:1 231851:236828:1 231851:164482:1 243881:231865:1 212203:106014:1 236823:243881:1 212203:236824:1 106014:231200:1 243881:231848:1 231200:88223:1 106014:183446:1 212203:236823:1 212203:243880:1	14
27805	212205	410227200	18	219493:194685:1 87044:195030:1 219493:194674:1 212205:167190:1 212205:189269:1 212205:175203:1 212205:203407:1 212205:193506:1 212205:208284:1 212205:213512:1 194685:194683:1 212205:87044:1 212205:243888:1 212205:194699:1 243888:219493:1 212205:228616:1 193506:194682:1	14
27806	212230	492652800	11	243903:243910:1 212230:232544:1 211105:211118:1 212230:228556:1 212230:211105:1 211105:210936:1 212230:243904:1 243904:243903:1 243910:243909:1 212230:243908:1	16
27807	212231	494467200	18	210943:211015:1 236629:243856:1 210952:210943:1 212231:211818:1 236629:239679:1 243869:32737:1 216721:210960:1 212231:212249:1 212231:216721:1 243856:210932:1 216721:236629:1 212231:243920:1 210960:210952:1 216721:211081:1 212231:198203:1 216721:211070:1 212231:243869:1	42
27808	195379	583718400	10	112449:212222:1 112448:112446:1 195379:212234:1 195379:224376:1 195379:112449:1 195379:112448:1 212229:210896:1 112449:212229:1 195379:243930:1	45
27809	58642	578448000	20	32379:14056:1 32433:32429:1 243933:58629:1 58642:80053:1 58552:32807:1 32219:32430:1 58552:58538:1 32379:32374:1 58642:58552:1 243933:58564:1 80053:32704:1 58642:116569:1 58642:243933:1 32374:32433:1 58642:58554:1 58642:32379:1 58554:147228:1 32219:58626:1 58552:32219:1	10
27811	89872	605145600	14	211917:213068:1 213069:82886:1 89872:89478:1 89872:213069:1 89478:178046:1 213068:213064:1 89478:208600:1 89872:128338:1 211917:82566:1 211917:90074:1 211917:243946:1 89872:222058:1 89872:211917:1	15
27812	122136	564624000	19	122136:5481:1 122136:81242:1 122136:122135:1 122096:122095:1 122135:210286:1 21121:122129:1 122133:51443:1 5481:142313:1 5481:121971:1 122095:90181:1 122136:81191:1 122136:25781:1 122136:21121:1 121971:122096:1 210286:90184:1 121971:121990:1 25781:240654:1 122136:122133:1	9
27813	25772	394675200	11	122008:89179:1 19383:122008:1 225436:19383:1 89179:99049:1 116789:81249:1 89179:69306:1 25768:116789:1 19383:25767:1 25772:25768:1 25772:225436:1	4
27814	45263	394329600	11	45263:118543:1 89718:81194:1 89718:243954:1 45263:89640:1 89662:87924:1 45263:89718:1 89718:45310:1 81194:114063:1 45263:89662:1 89640:45271:1	21
27815	81249	460166400	12	81247:81256:1 138577:122021:1 81247:81245:1 81249:99661:1 81249:121966:1 19396:88898:1 122009:81247:1 81249:122009:1 81249:19396:1 81256:81242:1 81247:138577:1	21
27816	89718	431222400	11	69921:81369:1 69921:81194:1 81368:114063:1 89718:243954:1 81369:227515:1 89718:69921:1 89718:45310:1 114063:45250:1 81369:81368:1 81368:81363:1	8
27817	86003	407548800	18	86003:89718:1 86003:209767:1 81279:81363:1 69921:81194:1 69921:81297:1 81297:81279:1 81368:114063:1 81157:81254:1 114063:45333:1 30831:81157:1 81157:81368:1 86003:85994:1 86003:30831:1 30831:69921:1 86003:89729:1 81194:82618:1 86003:198706:1	19
27819	25781	592876800	10	25781:122132:1 25781:243957:1 122132:81189:1 122132:240654:1 25781:81184:1 25781:209146:1 25781:229790:1 25781:241839:1 209146:91923:1	5
27820	45108	509587200	30	45108:12667:1 209380:43765:1 45108:45110:1 45108:45090:1 45106:45620:1 209380:136638:1 45110:45762:1 136386:126516:1 45108:31772:1 45110:189422:1 45110:209380:1 45110:44945:1 45108:44927:1 45108:44952:1 45097:44920:1 44945:136386:1 136386:136385:1 209380:79930:1 45108:157953:1 44930:44942:1 45108:44930:1 44945:136389:1 45108:46610:1 45108:44956:1 45108:44955:1 46610:78331:1 136638:45097:1 12667:4…	12
27821	88595	533779200	42	88595:229909:1 229909:86217:1 212282:229710:1 184533:144362:1 138280:86683:1 229899:199968:1 88595:86141:1 144368:229797:1 184512:184511:1 229758:91125:1 144368:229776:1 229909:229542:1 86217:144368:1 184533:207130:1 88595:234748:1 229790:229791:1 184491:229790:1 229790:229758:1 184533:229794:1 144368:184564:1 184530:184561:1 229790:184512:1 144362:184530:1 210959:128409:1 184533:184491:1 88595:2…	127
27822	184410	407548800	16	184410:234592:1 242963:207142:1 234596:234618:1 234592:243984:1 242964:243982:1 234594:234754:1 242964:242963:1 242964:234594:1 242964:144091:1 243982:234596:1 184410:242964:1 234592:239041:1 184410:234742:1 184410:234608:1 234592:234629:1	4
27823	178052	508377600	13	178052:82706:1 82706:183481:1 178052:184424:1 213088:213081:1 82706:243990:1 178052:228955:1 178052:86958:1 83198:213088:1 228955:86291:1 243990:243989:1 178052:243993:1 82706:83198:1	18
27825	184436	528508800	40	210950:211038:1 210949:211069:1 211102:210954:1 244004:210953:1 210933:244007:1 234746:234740:1 184436:244012:1 244004:231416:1 184436:86960:1 184436:210950:1 210953:211056:1 184436:210832:1 184436:86953:1 184436:211102:1 184436:211120:1 210933:211021:1 184436:210959:1 184436:86958:1 244004:211075:1 184436:134487:1 210953:210933:1 184436:210820:1 184436:210920:1 211021:210927:1 184436:244011:1 86…	28
27827	157038	387417600	22	157038:102144:1 44822:126473:1 164566:138077:1 126450:126479:1 126473:126471:1 164566:126451:1 126479:157043:1 126451:164576:1 102155:157044:1 157038:126456:1 157038:185016:1 164566:164567:1 164566:164574:1 138077:138112:1 157038:132464:1 157044:126535:1 164566:126582:1 138077:102155:1 132464:164566:1 126451:126450:1 157038:44822:1	19
27828	239693	236217600	14	102138:138134:1 197364:81396:1 239693:110933:1 239693:86577:1 239693:121165:1 197364:85886:1 239693:102138:1 85894:91954:1 86577:85894:1 85894:106479:1 85894:116673:1 239693:137365:1 239693:197364:1	4
27829	86592	240451200	22	86595:101042:1 86596:3272:1 86592:138130:1 101042:86591:1 137506:138127:1 86592:101045:1 138130:137973:1 86592:86026:1 86594:86036:1 86592:101044:1 86596:137506:1 86592:167729:1 86592:86594:1 86596:104539:1 86596:86578:1 86596:85882:1 167729:153140:1 86026:85894:1 86592:86596:1 86592:86037:1 86592:86595:1	37
27830	106701	424483200	12	138876:44448:1 106701:8250:1 106701:106693:1 106693:179603:1 106701:138876:1 106701:140805:1 106701:44467:1 179603:174130:1 106701:48379:1 174130:106705:1 106693:138882:1	3
27831	187821	371952000	10	187821:92109:1 187821:138876:1 37184:38408:1 187821:37184:1 38408:140805:1 187821:45845:1 187821:151180:1 187821:146021:1 138876:138894:1	6
27832	72415	429753600	14	72415:72410:1 72415:72497:1 72415:48379:1 72415:72490:1 72415:24705:1 72415:47794:1 197253:46151:1 72415:72531:1 72415:24267:1 24705:24700:1 72415:37350:1 46151:176885:1 72415:197253:1	19
27834	218269	274665600	18	229994:125708:1 235684:103673:1 218269:218132:1 218269:186161:1 218269:191154:1 218269:229994:1 218269:180159:1 103673:82458:1 218269:180546:1 218269:238587:1 218269:157193:1 218269:237841:1 218269:81608:1 218269:122822:1 218269:235684:1 218269:244038:1 191154:64490:1	6
27835	218270	248400000	12	218270:145416:1 180159:180554:1 218270:123400:1 218269:229994:1 218269:180159:1 218270:218269:1 218270:238588:1 218269:81608:1 180554:154507:1 218270:242576:1 123400:118896:1	3
27836	145416	316742400	10	145416:75261:1 145416:145512:1 145416:75241:1 145416:75185:1 75267:145412:1 145416:75182:1 145416:72096:1 75267:75258:1 145416:75267:1	1
27837	86584	245721600	16	28182:28180:1 86584:106523:1 86580:7955:1 86585:86587:1 86584:230462:1 86581:86589:1 86584:77457:1 86581:75546:1 86587:86579:1 86584:86354:1 75546:28182:1 86585:86581:1 86584:86580:1 106523:106515:1 86584:86585:1	9
27838	153211	363830400	11	209042:244042:1 164105:7194:1 209042:135561:1 153211:209038:1 153211:164105:1 209038:209042:1 209038:209040:1 164105:116025:1 164105:153212:1 164105:7172:1	26
27839	96493	401328000	20	96473:44152:1 96457:96547:1 96493:96448:1 96547:57650:1 44146:44147:1 96547:41879:1 96547:41878:1 96493:21475:1 96473:96454:1 96496:96473:1 96493:55818:1 44146:46759:1 44146:96496:1 96454:96457:1 44146:46115:1 96493:158767:1 96493:44146:1 96547:203678:1 96454:185204:1	8
27840	38629	343094400	24	203679:136741:1 72666:96482:1 38629:33482:1 96482:38596:1 38629:96253:1 136741:87396:1 203679:92116:1 45367:46041:1 96510:96478:1 92116:96517:1 45367:46043:1 46040:46051:1 96447:46040:1 203679:96510:1 72666:96255:1 38629:72666:1 96447:38602:1 72666:27004:1 203679:45367:1 38629:203679:1 96482:60037:1 38629:176411:1 87396:96447:1	19
27841	96547	513907200	15	51311:187861:1 96547:96467:1 96547:57650:1 238938:41879:1 57650:187825:1 96547:173018:1 238938:203688:1 96547:238938:1 187825:51311:1 96547:244047:1 96547:46757:1 96547:203678:1 51311:41878:1 41879:41880:1	0
27842	188379	477273600	53	188379:226735:1 196315:154091:1 226734:243127:1 191989:206014:1 196315:188380:1 206015:188394:1 151051:151016:1 163335:134893:1 21569:124227:1 106668:151017:1 126576:187522:1 188379:158632:1 226736:191989:1 80897:193889:1 206015:211216:1 210385:99007:1 188379:80896:1 188379:153464:1 44926:112001:1 188379:131312:1 188395:210385:1 80897:206015:1 226734:126524:1 226735:106668:1 226735:206002:1 18837…	52
27843	140537	498182400	11	205990:210473:1 141363:138836:1 149376:205990:1 141363:47346:1 141363:140983:1 140537:107859:1 140537:56643:1 140537:141363:1 140537:156775:1 156775:149376:1	3
27844	99743	457488000	10	99743:99736:1 99743:159658:1 197814:120543:1 99743:120545:1 99743:195775:1 99743:197814:1 99743:99740:1 99743:183688:1 99736:150388:1	20
27845	97202	399513600	15	122806:111381:1 97202:105957:1 97202:97224:1 15492:72259:1 97202:97219:1 97202:15492:1 97202:22175:1 97202:166951:1 97202:131447:1 15492:120961:1 97202:167126:1 97202:183518:1 97202:122806:1 97202:186241:1	19
27846	97203	384393600	17	97203:145494:1 145494:82815:1 15492:72259:1 112726:97219:1 97203:22221:1 97203:22209:1 15492:112726:1 97203:158417:1 97203:120069:1 97203:67663:1 67532:22175:1 97203:158420:1 97203:150369:1 67663:67532:1 97203:183518:1 97203:15492:1	30
27852	228318	413424000	24	244110:244116:1 244095:244096:1 228318:244091:1 234619:244093:1 228318:244090:1 244091:244089:1 244094:239042:1 118661:32048:1 228318:144914:1 244091:244095:1 228318:214480:1 228318:234606:1 244093:234602:1 228318:244092:1 244089:244094:1 236530:244110:1 244094:234619:1 228318:118661:1 214478:236530:1 244110:228342:1 228318:216324:1 214480:214478:1 228342:228359:1	61
27853	214481	416534400	10	244089:244124:1 214481:244118:1 214481:214482:1 214481:244089:1 214481:86636:1 244118:244120:1 214482:86629:1 244089:90364:1 244118:244119:1	5
27857	228342	550713600	11	228359:228358:1 228359:244113:1 244109:238207:1 244109:136098:1 228358:204708:1 228359:244097:1 228359:4241:1 228342:228359:1 228359:244109:1 228359:244114:1	26
27858	228345	481161600	13	228345:219492:1 228345:236514:1 228345:10376:1 228345:228362:1 236514:228361:1 228345:244143:1 228345:198208:1 228345:236528:1 228345:237045:1 228345:234452:1 228345:244142:1 228345:179964:1	16
27859	228358	609984000	12	228358:47295:1 228358:231185:1 231182:204708:1 90038:231182:1 231182:169182:1 228358:207163:1 227689:212141:1 231182:207109:1 228358:90038:1 231182:206784:1 207109:227689:1	18
27860	228359	567993600	29	228359:228329:1 228359:244113:1 236535:136169:1 136098:136140:1 228359:228326:1 228359:244097:1 228359:206114:1 228359:4241:1 136098:86669:1 228359:207171:1 228359:244114:1 136098:136147:1 228359:244155:1 136098:136148:1 228359:236535:1 228359:244109:1 136098:136168:1 228359:228358:1 244109:238207:1 136169:136135:1 228359:131066:1 136098:136152:1 204708:144181:1 244109:136098:1 228358:204708:1 22…	61
27861	190484	546825600	10	234452:236561:1 190484:190488:1 179975:190505:1 190484:244158:1 190484:179975:1 179975:234452:1 190505:190474:1 190505:190486:1 190474:190489:1	7
27863	118674	523238400	10	118674:25389:1 118664:118670:1 118674:192557:1 118674:233032:1 118674:118664:1 118674:118671:1 118674:118675:1 118675:118665:1 118674:118669:1	11
27864	51030	586396800	17	120032:185709:1 51030:97513:1 51030:244196:1 51028:120027:1 237810:244182:1 85564:120032:1 120032:244189:1 51028:120028:1 51030:244193:1 237810:75163:1 51028:228932:1 51030:85564:1 51030:51028:1 237810:204836:1 51030:51027:1 97513:237810:1	42
27865	156902	604713600	11	117940:127837:1 156902:168919:1 156902:117943:1 117943:125059:1 125059:125071:1 117943:117940:1 127837:127834:1 125071:125064:1 117943:34021:1 125059:113918:1	37
27866	136393	291859200	48	55351:176144:1 183142:185055:1 50152:55308:1 18106:136741:1 136393:55469:1 52430:148549:1 118724:173829:1 119696:55309:1 55347:38618:1 119696:55460:1 60057:136394:1 52430:55351:1 55351:124965:1 55469:73779:1 124965:87386:1 136393:103138:1 60057:119894:1 55409:55418:1 119894:119896:1 18098:55409:1 124965:35244:1 136394:183142:1 136393:48386:1 183141:120154:1 60057:183141:1 183141:109795:1 55351:26…	66
27870	124978	494467200	18	132569:116217:1 57941:57946:1 57976:57969:1 124978:57968:1 57938:57951:1 57975:57943:1 57938:57950:1 57975:57942:1 124978:55436:1 57977:41909:1 57943:57944:1 57968:57977:1 57944:57941:1 124978:132569:1 57977:57976:1 57976:57975:1 57976:57938:1	28
27871	92071	499651200	12	92071:31420:1 59877:80041:1 92071:109377:1 92071:59877:1 92071:111585:1 83382:31419:1 83382:92067:1 92071:92069:1 92071:83382:1 92071:194755:1 83382:91328:1	3
27872	78816	266716800	12	77453:165148:1 164938:98913:1 78816:164938:1 78816:98914:1 78816:164940:1 164940:77453:1 78816:164939:1 164939:164937:1 78816:98911:1 78816:232717:1 164940:226518:1	3
27873	89713	494380800	11	229184:30777:1 122024:122019:1 89713:213362:1 213362:229192:1 122046:229184:1 122046:122024:1 213362:99648:1 122046:204772:1 99648:122046:1 89713:88884:1	5
27874	206172	607564800	18	206172:89613:1 89620:89244:1 206172:244225:1 206172:128337:1 89244:183473:1 206172:83349:1 89613:225075:1 89244:183478:1 89244:206784:1 225074:122064:1 89244:225074:1 89620:83324:1 206172:153389:1 229057:89925:1 89620:183479:1 89613:89620:1 89613:229057:1	11
27875	244237	229564800	10	222708:222705:1 244237:227847:1 222705:222706:1 244237:222697:1 244237:244238:1 222708:222698:1 244237:236670:1 222708:222711:1 222697:222708:1	3
27876	196043	377740800	16	196043:196046:1 196043:90285:1 196043:28001:1 28000:27891:1 196043:90325:1 196043:90280:1 196043:90326:1 173072:144871:1 196043:28000:1 196043:88387:1 173072:240876:1 171666:173072:1 196046:90291:1 90280:171666:1 171666:238734:1	13
27877	176492	397008000	15	173072:27891:1 176492:90281:1 176492:144808:1 176492:90291:1 90281:171666:1 90281:90293:1 144809:173072:1 176492:193693:1 176492:90325:1 90281:90298:1 144809:144815:1 173072:240876:1 171666:144809:1 144808:240844:1	0
27878	156350	416448000	14	78162:109136:1 156350:184696:1 156350:126959:1 109136:157567:1 156350:148795:1 156350:148747:1 156350:111133:1 109136:157560:1 156350:134426:1 156350:148870:1 156350:145692:1 156350:78162:1 156350:167127:1	49
27879	91100	443059200	25	91100:110738:1 91099:91135:1 91100:91099:1 4962:4974:1 91122:114635:1 91191:161276:1 25393:125386:1 91099:25404:1 25404:25391:1 91099:244256:1 91100:91191:1 91133:91122:1 244256:4962:1 161276:114631:1 91099:132379:1 161276:19532:1 91100:216049:1 19532:143008:1 91100:91133:1 161276:43413:1 91100:4993:1 91099:25393:1 91099:244257:1 25404:4977:1	42
27880	96457	508809600	15	41892:41886:1 96457:96547:1 41886:173018:1 96467:203687:1 173018:96472:1 96499:6409:1 96472:141401:1 41892:46114:1 96547:203688:1 96457:41892:1 41886:96467:1 41886:55811:1 96457:96604:1 96604:96499:1	2
27881	55578	531360000	11	55578:92089:1 41890:47693:1 55538:55532:1 55578:47518:1 55578:140600:1 41890:55539:1 55578:132601:1 55539:55538:1 55578:41910:1 55578:41890:1	23
27884	173218	528508800	13	173218:173246:1 173218:244267:1 173218:244269:1 173246:244265:1 173246:173212:1 173218:134361:1 173218:244268:1 173218:156950:1 173246:244266:1 173218:185030:1 156950:156952:1 185030:185029:1	8
27886	173228	527126400	10	173228:41993:1 173228:244265:1 173228:42002:1 173228:244279:1 173228:229351:1 156950:156952:1 173228:42007:1 173228:122142:1 173228:156950:1	5
27887	185043	481766400	71	244288:244289:1 173250:173214:1 188188:105370:1 185043:212160:1 188188:232078:1 243953:188153:1 223572:223571:1 187559:244293:1 188158:244292:1 187559:244305:1 134277:134305:1 213829:206690:1 173194:134290:1 241476:244306:1 105370:238780:1 10417:215299:1 232078:244287:1 188188:206678:1 241477:227440:1 188188:244311:1 173218:156950:1 244307:176874:1 173226:243953:1 244313:207487:1 241476:118599:1 …	38
27888	198285	554947200	18	90986:198277:1 198285:73785:1 90986:244317:1 198285:127801:1 198259:90982:1 90986:41917:1 198285:134248:1 198285:198259:1 198285:216834:1 198285:244318:1 198285:189102:1 198285:90980:1 198285:90986:1 226018:201164:1 128383:226018:1 41917:128383:1 198285:205796:1	15
27890	244328	222307200	42	191157:197891:1 60552:64490:1 244328:191139:1 81608:145108:1 244328:124700:1 244328:17624:1 191156:62988:1 244328:191157:1 62988:157193:1 191157:145249:1 157193:242578:1 81620:123604:1 244328:195799:1 191157:81728:1 191157:123665:1 103669:81621:1 218270:238588:1 191157:242577:1 180551:81608:1 191157:81726:1 62988:81620:1 60552:180551:1 242578:186161:1 191157:60552:1 244328:109073:1 123665:30718:1…	41
27891	215347	245894400	12	215347:160195:1 160196:160193:1 160196:64876:1 215347:215020:1 160196:107177:1 215347:112396:1 112396:160226:1 215347:107187:1 107187:90372:1 215347:107179:1 107187:160196:1	2
27892	146921	504921600	13	146921:59531:1 59533:146920:1 146921:155669:1 133329:146917:1 155669:76764:1 146921:59533:1 133329:126955:1 146921:133329:1 126953:174926:1 146921:51982:1 126955:126953:1 59533:133289:1	8
27893	114685	228960000	14	76063:114680:1 114685:77945:1 86730:22601:1 114685:114683:1 114685:4130:1 114685:178969:1 68073:110725:1 114685:86730:1 114685:114684:1 114685:68073:1 114685:76063:1 114685:114681:1 68073:110724:1	11
27894	244338	336614400	15	244338:244345:1 244355:244352:1 244341:244339:1 244348:221064:1 221064:106823:1 244342:244341:1 244341:244355:1 244345:244348:1 244345:244346:1 244338:244343:1 244338:244347:1 244338:244344:1 244342:244340:1 244348:244342:1	7
27896	103435	487641600	20	103435:112802:1 112649:241792:1 93690:134655:1 197812:209016:1 112649:112659:1 103435:244391:1 112659:209017:1 103435:164031:1 244383:197810:1 244383:109021:1 103435:112649:1 112649:197813:1 103435:244383:1 197812:244382:1 103435:120543:1 112649:197812:1 197812:197811:1 244382:93690:1 164031:197809:1	62
27897	67674	562723200	12	140246:206453:1 67674:202946:1 137660:225823:1 34993:137660:1 67674:34993:1 137660:137659:1 206451:214553:1 67674:206451:1 206451:140246:1 67674:90732:1 67674:144622:1	1
27899	46620	449712000	12	46645:196266:1 46620:45356:1 96377:96353:1 46620:96377:1 46620:46645:1 45356:81090:1 46620:43401:1 46620:46114:1 196265:173014:1 46620:196265:1 46620:231556:1	3
27901	46625	429753600	29	17998:173017:1 17998:96357:1 46625:125996:1 46620:46645:1 46645:46643:1 46645:196266:1 46620:45356:1 45356:46648:1 46625:149428:1 46625:46620:1 46625:185648:1 96357:81090:1 46643:46641:1 46649:231556:1 45356:46649:1 46625:147435:1 46649:46071:1 46625:46624:1 46644:37651:1 46625:96522:1 196266:173019:1 46645:46644:1 149428:141365:1 45356:17998:1 46625:96449:1 46649:96359:1 46625:46646:1 46625:5765…	27
27902	143169	256176000	40	131749:8784:1 67711:80664:1 217663:8790:1 143169:67711:1 217663:62344:1 217664:131758:1 62344:176221:1 194830:194828:1 217663:143094:1 67711:192610:1 67711:73975:1 143094:175875:1 192611:217667:1 143169:173761:1 67711:217663:1 194828:54724:1 62344:194830:1 67711:217670:1 54724:198676:1 73975:80681:1 143169:243675:1 176221:214388:1 217663:131749:1 176221:58762:1 143169:201493:1 143169:67694:1 6771…	12
27903	166492	443664000	13	166492:65698:1 31453:58802:1 34040:220762:1 244412:36278:1 65700:244413:1 244412:65699:1 65700:65703:1 36278:31453:1 244412:65700:1 166492:244412:1 166492:34040:1 65700:65702:1	7
27904	105788	450316800	11	105788:65700:1 31453:58802:1 105788:65699:1 105788:36278:1 65700:244413:1 65700:65703:1 105788:34040:1 36278:31453:1 31453:58805:1 65700:65702:1	11
27905	206443	573177600	18	206443:234269:1 206443:177735:1 206443:194338:1 206443:231833:1 206443:175994:1 206443:105790:1 206443:244420:1 232361:231273:1 231833:102314:1 150650:36008:1 36008:244421:1 232361:150650:1 206443:230631:1 231273:102348:1 206443:123611:1 206443:66409:1 206443:232361:1	15
27906	112662	462844800	11	112662:56023:1 112659:112668:1 244422:99848:1 112662:244422:1 112662:112661:1 221718:112659:1 112662:221718:1 99848:204455:1 177602:52093:1 99848:177602:1	7
27910	168231	316051200	25	168231:143619:1 143619:143678:1 143678:143655:1 168231:106115:1 184677:223883:1 143678:135505:1 223883:126809:1 168231:135494:1 179015:198175:1 143678:175942:1 143619:159355:1 184677:173392:1 143619:81857:1 168231:184677:1 168231:179015:1 168231:143894:1 168231:143616:1 143616:197388:1 168231:111218:1 168231:105863:1 223883:215426:1 168231:192434:1 223883:198156:1 143678:132215:1	15
27911	168233	254361600	15	168233:191159:1 166953:166960:1 168233:41469:1 167117:111057:1 166959:166956:1 168233:139775:1 166953:166959:1 203389:139786:1 167117:143771:1 111057:166953:1 167117:203389:1 168233:148955:1 168233:167117:1 168233:118385:1	5
27912	232713	456969600	19	232713:220911:1 224886:234891:1 232713:207427:1 232713:224886:1 232713:231374:1 224886:225994:1 232713:232695:1 232713:244470:1 232713:96067:1 244469:208214:1 224886:164542:1 232713:232696:1 224886:207445:1 244469:244471:1 232696:140347:1 244469:184432:1 232713:244469:1 207427:86289:1	3
27916	216251	270086400	14	216246:32139:1 69703:216246:1 216251:68074:1 4000:55655:1 68074:69703:1 69703:216243:1 216246:4000:1 216244:216245:1 68074:69701:1 216251:119404:1 68074:216244:1 62633:32142:1 68074:62633:1	48
27917	186919	263433600	10	186919:188441:1 73908:31385:1 186919:188440:1 188440:31388:1 31388:73908:1 73908:188444:1 31385:65793:1 188440:31387:1 188440:178977:1	1
27919	143419	413424000	46	143419:225080:1 143419:235053:1 143419:70009:1 143419:244536:1 143419:236058:1 143419:106153:1 143419:143979:1 210225:145674:1 210225:244535:1 210225:238305:1 210225:236111:1 210225:232356:1 124777:111136:1 143419:154505:1 143419:236219:1 111007:125668:1 143419:107950:1 106153:180409:1 111136:102343:1 143419:72280:1 210225:213815:1 143419:111007:1 244536:78129:1 210225:241061:1 102343:180142:1 23…	17
27920	143420	377740800	27	143420:118871:1 143419:70009:1 143419:236058:1 72156:143982:1 143420:72273:1 118887:236065:1 143419:72280:1 143420:72156:1 118879:143979:1 143419:111007:1 143420:143422:1 143420:143425:1 143420:64589:1 118887:191181:1 146613:118887:1 143420:146613:1 118887:118879:1 146613:236057:1 143420:130015:1 72156:143418:1 143420:118794:1 72156:143419:1 118887:118870:1 143419:127001:1 236058:125701:1 143419:…	15
27921	214604	550713600	10	214604:154802:1 51732:167948:1 214604:51732:1 51732:123117:1 51732:123115:1 214604:154789:1 167948:167950:1 167950:154776:1 214604:123656:1	18
27922	183142	334800000	22	183142:185055:1 183142:140188:1 55347:38618:1 38618:55443:1 183142:124965:1 183142:55347:1 183142:136511:1 183142:185054:1 183142:136741:1 183142:61133:1 183142:119783:1 183142:18049:1 18049:41014:1 136511:132639:1 55409:55410:1 41014:139286:1 139286:55413:1 183142:136406:1 55347:55868:1 183142:173829:1 124965:55409:1	24
27923	136396	283392000	10	35225:55410:1 126164:200595:1 136396:126164:1 136396:87198:1 136396:35225:1 136396:85527:1 35225:136514:1 136514:136511:1 35225:55868:1	24
27925	179560	444873600	23	191654:134249:1 179560:81322:1 170433:76864:1 179560:215384:1 179560:244560:1 170433:73442:1 191654:73676:1 142911:73675:1 170433:170436:1 179560:142911:1 179560:179564:1 179560:21619:1 191654:51434:1 179560:218497:1 76864:191654:1 76864:73413:1 47497:212052:1 179560:170433:1 170433:170440:1 179560:80833:1 179560:134252:1 170433:47497:1	20
27926	44814	419472000	46	45112:45895:1 44814:44820:1 44817:44823:1 45108:45110:1 44848:44850:1 44820:36383:1 44861:44865:1 44968:44929:1 44860:45112:1 44977:44928:1 198620:44955:1 44975:197554:1 36383:44849:1 44971:45108:1 44848:198620:1 44820:44863:1 45112:44977:1 44820:44855:1 44928:181831:1 44849:44851:1 43521:43777:1 45112:44971:1 44968:197564:1 44814:43786:1 44814:44852:1 44820:44817:1 45110:44945:1 44814:45119:1 44…	35
27927	44817	429753600	81	45108:12667:1 244575:44851:1 44817:44857:1 44865:44864:1 44977:244583:1 43521:43411:1 44817:44823:1 99171:44973:1 44849:44815:1 172235:44972:1 45108:45110:1 44955:44954:1 44848:44850:1 44977:43524:1 44861:44865:1 44968:44929:1 44973:126538:1 164815:190313:1 45621:130316:1 45106:197568:1 44854:45766:1 198620:44955:1 164815:44961:1 45766:45765:1 44817:220113:1 43521:43446:1 189423:244581:1 44861:44…	287
27929	45608	458697600	27	45766:182000:1 244575:44851:1 45636:44964:1 45608:46603:1 44815:151806:1 44968:44929:1 45895:45763:1 45636:43784:1 43784:43468:1 189423:244581:1 45766:45622:1 43760:43761:1 151806:44968:1 45608:244575:1 45763:152021:1 44968:45887:1 45636:45635:1 45636:189423:1 45766:45895:1 44815:45636:1 43761:44941:1 45895:43524:1 244581:181831:1 45608:44815:1 44964:43760:1 45636:45766:1	80
27930	44860	456105600	31	44977:244583:1 44977:43524:1 44850:44961:1 44968:44929:1 44860:45112:1 197554:44935:1 198620:44955:1 44860:44948:1 45112:44977:1 44860:206988:1 44928:181831:1 45103:197563:1 44968:197564:1 43524:45103:1 45112:190313:1 45112:197554:1 43524:44928:1 45112:44968:1 44980:44967:1 45112:158307:1 197564:181982:1 44929:44957:1 43524:44945:1 44860:44850:1 44860:198620:1 44968:44951:1 44980:105676:1 44955:4…	22
27934	96496	471484800	22	96473:96455:1 96496:96473:1 96468:219609:1 96473:131934:1 131934:205658:1 96455:185191:1 96473:96454:1 187825:51311:1 55466:96468:1 96454:185204:1 96457:96547:1 55466:96457:1 51311:41878:1 41879:41880:1 96547:57650:1 96547:41879:1 57650:187825:1 51311:187824:1 96496:96517:1 96473:197697:1 96454:55466:1	9
27935	96375	606960000	15	96375:96342:1 96375:55811:1 96341:44149:1 96499:6409:1 55811:218440:1 55811:120133:1 96375:96604:1 96375:72450:1 96375:219605:1 96341:96498:1 96499:96341:1 96604:96499:1 96375:47804:1 44149:44153:1	7
27936	151076	568252800	11	244621:134443:1 151076:244621:1 244621:160641:1 151076:244620:1 151076:140650:1 151076:174522:1 210695:151074:1 151074:155936:1 210695:174523:1 151076:210695:1	2
27937	196297	621820800	17	196297:191889:1 191889:191874:1 205955:189247:1 191889:244623:1 196297:81113:1 196297:186513:1 148194:135243:1 81113:81112:1 196297:205955:1 158769:205934:1 148194:244622:1 196297:177652:1 196297:112935:1 196297:158769:1 205934:148194:1 205955:186511:1	20
27939	21272	295574400	12	21273:206198:1 176149:66245:1 131926:176149:1 140175:164706:1 21272:208685:1 21272:72666:1 21272:52413:1 52413:39252:1 66245:21273:1 21272:131926:1 21272:140175:1	12
27940	195879	517968000	12	213968:157557:1 195878:143486:1 213878:200226:1 213968:213878:1 213968:103336:1 195878:195406:1 195878:213968:1 195879:195878:1 213968:213967:1 213878:243681:1 195879:190278:1	4
27941	238115	299635200	20	238115:7702:1 238115:217850:1 238115:148739:1 188132:118543:1 238115:188132:1 238115:44366:1 238115:130393:1 118543:212118:1 148739:196017:1 238115:97942:1 238115:179026:1 238115:198612:1 238115:205603:1 148739:213822:1 238115:118546:1 238115:10399:1 205603:226002:1 238115:217095:1 238115:35842:1	105
27943	131362	373507200	19	131362:223428:1 131362:131360:1 131362:113705:1 131362:131640:1 113705:109770:1 113705:128167:1 131362:158419:1 131362:123544:1 131362:143457:1 131362:64626:1 117315:143496:1 131362:143270:1 131362:107761:1 143457:148731:1 131362:109666:1 131640:123488:1 131362:117315:1 113705:131402:1	23
27945	176465	375926400	28	144816:89442:1 176465:86239:1 144810:127733:1 176465:143041:1 130336:144829:1 89928:89931:1 90326:88490:1 176465:121276:1 176465:144874:1 176465:90326:1 176465:196048:1 176465:89928:1 144829:175476:1 176465:196049:1 176465:144812:1 176465:28012:1 240858:88951:1 127727:144810:1 176465:7946:1 196048:240858:1 176465:130336:1 240858:144816:1 144874:127727:1 144874:144880:1 144829:27891:1 144816:89441…	14
27946	144874	382579200	25	127723:121595:1 127723:121126:1 127727:127726:1 144874:240876:1 144810:144817:1 127723:175470:1 144810:121208:1 127727:91352:1 127723:144816:1 175473:27995:1 144808:27891:1 127726:127723:1 104144:175472:1 144817:127733:1 127723:144810:1 104144:127730:1 144874:127727:1 144874:144880:1 104144:144808:1 127727:27964:1 175472:144824:1 144810:175473:1 127726:104144:1 27964:129157:1	7
27948	194832	465436800	10	176577:155435:1 176580:173740:1 194832:176580:1 194832:176577:1 194832:135627:1 155435:194848:1 176577:244679:1 244679:194805:1 176577:176578:1	2
27949	143155	435196800	13	135925:143163:1 143155:52183:1 143155:52184:1 52183:30484:1 51965:51971:1 51967:143156:1 52184:51967:1 143155:135925:1 143155:182453:1 182453:51965:1 143155:244680:1 51967:51966:1	7
27951	117855	536457600	52	117855:97151:1 142587:116508:1 117855:174926:1 117855:150788:1 140036:153063:1 117855:149218:1 117855:70626:1 117855:142584:1 192005:97149:1 117855:80484:1 117855:146932:1 117860:140036:1 117855:51982:1 126976:129006:1 117855:67549:1 142584:107685:1 117855:129004:1 14892:14897:1 70626:56306:1 117855:133327:1 117855:244686:1 117855:133325:1 14897:14898:1 117855:142587:1 97151:137160:1 117855:21659…	48
27952	130039	437011200	13	29837:5666:1 130039:198529:1 130039:196846:1 130039:29837:1 5666:5667:1 130039:62588:1 130039:62590:1 130039:167348:1 29837:41984:1 5667:133061:1 5666:138340:1 5666:138344:1	3
27954	15815	583718400	16	8443:8437:1 8443:127590:1 127590:73692:1 8443:185687:1 226393:8443:1 185687:15805:1 15815:198855:1 15815:131772:1 73692:127588:1 8443:8018:1 127588:203601:1 15815:8460:1 8460:131220:1 15815:226393:1 73692:73691:1	4
27955	217090	470275200	13	224073:63494:1 217100:182087:1 217090:88215:1 217090:10432:1 217090:89663:1 81194:217100:1 217100:45250:1 217090:81194:1 217090:188186:1 217090:89630:1 45250:114061:1 217090:224073:1	20
27957	48568	478483200	17	48568:111565:1 48568:103108:1 48568:186077:1 48568:103109:1 48568:103136:1 111564:83143:1 48568:89413:1 82350:103129:1 48568:117073:1 103129:103112:1 48568:89407:1 185757:135417:1 103136:103135:1 89407:111564:1 82350:185757:1 48568:82350:1	11
27958	163229	521683200	15	161900:214475:1 163229:226063:1 176361:215126:1 194769:176361:1 163229:170347:1 163229:167281:1 194769:215127:1 66287:66276:1 194769:162590:1 163229:169409:1 163229:129655:1 215126:161900:1 163229:194769:1 215126:66287:1	9
27959	106109	550713600	19	74157:72049:1 106109:106108:1 106109:17607:1 74153:74157:1 74157:74156:1 106106:18621:1 106109:17609:1 74153:74158:1 106106:51139:1 106109:106104:1 106102:70957:1 74153:106107:1 17605:106102:1 106109:17608:1 74157:106106:1 74153:106103:1 74157:17605:1 106109:74153:1	28
27960	193499	383788800	31	126473:187929:1 126444:126437:1 205890:126476:1 126444:187941:1 193499:209353:1 31652:31651:1 86436:109975:1 193499:175216:1 175216:86436:1 126449:187955:1 126476:126449:1 187929:129101:1 118564:126444:1 193499:31337:1 175216:179122:1 126437:86554:1 193499:205890:1 86436:86562:1 87737:31652:1 86436:31633:1 209353:118564:1 31633:31634:1 175216:173585:1 126476:126473:1 87737:87734:1 193499:86462:1 …	32
27961	178232	528508800	25	178232:121221:1 144884:86474:1 162815:162705:1 178232:115789:1 178232:31642:1 178232:189571:1 87991:164987:1 178232:144884:1 121221:86496:1 115510:86480:1 121221:189650:1 178232:87991:1 189650:115510:1 178232:189574:1 178232:189573:1 121221:189890:1 178232:193685:1 193516:115713:1 189573:115958:1 86480:86830:1 87991:162815:1 178232:193516:1 115958:189897:1 189573:189570:1	22
27962	31650	525916800	11	126530:31637:1 31647:31641:1 162351:31645:1 162351:31646:1 31646:31643:1 31650:157925:1 31650:162351:1 31647:126530:1 31646:31349:1 162351:31647:1	5
27963	31653	502243200	18	162362:162347:1 165006:124445:1 157923:31349:1 22650:164994:1 31653:165008:1 164994:157923:1 164994:154350:1 31653:161252:1 31349:169353:1 164994:157925:1 154350:31640:1 165008:22650:1 165008:165006:1 157925:188691:1 164994:162362:1 165006:31577:1 188691:164883:1	28
27964	162362	616636800	33	162362:162347:1 162362:244716:1 162362:147550:1 162362:89723:1 147562:193542:1 221805:171729:1 193598:160920:1 162362:147563:1 171703:171701:1 125636:114089:1 193722:193666:1 115713:162346:1 162663:124454:1 147563:147562:1 162362:86299:1 89723:86479:1 193542:221805:1 147550:162343:1 115713:193598:1 193542:178211:1 115640:125636:1 162362:193469:1 86479:147547:1 193598:115640:1 162362:193722:1 1623…	40
27965	221753	396489600	19	85912:188245:1 221753:201913:1 188254:85911:1 188245:188258:1 85912:188248:1 201538:188257:1 188254:188251:1 85911:188260:1 188257:206141:1 188248:201538:1 188248:201605:1 188244:177638:1 221753:244717:1 188244:85912:1 221753:188244:1 221753:188254:1 188244:160710:1 188244:188246:1	14
27967	140511	489628800	15	244720:244718:1 140511:224052:1 140511:244720:1 140511:155336:1 140511:23702:1 44134:96716:1 140511:47703:1 155336:41871:1 140511:163761:1 244721:244719:1 140511:244721:1 140511:44134:1 140511:242784:1 242784:83146:1	2
27968	144282	484185600	18	144282:87647:1 88524:144171:1 88524:144160:1 144487:88519:1 144282:173308:1 144486:144487:1 144282:90310:1 88524:89435:1 88524:138043:1 144281:144486:1 138043:89147:1 144486:111559:1 138043:138006:1 144282:88524:1 88524:89454:1 88524:89308:1 144282:144281:1	10
27969	142165	498700800	12	244737:244736:1 244737:244724:1 142165:244734:1 244734:239688:1 244734:244737:1 142165:244723:1 142165:244738:1 244738:244735:1 244734:244739:1 239688:244733:1 244724:244732:1	14
27971	134928	473385600	20	192446:166920:1 174928:192446:1 134928:71014:1 134928:10462:1 192446:192441:1 108605:131572:1 123362:133790:1 133790:123490:1 134928:113725:1 134928:166922:1 174908:120958:1 134928:134653:1 134928:113720:1 120958:123362:1 166922:174928:1 123362:108605:1 134928:113726:1 166920:174908:1 174908:166923:1	11
27972	38674	607392000	28	38674:205155:1 205155:38611:1 38674:181680:1 38674:55536:1 38674:189056:1 38611:244756:1 205155:244757:1 38674:47393:1 38674:154425:1 155004:189151:1 55521:231551:1 41862:55397:1 38648:38646:1 189151:37401:1 38674:41862:1 38674:38648:1 155004:113351:1 119503:38607:1 38674:220927:1 38674:55485:1 155004:55521:1 38674:189159:1 38674:41870:1 38646:155004:1 41862:127259:1 41870:17079:1 38646:119503:1	88
27973	195703	263433600	17	113264:212523:1 195703:53326:1 195703:146193:1 163746:244770:1 53315:90569:1 195703:125401:1 195703:244768:1 195703:53315:1 195703:2430:1 195703:27974:1 244770:163743:1 27974:113264:1 195703:53311:1 195703:244769:1 244768:163746:1 163746:182281:1	2
27974	7793	542764800	13	234764:40339:1 7793:234764:1 7793:173191:1 205218:197277:1 48068:197278:1 7793:23663:1 234764:48068:1 7793:198071:1 7793:191651:1 198071:203958:1 48068:72437:1 40339:205218:1	10
1	2	-504921600	67	51:22:1 34:3:1 22:26:1 2:61:1 2:68:1 34:44:1 62:72:1 48:33:1 2:92:1 44:45:1 25:87:1 67:32:1 72:29:1 60:28:1 38:21:1 46:156:1 33:5:1 59:30:1 2:67:1 2:70:1 2:52:1 89:155:1 61:64:1 2:154:1 65:37:1 2:55:1 71:59:1 43:36:1 2:51:1 2:69:1 34:24:1 2:6:1 42:41:1 2:62:1 43:54:1 32:25:1 32:40:1 59:66:1 2:47:1 30:39:1 2:58:1 30:38:1 2:94:1 89:153:1 54:157:1 70:88:1 65:46:1 29:34:1 2:95:1 2:49:1 65:31:1 54:89:…	93
2	162	56332800	12	162:170:1 172:165:1 162:172:1 162:173:1 162:167:1 182:181:1 162:168:1 172:171:1 167:182:1 162:166:1 162:169:1	17
3	182	161654400	11	182:213:1 209:207:1 209:212:1 182:209:1 182:181:1 182:199:1 207:206:1 182:211:1 212:210:1 182:208:1	12
4	220	-14688000	20	221:223:1 172:165:1 220:237:1 220:234:1 162:172:1 225:173:1 162:167:1 220:233:1 220:235:1 222:170:1 220:221:1 172:171:1 220:224:1 220:228:1 224:225:1 221:236:1 220:222:1 220:162:1 162:169:1	21
7	310	-1238716800	11	310:368:1 362:288:1 310:363:1 310:364:1 310:365:1 364:366:1 364:361:1 361:328:1 310:362:1 310:367:1	9
8	319	-1322784000	11	319:398:1 319:289:1 401:310:1 398:397:1 403:294:1 319:399:1 319:401:1 319:403:1 402:400:1 403:402:1	4
9	426	233798400	12	426:429:1 426:437:1 427:433:1 434:431:1 434:436:1 426:427:1 426:432:1 434:430:1 427:434:1 426:438:1 426:435:1	4
10	442	-1470182400	12	335:449:1 442:443:1 449:341:1 442:309:1 335:319:1 442:448:1 442:451:1 335:444:1 335:313:1 309:335:1 442:450:1	14
11	468	-1309737600	10	468:476:1 471:474:1 468:469:1 468:472:1 471:473:1 472:471:1 468:477:1 468:475:1 468:289:1	1
13	512	-1475452800	10	308:331:1 512:522:1 522:523:1 512:309:1 512:406:1 331:519:1 512:524:1 512:308:1 512:520:1	13
15	542	-1191369600	15	542:558:1 542:556:1 542:550:1 542:555:1 542:562:1 542:551:1 542:554:1 542:549:1 542:557:1 555:539:1 550:561:1 557:560:1 542:552:1 554:548:1	2
17	289	-1254528000	30	289:392:1 601:342:1 289:310:1 289:582:1 289:285:1 289:581:1 289:374:1 289:600:1 289:603:1 310:361:1 289:602:1 289:343:1 599:595:1 289:352:1 289:597:1 375:599:1 289:580:1 582:583:1 289:607:1 606:598:1 289:605:1 289:606:1 289:375:1 289:604:1 289:601:1 362:288:1 581:363:1 604:585:1 310:362:1	22
18	609	471916800	22	609:650:1 639:652:1 609:656:1 646:640:1 609:643:1 609:651:1 609:639:1 609:645:1 612:641:1 612:646:1 609:653:1 609:644:1 612:638:1 638:637:1 650:647:1 609:649:1 609:612:1 609:648:1 656:613:1 609:642:1 643:636:1	9
25	335	-1414972800	15	335:449:1 340:338:1 449:341:1 335:319:1 341:800:1 319:402:1 335:444:1 340:387:1 335:313:1 335:340:1 335:307:1 335:801:1 340:798:1 335:796:1	11
26	802	-1388534400	13	802:800:1 802:801:1 802:810:1 802:812:1 795:735:1 802:806:1 810:814:1 802:729:1 807:289:1 289:310:1 802:807:1 802:795:1	10
27	293	-1190160000	12	816:824:1 293:819:1 293:820:1 816:821:1 815:818:1 293:822:1 293:816:1 293:815:1 293:282:1 816:823:1 823:817:1	4
28	841	-1396483200	13	841:851:1 857:853:1 841:859:1 841:858:1 841:856:1 841:842:1 376:854:1 853:855:1 859:857:1 859:850:1 842:852:1 857:376:1	10
29	578	-1057276800	11	866:864:1 578:861:1 578:836:1 578:867:1 865:860:1 865:346:1 578:863:1 864:865:1 836:866:1 578:593:1	2
31	879	-165369600	27	879:896:1 879:880:1 900:898:1 884:907:1 895:890:1 880:897:1 891:885:1 879:899:1 897:894:1 879:889:1 879:903:1 893:891:1 890:892:1 891:908:1 908:884:1 880:895:1 880:888:1 895:886:1 879:904:1 904:902:1 879:901:1 884:882:1 879:887:1 879:900:1 886:883:1 903:893:1	23
32	929	121910400	17	934:931:1 935:932:1 929:942:1 944:943:1 932:933:1 929:945:1 929:934:1 934:944:1 931:938:1 929:941:1 933:946:1 945:940:1 941:930:1 946:936:1 945:939:1 934:935:1	2
33	344	-654912000	10	344:973:1 987:983:1 344:985:1 344:984:1 344:717:1 344:979:1 344:715:1 344:986:1 344:987:1	31
35	736	-1393804800	11	319:289:1 736:735:1 1030:295:1 735:319:1 1027:1026:1 736:1030:1 319:399:1 1030:1027:1 736:1029:1 736:313:1	5
36	735	-1351900800	11	319:398:1 735:319:1 397:1028:1 1028:1031:1 398:397:1 319:402:1 735:733:1 319:399:1 400:310:1 402:400:1	2
38	1055	-1391212800	14	1063:1069:1 1059:1061:1 1059:1067:1 1057:1070:1 1059:1056:1 1056:1066:1 1055:302:1 302:1068:1 1056:1057:1 1058:1060:1 1067:1058:1 1055:1059:1 1055:1063:1	3
39	1080	-582768000	42	1110:1108:1 1107:1086:1 1134:1102:1 1087:1088:1 1132:1117:1 1100:1087:1 1080:1126:1 1080:1120:1 1080:1124:1 1127:1133:1 1080:1109:1 1087:1099:1 1127:1125:1 1080:1101:1 1131:1105:1 1080:1104:1 1130:1100:1 1080:1132:1 1080:1127:1 1080:1123:1 1123:1110:1 1080:1097:1 1134:1114:1 1134:1113:1 1104:1098:1 1106:1122:1 1130:1121:1 1080:1129:1 1080:1119:1 1134:1106:1 1134:1107:1 1080:1118:1 1080:1131:1 108…	61
41	543	-1211241600	13	1240:555:1 1245:542:1 1243:1244:1 543:1238:1 539:1241:1 543:1245:1 1244:1239:1 555:576:1 555:539:1 1240:1243:1 1240:1242:1 543:1240:1	0
43	1280	-1404432000	14	1287:1070:1 1280:1055:1 1287:289:1 1059:1056:1 1280:1286:1 1055:1069:1 1280:1281:1 1280:1288:1 1056:1057:1 1280:1287:1 1288:1282:1 1055:1059:1 1287:855:1	5
45	1295	-1428019200	12	1295:411:1 1295:1280:1 1060:1309:1 1060:1310:1 1059:1056:1 1295:1313:1 1056:1314:1 1295:317:1 1280:1059:1 1056:1060:1 1295:1312:1	10
46	1056	-1341360000	11	1057:1314:1 1341:1066:1 1070:1064:1 1314:1341:1 1056:1340:1 1341:1070:1 1341:289:1 1056:1057:1 1056:1339:1 1056:1060:1	2
47	1342	-1219190400	19	1342:1343:1 1358:1352:1 1353:817:1 1353:819:1 1342:1356:1 1358:1351:1 1342:1348:1 1351:1355:1 1355:1346:1 1342:282:1 1351:1347:1 1342:1357:1 1356:1358:1 1352:1353:1 1346:287:1 1356:1354:1 1342:1349:1 1358:1350:1	3
48	1346	-1088899200	11	1374:1372:1 1371:1373:1 1371:1370:1 1346:1367:1 621:1369:1 1372:621:1 1346:1374:1 1374:1371:1 1346:287:1 1346:1344:1	9
49	750	-1336003200	18	1395:1394:1 1387:1395:1 1381:1384:1 750:1392:1 750:1387:1 1394:1393:1 750:1385:1 750:1383:1 1392:1377:1 1376:1386:1 750:1388:1 750:1391:1 1389:1376:1 1393:1389:1 1381:1382:1 1394:1390:1 1386:1381:1	4
55	1502	-1033603200	69	1682:1690:1 1684:1700:1 1502:1730:1 1732:1522:1 1502:1550:1 1674:1671:1 1502:1719:1 1502:1713:1 1502:1718:1 1502:1717:1 1731:1725:1 1502:1720:1 1502:1545:1 1692:1685:1 1725:1691:1 1502:1684:1 1502:1524:1 1708:1678:1 1712:1714:1 1686:1699:1 1502:1546:1 1502:1728:1 1725:1721:1 1524:1731:1 1502:1716:1 1502:1525:1 1724:1682:1 1502:1677:1 1727:1672:1 1732:1726:1 1679:1674:1 1711:1673:1 1724:1683:1 172…	154
56	1503	-1025740800	90	1503:1950:1 1503:1766:1 1503:1962:1 1903:1916:1 1503:1915:1 1916:1921:1 1503:1932:1 1902:1783:1 1503:1525:1 1768:1933:1 1503:274:1 1503:1942:1 1503:1958:1 1524:1731:1 1503:1522:1 1783:1745:1 1503:1763:1 1503:1940:1 1708:1952:1 1503:626:1 1525:1769:1 1926:1949:1 1503:1930:1 1503:1918:1 1761:1923:1 1503:1904:1 1503:1939:1 1958:1708:1 1503:1524:1 1768:1929:1 1904:1781:1 1725:1910:1 1725:1691:1 1716:…	167
57	1064	-1215129600	17	1974:1976:1 1978:1967:1 1064:1979:1 1975:342:1 1064:1973:1 1064:1982:1 1981:1974:1 1064:1983:1 1983:1975:1 342:1972:1 1064:1980:1 1064:1306:1 1064:1311:1 1974:1978:1 1976:1977:1 1064:1981:1	10
59	2061	-1187568000	16	2061:1351:1 2036:2070:1 2068:2067:1 2036:2075:1 2067:2071:1 2036:2062:1 2070:2063:1 2063:1346:1 2061:2065:1 2069:2073:1 2036:2068:1 2061:2069:1 2061:2036:1 1346:287:1 2061:2066:1	3
62	2114	-1412294400	22	2114:2120:1 1063:1069:1 1287:1314:1 1056:1057:1 2114:411:1 1288:1282:1 1341:1066:1 1280:1055:1 2114:1496:1 2114:2121:1 1059:1056:1 1341:1070:1 1280:1288:1 2114:1280:1 1055:1059:1 2114:2122:1 1280:1287:1 1280:1286:1 1314:1341:1 1059:2119:1 1055:1063:1	11
65	1311	-1198022400	12	2180:1307:1 1311:2180:1 1311:845:1 1311:2116:1 1311:2179:1 1311:2031:1 2174:2177:1 2180:1967:1 1311:342:1 1311:2178:1 1311:2174:1	9
67	2209	-1219190400	13	2215:2211:1 2217:2212:1 2211:2218:1 607:2217:1 2225:2213:1 2211:2219:1 607:2220:1 2210:607:1 2209:2210:1 607:2215:1 2209:2221:1 2211:2225:1	6
68	2215	-1183507200	10	2229:2233:1 2230:2229:1 2218:2231:1 2215:2211:1 2215:2227:1 2211:2218:1 2215:2228:1 2229:2234:1 2218:2230:1	4
70	2246	-741744000	14	2269:2265:1 2251:2263:1 2268:2270:1 2246:2248:1 2261:2264:1 2246:2267:1 2246:2269:1 2270:2266:1 2246:2268:1 2246:2251:1 2246:2261:1 2267:2262:1 2261:2250:1	12
73	1015	-1472860800	15	2314:2315:1 1015:2317:1 1021:545:1 2318:701:1 2314:2313:1 1015:2319:1 1015:2314:1 1015:2303:1 1015:2318:1 1015:2312:1 2319:1022:1 2314:2304:1 2313:1021:1 2319:2316:1	12
75	2337	-615513600	11	2337:2341:1 2337:2348:1 2344:2342:1 2337:2345:1 2337:2350:1 2337:2344:1 2337:2347:1 2337:2349:1 2342:2343:1 2350:2346:1	7
77	328	-1096761600	11	328:394:1 328:2379:1 328:730:1 328:350:1 328:533:1 533:528:1 731:2374:1 350:531:1 730:2377:1 730:731:1	7
78	2040	-1183507200	20	2040:2386:1 2041:2065:1 2068:2067:1 2040:1023:1 2401:2407:1 2040:2391:1 2040:2041:1 2401:2036:1 2400:2062:1 2040:2400:1 2040:1051:1 2386:2401:1 2036:2068:1 2401:2405:1 1346:1374:1 2067:1346:1 2067:2403:1 2400:2408:1 2036:2070:1	5
79	2392	-1232236800	10	2036:2411:1 2392:2412:1 2392:2413:1 2413:2410:1 2411:2070:1 2380:2036:1 2380:2386:1 2392:2409:1 2392:2380:1	4
80	2394	-1248048000	13	2415:2040:1 2040:2386:1 2394:2415:1 2380:2382:1 2040:2391:1 2394:2392:1 2040:2036:1 2036:2062:1 2382:2416:1 2394:2414:1 2392:2380:1 2394:1348:1	1
81	2396	-1307059200	14	2396:2422:1 2396:2035:1 2422:2061:1 2394:2392:1 2414:2416:1 2421:2415:1 2394:2414:1 2380:2386:1 2422:2394:1 2392:2380:1 2396:2418:1 2422:2421:1 2396:2393:1	9
86	350	-1073001600	17	350:2495:1 445:2377:1 350:279:1 350:334:1 334:528:1 534:445:1 531:2493:1 731:2496:1 2499:2491:1 534:2500:1 2491:2490:1 2496:2499:1 350:531:1 334:731:1 350:2492:1 350:534:1	8
88	2526	-281318400	23	2526:2547:1 2526:2534:1 2526:2556:1 2548:2549:1 2532:2539:1 2526:2552:1 2555:2548:1 2526:2550:1 2556:2540:1 2555:2554:1 2555:2551:1 2552:2544:1 2552:2543:1 2526:2555:1 2526:2553:1 2542:2538:1 2554:2532:1 2544:2541:1 2538:2537:1 2548:2545:1 2546:2542:1 2545:2546:1	15
89	2063	-1108598400	13	2573:2417:1 2063:2574:1 2063:2576:1 2565:621:1 2063:2572:1 2063:2567:1 2576:2573:1 2574:2575:1 2063:1346:1 2063:2384:1 621:1369:1 2572:2565:1	10
91	2599	70934400	10	2602:2610:1 2599:2601:1 2599:1042:1 2599:2606:1 2599:2602:1 2604:2608:1 2599:2609:1 2599:2605:1 2599:2604:1	3
92	607	-1192838400	12	2230:2229:1 2218:2231:1 2215:2211:1 2217:2212:1 2641:2218:1 607:2217:1 607:2644:1 2218:2230:1 607:2215:1 2644:2641:1 607:2220:1	5
94	2665	-695779200	11	2665:2677:1 2678:2263:1 2665:2649:1 2657:2518:1 2649:2657:1 2665:2675:1 2665:2678:1 2657:2654:1 2649:2658:1 2665:2175:1	36
97	2728	-1491177600	11	2728:2194:1 2728:2729:1 335:341:1 2728:802:1 2728:451:1 335:313:1 2728:448:1 309:335:1 2728:309:1 2728:450:1	7
98	764	-1420070400	13	738:744:1 764:857:1 747:745:1 749:2733:1 744:741:1 747:765:1 747:2732:1 764:749:1 738:332:1 741:739:1 764:738:1 738:747:1	6
99	2324	-1215129600	16	2308:539:1 1245:542:1 2324:2746:1 2323:2745:1 1243:1244:1 2746:1240:1 560:2323:1 1244:1239:1 1240:1243:1 1244:560:1 2324:2744:1 2324:2742:1 1245:2308:1 1240:576:1 2746:1245:1	2
100	2322	-1219190400	27	2745:548:1 2323:2745:1 551:2742:1 560:2323:1 555:576:1 1244:1239:1 1240:2747:1 1244:560:1 2322:543:1 1240:1242:1 1243:1244:1 1240:1243:1 2745:551:1 2311:2746:1 2746:1245:1 2322:2311:1 2311:2320:1 2322:2750:1 2311:2748:1 551:2749:1 2745:1241:1 1245:2308:1 1240:555:1 1245:542:1 2748:2744:1 2746:1240:1	4
101	2326	-1219190400	21	1240:555:1 1245:542:1 2745:2749:1 2311:2744:1 2323:2745:1 2746:1240:1 1243:1244:1 560:2323:1 2311:2320:1 555:576:1 1244:1239:1 1240:2747:1 2326:2311:1 1245:2308:1 1240:1243:1 1244:560:1 2326:543:1 2311:2746:1 1240:1242:1 2746:1245:1	5
103	2772	-1092960000	10	2778:2781:1 2778:2774:1 2783:2778:1 2772:2782:1 2782:2773:1 2773:2777:1 2781:1230:1 2772:2783:1 2778:2775:1	5
104	2796	-1485907200	10	2796:841:1 2798:1055:1 2796:2798:1 2796:2799:1 2796:872:1 2798:1077:1 2796:737:1 2798:1496:1 2796:2119:1	5
105	2263	-611625600	13	2263:2820:1 2816:2818:1 2819:2811:1 2816:2814:1 2815:2819:1 2819:2813:1 2263:2821:1 2263:2810:1 2818:2815:1 2263:2816:1 2818:2817:1 2819:2812:1	38
108	2887	-1443830400	10	2887:2891:1 2887:2893:1 841:859:1 2892:2894:1 2892:841:1 2887:1313:1 2887:2892:1 859:857:1 2887:1281:1	10
109	2471	-1322784000	10	2208:289:1 2471:1420:1 289:604:1 2471:2927:1 2926:370:1 2927:2925:1 604:585:1 2471:2208:1 2208:2926:1	1
110	2928	388022400	17	2928:2929:1 2939:2955:1 2928:2939:1 2928:2961:1 2941:2934:1 2928:2938:1 2939:2953:1 2928:2952:1 2928:2940:1 2928:2941:1 2928:2930:1 2928:2935:1 2928:2937:1 2928:2960:1 2938:2936:1 2928:2954:1	18
111	2934	432432000	19	2934:3028:1 3029:3031:1 2934:3048:1 3029:3026:1 2955:3032:1 3027:2959:1 2934:3034:1 2934:3029:1 2955:3030:1 3029:3027:1 2955:3047:1 2955:2951:1 2934:3046:1 2934:2953:1 3047:3024:1 2934:2955:1 2934:2994:1 2934:3033:1	56
113	2949	629683200	26	3089:3086:1 3093:3075:1 3089:3085:1 2949:2948:1 2949:3095:1 3093:3081:1 3082:3077:1 3010:3076:1 3010:3078:1 2949:3088:1 3094:3079:1 3074:3072:1 3089:3083:1 3095:3093:1 3085:3073:1 3012:3084:1 2949:3012:1 2949:3011:1 2949:3089:1 3080:3074:1 2949:3087:1 3010:3080:1 3012:3094:1 3094:3082:1 3086:3010:1	10
114	3099	619142400	12	3108:3107:1 2948:2946:1 3099:3088:1 3099:3108:1 3099:3109:1 3109:3106:1 3106:3103:1 3099:2948:1 3099:3105:1 3106:3104:1 3099:3102:1	7
115	3025	592876800	16	3025:3016:1 2948:2946:1 2946:3122:1 2946:3121:1 3025:3018:1 3016:2942:1 3018:3124:1 2949:3079:1 3014:3128:1 2949:2948:1 3018:2949:1 3018:3014:1 3025:3099:1 2948:3123:1 2942:3129:1	27
116	2959	588816000	22	3140:3134:1 2959:3138:1 2959:3143:1 3140:3005:1 3144:3142:1 3144:3109:1 3043:2942:1 2959:3144:1 3144:3016:1 2959:3139:1 3044:3141:1 2959:3137:1 2942:3129:1 3043:3042:1 3129:3136:1 3044:3041:1 3144:3044:1 2959:3043:1 3041:3121:1 3041:3135:1 3129:3140:1	7
119	3031	545443200	12	3108:3107:1 3031:3162:1 3099:3108:1 3099:3109:1 3160:3158:1 3109:3106:1 3031:3161:1 3031:3094:1 3162:3160:1 3162:3159:1 3160:3099:1	5
120	2311	-1215129600	11	1240:555:1 1245:542:1 1240:1239:1 2746:1240:1 2748:2744:1 2311:2320:1 2311:2748:1 1245:2308:1 2311:2746:1 2746:1245:1	3
121	2312	-1362268800	10	3186:604:1 2312:254:1 2312:858:1 3184:3185:1 3186:848:1 2312:853:1 3186:3184:1 2312:1007:1 2312:3186:1	10
122	2314	-1414972800	13	3194:1021:1 2314:2315:1 3195:3194:1 2314:2313:1 545:3193:1 3194:3188:1 3188:545:1 2314:3197:1 2304:3195:1 1021:2740:1 2314:878:1 2314:2304:1	13
123	361	-1124496000	11	361:396:1 350:334:1 328:730:1 328:350:1 731:2496:1 730:528:1 361:328:1 361:727:1 730:731:1 361:3216:1	6
124	338	-1278201600	10	336:368:1 338:400:1 338:814:1 338:336:1 289:310:1 338:3217:1 338:289:1 338:393:1 310:362:1	7
125	3219	-1417392000	12	3219:768:1 3219:1282:1 3219:1071:1 3220:1079:1 768:772:1 3219:3222:1 3219:3220:1 1078:1077:1 1079:1072:1 1071:1074:1 1079:1078:1	6
126	3225	-1073001600	16	3226:3228:1 3226:3242:1 3225:3244:1 3248:3243:1 3243:3240:1 3246:3241:1 3225:3249:1 3249:3247:1 3245:3238:1 3242:3246:1 3225:3248:1 3225:825:1 3246:3237:1 3225:3226:1 3225:3245:1	13
127	136	-285465600	10	136:142:1 129:3258:1 3258:3253:1 136:3257:1 3258:3256:1 3256:3254:1 3258:110:1 136:3252:1 3257:129:1	7
128	2226	-986256000	18	2226:3291:1 3294:3312:1 2226:3320:1 3319:3322:1 2226:3319:1 3319:3323:1 2226:3294:1 2226:3293:1 2226:1781:1 3322:3316:1 2226:3311:1 3316:3318:1 2226:3292:1 3294:3309:1 2226:3321:1 2226:3313:1 2226:3310:1	25
129	2733	-1328140800	17	2733:3371:1 2733:3368:1 2733:1324:1 2733:577:1 3372:3367:1 2736:2732:1 2733:303:1 2732:2735:1 2733:3363:1 2733:765:1 765:2736:1 2733:3364:1 3370:3372:1 1324:301:1 2732:3370:1 1324:289:1	6
130	3373	-1286064000	11	3377:3374:1 3378:3379:1 3380:3382:1 3380:3377:1 3378:3375:1 3382:3378:1 3381:3380:1 3373:3381:1 3378:3376:1 3380:3383:1	0
136	3199	-1304380800	13	3447:3449:1 3448:3447:1 3199:2392:1 3448:577:1 2392:2386:1 3199:254:1 3198:3191:1 3199:878:1 3191:2412:1 3199:3448:1 3191:3187:1 3448:3198:1	0
138	3460	-1354320000	14	3460:3470:1 3460:3457:1 3468:3476:1 3460:2237:1 3472:3473:1 3460:3477:1 3460:3468:1 3479:3453:1 3460:2245:1 3460:3474:1 3468:3479:1 3460:3472:1 3460:3469:1	4
140	3503	-331516800	10	3503:3524:1 3503:3525:1 3503:3519:1 3523:3522:1 3503:3523:1 3503:3521:1 3503:3526:1 3503:3528:1 3503:3520:1	27
142	2555	-231465600	25	3557:3554:1 2545:3561:1 2548:2549:1 2546:3560:1 2555:2548:1 2555:3562:1 3557:3565:1 2542:3557:1 2555:3546:1 3563:2542:1 2555:2554:1 2555:2551:1 2545:3556:1 3557:3558:1 2542:2538:1 2554:2532:1 2554:3564:1 2538:3555:1 2555:3559:1 2538:2537:1 2545:3563:1 2548:2545:1 2545:2546:1 3557:3551:1	24
143	3589	-307756800	10	3603:3595:1 3603:3602:1 3589:3591:1 3589:3590:1 3589:3594:1 3589:3596:1 3589:3592:1 3589:3603:1 3589:3593:1	11
144	2703	-1245456000	11	2703:3610:1 3612:2704:1 2703:3611:1 2704:1491:1 2703:3613:1 2705:2695:1 2703:2700:1 2704:2705:1 2703:3612:1 2703:585:1	1
145	3586	-1304380800	12	3614:3624:1 3626:585:1 3624:3622:1 3586:3626:1 3586:3629:1 3627:3614:1 3627:3625:1 3586:3628:1 3624:3623:1 3586:3627:1 3586:3582:1	7
146	3587	-1317600000	13	3587:3630:1 3634:772:1 3587:3586:1 3633:3636:1 3587:3637:1 3587:3632:1 3635:3584:1 3637:3634:1 3587:3635:1 3587:3633:1 3587:3631:1 3587:1060:1	1
147	3650	-1428019200	14	3650:3446:1 3666:3661:1 3650:3653:1 3650:3668:1 3650:768:1 3650:3651:1 3663:3666:1 3659:3667:1 3665:3659:1 3652:3656:1 3666:3652:1 3650:3663:1 3650:3665:1	8
148	582	-1237507200	14	846:843:1 582:3688:1 3184:2876:1 582:3689:1 582:3690:1 582:583:1 3184:1311:1 582:846:1 3688:2031:1 582:3184:1 3688:847:1 3690:3685:1 3690:342:1	12
149	3691	-126230400	14	3692:3725:1 3691:3739:1 3691:3704:1 3691:3692:1 3692:3698:1 3691:3703:1 3691:3702:1 3691:3726:1 3691:3693:1 3691:3699:1 3691:3701:1 3693:3728:1 3692:3700:1	40
150	853	-1261094400	20	853:1308:1 853:289:1 582:583:1 3184:3744:1 3747:585:1 853:3748:1 853:3749:1 289:602:1 853:3747:1 3749:1064:1 289:582:1 853:855:1 855:3750:1 582:3184:1 3750:1065:1 1065:1983:1 3744:342:1 3184:847:1 1064:1981:1	5
151	855	-1250726400	13	1978:1967:1 1975:342:1 1065:1311:1 1983:1975:1 1065:1983:1 3750:1065:1 855:3750:1 855:3434:1 1064:1974:1 3750:1064:1 1974:1978:1 855:1285:1	9
152	859	-1375488000	18	859:3354:1 3357:3755:1 853:289:1 857:853:1 1063:1070:1 1063:1069:1 859:1063:1 859:3756:1 857:854:1 332:3357:1 853:855:1 289:582:1 859:857:1 582:3184:1 859:850:1 859:2312:1 859:332:1	8
153	2589	-1073001600	14	2589:2865:1 2589:3821:1 3826:3812:1 2865:3815:1 3820:2578:1 3826:3816:1 2588:2587:1 2589:2588:1 3816:3820:1 2589:3827:1 2589:3826:1 2589:3825:1 3820:3811:1	12
154	3765	-72489600	13	3765:3830:1 3765:3847:1 3765:3841:1 3765:3775:1 3765:464:1 3765:3828:1 3765:3838:1 3765:3833:1 3831:3853:1 3765:3836:1 3765:3831:1 3765:3848:1	23
155	2422	-1261094400	12	2036:2070:1 2382:2061:1 2394:2392:1 2382:2416:1 2416:1014:1 2394:2414:1 2422:2394:1 2421:2382:1 2422:2421:1 2422:3447:1 2061:2036:1	2
156	3949	433814400	12	3952:3964:1 3949:3953:1 3949:3952:1 3972:3966:1 3967:3968:1 3954:3951:1 3951:3972:1 3949:3971:1 3949:3967:1 3949:3954:1 3949:3950:1	12
158	4003	-299894400	10	4004:4008:1 4008:4005:1 4010:4006:1 3993:3985:1 4003:4011:1 4003:2837:1 3993:4010:1 4008:3993:1 4003:4004:1	7
159	4036	119491200	18	4053:4040:1 4036:4057:1 4036:4047:1 4036:4046:1 4036:4049:1 4036:4050:1 4053:4044:1 4036:4048:1 4058:4053:1 4036:4055:1 4036:4058:1 4053:4045:1 4036:4052:1 4055:4051:1 4036:4056:1 4036:4037:1 4036:4054:1	14
160	4083	39312000	23	4083:4110:1 4083:4144:1 4109:4131:1 4091:4108:1 4093:4092:1 4107:4091:1 4083:4143:1 4093:4095:1 4083:4105:1 4083:4106:1 4091:4127:1 4083:4098:1 4096:4093:1 4083:4096:1 4083:4132:1 4091:4109:1 4083:4124:1 4083:4107:1 4110:4084:1 4093:4125:1 4083:4094:1 4127:4126:1	42
162	3651	-1317600000	11	778:3900:1 3651:777:1 3651:4198:1 3651:3444:1 781:778:1 3651:781:1 778:770:1 777:4197:1 778:3899:1 778:773:1	9
163	1060	-1307059200	12	1060:3469:1 1060:4225:1 1060:1309:1 1060:3634:1 1060:4229:1 1060:1310:1 1060:4221:1 3469:4227:1 1060:4228:1 4221:4223:1 3469:4226:1	4
164	1314	-1315008000	11	1341:1066:1 1070:1064:1 1314:1341:1 1314:4230:1 1341:1070:1 1314:4231:1 1064:1306:1 1314:600:1 1341:1310:1 1341:1281:1	1
165	1059	-1375488000	12	1059:1061:1 1059:1067:1 4231:1070:1 1059:1056:1 1059:2119:1 1059:4231:1 1056:1057:1 1067:4232:1 4231:1309:1 1056:1060:1 1067:4233:1	1
166	337	-1066608000	10	445:2377:1 4234:3459:1 534:445:1 337:4234:1 2377:3214:1 337:334:1 2377:2490:1 337:537:1 337:534:1	6
169	4284	-1351900800	13	4284:4288:1 4284:772:1 4291:4289:1 4291:3477:1 4284:4286:1 4284:4291:1 4291:779:1 4284:4287:1 3477:4290:1 4284:3222:1 3477:1060:1 4286:4285:1	0
170	2732	-1272844800	10	3367:4302:1 3372:3367:1 2732:2735:1 2732:767:1 2732:3369:1 3367:4304:1 3367:876:1 3370:3372:1 2732:3370:1	2
173	4318	-1417392000	10	4321:4323:1 4318:4322:1 4318:4320:1 4321:2465:1 2465:3440:1 2465:3437:1 3439:4319:1 4318:4321:1 3440:3439:1	2
175	4326	549504000	29	4372:4351:1 4373:4353:1 4326:4374:1 4326:4372:1 4358:4352:1 4376:4333:1 4374:4373:1 4365:4346:1 4373:4347:1 4326:4376:1 4373:4370:1 4373:4350:1 4326:4377:1 4333:4360:1 4326:4368:1 4368:4375:1 4375:4361:1 4333:4366:1 4375:4363:1 4326:4362:1 4373:4371:1 4368:4358:1 4366:4359:1 4362:4364:1 4326:4369:1 4366:4367:1 4366:4365:1 4326:4379:1	28
176	4383	531187200	42	4383:4448:1 4439:4429:1 4366:4438:1 4432:4445:1 4433:4444:1 4383:4447:1 4376:4333:1 4374:4373:1 4448:4428:1 4437:4371:1 4375:4366:1 4432:4372:1 4375:4435:1 4435:4430:1 4375:4441:1 4444:4443:1 4447:4439:1 4368:4432:1 4447:4446:1 4383:4440:1 4373:4370:1 4373:4350:1 4383:4433:1 4446:4436:1 4432:4374:1 4326:4368:1 4375:4361:1 4375:4363:1 4373:4437:1 4368:4358:1 4383:4442:1 4366:4359:1 4433:4434:1 444…	72
180	798	-1320278400	13	339:4480:1 362:288:1 339:289:1 798:4482:1 4480:4481:1 289:310:1 4480:515:1 798:2874:1 798:339:1 798:2185:1 310:362:1 310:367:1	4
181	2122	-1375488000	10	1323:1324:1 2122:4498:1 3439:377:1 289:310:1 388:289:1 2122:3439:1 2122:388:1 2122:1323:1 1323:1315:1	2
182	4500	-1367539200	13	4500:4503:1 779:4502:1 4291:3477:1 4500:4501:1 4284:4286:1 4284:4291:1 4291:4505:1 4291:779:1 4500:1312:1 4500:3634:1 4500:4284:1 4284:3222:1	2
183	4458	-1367539200	12	4458:2238:1 3224:4512:1 4511:4509:1 4507:4229:1 4458:2245:1 4507:1340:1 4507:4508:1 4458:4510:1 4507:4511:1 4458:4507:1 4458:3224:1	2
184	1356	-1200700800	10	1358:1355:1 1356:4525:1 1355:1346:1 1356:819:1 1356:1358:1 1356:1354:1 1356:1345:1 1346:287:1 1358:817:1	4
185	2527	55123200	11	2527:4552:1 2527:4549:1 2527:4561:1 2527:4548:1 2527:4546:1 2527:4553:1 2527:3567:1 2527:4551:1 2527:4556:1 2527:2560:1	15
186	3697	47174400	44	4605:4686:1 4742:4666:1 3697:4573:1 4743:3713:1 4608:4670:1 3717:3694:1 4598:4672:1 3717:3733:1 3697:4600:1 4635:4602:1 3697:4682:1 3697:4580:1 3697:4742:1 4609:4596:1 4603:4743:1 3697:4597:1 4609:4604:1 4603:4660:1 3697:4609:1 3697:4605:1 3697:4570:1 3697:4598:1 3697:4577:1 4675:4576:1 3697:4575:1 3697:3724:1 3697:4673:1 4597:4676:1 4635:3717:1 3697:4608:1 3697:4599:1 3697:4569:1 3697:4585:1 369…	157
187	4544	-1250726400	11	4544:1506:1 4544:4765:1 4544:4762:1 4766:3690:1 4544:839:1 4544:3356:1 4544:4766:1 3690:3685:1 4544:2876:1 3690:342:1	7
188	3556	-113011200	10	4772:4771:1 4773:4774:1 4773:2535:1 3556:4769:1 4771:4781:1 3556:4773:1 3556:4782:1 4773:4772:1 4774:4770:1	16
189	4786	-149644800	21	2533:4791:1 4786:2536:1 2691:4797:1 4800:4795:1 4800:4798:1 3556:2535:1 4787:4801:1 4786:2691:1 4786:4788:1 4786:4796:1 4786:4787:1 4795:4792:1 2536:2529:1 4798:4794:1 4786:2533:1 2536:4793:1 4787:3556:1 4786:4799:1 4786:4800:1 4786:4790:1	27
191	2552	-210556800	31	2536:4833:1 4826:4832:1 4837:4834:1 4843:4836:1 4826:4838:1 4786:3556:1 4786:2533:1 2541:2538:1 2552:3560:1 2552:4875:1 2552:4831:1 2552:4837:1 4840:4800:1 2552:4828:1 2538:4786:1 4828:4835:1 4786:2536:1 4800:4830:1 2533:4839:1 2552:2544:1 2543:4826:1 2543:4840:1 2552:2543:1 2552:4844:1 2544:2541:1 4786:4797:1 4875:3557:1 2552:4842:1 2552:4841:1 2552:4843:1	45
193	4559	265507200	10	4559:4814:1 4562:4902:1 4562:4901:1 4559:4562:1 4559:4851:1 4559:4526:1 4559:4903:1 4902:4890:1 4559:4900:1	7
194	3192	-1283472000	14	3192:4911:1 4470:3187:1 3192:4908:1 3192:4907:1 3192:3198:1 3192:3447:1 3192:4909:1 3198:3191:1 3191:2412:1 4911:4470:1 3192:4910:1 3192:577:1 3192:2740:1	8
195	3979	-536457600	16	976:4916:1 4920:4917:1 4921:4918:1 4921:3401:1 976:4915:1 3979:4922:1 3977:3976:1 3979:4919:1 4918:481:1 3979:3977:1 976:3328:1 3979:4921:1 3977:976:1 3979:3978:1 3979:4920:1	9
196	2251	-670636800	16	2251:2263:1 4950:2250:1 2251:4956:1 2251:4953:1 2251:4950:1 2251:4958:1 2251:4946:1 4949:4947:1 2251:4949:1 2251:4955:1 2251:4951:1 4955:4954:1 4953:3232:1 2251:4952:1 2251:4957:1	2
197	4960	282528000	12	4960:4973:1 4970:4969:1 4970:4963:1 4973:4965:1 4963:4968:1 4961:4970:1 4964:4961:1 4965:4971:1 4960:4972:1 4960:4964:1 4971:4982:1	13
199	3059	278726400	13	3059:5019:1 3059:5018:1 3059:5016:1 5017:5005:1 3059:5004:1 3059:5020:1 5024:5013:1 3059:5023:1 5017:5024:1 3059:5021:1 5017:5022:1 3059:5017:1	19
201	5048	-1359676800	21	4291:1060:1 5058:5056:1 4291:4289:1 5058:289:1 1060:4229:1 4291:4290:1 1060:4228:1 5048:3222:1 5048:4501:1 5048:772:1 4286:5057:1 5048:4490:1 5058:5055:1 5058:1309:1 4286:5058:1 5048:4291:1 5058:4512:1 5048:1057:1 4490:4286:1 5048:1072:1	7
202	5059	520560000	20	5059:5165:1 5154:5156:1 5165:5084:1 5059:5155:1 5165:5154:1 5059:5157:1 5059:5159:1 5059:5151:1 5155:5163:1 5059:5152:1 5059:5150:1 5059:5164:1 5059:5149:1 5059:5166:1 5059:5153:1 5155:5160:1 5059:5162:1 5059:5161:1 5059:5085:1	91
206	5221	-1291161600	12	2206:3154:1 2206:5243:1 5243:5242:1 3428:5244:1 5221:5245:1 289:285:1 5221:5246:1 854:3428:1 5221:2206:1 5221:854:1 5221:289:1	7
208	1067	-1370217600	29	1060:3469:1 1067:5257:1 1067:4490:1 1067:4500:1 1067:5251:1 1067:5259:1 4500:1312:1 1067:4233:1 1067:1057:1 5250:5261:1 1282:1075:1 1066:4229:1 1058:1060:1 1067:5255:1 1067:2238:1 1067:5222:1 5257:4225:1 4500:4501:1 1067:1066:1 1067:4232:1 1067:1058:1 1067:4300:1 1067:5260:1 1067:4290:1 1067:1282:1 1067:5250:1 1067:5258:1 4501:4456:1	8
209	5262	-47433600	47	5273:5293:1 5303:5290:1 5262:5392:1 5291:5320:1 5299:5270:1 5262:5321:1 5262:5300:1 5299:5347:1 5262:5294:1 5262:5295:1 5262:5273:1 5295:5319:1 5305:5390:1 5303:5359:1 5262:5266:1 5297:5322:1 5389:5360:1 5300:5380:1 5299:5297:1 5262:3723:1 5262:5381:1 5262:5346:1 5381:5303:1 5381:3697:1 5265:5361:1 5262:5388:1 5388:5264:1 5271:5272:1 3697:4602:1 5262:5296:1 5291:5317:1 5293:5366:1 5262:5267:1 527…	177
210	3472	-1330732800	13	3472:5494:1 5499:5496:1 3472:5498:1 3472:5499:1 3472:5501:1 5500:5493:1 3472:5497:1 3472:5489:1 5496:585:1 5499:4510:1 5489:5500:1 3472:3473:1	4
213	5533	-665366400	23	5540:5541:1 5551:5550:1 5547:5539:1 5533:5552:1 5544:5546:1 5544:5554:1 5533:5544:1 5544:5543:1 5547:5548:1 5549:5537:1 5553:5542:1 3491:5536:1 5544:5553:1 5554:5549:1 5533:5551:1 5533:5547:1 5546:5540:1 5542:5545:1 5540:3498:1 5533:3491:1 5544:1830:1	7
215	2751	-1253318400	28	2308:539:1 2751:2326:1 1243:1239:1 2326:2311:1 2744:548:1 2324:2746:1 1242:2302:1 1240:1242:1 2751:2752:1 2751:5560:1 2751:5562:1 2751:2322:1 1240:1243:1 2744:551:1 2326:543:1 2751:2848:1 2746:1245:1 2311:2320:1 2311:2748:1 1245:2308:1 2751:3628:1 1245:542:1 1242:4471:1 2748:2744:1 2746:1240:1 2751:2324:1 2752:2753:1	3
216	5572	-461808000	16	5572:5584:1 5572:5579:1 5572:5626:1 5579:5574:1 5581:5613:1 5572:5594:1 5573:5576:1 5580:5577:1 5596:5573:1 5584:5578:1 5572:5581:1 5572:5596:1 5584:5580:1 5578:5615:1 5573:5575:1	41
217	3359	-1240099200	12	3690:3744:1 549:342:1 549:5631:1 549:5630:1 4766:3690:1 1975:549:1 3359:5560:1 4766:5629:1 3359:4766:1 3690:1975:1 3359:583:1	1
218	5637	-1346630400	13	5637:3652:1 5637:5641:1 3661:4205:1 3661:4204:1 5637:4201:1 5637:3661:1 5637:2699:1 3587:3632:1 3661:3662:1 4505:3587:1 5637:4505:1 5637:5640:1	2
219	393	-1145404800	12	328:394:1 393:328:1 393:337:1 393:5643:1 393:374:1 337:334:1 393:5644:1 393:3216:1 393:5642:1 536:513:1 393:536:1	2
220	5645	-109987200	11	5645:1487:1 5649:5648:1 5645:5661:1 5645:5649:1 5645:1453:1 5649:5647:1 5645:1451:1 1448:5646:1 5645:1448:1 5645:5651:1	15
221	3696	86745600	135	5847:5888:1 3696:5723:1 3696:5789:1 5718:5775:1 3696:5765:1 3696:5945:1 5704:5778:1 3696:5726:1 5715:5761:1 3696:3914:1 3696:5801:1 5847:5835:1 3696:5762:1 3696:3694:1 3696:5767:1 5788:5741:1 3696:5755:1 5794:5887:1 5724:5707:1 5802:5871:1 5704:5846:1 5726:5894:1 5836:5739:1 3696:5704:1 3696:5763:1 3696:5725:1 5802:3733:1 5891:3916:1 5743:5881:1 5767:5764:1 3696:5784:1 5704:4678:1 3696:5752:1 580…	134
222	5954	-532569600	35	5975:5966:1 5954:5978:1 5990:5980:1 5954:5979:1 5954:5977:1 5980:5964:1 5993:5983:1 5954:5988:1 5970:5958:1 5993:5986:1 5954:5987:1 5981:5971:1 5961:5997:1 5954:5981:1 5954:5985:1 5971:5965:1 5977:5984:1 5954:5959:1 5954:5973:1 5954:5989:1 5954:5992:1 5954:5993:1 5990:5967:1 5954:5990:1 5954:5968:1 5984:5969:1 5986:5970:1 5961:5962:1 5954:5991:1 5968:5963:1 5954:5974:1 5954:5961:1 5954:5982:1 598…	29
223	3184	-1222992000	10	3184:2876:1 3184:1311:1 3184:6017:1 3184:3744:1 3184:3185:1 3184:1983:1 3185:585:1 3744:342:1 3184:847:1	3
225	6056	-125712000	10	6063:6066:1 6056:6065:1 6056:6062:1 6062:6058:1 6056:6063:1 6061:6059:1 6063:6057:1 6063:6061:1 6062:6060:1	2
227	2752	-1221782400	22	2752:543:1 555:576:1 1244:1239:1 542:557:1 2750:2748:1 2744:548:1 2752:2750:1 1240:1242:1 1243:1244:1 555:539:1 1240:1243:1 2311:2746:1 2746:1245:1 2752:2311:1 1240:555:1 1245:542:1 2748:2744:1 2746:1240:1 2752:1379:1 555:4471:1 2752:2753:1	1
228	1527	-576028800	10	1527:6080:1 1527:6090:1 6093:2596:1 2596:6089:1 6093:6085:1 1527:6086:1 6093:6091:1 1527:6093:1 1527:6092:1	36
229	4221	-1199232000	31	4221:6137:1 4221:6140:1 2180:1307:1 6150:4298:1 4298:6143:1 4221:2177:1 4221:6138:1 4221:6135:1 4298:6123:1 5638:6144:1 4221:6147:1 6149:6148:1 6148:6133:1 4221:5638:1 4221:6150:1 4221:4223:1 4221:5560:1 4221:6142:1 4221:1975:1 4221:6146:1 4221:6149:1 4221:6141:1 4221:6145:1 4221:548:1 6149:4220:1 4221:6139:1 4221:2180:1 4221:6136:1 4221:6134:1 4298:4504:1	15
230	5256	-1205971200	16	5256:6163:1 6160:6155:1 5256:6158:1 5638:6144:1 5256:6160:1 5256:6164:1 6151:6157:1 6152:6162:1 6164:6165:1 6163:5638:1 6144:6159:1 6163:6156:1 6156:6151:1 6156:6161:1 6160:6152:1	3
231	4300	-1242777600	11	4300:4294:1 4300:6172:1 4300:6167:1 4300:6169:1 4300:6139:1 4300:4220:1 4300:284:1 4294:6168:1 4300:6170:1 4294:4298:1	1
232	4507	-1351900800	15	4507:6173:1 6179:6180:1 4509:6174:1 6173:6177:1 6173:4511:1 4507:6176:1 4507:1340:1 4507:5501:1 6173:6175:1 4507:6179:1 6180:4509:1 4507:4508:1 6180:6178:1 6179:4229:1	1
233	6181	-1312329600	18	6181:4509:1 6181:3476:1 6187:6186:1 6189:6182:1 6181:6188:1 6181:1060:1 6181:772:1 1060:4227:1 6181:3453:1 6181:3633:1 6181:6192:1 6191:6187:1 6181:6189:1 6181:6185:1 4509:6190:1 6185:585:1 6190:6191:1	3
234	6193	-1370217600	20	6193:4198:1 6206:6205:1 3661:4204:1 6200:770:1 3587:3637:1 4284:4291:1 779:6202:1 3634:6201:1 768:779:1 443:4284:1 6193:443:1 6206:6203:1 6206:3661:1 6193:6206:1 3634:6200:1 6203:3587:1 6193:768:1 3637:3634:1 6193:3666:1	7
236	770	-1222992000	44	5203:6281:1 5203:5197:1 5204:6275:1 5203:6237:1 5204:5203:1 3870:3864:1 770:6287:1 5204:5196:1 770:6283:1 770:6291:1 6280:5052:1 6236:1073:1 6284:6271:1 770:6273:1 770:3870:1 5196:6272:1 3870:5635:1 6275:6289:1 770:6238:1 5197:6274:1 770:6241:1 6276:6249:1 6276:6240:1 770:5204:1 6199:6288:1 770:6279:1 770:6280:1 770:6199:1 1073:6284:1 6286:6277:1 6286:3867:1 770:6282:1 6274:6247:1 5204:5195:1 770…	35
237	3634	-1286064000	28	3634:6331:1 3634:5638:1 6333:6311:1 3634:6335:1 6310:6309:1 6332:6330:1 3634:6325:1 6331:6139:1 6333:6310:1 6330:6326:1 4294:6146:1 6311:6328:1 3634:6336:1 6310:6332:1 6326:6312:1 6326:6337:1 3634:6201:1 3634:6334:1 3634:4287:1 772:4300:1 3634:6200:1 3634:6333:1 3634:772:1 3634:6150:1 6150:6143:1 4287:4294:1 6328:6324:1	22
238	6206	-1354320000	12	6206:6205:1 6203:6343:1 6200:770:1 3587:3637:1 770:6199:1 6206:6203:1 6206:3661:1 3634:6200:1 6203:3587:1 6206:4291:1 3637:3634:1	5
239	3637	-1307059200	14	6201:6311:1 4290:6336:1 3634:6150:1 3634:6330:1 3637:4290:1 6352:6201:1 3637:6353:1 3637:3634:1 3634:6200:1 6344:6328:1 6311:6344:1 3637:4205:1 3637:6352:1	19
241	4511	-1315008000	10	4509:6174:1 6420:585:1 4511:4509:1 4509:6420:1 4511:1418:1 6419:6416:1 4511:6419:1 4511:6417:1 4511:3453:1	1
244	4286	-1307059200	14	4286:3221:1 4286:6441:1 4286:6439:1 6438:6440:1 4286:5057:1 5058:5055:1 4285:6438:1 4286:5058:1 4286:6442:1 4286:6163:1 6163:6161:1 4286:4285:1 4286:6336:1	4
248	6530	-114825600	16	6530:6532:1 6536:6540:1 6539:6538:1 6530:6534:1 6548:6547:1 6530:6541:1 6548:6546:1 6551:6548:1 6538:6536:1 6530:6539:1 6531:6551:1 6530:6531:1 6536:6535:1 6530:6537:1 6536:6533:1	9
249	6551	8985600	24	6582:6574:1 6583:6577:1 6544:6582:1 6573:6546:1 6548:6573:1 6547:6543:1 6582:6581:1 6583:6601:1 6544:6545:1 6578:6591:1 6551:6572:1 6551:6571:1 6548:6547:1 6551:6588:1 6544:6583:1 6551:6575:1 6547:6579:1 6551:6580:1 6546:6544:1 6583:6590:1 6551:6548:1 6544:6578:1 6545:6507:1	17
251	6514	241920000	10	6618:6506:1 6514:6629:1 6627:6511:1 6514:6630:1 6509:6618:1 6511:6632:1 6514:6627:1 6618:6520:1 6514:6509:1	10
252	3265	-1004745600	20	3265:6645:1 3265:6655:1 6666:6651:1 6641:3459:1 3265:6641:1 3265:6656:1 3322:3316:1 3265:6664:1 3322:6646:1 3322:6654:1 3265:6657:1 6663:3318:1 3265:6649:1 6665:6666:1 6666:6640:1 3316:6663:1 6656:6665:1 3265:6662:1 6665:3322:1	14
253	3269	-1128297600	10	3269:6671:1 6673:6672:1 3269:6669:1 3269:6668:1 6673:6667:1 3269:6670:1 3459:2226:1 6667:3459:1 6669:6673:1	1
256	1430	-188956800	11	6721:6722:1 1429:6725:1 1430:1429:1 1430:1427:1 1428:6724:1 1430:1428:1 1428:6721:1 1429:6720:1 6721:6723:1 1427:6726:1	11
257	5054	-1200700800	10	6276:6740:1 5054:6280:1 5054:6241:1 6280:5052:1 6241:6276:1 5054:5049:1 5054:6741:1 1073:6284:1 6280:1073:1	1
258	5058	-1296518400	17	5058:5053:1 5058:6749:1 5058:264:1 5058:5056:1 5058:289:1 5058:6746:1 5058:5052:1 855:1978:1 5058:4512:1 6744:6748:1 5058:5055:1 5058:1309:1 1309:6744:1 5058:6747:1 5058:855:1 5058:5259:1	6
259	6765	2678400	11	6767:6775:1 6769:6773:1 6765:6768:1 6768:3715:1 6765:5388:1 6765:6771:1 6765:6772:1 5388:5407:1 6765:6769:1 6773:6767:1	4
260	4294	-1230768000	20	4294:255:1 4294:6799:1 4294:4221:1 4294:6306:1 4294:6326:1 6326:6337:1 6326:6803:1 4294:6801:1 6799:5196:1 4294:6802:1 4294:6800:1 4221:6146:1 4294:4299:1 6326:6805:1 4221:4298:1 4294:6168:1 4294:6804:1 4221:6135:1 6326:264:1	11
261	3231	-641692800	15	6881:4953:1 3231:6870:1 3232:6878:1 3233:6879:1 6877:6220:1 3233:6876:1 3233:6880:1 3227:6881:1 6879:6877:1 3231:6882:1 6881:6883:1 4953:3232:1 3231:3227:1 6881:3233:1	34
262	6450	-1117756800	14	6450:6921:1 2772:2773:1 6450:6922:1 6921:6929:1 6450:6932:1 6450:6923:1 2778:6926:1 6922:6928:1 6450:6930:1 6922:2778:1 6450:6920:1 6450:268:1 6923:2772:1	8
263	6173	-1320278400	10	6175:6942:1 4509:6174:1 6173:4511:1 6173:6177:1 4511:4509:1 6935:3223:1 6173:6175:1 6942:6935:1 6173:6941:1	8
264	4285	-1254528000	14	4285:5256:1 4285:6802:1 5256:6160:1 6947:6948:1 4285:6944:1 4285:6196:1 6438:6440:1 4285:6946:1 4285:6438:1 4285:6947:1 6438:585:1 6944:6943:1	5
267	6986	181353600	13	6986:6987:1 6994:6990:1 6991:6967:1 6991:6989:1 6993:6995:1 6986:6993:1 6986:6994:1 6991:6992:1 6988:6991:1 6994:2974:1 6986:6988:1 2974:2981:1	8
272	7053	-1163721600	10	7053:7056:1 2862:7060:1 7053:7059:1 7053:2867:1 7053:7057:1 7053:7058:1 7053:3362:1 7053:7055:1 2867:2862:1	1
273	7062	459993600	11	7062:7076:1 7073:7070:1 7070:7071:1 7062:7073:1 7062:7075:1 7075:7066:1 7076:7072:1 7068:7067:1 7072:7068:1 7073:7069:1	5
274	7085	173318400	13	7085:7114:1 7110:7106:1 7111:7107:1 7085:7092:1 7085:7105:1 7085:7108:1 7091:7087:1 7085:7093:1 7111:7091:1 7110:7109:1 7091:7110:1 7085:7111:1	25
275	7124	461376000	10	7124:7132:1 7132:7133:1 7131:7070:1 7133:7131:1 7125:7130:1 7133:7125:1 7132:7127:1 7127:7126:1 7124:7129:1	2
276	7135	446947200	21	7070:7071:1 7135:7147:1 7142:7141:1 7135:7139:1 7132:7133:1 7147:7146:1 7131:7070:1 7135:7143:1 7135:7145:1 7145:7132:1 7133:7131:1 7135:7136:1 7133:7125:1 7125:7130:1 7132:7127:1 7127:7126:1 7135:7142:1 7140:7144:1 7136:7062:1 7135:7140:1	5
277	7149	442972800	20	7149:7124:1 7156:7125:1 7147:7160:1 7149:7157:1 7147:7146:1 7153:7145:1 7149:7135:1 7145:7132:1 7135:7143:1 7127:7155:1 7153:7156:1 7152:7140:1 7125:7130:1 7132:7127:1 7127:7126:1 7152:7147:1 7149:7152:1 7140:7144:1 7149:7153:1	7
278	7153	456105600	10	7153:7163:1 7168:7167:1 7145:7168:1 7169:7164:1 7153:7145:1 7153:7156:1 7153:7169:1 7153:7165:1 7168:7162:1	2
279	7170	373420800	10	7170:7191:1 7170:7171:1 7170:7172:1 7173:7181:1 7171:7182:1 7170:7180:1 7170:7174:1 7171:7177:1 7170:7173:1	16
280	7193	319420800	18	7195:7204:1 7206:7172:1 7195:7149:1 7195:7197:1 7197:7194:1 7206:7205:1 7195:7196:1 7193:7195:1 7149:7153:1 7149:7135:1 7204:7206:1 7193:7200:1 7135:7136:1 7195:7201:1 7195:7199:1 7135:7140:1 7195:7198:1	14
281	7127	500860800	11	7125:7128:1 7127:7243:1 7127:7131:1 7131:7070:1 7131:7155:1 7126:7069:1 7127:7125:1 7127:7072:1 7127:7126:1 7127:7240:1	5
282	7167	602726400	11	7074:7065:1 7167:7074:1 7167:7271:1 7271:7225:1 7167:7161:1 7167:7265:1 7225:7203:1 7271:7226:1 7225:7266:1 7167:7270:1	13
283	7129	602726400	10	7279:7203:1 7271:7225:1 7277:7276:1 7225:7279:1 7129:7277:1 7129:7074:1 7129:7271:1 7129:7265:1 7271:7226:1	15
284	7286	-747014400	14	3412:7301:1 3412:7296:1 7286:7303:1 7301:3673:1 7286:5240:1 3673:3674:1 7301:3675:1 7302:7300:1 3430:828:1 7303:7302:1 7303:3412:1 7286:3430:1 3675:7299:1	30
287	3753	-1278201600	13	853:582:1 853:1308:1 853:3749:1 1981:1974:1 3749:1064:1 853:855:1 3753:853:1 855:3750:1 582:3184:1 3750:1065:1 1974:342:1 1064:1981:1	4
289	1391	-1261094400	14	7349:7350:1 1391:7355:1 7358:7349:1 5212:7353:1 7352:7358:1 7355:7352:1 7360:7356:1 1391:7361:1 1391:7354:1 7355:245:1 7350:7360:1 1391:7351:1 1391:5212:1	2
290	7362	57801600	13	7367:7365:1 7366:7363:1 7369:7364:1 7371:7368:1 7362:7370:1 7362:7371:1 7363:3918:1 7362:7372:1 7362:5866:1 7371:7369:1 7369:7367:1 7372:7366:1	1
291	2036	-1150761600	15	2036:2573:1 2036:2411:1 7374:1372:1 2036:2075:1 2411:2070:1 2036:2062:1 2036:7373:1 2036:2068:1 2075:2567:1 2036:817:1 2067:1346:1 2411:7374:1 2036:2419:1 2075:2067:1	2
293	7400	-1336003200	14	7400:7403:1 7400:2702:1 3612:2704:1 7403:3612:1 7404:2706:1 7402:7014:1 2706:1490:1 7402:585:1 2702:7404:1 7400:7401:1 7400:1300:1 7404:7402:1 7400:7046:1	1
294	1033	-15897600	77	7470:5264:1 1033:7463:1 1033:7447:1 7455:2599:1 7471:3696:1 7449:7453:1 1033:7464:1 1033:7479:1 7512:7510:1 7452:7526:1 7460:7490:1 1033:7537:1 1033:7458:1 7503:7487:1 1033:7504:1 1033:7511:1 7448:7493:1 7461:7473:1 7473:7509:1 7466:2839:1 7464:7528:1 7454:7448:1 7526:7500:1 7466:7451:1 1033:7467:1 1033:7512:1 7461:7466:1 7466:7459:1 7465:7484:1 1033:7486:1 7512:7508:1 7460:7523:1 1033:7461:1 103…	41
295	6962	-1241308800	11	816:824:1 816:821:1 7541:6966:1 293:816:1 816:281:1 6962:269:1 6962:5697:1 6966:293:1 816:823:1 6962:7541:1	6
296	1226	-599616000	18	1225:7543:1 2816:2818:1 2818:1225:1 1225:1224:1 1226:7549:1 1226:7547:1 1226:7542:1 1226:7546:1 1226:7550:1 1225:7544:1 2816:7548:1 1225:7545:1 1226:3884:1 1226:7551:1 2818:2815:1 1226:2816:1 1226:6233:1	3
297	281	-1104537600	12	277:627:1 280:277:1 281:268:1 281:1347:1 275:1344:1 280:626:1 7382:275:1 1344:280:1 281:7553:1 281:7382:1 7382:6963:1	3
300	6326	-1215129600	20	6326:7573:1 6326:6312:1 6326:7572:1 6326:7570:1 6326:4504:1 264:261:1 6326:6337:1 6326:6803:1 6326:6440:1 6308:6194:1 7574:6322:1 7570:7574:1 7573:264:1 6326:6135:1 6326:1238:1 6326:6805:1 6312:6308:1 6337:7571:1 6312:7575:1	8
301	7413	-1251936000	10	7593:7591:1 7586:2882:1 7593:606:1 384:7590:1 7413:7592:1 7591:384:1 384:385:1 7592:7593:1 7592:7586:1	4
305	4308	-3888000	26	7657:7671:1 4308:4314:1 7653:4311:1 4308:7652:1 7648:7670:1 7660:7649:1 4314:4313:1 7631:7665:1 4308:7653:1 7670:7659:1 7655:7661:1 7651:7657:1 7659:7645:1 7670:7667:1 7659:7655:1 7631:7630:1 7645:7660:1 4314:7631:1 4314:7669:1 7668:7664:1 7669:7648:1 7653:7658:1 7631:7651:1 7645:7668:1 7661:7672:1	8
306	7673	-99100800	15	7673:7677:1 7673:7691:1 7674:7675:1 4314:4313:1 7626:7628:1 7673:7676:1 7681:7680:1 7680:7626:1 7674:4314:1 7673:7679:1 7673:7681:1 7679:7678:1 7674:7689:1 7673:7674:1	9
307	7692	360201600	22	7714:7720:1 7694:7695:1 7694:7693:1 7694:7697:1 7694:7702:1 7695:7704:1 7692:7694:1 7705:7711:1 7694:7698:1 7693:7713:1 7698:7714:1 7692:7701:1 7692:7715:1 7704:7700:1 7702:7703:1 7692:7717:1 7704:7699:1 7714:7712:1 7694:7705:1 7692:7724:1 7692:7716:1	13
308	7671	111542400	14	7671:7740:1 7735:7741:1 7671:7732:1 7671:7738:1 7671:7734:1 7671:7735:1 7739:7733:1 7735:7729:1 7739:7742:1 7671:7743:1 7671:7731:1 7734:7739:1 7735:6385:1	5
309	7738	111542400	11	7735:7741:1 7738:7745:1 7738:7732:1 7738:7735:1 7738:7746:1 7735:6385:1 7738:5475:1 7735:7729:1 7738:7739:1 7738:7671:1	3
310	4311	43113600	18	7687:7762:1 7660:7649:1 7670:7766:1 7765:7683:1 7670:7765:1 7659:7685:1 7645:7660:1 7765:7672:1 4311:7761:1 7670:7659:1 7659:7645:1 4311:7768:1 4311:7687:1 4311:7764:1 7670:7667:1 7687:7670:1 4311:2440:1	2
311	7630	43113600	19	7629:7738:1 7630:7631:1 7687:7772:1 7630:7687:1 7769:7629:1 7651:7764:1 7630:7770:1 7686:7634:1 7738:7739:1 7657:7771:1 7764:7655:1 7769:7686:1 7738:7671:1 7657:7769:1 7769:7773:1 7671:7731:1 7687:7657:1 7630:7651:1	1
312	7631	43113600	22	7764:7655:1 7769:7686:1 7738:7745:1 7687:7772:1 7631:7665:1 7651:7764:1 7777:7769:1 7769:7773:1 7631:7630:1 7686:7634:1 7738:7739:1 7629:7738:1 7631:7687:1 7657:7731:1 7631:7777:1 7769:7629:1 7631:7770:1 7655:7685:1 7631:7651:1 7657:7771:1 7687:7657:1	6
313	7779	361411200	11	7779:7697:1 7779:7780:1 7780:7712:1 7779:7704:1 7779:7720:1 7779:7786:1 7779:7715:1 7704:7700:1 7779:7701:1 7779:7781:1	9
314	6192	-1312329600	11	6192:3476:1 6191:585:1 6192:4510:1 6188:6186:1 6192:772:1 6192:7811:1 6192:4227:1 6192:4509:1 6192:6191:1 6192:6188:1	3
315	7812	-1325462400	11	7812:3364:1 7816:7814:1 7812:7815:1 7812:810:1 7812:4204:1 289:310:1 7812:7816:1 7812:2925:1 289:585:1 7816:289:1	4
316	7817	-312940800	14	7833:7832:1 7817:7836:1 7817:7826:1 7838:7819:1 7837:7833:1 7817:7834:1 7835:7828:1 7836:7827:1 7817:7838:1 7817:7835:1 7817:7818:1 7834:7831:1 7817:7837:1	35
317	5462	110332800	18	5462:7896:1 7882:7877:1 5462:7778:1 5462:7900:1 5462:7899:1 5462:7882:1 942:7878:1 5462:7891:1 5462:7881:1 7878:7893:1 7900:7894:1 5462:7898:1 7882:7879:1 5462:7902:1 7894:7897:1 7896:7895:1 7882:942:1	24
318	7916	7776000	25	7916:7983:1 7983:7937:1 7020:7930:1 7916:7931:1 7916:7964:1 7916:7936:1 7916:7965:1 7916:7938:1 7916:7963:1 7916:7932:1 7916:7939:1 7916:7941:1 7916:7918:1 7931:7924:1 7916:7953:1 7968:3759:1 7916:7968:1 7916:7020:1 7916:7966:1 7916:7940:1 7916:7933:1 7916:7925:1 7916:7934:1 7916:7935:1	48
319	7987	-636422400	11	7987:7995:1 7987:7998:1 7991:7990:1 7987:7999:1 7987:7997:1 7987:7991:1 7998:2175:1 7987:7989:1 7987:7996:1 7991:7992:1	11
320	6618	311212800	13	6618:8010:1 6618:8020:1 6520:6603:1 6618:8005:1 8010:6506:1 6618:8011:1 8005:6517:1 8012:8008:1 6618:6520:1 6618:8009:1 6618:8012:1 8005:8007:1	14
322	7816	-1304380800	10	8027:5560:1 5560:4765:1 7816:7814:1 8029:585:1 4543:289:1 7816:4543:1 7816:8029:1 7816:8027:1 7816:3629:1	3
323	8030	-17712000	12	8043:8044:1 8030:8037:1 8036:8038:1 8035:8036:1 8030:8031:1 8044:8035:1 8034:5462:1 8040:8039:1 8030:8043:1 8043:8040:1 8030:8034:1	12
324	8046	-33004800	18	8046:8052:1 8046:8055:1 8046:8051:1 8046:8065:1 8055:8050:1 8046:8058:1 8046:8053:1 8050:8057:1 8046:8048:1 8046:8054:1 8054:8056:1 8052:8047:1 8064:8059:1 8050:8060:1 8052:8049:1 8046:8063:1 8050:8064:1	4
325	6468	-107568000	10	8082:8089:1 6468:8083:1 8080:8087:1 6468:8084:1 6468:6516:1 6465:8082:1 6468:8081:1 8084:8080:1 6468:6465:1	6
326	8091	-120873600	11	8099:8098:1 8091:8097:1 8091:8092:1 8091:8094:1 8091:8096:1 8095:8150:1 8098:8095:1 8091:8099:1 8091:8148:1 8095:8093:1	55
327	8166	268876800	16	6618:8010:1 6618:6517:1 8168:8170:1 8166:8169:1 8021:6618:1 8166:8168:1 8010:6506:1 8010:8167:1 3061:6520:1 6618:8011:1 8166:3061:1 8012:8008:1 8166:8021:1 6618:8012:1 8021:8023:1	20
328	8207	47520000	11	8211:5462:1 8209:8214:1 8207:8212:1 5462:7882:1 8210:8208:1 8211:8213:1 8207:8211:1 8207:8209:1 8209:8215:1 8211:8210:1	0
329	8211	65750400	15	8211:8214:1 8211:5462:1 8211:8222:1 8223:7897:1 5462:7882:1 7900:7894:1 7882:8223:1 8211:8215:1 7900:8208:1 6403:7900:1 8211:8221:1 8211:8210:1 8211:6403:1 8221:8213:1	1
331	7882	130118400	11	7882:7877:1 7882:8249:1 7897:8032:1 8248:7897:1 7877:7895:1 7882:8223:1 7882:7879:1 8249:7894:1 7882:8248:1 7882:942:1	5
332	6547	35424000	14	6547:6543:1 6544:6550:1 6544:6574:1 6591:8277:1 6547:7881:1 8273:6591:1 6544:6552:1 6544:6545:1 6547:6579:1 6544:6578:1 6547:8278:1 6547:6544:1 6544:8273:1	11
333	6548	27475200	21	6548:6573:1 6547:6543:1 6547:6550:1 7479:6578:1 6548:8283:1 6548:6547:1 8286:8273:1 8286:6582:1 6547:7881:1 8273:6591:1 6591:8277:1 6548:6507:1 6548:8286:1 8283:7479:1 6546:6552:1 7479:8285:1 6582:6574:1 6548:6583:1 8283:8284:1 6573:6546:1	24
334	8223	193190400	12	8311:8312:1 8223:8309:1 8223:8311:1 8309:8041:1 7876:8313:1 8223:7890:1 8309:7893:1 8223:7876:1 8309:8315:1 8312:8310:1 8223:7897:1	1
335	8043	5097600	17	8043:8321:1 8211:5462:1 8043:8044:1 8043:8318:1 5462:7882:1 8317:8316:1 8043:8207:1 8207:8211:1 8043:8320:1 8211:8210:1 8040:8039:1 8211:8221:1 8043:8040:1 8043:8317:1 8043:8038:1 8221:8213:1	6
338	8529	-633830400	13	8544:8539:1 8545:8544:1 8541:8546:1 8529:8545:1 8538:3671:1 8529:2516:1 8529:8543:1 8529:8535:1 8544:8538:1 8529:8540:1 8546:8542:1 8529:8541:1	23
339	2641	-1161302400	22	8562:8579:1 8571:3269:1 8571:8577:1 8577:6670:1 6667:2860:1 3269:6667:1 8572:8571:1 2641:8575:1 2641:8562:1 8563:8576:1 8575:8568:1 2641:8564:1 2641:2218:1 8576:8567:1 2641:8573:1 8563:8572:1 2641:8563:1 8577:8578:1 8577:8566:1 2641:8570:1 2641:8574:1	6
340	6675	-1228089600	16	8580:6676:1 6675:8584:1 6675:8586:1 6675:8588:1 6675:2641:1 6675:8589:1 6675:8580:1 6675:8585:1 8575:8577:1 6676:8582:1 8585:8581:1 6675:2227:1 8584:8575:1 6675:2225:1 8586:3268:1	4
342	8605	444441600	17	8610:8655:1 8605:8610:1 6985:6982:1 8605:8645:1 8605:8656:1 8605:8641:1 8656:8653:1 6985:6980:1 8641:8652:1 8605:8640:1 8605:8651:1 8605:8608:1 8609:8654:1 8605:6968:1 6968:6985:1 8605:8609:1	41
343	8668	291772800	29	8699:8689:1 8672:8684:1 8755:8696:1 8699:8688:1 8705:8702:1 8692:8683:1 8755:8694:1 8668:8755:1 8675:8692:1 8668:8695:1 8668:8703:1 8668:8705:1 8675:8690:1 8672:8671:1 8669:8701:1 8675:8691:1 8690:8672:1 8674:8699:1 8699:8698:1 8669:8700:1 8668:8693:1 8668:8669:1 8673:8674:1 8668:8673:1 8683:8686:1 8672:8687:1 8692:8697:1 8701:8675:1	65
344	8760	78796800	41	8760:8798:1 8779:8762:1 8760:8779:1 8760:8799:1 8760:5760:1 8760:8809:1 8788:5836:1 8760:8812:1 8760:8775:1 8782:8854:1 8778:8776:1 8760:8808:1 8760:8836:1 8760:8851:1 8778:8849:1 8760:8806:1 8806:8805:1 8760:8777:1 8760:8797:1 8760:8847:1 8760:8782:1 8779:8778:1 8854:8788:1 8760:8816:1 8760:8837:1 8780:8807:1 5422:8789:1 8760:8781:1 8760:8765:1 8809:8840:1 8788:5422:1 8760:5846:1 8760:8810:1 876…	98
347	8662	-355104000	20	8662:8958:1 7837:8961:1 8662:8956:1 3984:8937:1 8662:8962:1 8662:8996:1 8662:8964:1 7837:8957:1 8662:7837:1 8662:8951:1 8961:8955:1 8662:8965:1 8662:8959:1 8662:8952:1 8662:8963:1 8662:8953:1 8662:3984:1 8662:8923:1 8959:8960:1	77
350	9036	-612835200	14	9041:9038:1 9036:9043:1 9036:1780:1 9038:9013:1 9041:9020:1 9036:9040:1 9042:9037:1 9036:1791:1 9036:1799:1 9036:3975:1 9036:9039:1 9043:9042:1 9037:9041:1	6
353	9121	116467200	13	9122:9126:1 9121:7862:1 5858:5831:1 9082:5858:1 9121:9128:1 9121:8840:1 8840:5885:1 9123:9122:1 5740:9082:1 9121:9123:1 9128:5740:1 9082:3916:1	5
354	8785	286675200	14	8785:9131:1 9107:9106:1 8785:9136:1 9136:9137:1 8785:9107:1 8785:9138:1 9107:9133:1 9107:8694:1 8831:9134:1 8785:9108:1 9136:9135:1 9136:8831:1 9108:8824:1	2
355	5739	226022400	12	5739:9145:1 5739:5872:1 8841:8832:1 9142:9143:1 8841:9142:1 5739:5879:1 9143:5821:1 8841:9141:1 9141:9140:1 5821:9139:1 5739:8841:1	4
358	7843	68256000	14	9031:7862:1 7843:9063:1 9194:7820:1 9189:7855:1 7843:9194:1 7843:9191:1 7843:9031:1 7843:9032:1 9032:9189:1 9189:7854:1 7854:9195:1 9196:7859:1 9031:9196:1	8
361	9034	57801600	10	9032:9236:1 9034:7843:1 7843:9194:1 9034:9233:1 9034:9234:1 9236:7820:1 7843:9191:1 7843:9032:1 9034:9235:1	2
363	9082	226022400	25	8668:8696:1 9263:5821:1 7852:5872:1 9082:8668:1 9082:5852:1 5852:5831:1 9263:8832:1 9082:9141:1 8915:7852:1 9082:5858:1 5821:8700:1 9263:9262:1 5831:5732:1 9082:8915:1 9082:7846:1 7852:9264:1 5858:9142:1 5852:5874:1 9082:9265:1 9082:3916:1 9127:9263:1 5852:9127:1 5874:9266:1 8700:9253:1	7
365	7851	189302400	11	7848:9002:1 9082:8915:1 8915:7852:1 4573:8998:1 9002:7846:1 7852:7861:1 4573:7848:1 7852:9264:1 7851:4573:1 7851:9082:1	14
366	7852	262828800	16	7852:6355:1 7852:8911:1 7852:8825:1 7852:9127:1 7852:5872:1 7852:7849:1 7852:9282:1 5395:8700:1 5395:9275:1 7852:9264:1 7852:8852:1 7852:7861:1 9264:5395:1 5395:9283:1 9275:9001:1	10
367	5858	244512000	16	5858:8852:1 9127:9263:1 9263:5821:1 9142:9143:1 5858:5874:1 8700:9253:1 5858:5831:1 5858:5872:1 5858:9127:1 5874:9266:1 5821:8700:1 5831:5732:1 5858:9142:1 5872:5395:1 5858:9270:1	2
368	9284	239241600	40	9308:9291:1 9310:9306:1 8755:8696:1 9286:9314:1 9348:9104:1 9284:9292:1 9284:4647:1 9083:9222:1 9136:8755:1 8755:8694:1 9286:9096:1 9309:9348:1 9096:9083:1 9306:9296:1 8694:9349:1 9284:9290:1 9284:9307:1 9222:9138:1 9306:9312:1 9286:9305:1 9313:9302:1 9286:9289:1 9110:9308:1 9305:9347:1 9284:9311:1 9306:9313:1 9348:9286:1 9284:9310:1 9136:9298:1 8824:9300:1 9305:9299:1 9136:9137:1 9313:9136:1 928…	60
369	5872	294364800	11	5872:5708:1 8692:8697:1 5872:9268:1 5872:8755:1 5872:9269:1 8755:9079:1 5395:8700:1 5872:9360:1 5872:5395:1 5872:8692:1	25
370	5422	218246400	13	5422:9372:1 5422:8829:1 5422:8848:1 5422:9135:1 5422:5739:1 5422:9378:1 5422:9379:1 9135:8826:1 8789:8841:1 5422:9101:1 5422:9380:1 5422:8789:1	6
373	7862	178761600	10	7862:9411:1 7862:7857:1 7862:8805:1 7862:9284:1 7862:9171:1 7862:7851:1 9096:9083:1 7857:9193:1 9284:9096:1	6
374	4480	-1243987200	10	4480:2076:1 1031:361:1 4480:4481:1 392:288:1 3542:1031:1 4480:367:1 4480:515:1 4480:3542:1 4480:392:1	2
375	6182	-1249257600	13	9427:9419:1 9427:9423:1 6182:9425:1 6419:6416:1 6182:9422:1 6182:9424:1 6182:5496:1 9425:9421:1 9421:9427:1 6182:9426:1 9426:585:1 6182:6419:1	4
376	3547	315532800	41	9463:4777:1 3547:9475:1 9457:9555:1 3547:9444:1 9473:9455:1 3547:4810:1 9470:9458:1 9471:9445:1 3547:4902:1 3547:4749:1 3547:9470:1 4810:9462:1 3547:4547:1 9444:9466:1 3547:9473:1 9553:9472:1 9475:9474:1 9476:9456:1 4777:9468:1 4749:4620:1 3547:9461:1 9466:6361:1 3547:3569:1 9465:9457:1 3547:9557:1 3547:4858:1 3547:9459:1 3547:9553:1 3547:9460:1 9473:9476:1 4547:9454:1 3547:9464:1 3547:9465:1 477…	95
377	3549	55123200	17	9568:9585:1 9579:9569:1 3549:9587:1 3549:9568:1 3549:4806:1 3549:9571:1 9568:9584:1 3549:9580:1 9564:9566:1 4768:9564:1 9566:9579:1 3549:9570:1 9566:9583:1 3549:9567:1 9568:4768:1 9564:9588:1	24
381	4773	-76032000	13	9594:4781:1 4772:4771:1 4773:4774:1 4773:2535:1 4773:9658:1 4781:4779:1 4773:9659:1 4773:3548:1 4774:4770:1 4781:3549:1 4773:4772:1 4774:9594:1	18
382	9660	-104544000	10	9660:9071:1 9649:9651:1 9660:9661:1 2829:9652:1 9660:2829:1 9651:9650:1 9662:9649:1 9660:9662:1 9660:9641:1	3
384	4781	23587200	11	4781:9675:1 4779:9568:1 4781:9676:1 9564:9673:1 4781:9674:1 4781:2561:1 4768:9564:1 4781:3549:1 9568:4768:1 4781:4779:1	16
385	9689	-477446400	19	9689:9703:1 9697:9738:1 9705:9694:1 9689:9706:1 9689:9696:1 9717:6699:1 9707:9705:1 9689:9698:1 9689:9702:1 9689:9707:1 9707:9691:1 9706:9717:1 9717:9695:1 9696:9697:1 6699:9739:1 9739:9690:1 9717:9693:1 9738:9740:1	42
386	9814	-1213920000	13	2871:2878:1 368:2871:1 7012:9815:1 9814:7012:1 9426:5492:1 2871:578:1 9814:9426:1 9814:9817:1 9815:2696:1 9817:1490:1 9814:9816:1 2696:368:1	0
388	2299	-1309737600	15	2299:2293:1 3378:3379:1 2299:9840:1 3381:2298:1 3380:3382:1 9840:9839:1 3378:3375:1 2299:3373:1 3382:3378:1 3381:3380:1 3373:3381:1 3380:2291:1 3378:3376:1 3380:3383:1	2
389	6374	103680000	16	6374:9886:1 6374:9881:1 6374:9888:1 6383:9884:1 6374:7643:1 6374:9887:1 6374:9890:1 9885:9889:1 6374:9882:1 6374:9885:1 6374:5480:1 9886:9857:1 6374:6383:1 6374:7733:1 6374:9891:1	116
390	6186	-1158624000	26	6186:9999:1 6920:2772:1 2782:6949:1 6920:9993:1 6186:3895:1 3896:9991:1 10002:9994:1 6186:10001:1 6186:9971:1 2772:2782:1 6186:3896:1 6186:10002:1 3895:3897:1 9996:10000:1 10000:9973:1 10003:9996:1 3895:9992:1 6186:9997:1 6186:10004:1 3895:9995:1 6186:10003:1 10002:9998:1 9995:10005:1 3897:2777:1 6186:6920:1	23
391	6187	-1224460800	12	10013:10011:1 6187:10013:1 10009:10006:1 10010:10007:1 6187:10012:1 10011:4019:1 6187:10014:1 6186:10002:1 10011:10009:1 10014:10010:1 10006:6186:1	2
392	6188	-1263772800	13	6188:10015:1 6188:6947:1 6947:6948:1 6188:10018:1 6186:9971:1 6186:10004:1 10004:10010:1 6947:10017:1 10016:6186:1 10015:6187:1 6947:585:1 10017:10016:1	3
393	6189	-1266364800	41	6189:6824:1 10053:10051:1 10048:10046:1 6832:6741:1 10049:4298:1 6189:10056:1 5639:6184:1 10049:10058:1 10039:10045:1 9421:10048:1 6189:10026:1 10058:10039:1 4293:5640:1 10039:5639:1 6189:3630:1 6189:6454:1 10056:3475:1 9425:10049:1 3626:6832:1 6191:4293:1 6182:9425:1 4293:6187:1 10058:9421:1 9421:9427:1 10048:9998:1 4293:10053:1 6189:10057:1 6189:6182:1 10057:10022:1 10054:3626:1 6189:10017:1 61…	30
394	6190	-1259625600	10	6190:10060:1 6190:10012:1 10060:585:1 6191:4293:1 6190:10046:1 6191:9425:1 9425:9421:1 4293:5640:1 6190:6191:1	3
395	6191	-1249257600	18	6184:9422:1 5495:5492:1 9425:10049:1 6191:4293:1 10049:4298:1 6191:9426:1 6191:9425:1 4293:6187:1 10004:10010:1 6191:10004:1 9426:10002:1 9426:5495:1 9421:6184:1 10049:9421:1 6191:9424:1 9426:585:1 6191:2236:1	1
396	7436	47174400	12	7436:10114:1 10089:10090:1 7436:10118:1 7436:10093:1 10090:10091:1 7436:10111:1 7436:10092:1 10112:10110:1 7436:10112:1 7436:10115:1 7436:10089:1	22
397	10119	-331516800	12	10119:10120:1 10119:10125:1 10119:10127:1 10119:10122:1 10119:10130:1 10119:10129:1 10119:10133:1 10119:10132:1 10128:10126:1 10119:10131:1 10131:10128:1	4
398	10135	-523411200	10	10135:10143:1 10142:10139:1 10135:10144:1 10143:10141:1 10135:10137:1 10137:10140:1 10144:10142:1 10137:10136:1 10136:10138:1	3
399	3380	-1276992000	12	10171:3382:1 10172:3379:1 3378:10172:1 2291:3377:1 3379:10173:1 3382:3378:1 3380:10171:1 10173:10170:1 3380:2291:1 10170:3375:1 3380:3383:1	0
400	10174	-410227200	16	10174:10185:1 52:10179:1 10174:10181:1 10174:55:1 10177:10187:1 10174:10180:1 10175:10177:1 10174:5525:1 10180:10176:1 10181:709:1 10174:52:1 10174:10175:1 10177:10186:1 10177:10188:1 10177:10178:1	4
401	943	164073600	24	10208:10209:1 943:10193:1 10194:10217:1 943:10215:1 943:10228:1 943:10220:1 943:10211:1 10217:10196:1 943:6380:1 943:10195:1 943:10210:1 943:10216:1 943:10194:1 943:10218:1 933:946:1 943:10212:1 10218:10208:1 943:10219:1 10208:10226:1 943:10214:1 10210:10213:1 943:10221:1 943:933:1	16
405	10273	-583977600	12	10135:10143:1 10266:10282:1 10143:10136:1 10273:10280:1 10278:10260:1 10143:10141:1 10273:10278:1 10273:10283:1 10283:10277:1 10283:10266:1 10273:10135:1	41
406	10299	-65491200	12	10310:10303:1 10303:10312:1 10315:10310:1 10299:10304:1 10299:10311:1 10314:10316:1 10311:10313:1 10299:10314:1 10299:10301:1 10299:10318:1 10299:10315:1	13
407	10323	446947200	11	10323:10330:1 10329:10346:1 10329:10344:1 10346:10343:1 10330:10348:1 10323:10331:1 10343:10342:1 10331:10329:1 10323:10327:1 10323:10326:1	16
408	10349	92016000	22	10369:10375:1 10349:10352:1 10387:10388:1 10352:10364:1 10349:10389:1 10364:10372:1 10349:10373:1 10370:10414:1 10349:10387:1 10349:10371:1 10349:10407:1 10349:10391:1 10349:10350:1 10349:10368:1 10370:10351:1 10370:10369:1 10349:10390:1 10371:10370:1 10349:10365:1 10407:10411:1 10371:10413:1	74
409	10444	291772800	11	10444:10448:1 10444:10447:1 10444:10446:1 10444:10456:1 10454:10452:1 10444:10455:1 10456:10453:1 10448:10463:1 10456:10454:1 10453:10449:1	13
410	10467	532396800	10	10467:10468:1 10471:10473:1 10478:10474:1 10471:10475:1 10478:10472:1 10470:10479:1 10468:10470:1 10467:10478:1 10478:10471:1	3
411	10480	516499200	14	10485:10483:1 10480:10467:1 10483:10484:1 10484:10482:1 10467:10470:1 10480:10487:1 10478:10485:1 10487:10486:1 10471:10473:1 10470:10479:1 10484:10472:1 10467:10478:1 10478:10471:1	3
412	10489	491443200	14	10494:10492:1 6018:6025:1 10489:10498:1 10494:10502:1 10502:10501:1 10489:10499:1 10492:6018:1 10489:10493:1 10489:10494:1 10489:10490:1 6028:6019:1 10494:10491:1 6025:6028:1	12
414	10543	-36460800	11	10546:10548:1 10543:2727:1 10544:10547:1 10549:10546:1 10543:10549:1 10543:6051:1 10549:10552:1 10543:10545:1 10545:3728:1 10543:10544:1	5
415	10554	-148435200	19	10594:10596:1 10565:10566:1 10554:10567:1 10554:10601:1 10564:10561:1 10568:10600:1 10594:10560:1 10568:10595:1 10595:10591:1 10554:10569:1 10554:10594:1 10554:10570:1 10560:10598:1 10566:10563:1 10566:10564:1 10554:10562:1 10568:10565:1 10554:10568:1	125
416	6355	354931200	18	6355:10668:1 6355:10672:1 6355:10666:1 10680:10670:1 10677:10673:1 10668:9389:1 6355:10723:1 6355:10675:1 6355:9572:1 6355:10679:1 6355:10669:1 6355:10676:1 6355:10678:1 6355:10677:1 6355:10674:1 10680:10671:1 6355:10680:1	49
417	5704	102470400	93	10765:5738:1 10770:10643:1 5704:5778:1 10759:5771:1 4682:5190:1 5704:8837:1 5704:10656:1 5778:10764:1 10656:10642:1 5778:5877:1 5794:5887:1 10746:5863:1 5704:5846:1 5704:10747:1 5885:10651:1 5704:10746:1 9128:5740:1 5704:10742:1 5704:10608:1 5704:10770:1 5842:10761:1 4598:5888:1 4598:5782:1 5704:10579:1 8788:10773:1 3920:3919:1 5704:10739:1 5876:5880:1 5848:5885:1 5704:5717:1 4598:5844:1 5704:468…	38
419	10564	-65491200	48	10626:10630:1 10654:10632:1 10654:10588:1 10593:10623:1 10564:10596:1 10625:10555:1 10590:10612:1 10558:10556:1 10564:10860:1 10625:10626:1 10879:10624:1 10564:10590:1 10564:10654:1 10880:10879:1 10858:10872:1 10564:10871:1 10564:9011:1 10560:10873:1 10558:10866:1 10564:10870:1 10632:10659:1 10603:10868:1 10556:10586:1 10564:10560:1 10584:10593:1 10623:10587:1 10866:10557:1 10561:10880:1 10560:10…	77
420	10603	78796800	74	5717:10559:1 10580:10663:1 10921:10646:1 10894:8762:1 10638:10635:1 10663:10648:1 10609:10585:1 10603:10926:1 5887:10923:1 10603:10609:1 10656:8788:1 10663:10655:1 5704:10579:1 5704:8837:1 10901:10616:1 8782:5717:1 5704:10656:1 5704:10613:1 10603:10580:1 10579:10662:1 10603:10649:1 10583:10927:1 5704:10739:1 10603:10901:1 5720:10614:1 5887:3916:1 10603:10925:1 10900:5781:1 5717:10576:1 10868:1090…	75
421	6163	-1199232000	15	5638:6144:1 6163:10950:1 6151:6157:1 6151:6162:1 6163:4298:1 6156:6161:1 6163:5638:1 6144:6159:1 6163:6156:1 2242:6145:1 6163:10952:1 6156:6151:1 6163:2242:1 2242:6826:1	5
423	5247	-1137542400	10	2063:2576:1 5247:2859:1 2063:621:1 2576:2417:1 5247:2063:1 5247:2420:1 5247:817:1 5247:819:1 2420:2419:1	1
424	976	-480124800	14	976:4916:1 10995:10994:1 3324:3328:1 976:9413:1 976:3399:1 976:3324:1 976:10995:1 10995:10996:1 976:2664:1 976:11000:1 10995:4915:1 10994:4914:1 4915:10997:1	40
426	3627	-1224460800	12	3627:11063:1 3614:3624:1 3624:3622:1 3624:6458:1 6746:3620:1 11063:3625:1 3627:3614:1 11063:6746:1 3624:3623:1 3627:11062:1 3627:7353:1	8
427	11064	-148435200	27	11083:11078:1 11064:11082:1 11083:11174:1 11075:11175:1 11083:11077:1 11078:11073:1 11064:11081:1 11078:11069:1 11081:11095:1 11078:11068:1 11082:11083:1 11083:11074:1 11064:11066:1 11064:11085:1 11095:11071:1 11085:11084:1 11084:11079:1 11064:11080:1 11073:11173:1 11082:11075:1 11078:11067:1 11076:11072:1 11064:11097:1 11083:11076:1 11066:11070:1 11064:11086:1	95
428	11184	-211939200	13	11190:11196:1 11194:11190:1 11194:11188:1 11194:11189:1 11184:11195:1 11195:11193:1 11184:11197:1 11184:11185:1 11184:11191:1 11193:11004:1 11184:11192:1 11184:11194:1	11
430	11221	-355104000	15	11253:11248:1 11221:11249:1 11289:6082:1 11221:11255:1 11289:11250:1 11221:11254:1 11253:11245:1 11253:11246:1 11221:11247:1 11221:11222:1 11221:11289:1 11255:11244:1 11253:3766:1 11289:11253:1	65
431	11300	-399859200	15	11306:11308:1 11300:11312:1 11307:11303:1 11305:11304:1 11307:11322:1 11300:11319:1 11305:11302:1 11322:11305:1 11300:11307:1 11305:11311:1 11302:11317:1 11305:11301:1 11300:11306:1 11312:11318:1	8
432	11323	-236822400	26	11323:11351:1 11342:11337:1 11350:11347:1 11349:11354:1 11323:11339:1 11334:11333:1 11323:11335:1 11349:11350:1 11323:2543:1 11340:11345:1 11343:11342:1 11351:11336:1 11323:11340:1 11323:11349:1 11323:11352:1 11351:11334:1 11323:11324:1 11323:11338:1 11323:11344:1 2543:4840:1 11323:11343:1 11323:11348:1 11352:11341:1 11323:11346:1 11323:7830:1	39
433	3693	-55296000	36	3693:11377:1 11405:9642:1 3693:11382:1 11395:4609:1 3693:11405:1 3693:11404:1 3693:4824:1 3693:11395:1 3693:11385:1 3693:11378:1 3693:11402:1 11406:10552:1 3693:11423:1 3693:4015:1 11381:11384:1 9071:11422:1 3697:4602:1 3693:3696:1 3693:3725:1 3725:3697:1 3693:11380:1 3693:3728:1 3693:11381:1 3693:11403:1 3693:11420:1 3693:11406:1 11381:9071:1 3693:11399:1 3693:11379:1 3693:11394:1 9071:11397:1 1…	50
434	1543	-591840000	41	1543:11469:1 11502:11477:1 11464:11484:1 11500:11455:1 1564:11432:1 1543:1564:1 11453:11442:1 1543:11456:1 11474:1568:1 1543:11452:1 1543:11474:1 11453:11443:1 11445:11441:1 1543:1796:1 1543:11498:1 1543:11475:1 1543:11478:1 1543:9040:1 1775:11460:1 11498:11446:1 11444:11495:1 1543:11444:1 1543:11492:1 1543:11464:1 1543:1533:1 11476:11488:1 1543:1775:1 11495:11458:1 11466:11483:1 11466:11476:1 11…	39
435	8028	-1046649600	36	8028:11572:1 8028:11576:1 11559:11526:1 11565:11563:1 8028:11562:1 8028:11532:1 11565:11560:1 11565:11569:1 1503:1960:1 8028:10036:1 11561:11573:1 11526:11579:1 11560:11533:1 10036:1503:1 8028:11571:1 8028:11561:1 10036:1502:1 11576:11565:1 8028:11577:1 1714:11531:1 11533:1714:1 8028:11570:1 8028:11575:1 11526:11578:1 11574:11557:1 11561:1901:1 8028:11568:1 11561:11574:1 11561:2591:1 1901:11558:1…	36
436	11583	-62812800	15	9071:11422:1 3726:11384:1 11381:3726:1 3726:3697:1 3726:9064:1 9064:11359:1 11381:9071:1 11583:11381:1 3726:11593:1 11583:7822:1 3697:4635:1 11583:11585:1 11593:11591:1 11583:11584:1	15
437	11597	-57628800	10	9240:9033:1 11597:11600:1 11603:9240:1 11597:9217:1 11597:11605:1 11604:11603:1 11597:11604:1 11600:11601:1 11597:11602:1	6
439	11397	97372800	18	11397:4605:1 9062:4595:1 11397:7609:1 11397:11419:1 11419:4667:1 11397:4742:1 11397:11620:1 11397:9062:1 4742:5194:1 11397:11625:1 9069:9068:1 11397:11635:1 11417:9069:1 11397:11629:1 11419:4567:1 11397:11417:1 11397:11409:1	21
440	9071	5097600	13	9071:11422:1 9062:4595:1 9071:3697:1 3697:4597:1 9071:11589:1 11397:9062:1 4595:11650:1 9071:11651:1 9064:4686:1 9071:11397:1 11651:11649:1 9071:9064:1	6
441	11652	-661478400	10	11652:11655:1 11659:11656:1 11659:11658:1 11652:11659:1 11652:7313:1 11652:11660:1 7321:11657:1 7313:7321:1 11652:11654:1	2
442	11662	-733795200	12	11662:11667:1 11665:11652:1 11666:11665:1 11662:11669:1 11662:2248:1 11662:2779:1 11662:11668:1 11668:11663:1 11662:11666:1 11668:11664:1 11664:2251:1	0
443	9059	-629942400	11	9059:8540:1 8545:8542:1 8541:11676:1 9059:11675:1 8541:2659:1 9059:8545:1 9059:8541:1 9059:11677:1 11676:8539:1 11676:8538:1	8
446	11694	-249782400	15	11695:11707:1 11707:2687:1 11694:8559:1 11707:11706:1 11707:8553:1 11694:11695:1 8559:8554:1 11695:11709:1 11718:8557:1 11709:11704:1 11707:11703:1 11695:11718:1 11694:11705:1 2687:11702:1	21
447	11720	-282787200	14	11695:11707:1 11695:11704:1 11707:2687:1 11694:8559:1 8559:8560:1 11720:11723:1 11694:11695:1 11718:8557:1 11720:11721:1 11722:8554:1 11695:11718:1 11695:11722:1 11723:11694:1	7
449	8575	-1148083200	16	8575:8568:1 11744:11750:1 8568:8577:1 8568:3269:1 8575:2228:1 6669:11747:1 8577:11745:1 11747:11744:1 3269:6669:1 8575:11746:1 8577:6677:1 11752:11751:1 8575:11749:1 8575:11748:1 11748:11752:1	3
454	6755	92016000	10	6755:6754:1 6755:11859:1 6761:6764:1 6759:6761:1 6754:6759:1 6755:11609:1 6754:9171:1 6755:9645:1 6755:11862:1	10
455	3868	-931046400	10	3868:11880:1 3868:6259:1 6259:11892:1 6296:6248:1 3868:6257:1 3868:6296:1 3868:6250:1 3868:11891:1 6257:6297:1	19
456	6253	-675907200	19	4958:11894:1 4958:11898:1 11894:4951:1 6253:11908:1 2251:4950:1 6253:11907:1 6253:11909:1 2251:4946:1 6253:11905:1 6253:11906:1 6253:11901:1 6253:2251:1 4958:11897:1 6253:11902:1 6253:11904:1 6253:11903:1 11894:11900:1 11909:4958:1	3
457	6289	-1075680000	12	11920:11922:1 6289:11917:1 6289:11921:1 6318:11919:1 6289:6318:1 6318:3868:1 6289:11916:1 6289:11912:1 6289:6268:1 6289:11915:1 6289:11920:1	11
459	11943	-104544000	12	11943:11945:1 11943:11946:1 11943:11951:1 11945:11944:1 11943:2822:1 11943:6059:1 6059:11936:1 11943:11948:1 11943:8936:1 11936:11937:1 11943:6065:1	4
460	11952	-138153600	10	11952:11943:1 6059:11938:1 6059:11939:1 11952:6063:1 11943:2822:1 6061:6059:1 6059:11936:1 11943:11944:1 6063:6061:1	5
461	10855	-1278201600	30	10855:5259:1 4512:6139:1 10855:4229:1 10855:11962:1 10855:6331:1 10855:6161:1 10855:6803:1 3224:6743:1 10855:772:1 10855:11963:1 10855:284:1 10855:11961:1 11962:6134:1 11961:6744:1 10855:1064:1 6331:4512:1 772:4292:1 10855:5049:1 10855:6455:1 6161:11957:1 10855:6336:1 10855:1309:1 10855:5056:1 10855:780:1 6744:6748:1 772:3224:1 10855:6787:1 10855:4197:1 10855:3223:1	7
462	11981	-426124800	25	5531:11996:1 11989:5525:1 11983:11985:1 11981:11989:1 11983:7422:1 5531:3341:1 11981:58:1 11998:7624:1 11981:11987:1 11986:11983:1 11981:11997:1 11981:12007:1 11982:12004:1 11982:5531:1 11983:12006:1 11998:11982:1 11998:12005:1 11997:10799:1 11981:7613:1 11981:11998:1 11996:11984:1 11981:7616:1 11986:11988:1 11998:11986:1	21
463	12020	-566870400	26	12027:12048:1 12020:12041:1 12020:12045:1 5232:12049:1 5231:5579:1 12020:12043:1 12020:12026:1 12048:11981:1 4305:12027:1 12044:12033:1 12020:12042:1 12020:12038:1 12020:12032:1 5232:12037:1 5231:5232:1 12041:12044:1 12041:5231:1 12044:12039:1 5231:12034:1 5231:12036:1 5231:4305:1 5231:12031:1 5231:12013:1 12020:12040:1 12031:12035:1	47
464	12073	-586569600	20	5231:12034:1 12041:12039:1 12073:12079:1 5231:12080:1 12073:12078:1 5231:12036:1 12020:12032:1 12035:5594:1 12020:12041:1 12073:12020:1 12073:12077:1 5231:12027:1 5231:12013:1 5231:12035:1 5231:5579:1 5232:12037:1 5231:5232:1 12041:5231:1 12020:12043:1	20
466	12094	-187747200	20	12094:12134:1 12131:12114:1 12112:12123:1 12094:12105:1 12094:12129:1 12134:12130:1 12131:12112:1 12111:12125:1 12105:12132:1 12105:12131:1 12094:12115:1 12111:12126:1 12105:12128:1 12115:12107:1 12094:12133:1 12131:5236:1 12094:12113:1 12133:12111:1 12133:12127:1	12
470	12243	-1291161600	10	12244:12246:1 12243:11789:1 12247:9828:1 7815:12244:1 12243:5259:1 12243:12245:1 12243:7815:1 12243:12247:1 12247:310:1	4
471	12265	-551145600	21	12265:12273:1 12278:12285:1 12265:12266:1 12265:12268:1 12274:12275:1 12265:12270:1 12265:12283:1 12271:12276:1 12281:12274:1 12281:12271:1 12265:6731:1 12273:12286:1 12268:12281:1 12265:12272:1 12274:12277:1 12281:12282:1 12265:12279:1 12281:12267:1 12282:12269:1 12265:12278:1	3
472	1606	-631152000	58	1606:12334:1 1606:12346:1 1606:12322:1 1606:12355:1 1606:12326:1 1576:12297:1 1597:12340:1 1606:1597:1 1606:12348:1 1606:12315:1 12353:12320:1 12319:12316:1 12358:1576:1 1606:12343:1 1836:12349:1 12342:12345:1 1597:12330:1 12336:12335:1 1606:12317:1 12358:12265:1 1606:12352:1 1606:12351:1 1606:12329:1 1597:12358:1 12312:12357:1 12343:12356:1 1606:12311:1 12313:12354:1 12346:12338:1 1606:12325:1 1…	11
474	3871	-1274313600	17	12385:12381:1 3871:3870:1 3871:6286:1 3871:12383:1 5195:5203:1 5203:6281:1 3871:6170:1 3871:12385:1 6286:5195:1 12383:5633:1 3870:3864:1 12383:6238:1 3871:5636:1 3870:6278:1 3871:12382:1 3871:568:1	5
475	3870	-1192838400	11	12388:12387:1 3870:5635:1 6278:6284:1 3870:6285:1 3864:11920:1 3870:12388:1 3864:4196:1 12388:12375:1 12375:6278:1 12388:3864:1	4
476	2923	-1098230400	11	2923:12395:1 578:836:1 2467:12396:1 12393:2467:1 12392:12394:1 2923:2924:1 2924:578:1 836:866:1 12395:12393:1 2923:12392:1	3
477	3542	-1215129600	19	361:396:1 6368:10192:1 12402:797:1 328:730:1 362:288:1 11740:1031:1 11742:361:1 3542:12401:1 6368:11742:1 3542:799:1 12402:4301:1 3542:362:1 1031:364:1 361:328:1 364:6368:1 3542:12402:1 3542:11740:1 1031:728:1	17
478	12403	-1288742400	32	12406:9427:1 12403:12407:1 6150:4298:1 9419:10043:1 6190:10046:1 12403:12411:1 6182:9426:1 4293:5640:1 6190:6191:1 9427:9419:1 12403:6966:1 12403:6189:1 4293:12406:1 6191:4293:1 6191:10049:1 12403:3747:1 12409:3629:1 10049:9421:1 9426:5495:1 12411:585:1 6189:6182:1 12403:12408:1 12409:6190:1 12403:12409:1 6191:10010:1 12403:6413:1 10049:10023:1 12403:12410:1 12407:5496:1 12403:6150:1 6182:6419:1	15
479	10049	-1204502400	19	10049:585:1 9421:12430:1 10043:5492:1 12427:12431:1 9419:10043:1 10049:12427:1 10049:10023:1 12427:6807:1 10049:10058:1 9421:12426:1 10058:9421:1 10049:4298:1 12432:10002:1 9421:12432:1 10049:9419:1 9421:6184:1 6184:9422:1 6184:4220:1	3
480	4293	-1238716800	19	4293:10053:1 10039:5639:1 10045:10044:1 4293:12406:1 5639:12435:1 4293:5495:1 12436:6716:1 6716:12434:1 10053:10058:1 4293:12436:1 4293:6187:1 10039:10045:1 5640:585:1 10058:9421:1 4293:6741:1 10058:10039:1 10045:9965:1 4293:5640:1	2
481	12409	-1267574400	13	12438:4294:1 6190:10060:1 10060:585:1 12409:4204:1 12438:12439:1 12439:12440:1 12409:12438:1 6190:5640:1 10060:4298:1 10060:3629:1 12409:6190:1 12409:6187:1	1
482	9421	-1190160000	15	9427:9423:1 10045:10044:1 9421:12430:1 9421:12446:1 9421:10045:1 6184:9965:1 9421:10048:1 9421:12447:1 9421:12432:1 9423:6807:1 9421:9427:1 10044:12445:1 9427:12426:1 10044:6184:1	1
483	12456	-383961600	12	12473:12475:1 12473:12469:1 12456:12458:1 12459:12473:1 10799:12460:1 12456:10799:1 12473:12474:1 12456:12459:1 12456:12461:1 12474:12457:1 12459:12471:1	19
484	12485	-453859200	12	12491:12489:1 12485:12492:1 12489:12490:1 12495:12487:1 12485:12486:1 12485:12498:1 12493:12494:1 12489:12493:1 12485:12491:1 12485:12495:1 12485:12488:1	20
485	6434	-537926400	13	10972:10954:1 6434:10975:1 6434:10971:1 6434:6219:1 6434:6435:1 6219:10972:1 10972:6214:1 10954:6211:1 10971:6218:1 6434:21:1 6211:6223:1 6434:12515:1	14
486	12515	-506390400	14	7338:7334:1 10954:6211:1 12515:12520:1 12515:6214:1 6229:12519:1 12519:12523:1 6223:7338:1 12515:10954:1 12522:6229:1 6211:6223:1 12520:12522:1 12515:12524:1 12515:12521:1	4
487	12525	-622166400	20	12531:12534:1 12529:12547:1 12547:12543:1 12543:12530:1 12535:12539:1 12545:12542:1 12543:12536:1 12546:12545:1 12525:12529:1 12531:12533:1 12535:12538:1 12546:12535:1 12529:12541:1 12546:12540:1 12525:12531:1 12541:12546:1 12546:12544:1 12546:12532:1 12529:12548:1	14
488	6314	-703641600	15	9614:9615:1 12568:6207:1 12565:12566:1 6314:9614:1 2265:12564:1 12564:12567:1 6314:12562:1 12564:12563:1 12564:9601:1 9615:2265:1 6314:12568:1 6314:7321:1 6314:12565:1 9601:12560:1	10
492	12629	510192000	26	12684:12680:1 12629:12668:1 12663:12683:1 12668:12664:1 12664:12661:1 12661:12658:1 12629:12669:1 12629:12666:1 12684:12682:1 12661:12674:1 12658:12662:1 12658:12673:1 12667:12676:1 12664:12659:1 12643:12660:1 12683:12665:1 12659:12684:1 12668:12675:1 12668:12672:1 12683:12643:1 12661:12657:1 12668:12678:1 12678:12677:1 12666:12663:1 12666:12667:1	31
495	3864	-1146614400	11	12720:3869:1 3869:3865:1 3864:4196:1 3869:12722:1 3864:12720:1 12720:6289:1 12720:268:1 6289:6268:1 3864:12721:1 6289:11920:1	8
496	12723	-77846400	20	12734:12725:1 12735:3853:1 12734:12726:1 12735:12733:1 12734:12731:1 12725:12729:1 12723:12736:1 12726:12741:1 12735:12730:1 12731:12732:1 12732:12727:1 12734:12728:1 12733:12734:1 12741:12737:1 12737:12739:1 12734:12740:1 12727:7916:1 12723:12724:1 12723:12735:1	5
497	5556	-1065139200	30	12772:12769:1 12769:12761:1 1674:1671:1 12766:1503:1 12766:12764:1 1503:1524:1 1502:1686:1 5556:12771:1 12762:12767:1 1502:1545:1 5556:12747:1 5556:12773:1 1502:1728:1 12772:12760:1 12771:12768:1 5556:12772:1 5556:12770:1 5556:12774:1 1502:1693:1 1503:1708:1 12767:1674:1 12765:12762:1 5556:12746:1 12766:1502:1 5556:12745:1 1524:1723:1 5556:12766:1 12769:12765:1 5556:9968:1	27
498	7607	203644800	10	12816:12804:1 7607:7880:1 12808:12817:1 7607:12815:1 12818:12806:1 7880:12816:1 12808:12805:1 7607:12818:1 7607:12808:1	25
499	12833	-426124800	34	12852:12848:1 12848:12844:1 12833:12880:1 12850:12849:1 12849:12839:1 12833:12846:1 12858:12869:1 12848:12857:1 12876:12858:1 12845:12876:1 12834:12861:1 12838:12845:1 12833:12843:1 12845:12874:1 12833:12847:1 12834:12854:1 12842:12875:1 12833:12851:1 12852:3503:1 12849:12834:1 12842:12840:1 12833:12838:1 12833:12850:1 12833:12837:1 12849:12842:1 12858:12856:1 12833:12860:1 12834:12836:1 12840:12…	26
501	12895	18316800	33	12895:12949:1 12938:12882:1 12895:3697:1 12911:12907:1 12911:4466:1 12895:12915:1 12904:7605:1 12895:12909:1 12939:12913:1 12895:12904:1 7605:12896:1 12939:12938:1 12942:12901:1 12904:12914:1 12911:12908:1 12895:12959:1 12904:12919:1 12915:12912:1 12895:9111:1 12942:12941:1 12939:12900:1 12938:12962:1 12919:5569:1 12941:12936:1 12939:12910:1 12942:12935:1 12941:12940:1 12895:12928:1 12942:12939:1…	59
502	12913	90633600	10	12913:12965:1 12906:12971:1 12913:12967:1 12913:12906:1 12967:182:1 12965:12966:1 12913:12970:1 12913:12894:1 12913:12964:1	7
504	12942	26265600	22	12901:13032:1 12939:12913:1 12942:13033:1 7605:12896:1 12939:12938:1 13032:12907:1 12942:12901:1 12913:12966:1 12942:13031:1 12942:12941:1 12942:12914:1 12938:12962:1 12942:7605:1 12941:12936:1 12938:13036:1 12938:12905:1 12907:12894:1 12942:12935:1 12941:12940:1 12942:12939:1 12942:12919:1	12
505	10555	63072000	14	10555:10611:1 10735:13078:1 5704:5846:1 10555:13080:1 10735:10758:1 10555:13087:1 10555:5726:1 5726:8775:1 10555:13084:1 5846:5869:1 10555:13081:1 10555:5704:1 5704:10735:1	7
506	6753	-91670400	10	6753:13094:1 9641:3697:1 6753:6752:1 6753:13093:1 6753:13102:1 6753:13095:1 6753:9641:1 6753:11686:1 6753:13096:1	13
508	371	-648432000	14	371:5233:1 5233:5229:1 5229:13140:1 13143:13142:1 12073:12020:1 5233:13141:1 12020:12040:1 12020:12044:1 371:12073:1 12020:12037:1 371:13143:1 12044:12039:1 371:5228:1	39
510	1034	-134179200	51	1034:13205:1 13178:13175:1 13179:13172:1 13175:8995:1 1034:13174:1 10820:13180:1 1034:7620:1 1034:13187:1 1034:13200:1 13206:13191:1 13195:13206:1 1034:13177:1 10820:13170:1 1034:13179:1 13199:13203:1 1034:13186:1 1034:13198:1 1034:13193:1 1034:13197:1 1034:13183:1 13206:13176:1 1034:13194:1 13179:10803:1 13205:13199:1 1034:13196:1 13206:13204:1 13175:1033:1 1034:13173:1 2840:13167:1 2827:13202:1…	12
511	1225	-520819200	37	1225:12285:1 1225:1533:1 1225:13232:1 1225:13217:1 1225:2669:1 1225:13239:1 1225:11653:1 1225:5970:1 1225:13235:1 1225:7545:1 1225:13226:1 1225:13236:1 12285:13220:1 1225:13234:1 13229:7561:1 1225:13223:1 1225:13225:1 1225:13238:1 1225:7544:1 13237:13231:1 1225:6215:1 13227:13224:1 1225:13228:1 1225:13222:1 13231:13233:1 1225:13227:1 1225:13230:1 1225:1224:1 1225:13218:1 13229:13221:1 7544:13237:…	7
512	270	-694310400	29	270:13263:1 270:13259:1 13263:7557:1 270:13244:1 270:13254:1 13262:13257:1 13252:1226:1 270:13249:1 270:13258:1 270:13243:1 13242:2817:1 13242:13255:1 13262:13260:1 270:13256:1 270:13262:1 270:13250:1 7557:7559:1 1226:7551:1 13242:13251:1 270:13252:1 270:13253:1 13260:13242:1 13254:13261:1 13247:13248:1 13260:2375:1 270:13245:1 13263:13246:1 270:13247:1	6
513	271	-891561600	32	13403:6650:1 13406:3465:1 271:3308:1 271:3310:1 13406:13403:1 271:13391:1 13402:1890:1 13401:3317:1 271:13398:1 271:13409:1 271:13395:1 271:13397:1 271:13405:1 271:13407:1 271:13408:1 271:13281:1 271:3464:1 13393:13389:1 271:13388:1 271:13394:1 3317:3306:1 13401:13404:1 3464:13393:1 13409:13401:1 271:13396:1 3317:1770:1 3317:13280:1 271:13399:1 13397:13400:1 13401:13406:1 271:13402:1	152
514	272	-891561600	11	272:13423:1 272:13425:1 272:13424:1 272:1647:1 272:1365:1 272:13422:1 272:6449:1 272:4295:1 272:13415:1 272:623:1	16
515	278	-972000000	21	13452:13445:1 1230:2776:1 2781:9972:1 2781:13444:1 13450:13448:1 13452:13451:1 13453:13433:1 1230:13446:1 1230:13447:1 13446:9988:1 2781:9990:1 278:13452:1 2781:13454:1 278:13450:1 13452:2781:1 2781:1230:1 2781:13455:1 1230:13449:1 2781:13453:1 2776:13443:1	25
516	7554	-1062547200	11	7554:13469:1 7554:13472:1 7554:13458:1 7554:13474:1 7554:13473:1 7554:13471:1 13471:10030:1 7554:6500:1 6500:4483:1 13471:10191:1	16
517	8946	-148435200	24	13532:13531:1 8946:13537:1 8946:8664:1 8946:13536:1 13537:13095:1 13532:13542:1 9018:13529:1 13532:9018:1 8946:13533:1 8946:13528:1 8946:11701:1 8946:13538:1 13528:3692:1 8946:11717:1 8946:13534:1 8946:3693:1 13534:13543:1 13534:13535:1 13535:13532:1 3693:11420:1 3692:13530:1 8946:6061:1 3693:11379:1	69
518	13578	415238400	10	13579:13589:1 13579:13581:1 13579:13580:1 13592:13597:1 13592:13591:1 13578:13579:1 13578:13596:1 13579:13592:1 13580:13595:1	11
519	7322	-545788800	11	13658:9602:1 13658:9591:1 13436:13656:1 13644:7319:1 13656:9595:1 7322:13644:1 7322:13657:1 7322:13658:1 13644:13436:1 13644:13648:1	12
520	9606	-616896000	10	7322:9602:1 9606:9601:1 13663:13664:1 13664:6931:1 6931:7322:1 7322:13436:1 9606:9605:1 13664:9608:1 9606:13663:1	4
521	11962	-1176940800	13	11962:6146:1 6320:6329:1 11962:6160:1 11962:6320:1 11962:13666:1 13666:7574:1 6327:6321:1 6329:6346:1 11962:6134:1 7574:6322:1 6134:6327:1 6320:6155:1	3
522	13696	450835200	25	13723:13719:1 13732:13727:1 13719:13724:1 13719:13717:1 13713:13739:1 13736:13735:1 13733:13726:1 13737:13731:1 13696:13697:1 13733:13728:1 13723:13718:1 13722:13721:1 13721:13720:1 13723:13722:1 13732:13730:1 13723:13713:1 13733:13729:1 13696:13723:1 13696:13736:1 13737:13733:1 13724:13732:1 13696:13737:1 13718:13734:1 13696:13738:1	19
523	9444	431222400	13	9444:13756:1 9444:11845:1 9444:9486:1 9444:9450:1 9450:9552:1 9444:12614:1 6361:6360:1 9444:9537:1 9466:6361:1 9444:9466:1 6360:6359:1 9444:9572:1	8
524	11133	165542400	11	13778:13781:1 11133:13784:1 13777:13778:1 11133:13786:1 11133:13785:1 11133:13788:1 13787:13782:1 13782:13783:1 13786:13777:1 11133:13787:1	8
525	13800	286675200	10	13800:13815:1 13815:13801:1 13810:13811:1 13815:13814:1 13800:13805:1 13801:13812:1 13815:13813:1 13800:13804:1 13815:13810:1	6
526	13832	613008000	18	13963:13910:1 13934:13956:1 13832:13959:1 13832:13942:1 13956:13955:1 13957:13953:1 13832:13958:1 13955:13940:1 13942:13906:1 13934:13957:1 13942:13952:1 13832:13962:1 13832:13941:1 13832:13909:1 13832:13963:1 13832:13934:1 13956:13960:1	125
527	13975	561254400	13	13975:13986:1 13975:13989:1 13975:13988:1 13975:13730:1 13989:13985:1 13975:13709:1 13985:13984:1 13975:13992:1 13975:13993:1 13992:13987:1 13975:13991:1 13975:13994:1	9
528	14006	570672000	21	14034:14033:1 14034:14032:1 14032:13817:1 14006:14012:1 14029:14025:1 14006:14039:1 14040:14023:1 14006:14041:1 14006:14038:1 14006:14040:1 14006:4140:1 4138:14031:1 4138:14030:1 4138:14029:1 4140:4138:1 14006:14034:1 14033:14011:1 14023:14022:1 14033:14024:1 14006:14036:1	20
529	13813	306201600	12	13813:13814:1 14073:13801:1 13811:13803:1 13813:13810:1 13810:13811:1 14058:13812:1 14073:14058:1 14058:14059:1 14058:14057:1 13813:14073:1 14059:14069:1	15
530	2481	-377481600	11	14077:3590:1 3603:14075:1 2481:14074:1 14083:14081:1 2481:12087:1 2481:14083:1 14083:10788:1 14081:3603:1 3590:14080:1 2481:14077:1	7
531	14084	-15552000	12	14084:14087:1 14084:9233:1 14085:9098:1 14087:14089:1 14091:14090:1 14084:14092:1 14084:14086:1 14084:14094:1 14092:14091:1 14084:14085:1 14090:14088:1	3
532	10065	130118400	22	930:14099:1 14131:7895:1 10065:14128:1 941:14100:1 14130:14125:1 941:14127:1 10065:14119:1 10065:4053:1 14130:14126:1 14132:14117:1 10065:14130:1 14131:14132:1 10065:14124:1 14132:14122:1 10065:941:1 10065:14098:1 10065:14101:1 14133:14131:1 10065:10064:1 941:930:1 10065:14133:1	38
533	7839	110332800	11	7839:14146:1 7840:14147:1 7851:8998:1 7840:5194:1 7839:7840:1 7840:14148:1 7840:7853:1 7853:7851:1 7839:9091:1 7851:7848:1	10
534	944	156297600	31	7666:14153:1 944:5345:1 944:14158:1 14159:14156:1 7666:14155:1 944:7666:1 10221:14174:1 14156:5441:1 7666:10209:1 7666:10215:1 14154:14152:1 5441:14157:1 944:943:1 10221:14159:1 944:14165:1 5340:14173:1 943:10218:1 944:8215:1 5345:10221:1 14152:14167:1 14157:5340:1 14153:14154:1 7666:14164:1 943:10214:1 14155:14160:1 7666:2444:1 14159:10226:1 14159:5342:1 7666:14166:1 944:14151:1	8
538	6266	-961459200	11	6257:6301:1 6266:6318:1 11769:6258:1 6300:6297:1 3868:6257:1 6257:6300:1 6258:6244:1 6266:11769:1 11769:3868:1 6257:6197:1	4
540	14289	-1276992000	10	14289:14298:1 14289:3359:1 14289:1505:1 4766:3690:1 14289:14297:1 4766:5629:1 3359:4766:1 3690:3685:1 14289:14300:1	14
541	1769	-991526400	11	1903:14303:1 1769:1926:1 1927:14305:1 14302:1903:1 14305:14302:1 1769:1927:1 14305:14304:1 14305:1949:1 14305:1951:1 1769:14306:1	11
542	14294	-770601600	12	14310:14312:1 14314:14310:1 14314:14318:1 14309:14311:1 14308:14315:1 14308:14314:1 14294:14308:1 14310:14317:1 14309:14313:1 14310:14309:1 14294:14319:1	1
543	2092	-1053388800	11	1503:1934:1 14327:14324:1 2092:14325:1 2092:7332:1 14327:1503:1 2092:1502:1 2092:275:1 1503:1939:1 1934:14326:1 2092:14327:1	5
546	14339	-91670400	11	14339:14341:1 14339:14340:1 14339:14352:1 14344:14347:1 14339:14346:1 14344:8985:1 14339:14343:1 14340:14353:1 14344:14342:1 14339:14344:1	11
547	14355	-324950400	13	14355:14362:1 14362:14357:1 14361:14366:1 14355:14369:1 14361:14368:1 14357:14361:1 14362:14363:1 14362:14367:1 14362:14356:1 14355:14358:1 14355:14364:1 14355:14365:1	3
548	14392	-1037491200	16	6932:6478:1 6932:1714:1 6932:11575:1 6932:14414:1 14410:11569:1 14392:14408:1 14392:14410:1 14409:6932:1 14392:1502:1 14392:1503:1 14413:14411:1 14392:14412:1 6932:14413:1 14392:14409:1 14410:6921:1	18
550	14416	-228873600	13	14447:14436:1 14416:14445:1 14429:14433:1 14416:14438:1 14446:14431:1 14416:14446:1 14416:14447:1 14416:14437:1 14444:14440:1 14416:14429:1 14416:14444:1 14438:14420:1	11
551	10053	-1220400000	18	10049:585:1 10045:10044:1 10044:10005:1 10053:10051:1 10044:6184:1 10049:10023:1 10049:4298:1 9421:10045:1 10049:10058:1 10058:9421:1 9421:12447:1 9422:12445:1 6184:9965:1 10053:10049:1 6184:9422:1 12447:6807:1 10023:3471:1	3
552	5525	-331516800	12	5525:2148:1 5525:3935:1 2429:2437:1 5525:14487:1 5525:14475:1 5525:5530:1 14475:14486:1 5525:14485:1 5525:2429:1 5525:14488:1 5525:6002:1	52
553	5203	-1157241600	17	14514:14513:1 5203:14514:1 14514:14509:1 14514:14511:1 5203:14510:1 5203:6281:1 5203:6289:1 14514:14516:1 14514:5197:1 5203:6237:1 14513:14506:1 14514:775:1 14512:6636:1 5203:14515:1 5203:14512:1 14514:5202:1	9
554	14517	-1274313600	13	14529:14528:1 14529:14526:1 6187:10012:1 14530:4473:1 14517:14529:1 14529:14530:1 14530:10002:1 14529:14519:1 14528:6187:1 14530:14525:1 14528:7814:1 10012:585:1	12
555	14531	-377481600	10	14541:14537:1 14534:14539:1 14531:14533:1 14531:14540:1 14531:14541:1 14531:14542:1 14542:14532:1 14542:14534:1 14541:14538:1	2
558	14579	-23760000	15	14579:1033:1 14595:14588:1 1033:7500:1 1033:7507:1 14579:14595:1 14583:14609:1 1033:7504:1 14579:14607:1 14579:14583:1 7507:6851:1 7507:14585:1 14607:14603:1 1033:7489:1 14579:14587:1	26
559	5264	102470400	24	5264:14630:1 5403:14632:1 5264:14615:1 5264:5833:1 5264:14648:1 5264:12889:1 14624:14625:1 5308:5263:1 14632:14629:1 5264:14610:1 5264:14624:1 5264:5835:1 5264:14631:1 5263:14633:1 5264:14627:1 5264:5867:1 5264:14558:1 5264:5403:1 5264:5308:1 5264:14628:1 5264:14611:1 5867:5861:1 5264:2448:1	40
561	14702	-546998400	17	14708:14704:1 14713:14708:1 14712:14707:1 14702:2814:1 14702:14711:1 14702:2808:1 14702:14705:1 14702:14714:1 14702:14710:1 14702:14706:1 14712:14703:1 14707:2812:1 14710:14712:1 14710:14709:1 14702:14713:1 14709:13224:1	9
562	2816	-566870400	13	2816:14726:1 2816:2818:1 2818:1225:1 1225:2669:1 14694:2814:1 2815:2804:1 2816:7548:1 2815:2819:1 1225:7545:1 2816:14694:1 7548:2812:1 2818:2815:1	35
563	14737	-551145600	22	14708:14704:1 14742:2669:1 14743:14741:1 14737:2819:1 14714:14743:1 14710:14712:1 14737:14694:1 14702:14710:1 14737:14702:1 14713:14708:1 14743:14705:1 14712:14707:1 14702:14711:1 2819:14742:1 14714:14744:1 14702:14714:1 14710:14709:1 14694:2814:1 14737:14400:1 14707:2812:1 14702:14713:1	28
565	14764	-574819200	37	14798:14775:1 14764:14791:1 14764:14783:1 14764:14788:1 14714:14743:1 14794:14714:1 14714:14786:1 14710:14712:1 14794:14713:1 14794:14797:1 14743:14784:1 14764:14780:1 14764:6906:1 14743:14776:1 14702:14710:1 14764:14798:1 14783:14772:1 14764:14777:1 14798:14796:1 14737:14702:1 14786:14781:1 14713:14708:1 14743:14705:1 14780:6907:1 14798:14787:1 14714:14744:1 14764:14785:1 14798:14782:1 14798:147…	62
566	14522	-696988800	17	14522:14849:1 14522:14754:1 14843:14756:1 14402:2250:1 14848:14843:1 14522:14844:1 6933:14848:1 6933:13259:1 14843:14403:1 6933:13254:1 14522:14846:1 14848:14847:1 13259:7549:1 14843:14845:1 14754:14402:1 14522:6933:1	8
567	10821	-91670400	10	14866:14479:1 14866:14865:1 14865:14867:1 10821:14866:1 14865:14871:1 14865:10847:1 14871:7470:1 14865:14874:1 10821:14873:1	13
569	14901	-230256000	63	6466:14923:1 14901:14957:1 14938:14939:1 14901:15048:1 14956:14953:1 14939:6466:1 14934:14948:1 14901:14968:1 15049:14918:1 14901:14946:1 14968:14966:1 14901:14969:1 14950:896:1 14965:14931:1 15049:14927:1 14918:14929:1 14953:14935:1 14901:892:1 14901:14919:1 14931:14920:1 14945:14936:1 14962:14933:1 14956:14940:1 14901:14970:1 14968:14903:1 14954:14964:1 14901:14963:1 14901:14974:1 14935:14941:1…	94
570	15052	-264470400	30	15059:15057:1 15054:15065:1 15059:15086:1 15059:15063:1 15057:15082:1 15052:15059:1 15072:15070:1 15059:15058:1 15092:15074:1 15092:15072:1 15083:15076:1 15078:15092:1 15052:15084:1 15063:15054:1 15076:15078:1 15072:15073:1 15057:15083:1 15064:15080:1 15086:15071:1 15077:15066:1 15072:15088:1 15077:15079:1 15052:15053:1 15052:15081:1 15086:15077:1 15052:15069:1 15072:15075:1 15052:15085:1 15052:1…	18
571	15099	-291945600	15	15099:15105:1 15085:14423:1 15099:15064:1 15099:15101:1 15103:15102:1 15099:15100:1 15085:14421:1 15099:14422:1 15105:15104:1 15099:9699:1 15099:15085:1 15099:15103:1 15099:14426:1 15100:14416:1	6
572	15109	227750400	11	15117:15110:1 15121:15120:1 15116:15117:1 15109:15118:1 15109:15112:1 15119:15116:1 15109:15119:1 15109:15114:1 15119:15121:1 15120:15113:1	2
573	14541	-269740800	29	14541:15134:1 14901:14933:1 14541:15141:1 14901:14946:1 14541:15122:1 14541:15139:1 14541:15136:1 15137:14969:1 14541:15143:1 14541:14537:1 14541:15142:1 14958:15138:1 14958:14956:1 14541:14901:1 14901:14966:1 14541:15137:1 14541:15135:1 14541:14538:1 15138:15130:1 14947:14938:1 15141:14958:1 14538:14536:1 15138:14934:1 14901:14967:1 14541:15154:1 14541:14535:1 14901:14947:1 14541:15140:1	26
574	14588	47174400	17	7462:7444:1 14588:15170:1 1041:1043:1 7498:15168:1 14588:1041:1 14588:14725:1 1041:7498:1 14683:15167:1 15166:5654:1 1043:15165:1 14683:15157:1 14681:15156:1 1041:15166:1 14588:7462:1 7498:14683:1 14588:14681:1	12
575	7470	47174400	10	7470:14655:1 15175:15174:1 7470:5264:1 7470:14868:1 7470:14877:1 7470:15204:1 7470:15175:1 7470:15183:1 15175:15176:1	39
576	15206	-327628800	14	15214:15213:1 15207:15214:1 15052:15083:1 15215:15211:1 15214:15052:1 15207:15209:1 15212:15210:1 15207:15215:1 15213:15212:1 15206:15207:1 15214:15208:1 15083:15078:1 15052:15064:1	11
578	14867	1209600	11	14867:15262:1 15265:15268:1 14867:15265:1 15265:15264:1 14867:15261:1 15264:15260:1 15259:15266:1 14867:15259:1 14867:15258:1 15261:15267:1	2
579	15287	460166400	12	15287:15290:1 15287:15310:1 15287:15308:1 15290:15313:1 15287:15291:1 15287:15314:1 15290:15315:1 15315:15312:1 15287:15311:1 15287:15289:1 15314:15201:1	20
580	14871	39312000	13	15329:14877:1 7448:15322:1 15329:5264:1 14871:7448:1 7470:14868:1 15176:15325:1 14871:15326:1 14871:7470:1 14871:15329:1 7448:15174:1 15174:15323:1 7470:15176:1	18
588	15487	266716800	13	15496:15495:1 15489:15503:1 15503:15491:1 15487:15493:1 15503:15500:1 15489:14207:1 15487:15497:1 15487:15496:1 15495:15489:1 15487:15494:1 15495:15499:1 15495:15490:1	11
589	10228	216864000	12	14205:15508:1 15483:15335:1 10228:15475:1 15512:15509:1 15430:15429:1 10228:15512:1 10228:15483:1 15483:15427:1 15417:15430:1 10228:15417:1 10228:14205:1	10
590	4546	110332800	25	15521:5263:1 4546:15520:1 4546:11387:1 4546:9631:1 4546:5357:1 5357:15535:1 4546:15546:1 15564:15522:1 4546:15538:1 4546:15521:1 4546:15540:1 5357:15564:1 11372:15544:1 4546:10657:1 4546:11372:1 15538:7914:1 15521:15543:1 4546:15536:1 15543:15542:1 4546:15541:1 15541:11837:1 4546:11832:1 4546:11369:1 4546:10890:1	43
592	6717	-1196553600	13	9421:12430:1 15607:10006:1 6824:6716:1 6717:15607:1 10004:6824:1 6824:15609:1 6717:12406:1 6717:9421:1 6717:15603:1 6717:15608:1 15609:15606:1 10006:10004:1	3
594	1725	-983577600	23	1725:15644:1 1725:15647:1 1908:15642:1 1903:1916:1 15645:1691:1 15644:15646:1 1926:1903:1 1725:1721:1 1725:12763:1 1725:1908:1 1916:1909:1 1725:1956:1 1725:15648:1 1725:1926:1 1910:15643:1 15645:1783:1 1725:1952:1 1725:1955:1 1725:14411:1 1725:15645:1 15647:1910:1 1725:1924:1	33
595	15649	-1073001600	12	12765:1502:1 15649:10033:1 12770:12765:1 15649:15650:1 15649:15653:1 1503:1731:1 10033:1503:1 1731:1725:1 15649:12770:1 1503:1959:1 15649:15654:1	12
597	15632	-637891200	10	1750:15675:1 15674:1109:1 15671:1750:1 15632:15674:1 1750:1838:1 15632:15672:1 15632:15671:1 15671:1529:1 15674:1110:1	2
598	15683	-199929600	10	13148:15689:1 13148:15688:1 15693:15690:1 15685:15693:1 13148:15692:1 15683:15684:1 13148:15685:1 13148:15687:1 15683:13148:1	2
600	12838	-393379200	19	15725:15714:1 15726:12869:1 12838:15723:1 15726:15727:1 12838:12845:1 15723:15722:1 15718:15715:1 15713:15720:1 15718:15725:1 15727:15721:1 12838:15719:1 12838:15717:1 15725:15713:1 12838:2617:1 12838:15716:1 12838:15718:1 12838:15724:1 12838:15726:1	0
603	15829	212976000	10	15829:15871:1 15829:15843:1 15829:15840:1 15829:15845:1 15829:15846:1 15829:15841:1 15829:15844:1 15829:15847:1 15829:15830:1	37
604	10021	-1065139200	12	15898:677:1 15896:15898:1 15900:1369:1 1369:1363:1 15901:15897:1 10021:15899:1 10021:15895:1 10021:15901:1 1369:1364:1 10021:15896:1 10021:15900:1	26
606	15908	-467078400	15	15916:15914:1 15914:15909:1 15908:15916:1 15908:12417:1 15908:14077:1 15912:10799:1 15908:12087:1 15908:15924:1 15908:15913:1 15914:15911:1 15908:15910:1 15908:15912:1 15908:15915:1 15908:12036:1	83
607	14395	-528681600	92	15996:15997:1 14395:16030:1 15992:11440:1 14395:16049:1 16000:16001:1 14395:11511:1 16021:16018:1 14395:16037:1 15994:16016:1 14395:16041:1 16041:16020:1 1108:16025:1 16052:11460:1 14395:16039:1 16011:11479:1 16016:16008:1 16031:16038:1 15995:16002:1 15993:15998:1 14395:16047:1 16049:16027:1 14395:15999:1 15995:16005:1 16036:16044:1 1108:16066:1 1532:1108:1 14395:16036:1 15995:6699:1 16049:16048:…	72
610	16051	-503712000	12	16051:16177:1 16179:2615:1 16051:16179:1 16051:15995:1 16001:15987:1 15993:14851:1 16179:16045:1 16179:16180:1 16051:15993:1 15993:16001:1 15993:16003:1	3
611	16145	-528681600	15	16202:16201:1 16200:16198:1 16145:16202:1 14668:12420:1 16171:16143:1 16145:16204:1 16202:16199:1 16199:16200:1 16145:16171:1 16171:16174:1 16145:6215:1 16145:14668:1 6215:7320:1 16145:6217:1	11
612	15889	-596937600	27	15889:16216:1 16224:16132:1 15889:7427:1 15889:12540:1 15876:15888:1 15887:16220:1 15889:15884:1 15885:16225:1 16224:15876:1 15889:16224:1 16229:16218:1 15887:15874:1 15889:16228:1 16215:16219:1 16230:15885:1 15889:16226:1 16229:16230:1 15889:16229:1 16229:15887:1 16222:16221:1 15889:16215:1 16215:16213:1 15885:16222:1 16226:16217:1 15885:16223:1 15889:16227:1	31
613	10033	-1028332800	18	10033:1724:1 10033:16272:1 10033:16289:1 10033:16291:1 16292:1745:1 16273:2590:1 10033:1503:1 10033:11563:1 1696:16290:1 11572:16292:1 1926:11572:1 1724:1962:1 10033:11575:1 16272:1696:1 10033:11562:1 1962:1926:1 10033:16273:1	18
614	10036	-1040169600	25	10033:2590:1 12444:16317:1 11533:16320:1 10033:16289:1 12444:16299:1 10033:16272:1 11565:11533:1 1724:1962:1 1503:1956:1 12444:10033:1 10036:1502:1 1956:16319:1 11565:14409:1 10033:1503:1 16289:2595:1 11533:1714:1 11565:10035:1 10036:16315:1 10033:1724:1 10036:12444:1 10036:16318:1 1714:9596:1 10036:11565:1 16317:1691:1	38
615	10054	-1246665600	20	3626:6831:1 3626:585:1 3626:6161:1 10054:16363:1 10054:16349:1 10054:16364:1 10054:3187:1 10054:16365:1 10054:16366:1 10054:3627:1 10054:16371:1 10054:16370:1 10054:7433:1 10054:16367:1 10054:3626:1 10054:3636:1 10054:16369:1 10054:245:1 16349:16368:1	34
616	10056	-1246665600	17	10056:16349:1 6164:6149:1 10056:3627:1 16349:5560:1 10056:3187:1 16349:585:1 10056:16367:1 6946:6164:1 10056:6172:1 16349:3475:1 7414:6946:1 6164:16346:1 10056:10054:1 16349:16368:1 16367:10048:1 10056:7414:1	4
618	10057	-1257206400	13	10057:16384:1 16384:9828:1 10057:16382:1 10057:6946:1 10057:10054:1 10057:6148:1 10057:10022:1 10057:16383:1 10054:245:1 10057:6791:1 10057:16347:1 9828:9830:1	4
619	10058	-1198022400	11	10002:10007:1 10058:5492:1 10041:10052:1 10039:10045:1 10058:9421:1 12432:10002:1 10058:10039:1 10002:14854:1 9421:12432:1 10058:10041:1	0
620	16385	-24796800	11	16388:16390:1 16385:16388:1 16385:16389:1 16385:16399:1 16385:16396:1 16399:16401:1 16389:16405:1 16385:16402:1 16385:16403:1 16385:16404:1	12
621	16408	-214617600	12	16408:16412:1 16408:16418:1 10815:3937:1 16418:10815:1 16414:16416:1 16418:16419:1 16412:16417:1 16408:16413:1 16418:16414:1 16419:16415:1 16414:10984:1	13
622	14963	-197337600	10	14963:16430:1 16432:15123:1 14963:16435:1 16433:16436:1 16431:16434:1 14963:16432:1 14963:16433:1 14963:16431:1 14963:15132:1	13
623	16450	436492800	11	16467:16462:1 16453:16452:1 16450:16468:1 16452:16459:1 16467:16463:1 16450:16467:1 16459:16466:1 16450:16453:1 16450:16465:1 16467:16464:1	14
624	5017	394329600	12	5017:16478:1 5013:5012:1 5017:5005:1 16477:16476:1 5024:5013:1 5017:5024:1 5010:5008:1 5017:5010:1 5017:5022:1 5008:5007:1 5010:16477:1	7
627	16589	-536457600	14	16579:952:1 16588:16595:1 16589:16599:1 16589:16600:1 16589:16576:1 16589:16598:1 952:16597:1 952:16601:1 16589:16579:1 16589:16596:1 16588:16602:1 16600:16588:1 16601:16587:1	6
629	2250	-631152000	52	2250:16661:1 2250:16637:1 1529:3502:1 16640:5987:1 16676:16678:1 2250:16653:1 16640:16634:1 2250:16676:1 2250:16670:1 2250:16673:1 16651:11483:1 16659:1760:1 16667:16650:1 2250:16655:1 16660:16645:1 16678:16662:1 16659:16646:1 16640:16658:1 16657:16648:1 16679:16659:1 16638:6232:1 16641:16649:1 2250:16677:1 16671:16680:1 2250:1529:1 2250:16667:1 16641:12297:1 2250:16672:1 16672:16675:1 16641:1663…	58
631	11794	-1085011200	10	12770:16762:1 11794:16761:1 16764:16759:1 11794:16763:1 16762:1503:1 16762:1502:1 11794:16764:1 11794:12770:1 11794:16765:1	1
632	16671	-599616000	20	16671:16792:1 16803:13657:1 16671:16796:1 16671:16680:1 12565:16803:1 16671:16800:1 16671:16795:1 16804:12565:1 16671:16799:1 16671:16804:1 16671:16802:1 16671:16794:1 16671:16805:1 16800:9602:1 16803:16797:1 16671:16793:1 16798:16662:1 16671:16801:1 12565:16798:1	25
634	15833	615254400	137	15833:17042:1 15833:17105:1 17081:17064:1 15377:17126:1 15833:17039:1 17265:17043:1 15833:17109:1 15833:17071:1 15833:17312:1 15833:17112:1 15833:17267:1 15833:17142:1 15833:17271:1 17084:17040:1 15833:16508:1 17271:17248:1 15833:17308:1 15833:17041:1 15833:17141:1 15833:17049:1 15377:17134:1 15833:17211:1 17311:17309:1 15833:17057:1 15833:17044:1 15833:17243:1 17267:17098:1 15833:17161:1 15833:1…	405
635	6089	-468288000	42	17370:17369:1 15910:10799:1 17381:17380:1 6089:17367:1 16294:17368:1 6089:17383:1 17370:15913:1 17402:17356:1 17377:17372:1 17367:6079:1 17373:17393:1 17402:17401:1 16294:17362:1 16294:15910:1 6089:17378:1 17376:17363:1 17357:16063:1 17363:17375:1 17365:17402:1 17368:17365:1 17377:16294:1 17368:17376:1 6089:12087:1 17369:17359:1 16294:17361:1 6089:17385:1 6089:17357:1 17365:17358:1 17365:17381:1 …	23
636	17416	-596937600	22	12541:16262:1 17416:12031:1 17416:17438:1 17436:17435:1 13461:17433:1 17416:7429:1 17416:17436:1 17416:7428:1 17416:15886:1 17416:10802:1 16262:15880:1 10802:15908:1 17439:1135:1 17416:13461:1 17416:17429:1 17436:12542:1 17416:17439:1 17436:10801:1 16262:17434:1 17416:17437:1 7428:12541:1	167
637	16821	-1113868800	19	16821:15705:1 16821:17568:1 7554:13474:1 17568:7556:1 16821:16822:1 17566:17562:1 16822:16363:1 7554:13473:1 13473:17566:1 16363:17565:1 16363:4220:1 17565:17563:1 7556:7554:1 17566:17561:1 7554:10191:1 16822:17564:1 16821:17567:1 17566:4272:1	22
640	17580	162864000	79	17644:17626:1 17678:17657:1 17580:17648:1 17687:17652:1 17635:17643:1 17644:15497:1 17580:17638:1 17693:17687:1 17693:17663:1 17656:17645:1 17693:17676:1 17638:17683:1 17687:17667:1 17667:17662:1 17680:17635:1 14876:17591:1 17580:17693:1 17693:17627:1 17652:17658:1 17691:17629:1 17650:17678:1 17659:14876:1 17656:17642:1 17580:17656:1 17580:17691:1 17580:17586:1 17580:17588:1 17637:17684:1 17693:1…	40
641	2368	-637891200	10	17713:2787:1 17717:17719:1 2368:17718:1 17715:17713:1 17717:2337:1 17718:17717:1 17715:17716:1 2368:17714:1 17718:17715:1	21
642	17757	-1191369600	12	1976:17761:1 17757:6344:1 1976:17760:1 17759:17758:1 17761:7333:1 17757:10046:1 17757:17759:1 7333:268:1 17759:1976:1 1977:4197:1 1976:1977:1	4
644	1112	-378691200	24	17821:17814:1 1112:17784:1 17815:17811:1 17814:17804:1 1112:17821:1 1112:15918:1 1112:17817:1 17821:17785:1 1112:1211:1 1112:17820:1 17833:17823:1 1112:10133:1 1112:17824:1 1112:17827:1 1112:17822:1 17827:17828:1 1112:1170:1 1112:17819:1 1112:17833:1 1112:17818:1 17815:17816:1 1112:17815:1 1112:6082:1	33
645	17439	-588038400	12	17439:12036:1 7427:15888:1 17439:15884:1 17439:1135:1 1136:17846:1 17439:1136:1 17439:12540:1 15885:16225:1 17439:10801:1 17439:15885:1 17439:7427:1	39
646	16381	-1048118400	11	17864:11824:1 16381:11825:1 16381:15895:1 16381:17561:1 16381:17861:1 11824:1366:1 16381:17864:1 15895:17564:1 16381:11826:1 16381:17865:1	10
647	16382	-1156032000	22	17871:16821:1 7554:13474:1 17872:7554:1 7554:10191:1 17872:17565:1 17871:17872:1 13473:17566:1 17565:17563:1 16821:17568:1 17566:17562:1 17868:17561:1 7554:13473:1 16363:4220:1 17871:17870:1 16382:17867:1 17568:7556:1 16821:16822:1 16822:16363:1 16382:17871:1 17566:17868:1 17872:10021:1	26
648	16383	-1225670400	14	16369:17874:1 16346:4220:1 17875:16345:1 16383:17877:1 16383:9819:1 16383:6832:1 6832:16346:1 17875:4223:1 16383:17873:1 16383:17876:1 16383:6366:1 16369:17875:1 16383:16369:1	0
649	16384	-1249257600	10	9830:3367:1 16384:17881:1 16384:9828:1 16384:17880:1 16384:4261:1 16384:16821:1 16384:9820:1 3367:7637:1 9828:9830:1	5
650	16126	-264470400	10	16126:17888:1 16126:16121:1 16126:16128:1 17806:17884:1 17886:16117:1 16126:17886:1 16126:17887:1 17885:17806:1 16126:17885:1	9
651	17827	-353894400	11	14831:17919:1 17827:17914:1 17902:17921:1 17827:17903:1 17827:17902:1 17827:17917:1 17921:17918:1 17827:14831:1 17827:17828:1 14831:17922:1	24
652	17929	190512000	31	17929:17931:1 17929:17977:1 17929:17974:1 17991:17981:1 17935:17968:1 17983:17976:1 17929:17978:1 17929:17988:1 17971:17970:1 17929:17989:1 17987:17984:1 17991:17975:1 17929:17990:1 17929:17991:1 17936:17937:1 17968:17969:1 17987:17985:1 17937:17935:1 17929:17932:1 17929:17986:1 17987:17982:1 17971:17979:1 17929:17983:1 17975:17967:1 17929:17987:1 17931:17980:1 17975:17930:1 17982:17999:1 17929:1…	45
653	18004	-253929600	31	18004:18037:1 18032:18005:1 18004:18175:1 18045:18040:1 18004:17754:1 18039:18035:1 18080:18045:1 18175:18176:1 18004:3563:1 18173:18042:1 18004:18044:1 18004:18038:1 18037:18009:1 18042:18043:1 18176:18032:1 18175:18047:1 18042:10567:1 18037:4788:1 18080:18174:1 18004:18036:1 18004:18080:1 18004:18046:1 18043:18034:1 18176:18041:1 18040:18172:1 18047:18173:1 18032:18039:1 18004:18054:1 18004:180…	226
656	18032	-152668800	25	18035:13197:1 18032:4788:1 18039:18302:1 18032:18005:1 11338:18008:1 18039:18035:1 4788:18308:1 13197:18294:1 18008:5262:1 18033:18298:1 18307:18296:1 18039:18301:1 18032:11338:1 18039:18299:1 18300:18033:1 18032:18307:1 18032:11332:1 18298:18293:1 18300:18303:1 18032:18325:1 13197:18295:1 18032:18039:1 18032:18300:1 18308:18297:1	42
659	6954	-242092800	12	18218:18216:1 16736:18217:1 6954:18232:1 18218:14079:1 6954:18349:1 18232:18241:1 6954:18218:1 6954:14549:1 18240:16736:1 18241:18240:1 18218:6952:1	10
661	11427	-296006400	12	18364:18362:1 11427:18359:1 11427:18363:1 18365:18364:1 11427:18361:1 11427:18365:1 18366:7819:1 18363:18360:1 11429:11323:1 11427:18366:1 18360:11429:1	2
664	18455	-206668800	16	18455:18176:1 18039:18301:1 18039:18035:1 18035:13197:1 18455:18042:1 18455:18175:1 18176:18032:1 18301:18456:1 18042:10567:1 18458:18459:1 18455:18040:1 18032:18005:1 18032:18039:1 18005:8940:1 18455:18458:1	27
666	6944	-1242777600	12	15607:10046:1 10046:10042:1 16349:10017:1 6943:261:1 261:18481:1 16349:6943:1 6944:15607:1 10046:9994:1 6943:585:1 6944:16349:1 261:6160:1	10
667	2782	-1078272000	18	18483:16147:1 2782:2774:1 6926:2775:1 16147:12433:1 6949:278:1 278:1230:1 2782:18483:1 12433:1503:1 2782:2773:1 12433:6949:1 2777:6926:1 1230:18487:1 12433:11575:1 2777:18489:1 2773:2777:1 12433:1502:1 18489:18488:1	10
668	18514	404956800	20	18514:18517:1 18514:18519:1 18523:18555:1 18514:18559:1 18514:13756:1 18523:18561:1 18514:18521:1 18514:18190:1 18514:18516:1 18514:18523:1 18514:18518:1 18514:18207:1 18514:18562:1 18514:18563:1 18519:16565:1 18514:18560:1 18514:18520:1 18521:5314:1 18514:18522:1	38
670	18624	-167184000	12	18624:18631:1 18624:18633:1 18634:12082:1 18627:18625:1 18630:18628:1 18624:18629:1 18634:18632:1 18624:18626:1 18624:18630:1 18624:18627:1 18624:18634:1	9
671	18646	384998400	15	18698:18703:1 18646:18697:1 18705:18700:1 18646:18647:1 18701:18695:1 18646:18704:1 18703:18701:1 18647:18702:1 18646:18706:1 18701:18699:1 18646:18708:1 18647:18705:1 18646:18707:1 18705:18698:1	51
672	6084	-213148800	13	6084:18716:1 3348:3351:1 6084:11324:1 18720:18713:1 6084:18719:1 6084:18718:1 6084:3348:1 18720:18717:1 6084:18721:1 18714:18720:1 18720:18715:1 6084:18714:1	14
674	2746	-1209772800	13	1240:555:1 1245:542:1 1243:1239:1 2746:1240:1 1243:18734:1 555:576:1 576:2302:1 555:4471:1 555:539:1 1240:1243:1 1240:1242:1 2746:1245:1	1
675	18210	-767923200	10	18210:18764:1 18770:18760:1 18210:18763:1 18770:18761:1 18763:18770:1 18210:18768:1 18768:18771:1 18210:13386:1 18763:18762:1	4
678	3752	-1042848000	15	4214:1716:1 3752:11798:1 3752:18825:1 3752:4214:1 3752:18823:1 3752:1502:1 3752:11799:1 18828:18827:1 3752:18829:1 3752:18831:1 3752:18826:1 18828:18824:1 11799:18828:1 18825:1503:1	3
679	18832	-47088000	10	18837:18833:1 18832:18836:1 18837:18835:1 18833:18834:1 18842:18843:1 18836:18837:1 18836:18840:1 18843:18841:1 18834:18842:1	4
681	7288	-314409600	14	7288:2526:1 7288:8561:1 7288:2666:1 2526:2552:1 7288:18883:1 7288:7819:1 2526:2548:1 7288:18878:1 2526:2550:1 2552:2543:1 2526:2554:1 2666:18879:1 2552:2538:1	9
684	4799	-99705600	16	13531:14330:1 4799:10565:1 14334:4812:1 14334:3697:1 4799:10626:1 4799:14336:1 4799:18030:1 4812:14335:1 4799:13531:1 4799:18901:1 4799:14334:1 7858:9061:1 18901:7858:1 7858:18904:1 4799:18900:1	32
685	2538	-159321600	20	4786:2536:1 2538:11700:1 4800:4798:1 2538:4835:1 2528:3552:1 2538:3555:1 2538:18908:1 2538:2537:1 2538:4786:1 2538:18909:1 4798:4794:1 2536:2529:1 2538:3554:1 4786:2535:1 2536:4793:1 2538:4838:1 4786:4800:1 2538:3565:1 3554:2528:1	23
687	2543	-167184000	23	2533:4791:1 18926:18925:1 4800:11585:1 18923:4792:1 4786:2533:1 4795:18923:1 4840:18927:1 2543:4818:1 4840:4800:1 2543:4786:1 4818:4772:1 4800:4795:1 2543:4835:1 2543:4826:1 2543:4840:1 2543:18926:1 4800:4798:1 4794:18922:1 11585:18924:1 4786:2529:1 4840:4796:1 4798:4794:1	11
688	18941	115689600	23	18968:18963:1 18941:18967:1 18969:18964:1 18964:18962:1 4783:18968:1 18972:18973:1 18941:18972:1 18941:4789:1 18972:7820:1 18941:18944:1 18941:4783:1 18941:5190:1 18974:4878:1 18962:9070:1 18964:18965:1 18972:18974:1 4878:4892:1 18973:18966:1 18973:18969:1 18973:18940:1 4783:18961:1 18940:18960:1	27
690	14334	31536000	19	4603:18999:1 14334:4812:1 14334:3697:1 19001:8973:1 3697:3724:1 19001:14337:1 4812:14335:1 3697:4602:1 14334:19000:1 4780:14332:1 13081:4666:1 19001:5704:1 5777:13081:1 8973:5777:1 3724:4603:1 14335:4780:1 19001:5726:1 14335:19001:1	10
692	3945	23587200	14	5744:10759:1 19004:13081:1 3945:8973:1 3945:19005:1 5704:10758:1 4812:14332:1 3945:19004:1 3945:10617:1 13081:5744:1 10555:5704:1 3945:4812:1 3945:3729:1 3945:10555:1	4
694	4812	41904000	10	4812:14338:1 13081:10759:1 4812:14335:1 4812:18999:1 13081:4666:1 4812:14332:1 4812:14337:1 5777:13081:1 4812:5777:1	9
695	4814	328665600	10	9463:4777:1 4814:19013:1 12613:9444:1 4814:9463:1 4814:4778:1 4777:12623:1 4814:12613:1 12613:19014:1 4778:19010:1	12
696	19027	339206400	24	19031:19077:1 19027:19067:1 19043:19045:1 19031:19029:1 19033:19037:1 19027:19032:1 19077:13799:1 19027:19033:1 19027:19047:1 19027:19041:1 19027:19034:1 19043:19078:1 19047:19038:1 19043:19028:1 19027:19039:1 19027:19046:1 19033:19043:1 19027:19044:1 19029:19066:1 19033:19040:1 19078:19031:1 19027:19048:1 19027:19030:1	32
697	17930	276048000	34	19085:19118:1 6629:19114:1 17930:19107:1 19112:19104:1 17930:19123:1 17930:19085:1 19125:19117:1 17930:19125:1 17930:19122:1 17930:19120:1 19085:19100:1 19123:19081:1 19121:19105:1 19112:19111:1 19124:19109:1 17973:19086:1 19087:19097:1 19085:19110:1 19125:19119:1 17930:19084:1 17930:6629:1 17930:19124:1 17930:19108:1 17930:19121:1 17973:17956:1 17930:19113:1 19122:19112:1 17930:7086:1 19125:1797…	62
698	10799	-378691200	14	10799:10176:1 10799:19182:1 10799:1257:1 10799:16256:1 10799:3981:1 10799:12460:1 10799:19183:1 10799:17430:1 10799:19194:1 10176:11301:1 10799:16257:1 10176:2133:1 10799:19181:1	13
700	19218	-253929600	11	19228:19225:1 19218:19233:1 19218:19229:1 19218:2148:1 2148:19232:1 19218:19237:1 19231:19228:1 19231:19230:1 19229:6105:1 19218:19231:1	55
701	19274	-545788800	10	16051:16045:1 14395:16051:1 14395:16033:1 14395:16052:1 19274:14395:1 15995:16001:1 16052:11460:1 14395:16044:1 16051:15995:1	5
702	19275	-504921600	10	19275:21:1 19275:6232:1 19275:19279:1 19275:10972:1 19275:19277:1 19275:19299:1 19275:19278:1 19275:7319:1 19275:19280:1	30
704	19313	-427507200	26	15214:15213:1 19338:19331:1 19313:19327:1 19338:19314:1 15207:19317:1 19336:19340:1 19313:19343:1 19349:19321:1 19316:19330:1 19336:19349:1 15207:15214:1 19313:19348:1 19335:19338:1 19315:19336:1 15206:15207:1 19336:19322:1 19335:19315:1 19313:19319:1 19315:19339:1 19319:19335:1 19338:19333:1 15207:15215:1 19321:15206:1 19314:19324:1 19321:19316:1	35
705	19401	-228873600	10	19401:19408:1 19412:19406:1 19401:19411:1 19401:19412:1 19401:19410:1 19401:19409:1 19401:19402:1 19401:19413:1 19401:19407:1	19
707	12378	-1092960000	12	12378:9970:1 12765:1502:1 12765:1503:1 12378:19470:1 5556:12773:1 19474:19473:1 9970:5556:1 19470:19472:1 12378:19474:1 12769:12765:1 5556:12769:1	2
708	9442	-1163721600	20	9442:19484:1 9442:19483:1 19486:19479:1 19476:11560:1 11560:3883:1 9442:19485:1 19474:19478:1 9442:19482:1 19487:19480:1 9442:12378:1 19483:9970:1 19487:19476:1 12378:19474:1 9442:19486:1 19478:19477:1 9442:19481:1 9442:561:1 9970:9968:1 19485:19487:1	5
710	19523	506131200	12	19538:19540:1 19523:19533:1 19523:19532:1 19539:19538:1 19536:13726:1 19536:13987:1 19523:19539:1 19523:19535:1 13987:19534:1 19535:19537:1 19538:19536:1	11
713	19584	-1015113600	11	19584:19602:1 1716:1936:1 1767:19589:1 19602:1783:1 1716:1963:1 1716:19593:1 19593:1767:1 19584:19605:1 19584:1716:1 19584:19606:1	11
715	4214	-1013904000	14	19641:19631:1 4214:1716:1 1963:19645:1 1716:1963:1 4214:19630:1 19645:1783:1 19629:19632:1 19630:19629:1 4214:19644:1 19629:19643:1 4214:19641:1 19645:19639:1 19644:19637:1	14
717	19592	-1051920000	10	19592:19622:1 19622:19606:1 19592:19672:1 3752:1503:1 3752:1502:1 19592:19666:1 19666:1783:1 19606:1931:1 19592:3752:1	9
718	19593	-994204800	10	19593:19676:1 19675:1783:1 19593:1767:1 19593:19678:1 19676:19677:1 1767:19675:1 19593:18824:1 19593:1931:1 19678:19673:1	5
720	19596	-1104537600	11	19595:11793:1 19682:19690:1 19595:19687:1 3752:1503:1 3752:1502:1 19690:19689:1 1503:1764:1 11793:3752:1 11793:19682:1 19596:19595:1	9
721	3554	-81302400	15	19707:19706:1 19694:19711:1 3554:19705:1 3554:3548:1 2528:3552:1 3554:11403:1 19695:19708:1 19695:3549:1 19699:19694:1 19708:19707:1 3554:19696:1 3548:19695:1 3554:19699:1 3554:2528:1	28
722	7542	-553737600	15	19717:2819:1 19717:7545:1 2473:2476:1 2479:2473:1 19717:14709:1 14742:19716:1 2819:14742:1 2819:2812:1 7542:14787:1 16735:2479:1 7542:16735:1 2476:14842:1 7542:19717:1 14709:13224:1	18
723	19729	-561686400	13	19729:16735:1 2473:2476:1 19729:14702:1 19729:19731:1 16735:2473:1 14702:14710:1 19731:2819:1 19729:1225:1 19729:19730:1 14710:14709:1 14710:2812:1 14709:13224:1	8
725	13254	-661478400	11	13254:13261:1 13261:7565:1 19739:7542:1 13254:13429:1 19737:1226:1 13254:19739:1 13254:19740:1 19739:19738:1 7565:19737:1 1226:1225:1	2
726	13259	-651110400	41	13259:19763:1 9604:2264:1 19743:19755:1 13259:19768:1 19750:19743:1 19750:19762:1 19749:19753:1 19751:19770:1 6924:2820:1 2264:16671:1 19752:19767:1 9601:19746:1 13259:19750:1 13259:19764:1 19752:19765:1 19759:1226:1 13259:19744:1 16671:16680:1 2264:6924:1 19755:19745:1 13259:9604:1 13259:9601:1 13259:19751:1 19770:2250:1 13259:19760:1 19769:19757:1 19750:13251:1 13259:19771:1 9604:19761:1 19770:…	6
727	13199	-89942400	13	19775:19777:1 13199:19776:1 13199:14579:1 13199:19774:1 14579:1033:1 13199:13202:1 13199:13203:1 13199:19778:1 13178:19775:1 13203:2484:1 13199:13181:1 13202:13178:1	4
728	13200	-107568000	14	1033:7502:1 13199:2484:1 13199:14579:1 14579:1033:1 14724:14588:1 2827:19776:1 13202:13178:1 1033:2478:1 13200:14724:1 13199:13181:1 2827:13202:1 13200:13199:1 13200:2827:1	21
729	14850	-147830400	14	13199:2484:1 13199:14579:1 13199:19774:1 14579:1033:1 14850:2840:1 13199:13178:1 19789:19788:1 14850:2917:1 14850:13200:1 14850:19789:1 14850:19790:1 14850:13205:1 13205:13199:1	2
730	19793	-232934400	10	19793:19795:1 19793:11348:1 19793:2537:1 11348:15573:1 11348:15570:1 19793:17499:1 19793:19796:1 19793:19797:1 19793:8099:1	16
733	19828	541555200	10	19828:19861:1 19828:17117:1 19828:19855:1 19828:19859:1 19860:19858:1 19828:647:1 19861:19860:1 19861:19881:1 19828:19857:1	54
734	19907	-197337600	74	19915:19961:1 19907:19988:1 19907:19983:1 19909:19982:1 19907:19975:1 19915:19966:1 19907:19968:1 19907:19986:1 19907:19955:1 19907:19909:1 19907:20010:1 19908:19965:1 19986:19937:1 19909:19974:1 19907:19981:1 19985:19958:1 19907:19984:1 19907:19967:1 19907:19995:1 19907:19971:1 19907:19941:1 20011:19942:1 19907:19987:1 19907:19989:1 19907:19964:1 19907:19917:1 19909:19928:1 19973:19963:1 19907:1…	59
735	1572	-633830400	23	20082:20071:1 1572:16148:1 1572:20079:1 20068:20081:1 20082:20083:1 1572:20080:1 20074:20069:1 20057:20062:1 20074:20078:1 1572:16669:1 20081:20072:1 16148:20084:1 1572:20073:1 20057:20063:1 20075:20057:1 1572:20068:1 20073:20076:1 20080:20074:1 16148:20085:1 20079:20075:1 1572:20082:1 20063:20061:1	5
736	16148	-614304000	25	20098:20087:1 20092:20063:1 16148:20093:1 16148:20097:1 16148:6477:1 20087:20096:1 20099:20090:1 20096:20091:1 20087:20095:1 20098:20071:1 16148:20084:1 16148:14316:1 16148:20098:1 16148:20088:1 20098:20100:1 20075:20057:1 14316:16634:1 20075:20092:1 20095:20075:1 16148:20089:1 16148:20085:1 16148:20099:1 16148:12322:1 14316:20094:1	3
738	16349	-1241308800	11	16349:14859:1 16349:10017:1 16349:5560:1 16349:16820:1 16349:20160:1 16349:6948:1 16349:6943:1 16349:3475:1 6943:585:1 16349:16368:1	4
741	16173	-322358400	32	16142:17522:1 20240:20220:1 20244:17516:1 16142:20280:1 16142:20245:1 16173:20249:1 20244:20241:1 20252:20239:1 16173:17420:1 19237:19233:1 16142:20215:1 16142:20242:1 16142:20244:1 20252:20204:1 16142:20247:1 20252:20248:1 16173:20195:1 17520:20238:1 16142:20246:1 20194:16140:1 17420:20194:1 16173:20251:1 20246:20196:1 20249:20252:1 20247:17474:1 16257:16142:1 16257:19237:1 20247:20240:1 20248:1…	104
742	16140	-302486400	29	20244:20296:1 20300:20299:1 20243:17475:1 17520:20295:1 20244:17516:1 16142:20245:1 16140:20301:1 17516:17519:1 16142:20252:1 16142:20244:1 20244:724:1 16142:20247:1 16140:20303:1 16140:3981:1 20252:20243:1 16140:16142:1 17519:20298:1 17512:11233:1 20302:17520:1 16140:20300:1 20296:20297:1 20238:20294:1 16140:20287:1 20244:20302:1 20299:20290:1 16140:19191:1 20295:20238:1 20287:17512:1	23
744	5961	-437961600	13	5961:3912:1 5961:20334:1 3908:20333:1 5962:5956:1 5961:20332:1 5961:12308:1 5962:6011:1 12308:3907:1 5961:5962:1 5961:5997:1 5961:16687:1 5961:3908:1	4
746	5703	220924800	14	5751:5839:1 5703:20352:1 5703:5750:1 5703:16427:1 5703:20392:1 5703:20354:1 5703:5751:1 5703:20357:1 5703:5948:1 5703:20358:1 5703:20356:1 5948:5944:1 5703:20355:1	37
747	16202	-477446400	13	16202:16201:1 16198:11221:1 20405:17359:1 16198:16206:1 16202:16199:1 16199:20404:1 16202:20405:1 20404:16198:1 16198:20426:1 16202:20406:1 17359:20403:1 16202:20402:1	69
748	20446	-474854400	11	20451:20449:1 20456:2615:1 20446:20455:1 20446:20454:1 20446:20060:1 20446:20456:1 20451:20457:1 20451:20447:1 20446:20448:1 20446:20451:1	3
749	16648	-501033600	14	16200:20481:1 16648:20484:1 16648:19279:1 19279:16202:1 16648:13232:1 20481:20479:1 16648:18775:1 16199:20480:1 16199:16200:1 20480:20402:1 16200:20483:1 20484:16199:1 16199:20482:1	66
750	16660	-559008000	15	16660:6223:1 16660:20534:1 16660:16372:1 16660:19275:1 16660:16657:1 19275:19279:1 16660:14448:1 16660:16645:1 20534:16792:1 16657:20536:1 16657:20528:1 16660:20531:1 14448:14453:1 16657:20527:1	18
751	2264	-615513600	14	16671:16797:1 2264:20542:1 20543:20539:1 20542:16659:1 16801:20541:1 2264:16671:1 16659:16646:1 2264:20543:1 16671:16798:1 16671:16680:1 2264:6924:1 16671:16801:1 2264:20540:1	9
752	7999	-629942400	12	20563:20564:1 7999:20568:1 7999:20570:1 20554:20555:1 20570:7564:1 7999:20563:1 20564:20554:1 7999:20567:1 7999:20569:1 20568:20565:1 7999:20566:1	32
753	16354	-662688000	15	16354:20597:1 16354:20591:1 16354:1547:1 20594:20592:1 20590:20599:1 20595:20601:1 16354:20590:1 20603:20594:1 16354:20595:1 16354:20598:1 20594:20589:1 20598:20602:1 20591:20603:1 20597:20593:1	5
754	1867	-691632000	10	1867:20606:1 1627:1762:1 1849:1847:1 1867:20612:1 1867:20610:1 1867:20611:1 1867:1627:1 1867:1849:1 1867:9040:1	15
757	2781	-964051200	12	2781:13444:1 2781:9988:1 18487:9972:1 2781:9990:1 1230:18487:1 18487:2776:1 2781:13454:1 2781:1230:1 2781:13455:1 9988:20676:1 2781:13453:1	21
758	16363	-1099440000	11	17561:15898:1 17566:17562:1 16363:17565:1 7554:13473:1 13473:17566:1 16363:7556:1 16363:4220:1 7556:7554:1 17566:17561:1 17566:4272:1	17
759	20682	-14688000	14	5718:20683:1 20682:20695:1 14476:20692:1 20682:5348:1 5725:5718:1 20692:5725:1 20682:20690:1 5718:20691:1 20682:20711:1 20682:14476:1 5348:20688:1 20692:12896:1 20683:20712:1	29
761	2431	-62812800	24	2431:20730:1 5521:20727:1 20736:5303:1 5262:5300:1 20731:20728:1 20730:5271:1 5271:20754:1 4635:4602:1 2431:5521:1 20732:20729:1 20731:5262:1 5521:5270:1 5265:5361:1 20728:20736:1 2431:20731:1 5271:5272:1 5521:4635:1 5521:5380:1 2431:20737:1 2431:20732:1 5262:237:1 5262:5265:1 2431:14479:1	69
764	1965	-449798400	12	1965:14726:1 20308:20322:1 1965:20308:1 20793:20795:1 1965:20791:1 1965:20793:1 1965:20794:1 1965:20789:1 1965:20792:1 20324:20790:1 20308:20324:1	1
766	10986	-52358400	24	20840:20842:1 10986:20808:1 10986:20809:1 10986:17458:1 10986:20802:1 10986:20807:1 20804:7368:1 10986:20826:1 20840:20832:1 20826:15325:1 10986:14479:1 10986:20820:1 20832:20798:1 20826:20840:1 20804:20822:1 17458:17431:1 10986:20805:1 20826:20804:1 16411:20806:1 20842:20839:1 10986:16411:1 10986:20818:1 17431:16426:1	39
768	20231	-122688000	23	20231:20863:1 20863:20861:1 20231:20866:1 20231:20862:1 20231:20858:1 20231:20867:1 20860:20882:1 20231:20865:1 20213:20880:1 20862:20856:1 20231:20857:1 20231:20292:1 20231:20859:1 20231:20864:1 20866:20868:1 20867:20885:1 20859:20853:1 20231:20860:1 20292:20213:1 20861:20854:1 20857:20881:1 20864:20855:1	16
769	20515	-139363200	17	20515:20512:1 20515:20896:1 20892:20888:1 14927:20887:1 20515:20891:1 14927:20525:1 20515:11185:1 20894:14927:1 20515:20893:1 20896:20894:1 20895:20430:1 20515:20890:1 20515:20892:1 20887:20522:1 20892:20889:1 20515:20895:1	8
770	6892	-178675200	14	1474:19794:1 6892:6893:1 6892:18492:1 6892:6888:1 6888:20912:1 6892:20911:1 6892:20918:1 18492:20914:1 18492:20913:1 6892:6872:1 6892:1474:1 6888:6886:1 20918:20917:1	11
772	20926	-167788800	13	20933:19286:1 20934:20933:1 20926:20932:1 20926:20936:1 19286:19283:1 20926:20930:1 20926:20927:1 20926:15903:1 20926:20935:1 20926:20934:1 20933:20929:1 20933:20931:1	6
773	20516	-181094400	10	20516:20515:1 14973:20892:1 20516:20943:1 20516:20517:1 20516:20944:1 20892:20889:1 20516:14973:1 20943:20512:1 20516:20942:1	7
774	19292	-176256000	16	19292:20957:1 20954:19282:1 19292:20951:1 20958:20954:1 20958:20959:1 19292:20961:1 20958:20956:1 20957:20958:1 19292:19571:1 19292:20955:1 19292:20960:1 19571:20952:1 19292:20953:1 20956:20949:1 19292:20950:1	36
778	10836	-267148800	23	20490:6466:1 10836:6470:1 21025:16122:1 10841:21027:1 21026:10827:1 10836:21028:1 10841:10834:1 10841:21026:1 16418:16419:1 10836:19292:1 16419:5976:1 10836:10826:1 10841:17520:1 6470:20490:1 16418:10815:1 10836:16412:1 21026:14944:1 10836:21025:1 10841:16418:1 16419:16415:1 21026:14942:1 10836:10841:1	30
781	21050	-259200000	11	21050:21059:1 21050:21051:1 16122:21056:1 16122:10061:1 21050:21053:1 21050:16122:1 16122:21055:1 21050:21058:1 21050:21057:1 21050:21054:1	17
783	21077	44496000	18	21077:20806:1 5704:5783:1 5704:4598:1 21084:21079:1 21078:21080:1 10589:10616:1 10589:5894:1 21077:10589:1 21084:13566:1 20806:5704:1 21078:21082:1 21077:21084:1 13566:21081:1 5704:10766:1 21077:10912:1 5783:21078:1 21081:5842:1	9
784	14081	-299894400	10	3603:3595:1 14081:15953:1 3603:17578:1 15953:14960:1 3603:16443:1 14081:21093:1 14081:10798:1 14081:21090:1 14081:3603:1	16
785	21100	101001600	18	21100:11291:1 21117:21116:1 21100:21123:1 21100:4084:1 21100:21104:1 21100:21103:1 21100:21105:1 21100:21106:1 21100:21117:1 21117:21118:1 21100:21119:1 21100:21114:1 21100:21111:1 21100:14555:1 21123:21112:1 21117:21113:1 21116:21115:1	15
786	16206	-326160000	12	20425:20494:1 6472:6470:1 16206:20498:1 20425:6472:1 20498:20422:1 16206:6461:1 16206:19811:1 20420:20495:1 6472:20420:1 16206:14954:1 16206:20425:1	27
787	8676	502243200	18	21159:21153:1 8871:21152:1 8871:9228:1 9410:21156:1 8792:8874:1 21154:21155:1 8676:8792:1 8676:21154:1 21153:9410:1 15245:8871:1 8871:21158:1 8676:8922:1 8676:9229:1 8676:21157:1 8792:15245:1 8676:21159:1 8676:9251:1	21
788	21106	101001600	11	21106:21100:1 21106:21172:1 21106:21114:1 21117:21116:1 21117:21173:1 21106:5442:1 21106:21163:1 21116:21115:1 21106:21164:1 21106:21117:1	10
789	7345	101001600	21	21202:21178:1 21180:21205:1 21197:21198:1 7345:21206:1 212:21195:1 7345:21177:1 7345:20990:1 7345:21194:1 7345:21180:1 21205:21197:1 7345:21203:1 7345:21204:1 7345:21038:1 21180:21209:1 21202:21207:1 21198:20155:1 21206:21202:1 7345:21208:1 21204:21200:1 7345:212:1	46
790	21219	448156800	10	21219:7521:1 21219:2952:1 21237:21234:1 21237:21231:1 7521:21237:1 21219:21233:1 21219:21235:1 21237:21232:1 21219:21236:1	15
791	21244	224812800	15	21264:19253:1 21244:21264:1 21244:21246:1 21244:204:1 21244:21260:1 19253:21262:1 21260:21274:1 21244:21263:1 21244:21257:1 21246:21258:1 21244:21272:1 19253:21261:1 21244:21259:1 21244:21245:1	20
792	21276	24796800	11	21276:21277:1 21100:21117:1 21117:21118:1 21100:21106:1 21276:21280:1 21279:21281:1 21279:21278:1 21278:21100:1 21276:21209:1 21276:21279:1	3
793	21282	22204800	14	21282:21284:1 21282:20886:1 21100:21117:1 21283:21100:1 21100:21106:1 21282:21285:1 21283:21277:1 21277:21295:1 21100:21119:1 21282:21293:1 21282:21292:1 21282:21283:1 21284:7685:1	15
797	5800	102470400	16	5875:5892:1 10769:5743:1 5740:21381:1 5800:5856:1 5781:9072:1 5744:5875:1 5800:5744:1 10769:5740:1 5781:10769:1 8840:5885:1 5744:5882:1 5800:5862:1 5781:8840:1 5800:5781:1 9072:5741:1	4
799	21345	590630400	11	21431:21429:1 21345:21436:1 21434:21431:1 21345:15556:1 21345:21433:1 21429:21430:1 21433:21434:1 21429:21426:1 21345:21437:1 15556:21435:1	12
800	9358	602294400	11	9358:21440:1 9358:9356:1 9358:8735:1 9358:9409:1 9358:9230:1 9358:8743:1 21440:9366:1 9366:9365:1 9358:9224:1 9230:9407:1	2
802	16424	118281600	11	16424:20811:1 16424:20442:1 20442:20836:1 20442:20812:1 20803:5703:1 16424:21449:1 16424:5729:1 20812:20810:1 20810:21160:1 20442:20803:1	15
803	20711	116899200	18	20711:20706:1 20706:20686:1 20687:5772:1 20711:20703:1 20711:20720:1 20684:20685:1 20711:20709:1 20706:20707:1 20707:20687:1 20720:21457:1 20699:20713:1 20706:20699:1 20706:20701:1 20711:20712:1 20686:20162:1 20711:20702:1 20162:20684:1	16
804	21458	570672000	15	21458:21465:1 4700:21463:1 9185:21459:1 21458:9185:1 21458:9279:1 21458:21466:1 21459:21467:1 21458:21468:1 21467:4700:1 21458:11864:1 9185:21469:1 21458:21470:1 21458:21464:1 4700:21462:1	2
805	20885	22204800	10	20885:21498:1 21497:21495:1 20885:21496:1 20885:20872:1 21493:21502:1 20885:21494:1 21498:21497:1 21495:21493:1 20885:21492:1	5
806	7295	-445910400	10	21517:12067:1 7295:21517:1 7295:7292:1 7295:18884:1 21517:18886:1 7295:7311:1 7295:7291:1 7295:21518:1 18884:18885:1	15
807	6368	-1157241600	12	10189:3540:1 3540:3148:1 11742:10189:1 3148:12398:1 10189:10192:1 7805:2374:1 6368:11742:1 12398:10191:1 3148:7805:1 6368:597:1 10189:10190:1	4
809	21551	-1216512000	13	17757:1977:1 21551:21557:1 21556:1349:1 21551:21556:1 21551:21552:1 1977:7333:1 21556:17757:1 17757:17759:1 7333:268:1 21551:21555:1 21551:21553:1 21551:21554:1	2
810	3759	157766400	15	21597:3849:1 3759:21608:1 21611:21595:1 3759:21600:1 3759:21597:1 3759:21582:1 3759:21604:1 21582:21576:1 21582:11270:1 3759:21109:1 3759:21601:1 3759:21598:1 3759:21611:1 3759:21566:1	55
811	6766	323395200	26	6766:21741:1 6766:21656:1 6766:21655:1 21628:21692:1 21642:21626:1 6766:21744:1 6766:21642:1 21628:21657:1 6766:21654:1 6766:21742:1 21642:21643:1 6766:21628:1 6766:21641:1 6766:21659:1 6766:21627:1 6766:21658:1 6766:21694:1 6766:21631:1 21656:21640:1 6766:21629:1 21628:7194:1 21626:21733:1 21744:21653:1 21626:21693:1 6766:21630:1	116
813	9824	-611625600	26	9824:21818:1 21817:21802:1 9824:21814:1 9824:19756:1 9824:21800:1 9824:21807:1 9824:21808:1 9824:6207:1 21814:21810:1 9824:21812:1 9824:21813:1 13657:21806:1 9824:21801:1 9824:18775:1 21807:21809:1 9824:21804:1 9824:16800:1 9824:21817:1 9824:16661:1 9824:21815:1 18775:21805:1 9824:13657:1 9824:21803:1 21800:21811:1 21817:21816:1	65
814	21855	-33004800	11	21855:12737:1 21859:21860:1 21860:21861:1 21855:21858:1 12729:7916:1 21860:21856:1 21855:21857:1 21857:21859:1 21855:12729:1 21855:12728:1	1
815	21767	-61948800	13	21865:6771:1 21866:21881:1 21767:21762:1 21865:21775:1 21878:21865:1 21762:21866:1 21767:21765:1 21775:21869:1 21866:21878:1 21765:21784:1 21775:21779:1 21767:21871:1	18
816	13659	-69897600	20	21765:21783:1 13659:21885:1 21766:21866:1 21891:21780:1 21892:21779:1 21783:21782:1 21888:5616:1 5616:21781:1 21766:21765:1 21866:21889:1 21780:21892:1 21775:21869:1 13659:21886:1 13659:21766:1 21783:21888:1 21888:21775:1 21765:21896:1 21889:21878:1 21888:21891:1	16
817	21897	-107568000	29	21897:3764:1 3764:12723:1 12729:7916:1 21897:21899:1 12731:12737:1 21905:21902:1 12734:12725:1 21897:11231:1 21897:21904:1 12725:12729:1 12734:12728:1 12723:12730:1 12734:21900:1 21906:21908:1 21897:21901:1 21897:21914:1 21897:21905:1 12734:12731:1 21898:21916:1 21897:21898:1 12733:21858:1 21898:21915:1 21897:21903:1 21897:21906:1 12733:12734:1 12734:21857:1 21897:21907:1 12723:12733:1	16
818	21773	-146016000	10	21773:13659:1 21767:21765:1 21773:7916:1 21763:21767:1 21773:21763:1 21773:21778:1 21763:21769:1 21773:21770:1 21773:21768:1	6
819	21774	-182908800	18	21774:21772:1 21923:21763:1 21778:21925:1 21774:21926:1 21923:21768:1 21772:21931:1 21923:21927:1 21923:21928:1 21931:21760:1 21763:21769:1 13659:21886:1 21760:21778:1 21763:21767:1 21774:21773:1 21931:21923:1 21777:13659:1 21923:21777:1	12
820	21935	-159926400	12	21935:21938:1 12734:12725:1 21938:21897:1 21906:21855:1 21855:21857:1 21938:21936:1 21897:21906:1 12733:12734:1 21938:21937:1 21897:12730:1 21897:12733:1	3
821	21963	-328838400	18	21986:21981:1 21963:21964:1 21964:21973:1 21984:21980:1 21978:21976:1 21963:21986:1 21981:21967:1 21967:21977:1 21978:21979:1 21983:21974:1 21963:21965:1 21981:21984:1 21981:21994:1 21963:21975:1 21984:21978:1 21980:21983:1 21984:21985:1	28
822	22014	-1050710400	15	8587:2226:1 2226:3291:1 22023:22028:1 22014:22029:1 22014:22015:1 22014:22018:1 22014:6654:1 22015:2860:1 2860:22019:1 22014:6667:1 22014:8587:1 22014:22023:1 22014:22021:1 22021:22031:1	21
825	22090	281318400	46	20026:22225:1 15469:15111:1 22232:22240:1 22090:22233:1 22090:22237:1 22206:22229:1 22092:22218:1 22215:17628:1 22090:22238:1 22236:22207:1 22217:22216:1 22090:22234:1 22236:22095:1 18326:22221:1 15271:22224:1 22232:22097:1 22092:22094:1 20026:22239:1 22229:22217:1 22097:22223:1 20026:22222:1 22236:22197:1 22090:22232:1 22098:22206:1 22236:22226:1 22232:22228:1 22206:22230:1 22097:22236:1 22231:2…	132
827	20776	68256000	10	22289:5264:1 22306:22299:1 22299:22298:1 20776:12882:1 22299:14632:1 20776:22288:1 20776:22306:1 5264:5403:1 20776:22289:1	25
829	12443	-514252800	18	16639:16793:1 22358:22355:1 12443:19742:1 22358:22353:1 22358:22354:1 12443:18774:1 12443:22357:1 12443:16608:1 12443:22351:1 12443:22352:1 11308:2480:1 16608:11308:1 22351:16323:1 22355:22356:1 22354:9717:1 12443:16639:1 22357:22358:1	13
830	12444	-1032393600	30	10033:2590:1 12444:1707:1 1707:1955:1 1503:1948:1 12444:22379:1 12444:11569:1 1926:2595:1 12444:22376:1 22378:16317:1 12444:16299:1 12444:22381:1 12444:22380:1 10033:11563:1 1955:1691:1 22380:1503:1 22381:14411:1 12444:10033:1 16320:22377:1 12444:13455:1 1707:1962:1 12444:22378:1 1503:1923:1 10033:11575:1 12444:22382:1 13455:22374:1 11569:16320:1 1962:1926:1 12444:22375:1 10033:11562:1	23
831	22403	620611200	26	22445:22442:1 22463:22452:1 8602:22427:1 22459:22446:1 22403:22428:1 22403:22462:1 8604:22458:1 22403:8604:1 22463:22459:1 22403:22464:1 22427:22453:1 8604:22460:1 22462:22443:1 22403:22463:1 22459:22445:1 22460:8601:1 22461:8602:1 22403:22451:1 22451:22441:1 22459:22465:1 22403:22461:1 15454:15453:1 8602:22447:1 22459:22454:1 22428:15454:1	47
832	15199	575856000	37	22521:22511:1 15199:22481:1 22521:22403:1 22446:15239:1 22507:22506:1 15199:22521:1 22516:22507:1 8636:22447:1 22519:22518:1 22403:22427:1 22519:22516:1 22520:22482:1 22514:15357:1 22514:8636:1 22521:22522:1 22513:22505:1 22482:22515:1 22463:22459:1 8636:22452:1 15199:22519:1 22511:22510:1 22514:22512:1 22403:22463:1 22515:22513:1 22520:22517:1 15199:8637:1 22513:22509:1 22459:22465:1 22520:15246…	58
834	22546	120700800	20	22604:22606:1 22546:22596:1 22612:22610:1 22546:22592:1 22553:22604:1 22610:22602:1 22553:4084:1 22612:22553:1 22553:22595:1 22546:22605:1 22553:22607:1 22546:22619:1 22597:22593:1 22546:22611:1 22595:22609:1 22593:22612:1 22546:22597:1 22611:22608:1 22553:22603:1	12
835	22623	496972800	11	22623:22670:1 22623:22678:1 22623:22680:1 22623:22676:1 22623:22648:1 22623:22677:1 22623:22649:1 22623:22650:1 22649:22646:1 22623:22679:1	51
836	22684	429753600	11	22699:22706:1 22699:22702:1 22684:22699:1 22702:22705:1 22684:22700:1 22684:22689:1 22705:22709:1 22684:22695:1 22702:22685:1 22705:22696:1	15
837	22710	141868800	62	22710:22759:1 22710:22786:1 22784:22744:1 10384:22747:1 22710:22762:1 22773:22722:1 22710:22745:1 22710:22782:1 22751:10239:1 22710:22783:1 22760:22769:1 22710:22754:1 22761:22788:1 22774:22765:1 22778:22787:1 22710:22770:1 22710:22785:1 22710:22726:1 22785:22761:1 22710:22720:1 22710:22729:1 10239:22742:1 10239:22746:1 22710:22766:1 22766:22826:1 22785:22763:1 22710:22755:1 22710:22777:1 22766:2…	62
841	22899	294364800	12	22899:22905:1 22900:10447:1 22901:22900:1 22899:10454:1 22899:22904:1 22899:22903:1 10454:10452:1 22900:10448:1 22905:10463:1 22904:22901:1 22899:22902:1	6
842	22931	502329600	12	22931:22995:1 22931:22991:1 22991:22950:1 22931:22994:1 22931:22973:1 22972:22971:1 22931:22972:1 22931:22993:1 22931:22974:1 22931:22970:1 22931:22975:1	56
843	22997	386467200	10	23002:23000:1 22997:23002:1 22997:22998:1 23001:22999:1 681:23016:1 681:687:1 23001:681:1 681:23015:1 23002:23001:1	13
844	18289	10368000	12	18289:18147:1 23042:18460:1 18151:23042:1 18289:15347:1 23042:23044:1 23042:23047:1 18289:14700:1 18289:4744:1 18289:18151:1 23042:17576:1 18460:23038:1	5
847	16149	-435456000	11	16149:23089:1 14077:3590:1 14083:14081:1 16149:2481:1 14083:10788:1 2481:14083:1 16149:15911:1 16149:3888:1 14083:20394:1 2481:14077:1	28
848	14075	-242092800	14	14075:22045:1 14075:14079:1 14075:23096:1 23096:18232:1 11342:11337:1 23096:23097:1 23097:6467:1 23097:18219:1 18232:18237:1 14075:11342:1 14075:23095:1 6467:3597:1 14075:21011:1	14
849	3888	-307756800	13	3888:15955:1 3888:6553:1 15955:15917:1 3888:10832:1 3888:10840:1 3888:10834:1 3888:16125:1 3888:17578:1 3888:15919:1 23102:10837:1 3888:23102:1 15955:15923:1	23
851	11359	86745600	12	11589:18969:1 11359:13556:1 11589:18967:1 11359:18929:1 13556:7820:1 11589:23129:1 11589:11595:1 11587:11589:1 18969:18964:1 11359:11587:1 11359:9062:1	3
852	11593	57801600	28	11593:23135:1 11593:14087:1 11397:4595:1 18969:18964:1 23142:18969:1 18964:18962:1 11593:23137:1 13556:23134:1 14087:14089:1 11593:11397:1 18972:7820:1 18969:23144:1 11593:23136:1 14089:11595:1 23137:18944:1 11359:13556:1 11593:23139:1 23143:3734:1 11359:18929:1 11593:23142:1 18969:23143:1 18964:18965:1 11591:23138:1 11593:18972:1 11593:11359:1 23142:18966:1 11593:11591:1	8
855	12433	-1038700800	32	23229:278:1 12433:6949:1 23226:16289:1 13455:23233:1 12433:1502:1 12433:2775:1 6949:11569:1 12433:19688:1 23233:13445:1 12433:23225:1 2781:13455:1 22381:14411:1 12433:12745:1 6949:22381:1 12444:11575:1 12433:11565:1 12433:12444:1 278:13451:1 12433:23229:1 16289:2595:1 23232:9988:1 23230:23235:1 13451:23230:1 11565:10035:1 278:2781:1 13444:23226:1 12433:23227:1 2781:13444:1 12444:1503:1 13445:2323…	12
857	10737	179366400	18	10898:23147:1 10737:23245:1 23244:23241:1 23222:8845:1 10898:23238:1 23241:23242:1 10737:23252:1 23240:10898:1 23244:23240:1 10737:23243:1 8845:23239:1 10898:23223:1 23238:10762:1 23219:23222:1 10737:23219:1 10898:5854:1 10737:23244:1	21
859	23260	-1071792000	13	1503:1960:1 23260:8028:1 23260:12770:1 23260:23259:1 1502:1728:1 8028:1503:1 23260:23290:1 1503:1731:1 23260:18502:1 1502:1706:1 8028:1502:1 18502:18503:1	37
860	12388	-1180828800	12	12388:12387:1 6278:12720:1 3864:11920:1 12388:9820:1 12388:23298:1 3864:4196:1 12388:12375:1 12720:268:1 12388:23262:1 12375:6278:1 12388:3864:1	15
862	18488	-1041379200	12	18488:6921:1 12444:1503:1 6949:278:1 278:1230:1 18488:2775:1 18488:6949:1 18488:1502:1 278:13454:1 6921:6925:1 6949:14411:1 18488:12444:1	2
863	23301	-318297600	10	23301:7819:1 23308:23303:1 23301:23304:1 23304:23308:1 2555:3562:1 23301:18757:1 23308:3563:1 3563:2542:1 18757:2555:1	23
865	4568	496972800	21	4568:23364:1 11864:23356:1 9336:9341:1 9336:23359:1 4708:23355:1 4568:4737:1 23357:23361:1 4708:11864:1 23355:21469:1 23357:23362:1 23357:4741:1 4568:4733:1 4568:23357:1 23355:23358:1 4568:23363:1 4568:19009:1 4741:9335:1 4568:23360:1 23357:4708:1 4568:9336:1	28
866	3692	-47433600	14	3692:3725:1 3692:23371:1 3692:3698:1 3697:4602:1 3692:13530:1 3692:13556:1 3698:3720:1 3692:13564:1 3720:3697:1 3692:3695:1 3697:3717:1 3692:23365:1 3692:3700:1	25
868	10989	-130291200	16	10989:3937:1 10989:10600:1 10986:20826:1 10989:18805:1 5262:5392:1 10989:21010:1 21010:21009:1 10988:23383:1 10987:5262:1 10987:10985:1 10989:14482:1 21010:20468:1 10987:10986:1 18805:10988:1 3937:10987:1	27
869	23391	-138153600	23	23397:23399:1 10860:14340:1 10860:23410:1 23321:23398:1 23391:10860:1 23391:23396:1 23391:23392:1 23398:10858:1 10858:10872:1 23321:23402:1 23391:23400:1 23400:23401:1 14340:14353:1 23391:23394:1 23393:23411:1 23392:10562:1 23391:23397:1 23401:23393:1 10860:10856:1 23392:23321:1 23399:23395:1 23391:11214:1	13
871	19008	439084800	13	23433:9363:1 23433:23446:1 19008:23434:1 4568:4733:1 19008:23433:1 23433:4568:1 9363:23444:1 9350:23445:1 4568:23363:1 19008:4755:1 4568:19009:1 19008:9350:1	19
876	23493	-1226880000	16	23493:368:1 23493:1375:1 23493:2320:1 23493:23495:1 23493:2075:1 23493:3541:1 23493:1978:1 23493:4325:1 23493:2063:1 23493:364:1 23493:1050:1 23493:362:1 23493:23496:1 23493:23497:1 23493:23498:1	2
879	23504	-1146614400	21	23504:23510:1 23504:8577:1 2228:23520:1 7795:11751:1 23504:23515:1 23509:23519:1 23519:18212:1 2228:23517:1 7795:23513:1 23504:23509:1 23510:23511:1 23513:3459:1 23516:23514:1 23509:2227:1 23518:6677:1 23520:7795:1 23504:23518:1 23504:3269:1 23519:2228:1 23504:23516:1	5
22824	22726	194486400	40	87617:87842:1 169687:83165:1 22726:87633:1 22726:131055:1 169683:169687:1 87827:87794:1 22726:124750:1 22726:89757:1 22726:169683:1 82845:87827:1 121131:121168:1 22726:88397:1 22726:87976:1 22726:87830:1 22726:10384:1 22726:87812:1 123306:87840:1 22726:88353:1 121158:89897:1 124750:123306:1 22726:88345:1 22726:89895:1 169683:87844:1 89757:121131:1 169683:66941:1 22726:88731:1 22726:71611:1 22726:…	65
22825	104558	-3888000	20	69451:104350:1 72714:59993:1 69746:50319:1 151020:151023:1 104558:151020:1 69746:69450:1 48197:132697:1 104558:69449:1 90666:125348:1 104558:69746:1 69746:72714:1 151020:48197:1 69450:63098:1 104558:219241:1 104558:92079:1 63098:69451:1 69451:90666:1 69746:59991:1 90666:90668:1	14
22829	138732	354931200	12	138732:138733:1 140637:157696:1 92097:196370:1 157697:157702:1 92097:170404:1 157696:57802:1 157705:117097:1 138732:92097:1 138732:157705:1 57802:157697:1 138732:140637:1	3
22830	60029	135820800	17	60028:84444:1 60029:132479:1 60029:191912:1 55100:182979:1 60029:126172:1 109841:55225:1 60028:76333:1 111753:55100:1 132479:176128:1 60029:111753:1 60029:176129:1 55100:33316:1 60029:60028:1 111753:111757:1 126172:109841:1 60028:21263:1	11
22831	206163	27561600	18	218465:111750:1 206163:76894:1 109819:71776:1 218465:55239:1 71776:52663:1 190754:119938:1 109819:193921:1 206163:15001:1 218465:176132:1 111750:76335:1 206163:29228:1 111750:76334:1 206163:109819:1 109819:218465:1 71776:190754:1 206163:76326:1 109819:20903:1	22
22833	109795	435024000	14	109795:26381:1 109795:119627:1 26381:42562:1 119627:171025:1 109795:168506:1 41015:41020:1 109795:131934:1 109795:14226:1 109795:63360:1 131934:140180:1 42562:41015:1 109795:55413:1 109795:183042:1	9
22838	135108	577929600	11	135108:219264:1 205798:83969:1 141381:150711:1 83969:83965:1 83971:89740:1 135108:167868:1 135108:210442:1 135108:83971:1 135108:141381:1 135108:205798:1	11
22839	80797	561600000	16	112001:148198:1 148199:147871:1 148199:148196:1 44926:188388:1 80797:196291:1 112001:148199:1 80797:80829:1 80829:188390:1 80829:188392:1 44926:112001:1 80829:168898:1 80797:196319:1 80829:44926:1 80797:80791:1 80797:160420:1	8
22840	151283	39657600	11	151283:10556:1 10556:10586:1 5704:5783:1 10593:10623:1 21084:10616:1 10556:10593:1 151283:5894:1 10623:10895:1 151283:21084:1 10623:5704:1	1
22841	203437	78969600	18	58192:144463:1 203437:202819:1 125523:144464:1 211641:87639:1 144457:144465:1 203437:88459:1 58192:125523:1 22770:10239:1 87639:10373:1 88459:22770:1 203437:211644:1 203437:88464:1 58192:144457:1 211644:58192:1 203437:211641:1 58192:87644:1 87639:87638:1	10
22842	10209	243129600	12	50114:108390:1 5281:5436:1 10209:139092:1 5341:5281:1 219282:219281:1 139092:50114:1 139092:219282:1 10209:5337:1 10209:5341:1 5337:18125:1 5337:152996:1	2
22843	3018	616464000	18	2948:2946:1 3018:3015:1 3018:3106:1 3014:3011:1 3018:45657:1 3106:3002:1 3106:3103:1 3014:3141:1 2942:3102:1 3018:3124:1 3018:48382:1 3018:15555:1 2949:2948:1 3018:2949:1 3018:3014:1 3018:2942:1 2948:3123:1	4
22844	3139	603504000	14	3139:2949:1 3139:96559:1 3139:96572:1 3139:96570:1 2949:3087:1 3139:44774:1 96570:3082:1 3082:200724:1 3012:3078:1 3139:96568:1 2949:2948:1 96570:3012:1 3012:46132:1	3
22845	40309	500860800	17	96575:96574:1 216639:96573:1 216639:3139:1 216639:96575:1 216639:48296:1 40309:40308:1 207719:216639:1 3030:216638:1 40309:40312:1 40308:3025:1 96574:2949:1 3030:72478:1 40312:207719:1 207719:6392:1 216639:69717:1 40312:3030:1	14
22846	40310	567648000	17	3108:3107:1 47733:140661:1 47738:68340:1 47733:187376:1 47738:3159:1 40310:47738:1 68340:9904:1 68340:47733:1 3144:6391:1 40310:3144:1 47738:203693:1 6391:3041:1 9904:3108:1 3144:3106:1 68340:81488:1 68340:140871:1	38
22847	40311	547689600	10	46698:151178:1 69717:3088:1 6392:69717:1 40311:69718:1 40311:46698:1 40311:3011:1 6392:96573:1 46698:3139:1 40311:6392:1	10
22848	40312	509587200	33	48296:96572:1 72478:45389:1 40312:216640:1 3030:216638:1 3030:72478:1 207719:219293:1 40312:40311:1 96575:96574:1 40311:69718:1 2949:3088:1 40312:3026:1 216640:3030:1 40312:24268:1 2959:3139:1 40312:3027:1 216639:96573:1 48296:96559:1 216638:179615:1 207719:216639:1 38670:175725:1 216639:48296:1 207719:46698:1 2949:3089:1 72478:38670:1 216640:207719:1 6392:2946:1 3027:2959:1 216639:96575:1 96574:…	28
22851	151018	104976000	11	117145:22590:1 86292:104653:1 151018:117138:1 151018:90668:1 151018:117145:1 151018:104557:1 151018:52549:1 151018:151019:1 151018:86292:1 90668:154949:1	0
22852	151019	104976000	12	151019:117138:1 151019:151018:1 151019:90673:1 151019:52549:1 151019:86292:1 151019:147451:1 151019:104556:1 151019:90668:1 151019:69556:1 86292:104653:1 151019:69394:1	2
22853	219294	-19612800	52	219294:52525:1 52525:20261:1 114937:111926:1 219294:184622:1 177237:130847:1 52541:52556:1 52525:52560:1 219295:104350:1 69746:132692:1 219294:76326:1 52590:102140:1 52590:102137:1 219295:137699:1 52590:52543:1 132692:177237:1 52561:52558:1 219294:114937:1 219294:52526:1 137699:25519:1 106497:85927:1 72714:59993:1 219295:106497:1 164946:52547:1 219294:22588:1 216930:219295:1 219294:111994:1 52525…	26
22854	106485	166665600	36	164943:136240:1 140077:137925:1 164943:73140:1 164943:69556:1 164944:104557:1 106485:55131:1 164943:139289:1 164944:45445:1 164943:164942:1 106485:119002:1 164944:104556:1 164944:106532:1 106532:164943:1 164943:135216:1 106485:77457:1 136240:101147:1 106485:140077:1 136245:136242:1 164944:157020:1 101147:69625:1 106485:164944:1 136240:136244:1 101147:6576:1 6576:100989:1 106485:122523:1 73140:132…	136
22855	219295	22118400	13	85924:106497:1 24668:132698:1 219295:85924:1 219295:137699:1 219295:6577:1 177236:75775:1 219295:177236:1 219295:104350:1 106497:85927:1 219295:92079:1 104350:1263:1 219295:24668:1	0
22857	219310	-19612800	15	27483:18598:1 34590:51052:1 18598:117659:1 219310:108502:1 27483:34590:1 18598:117671:1 77739:75045:1 124269:104801:1 34590:75209:1 219310:51099:1 77739:124269:1 124269:135575:1 27483:77739:1 219310:27483:1	31
22858	102082	256348800	11	102082:35842:1 102082:105864:1 121045:35882:1 102082:74217:1 102082:102087:1 102082:102085:1 105864:123600:1 74217:31235:1 105864:121045:1 102082:109176:1	40
22860	219318	324604800	14	188476:110284:1 110284:184355:1 219340:219351:1 188476:88098:1 219353:216853:1 219340:219350:1 219318:219352:1 219318:219340:1 219340:123284:1 219340:88103:1 88103:184354:1 219340:219353:1 219318:188476:1	47
22862	31437	325987200	15	157244:94956:1 94942:94957:1 94941:157244:1 219358:180147:1 31437:94949:1 219358:149145:1 31437:94961:1 94960:94942:1 94949:94943:1 31437:94960:1 31437:31431:1 31437:65928:1 31437:219358:1 94960:94941:1	3
22864	35897	339206400	14	111638:145070:1 35897:148732:1 35897:35875:1 35897:71987:1 145070:25544:1 35897:111638:1 35897:123377:1 35897:148729:1 35897:148727:1 35897:122990:1 35897:204446:1 35897:143529:1 35897:35822:1	9
22865	111072	35424000	11	111072:50628:1 50598:50587:1 107891:50598:1 50617:107891:1 97884:64409:1 111072:97884:1 50617:106206:1 97884:50617:1 111072:50610:1 50617:107886:1	2
22866	219365	-19008000	13	219365:50641:1 110915:74702:1 109192:109195:1 109193:109192:1 109192:127448:1 74702:109193:1 219365:111281:1 219365:111005:1 74702:109187:1 187742:111063:1 219365:187742:1 187742:110915:1	2
22867	130124	412819200	13	130124:63356:1 77482:77363:1 130124:44269:1 130124:77482:1 44269:63189:1 130124:219374:1 130124:183433:1 57904:200446:1 130124:121594:1 130124:57904:1 130124:63456:1 130124:38682:1	58
22868	182053	37843200	66	182053:120666:1 120668:120583:1 120610:120629:1 181634:167688:1 120610:204503:1 181634:181636:1 195214:195335:1 203575:120668:1 182053:152851:1 203575:203574:1 99304:181303:1 204503:198462:1 144040:184596:1 195336:77830:1 120660:164065:1 77830:138589:1 164065:216533:1 182053:208295:1 96991:107215:1 203575:195214:1 125965:125962:1 182053:58816:1 184597:96991:1 203575:99304:1 167696:120709:1 182053…	10
22869	120610	41472000	14	120610:120673:1 120603:99304:1 120610:152874:1 120610:120629:1 120610:204503:1 120610:120632:1 120610:120603:1 120610:120670:1 64464:202371:1 99304:120655:1 120610:64464:1 120670:208294:1 120610:182052:1	1
22870	120683	44582400	25	120660:216535:1 120683:217799:1 120597:195336:1 20015:167693:1 120683:120646:1 120660:181744:1 120660:120652:1 120660:186344:1 77830:120661:1 195336:77830:1 120660:164065:1 164065:216533:1 120660:120489:1 120683:120597:1 181634:120642:1 120683:120660:1 77830:125965:1 216535:185787:1 120660:120649:1 164065:216532:1 120660:120631:1 125965:181634:1 120652:20015:1 181634:178860:1	1
22875	9107	333936000	17	9107:4582:1 2966:9133:1 9107:9106:1 9133:2968:1 9107:9134:1 9133:9293:1 9133:76400:1 9107:8694:1 155214:59293:1 2963:2966:1 9107:155214:1 9133:155211:1 155211:155209:1 2966:154442:1 9107:206126:1 9107:2963:1	5
22876	8843	244512000	15	8843:9286:1 8843:9313:1 9136:9137:1 9313:9136:1 8843:9296:1 9104:8785:1 8843:25545:1 8843:9104:1 9137:8694:1 8831:9134:1 8785:9108:1 9286:9110:1 9136:8831:1 9108:8824:1	2
22877	154672	483753600	22	154672:66012:1 36100:36081:1 154672:30486:1 36081:35960:1 154673:36270:1 154672:219411:1 154672:154674:1 154672:36276:1 35960:35981:1 126750:35998:1 36270:126750:1 154672:36100:1 154672:219406:1 36270:126767:1 36276:32866:1 36270:75735:1 154672:133946:1 154672:65921:1 36270:36108:1 36081:32881:1 36276:154673:1	13
22878	8033	227750400	17	55098:27027:1 8032:8247:1 60089:140759:1 8033:8032:1 60089:39256:1 8032:29493:1 8033:170535:1 8033:52448:1 8033:55093:1 55093:60089:1 8033:55098:1 170535:94560:1 27023:88353:1 55093:55454:1 8033:27023:1 8033:21066:1	12
22880	30686	370742400	10	120315:138422:1 30686:29099:1 138312:120315:1 31125:138408:1 30686:138312:1 120315:92574:1 138312:120312:1 30686:31125:1 138422:138412:1	49
22882	154487	419212800	11	154485:176453:1 154487:219428:1 154487:8067:1 154487:52772:1 176453:158765:1 176453:176443:1 154487:154485:1 176453:190144:1 154487:57784:1 176443:167519:1	9
22884	89015	204163200	11	89015:115919:1 89015:130227:1 89015:87801:1 87801:89913:1 89015:83172:1 89015:88815:1 89015:70013:1 89015:83424:1 89015:22754:1 87801:87984:1	7
22885	132797	101347200	22	132797:26746:1 55313:55200:1 26745:78451:1 132797:187926:1 132797:58220:1 26745:168564:1 26746:65641:1 132797:39669:1 78451:78450:1 132797:143028:1 132797:17899:1 132797:26745:1 132797:27024:1 17899:55313:1 78450:88498:1 17899:27028:1 132797:140337:1 78450:77981:1 132797:78593:1 78451:168563:1 26745:10085:1	37
22886	144475	462844800	17	144475:66316:1 66316:66297:1 67916:71676:1 111596:201650:1 71676:78459:1 78715:78458:1 144475:140814:1 78459:88520:1 78459:111596:1 144475:67916:1 71676:162845:1 201650:67906:1 144475:132517:1 78459:78715:1 144475:132799:1 67916:78461:1	6
22888	50338	59011200	20	42181:146568:1 59992:57293:1 190922:134204:1 210482:210481:1 50338:210482:1 190922:27035:1 173719:145936:1 59992:190922:1 59992:42181:1 50338:161940:1 27035:173719:1 27035:140211:1 50338:140087:1 50338:21208:1 59992:169993:1 190922:125312:1 50379:50381:1 50338:50379:1 50338:59992:1	23
22891	203513	5097600	12	125557:157689:1 125557:31151:1 70562:86615:1 169126:171694:1 203512:31135:1 203513:203512:1 31135:125557:1 171694:168999:1 203512:102756:1 125557:169126:1 157689:70562:1	3
22893	178820	501120000	26	147619:147618:1 178820:117922:1 178820:43486:1 178820:43436:1 178820:207409:1 43495:119872:1 178820:196968:1 43495:43452:1 178820:193890:1 178820:219459:1 43452:147619:1 196968:219457:1 178820:219458:1 178820:43473:1 178820:111826:1 147616:119871:1 219458:208732:1 43495:10471:1 43495:43479:1 43495:147616:1 178820:122647:1 178820:197983:1 119872:151202:1 178820:43495:1 208732:125387:1	15
22894	174980	3369600	22	174980:159525:1 159525:174974:1 159525:174972:1 159525:47869:1 174980:159424:1 159525:174968:1 159524:174975:1 174972:174967:1 159525:70982:1 174969:174970:1 159525:174971:1 159525:131191:1 174972:159524:1 159525:98025:1 174980:98056:1 159525:174969:1 174970:135587:1 159525:174973:1 159525:51050:1 159525:109032:1 47869:147271:1	2
22895	125590	77414400	21	125590:128065:1 128082:90379:1 90379:128083:1 128065:128085:1 125590:178713:1 128065:128073:1 90379:120697:1 128065:128078:1 125590:107186:1 128083:128070:1 128082:99294:1 181605:64379:1 128065:128082:1 90379:90373:1 125590:181605:1 125590:181608:1 125590:152860:1 90379:90368:1 128073:64373:1 128065:120634:1	4
22896	90379	128908800	23	90379:143248:1 120697:108586:1 90379:90368:1 90379:107192:1 90379:126823:1 90379:181611:1 128067:128083:1 90379:107126:1 90379:203595:1 120697:143846:1 90379:143249:1 108586:143241:1 90379:143844:1 90379:128067:1 90379:120697:1 90379:64377:1 90379:126084:1 90379:128081:1 90379:107149:1 90379:90373:1 90379:181615:1 143249:145424:1	0
22898	123855	226022400	12	149231:78677:1 152662:152661:1 123855:123846:1 56146:149231:1 133717:133706:1 123855:152662:1 123846:42869:1 123855:153252:1 123846:133718:1 133718:133717:1 123855:56146:1	4
22899	95573	531360000	13	129001:95576:1 95573:67216:1 95577:129001:1 95573:115021:1 95573:95577:1 95573:144699:1 95577:144698:1 95573:97154:1 95573:15230:1 95577:144696:1 95573:94992:1 95573:105284:1	9
22900	76790	397008000	10	35673:35766:1 153347:153343:1 182351:104071:1 76790:98540:1 76790:182351:1 35766:153347:1 76790:56039:1 76790:35673:1 182351:219480:1	6
22901	123971	55123200	13	123971:144676:1 144676:51934:1 123971:108205:1 123971:87235:1 108205:97056:1 123971:123935:1 144676:81507:1 144676:107647:1 123971:123950:1 123971:153439:1 123950:128798:1 123971:67698:1	8
22902	47807	265507200	11	15523:80193:1 18142:5443:1 80193:80189:1 80187:148509:1 47807:29401:1 47807:80187:1 47807:18142:1 80187:15523:1 29401:148508:1 148509:186471:1	2
22903	167195	406166400	20	116950:193493:1 167195:117099:1 167195:167193:1 116959:167198:1 167195:174700:1 167195:193492:1 116958:162494:1 162494:117048:1 167195:116950:1 167195:116959:1 167195:167200:1 117099:92050:1 117099:117036:1 174700:174704:1 167195:137981:1 167195:196370:1 116949:116958:1 92050:92048:1 167195:116949:1	1
22904	22831	507600000	17	22831:25442:1 25436:25435:1 179982:124508:1 22851:22830:1 22831:22852:1 22831:25440:1 22851:25433:1 25439:25432:1 22852:22836:1 25440:219490:1 25436:199615:1 22831:179982:1 22851:25436:1 25439:22851:1 124508:106058:1 25440:25439:1	15
22905	193506	444441600	13	191784:194685:1 193506:219492:1 193506:194680:1 194681:191784:1 194682:194679:1 193506:219493:1 194682:194676:1 194681:194674:1 194682:194681:1 194685:194683:1 191784:191785:1 193506:194682:1	9
22906	116976	351043200	14	117045:117044:1 116976:116922:1 116976:164332:1 116976:116968:1 117045:91195:1 116976:116969:1 116968:162490:1 116922:116914:1 116968:167195:1 116955:117105:1 116914:116954:1 116968:116955:1 117105:117045:1	13
22907	173037	262828800	15	173037:91322:1 173037:91320:1 86637:91311:1 173037:130380:1 173037:86618:1 173037:30677:1 173037:216612:1 173037:164696:1 173037:91324:1 173037:91334:1 30677:86637:1 91312:86630:1 91322:91312:1 173037:91326:1	5
22908	171873	623203200	36	138354:138352:1 171873:189898:1 219508:219507:1 161891:219506:1 161897:161891:1 189898:138354:1 189898:193514:1 155864:219519:1 189783:126554:1 193514:144112:1 189783:161896:1 138357:219508:1 144112:86443:1 171873:219515:1 171873:86476:1 219508:196386:1 138354:219505:1 219508:189783:1 138351:193538:1 171873:189843:1 171873:219520:1 161897:187931:1 171873:219511:1 189898:86456:1 219508:187933:1 86…	43
22910	31577	544233600	14	31577:31368:1 124576:22837:1 31577:154352:1 124576:30237:1 31577:110992:1 110992:31619:1 31577:22830:1 31349:31344:1 130355:157922:1 31577:130355:1 163008:124576:1 130355:31349:1 154352:163008:1	17
22911	22838	523238400	15	172127:154361:1 22838:163008:1 124444:30313:1 163008:124444:1 124444:124568:1 124444:30235:1 22838:31597:1 124444:124578:1 22838:168495:1 22838:154360:1 154360:172127:1 124444:31342:1 30313:124443:1 172127:179469:1	3
22912	86255	623289600	11	86255:124442:1 188690:124581:1 86255:188690:1 86255:193469:1 22845:193542:1 86255:193468:1 86255:22845:1 86255:22836:1 86255:216048:1 193468:193459:1	15
22913	194624	623289600	18	194624:114578:1 106020:219546:1 194624:219547:1 194610:219514:1 194624:117080:1 117075:116984:1 117080:117075:1 117074:106046:1 106046:194610:1 117074:116979:1 116979:106020:1 116984:116985:1 194624:212494:1 194610:189713:1 117074:205652:1 117080:117074:1 194624:120335:1	8
22914	189878	591840000	107	189913:189844:1 169117:188151:1 189847:189611:1 189624:186707:1 189913:189847:1 189624:189614:1 186707:92011:1 189913:86830:1 189878:189939:1 189878:214811:1 189946:189976:1 186707:189729:1 189650:186698:1 189624:179100:1 189878:189968:1 189880:189642:1 86812:86826:1 189216:189974:1 189880:189942:1 189853:189850:1 189876:189857:1 181012:189717:1 85891:86816:1 86830:189936:1 186668:189874:1 189853…	55
22916	187941	444441600	21	86431:192352:1 187941:87730:1 187941:205595:1 179126:86431:1 87730:86554:1 187938:144884:1 187938:31649:1 31649:31646:1 193545:187937:1 126423:126573:1 187941:115902:1 87730:31652:1 187941:126423:1 187938:115954:1 31652:187938:1 115954:193545:1 86503:87739:1 187941:86503:1 115954:115541:1 205595:179126:1	18
22917	219109	114048000	15	219109:10375:1 219109:88526:1 218777:10413:1 219109:218776:1 218776:218778:1 10375:10363:1 218777:87844:1 218772:212613:1 219109:218777:1 219109:10351:1 219109:218772:1 218773:130231:1 88526:217932:1 217932:218773:1	6
22918	129080	41472000	20	129080:101672:1 10349:10352:1 219566:10368:1 129080:101670:1 219566:10351:1 10352:88285:1 10352:99995:1 129080:121306:1 10349:10375:1 129080:219565:1 219566:219567:1 10349:10391:1 129080:88526:1 10349:10388:1 129080:219566:1 10352:10364:1 101670:219563:1 101672:166314:1 121306:10349:1	23
22922	104279	448156800	10	104279:4185:1 104279:123737:1 99593:4169:1 104279:4181:1 4181:99593:1 104279:15422:1 99627:99626:1 123737:99627:1 104279:219579:1	4
22925	33864	224121600	11	33864:64878:1 33864:126332:1 64878:218283:1 33864:170915:1 33864:120461:1 33864:71499:1 33864:109215:1 33864:116756:1 33864:126337:1 218283:126333:1	10
22926	170361	270777600	10	191700:133610:1 141630:54226:1 170361:101799:1 101799:156635:1 170361:64784:1 156635:141630:1 133610:70625:1 101799:191701:1 141630:191700:1	9
22928	170367	325987200	15	134737:106002:1 195622:118238:1 134737:189515:1 170367:137155:1 154468:70927:1 170367:133611:1 134737:95076:1 170367:134737:1 170367:195622:1 95076:105997:1 70926:154468:1 134737:117848:1 189515:152493:1 170367:70926:1	9
22929	181669	51062400	13	181669:212991:1 186167:103547:1 181669:157714:1 181669:186168:1 181669:103543:1 181669:50778:1 181669:218402:1 181669:159341:1 157714:186167:1 186167:53589:1 181669:99361:1 181669:22006:1	3
22930	72135	265507200	40	72135:105606:1 72135:40014:1 131368:131365:1 155534:199507:1 72135:95560:1 72135:186259:1 118780:67688:1 72135:108557:1 126896:113705:1 72135:107703:1 72135:168231:1 103618:15490:1 72135:219597:1 126808:126896:1 180555:22096:1 72135:180555:1 72135:155534:1 118780:135880:1 72135:20026:1 72135:72327:1 40014:181299:1 126896:131448:1 105598:103618:1 72135:219596:1 72135:148954:1 72135:72328:1 186264:…	106
22931	219603	-16416000	25	60368:60374:1 60366:60401:1 60401:60393:1 60391:60386:1 60401:42047:1 60393:60391:1 60393:60390:1 60366:60368:1 47834:60389:1 219603:60363:1 47834:60376:1 60368:60395:1 219603:41473:1 219603:60364:1 60396:60383:1 60395:47834:1 60379:60375:1 60395:60396:1 219603:60366:1 60391:60379:1 60363:60385:1 60368:60398:1 60395:60380:1 42047:60400:1	4
22933	37451	371952000	28	185078:44147:1 96493:21475:1 37451:46629:1 185078:46115:1 96496:96473:1 37451:44187:1 96473:55466:1 72746:206205:1 21475:45191:1 37451:72672:1 96493:44146:1 37451:119878:1 44146:96496:1 37451:46064:1 37451:185078:1 37451:72746:1 37451:96493:1 96457:41892:1 96457:96547:1 96493:158767:1 55466:96457:1 96473:185204:1 96473:44152:1 96547:57650:1 46629:947:1 158767:92116:1 46064:17949:1	31
22934	7455	43891200	15	7523:99813:1 99813:7534:1 94377:7460:1 7455:2599:1 7523:99814:1 7460:15157:1 7460:107946:1 7523:99819:1 7455:7449:1 107946:7523:1 7523:2606:1 7455:94377:1 7449:7472:1 99813:99812:1	1
22935	7460	91670400	12	7460:14681:1 7523:99813:1 99813:7534:1 7523:99814:1 7460:7490:1 7460:15157:1 7460:15168:1 7460:107946:1 107946:7523:1 7523:2606:1 7534:64815:1	0
22936	7477	155088000	14	7477:54100:1 7477:114205:1 114205:117867:1 7477:219611:1 7477:161496:1 7477:85231:1 7477:74446:1 7477:219614:1 7477:219616:1 7477:95391:1 219612:219613:1 7477:219612:1 7477:125465:1	2
22938	7533	306201600	35	110263:113189:1 143260:143295:1 7533:64860:1 7533:143798:1 113195:113186:1 110263:82959:1 143260:7469:1 113196:113195:1 113186:128101:1 126896:113705:1 143436:143439:1 7533:118779:1 7533:126896:1 113195:109150:1 113196:108063:1 118779:110263:1 113189:143984:1 113196:113194:1 7533:64662:1 109150:113185:1 7533:219624:1 113196:123395:1 7469:113187:1 113196:64602:1 128101:113191:1 7533:143260:1 11319…	37
22939	89437	575856000	18	89437:212389:1 89437:115640:1 115510:115489:1 115503:115460:1 89437:211365:1 89437:115685:1 89437:82885:1 89437:95199:1 82584:82576:1 89437:115523:1 199567:199566:1 89437:89452:1 89437:199567:1 89437:82584:1 89437:115503:1 89437:86235:1 89437:115510:1	81
22940	117045	476064000	66	196382:162492:1 117045:117048:1 208288:194712:1 117044:117025:1 117018:194714:1 116837:117087:1 117527:86355:1 219695:212960:1 91195:117030:1 117045:117034:1 92054:117007:1 117533:194357:1 117030:117011:1 194706:190436:1 117527:117531:1 117045:208288:1 117045:89385:1 117045:219695:1 194706:117000:1 117045:117041:1 117103:194624:1 181017:121190:1 117045:194706:1 117041:116837:1 117533:65427:1 1170…	132
22941	130949	525312000	33	196755:161922:1 130949:219765:1 219762:219764:1 219764:182124:1 219764:219763:1 219757:219759:1 215654:134485:1 130949:215654:1 219764:178073:1 207433:219754:1 219765:164992:1 219765:219757:1 178073:219755:1 207793:219789:1 219756:207430:1 178073:219758:1 130949:125371:1 130949:219762:1 219789:219756:1 207793:134479:1 178073:219777:1 130949:219760:1 215654:167582:1 167582:25386:1 178073:196755:1 …	49
22942	130950	480556800	26	130948:137989:1 130947:144163:1 130950:130948:1 88060:87733:1 87647:88071:1 130944:131031:1 130950:144282:1 130950:89909:1 130950:22970:1 144163:173111:1 87647:211389:1 130950:219792:1 27891:89437:1 130950:88060:1 144282:87647:1 130950:88646:1 130948:130945:1 87733:82613:1 87647:176495:1 130950:213129:1 130948:130947:1 87647:208882:1 87647:27891:1 130945:130944:1 130947:130943:1	21
22945	69673	440294400	14	24719:183042:1 24719:24748:1 69673:24719:1 69685:85502:1 24719:140180:1 69673:42554:1 69673:69680:1 69673:42562:1 69673:109874:1 24719:69684:1 69673:119834:1 69673:85505:1 85505:69685:1	31
22946	109800	387676800	13	109800:109913:1 183027:131934:1 109800:219794:1 109800:178937:1 35240:59397:1 109800:69675:1 63418:109803:1 109800:35240:1 109800:109916:1 109800:183027:1 109800:63418:1 63418:109795:1	6
22947	109801	408758400	21	109909:24753:1 55418:109909:1 183027:180082:1 109801:182939:1 63418:55418:1 109801:109911:1 182939:182938:1 109801:63418:1 109801:183027:1 60053:72965:1 182945:85505:1 180082:127316:1 109801:182945:1 109801:154970:1 183027:119834:1 213672:140180:1 63418:109795:1 183027:60053:1 109911:119627:1 109801:213672:1	8
22948	69685	496886400	18	42561:132590:1 69685:85502:1 182939:182938:1 69685:85501:1 69685:177194:1 42561:69682:1 69685:182925:1 69685:42561:1 69685:42557:1 69685:182939:1 176939:109855:1 132590:169427:1 69685:141397:1 69685:116221:1 69685:63424:1 169427:176939:1 69685:109871:1	19
22949	109803	429753600	17	109803:170701:1 109803:109909:1 183038:42555:1 69684:42559:1 109803:85491:1 109803:69680:1 41015:41020:1 109909:131934:1 69680:183026:1 132474:41015:1 109803:41048:1 69684:132519:1 183026:183038:1 69680:132474:1 109803:55413:1 132474:69684:1	11
22954	94376	520560000	11	94376:92453:1 94376:215858:1 62837:91563:1 94376:62837:1 62837:193974:1 94376:125580:1 92453:138294:1 94376:138288:1 94376:62819:1 215858:215857:1	19
22955	89732	55123200	10	89732:83272:1 89732:130921:1 89732:82847:1 89732:206108:1 89732:88290:1 130921:83105:1 89732:206110:1 89732:88987:1 206108:88325:1	9
22956	39444	120960000	33	39444:83118:1 130253:110619:1 68026:39467:1 144399:130151:1 130113:124750:1 130213:89757:1 110619:130113:1 83118:68025:1 87577:68027:1 39468:83924:1 39444:87577:1 124750:123306:1 110610:130253:1 39444:68021:1 39467:89083:1 39444:130213:1 130113:121160:1 110619:188331:1 83924:83923:1 39444:68020:1 20142:89804:1 110619:169687:1 39444:130215:1 39444:88343:1 39444:20142:1 39444:39468:1 39444:110610:1…	29
22959	47790	498182400	16	47790:154102:1 95679:96565:1 47790:45673:1 96440:76874:1 47790:96561:1 96565:174124:1 47790:214688:1 96561:96536:1 47790:95679:1 47790:60048:1 47790:45397:1 45397:617:1 60048:648:1 45397:96440:1 96561:96537:1	10
22962	142766	194486400	36	67559:67592:1 104001:31430:1 142766:219844:1 44398:133728:1 142766:62382:1 62382:61800:1 67589:133730:1 61800:67569:1 142766:48943:1 61800:67572:1 67572:67559:1 54140:67588:1 219844:103992:1 142766:104001:1 61800:67571:1 142766:109559:1 67559:67591:1 31430:31435:1 219354:15847:1 15847:54140:1 67567:54165:1 31430:31436:1 15847:67583:1 67572:44398:1 67572:67570:1 44398:67567:1 67572:66883:1 142766:…	51
22964	135576	559180800	10	135576:123114:1 135576:92261:1 92261:123116:1 92261:123117:1 92261:154780:1 135576:154798:1 92261:123679:1 92261:154768:1 123679:219854:1	10
22967	121039	511228800	10	109171:153369:1 123283:109171:1 121039:121038:1 109171:109166:1 123283:92150:1 92150:122743:1 121039:109172:1 121039:32443:1 109172:123283:1	6
22969	18706	465436800	11	123658:219951:1 123680:121040:1 123659:123680:1 109174:135578:1 123680:135581:1 18706:123658:1 18706:123229:1 18706:123659:1 123658:109174:1 18706:122757:1	6
22970	105864	308793600	16	213431:105866:1 105864:51727:1 105866:213430:1 105866:122899:1 122692:100637:1 121045:213431:1 105866:213429:1 213430:122692:1 123600:123682:1 105864:123600:1 213430:123280:1 105864:121045:1 213431:135589:1 213431:35900:1 105864:123397:1	55
22971	105866	358732800	12	105866:122665:1 184354:213427:1 105866:219956:1 105866:110270:1 213430:213428:1 105866:213430:1 105866:122899:1 105866:213429:1 122665:122758:1 213430:121041:1 105866:184354:1	12
22972	198825	51753600	10	198825:7367:1 117585:59402:1 198825:55154:1 117585:56847:1 14492:5321:1 198825:41000:1 198825:14492:1 55154:60029:1 198825:117585:1	5
22973	153011	219456000	10	153011:111759:1 153011:194922:1 153011:76332:1 190755:144847:1 153011:15013:1 153011:132477:1 153011:119669:1 153011:15019:1 153011:190755:1	6
22974	219974	528508800	18	82241:219978:1 144883:38640:1 134291:219976:1 183287:134291:1 219974:82241:1 183280:144883:1 183187:144901:1 183280:173217:1 134291:183187:1 219976:183282:1 183280:41997:1 41997:38652:1 219974:41995:1 219974:219977:1 144883:183287:1 219974:134365:1 219974:183280:1	8
22975	198911	324518400	23	10381:10374:1 86003:30831:1 85999:85994:1 69910:85998:1 198911:45255:1 85994:81263:1 30831:69921:1 198911:69910:1 198911:86000:1 85998:86003:1 198911:86001:1 198911:85996:1 198911:81301:1 198911:81308:1 198911:10381:1 198911:114057:1 45285:86002:1 85998:89501:1 10381:45283:1 10381:45285:1 85998:85999:1 114057:45256:1	13
22977	136038	619142400	16	136038:198725:1 136038:113379:1 83965:200684:1 95909:112418:1 136038:136039:1 136038:170126:1 136038:170475:1 136038:95909:1 136038:197463:1 136038:205804:1 136038:96722:1 136038:160683:1 136038:83965:1 136038:167875:1 136038:197475:1	20
22978	166378	520473600	30	166378:166346:1 166480:166371:1 156946:156954:1 166378:31842:1 30777:30793:1 166391:166365:1 166391:107437:1 156954:156952:1 166378:166393:1 166334:166344:1 166378:30777:1 107437:59907:1 166378:156946:1 166378:197600:1 166376:166367:1 166378:166480:1 166371:31859:1 166346:166334:1 166378:166392:1 166378:122067:1 166378:44558:1 166378:59949:1 44558:152510:1 166391:166376:1 166393:166391:1 166378:1…	36
22979	150592	2160000	11	150592:93585:1 8984:9007:1 163885:135122:1 163885:8984:1 9007:8760:1 163885:92157:1 150592:9011:1 8760:8811:1 93585:163885:1 163885:8974:1	1
22980	4377	602294400	14	4377:220034:1 4377:220035:1 4377:4333:1 113061:142669:1 4377:198543:1 4377:127839:1 4377:95668:1 4377:220043:1 196967:113061:1 4377:196967:1 4377:204569:1 163490:163474:1 4377:163490:1	26
22983	148625	487814400	12	148625:203904:1 148625:161450:1 148625:220062:1 148625:220064:1 148625:141221:1 220062:23595:1 147849:19136:1 23595:141220:1 161454:147849:1 148625:161454:1 220064:220063:1	3
22984	121164	236563200	10	115927:173060:1 121164:77432:1 173060:220082:1 121164:220081:1 77432:89897:1 77432:173059:1 77432:173061:1 89897:115927:1 121164:220080:1	21
22988	95646	374630400	13	46528:44475:1 106240:118182:1 95646:25206:1 95648:136478:1 95646:106236:1 106238:106240:1 46528:43951:1 106236:106238:1 95646:46528:1 46528:44594:1 136478:95676:1 95646:95648:1	12
22990	52744	456105600	10	52744:52750:1 52759:176441:1 52744:52758:1 52744:205916:1 52744:52748:1 52744:52749:1 52744:52759:1 52744:52753:1 52759:167746:1	5
22991	130223	394329600	15	87833:87992:1 130223:89890:1 89890:88003:1 22804:88385:1 88002:89274:1 22727:89887:1 130223:130222:1 88002:173089:1 89890:121196:1 88003:88002:1 130223:22727:1 130223:87833:1 88002:130175:1 130223:22804:1	27
22993	81654	487814400	12	81654:216084:1 81654:113724:1 81654:113725:1 81654:199147:1 199147:166921:1 81654:81656:1 113724:180797:1 81654:186122:1 81654:22249:1 81654:33878:1 186122:67669:1	1
22994	81656	539136000	14	109668:182016:1 81656:186125:1 109668:142006:1 81656:168430:1 81656:81655:1 168430:186123:1 13004:13000:1 81656:109669:1 81656:109668:1 12996:70201:1 81656:13004:1 142006:70178:1 13000:12996:1	3
22995	116702	541555200	10	103823:216818:1 116702:103823:1 116702:164123:1 116702:220145:1 103823:103838:1 216818:214552:1 116702:149675:1 103823:149805:1 116702:105020:1	4
22997	166644	307584000	14	99005:166649:1 135558:99003:1 166644:99005:1 150266:135558:1 73230:57677:1 73230:73225:1 99005:144520:1 166644:99006:1 135558:73227:1 73227:57676:1 99005:117997:1 166644:150266:1 99005:73230:1	8
22998	168006	489024000	10	168006:167480:1 168006:153820:1 210387:173223:1 210387:99007:1 168006:73232:1 167480:210387:1 168006:86609:1 73233:150269:1 153820:73233:1	3
22999	177999	164246400	12	111320:60574:1 60574:143681:1 177999:111320:1 177999:198179:1 177999:184723:1 177999:143668:1 177999:64760:1 198179:72008:1 177999:143621:1 177999:60521:1 143681:184709:1	0
23000	220153	-11145600	15	13563:11593:1 13563:33185:1 11359:13556:1 11359:18929:1 18941:18944:1 13563:33188:1 33188:33195:1 11593:11359:1 11587:11589:1 11359:11587:1 220153:13563:1 11593:11591:1 33185:18941:1 11591:3717:1	3
23001	99545	395539200	10	126809:123488:1 99545:17587:1 99545:125719:1 99545:99547:1 99545:75976:1 99545:108605:1 99545:105985:1 99545:145505:1 99545:126809:1	4
23002	35833	310608000	53	103436:103437:1 35833:35840:1 35833:94751:1 35842:123290:1 103385:103441:1 35837:123292:1 75806:65922:1 123427:10087:1 103385:103417:1 94743:35872:1 35892:123428:1 64769:111170:1 103420:103414:1 35841:122981:1 154820:145571:1 103436:103500:1 220173:71030:1 75836:97656:1 154690:154820:1 65922:35877:1 64769:154690:1 154690:143456:1 35833:64769:1 103385:103420:1 35892:123391:1 35833:35837:1 35842:22…	43
23003	220190	-11145600	56	220190:220191:1 212997:212995:1 186166:212998:1 58813:58849:1 103531:58857:1 220190:60751:1 58813:58850:1 220190:201466:1 167681:124277:1 186558:167681:1 58813:58842:1 220190:175286:1 212998:214532:1 220192:220193:1 220191:217800:1 212985:186170:1 214538:215402:1 220190:214538:1 212905:174325:1 220190:159317:1 58813:58845:1 212988:199521:1 186558:99305:1 186557:214533:1 112167:186166:1 174325:199…	8
23004	103531	85363200	19	218400:103524:1 103531:103535:1 103531:208888:1 103531:58857:1 159151:202347:1 103524:147662:1 103531:103547:1 103531:159151:1 103531:103546:1 103531:218400:1 103531:218404:1 103524:103550:1 90778:103543:1 103531:103537:1 103531:90778:1 103531:218653:1 103531:126823:1 103531:58873:1	3
23005	186166	6307200	11	212998:144594:1 212998:212993:1 186166:212998:1 186166:217800:1 186166:215401:1 212998:212988:1 186166:19914:1 212998:58857:1 212998:212995:1 212998:218401:1	0
23007	214539	8985600	11	212988:214529:1 214539:214538:1 214539:147630:1 214536:215783:1 120683:120489:1 214539:214536:1 212988:103538:1 214536:120683:1 214536:214532:1 214539:212988:1	3
23009	111006	439430400	52	105637:105642:1 111497:111362:1 180523:101461:1 105713:111609:1 111124:122967:1 220207:105637:1 80095:111124:1 122979:103656:1 111124:96050:1 122972:64730:1 111006:218112:1 80095:80097:1 111006:103370:1 111609:111066:1 105637:122952:1 111124:110554:1 122921:111047:1 122979:122978:1 111006:220207:1 122952:82811:1 122921:122974:1 96050:110265:1 122979:45119:1 111040:105644:1 111406:122976:1 111362:…	55
23010	111014	580348800	19	111021:130293:1 157178:216082:1 130016:118817:1 111622:214071:1 111014:111021:1 111014:130016:1 130293:214070:1 111608:111622:1 111608:111477:1 118825:72220:1 111615:191216:1 111014:123030:1 118825:111615:1 111014:72235:1 111014:157178:1 111021:111608:1 214071:118825:1 157178:123033:1	8
23011	111026	566524800	10	111026:191184:1 111026:111023:1 174561:111472:1 111026:123030:1 111026:174561:1 83440:111461:1 123030:83440:1 123030:157178:1 157178:123033:1	3
23012	109098	442972800	15	109101:109096:1 109101:109106:1 109098:109101:1 109200:109204:1 109098:109205:1 109106:64803:1 109101:109201:1 109200:109202:1 109098:109203:1 109200:111022:1 109098:111054:1 109101:109200:1 109202:111373:1 109098:109196:1	2
23013	111055	390268800	20	109101:109096:1 111010:105651:1 111055:101461:1 111055:111010:1 109098:109101:1 109098:109205:1 111055:109098:1 109200:109204:1 109101:109201:1 109101:109106:1 105651:80103:1 109200:111045:1 109098:111054:1 109101:109200:1 109096:111046:1 111055:111038:1 111055:111405:1 109098:109196:1 111046:111033:1	10
23015	111704	418003200	10	56088:56090:1 111701:103341:1 111701:72039:1 111704:56116:1 111701:142741:1 111704:111701:1 111704:56088:1 111701:159903:1 72039:52003:1	8
23016	127964	383788800	15	13713:13739:1 127964:70628:1 13723:13713:1 13713:13721:1 13696:13737:1 127964:70623:1 127964:23127:1 116563:13696:1 13723:13718:1 127964:220218:1 127964:116563:1 127964:102104:1 13696:13723:1 127964:220219:1	23
23019	95457	445651200	12	95457:124689:1 121069:121067:1 121067:124686:1 127970:95456:1 95457:127971:1 95457:127970:1 124689:119328:1 119328:39387:1 121069:162324:1 95457:125694:1 124689:121069:1	20
23024	87197	176342400	17	87197:5891:1 9142:9143:1 8841:9142:1 87197:8845:1 5858:5831:1 5891:8789:1 9143:5821:1 5836:5739:1 9082:5858:1 87197:5836:1 5891:21071:1 87197:8770:1 5891:5738:1 8789:8841:1 87197:9082:1 9082:3916:1	2
23025	10740	149731200	17	87197:5891:1 10740:87197:1 8788:5836:1 8841:9142:1 87197:8845:1 9142:9143:1 10740:83668:1 5738:8850:1 5836:5739:1 8788:9126:1 5891:21071:1 10740:8788:1 5891:5738:1 5738:5930:1 5891:9265:1 5739:8841:1	8
23026	10900	98323200	22	5743:9082:1 40093:21078:1 13551:90952:1 13551:7853:1 10900:13551:1 10900:52990:1 5794:10769:1 9082:5858:1 10900:10745:1 9082:8915:1 13551:9123:1 7848:9002:1 10769:5743:1 40093:5781:1 7853:7848:1 13551:42481:1 10900:40093:1 40093:130548:1 10900:5884:1 5794:8840:1 21078:5794:1	7
23027	39932	44582400	21	5321:5791:1 39932:39925:1 26374:47812:1 3696:5789:1 5791:19555:1 39932:26374:1 39925:14489:1 39932:14492:1 14492:5321:1 26374:21329:1 39932:6013:1 26374:26373:1 39932:10766:1 39932:26386:1 21329:21348:1 39932:13541:1 6013:7368:1 39932:10617:1 39932:3696:1 39932:5360:1	24
23029	119722	212025600	14	113847:188880:1 10196:146562:1 44341:10196:1 113847:146169:1 119722:179511:1 113847:146164:1 119722:152989:1 119722:152922:1 119722:220256:1 119722:44341:1 119722:148677:1 119722:113847:1 152922:96116:1	5
23030	136937	378691200	10	136937:38789:1 7081:130392:1 136937:44280:1 136937:7081:1 136937:46514:1 44533:43951:1 136937:220257:1 136937:44533:1 220257:162507:1	3
23033	34408	386467200	18	138408:34414:1 34408:138394:1 77951:8127:1 77951:138399:1 34408:206506:1 138394:62768:1 77951:138408:1 138408:138407:1 138402:34430:1 138408:138402:1 34408:5393:1 138402:138403:1 138402:34427:1 34408:201971:1 206506:77951:1 34408:18917:1 138399:34406:1	22
23034	34413	602121600	31	189022:67577:1 207267:207266:1 207267:220268:1 34413:8450:1 67577:216177:1 34416:187424:1 67577:186002:1 34413:8420:1 189021:207258:1 34413:34416:1 34413:150589:1 186002:189021:1 187424:216575:1 8443:116503:1 189022:151752:1 8443:116502:1 8420:207267:1 8420:74532:1 207267:203624:1 34413:22669:1 189022:203626:1 8443:203627:1 203627:14031:1 67577:216571:1 8420:203603:1 34416:8443:1 192257:152201:1 …	19
23035	34417	589075200	11	34417:98945:1 34417:185572:1 98945:152329:1 190136:138397:1 34417:220261:1 185572:185536:1 34417:138426:1 98945:98944:1 190136:138410:1 34417:190136:1	2
23038	172024	248313600	10	162618:220278:1 172024:101065:1 172024:176070:1 220279:129156:1 172024:104314:1 176070:172023:1 172024:220279:1 172024:53335:1 172024:162618:1	13
23039	136755	140659200	10	176890:172028:1 136753:94834:1 94834:172024:1 104324:176890:1 136755:136754:1 136755:104324:1 136754:104316:1 136755:180750:1 136754:136753:1	8
23040	4433	554947200	20	4433:169334:1 4433:184780:1 4432:4372:1 4433:4434:1 4446:4436:1 4433:195519:1 169338:4347:1 4446:220287:1 169334:4437:1 4433:4439:1 4433:4432:1 4444:194267:1 4444:4443:1 4433:62655:1 169334:169338:1 4433:4444:1 4433:97419:1 4433:4446:1 4432:91568:1	8
23042	150932	215049600	14	39461:130109:1 150932:150933:1 88812:88353:1 150932:22745:1 150933:153598:1 150932:150931:1 217826:204555:1 150932:39461:1 204555:104829:1 150933:217826:1 150932:88569:1 217826:88812:1 153598:91907:1	10
23043	111596	531187200	11	39477:67914:1 201650:211445:1 111596:201650:1 78706:39477:1 201650:140655:1 201650:67906:1 67912:78706:1 201650:39479:1 111596:68046:1 111596:67912:1	3
23045	66933	225936000	33	66942:81228:1 66933:70027:1 206109:81311:1 89701:81226:1 89701:128359:1 72325:82476:1 13797:89701:1 81393:87930:1 81312:89735:1 66933:89041:1 81226:81218:1 13797:13778:1 81228:81156:1 89041:31820:1 81218:81309:1 81393:66942:1 81226:13776:1 66933:66939:1 81312:81211:1 206109:81393:1 66933:13797:1 66933:83073:1 83073:81312:1 81211:81217:1 70027:83437:1 81211:81227:1 66933:81159:1 83073:89702:1 8793…	23
23046	88422	615254400	10	220293:115468:1 220293:143972:1 88422:115917:1 82581:208599:1 88422:87764:1 88422:82581:1 88422:220294:1 88422:220295:1 115917:220293:1	2
23047	82623	523238400	27	82623:220315:1 88435:82892:1 82623:199543:1 220324:220328:1 82623:89233:1 7709:7708:1 82623:89231:1 82623:82582:1 82623:82622:1 82592:82572:1 88435:220324:1 7708:83344:1 82623:82712:1 82623:82592:1 82623:7709:1 82623:7710:1 82623:89229:1 82623:160683:1 89233:89227:1 82623:89232:1 88435:89257:1 82623:88435:1 82623:121586:1 82592:89256:1 82592:82578:1 82712:82755:1	99
23048	88429	517968000	13	88429:130315:1 88429:208049:1 88429:196795:1 88429:208583:1 70967:82593:1 88429:88425:1 88429:144149:1 88429:220342:1 88429:87851:1 88429:70967:1 88429:174238:1 130315:82578:1	7
23050	88434	622080000	68	82695:82560:1 82572:89244:1 88434:89249:1 201758:89222:1 90108:82570:1 82570:79025:1 89548:220495:1 220493:82531:1 220494:89254:1 144386:220451:1 89548:82579:1 88021:88030:1 220451:90027:1 88434:82685:1 88434:82580:1 220324:220328:1 90108:22736:1 82579:201758:1 88434:220483:1 88434:220324:1 82570:88204:1 88434:220449:1 88434:88846:1 82579:82571:1 88434:220448:1 88434:220315:1 82695:82699:1 88434:…	253
23051	88435	597283200	88	82551:211867:1 88435:82892:1 90108:82570:1 220494:89254:1 220598:82578:1 88435:130341:1 220319:89248:1 88435:212358:1 198769:82742:1 82700:89949:1 88435:89228:1 88435:220576:1 82570:115790:1 82708:214500:1 207901:205380:1 88434:144386:1 201758:82684:1 201758:217848:1 82570:115905:1 220321:220319:1 88434:82699:1 89548:220495:1 88435:141736:1 88435:82708:1 220451:90027:1 115905:82551:1 220324:22032…	327
23052	88436	577324800	20	220293:115468:1 88436:130315:1 209398:88013:1 220293:143972:1 144273:82504:1 88422:115917:1 209398:144149:1 220293:208599:1 88436:82746:1 88436:89196:1 183608:88422:1 88422:87764:1 88422:220294:1 144273:134937:1 82746:89477:1 183608:144273:1 183608:209398:1 115917:220293:1 88436:183608:1	8
23053	88440	329875200	17	88440:130307:1 88440:220624:1 88440:82869:1 78867:78732:1 69985:82818:1 88440:144125:1 88440:83130:1 88440:55293:1 121277:87679:1 83245:78867:1 88440:70010:1 88440:69985:1 88440:72281:1 88440:211335:1 88440:83245:1 88440:121277:1	14
23054	116163	427939200	22	116163:116281:1 72965:78332:1 116163:132590:1 72965:116217:1 116281:182936:1 116163:169411:1 176900:72965:1 116163:169382:1 72965:120184:1 116281:116206:1 116223:116213:1 116163:143301:1 116163:176900:1 116275:143358:1 132590:169427:1 116163:37617:1 116163:116275:1 116163:116223:1 116163:144765:1 116223:116215:1 116163:154968:1	55
23055	144745	324518400	14	144745:144750:1 144745:149309:1 144745:144776:1 144753:144748:1 144745:144751:1 144745:144753:1 174387:137796:1 144745:174387:1 144744:52664:1 144744:183451:1 174387:174394:1 144745:144744:1 144753:144747:1	17
23056	144750	465436800	26	72965:164355:1 72965:78332:1 164355:156328:1 152083:189555:1 72965:116217:1 144750:144756:1 72965:146649:1 156328:41033:1 156328:120184:1 156328:129653:1 152083:131305:1 144750:152083:1 152083:195003:1 152083:72965:1 72965:116210:1 144750:169414:1 144750:143947:1 176940:155331:1 120184:116159:1 156328:176940:1 152083:144771:1 144750:116213:1 156328:129651:1 131305:142944:1 164355:169404:1	33
23057	144753	449625600	11	144775:60049:1 60049:144758:1 144753:144748:1 60049:144761:1 60049:144760:1 144767:144757:1 144775:144767:1 144747:144773:1 144753:144747:1 144747:144775:1	2
23060	95840	134006400	15	95840:15022:1 95840:220670:1 95818:63293:1 95840:211142:1 95840:220671:1 15022:83870:1 95840:95818:1 220669:220668:1 220670:205872:1 205872:220669:1 205872:84433:1 220668:15023:1 95840:137826:1 137826:220667:1	0
23061	163936	57801600	10	163936:220679:1 163936:108355:1 163936:163932:1 108355:220672:1 163936:108365:1 163936:10301:1 163936:220675:1 163936:220673:1 220675:163927:1	6
23063	69451	62640000	12	69451:90667:1 69451:104350:1 69452:69455:1 69451:69453:1 69451:26980:1 69455:114323:1 90666:69452:1 69455:69454:1 69454:90668:1 69451:132697:1 90667:90666:1	4
23064	104568	537667200	34	84248:198421:1 84248:220690:1 104568:187699:1 220697:220693:1 140431:220688:1 104568:198402:1 84248:140431:1 84248:140429:1 140431:220689:1 220696:27143:1 220697:208722:1 220688:188402:1 160006:73550:1 104568:220692:1 84248:27117:1 104568:220695:1 187694:27120:1 104568:220696:1 104568:220691:1 187699:84248:1 104568:47091:1 220696:220700:1 104568:220694:1 220695:160011:1 104568:206421:1 104568:190…	25
23065	46462	534384000	58	38269:207676:1 46462:38269:1 150734:198426:1 46462:73553:1 207550:37499:1 46457:131334:1 207676:220705:1 205242:47638:1 74627:208723:1 74627:73550:1 46462:207898:1 207676:170627:1 207559:138093:1 207676:84956:1 46457:140489:1 46462:150734:1 46462:46461:1 46462:206419:1 74627:220709:1 46462:104567:1 46462:205238:1 170627:46457:1 46462:104565:1 46462:69539:1 74627:17270:1 44459:167623:1 84955:20755…	27
23066	110610	145497600	32	130253:110619:1 66934:89895:1 169683:121159:1 110619:130113:1 130113:66934:1 110619:115843:1 130112:89902:1 66932:88721:1 110610:22825:1 130113:68032:1 78226:87852:1 131211:71617:1 39438:130112:1 110610:130253:1 188331:188333:1 130112:85061:1 130113:89882:1 188331:110617:1 110619:188331:1 110619:78226:1 188331:110623:1 110619:89879:1 85061:192221:1 68032:66932:1 110610:22769:1 110610:68225:1 1883…	17
23068	9877	406166400	12	126690:45563:1 9877:62635:1 9875:126690:1 9877:9875:1 9877:55944:1 9877:128178:1 9859:9939:1 126690:138248:1 126690:9859:1 126690:55946:1 128178:126689:1	9
23070	58766	276048000	11	58766:143174:1 58766:80686:1 80686:80668:1 58766:130704:1 80686:174312:1 143174:62154:1 174312:80675:1 58766:80656:1 58766:80670:1 80686:80681:1	5
23071	164034	239241600	13	164034:158023:1 164034:130556:1 184656:218288:1 164034:166905:1 184656:213892:1 164034:184656:1 218290:166910:1 184656:81857:1 164034:213871:1 164034:148859:1 164034:218309:1 164034:218290:1	2
23072	218717	365040000	12	218717:220735:1 218717:102160:1 220735:157266:1 218717:157240:1 218717:135157:1 218717:120384:1 157240:44437:1 220735:168433:1 220735:220737:1 218717:181537:1 218717:123621:1	3
23073	192019	273110400	18	105502:33892:1 116742:15096:1 192019:116759:1 220738:187745:1 192019:105502:1 192019:109727:1 192019:116742:1 192019:64495:1 64819:64817:1 64817:64801:1 64732:109777:1 116742:64732:1 192019:211805:1 192019:109692:1 116742:64819:1 211805:220738:1 64732:109742:1	0
23074	143555	202348800	42	143555:148914:1 143591:109692:1 64667:109727:1 143555:184655:1 109692:64861:1 105502:109777:1 184675:143591:1 143595:214345:1 143595:148858:1 143555:148941:1 111295:143595:1 40264:40185:1 148941:148859:1 64667:148745:1 143555:137207:1 143555:116763:1 158024:40264:1 143555:60546:1 111295:180579:1 143555:218289:1 64667:148998:1 184675:116759:1 143595:158024:1 71998:53940:1 64667:111295:1 143555:719…	8
23075	218718	106790400	18	140001:157136:1 218718:211808:1 192043:218284:1 218718:148784:1 71851:148785:1 140001:71851:1 218718:145372:1 175555:192043:1 218718:25847:1 218718:192048:1 218284:83514:1 175555:144592:1 218718:159300:1 175555:164035:1 71851:175555:1 218718:140001:1 140001:148792:1	1
23076	167112	120960000	16	131261:127056:1 131261:184711:1 167112:220741:1 131255:109681:1 220741:192026:1 131261:131255:1 167112:109680:1 131261:150381:1 167112:138613:1 192024:192025:1 192024:192036:1 131255:192024:1 109681:109683:1 167112:126090:1 109680:131261:1	3
23077	164048	60393600	64	164048:137547:1 164048:164069:1 164048:41415:1 63683:159402:1 164048:166088:1 164048:192049:1 181674:176276:1 157116:151552:1 167112:138613:1 187485:41524:1 159402:157136:1 164048:209486:1 201510:220747:1 117594:126076:1 167112:126090:1 192048:181301:1 164048:71525:1 63683:159405:1 164048:181665:1 164048:120696:1 164048:109192:1 187485:128250:1 157136:159408:1 159408:98190:1 160679:60564:1 164048…	62
23079	157147	276048000	15	41488:155512:1 157150:191717:1 157146:220758:1 157149:157150:1 157147:41488:1 157149:166807:1 157147:220759:1 220758:157149:1 157147:126356:1 157147:157146:1 157147:220757:1 157147:157145:1 157147:64403:1 157147:127068:1	7
23080	150380	149817600	16	150380:160124:1 138618:148775:1 107007:148963:1 150380:17674:1 150380:107007:1 17674:138618:1 148775:148814:1 159298:166746:1 150380:166747:1 107007:100211:1 107007:111186:1 148972:159298:1 150380:150381:1 166747:122166:1 150380:148972:1	2
23081	127074	186624000	28	127074:127060:1 127074:127082:1 127074:77786:1 77786:95583:1 127074:143872:1 127074:181578:1 127056:141803:1 127056:157104:1 127056:64472:1 127074:64383:1 131253:181561:1 218272:202230:1 143869:106432:1 127056:141801:1 127053:143869:1 127056:218272:1 181578:127008:1 127054:104239:1 106432:148920:1 127056:127053:1 157131:127054:1 143872:157129:1 143872:131253:1 127056:157131:1 127074:128269:1 1815…	3
23082	34040	494380800	12	34040:220762:1 109595:109600:1 220762:36122:1 67311:109595:1 36235:36271:1 67311:109602:1 220762:36235:1 109600:65991:1 67311:109598:1 67311:67319:1 36235:67311:1	7
23083	54086	70934400	12	165964:198881:1 54054:114929:1 54086:131471:1 54086:54042:1 54086:165964:1 54032:54046:1 54054:198871:1 198881:54054:1 54046:53988:1 54042:54032:1 165964:142495:1	4
23084	118352	553737600	14	118352:138506:1 220765:48841:1 118352:70727:1 138506:215720:1 215721:215713:1 118352:118353:1 118353:118350:1 118352:220768:1 215720:138502:1 118352:220765:1 118353:118351:1 118353:220770:1 118351:215721:1	16
23086	118355	525916800	11	90665:118352:1 118353:118350:1 118355:90665:1 118352:118353:1 118355:113925:1 90665:215723:1 118353:220770:1 118355:90689:1 118353:215721:1 118355:118354:1	18
23087	118356	478137600	10	118354:118350:1 90664:118355:1 118356:94569:1 118355:90665:1 118356:90664:1 118354:118351:1 118355:90689:1 118351:215721:1 118355:118354:1	34
23088	176654	189302400	11	176654:84711:1 174590:206159:1 176654:174590:1 176654:31873:1 176654:925:1 84711:188358:1 188358:174591:1 176654:101049:1 176654:75491:1 174590:174592:1	14
23089	146206	170294400	16	146207:183559:1 146206:42927:1 220796:142651:1 146206:146207:1 91975:83321:1 213676:146209:1 146206:213676:1 213676:131174:1 146207:66882:1 146207:158773:1 146206:184989:1 91975:146202:1 146206:91975:1 146206:202906:1 213676:220796:1	6
23090	153468	510019200	10	153468:78808:1 66149:66144:1 176296:66142:1 66144:66143:1 78808:176296:1 153468:66167:1 153468:66149:1 153468:190451:1 153468:220799:1	6
23091	220800	32400000	11	220800:146390:1 217742:120642:1 220800:159341:1 220800:138590:1 220800:144039:1 220800:220801:1 217742:217741:1 220800:178857:1 220800:217742:1 220800:210403:1	0
23092	89128	86832000	18	89128:90597:1 78241:88978:1 78241:88322:1 68207:83180:1 130271:130279:1 89128:83317:1 83179:83183:1 83183:83185:1 89128:78517:1 89128:83179:1 83179:68207:1 89128:39445:1 89128:68208:1 83179:83181:1 83179:78241:1 78241:130271:1 130279:83182:1	1
23093	104318	136425600	18	176890:172028:1 97907:104130:1 136753:94834:1 104318:136752:1 94834:172024:1 104324:176890:1 104318:138638:1 136755:136754:1 136755:104324:1 136752:97936:1 104316:84557:1 104318:136755:1 104318:97907:1 136754:104316:1 136755:180750:1 136754:136753:1 172024:162618:1	15
23094	172026	86832000	44	97925:97940:1 97925:104216:1 97922:121242:1 10352:10364:1 104216:162199:1 97939:102745:1 97922:102866:1 104213:97925:1 97923:97939:1 97939:97938:1 97923:104213:1 183534:102741:1 162199:97907:1 98285:99993:1 102745:121240:1 104213:97924:1 183534:121243:1 97923:97922:1 183534:97919:1 158049:183534:1 97938:158051:1 97927:97920:1 97907:99991:1 97923:121241:1 97927:158049:1 97923:97937:1 102741:162180…	6
23095	32746	381369600	13	32746:220802:1 32746:49178:1 32746:220805:1 220805:32748:1 220805:48957:1 49177:49222:1 32746:220804:1 220805:32747:1 220803:49177:1 49178:49241:1 32746:220803:1 49222:49221:1	7
23099	52829	217468800	14	40870:27246:1 5770:5772:1 52829:20700:1 52829:14495:1 52829:26372:1 52829:40870:1 20689:5774:1 14495:5339:1 52829:8042:1 52829:5770:1 5772:20689:1 52829:20713:1 52829:14496:1	19
23101	151360	112233600	10	151360:67473:1 67473:130746:1 53115:147691:1 151360:152671:1 151360:53115:1 147691:62185:1 67473:85223:1 67473:151364:1 62185:90438:1	3
23102	103864	515030400	15	103864:103863:1 103863:153614:1 153614:153624:1 101190:153616:1 101191:101190:1 101190:103815:1 103864:35754:1 153614:101191:1 103864:67297:1 153614:101192:1 103864:220821:1 67297:67301:1 67297:103909:1 103864:58784:1	15
23103	81668	235612800	18	81668:82191:1 81668:82207:1 82191:82170:1 82170:82155:1 82076:82078:1 81668:81724:1 81668:82076:1 81668:123663:1 81668:81726:1 81668:81701:1 81668:82208:1 81668:70354:1 82141:82142:1 81668:124259:1 81668:82141:1 81724:82188:1 123663:146962:1	20
23104	81669	222307200	17	81669:81730:1 81725:2986:1 81708:81725:1 81669:81708:1 82193:81721:1 81669:60538:1 81669:82194:1 81669:82193:1 81725:81724:1 81721:81726:1 81669:81728:1 82193:82214:1 81669:82201:1 81725:81729:1 81726:81727:1 81721:82170:1	1
23105	78163	609984000	16	78163:145618:1 208905:180234:1 78163:157495:1 197941:208905:1 196183:197941:1 157495:127546:1 145618:175765:1 196183:157308:1 78163:157461:1 157308:78195:1 78163:168148:1 208905:64551:1 145618:78197:1 175765:196183:1 145618:214192:1	1
23106	168784	353548800	11	111688:111711:1 120777:143909:1 168784:120777:1 168784:158414:1 168784:93986:1 168784:120764:1 120777:111230:1 168784:70848:1 168784:111688:1 70848:121920:1	6
23107	181736	6998400	10	181736:120668:1 120611:99304:1 181736:99390:1 99304:185787:1 99390:99392:1 120665:58851:1 181736:120611:1 120668:120665:1 99392:181744:1	1
23108	212095	144892800	10	212095:95124:1 220845:220843:1 167932:220844:1 212095:220842:1 212095:220846:1 120734:167932:1 220845:181649:1 220843:120734:1 220846:220845:1	3
23109	120609	84412800	22	120609:181648:1 99277:138601:1 152867:99260:1 120609:120733:1 120609:120688:1 138601:152867:1 120609:126972:1 120609:120630:1 120609:58851:1 120609:178709:1 120609:120583:1 120609:219052:1 120609:99277:1 181648:220848:1 58851:120638:1 120609:220849:1 120609:181643:1 120609:185786:1 120609:220850:1 58839:99283:1 120583:58839:1	0
23110	120612	24537600	46	120612:120651:1 120612:120640:1 120612:99332:1 138589:120654:1 120612:92211:1 180663:120667:1 120648:202261:1 138589:181640:1 120683:120646:1 120612:120638:1 120612:120704:1 99332:120622:1 120612:120614:1 99304:120665:1 120614:99258:1 99304:131956:1 120612:99386:1 68480:130517:1 120635:215166:1 99386:199657:1 120610:120670:1 120612:68480:1 120665:120641:1 120612:120680:1 99386:99359:1 120604:1206…	1
30897	165038	500860800	11	101056:141871:1 165038:54826:1 101056:165036:1 141871:223247:1 223247:151901:1 165036:15560:1 141870:210098:1 165038:101056:1 165038:106556:1 165038:141870:1	10
30901	152278	592876800	13	152278:210349:1 152278:94609:1 152278:152262:1 152278:152277:1 152278:191352:1 152278:150751:1 94609:113891:1 142673:127611:1 113888:152258:1 152278:142673:1 142673:113888:1 152278:191278:1	15
30902	152302	565228800	19	152302:152265:1 152278:94609:1 152278:152277:1 152273:152278:1 152302:152273:1 152302:199941:1 113891:154131:1 163321:200324:1 152278:191352:1 113891:113919:1 152302:101590:1 152302:163321:1 152302:152299:1 152273:152294:1 94609:113891:1 152278:142673:1 142673:113888:1 152302:94583:1	24
30905	70638	621475200	18	70638:73570:1 245734:73569:1 73569:127656:1 70571:70570:1 245734:23821:1 70638:58563:1 70638:73564:1 70638:245734:1 58563:152219:1 245734:97181:1 58563:32790:1 73568:73565:1 245734:73568:1 73564:70571:1 23821:70635:1 73568:149159:1 245734:58536:1	10
30906	255687	431568000	17	255687:164460:1 255687:127891:1 255687:247729:1 255687:138206:1 247731:237438:1 212013:211374:1 211373:211376:1 237438:212013:1 255687:233286:1 27891:115549:1 144823:211372:1 255687:153601:1 255687:247731:1 212013:211373:1 212013:27891:1 237438:144823:1	63
30909	258036	402537600	13	258036:254863:1 258036:95941:1 258036:183530:1 198483:162150:1 258036:198483:1 133514:197369:1 198483:198485:1 258036:133514:1 198483:122548:1 198482:253487:1 258036:198482:1 258036:171753:1	4
30910	121863	583372800	12	185281:138186:1 185275:138187:1 121863:113102:1 121863:231973:1 138187:185282:1 185281:122427:1 121863:258039:1 121863:138182:1 138182:109309:1 185282:185281:1 109309:185275:1	6
30911	86144	498700800	12	86190:86146:1 86144:86190:1 86144:87030:1 87030:86753:1 86144:207174:1 86186:86184:1 86144:86189:1 86190:86142:1 86747:86679:1 87030:86747:1 86189:86186:1	48
30912	172235	452131200	76	45108:12667:1 45125:198638:1 79985:136638:1 99171:44973:1 45108:45110:1 44955:44954:1 45106:197568:1 172235:44972:1 44968:43777:1 151806:45114:1 44850:151806:1 164815:190313:1 44854:45766:1 45766:45765:1 155856:172247:1 44846:167179:1 189423:244581:1 45766:45622:1 151806:44968:1 172235:44846:1 45766:44934:1 45112:44977:1 172235:45125:1 172235:100053:1 172235:44854:1 44968:197564:1 45112:45108:1 4…	234
30913	79923	612662400	29	79860:79946:1 79923:79880:1 79894:79867:1 79923:79917:1 136633:136628:1 79909:79919:1 79880:90210:1 79923:79891:1 79894:79606:1 79902:79885:1 79903:79894:1 79923:103495:1 79919:79898:1 79923:79860:1 79923:79865:1 79917:136633:1 79917:79902:1 79871:79953:1 79909:79886:1 79894:79955:1 79923:79909:1 79889:136602:1 79923:79903:1 79909:79889:1 79923:79870:1 79860:79025:1 79923:79888:1 79909:79871:1	21
30914	172245	609984000	129	79894:79867:1 79684:79894:1 80002:79887:1 172244:154393:1 79917:79913:1 79973:79899:1 79900:79946:1 136634:136632:1 79880:90210:1 79969:181821:1 79917:192616:1 79974:79901:1 172243:172882:1 172245:136974:1 79975:105672:1 79973:79895:1 79913:79891:1 105700:105666:1 181827:192618:1 105767:205539:1 79976:79865:1 136633:44888:1 79975:79890:1 172245:172259:1 79994:79990:1 105700:172217:1 105700:105696…	46
30915	136634	619660800	52	172244:126503:1 79900:118770:1 136597:136651:1 136634:79907:1 136634:136599:1 136634:79913:1 136633:79866:1 172244:90222:1 136634:79919:1 136604:118769:1 136634:79992:1 136633:105751:1 136634:136632:1 136601:79877:1 79919:136604:1 136627:105671:1 136595:252839:1 136599:136627:1 136634:79900:1 115713:161255:1 90222:79859:1 161255:89071:1 79992:105668:1 136604:136600:1 136634:115713:1 136632:79881:…	19
30916	136638	599702400	84	79900:118770:1 79910:79919:1 43236:105660:1 136638:103655:1 136601:136625:1 79910:105668:1 72191:90203:1 136634:136599:1 244591:105664:1 136595:91642:1 136633:136628:1 79907:90212:1 79910:79900:1 47552:136596:1 43236:105661:1 136604:118769:1 136638:123503:1 136638:83439:1 136638:136652:1 136601:79877:1 136627:220107:1 79877:105665:1 79919:136604:1 45097:172827:1 43236:136624:1 136638:136653:1 136…	173
30917	79984	582768000	130	79294:79283:1 80002:79887:1 172244:154393:1 79973:79899:1 79986:79929:1 79918:79858:1 136638:83439:1 79969:181821:1 79917:192616:1 79974:79901:1 79984:79272:1 79984:136636:1 244590:45083:1 79973:79871:1 105707:105737:1 79294:79980:1 79973:79404:1 79984:129479:1 79294:79903:1 172243:172882:1 79973:79895:1 45097:44920:1 181827:192618:1 79910:172243:1 136633:44888:1 129479:79294:1 79984:105673:1 799…	78
30918	79986	596678400	14	79865:79866:1 79923:79909:1 79986:79283:1 79986:79918:1 79973:79865:1 79986:79929:1 79986:79915:1 79986:258084:1 79986:79754:1 79986:62734:1 79986:79973:1 79986:79906:1 79929:79923:1	6
30919	237851	412214400	28	237851:148725:1 239699:106435:1 237851:235261:1 237851:239699:1 82148:169501:1 237873:143485:1 237873:218244:1 237851:109753:1 237851:223427:1 218246:148748:1 106435:143503:1 235261:235262:1 218232:218242:1 218232:123364:1 237851:82186:1 218242:159370:1 237873:239698:1 82148:157560:1 82148:226798:1 218232:237888:1 148748:82148:1 169501:237873:1 226798:67290:1 237851:145625:1 237851:218232:1 23787…	5
30920	218242	441763200	11	150648:169509:1 150648:235262:1 148748:82148:1 169501:237873:1 150648:159370:1 218246:148748:1 218242:150648:1 82148:169501:1 218242:218246:1 237873:143485:1	0
30921	218244	544233600	13	235733:226786:1 157524:195953:1 157535:114850:1 199910:169515:1 218244:157535:1 226786:199910:1 213877:235733:1 169515:64558:1 199910:180504:1 213877:226795:1 157535:157524:1 157524:213877:1	7
30922	237873	522288000	14	157535:114850:1 157524:41503:1 237873:218244:1 235733:180504:1 218244:157535:1 213877:235733:1 235733:169515:1 157535:157524:1 157524:213877:1 237873:239698:1 237873:226797:1 213877:235730:1 237873:143485:1	4
30923	235735	578448000	10	226786:232457:1 235735:258090:1 235735:157463:1 235735:226786:1 226786:258089:1 157463:228363:1 226795:258093:1 235735:230774:1 235735:226795:1	22
30924	235736	575856000	10	226786:232457:1 235736:235735:1 232457:227729:1 157463:157471:1 235735:226786:1 157463:228363:1 235736:157390:1 227729:258105:1 258105:157463:1	16
30925	226797	525916800	11	235733:226786:1 226786:232457:1 157535:114850:1 235736:235735:1 226797:157535:1 226797:235733:1 157535:218225:1 157535:258106:1 258106:235736:1 226797:41503:1	0
30927	213088	607392000	10	212358:213082:1 213088:213081:1 203445:178066:1 213083:191777:1 213088:183591:1 213081:213083:1 215345:212358:1 213088:215345:1 213081:203445:1	4
30928	213089	586396800	12	89382:215343:1 215343:213081:1 212358:213082:1 213087:222099:1 213089:213087:1 213081:203445:1 213089:89382:1 215345:212358:1 213089:213088:1 215343:215345:1 213089:222092:1	0
30929	247722	443664000	12	192806:59939:1 85641:187583:1 85641:166453:1 187573:85640:1 192806:59953:1 184905:166488:1 85641:187573:1 184905:192806:1 247722:85641:1 247722:184905:1 247722:195367:1	35
30931	175754	585187200	21	175754:258140:1 41496:234461:1 175754:175758:1 41498:41496:1 157488:220754:1 117361:99856:1 157488:126353:1 175758:157391:1 41498:105476:1 175754:41490:1 157488:99857:1 234461:157454:1 175758:157488:1 175758:143863:1 175758:258139:1 258139:125678:1 175754:117361:1 157488:41498:1 175754:175608:1 157391:258141:1	6
30932	178953	498700800	15	178953:120550:1 112757:112801:1 195775:120529:1 120520:112757:1 112757:112800:1 178953:195775:1 120500:120516:1 178953:71121:1 178953:112649:1 178953:120578:1 178953:120545:1 120516:120514:1 120545:120500:1 71121:120520:1	11
30933	180245	596073600	17	180245:174933:1 180245:143478:1 180245:258147:1 180245:159443:1 186782:90221:1 180245:186782:1 180245:178081:1 180245:180244:1 180245:123098:1 159443:180254:1 180245:143950:1 180245:143741:1 180245:118823:1 174933:180253:1 180245:64522:1 180245:100391:1	4
30934	10331	462844800	40	174995:32089:1 222905:91570:1 184748:193976:1 31734:62668:1 10331:138391:1 222905:195480:1 31732:93450:1 10331:10329:1 30969:31727:1 30969:30954:1 184748:192477:1 10329:207331:1 170851:222905:1 10331:195449:1 211487:195519:1 31732:195484:1 174995:211487:1 4379:184869:1 184862:195483:1 4447:4446:1 10329:170851:1 31734:31732:1 193976:32091:1 30969:31676:1 10331:30969:1 10331:174995:1 30969:49355:1 …	119
30939	218357	478742400	14	103081:103080:1 90978:90980:1 218357:155938:1 148554:88120:1 148554:88121:1 103081:88119:1 198258:90978:1 218357:103055:1 218357:72462:1 218357:103081:1 88119:9920:1 148554:198258:1 218357:148554:1	6
30942	45502	519177600	26	45502:46574:1 32891:15833:1 45502:150745:1 45502:16506:1 9954:17116:1 15833:17112:1 45502:42311:1 45502:29507:1 45502:55773:1 45502:32891:1 45502:9951:1 15833:16508:1 45502:37497:1 15833:17132:1 45502:44202:1 45502:55952:1 45502:38310:1 55952:120038:1 46574:9954:1 17116:37509:1 45502:250506:1 45502:15363:1 15833:17118:1 15833:17311:1 46574:17267:1	211
30943	208432	476064000	11	208432:161064:1 161064:161044:1 161064:143705:1 208432:164665:1 227441:173224:1 161064:160989:1 120158:157673:1 208432:32324:1 208432:120158:1 208432:227441:1	5
30944	195984	462412800	17	22163:122804:1 186744:136977:1 195984:195997:1 195984:178888:1 195984:239418:1 136977:136976:1 22163:17612:1 195984:22163:1 122804:186742:1 199147:186744:1 122804:32217:1 195997:186760:1 17612:84930:1 195984:210416:1 122804:199147:1 22163:186236:1	8
30945	195985	430963200	42	195985:196001:1 186744:32218:1 195985:105771:1 17612:17596:1 199147:186744:1 195997:17612:1 195985:97589:1 145461:239418:1 195997:101465:1 195985:148395:1 196000:32217:1 194324:67622:1 194324:105985:1 195985:111016:1 195985:145131:1 195985:114978:1 17612:84932:1 195985:196002:1 235190:210413:1 195985:145672:1 195985:17614:1 105985:186237:1 195985:195984:1 195985:101466:1 134654:199147:1 105773:19…	17
30946	187937	586396800	13	28325:187943:1 187937:115957:1 115957:187932:1 115957:165425:1 187937:187936:1 126527:28325:1 187937:115486:1 187937:126527:1 187936:79740:1 187937:86474:1 187937:193686:1 115486:196419:1	8
30949	213611	490838400	11	213611:196845:1 213630:94161:1 213611:213610:1 213611:198048:1 213610:213630:1 213634:213628:1 213628:213625:1 213611:213634:1 213611:213635:1 213611:234172:1	5
30950	213615	580953600	10	187085:94161:1 254723:257556:1 213615:187085:1 213615:253332:1 94161:187084:1 187084:254723:1 213615:239692:1 187085:187083:1 213615:257550:1	11
30951	213617	499910400	18	213632:213627:1 213633:213629:1 213632:198603:1 213617:213635:1 213659:213657:1 213617:213659:1 213617:213633:1 213610:213630:1 213634:213628:1 213615:94161:1 213617:213610:1 213628:213625:1 213617:213615:1 213617:213614:1 213615:239692:1 213617:213634:1 213617:213632:1	10
30953	213634	525916800	14	213634:213629:1 213634:231525:1 32710:32737:1 213634:213626:1 213630:94161:1 213634:32710:1 213634:213630:1 213630:213616:1 213634:213628:1 213634:200286:1 213628:213625:1 213626:257347:1 213634:251122:1	19
30954	155745	420595200	14	155759:155758:1 155750:155742:1 155751:225287:1 155750:225218:1 155751:155747:1 225219:155749:1 155745:155748:1 155744:155746:1 155745:225219:1 225219:155744:1 155748:155750:1 155748:155751:1 155745:155759:1	5
30955	258563	418003200	11	258563:19556:1 258563:56058:1 258563:153411:1 48697:33089:1 258563:258565:1 258563:238083:1 238083:170268:1 258563:106252:1 153411:48697:1 153411:53838:1	7
30956	213969	539136000	12	213969:157515:1 213969:213904:1 213969:128735:1 213969:128736:1 128736:64844:1 128736:168171:1 213969:157524:1 128736:214115:1 213969:184693:1 128736:64847:1 128736:148834:1	1
30957	65997	428544000	21	65883:75740:1 36094:30559:1 65934:154641:1 36124:30474:1 66046:36124:1 65997:65923:1 65934:66048:1 65997:224587:1 65997:66046:1 36124:36094:1 65883:66045:1 65997:65934:1 36094:35953:1 65997:66053:1 65997:36053:1 65883:66052:1 65934:65933:1 65934:66044:1 65997:66047:1 65934:65883:1	29
30958	75735	617846400	20	75735:35959:1 65975:65914:1 234089:36045:1 75735:169722:1 75735:65975:1 65975:65970:1 35972:36035:1 75735:191793:1 75735:66034:1 234089:66007:1 66007:36003:1 36003:229306:1 75735:36041:1 234089:36047:1 36003:35972:1 75735:65967:1 112549:112546:1 66007:112549:1 75735:234089:1	7
30959	154673	520560000	10	154673:35979:1 154673:30559:1 30559:30448:1 36270:36108:1 36270:126767:1 36270:75735:1 154673:36270:1 154673:32881:1 126767:35998:1	12
30960	9210	476928000	12	185633:185639:1 223304:8201:1 185633:185638:1 9210:185631:1 9210:223314:1 50982:224122:1 185631:185633:1 9210:50982:1 185631:185641:1 185639:216896:1 9210:223304:1	5
30961	223315	525916800	17	223315:185633:1 223313:5912:1 223313:216894:1 216894:216895:1 223315:223313:1 223315:76996:1 13037:12957:1 5912:21152:1 12957:103236:1 5912:216892:1 223315:218335:1 223315:223314:1 223315:13037:1 216894:35406:1 216894:223312:1 13037:185640:1	4
30963	181042	517968000	11	181042:258579:1 258580:252601:1 181042:196329:1 181042:248833:1 239031:258580:1 196329:210671:1 196329:132768:1 196329:160518:1 181042:239031:1 181042:47689:1	13
30964	121999	456364800	16	81484:99671:1 81482:99646:1 99668:99645:1 89518:99651:1 99670:99668:1 122009:198938:1 99671:99670:1 89518:88890:1 99671:122031:1 122009:81484:1 99645:22799:1 121999:89286:1 121999:122009:1 99670:89518:1 89518:81482:1	5
30965	122001	428544000	24	81247:81256:1 121996:81233:1 81231:81249:1 81240:122023:1 81235:81247:1 122001:110023:1 81235:99661:1 122001:122010:1 122001:81167:1 122001:122005:1 122001:122004:1 122001:122000:1 81240:81235:1 69366:89197:1 121997:81231:1 69366:81240:1 81231:81237:1 122010:121998:1 30743:69366:1 121998:30743:1 121998:121997:1 122001:121996:1 121996:250821:1	4
30966	122007	457488000	21	89286:81259:1 122007:179746:1 69366:81482:1 122025:198717:1 122009:122025:1 122007:122079:1 81239:81250:1 122007:89286:1 122007:69366:1 122007:81260:1 81491:81236:1 81249:122009:1 122007:81249:1 198717:122020:1 69366:81240:1 122007:3161:1 89286:81491:1 122009:99671:1 69366:13789:1 81240:81239:1	15
30967	122052	534384000	39	122052:198705:1 187574:205805:1 81242:90093:1 122052:224819:1 81242:122043:1 122048:81407:1 205797:81232:1 210442:188168:1 205808:99659:1 122052:116790:1 205807:90088:1 187574:122135:1 81407:89742:1 90093:81472:1 205805:88778:1 205807:47642:1 88574:99642:1 116790:81242:1 205805:81318:1 205797:166368:1 187574:205808:1 122052:210279:1 99659:210441:1 210441:122016:1 81318:167875:1 187574:88574:1 122…	30
30968	187345	510019200	13	176495:170946:1 187345:240629:1 187345:78457:1 187345:27891:1 187345:176495:1 176495:187710:1 187345:211368:1 187345:69214:1 187345:163751:1 187345:144274:1 176495:130944:1 176495:138202:1	3
30969	230875	474508800	50	239167:9813:1 51026:253261:1 119636:168699:1 258609:133162:1 51029:9810:1 155482:9808:1 213487:169774:1 50980:185266:1 258609:155482:1 230875:59221:1 230875:169800:1 230875:258615:1 51032:51031:1 230875:75159:1 51026:51032:1 230875:119636:1 230875:255236:1 230875:30715:1 9813:51026:1 42910:75160:1 230875:133219:1 119636:50980:1 230875:239167:1 258609:258597:1 51033:239166:1 133162:247626:1 230875…	43
30971	246679	627523200	19	118277:246671:1 246679:246678:1 246678:85812:1 246675:246672:1 246677:246673:1 118277:246675:1 246679:118278:1 246679:246681:1 118278:118272:1 118278:248869:1 246676:246669:1 246679:118277:1 246679:248853:1 246678:246676:1 246678:246677:1 246678:246674:1 118278:246680:1 246678:242711:1	24
30974	249929	611798400	14	185281:138186:1 204171:238509:1 185283:258667:1 249929:185281:1 252083:203805:1 249929:204117:1 138186:185279:1 204171:252083:1 249929:185283:1 185279:204171:1 138186:185280:1 185280:204173:1 185280:204104:1	4
30975	95027	489024000	11	159980:9175:1 159980:32356:1 159980:217177:1 159980:62738:1 152128:159980:1 159980:148330:1 148330:217179:1 159980:235539:1 95027:152128:1 159980:8467:1	4
30977	137772	587606400	16	137772:204406:1 234324:137770:1 234324:258670:1 234324:109472:1 234324:102439:1 234348:236292:1 234348:236293:1 137774:234325:1 137774:234348:1 137772:137774:1 137772:234324:1 137774:230634:1 89255:82743:1 137772:89255:1 137770:137771:1	10
30978	137774	603504000	15	137774:234362:1 230634:106105:1 234348:236292:1 137770:137771:1 137774:109472:1 230634:234321:1 137774:108044:1 137774:108043:1 137774:145481:1 137774:234325:1 234348:234347:1 137774:234348:1 137774:230634:1 234348:137770:1	6
30979	46443	553305600	23	46443:42352:1 46443:229796:1 46443:212291:1 46443:37498:1 207558:207596:1 212284:212281:1 46443:89720:1 46443:207562:1 46443:207558:1 46443:88888:1 46443:46142:1 46443:140216:1 46443:207769:1 46443:212285:1 46443:207860:1 46443:200703:1 200703:153189:1 207860:89719:1 46443:45882:1 207558:207550:1 207558:199968:1 46443:212284:1	10
30980	46460	600912000	27	46460:190950:1 160537:46434:1 47636:46426:1 30746:17955:1 153189:45685:1 45847:45846:1 45187:46428:1 46460:46437:1 45685:47635:1 46437:37553:1 46460:17258:1 45187:30746:1 46460:46433:1 46426:45933:1 46437:197458:1 46460:46423:1 45187:47636:1 46460:44458:1 46460:45847:1 46460:221865:1 44458:46920:1 46460:201151:1 46460:45187:1 45187:46914:1 46460:160537:1 46460:153189:1	12
30981	92050	524448000	12	92054:65427:1 92054:194357:1 194357:194358:1 92050:92054:1 92058:116994:1 194357:92058:1 92050:92059:1 92050:92051:1 65427:92055:1 65427:92060:1 92050:92048:1	3
30982	96359	545443200	15	37587:46634:1 96359:232892:1 96359:46638:1 96359:47351:1 46638:46653:1 96359:81087:1 37638:37587:1 96359:46639:1 96359:37638:1 46634:46635:1 47351:150742:1 47351:38272:1 96359:96354:1 47351:81085:1	5
30983	109322	489024000	10	162436:84739:1 165005:231974:1 109322:162436:1 109322:226217:1 109322:121867:1 109322:162407:1 109322:109309:1 109322:165005:1 162436:72796:1	14
30984	121864	559785600	16	185281:138186:1 185275:138187:1 121863:231973:1 138187:185282:1 121864:109312:1 138186:185279:1 121863:258039:1 121864:249929:1 121864:121863:1 121863:138182:1 121864:121854:1 138182:109309:1 121864:231974:1 185282:185281:1 109309:185275:1	24
30986	229192	539827200	10	229184:30777:1 122046:229184:1 229192:88886:1 229192:122046:1 122046:204772:1 99644:122019:1 122046:228000:1 229192:236574:1 204772:99644:1	5
30987	99659	603936000	15	99669:30772:1 99659:83971:1 99659:210441:1 205799:205796:1 99659:205799:1 99669:166368:1 99659:81232:1 99659:219264:1 258689:205809:1 83971:89740:1 258689:83969:1 83969:46911:1 99659:99669:1 99659:258689:1	9
30988	210442	603936000	20	224818:81232:1 224818:81343:1 210442:220885:1 210442:204743:1 210442:209750:1 210442:224817:1 209750:209747:1 220885:209405:1 209405:188168:1 210442:89647:1 188168:188144:1 210442:99669:1 89661:209356:1 89661:118621:1 210442:224818:1 224817:188196:1 210442:89661:1 210442:188187:1 188168:188143:1	26
30989	205808	574905600	26	90184:218607:1 210286:122132:1 205797:81232:1 205808:210438:1 205808:99659:1 205808:25788:1 205799:205796:1 205808:205798:1 205808:51443:1 30772:205809:1 205808:210440:1 205797:166368:1 99659:83971:1 122132:219264:1 205798:224811:1 83969:83965:1 205804:205803:1 122132:205799:1 205808:205797:1 205798:83969:1 205796:205804:1 205797:30772:1 205808:210286:1 83971:90184:1 205808:142069:1	12
30990	648	557452800	13	648:119791:1 648:114410:1 648:219608:1 201873:171401:1 648:227739:1 648:214963:1 648:44156:1 648:174614:1 219608:201873:1 648:227738:1 648:227447:1 174614:122441:1	2
30991	258695	407376000	10	258695:29837:1 29837:5666:1 258695:128821:1 5666:101032:1 118987:32113:1 5667:75989:1 5666:5667:1 128821:118987:1 29837:41984:1	6
30992	162416	558662400	10	162409:42367:1 162416:152564:1 84744:162409:1 249926:148566:1 162416:228273:1 162416:249926:1 162416:150601:1 162416:84744:1 162409:42368:1	3
30993	19532	571276800	71	181938:240226:1 150194:258706:1 232438:212977:1 172532:43745:1 181938:172898:1 43756:163562:1 19532:110505:1 124454:17123:1 162663:43293:1 215633:45885:1 19532:172231:1 179290:253775:1 172532:216830:1 19532:19134:1 175392:175341:1 181938:172883:1 172886:160996:1 216830:194559:1 45885:45894:1 172960:139049:1 175392:28637:1 19532:65251:1 162663:124454:1 172125:253770:1 216830:246201:1 45885:172960:…	76
30995	251221	446688000	12	251144:231214:1 251221:231854:1 231854:251210:1 251221:251140:1 251221:252798:1 251221:246548:1 251221:228562:1 251144:246551:1 251221:236836:1 251221:251144:1 251221:200286:1	15
30996	251210	504921600	14	244737:244736:1 244737:244724:1 212251:258728:1 251210:244733:1 244734:120376:1 244734:244737:1 244737:212251:1 212251:180024:1 244734:244739:1 251210:234202:1 244724:244732:1 258728:252782:1 251210:244734:1	13
30997	15758	521769600	24	173218:156952:1 244305:244266:1 248944:258739:1 258736:258735:1 15758:132349:1 244305:243113:1 15758:248947:1 173218:134361:1 173213:244267:1 15758:173228:1 258736:258738:1 15758:229350:1 15758:173221:1 15758:258736:1 118596:173213:1 15758:173720:1 15758:244305:1 258736:185030:1 15758:173218:1 15758:183280:1 15758:248944:1 15758:252234:1 15758:118596:1	23
30998	254960	479347200	10	254960:81347:1 254960:142190:1 254960:142463:1 258742:81351:1 254960:142454:1 254960:235659:1 254960:258742:1 254960:197258:1 197258:135967:1	5
31001	257763	522892800	18	83993:241839:1 257763:258760:1 257763:141389:1 45464:83993:1 141389:134244:1 257763:122133:1 257763:142071:1 142071:256209:1 257763:135108:1 141389:73442:1 142069:83998:1 122133:142069:1 257763:73413:1 256209:142070:1 257763:45464:1 135108:205798:1 83993:134243:1	18
31002	30317	611798400	13	172374:160911:1 30317:172606:1 30317:30319:1 30317:30238:1 30317:162300:1 162300:172374:1 30317:215854:1 30317:216829:1 8233:127574:1 172374:160922:1 30317:8233:1 30319:124567:1	22
31004	242415	466646400	11	242415:216419:1 118022:135845:1 32850:24774:1 24767:24772:1 32850:24767:1 242415:190336:1 24772:134850:1 242415:32850:1 134850:134842:1 242415:118022:1	25
31006	182945	448156800	15	182945:23727:1 24719:24748:1 182945:116206:1 69685:85502:1 182945:24719:1 24719:140180:1 182945:60053:1 24719:182930:1 182945:85505:1 24748:63360:1 24719:127316:1 85505:69685:1 182930:649:1 182945:60036:1	13
31007	222187	590284800	11	222187:239820:1 222187:153953:1 141351:148066:1 222187:258782:1 222187:147974:1 222187:140615:1 222187:141351:1 147974:257126:1 153953:142845:1 257126:163553:1	4
31008	207006	502329600	13	207006:150184:1 207006:147974:1 113928:43373:1 207006:113928:1 207006:8280:1 154104:153953:1 39371:185352:1 207006:178174:1 207006:39371:1 207006:163690:1 207006:149427:1 8280:154104:1	14
31009	230528	440035200	26	155914:69523:1 38271:73100:1 69521:57705:1 73105:155914:1 230528:73108:1 26273:73105:1 155914:69521:1 185286:38271:1 230528:230527:1 155914:69511:1 73105:69482:1 73105:57710:1 73105:104569:1 69482:69509:1 73105:185286:1 69509:73634:1 73634:73642:1 151162:26273:1 73108:26275:1 230528:151162:1 26273:227199:1 155914:170059:1 57705:73643:1 26275:26269:1 73105:151179:1	39
31010	246520	444873600	15	246520:194699:1 246520:246527:1 194699:194687:1 246520:219493:1 181135:194745:1 246520:208287:1 194699:65427:1 194711:203077:1 194699:194711:1 208287:194683:1 246520:190933:1 194745:208288:1 208287:181135:1 203077:239687:1	7
31012	251587	534384000	36	258808:237749:1 258822:253564:1 258810:235003:1 250125:244115:1 250125:257750:1 258822:250126:1 258820:244113:1 244115:136098:1 257746:250122:1 244115:258809:1 258815:204271:1 250125:252132:1 258808:258812:1 251587:253565:1 258813:258815:1 190511:258810:1 258808:258811:1 251587:258824:1 258808:258823:1 258811:250125:1 255915:258816:1 250126:190511:1 251587:252364:1 258809:258813:1 244115:25433:1 …	30
31013	35708	561600000	35	244620:166280:1 41652:41651:1 46813:103928:1 98148:17085:1 41651:98148:1 9947:41663:1 41654:48624:1 200518:44522:1 54145:46835:1 35708:222750:1 166280:35682:1 98167:54145:1 35708:141292:1 35708:41654:1 35682:166290:1 48624:48621:1 35682:9950:1 35708:98166:1 9947:37503:1 35708:244620:1 35682:41652:1 37503:200518:1 35708:145859:1 35708:9947:1 41654:37583:1 35708:46813:1 41651:137398:1 35682:9898:1 …	28
31014	212317	450316800	12	208541:7283:1 135561:214862:1 212317:212325:1 212317:208541:1 212317:209039:1 212317:209040:1 212317:137325:1 212317:135561:1 212317:258831:1 135561:238444:1 212317:244042:1	17
31015	174308	518054400	10	249035:54701:1 174308:248145:1 174308:195318:1 54701:186427:1 174308:62339:1 76634:206277:1 174308:258838:1 174308:249035:1 174308:76634:1	7
31016	195485	594345600	13	195485:170787:1 195485:195484:1 170787:185497:1 195485:49903:1 49903:49607:1 195485:199929:1 4435:93364:1 195485:4435:1 195485:49352:1 49352:170847:1 170847:223099:1 170787:170763:1	23
31017	213279	491443200	26	253550:179982:1 251587:258812:1 213279:253264:1 254307:118669:1 254307:234453:1 254307:190476:1 213279:253560:1 253550:254307:1 253552:253558:1 251587:253565:1 213279:251141:1 253264:10435:1 253550:221138:1 253557:190513:1 213279:253557:1 253555:253564:1 213279:239596:1 234453:253552:1 244158:250124:1 213279:253550:1 253552:253555:1 213279:252761:1 253560:251587:1 213279:244143:1 253555:244158:1	12
31019	216719	578448000	36	216719:258875:1 250125:258814:1 244115:258805:1 250125:244115:1 258807:179980:1 258807:192549:1 258868:253549:1 258862:258866:1 250125:257750:1 258868:204271:1 258869:258862:1 244115:258809:1 253561:216718:1 216718:258867:1 258810:258874:1 204270:258807:1 204269:258868:1 258862:204269:1 216719:190510:1 216719:253561:1 258805:258873:1 258862:204273:1 258811:250125:1 244115:244113:1 258809:258815:1…	16
31020	234453	530150400	15	253558:234460:1 190511:257748:1 234459:190509:1 190512:258883:1 234453:253552:1 234453:190512:1 253558:190510:1 190510:190511:1 257748:190502:1 190510:234459:1 234453:234452:1 190512:253558:1 234453:258882:1 234453:258812:1	15
31021	253552	546825600	14	253558:234460:1 216719:204271:1 234460:234459:1 216719:204270:1 216719:258867:1 253552:258885:1 253552:258883:1 253555:253564:1 253552:216719:1 234459:190502:1 216719:253561:1 258883:253555:1 253552:253558:1	6
31023	254307	520560000	37	258883:258821:1 258808:237749:1 254307:258822:1 190511:258874:1 254307:253551:1 254307:244110:1 254307:234453:1 190511:253554:1 254307:190476:1 254307:237750:1 258812:221371:1 253551:258883:1 258822:253547:1 258812:257746:1 190513:258824:1 258808:258823:1 258808:253558:1 244115:244113:1 190510:190509:1 253552:258885:1 190513:190512:1 234453:253552:1 257746:257750:1 257746:244115:1 237750:118669:1…	12
31024	232325	527126400	19	137772:204406:1 232325:124078:1 232325:234351:1 204406:234347:1 232325:160085:1 105942:234349:1 137774:108043:1 234348:123531:1 105942:230631:1 232325:231833:1 137774:234348:1 137774:230634:1 137772:137774:1 89255:106105:1 234351:137772:1 232325:105942:1 137772:89255:1 234348:137770:1	39
31026	232354	531187200	14	139416:232361:1 232354:31276:1 232354:31269:1 102304:66423:1 232354:139416:1 232361:231273:1 232354:58804:1 232354:206443:1 206443:102314:1 232354:232349:1 232353:102304:1 206443:66409:1 232354:232353:1	18
31027	211327	596937600	19	199450:120931:1 211327:135502:1 118840:14574:1 82130:64562:1 211327:258900:1 211327:235416:1 211327:170253:1 211327:258903:1 82130:199450:1 118840:118398:1 211327:192420:1 211327:118840:1 199450:133775:1 211327:173800:1 211327:179014:1 64562:90893:1 211501:82130:1 211327:211501:1	9
31028	165684	599616000	16	243003:156696:1 243033:243031:1 165684:243003:1 243031:165281:1 165684:243000:1 243042:243034:1 243042:243033:1 165684:243042:1 165684:165683:1 243034:243004:1 243033:173253:1 165684:72814:1 165684:210384:1 243033:196761:1 243004:134282:1	8
31029	95448	576720000	10	95446:143018:1 95448:225527:1 95448:173207:1 95448:95446:1 95443:158269:1 95446:95443:1 95448:238532:1 95448:42369:1 95446:158272:1	8
31030	229137	536457600	11	229137:13832:1 229137:258905:1 229140:13942:1 229137:229138:1 229137:4085:1 13942:13906:1 229140:229139:1 13832:13963:1 229140:13910:1 229137:229140:1	4
31033	193517	575856000	24	193489:182120:1 115958:171872:1 187937:115957:1 182120:187933:1 171873:115479:1 193517:171873:1 187937:86474:1 187950:28325:1 193517:161922:1 193517:88012:1 187937:187936:1 193517:162347:1 187936:79740:1 182120:161897:1 193517:187950:1 115958:187934:1 193517:193489:1 193517:126533:1 86474:178050:1 193517:187937:1 115957:165425:1 193517:115958:1 115957:187932:1	22
31034	131161	560044800	29	131160:168378:1 131161:47600:1 131161:89381:1 131161:90348:1 131161:131160:1 131161:168277:1 249260:168327:1 131161:138143:1 162808:82894:1 131161:25780:1 162808:79980:1 131161:116572:1 162808:82483:1 89381:88582:1 168277:249260:1 131161:79257:1 131161:129737:1 131161:162808:1 73420:168273:1 168277:73420:1 129712:79869:1 131160:168263:1 199178:168326:1 131161:78328:1 131161:199178:1 131161:14056:…	96
31035	129735	615427200	40	129735:129718:1 129733:129732:1 129735:168274:1 139714:139715:1 243227:129707:1 129736:139717:1 129735:129736:1 129744:209170:1 78877:226170:1 129744:193347:1 129734:139719:1 168262:139714:1 129733:249754:1 129711:243227:1 129744:226174:1 129732:79219:1 168274:83342:1 193347:129716:1 129735:129744:1 83342:122615:1 240091:78877:1 129710:168261:1 139719:125230:1 129735:129734:1 193347:168262:1 2400…	56
31036	131166	619056000	12	78729:78924:1 131166:78877:1 168274:168273:1 168273:82964:1 168273:139714:1 83342:168257:1 78877:78729:1 131166:129718:1 83342:129715:1 168274:83342:1 131166:168274:1	25
31038	245312	429753600	22	245312:112035:1 245312:220911:1 164705:245314:1 134461:87701:1 245312:87700:1 245314:226917:1 226917:140341:1 134451:134461:1 245312:224888:1 245312:147441:1 224888:243239:1 245312:224886:1 243986:164705:1 226917:232705:1 224886:226367:1 245312:174151:1 245312:88451:1 220911:140347:1 245314:134451:1 245312:243986:1 245312:245315:1	8
31039	226917	465436800	21	174155:174154:1 226917:232705:1 226917:164542:1 226917:226296:1 226917:225994:1 226296:196766:1 226917:178233:1 226917:174155:1 226917:147438:1 226917:140347:1 226917:125371:1 226917:86289:1 226917:167582:1 226917:141871:1 226296:86765:1 226917:25392:1 226917:157923:1 226917:166045:1 226917:182136:1 226917:140341:1	1
31040	87701	465436800	30	174154:176720:1 130949:219765:1 87701:147438:1 87701:182136:1 130949:167582:1 226296:86765:1 134493:86754:1 226296:182149:1 196781:178233:1 87701:86289:1 87701:157923:1 87701:196781:1 130949:125371:1 174155:207439:1 87701:164542:1 174155:174154:1 87701:196784:1 87701:134481:1 87701:178042:1 87701:130949:1 87701:225994:1 87701:140347:1 87701:174155:1 226296:196766:1 87701:134493:1 87701:140341:1 8…	15
31041	225995	477273600	20	225995:240178:1 225995:213173:1 174153:141870:1 225995:164542:1 225995:4254:1 136274:106538:1 240178:165332:1 164542:210076:1 4254:207464:1 164542:140348:1 225995:136274:1 225995:106556:1 165332:254574:1 213173:144158:1 225995:174153:1 225995:106562:1 144158:199997:1 240178:239246:1 225995:197582:1	15
31042	243606	505958400	19	169928:207274:1 243609:243608:1 207274:233042:1 243609:258939:1 243606:233661:1 243606:156713:1 243606:232696:1 243609:130180:1 232696:243609:1 232696:138038:1 138038:86747:1 243609:243607:1 130180:169928:1 232696:140347:1 226365:165035:1 243606:226365:1 243606:243610:1 243610:254869:1	13
31043	210076	537408000	16	223247:106538:1 210076:211401:1 210076:239246:1 151901:99998:1 211401:223247:1 223247:151901:1 223247:165330:1 99998:100016:1 252571:223246:1 140348:252571:1 211401:254574:1 210076:207413:1 151901:151910:1 239246:152657:1 210076:140348:1	17
31044	232696	514425600	14	232696:187701:1 232696:141871:1 141871:138038:1 130180:207274:1 187701:187710:1 243609:130180:1 232696:243609:1 138038:86747:1 232696:187697:1 243609:243607:1 138038:130116:1 232696:140347:1 187710:187691:1	5
31045	243239	528508800	11	243239:138063:1 250141:250146:1 243239:138213:1 138213:117188:1 243239:250141:1 243239:117190:1 243239:138001:1 250141:254698:1 138063:211088:1 243239:226363:1	2
31046	245025	554947200	10	245025:239526:1 245025:231325:1 245025:255933:1 245025:151254:1 245025:231326:1 258961:258955:1 245025:258961:1 245025:258959:1 245025:258960:1	9
31047	47638	605923200	14	47638:138888:1 47638:225940:1 225940:55804:1 138888:46966:1 47638:23583:1 47638:46965:1 47638:167094:1 200538:201159:1 138888:231989:1 47638:200538:1 225940:225943:1 47638:23572:1 47638:134443:1	21
31048	231992	590284800	14	231992:209241:1 23583:254794:1 231992:227898:1 23583:201160:1 231992:140649:1 231992:167094:1 231992:220057:1 231992:23583:1 23583:46950:1 231992:176883:1 231992:151929:1 209241:102226:1 23583:231989:1	8
31050	179219	521769600	13	205257:47643:1 179219:254952:1 179219:179420:1 179219:215124:1 179219:205257:1 179219:228831:1 179219:46146:1 23672:179215:1 228831:102234:1 179219:46138:1 179219:23672:1 47643:47642:1	9
31051	207741	630547200	12	207741:120123:1 258970:216373:1 207741:46133:1 46109:203685:1 46109:46111:1 207741:226689:1 207741:46109:1 207741:151929:1 207741:37309:1 207741:258970:1 46133:102222:1	8
31052	226691	585187200	14	226691:46939:1 226691:246190:1 226691:179611:1 46109:46111:1 226691:96483:1 207741:46109:1 226691:187839:1 226691:90117:1 226691:207741:1 226691:205255:1 226691:201160:1 226691:81292:1 226691:254952:1	23
31053	205242	574300800	19	200538:3011:1 205242:23573:1 205242:138889:1 47638:225940:1 46939:46966:1 225940:225943:1 231992:220057:1 205242:231992:1 205242:236965:1 205242:47638:1 205242:226695:1 205242:46939:1 205242:191666:1 205242:46138:1 205242:226690:1 47638:200538:1 205242:23594:1 205242:207742:1	30
31054	226709	538617600	13	226709:23666:1 207741:46111:1 226709:96110:1 23666:207741:1 226709:149465:1 226709:23671:1 226709:96514:1 226709:258982:1 226709:179352:1 226709:197314:1 226709:251002:1 226709:55804:1	14
31055	179244	531964800	13	219168:160517:1 179244:219168:1 219168:23593:1 179244:45749:1 179244:196191:1 219168:23670:1 179244:19053:1 23593:23587:1 179244:23550:1 160517:19049:1 19053:228152:1 219168:179422:1	15
31058	206026	456969600	13	206026:209040:1 206026:70252:1 206026:254773:1 258989:119927:1 185916:245007:1 206026:219272:1 258989:238444:1 206026:185916:1 206026:258989:1 185916:96659:1 185916:160053:1 245007:160054:1	38
31059	189422	563932800	22	189422:178169:1 189422:136385:1 189422:30243:1 189422:28713:1 189422:172221:1 178169:179310:1 86743:253774:1 178169:136390:1 28396:28390:1 28713:28396:1 189422:44886:1 189422:172829:1 44886:172216:1 86743:43303:1 178169:28709:1 43303:91694:1 189422:172528:1 86743:165384:1 28713:249138:1 189422:45884:1 189422:86743:1	51
31061	86188	596073600	11	86188:259006:1 86188:22830:1 86216:203809:1 86188:86216:1 259005:86192:1 203809:86181:1 203809:203815:1 259005:137734:1 86188:259005:1 137734:259004:1	3
31062	216852	461376000	22	213427:109175:1 216850:122759:1 216852:230669:1 216852:259017:1 219349:100612:1 216850:109169:1 230669:213427:1 216852:123284:1 101290:184350:1 230669:219348:1 259017:101288:1 122759:161605:1 184350:140454:1 216853:216850:1 230669:100630:1 216850:214415:1 213427:236815:1 216852:216853:1 230669:219349:1 230669:184355:1 230669:101290:1	18
31064	108609	512697600	10	217761:145984:1 105945:108626:1 67669:108625:1 108609:81762:1 108609:168429:1 108609:67669:1 108609:108605:1 108609:105945:1 105945:217761:1	2
31065	124602	494380800	10	124602:87946:1 124602:121198:1 124602:89415:1 121198:148585:1 124602:89420:1 148585:218591:1 218591:89681:1 124602:212969:1 124602:82627:1	9
31067	240053	476064000	19	5952:5916:1 8203:8201:1 240053:239161:1 8203:169056:1 5748:50979:1 240053:8197:1 243639:213482:1 5748:5952:1 240053:41791:1 8197:8206:1 41791:74786:1 169055:243639:1 240053:5748:1 8206:8203:1 243639:50983:1 240053:8200:1 5952:5914:1 8201:169055:1	12
31068	213480	609984000	29	202517:21436:1 213480:259028:1 185735:218337:1 198237:213473:1 185735:185734:1 243637:247960:1 213480:50869:1 198237:198235:1 225624:204835:1 97514:213477:1 202517:5900:1 202517:225624:1 213479:213474:1 213480:35406:1 198237:213479:1 202517:198237:1 185735:218492:1 213480:133217:1 213480:185735:1 169070:169069:1 97514:169070:1 202517:97514:1 213480:247622:1 185735:243637:1 213480:202517:1 218337:…	5
31069	243639	602294400	23	50983:218335:1 216893:185710:1 259033:259032:1 259030:27552:1 243639:213482:1 21147:185734:1 243639:135286:1 218335:185634:1 243639:216893:1 223313:216894:1 223313:21382:1 243639:167337:1 216893:259033:1 218335:218337:1 50983:223313:1 216894:216895:1 243639:259030:1 243639:179139:1 243639:50983:1 167337:21147:1 216893:185723:1 243639:5900:1	5
31070	253305	458784000	13	236627:256042:1 253305:238912:1 253305:179959:1 253305:254917:1 253305:244143:1 253305:231214:1 253305:184888:1 253305:212201:1 244143:237750:1 253305:239598:1 253305:236627:1 253305:228313:1	3
31071	253307	433814400	28	211103:211087:1 149974:234172:1 211107:211103:1 253307:234179:1 253307:239586:1 211124:211099:1 213611:196845:1 253307:239680:1 212201:212254:1 211099:32710:1 239589:212201:1 253307:213615:1 253307:184881:1 212201:211127:1 181761:181757:1 253307:239589:1 211125:211107:1 212201:211096:1 212201:243868:1 239586:213611:1 253307:149974:1 211127:211125:1 253307:212207:1 211127:211124:1 184881:194686:1 …	55
31073	191784	492652800	19	191784:194685:1 191785:210588:1 191784:251224:1 251224:171873:1 194684:224090:1 191784:156322:1 191784:210590:1 236516:95236:1 194678:191785:1 191784:194684:1 256031:251213:1 191784:194678:1 191784:251230:1 194685:236516:1 194683:243892:1 194685:194683:1 191784:256031:1 236516:239655:1	22
31075	243869	539136000	17	243869:115766:1 243869:211071:1 211063:245774:1 243869:211063:1 243869:211086:1 243869:243867:1 130972:130970:1 243869:32737:1 243869:91221:1 210958:211005:1 243869:210924:1 243869:210958:1 210958:211018:1 211071:130972:1 211063:211023:1 243869:115723:1	5
31079	103198	620265600	11	103198:91023:1 103198:197165:1 103198:203633:1 8433:175638:1 103198:117831:1 117831:185678:1 8437:190238:1 103198:152369:1 103198:8437:1 103198:8433:1	1
31080	203387	585187200	32	203387:119320:1 159840:159837:1 203387:213837:1 180494:197941:1 192414:180502:1 199904:168149:1 203387:15461:1 203387:250700:1 199904:192414:1 159840:64491:1 157459:175571:1 203387:12828:1 192414:159840:1 29474:119321:1 250700:259124:1 22522:22463:1 203387:254801:1 203387:203388:1 203387:67170:1 67170:67179:1 180494:29474:1 149815:198368:1 203387:22458:1 203387:22522:1 203387:199904:1 203387:2554…	45
31081	221988	610588800	30	221988:82130:1 221988:193870:1 82130:133775:1 221988:199402:1 221988:213847:1 199402:199442:1 221988:250329:1 223852:240026:1 221988:199449:1 199402:199074:1 214098:214093:1 221988:127548:1 221988:173798:1 221988:210706:1 199074:199072:1 221988:259132:1 221988:199065:1 221988:259130:1 221988:214098:1 199444:223852:1 223855:199444:1 199442:250328:1 221988:142745:1 221988:219601:1 221988:143906:1 2…	2
31083	187951	570672000	17	187950:83461:1 187951:187950:1 187950:28325:1 187951:187937:1 83461:196761:1 187950:187935:1 187951:187949:1 187950:210384:1 187935:187946:1 187951:187952:1 196761:165280:1 187951:187948:1 187951:165684:1 187951:187947:1 187951:196748:1 187951:181309:1	9
31084	187952	570672000	16	187950:28325:1 187950:196761:1 187952:187950:1 187949:259134:1 187952:187951:1 187950:187935:1 187937:187932:1 187952:126529:1 187935:187946:1 187952:187937:1 187952:187949:1 187952:115693:1 187952:196748:1 187952:187947:1 187952:187948:1	3
31085	193690	581126400	15	167267:189608:1 162707:162706:1 189608:189856:1 193690:77512:1 189608:167266:1 189608:161891:1 193690:162710:1 189856:189607:1 189608:191770:1 193690:193686:1 193690:162707:1 171873:86456:1 193690:171873:1 162707:167267:1	4
31086	189200	549504000	15	189200:226011:1 189200:157668:1 140900:43445:1 189200:140900:1 169169:138865:1 189200:162594:1 189200:54826:1 189200:162804:1 189200:162810:1 189200:189203:1 189200:214959:1 189200:169169:1 162594:114331:1 189200:106548:1	6
31088	227972	617846400	21	184507:190053:1 184507:237347:1 237282:237201:1 227972:237298:1 237299:237282:1 114603:184507:1 237298:241401:1 227972:241408:1 237298:237350:1 227972:184413:1 237298:114609:1 227972:91189:1 114616:114603:1 237296:194627:1 227972:237145:1 237298:237295:1 227972:114616:1 237298:237299:1 237295:227977:1 237298:237296:1	57
31089	206678	497491200	14	206678:188158:1 206678:168522:1 188158:248279:1 206678:248966:1 206678:256284:1 241477:227440:1 248279:241477:1 244292:173217:1 188158:244292:1 206678:139183:1 188158:256288:1 206678:118599:1 206678:244291:1	5
31090	241061	523497600	32	72234:36222:1 241056:206634:1 241061:72105:1 241056:158195:1 244542:254744:1 241060:153370:1 241062:210227:1 241062:173642:1 244542:36228:1 254744:254753:1 158195:199339:1 241060:105942:1 72193:72234:1 241056:257835:1 236141:220324:1 241061:241062:1 118803:236141:1 241062:241056:1 210227:244541:1 241061:67260:1 241060:241059:1 241062:241060:1 72234:173638:1 210227:72238:1 241056:118803:1 72238:24…	2
31091	244536	505958400	19	241060:206634:1 198782:213384:1 143776:211324:1 244534:227918:1 241060:244541:1 106151:173647:1 244536:78111:1 227918:198782:1 158201:204406:1 244542:244534:1 244536:106151:1 244536:78129:1 244536:143776:1 241060:244542:1 244536:120948:1 244536:241060:1 244542:158201:1 120948:236064:1	7
31092	238305	481766400	12	238305:126988:1 238305:173681:1 238305:191821:1 173681:180465:1 238305:146650:1 118803:236141:1 238305:199540:1 238305:191824:1 238305:151718:1 238305:118803:1 151718:122973:1	7
31094	96349	587606400	11	96349:96412:1 96349:48065:1 46752:96403:1 254981:259158:1 259158:73755:1 96349:254981:1 96349:254982:1 96349:96406:1 96349:81289:1 96406:46752:1	11
31096	96408	558662400	13	96408:57922:1 252726:57957:1 96408:252726:1 188305:90982:1 96408:254982:1 252726:188305:1 252726:96406:1 201177:259160:1 96408:188309:1 188305:96403:1 252726:201177:1 96408:45404:1	2
31097	96410	516499200	10	46047:96372:1 46056:46047:1 55820:46752:1 96410:55820:1 55820:96338:1 96410:46056:1 96410:151072:1 96410:96409:1 96410:96305:1	1
31098	252726	577929600	13	96406:44713:1 44713:46047:1 252726:57957:1 252726:96412:1 252726:188305:1 44713:57955:1 96406:197248:1 252726:201177:1 252726:96406:1 252726:201178:1 188305:96403:1 252726:121837:1	4
31099	252727	478137600	16	252726:57957:1 96408:252726:1 252727:96457:1 252727:96302:1 252727:24705:1 248147:96408:1 24705:24700:1 252727:96349:1 96408:188309:1 96349:96406:1 252726:188305:1 252727:96410:1 96408:45404:1 45404:24237:1 252727:248147:1	11
31100	177824	576115200	12	177824:177823:1 177824:124161:1 124161:57636:1 177824:177813:1 177824:186113:1 177824:26860:1 177824:191640:1 167781:151045:1 177824:140579:1 177824:167781:1 177824:177812:1	37
31101	244110	544060800	11	228359:228358:1 244115:244113:1 236535:136169:1 244110:228342:1 244110:244116:1 228359:206114:1 228359:236535:1 228342:228359:1 244110:244115:1 244115:136098:1	15
31102	244115	594345600	12	244115:257748:1 244115:244113:1 244113:244137:1 244115:258805:1 258805:258819:1 257748:235003:1 258809:258866:1 244115:25433:1 244115:136098:1 258866:4240:1 244115:258809:1	6
31103	47749	499910400	23	72682:9924:1 47749:9899:1 72684:72900:1 47749:9906:1 9906:9920:1 9924:55880:1 40310:47738:1 47749:72684:1 47749:9923:1 47749:47692:1 9933:14140:1 9906:72683:1 72682:47737:1 9933:9931:1 9933:47739:1 9931:72682:1 47749:40310:1 47749:9954:1 9906:9903:1 47749:214688:1 72682:9910:1 47749:9933:1	11
31104	259171	437011200	14	259171:123646:1 259171:180479:1 168449:180510:1 259171:159857:1 259171:180478:1 259171:111133:1 180479:137203:1 259173:259172:1 64584:168449:1 259171:64584:1 111133:123643:1 259171:259173:1 259171:143781:1	2
31106	72682	537667200	13	72682:14134:1 72682:24229:1 72682:9924:1 72682:47731:1 72682:47737:1 9910:55835:1 14134:3107:1 72682:9910:1 72682:47740:1 72682:47734:1 47737:47732:1 72682:47730:1	16
31107	154557	414633600	11	154557:94913:1 154557:30569:1 154557:30619:1 259180:154553:1 154566:49879:1 30619:154566:1 154557:154555:1 154557:13571:1 259180:154556:1 154557:259180:1	19
31108	75961	624499200	14	75961:34356:1 75961:259190:1 75958:75956:1 75964:75928:1 75961:75974:1 75974:75941:1 75941:75958:1 75964:94987:1 75964:91826:1 75964:225618:1 75974:5156:1 75961:75964:1 75961:75959:1	7
31109	259199	499910400	12	259199:259201:1 259202:232625:1 232625:175757:1 232625:172020:1 172020:259204:1 259201:134426:1 259201:259202:1 259199:142716:1 259199:186239:1 259199:159617:1 259199:103510:1	3
31110	197031	602294400	18	197031:66008:1 75735:35959:1 65975:65914:1 75735:169722:1 197031:36048:1 197031:234115:1 197031:178839:1 66008:66007:1 197031:75735:1 66008:36069:1 65974:65975:1 178839:65779:1 66007:66028:1 197031:36011:1 197031:65974:1 35959:35973:1 75735:234089:1	10
31112	185633	587001600	10	185633:185639:1 9367:21459:1 185633:9367:1 185633:185638:1 21459:61070:1 21459:151296:1 185638:185632:1 185633:258568:1 185638:185636:1	2
31113	240049	613008000	23	240049:220255:1 185735:247960:1 169072:179139:1 240049:243624:1 240049:185641:1 240049:185723:1 202517:225624:1 240049:179137:1 179139:185732:1 179137:218335:1 218335:218337:1 259028:169072:1 185735:218492:1 240049:202517:1 218335:27552:1 218335:185710:1 240049:185735:1 225624:198235:1 240049:259028:1 240049:216895:1 185735:202516:1 216895:185734:1	11
31114	186760	602294400	17	238596:146385:1 195676:127035:1 247546:259214:1 259216:206388:1 186760:238595:1 238595:223444:1 259216:238596:1 195676:235199:1 259216:259215:1 259217:195676:1 186760:186741:1 186760:239952:1 223444:259217:1 186760:208913:1 186760:259216:1 259216:247546:1	2
31115	196001	465436800	16	257296:257298:1 195997:62997:1 62998:84907:1 195997:257297:1 195997:223442:1 196001:195997:1 195997:62998:1 257297:257296:1 196001:238310:1 62998:208894:1 195997:101465:1 196001:191406:1 127045:62995:1 195997:195994:1 62997:127045:1	6
31116	211311	455760000	12	164478:164477:1 85757:175065:1 164478:161269:1 211311:85757:1 211311:175066:1 211311:156707:1 211311:164478:1 156707:156706:1 156707:146577:1 164478:156704:1 156706:157042:1	17
31117	157403	602726400	16	157403:157399:1 157403:197869:1 181569:259223:1 157383:246623:1 157398:157480:1 157403:157397:1 157403:157404:1 157403:157398:1 157403:181569:1 157403:197873:1 157480:214093:1 197869:197874:1 197874:157383:1 157403:157473:1 197869:157504:1	3
31118	195953	625881600	18	214109:160099:1 214109:223902:1 172488:159788:1 157500:169515:1 157500:87024:1 157500:71239:1 195953:58995:1 195953:52086:1 195953:230840:1 195953:214109:1 157500:247604:1 230840:230839:1 223902:138960:1 223902:159896:1 195953:157500:1 157500:172488:1 52086:52082:1	108
31119	162464	591667200	11	188637:259267:1 162464:79511:1 162464:146268:1 162464:141881:1 141881:139484:1 162464:146220:1 162464:259268:1 162464:259269:1 162464:79616:1 139484:188637:1	21
31120	259271	416448000	19	191784:194685:1 259271:208285:1 259271:193506:1 186391:194681:1 194681:191784:1 194678:191785:1 259271:189271:1 191784:194678:1 193506:219493:1 194682:194676:1 259271:186391:1 191784:194684:1 259271:212204:1 259271:194686:1 194685:194683:1 259271:251106:1 208285:231854:1 193506:194682:1	7
31121	201672	629683200	13	259277:259276:1 201672:41062:1 201672:259278:1 207923:45816:1 201672:207923:1 41062:259280:1 226869:113311:1 45816:121673:1 45816:150711:1 45816:259277:1 201672:226869:1 45816:259281:1	13
31122	143039	537667200	10	143039:125495:1 47153:127296:1 72479:145968:1 143039:127301:1 143039:176146:1 72479:47153:1 143039:127938:1 127301:145967:1 143039:72479:1	16
31124	226840	598147200	14	150550:150549:1 250010:250007:1 226840:196961:1 226837:226849:1 226840:150550:1 226840:250010:1 226837:160048:1 226837:137710:1 250010:250009:1 226838:226837:1 150550:150560:1 226840:226838:1 196961:259297:1	22
31125	208248	626918400	21	206514:127585:1 208248:108285:1 208248:189021:1 208248:127589:1 196216:244897:1 208248:203603:1 208248:206538:1 127589:209431:1 206538:206537:1 206514:139109:1 139111:197159:1 206514:206513:1 208248:152231:1 108285:152421:1 209431:208246:1 208248:196216:1 206514:75108:1 206537:206514:1 208248:139111:1 206514:194175:1	12
31126	73109	499910400	11	73099:58930:1 51038:58929:1 73106:73099:1 73109:73102:1 73109:51038:1 73102:73104:1 51038:58962:1 73109:73638:1 73104:73106:1 58929:58927:1	10
31127	239569	449712000	10	245025:239526:1 239485:239501:1 239569:228397:1 239569:239520:1 239576:245025:1 239520:239485:1 239520:239503:1 239501:239500:1 239569:239576:1	6
31128	131210	476064000	12	131210:88968:1 89370:89358:1 89358:83207:1 89358:121185:1 131210:222056:1 131210:164467:1 164467:89442:1 88968:121194:1 131210:89370:1 88968:89360:1 131210:219630:1	8
31129	89369	518659200	15	121186:121174:1 219792:211365:1 121189:88053:1 89369:89368:1 89369:219792:1 89369:117007:1 89359:121186:1 89368:89367:1 89369:144261:1 144261:122119:1 89367:89352:1 89369:89359:1 89369:89356:1 121186:121189:1	10
31131	254962	432172800	16	254962:81384:1 252007:46833:1 252007:90266:1 254962:175435:1 254962:190327:1 190327:119691:1 183008:231052:1 254963:252007:1 254962:254963:1 46833:222794:1 254962:183008:1 254962:106708:1 257727:257726:1 190327:257727:1 257727:253543:1	12
31132	90261	592876800	19	90170:90175:1 90261:51450:1 90261:90170:1 222792:222797:1 90170:90187:1 221201:221200:1 222797:238772:1 90261:207923:1 90170:90173:1 90261:222792:1 221202:221201:1 90261:221203:1 90261:222798:1 222798:222796:1 222792:221202:1 90170:90177:1 90261:231053:1 90261:203952:1	16
31133	254964	566524800	11	254964:90980:1 254964:3108:1 254964:252217:1 200973:231003:1 200973:221203:1 200973:45954:1 254964:200973:1 3138:48468:1 221203:3122:1 200973:3138:1	6
31134	90266	566438400	15	39124:55796:1 39124:113385:1 90266:39124:1 90266:90170:1 90266:113387:1 46919:73206:1 90266:183017:1 90170:90178:1 39124:44458:1 90266:183002:1 90266:113384:1 44458:46919:1 90266:113391:1 113391:113388:1	6
31135	252007	524102400	20	252007:46833:1 252007:160684:1 252007:136038:1 252007:90266:1 252007:251265:1 90261:90170:1 221204:221203:1 46833:72915:1 251265:73196:1 213113:207923:1 252007:213113:1 251265:90261:1 90170:47675:1 252007:73673:1 73673:221202:1 252007:206848:1 90261:222798:1 221204:51450:1 73673:221204:1	18
31136	79927	607392000	14	79927:124776:1 79397:217896:1 124776:79257:1 124776:217897:1 79397:79950:1 217896:79227:1 79397:79238:1 217897:79869:1 79950:79948:1 79401:79255:1 79950:79384:1 124776:79401:1 79401:79397:1	22
31137	129719	504921600	45	83365:131160:1 226171:80033:1 129719:168251:1 83357:83361:1 226171:79925:1 129735:129736:1 129719:83474:1 131166:168274:1 73425:168309:1 89578:168278:1 129719:125649:1 129719:89714:1 83361:83353:1 83362:83365:1 226171:130410:1 83357:78876:1 125643:90349:1 168274:83342:1 78876:129739:1 168298:89578:1 129719:83357:1 129719:78777:1 129735:129734:1 226171:129735:1 129719:125232:1 131166:129718:1 8957…	103
31138	129738	622684800	35	168273:87888:1 129733:129732:1 139714:139715:1 243227:129707:1 90348:139719:1 129744:193347:1 168262:139714:1 129738:83342:1 168273:129704:1 129733:249754:1 129711:243227:1 129738:129340:1 129734:240091:1 129744:226174:1 193347:129716:1 83342:122615:1 240091:78877:1 240091:129711:1 193347:168262:1 193347:129715:1 129738:129718:1 78877:168271:1 129738:129744:1 129738:174651:1 129704:139713:1 17465…	32
31139	79980	617241600	19	79919:79874:1 172244:126503:1 79910:105738:1 79980:105641:1 79910:79919:1 79980:79992:1 90222:79859:1 79980:79910:1 79992:105668:1 79980:79908:1 79980:172244:1 79919:79898:1 79980:79284:1 172244:90222:1 79980:79886:1 79980:105699:1 172244:47591:1 79980:122965:1	1
31140	168276	588211200	63	168276:79680:1 123318:123309:1 129589:79076:1 168276:79923:1 129083:44472:1 168276:226166:1 44472:78939:1 78807:79268:1 168276:121054:1 168276:82894:1 129946:79235:1 129537:82483:1 129589:82895:1 172656:79232:1 79401:79238:1 168276:79921:1 79687:79265:1 129589:79754:1 129589:123504:1 129589:79687:1 79687:129946:1 168276:79980:1 168276:99203:1 168276:189383:1 79980:105641:1 82483:191063:1 129083:1…	77
31143	179748	602121600	12	179748:47373:1 239384:46316:1 259363:179486:1 179748:154102:1 179748:179595:1 179748:218761:1 239384:259363:1 46316:254978:1 179748:239384:1 46316:45815:1 239384:178510:1	15
31145	162417	578448000	19	132809:79477:1 162417:160047:1 162417:47172:1 162417:79488:1 162417:79640:1 162417:38246:1 163078:122401:1 162417:79624:1 47172:132809:1 79624:122427:1 162417:150696:1 132809:163078:1 162417:146228:1 162417:79714:1 79624:157943:1 162417:153400:1 162417:151839:1 162417:102979:1	7
31146	45766	482371200	20	45766:182000:1 244581:181831:1 44936:45097:1 45763:43393:1 45766:45895:1 45766:45622:1 45766:197564:1 43468:44936:1 45766:44934:1 45766:28835:1 45766:244581:1 45766:44955:1 152021:181788:1 45766:45765:1 45763:152021:1 45895:45763:1 45895:45887:1 45097:44923:1 45766:43468:1	19
31147	47291	591235200	20	47291:73594:1 47291:154155:1 37570:121544:1 47291:37534:1 47348:121546:1 121543:37498:1 47291:47348:1 37498:37471:1 57949:116902:1 37566:37541:1 47291:37566:1 37570:121543:1 47291:207568:1 47348:47353:1 37570:121545:1 121546:37570:1 47291:44414:1 47291:41865:1 47291:57949:1	3
31148	47292	591235200	12	37570:37544:1 47292:41865:1 37570:47512:1 37544:37498:1 37544:37531:1 47292:37541:1 47292:37570:1 47292:47285:1 47292:113404:1 47292:207568:1 37544:38639:1	6
31149	121559	536803200	37	21268:47286:1 47293:37618:1 147419:38644:1 113283:121547:1 37618:147419:1 63346:38638:1 37584:44542:1 41876:47287:1 63346:38639:1 121559:37584:1 37570:37544:1 113283:21268:1 121559:121633:1 41876:47347:1 47286:47292:1 121559:188528:1 121638:41876:1 121546:37570:1 147419:121546:1 121633:121638:1 38639:37511:1 37544:113285:1 121559:259364:1 37544:37498:1 121547:63346:1 121559:113283:1 37619:121548:…	9
31150	45621	482371200	11	45621:209380:1 45621:189405:1 44968:172827:1 45621:44968:1 45621:130316:1 197564:44923:1 44968:44955:1 45621:31765:1 45621:44945:1 44968:197564:1	54
31151	197564	524448000	13	44925:44923:1 44923:43333:1 44936:45097:1 197564:45135:1 46603:44925:1 44925:44920:1 43333:189451:1 197564:46603:1 197564:44936:1 44936:207086:1 197564:181982:1 197564:181981:1	14
31152	197568	573696000	27	197568:152021:1 44920:216779:1 44938:181788:1 189444:207065:1 44936:44932:1 45097:189404:1 207065:12176:1 44936:206988:1 197568:181829:1 197568:45771:1 192901:207086:1 197568:44918:1 44932:44938:1 197568:45105:1 206988:192901:1 207065:213727:1 45105:252865:1 44932:189444:1 44918:43363:1 206988:43755:1 197568:44936:1 192901:45097:1 45105:136637:1 197568:79930:1 207065:213729:1 189404:44920:1	65
31153	74067	605145600	16	65965:169719:1 74067:178839:1 62367:73906:1 65965:65964:1 65965:74082:1 65965:73956:1 65966:62367:1 65965:87029:1 74067:244837:1 65779:65966:1 74067:191793:1 178839:74066:1 74067:65785:1 65779:65965:1 74066:65779:1	9
31154	184462	523238400	10	184462:91027:1 184461:184460:1 184462:184461:1 184461:86900:1 184460:247721:1 184460:120375:1 120375:86914:1 184461:244011:1 247721:259375:1	12
31156	113385	621820800	20	73671:73670:1 46919:113409:1 46919:46911:1 46919:95909:1 112418:197533:1 95909:112418:1 113385:31932:1 113385:73671:1 113385:46919:1 113385:46914:1 73671:17080:1 51441:197534:1 46919:73206:1 46919:46209:1 73206:183276:1 113385:51441:1 113385:113379:1 113385:113408:1 113385:197535:1	29
31157	113394	537667200	15	46764:205806:1 113394:113382:1 113394:47694:1 122106:45798:1 113394:47648:1 113394:113392:1 113394:148616:1 113394:113384:1 113394:46764:1 113394:44458:1 47648:215124:1 44458:46919:1 113394:113385:1 205806:122106:1	6
31158	209427	584582400	13	203046:235553:1 209427:134108:1 134108:134096:1 209427:8420:1 209427:40056:1 209427:8444:1 8431:8412:1 209427:108287:1 209427:203046:1 203046:8431:1 8420:4140:1 209427:139111:1	1
31159	234591	452131200	40	234591:234707:1 234707:234601:1 234586:231420:1 254230:251907:1 234683:256398:1 234591:254230:1 231417:231426:1 231420:231385:1 231429:128416:1 234707:231417:1 234591:210949:1 234707:234706:1 251542:254255:1 234612:234757:1 234591:211120:1 128416:244012:1 234695:211101:1 234612:128407:1 234612:234600:1 234591:239041:1 234707:231429:1 254230:251542:1 234695:231422:1 251906:211106:1 251542:234695:1…	55
31162	234695	529545600	30	231422:184430:1 234695:251531:1 234689:251511:1 234695:234680:1 222167:251541:1 211101:211069:1 234695:234689:1 234695:222168:1 251510:222167:1 251510:89516:1 251556:243527:1 234695:231385:1 211101:251799:1 234695:234736:1 234695:248596:1 234695:211101:1 251510:222169:1 222168:139184:1 222167:222170:1 234752:251510:1 234695:231422:1 234695:251556:1 222167:234677:1 222167:251447:1 251511:251800:1 …	37
31164	193069	606355200	17	252619:252048:1 197514:127281:1 193069:59120:1 193069:252047:1 193069:182270:1 248509:59112:1 59120:206846:1 193069:206844:1 193069:121534:1 38649:99429:1 193069:248509:1 197514:21221:1 193069:197514:1 193069:38649:1 193069:252619:1 248509:238998:1	6
31165	197517	574905600	20	160518:197461:1 197517:113388:1 160518:228908:1 197517:160518:1 197517:259400:1 193069:59120:1 150913:252047:1 150913:206844:1 197517:113384:1 59120:206846:1 160518:150913:1 160518:193069:1 197517:42643:1 193069:127281:1 150913:197472:1 252047:178726:1 197472:197466:1 150913:181040:1 197517:136038:1	7
31167	207086	619142400	10	207086:12176:1 213714:216779:1 45076:44841:1 207086:213714:1 44899:45076:1 45076:44840:1 207086:189451:1 207086:213727:1 213714:44899:1	16
31169	136637	599702400	64	79900:118770:1 43236:105660:1 79910:79919:1 136597:136651:1 79910:105668:1 136634:136599:1 136633:136628:1 136637:136607:1 79910:79900:1 90210:91642:1 136637:45097:1 136627:105671:1 79919:136604:1 136637:136634:1 79907:126505:1 136599:136627:1 45097:172827:1 136627:47590:1 136637:136594:1 136643:79989:1 244591:136387:1 136637:136653:1 79877:43236:1 79981:79910:1 79910:136632:1 136644:136645:1 136…	90
31170	45636	476928000	54	44977:244583:1 45895:95625:1 45636:44968:1 45636:44964:1 44955:44954:1 44945:43760:1 31767:47469:1 146177:182000:1 44968:43777:1 146177:43524:1 197554:44935:1 45636:197554:1 45895:45763:1 45766:45765:1 45636:43784:1 44955:44943:1 79984:136638:1 45636:142020:1 43760:43761:1 45110:45762:1 45636:44977:1 44928:181831:1 45636:45114:1 45636:79984:1 44968:45887:1 44964:44930:1 45636:189423:1 44964:44953…	65
31172	196367	537408000	10	160965:162661:1 196367:111683:1 157671:162585:1 86251:162317:1 196367:157671:1 161014:162592:1 162592:160965:1 86251:161014:1 196367:86251:1	2
31173	58246	584928000	17	25989:25971:1 58246:190108:1 58246:149165:1 28437:221482:1 28437:54985:1 58246:167333:1 149167:25995:1 149167:30231:1 25989:25975:1 58246:190106:1 58246:165302:1 30231:30232:1 25995:25989:1 25989:22701:1 58246:28437:1 58246:149167:1	12
31174	197519	527126400	17	197519:47504:1 47504:47496:1 197519:37644:1 197519:113385:1 47498:73672:1 47498:37540:1 197519:17105:1 197519:113387:1 197519:197482:1 197519:47522:1 197519:148616:1 197519:24302:1 47498:37573:1 197519:132392:1 197519:47498:1 47498:84004:1	17
31176	259426	421891200	13	259426:173443:1 173443:191224:1 191224:100751:1 259426:72301:1 191229:191231:1 109448:191233:1 191224:100747:1 191224:191229:1 191226:191228:1 191229:100752:1 191229:191226:1 191228:109448:1	7
31177	191226	495590400	10	100750:109448:1 191226:100753:1 109448:191233:1 191233:191227:1 191226:100752:1 100753:191231:1 100750:191228:1 100753:100750:1 191226:259434:1	4
31178	246527	490838400	25	246527:194744:1 184888:177297:1 88315:211084:1 255988:218691:1 246527:238890:1 194735:194733:1 88315:194745:1 246528:88315:1 246527:5155:1 246527:251139:1 238890:246528:1 211084:194735:1 238890:246548:1 177297:198207:1 88315:194737:1 246527:194743:1 238890:255988:1 198208:198204:1 198207:184890:1 198207:194736:1 177297:198208:1 88315:211073:1 238890:184888:1 238890:194689:1	13
31179	211082	609984000	15	210829:130972:1 211082:211025:1 130968:211046:1 130972:130970:1 211082:142163:1 130968:210875:1 211082:210829:1 211082:178436:1 211082:210942:1 211082:211026:1 211082:210922:1 142163:130968:1 211082:211002:1 210875:130978:1	9
31181	185083	451526400	11	185083:185085:1 185083:185081:1 185083:46646:1 185079:185080:1 185083:48568:1 185081:185084:1 185083:185079:1 185083:119809:1 185083:20829:1 185083:125996:1	2
31182	179901	494380800	15	179901:206748:1 179915:179924:1 206748:206747:1 259453:184462:1 184462:184461:1 179901:259453:1 179915:244011:1 179914:22830:1 184460:120375:1 120375:179914:1 179915:184460:1 179915:259375:1 259453:179915:1 179915:86900:1	12
31185	221426	584582400	13	33938:33933:1 33942:33931:1 221426:33948:1 221426:33928:1 221426:167894:1 33961:33938:1 221426:28263:1 28263:33955:1 221426:33959:1 221426:33961:1 221426:33944:1 221426:33942:1	6
31187	226181	507772800	52	226184:226180:1 131576:205743:1 226181:205726:1 131574:110144:1 145487:123096:1 226181:205738:1 111123:131578:1 131578:145487:1 131578:259483:1 226181:259484:1 72246:123100:1 226181:108061:1 131578:131573:1 51008:228650:1 145487:82809:1 226181:120483:1 131576:111123:1 123001:72246:1 226181:143735:1 120551:33870:1 205738:259485:1 131578:228649:1 226181:123006:1 41472:95743:1 226181:131576:1 226181…	20
31188	161002	623203200	12	161002:134284:1 161002:160875:1 161002:160927:1 134284:243005:1 161002:210814:1 161002:126545:1 161002:215297:1 160927:58489:1 161002:134285:1 161002:126521:1 161002:126510:1	18
31189	156726	605923200	19	156726:196761:1 156726:165282:1 156726:207426:1 156726:165640:1 156726:210807:1 134286:193915:1 210807:165082:1 156726:173253:1 156726:178323:1 165082:242998:1 156726:138137:1 178323:243111:1 178323:164783:1 156726:134286:1 156726:243031:1 164571:178319:1 178319:164570:1 243031:164571:1	52
31191	187508	602294400	10	187508:173209:1 78817:248986:1 78817:126507:1 78817:138197:1 187508:144155:1 187508:213174:1 78818:78817:1 248986:134354:1 187508:78818:1	10
31192	210824	590284800	12	210824:243008:1 134286:243004:1 165281:243002:1 210824:210821:1 210824:243033:1 165281:243001:1 165281:210814:1 243033:173253:1 243033:165281:1 210824:134286:1 243033:83461:1	6
31193	210830	584928000	24	210830:153098:1 243003:243001:1 210824:243033:1 156726:134286:1 165281:210814:1 210830:210824:1 243033:83461:1 243033:243031:1 134286:243004:1 243031:178319:1 243033:173253:1 243003:243002:1 153098:164785:1 243001:165082:1 134286:193915:1 210824:210821:1 210830:243003:1 210824:243008:1 243031:165281:1 210830:156726:1 210830:126507:1 210821:243005:1 210821:210807:1	13
31195	134295	575856000	18	193915:193914:1 193915:134282:1 134295:187508:1 243003:243001:1 78817:126507:1 193917:165282:1 187508:78817:1 193917:165281:1 193917:193915:1 165282:77461:1 187508:144155:1 193915:138197:1 243003:173209:1 134295:243003:1 134295:193917:1 243003:243002:1 134295:173219:1	16
31196	134299	537667200	75	134299:211216:1 173248:243009:1 210835:187512:1 216940:210830:1 126532:134290:1 78817:126507:1 134299:173248:1 165687:126531:1 187508:78817:1 187512:232028:1 226195:127302:1 173219:210817:1 88542:122139:1 134299:240823:1 187512:138084:1 156726:134286:1 88548:88542:1 134299:88548:1 210830:210824:1 161271:243021:1 134299:216940:1 173248:138118:1 198040:187507:1 243033:83461:1 134299:187522:1 134299…	103
31197	134302	527126400	23	134302:153098:1 132349:224875:1 134299:134309:1 134302:134358:1 134296:134286:1 210823:210817:1 134302:134296:1 134302:134299:1 134302:134298:1 134302:134292:1 153098:164785:1 134299:134295:1 165348:226195:1 134299:134294:1 134302:15866:1 134294:165348:1 134302:132349:1 78817:134284:1 165348:210823:1 134296:78817:1 134309:134283:1 134302:126538:1	19
31198	187514	524448000	51	173225:187950:1 210821:165282:1 134299:211216:1 173248:243009:1 243020:134303:1 187514:134299:1 243034:83461:1 134303:134358:1 134299:173248:1 134299:210821:1 83465:243035:1 134290:134284:1 187950:210384:1 134299:240823:1 134366:134287:1 187514:134288:1 134299:216940:1 134299:187522:1 210821:178321:1 134284:243005:1 173222:175438:1 83461:196761:1 134286:243004:1 134303:134290:1 187522:165686:1 16…	22
31199	134305	512697600	46	134299:211216:1 173222:173223:1 134305:58440:1 134303:134358:1 187508:78817:1 134305:134299:1 134311:134288:1 134305:134311:1 187522:165687:1 134299:216940:1 134299:187522:1 134305:173218:1 134305:213176:1 134305:173254:1 138118:196761:1 210821:178321:1 173222:175438:1 134305:173216:1 134303:134290:1 134305:134366:1 165687:210821:1 165687:134286:1 134295:193917:1 134305:134304:1 187522:243117:1 1…	31
31200	165687	574300800	39	243003:243001:1 165687:126531:1 156726:134286:1 165281:210814:1 134309:165640:1 165687:210824:1 243004:134282:1 243033:83461:1 210821:178321:1 243033:243031:1 173253:243111:1 126531:126696:1 83461:196761:1 243029:243007:1 134286:243004:1 243042:243034:1 165684:243042:1 196761:165280:1 243033:173253:1 243003:243002:1 210821:138083:1 196761:178319:1 126531:165684:1 165684:243003:1 134286:193915:1 1…	23
31201	122149	560995200	12	122149:88862:1 88573:94876:1 122139:122138:1 88542:122144:1 122149:88542:1 88573:122147:1 94876:122140:1 88542:88573:1 122149:121966:1 122149:88548:1 122140:122139:1	8
31202	161271	550108800	27	165687:196761:1 161271:161267:1 161271:243021:1 161271:165200:1 198040:187507:1 161271:153098:1 165687:165281:1 164539:66501:1 243126:165640:1 161271:126526:1 165687:178321:1 178321:164571:1 153098:164785:1 164785:164783:1 161271:167768:1 161271:198033:1 161267:81473:1 161271:165687:1 161271:125441:1 161271:164539:1 161271:243126:1 165687:243029:1 198033:198040:1 161267:165283:1 161271:165686:1 1…	44
31203	134310	530755200	19	134310:134359:1 134361:55867:1 219978:115532:1 134310:173248:1 134310:239200:1 134310:134361:1 134310:132349:1 134309:134283:1 134310:173224:1 134310:134309:1 134310:134292:1 134310:219978:1 134361:256284:1 115532:236751:1 134361:243009:1 134310:134365:1 134310:86377:1 132349:215302:1	1
31204	243020	530150400	43	210821:165282:1 173225:187950:1 243020:211216:1 210384:165640:1 210821:243004:1 243020:134303:1 243020:88548:1 173219:210817:1 83462:83461:1 134290:134284:1 88548:88542:1 165281:210814:1 210821:178321:1 134284:243005:1 83461:196761:1 134303:134290:1 243020:196763:1 243020:243124:1 134295:193917:1 243020:134309:1 243020:210821:1 153098:164785:1 243020:153098:1 83462:210384:1 165684:243003:1 243020…	62
31205	242992	524102400	12	134299:165687:1 126531:165684:1 165684:196761:1 242992:62831:1 242992:134299:1 165687:126531:1 165684:165281:1 134299:243021:1 134299:187512:1 165687:243029:1 165687:210824:1	7
31206	243042	612662400	16	196761:243019:1 165280:165082:1 173253:243111:1 243042:210807:1 243033:243031:1 243031:165281:1 243042:243034:1 165281:243002:1 243042:243033:1 165082:242998:1 196761:165280:1 243033:173253:1 243033:196761:1 165281:134282:1 196761:234824:1	4
31208	206766	462412800	15	209116:128356:1 209116:182137:1 182137:165890:1 206766:209116:1 128356:224475:1 182137:232773:1 182137:206786:1 232773:142479:1 206766:259519:1 206766:134497:1 206766:206768:1 206766:165863:1 206766:206172:1 206766:259522:1	18
31209	256654	609984000	12	259573:259563:1 259556:259573:1 259564:259561:1 259573:259574:1 256654:259571:1 256654:259560:1 256654:179976:1 256654:256652:1 256654:259564:1 259560:259556:1 256654:251650:1	46
31210	114365	562723200	13	162417:160047:1 114365:102989:1 114365:204114:1 162417:79624:1 79624:122427:1 160047:204105:1 114365:114363:1 114365:162417:1 114365:44157:1 79624:157943:1 44157:44156:1 162417:102979:1	9
31212	100602	624412800	15	100384:118751:1 100602:14068:1 32486:90854:1 100602:32486:1 100384:100366:1 100384:118747:1 100602:49805:1 100602:74211:1 100602:203555:1 100384:113433:1 74211:118750:1 100384:32482:1 100602:100384:1 100602:168828:1	12
31213	251595	583718400	11	251595:251504:1 251595:244128:1 251595:228323:1 244131:251594:1 251504:251455:1 251448:251586:1 251595:251448:1 228323:244131:1 251586:251605:1 251605:251583:1	2
31214	44424	595555200	32	44424:38230:1 45186:37553:1 46471:207675:1 148610:142994:1 44424:38471:1 44424:148610:1 30746:17955:1 44424:205007:1 46471:160538:1 44424:179713:1 45186:74615:1 45187:46428:1 207674:200457:1 113404:207282:1 46471:113404:1 44424:207528:1 44424:45187:1 46471:74624:1 44424:45186:1 44424:207557:1 45187:30746:1 44424:207655:1 44424:46423:1 44424:259603:1 207282:190950:1 44424:37480:1 46471:207674:1 44…	115
31215	44435	598492800	40	207675:44417:1 46471:207678:1 44435:46471:1 44435:259649:1 46471:207675:1 44417:200904:1 141228:140479:1 44417:38471:1 259649:172877:1 259648:207995:1 200459:207672:1 46471:160538:1 44435:140494:1 190355:205222:1 113404:207282:1 46471:113404:1 44435:207656:1 44417:73387:1 44435:151027:1 44435:44418:1 44435:190345:1 172877:190355:1 44417:259638:1 140494:30746:1 46471:207674:1 46471:200902:1 44435:…	147
31216	111572	553737600	16	111572:89391:1 111572:89411:1 87946:90041:1 89398:40325:1 89681:86418:1 111572:259654:1 89409:87946:1 111572:40330:1 89411:89409:1 87946:89681:1 89391:89398:1 111572:216637:1 89411:40329:1 89409:90012:1 111572:89404:1	5
31217	191648	623203200	10	141043:211597:1 96877:211599:1 191648:141043:1 191648:124976:1 96877:211600:1 191648:139250:1 211600:164137:1 141043:121397:1 191648:96877:1	2
31218	252649	603331200	25	211060:259675:1 254106:217737:1 259683:259681:1 252649:244420:1 254106:254113:1 120738:232248:1 254106:259682:1 244420:232324:1 252649:230470:1 232248:259684:1 259675:232249:1 259683:257665:1 259682:251025:1 252649:254106:1 252649:120738:1 254106:211052:1 230470:149132:1 259682:162290:1 162296:232343:1 162290:162296:1 232248:112581:1 232324:252651:1 252649:211060:1 254106:259683:1	21
31219	237016	448502400	11	237016:83426:1 237016:89937:1 138045:138043:1 138045:138208:1 237016:237022:1 138045:138207:1 138043:240824:1 237016:259689:1 237016:259690:1 237016:138045:1	9
31221	237033	570067200	20	237033:237743:1 231925:237747:1 237033:237763:1 237033:212489:1 237033:237749:1 252415:251781:1 237747:231864:1 237746:259703:1 237033:251847:1 237033:245754:1 237033:259704:1 237763:219744:1 237033:250107:1 237033:190050:1 237033:237744:1 237033:231925:1 237746:225455:1 237746:252415:1 237033:237746:1	34
15334	130919	452217600	13	177612:177614:1 130919:66057:1 36028:36051:1 66057:154640:1 130919:136715:1 130919:149139:1 130919:177612:1 160555:177613:1 177612:137785:1 149139:160555:1 130919:36028:1 130919:104070:1	9
15335	81589	-25660800	25	81589:177361:1 71546:71539:1 151549:151546:1 81589:107062:1 177616:154147:1 107062:151549:1 132103:144603:1 154147:71518:1 81589:53755:1 130096:132103:1 152822:154531:1 107062:151544:1 177361:177615:1 177616:130096:1 81589:152822:1 151544:106191:1 81589:177616:1 81589:109717:1 81589:71519:1 106193:83772:1 107062:151543:1 81589:71546:1 81589:177617:1 71546:106193:1	2
15337	158606	31536000	13	158606:26473:1 158606:8057:1 26463:26464:1 26464:7741:1 26473:26468:1 26468:7764:1 7764:75795:1 26462:7739:1 26463:26462:1 26463:6382:1 26462:26480:1 8057:26463:1	9
15338	26464	103680000	12	7735:7741:1 26464:8316:1 26464:7739:1 7739:7742:1 26464:7735:1 26464:132305:1 7735:7729:1 26464:43005:1 43005:43006:1 7735:6385:1 26464:44237:1	6
15339	94785	130118400	15	94785:69694:1 177657:177658:1 94785:72722:1 7745:7774:1 69694:35256:1 158595:72721:1 177660:7745:1 177659:177660:1 94785:158597:1 94785:158595:1 94785:7776:1 177659:146020:1 35256:177657:1 158595:177659:1	12
15340	110381	-112147200	12	50772:50814:1 110381:110380:1 110381:53762:1 53762:18722:1 110381:50772:1 110381:12863:1 110381:41378:1 110381:63990:1 110381:71551:1 110381:33090:1 53762:53774:1	5
15341	15103	-251251200	18	153058:153057:1 15103:107302:1 15103:124040:1 15103:111886:1 15103:104860:1 153061:149852:1 149848:149846:1 15103:135085:1 149848:153058:1 153057:15102:1 153058:60327:1 118321:153061:1 153058:95601:1 15103:118321:1 15103:50694:1 149852:140027:1 15103:149848:1	0
15344	172853	454896000	15	139417:139419:1 172853:174289:1 172853:94666:1 36099:172851:1 172853:151535:1 36099:98736:1 94666:36099:1 172853:132221:1 172853:126341:1 132221:139415:1 139415:126769:1 139419:132180:1 139415:139417:1 172853:177706:1	43
15345	177778	555984000	12	177778:100599:1 177778:154797:1 177778:102337:1 177778:147336:1 177778:154796:1 177778:177789:1 154863:154859:1 154796:154802:1 177789:169854:1 177778:154863:1 177778:177793:1	20
15346	122820	24796800	14	96999:152850:1 122820:122793:1 122820:145191:1 96999:150855:1 122820:101469:1 122820:59747:1 122820:149862:1 122820:74701:1 145191:122826:1 122820:96999:1 122793:109145:1 122820:122829:1 122820:122808:1	13
15348	75078	-114825600	34	24449:56637:1 56528:59984:1 24416:6531:1 59986:57254:1 20198:24449:1 75078:57261:1 6539:40913:1 56809:96059:1 24416:24389:1 57254:24398:1 20198:24393:1 96247:6588:1 113843:44197:1 75078:56528:1 113843:56680:1 75078:2152:1 6539:113843:1 59986:127155:1 24416:20198:1 75078:6539:1 6539:6538:1 24389:59986:1 24416:40286:1 24393:56633:1 59986:96247:1 75078:150986:1 75078:20289:1 75078:56809:1 40286:6535…	19
15349	177797	438220800	14	177822:50098:1 177816:177814:1 177797:54976:1 177797:177824:1 177822:177815:1 24036:55733:1 177797:177822:1 177815:24036:1 24036:46814:1 177797:50097:1 177797:177816:1 177804:177825:1 177797:177804:1	41
15350	133186	-140572800	20	142545:75078:1 133186:56428:1 147726:28220:1 148559:134177:1 56428:142545:1 133186:75069:1 148559:12463:1 63275:113843:1 133186:56549:1 134177:71760:1 148559:37020:1 142545:148559:1 56428:52315:1 148559:63275:1 133186:29703:1 75069:6530:1 133186:75075:1 134177:158386:1 148559:147726:1	4
15351	86257	594259200	11	163232:177858:1 31365:163232:1 86257:161028:1 31347:31344:1 161028:31347:1 86257:92060:1 86257:31365:1 31365:114585:1 86257:31364:1 86257:161231:1	33
15352	177871	604713600	15	177874:79427:1 177871:177873:1 177871:176667:1 177871:177875:1 177871:177874:1 177871:177878:1 177871:79287:1 177871:119524:1 177871:176669:1 79427:174865:1 176669:141155:1 177871:79277:1 119524:177876:1 177876:177877:1	7
15353	177881	607392000	16	177883:177894:1 104613:177899:1 177874:79427:1 104613:177885:1 177881:177893:1 177894:177895:1 104613:90165:1 177895:177889:1 177893:104613:1 177881:177888:1 174865:177890:1 177893:177883:1 79427:174865:1 177894:176667:1 177881:177874:1	11
15354	174870	591667200	17	174870:129816:1 176669:44472:1 174870:79287:1 89793:78959:1 78959:79244:1 174870:177903:1 174870:177881:1 129816:176669:1 174870:163022:1 174870:131209:1 89793:177875:1 176669:141143:1 129816:177902:1 174870:79292:1 174870:89793:1 174870:150689:1	11
15355	83330	583718400	62	83330:177861:1 78959:78935:1 83330:78807:1 79243:79234:1 83330:177925:1 78959:79403:1 129349:78873:1 83330:152113:1 83330:68049:1 83330:79682:1 83330:89792:1 79278:177902:1 79287:79243:1 83330:174834:1 129816:79426:1 174870:177881:1 129816:176669:1 43394:150689:1 83330:176529:1 79426:79251:1 141155:79677:1 83330:177918:1 83330:163090:1 79677:162675:1 129816:177873:1 83330:129349:1 125649:79291:1 …	66
15356	120430	-263001600	13	98682:98683:1 120430:81580:1 84844:80560:1 98683:84844:1 120430:98682:1 98669:120425:1 120430:120427:1 107039:160200:1 120430:98669:1 98683:118304:1 98683:107039:1 98683:84843:1	25
15357	40367	-261792000	23	177932:12496:1 169329:177932:1 24092:20905:1 40390:177938:1 169329:147023:1 177932:24092:1 40367:169329:1 24097:12497:1 152554:177933:1 169329:40390:1 50121:24097:1 177938:146306:1 20905:8091:1 169329:24040:1 8091:8099:1 169329:24380:1 20905:20906:1 40367:177934:1 50121:152554:1 40390:50121:1 24040:2112:1 24380:24084:1	15
15358	40368	-264470400	32	75887:24040:1 24094:33831:1 177939:172006:1 40368:177941:1 24128:24089:1 40368:154224:1 147023:24094:1 167539:24099:1 177939:167539:1 24040:24106:1 147023:24085:1 40368:169328:1 2112:50121:1 177940:177939:1 40368:177940:1 40368:52304:1 24101:147023:1 40368:40367:1 52304:114260:1 24101:24105:1 147023:24098:1 40367:177934:1 40368:177942:1 24128:24103:1 24101:10128:1 147023:24128:1 40368:75887:1 241…	8
15359	169328	-227664000	10	31124:31396:1 169328:24093:1 169328:31124:1 24091:30591:1 74697:47870:1 31124:24091:1 24091:13167:1 74697:118362:1 24091:74697:1	6
15360	169329	-252460800	23	24040:24105:1 50121:24421:1 24040:24099:1 169329:177932:1 24421:20905:1 169329:147023:1 177932:24092:1 169329:177946:1 169329:40390:1 2112:24093:1 152554:24822:1 50121:24097:1 177946:50121:1 169329:24040:1 169329:24380:1 20905:20906:1 24092:169554:1 50121:152554:1 24040:2112:1 24380:24084:1 169329:146306:1 20905:20907:1	6
15361	40390	-219715200	23	20907:13167:1 177230:177942:1 40390:177938:1 40390:177230:1 24097:12497:1 152554:177933:1 177942:177228:1 152554:24822:1 24822:177949:1 50121:24097:1 177224:177229:1 177938:169554:1 152554:20905:1 20905:8091:1 8091:8099:1 20907:8097:1 8091:8096:1 50121:152554:1 40390:50121:1 177942:24084:1 177942:177224:1 20905:20907:1	5
15362	55671	-182908800	26	55671:36869:1 55671:5588:1 36869:5599:1 5599:36860:1 55671:84051:1 36861:23766:1 62499:75298:1 55671:62499:1 23763:21053:1 13182:28065:1 55671:101006:1 16811:22540:1 55671:23763:1 21053:16811:1 35467:19288:1 5599:36866:1 48205:40828:1 55671:35467:1 16811:48205:1 23763:16808:1 55671:13182:1 16811:84050:1 55671:113560:1 23763:23772:1 13182:36861:1	47
15363	7447	54777600	36	50535:7524:1 7447:87499:1 7447:50540:1 77229:111389:1 7447:50535:1 40810:40820:1 50535:77229:1 40808:40816:1 50539:40808:1 50535:153073:1 14585:50658:1 7447:7526:1 7447:50541:1 40820:50544:1 7447:15174:1 7447:50769:1 7447:14585:1 15326:5779:1 40808:40813:1 22399:2604:1 40813:40814:1 50535:22399:1 40808:40818:1 14585:15326:1 40812:40810:1 40813:50955:1 40812:20784:1 50769:40519:1 40813:40812:1 408…	3
15364	60723	-111196800	48	137182:110335:1 110341:110205:1 60723:112199:1 112229:151586:1 110890:92223:1 151600:159390:1 146876:146877:1 151586:152745:1 60723:112206:1 60723:151595:1 151593:110342:1 60723:99263:1 60723:134387:1 60723:151596:1 60723:146871:1 110205:139846:1 60723:151600:1 60723:132147:1 151600:151593:1 60723:146876:1 159309:139797:1 60723:152582:1 110890:151594:1 151600:146403:1 110341:137182:1 110341:13983…	5
15365	150818	-119404800	14	151602:151582:1 151600:152745:1 150818:107281:1 150818:150327:1 150818:151600:1 150818:99306:1 150818:150815:1 150818:62921:1 151600:159390:1 150818:151602:1 107281:160212:1 150818:98673:1 151602:107069:1	0
15366	60691	-127872000	25	60691:177955:1 60691:70278:1 151600:159390:1 150818:150815:1 60691:151598:1 151602:107069:1 60723:151600:1 60691:151588:1 151598:60723:1 60723:152582:1 159275:151602:1 152582:132117:1 99278:161516:1 60723:107281:1 107281:160212:1 60723:99278:1 151598:159275:1 151602:151582:1 60691:150818:1 60723:149126:1 60691:177956:1 151602:146871:1 159275:81969:1 81969:151586:1	3
15367	150815	-108172800	13	150815:146403:1 147234:177957:1 150815:168802:1 150815:112361:1 159309:147234:1 150815:146871:1 146403:146282:1 150815:139818:1 151594:159227:1 150815:151594:1 147234:19918:1 159227:159309:1	2
15368	132100	-252460800	65	116108:81993:1 132100:116108:1 132100:102252:1 84844:99248:1 118327:105834:1 127392:99280:1 132097:77798:1 152755:122601:1 132100:130095:1 152755:141691:1 132096:118323:1 152751:118304:1 152751:84844:1 130095:126833:1 132098:110873:1 118300:132096:1 132102:118327:1 63530:149834:1 141691:152763:1 132097:132098:1 132096:146288:1 132100:64296:1 132100:132097:1 132100:152748:1 152751:107066:1 132098:…	14
15369	177963	-46224000	11	177963:3931:1 177963:136284:1 177963:59201:1 177963:3925:1 177963:36329:1 177963:3930:1 177963:80857:1 177963:56586:1 3847:56947:1 177963:3847:1	6
15371	71846	-161136000	13	71845:85137:1 71846:42766:1 71846:87230:1 71845:124319:1 85361:85358:1 71846:137904:1 71846:85295:1 85295:85361:1 87230:108479:1 85361:61663:1 71846:71845:1 71846:128289:1	14
15373	124729	-111542400	13	124730:36521:1 19283:36510:1 124729:1145:1 124729:56276:1 36521:110650:1 115238:124746:1 110650:19283:1 110650:115238:1 124729:124730:1 36521:154363:1 124729:36522:1 110650:92299:1	2
15375	152736	161222400	17	65826:142528:1 177979:25937:1 75844:61839:1 177981:154651:1 177979:107314:1 107314:177981:1 152736:177980:1 152736:65825:1 177980:75844:1 94928:61813:1 65825:94927:1 25937:75168:1 107314:59302:1 177980:177979:1 152736:65826:1 107314:94928:1	1
15376	157522	615254400	14	157522:157485:1 41485:112607:1 157522:177986:1 157485:41485:1 157485:177991:1 157485:64718:1 157485:177992:1 157522:64717:1 157522:177988:1 157522:177990:1 177989:145582:1 177986:64706:1 157485:177989:1	6
15377	155524	39312000	13	41522:41477:1 155524:120481:1 107048:155527:1 41477:41368:1 155524:155523:1 41416:41522:1 41412:107048:1 155524:41416:1 41397:41412:1 155524:41414:1 155524:41397:1 41368:111382:1	6
15378	177998	-290736000	10	112348:105383:1 110207:100125:1 59637:110207:1 177998:139824:1 110207:137140:1 177998:112348:1 177998:137139:1 177998:59637:1 177998:150371:1	8
15379	59637	-187747200	57	110328:61030:1 156420:112132:1 110207:139803:1 132116:132117:1 148378:139813:1 100121:139801:1 138676:19964:1 59637:161733:1 19962:112227:1 59629:19972:1 110207:107298:1 173391:19991:1 60825:59607:1 59637:109477:1 60825:19942:1 59637:140000:1 59637:148378:1 60825:60982:1 19972:81941:1 110328:59629:1 112132:132114:1 112214:111869:1 120761:106450:1 60982:100121:1 19972:60787:1 112157:173391:1 19972…	17
15380	150371	-234144000	36	106204:152569:1 107980:114858:1 107988:167115:1 169290:108015:1 105900:50574:1 59703:107978:1 66836:105900:1 105900:107979:1 108016:122167:1 105900:28982:1 59674:139812:1 108016:67717:1 125129:178004:1 67717:157691:1 150371:102693:1 66836:106199:1 66836:67715:1 150371:81551:1 178004:107988:1 66836:59674:1 81551:66836:1 125129:117468:1 150371:124477:1 169290:102639:1 108016:106204:1 107979:107980:…	98
15381	23730	-236822400	11	23730:36557:1 23770:23734:1 23730:17897:1 23730:36871:1 23739:23747:1 23730:16236:1 36557:23732:1 36871:23738:1 23738:23770:1 17897:23739:1	5
15382	130215	156988800	30	121131:89897:1 68026:87985:1 89094:88640:1 68026:39467:1 39467:87829:1 89015:22754:1 130215:121135:1 22754:121131:1 68026:22755:1 89015:88815:1 130215:22726:1 68026:89900:1 22726:89895:1 88815:87984:1 39467:39466:1 130215:77451:1 22726:88731:1 68026:173092:1 89015:83172:1 130215:89094:1 121135:121161:1 88641:89015:1 89895:71617:1 88641:89104:1 88641:22823:1 39467:88641:1 77451:87627:1 130215:6802…	25
15383	87793	315532800	10	87793:89107:1 89107:178013:1 87793:129081:1 87793:88962:1 178013:134453:1 88962:88950:1 87793:89604:1 89107:87799:1 87793:150930:1	7
15384	87964	318211200	27	89726:178043:1 178029:178062:1 178030:178015:1 87964:126270:1 87964:178024:1 87964:178013:1 87964:89444:1 87964:89726:1 89726:178028:1 89726:178016:1 178062:178025:1 87964:178031:1 87964:7700:1 87964:170317:1 178013:81384:1 178028:178022:1 89726:178023:1 178016:178026:1 89726:130306:1 87964:130307:1 87964:167218:1 87964:178030:1 87964:87896:1 87964:178014:1 89726:137955:1 89726:178029:1	57
15388	27811	15638400	10	33177:18941:1 27811:33177:1 27811:40076:1 27811:11406:1 18941:18973:1 33177:3717:1 27811:40428:1 40076:99542:1 27811:4868:1	1
15389	178104	-290736000	19	178104:127431:1 84844:80560:1 143233:120429:1 178104:107038:1 99252:143233:1 120430:84844:1 178104:64274:1 178104:143234:1 120430:107039:1 81570:15084:1 127431:96981:1 107039:160200:1 178104:99252:1 143234:178105:1 178104:81570:1 178104:63828:1 81570:120430:1 178104:112101:1	2
15390	120424	-111196800	29	120424:146414:1 120424:110069:1 120424:120441:1 71457:71515:1 71514:71509:1 120424:170670:1 120441:81573:1 120424:154142:1 71562:81589:1 120424:78181:1 60705:120451:1 71515:71519:1 110069:101315:1 110069:158101:1 120424:81590:1 120424:120440:1 120424:152818:1 158101:71457:1 120424:60705:1 71515:71514:1 120424:178106:1 120441:71562:1 120424:120442:1 120440:154145:1 120424:154148:1 71457:71502:1 12…	9
15391	62867	-42681600	20	178109:168756:1 62867:178111:1 178109:178108:1 150808:122820:1 159292:168710:1 178107:112190:1 62867:178107:1 150813:178109:1 62867:150798:1 178109:156792:1 178108:127447:1 159292:150813:1 178109:168762:1 62867:132080:1 122820:96999:1 150808:159292:1 62867:144039:1 159292:168709:1 112190:150808:1	2
15392	10669	504921600	11	178119:12697:1 10669:97089:1 10669:178114:1 10669:10725:1 10669:12686:1 10669:10726:1 12697:135322:1 10669:18430:1 178119:169060:1 10669:178119:1	9
15394	113951	-178675200	22	37085:36353:1 37085:20214:1 113951:15049:1 113951:66692:1 113951:102642:1 113951:101526:1 113951:37021:1 113951:35910:1 113951:109506:1 178135:25053:1 113951:158298:1 158298:26837:1 113951:102624:1 113951:66186:1 113951:22540:1 113951:178135:1 113951:25248:1 26837:55366:1 37021:37085:1 37085:142801:1 113951:20234:1	33
15395	135915	-256521600	11	124481:135914:1 135915:48159:1 14829:37090:1 135915:35907:1 135914:104787:1 135915:75770:1 75770:135916:1 135915:124481:1 135915:57489:1 135915:14829:1	17
15396	135921	182563200	11	135921:178145:1 161395:161394:1 161395:72993:1 31935:73236:1 135921:66873:1 72993:31935:1 31935:72992:1 135921:161395:1 178144:161393:1 135921:178144:1	14
15398	87589	-55900800	23	74351:74362:1 88700:178151:1 87589:27934:1 74351:74353:1 74363:74358:1 87589:88700:1 178151:95835:1 87589:87606:1 178150:74351:1 57503:88357:1 87589:178148:1 87589:178150:1 74351:74361:1 87589:57503:1 57503:178149:1 88638:109808:1 87589:132800:1 87589:158891:1 74357:74363:1 178149:88638:1 74351:74357:1 74353:83832:1	83
15399	164964	469670400	20	178170:164999:1 164964:43537:1 164990:164991:1 43776:43413:1 172144:28429:1 43413:164981:1 156701:156700:1 178170:43776:1 43537:113104:1 43776:164990:1 43776:156704:1 164964:156705:1 164964:172144:1 43776:178169:1 164964:178170:1 43537:125385:1 164999:165012:1 164999:156701:1 164964:53298:1	19
15401	86273	62035200	31	25006:57459:1 163295:92302:1 86273:69465:1 86273:117148:1 86271:170316:1 86273:113557:1 117148:86292:1 86273:34057:1 86273:89047:1 86273:788:1 25006:77458:1 34062:790:1 113557:34070:1 86273:86274:1 86286:86275:1 34055:178189:1 788:86271:1 86273:163295:1 170316:25006:1 86273:39608:1 86273:164970:1 34057:34062:1 86271:90672:1 86271:90673:1 788:34055:1 163295:52586:1 34062:34069:1 39608:57463:1 3406…	42
15402	152934	384998400	20	178219:178222:1 152934:100309:1 152934:178219:1 146806:152932:1 152934:152929:1 152934:178216:1 152934:178218:1 152934:178217:1 178217:162425:1 152934:178224:1 146806:146815:1 134513:178215:1 152934:129188:1 152932:146210:1 152934:134513:1 152934:146806:1 152934:134761:1 152934:119701:1 152934:178214:1	17
15404	7116	616464000	17	142790:43069:1 138917:142793:1 138918:142791:1 7116:135521:1 138918:138917:1 7116:142789:1 7115:178248:1 7116:7115:1 7116:153710:1 7116:142788:1 142791:142792:1 7116:117230:1 142789:138918:1 135521:178247:1 142788:142790:1 138917:142795:1	21
15405	164982	624412800	20	126565:171733:1 117203:178258:1 126490:58535:1 178263:117203:1 164982:178261:1 164982:126565:1 135521:135519:1 164982:178262:1 58535:178257:1 171733:126490:1 126565:165003:1 164982:126499:1 178263:135521:1 165003:161247:1 164982:126501:1 178259:178268:1 161247:178163:1 178261:178259:1 164982:178263:1	26
15406	178276	611193600	10	117230:178262:1 117203:178258:1 178276:165090:1 178263:117203:1 165090:178263:1 165090:117210:1 178276:178278:1 178276:117230:1 165090:178248:1	7
15407	164985	590284800	25	164985:164673:1 178287:174161:1 164985:126562:1 178289:178263:1 164985:178289:1 126562:161247:1 164985:102960:1 164985:178287:1 171733:126490:1 178289:178286:1 178263:135521:1 164985:164787:1 126490:58535:1 178263:117203:1 126562:171733:1 164985:178278:1 174161:160926:1 164985:178292:1 135521:135519:1 164985:178288:1 161024:160988:1 164985:161024:1 164985:164982:1 174161:178259:1	21
15410	118374	-49248000	11	131181:154956:1 55107:25521:1 118373:113956:1 118374:55107:1 118374:118373:1 131181:55359:1 131181:140092:1 118373:138578:1 25521:55157:1 118374:131181:1	22
15412	23746	-73440000	14	25616:140092:1 127854:88357:1 23746:55038:1 23746:55332:1 23746:23777:1 23746:55120:1 55120:127854:1 23746:162274:1 23746:132418:1 23746:23733:1 23746:104479:1 127854:120189:1 23746:25616:1	4
15414	57383	-109382400	14	57382:57064:1 57382:57379:1 57383:6554:1 27366:22582:1 57383:57384:1 57064:27366:1 57382:12550:1 57383:56859:1 57383:80702:1 57384:57382:1 57379:57075:1 56447:52444:1 57383:56447:1	2
15415	8525	497491200	10	109593:178348:1 178346:52468:1 8525:70687:1 8525:178347:1 8525:8523:1 178346:99537:1 178346:109593:1 8525:178346:1 8525:178349:1	1
15417	51929	-172627200	18	51929:119419:1 51929:178359:1 51929:53057:1 51929:68684:1 90625:109929:1 47950:87227:1 51929:47950:1 51929:153112:1 138693:16385:1 51929:178360:1 88150:42768:1 51929:42785:1 51929:90625:1 51929:88150:1 51929:138693:1 51929:51916:1 51929:77662:1	13
15418	93936	131328000	11	93936:93935:1 93936:150591:1 93936:110792:1 93936:110801:1 93936:60884:1 93936:178362:1 178362:133691:1 93936:112486:1 93936:176265:1 93936:73900:1	5
15419	114208	-197337600	10	85163:125462:1 85163:118423:1 60206:60200:1 61904:61768:1 114208:61904:1 85163:125461:1 61904:60206:1 114208:85163:1 85163:77211:1	2
15420	110804	126230400	10	178367:56146:1 110795:153434:1 110795:110791:1 110804:178367:1 56136:56153:1 110804:56136:1 110795:95387:1 110804:54033:1 110804:110795:1	3
15421	85360	-51062400	12	85360:85450:1 121946:149610:1 85360:19438:1 121946:87378:1 85360:68511:1 85360:68505:1 85115:87255:1 85360:121946:1 85360:108099:1 85115:85116:1 121946:85115:1	1
15422	85362	-66787200	12	85362:108186:1 121946:149610:1 85354:85450:1 87354:85354:1 121946:87255:1 85362:85357:1 85362:87354:1 85362:121944:1 85362:61663:1 85362:104912:1 85362:121946:1	2
15423	87361	-87955200	19	121946:149610:1 85354:85450:1 121944:85367:1 153629:87365:1 87361:87353:1 87361:153629:1 87354:85354:1 121946:87255:1 87361:85373:1 87361:85362:1 87353:87262:1 85362:87354:1 85373:85366:1 85373:42717:1 85362:85357:1 85366:85381:1 85362:121944:1 87262:121946:1	3
15424	87365	-69465600	11	87365:125472:1 87365:121944:1 87365:85359:1 87365:101702:1 121946:87255:1 85357:42717:1 87365:85450:1 42717:85381:1 87365:121946:1 87365:85357:1	0
15425	87367	-93052800	21	121946:149610:1 85354:85450:1 87354:85354:1 85373:42717:1 87355:85117:1 87367:87353:1 85373:85366:1 87353:87262:1 87367:85124:1 85362:87354:1 87367:87355:1 87367:108180:1 85115:87255:1 153629:85360:1 85362:85357:1 87367:85362:1 87367:153629:1 87262:121946:1 87367:85373:1 121946:85115:1	3
15426	87369	-187142400	14	58286:20465:1 87369:82341:1 87369:58286:1 87369:31304:1 87369:61625:1 87369:108117:1 87369:108114:1 16812:108103:1 87369:16812:1 87369:104510:1 108114:85470:1 87369:87359:1 87369:16688:1	3
15428	87376	210384000	13	149232:131879:1 87376:149232:1 87376:99139:1 87376:118918:1 87376:34155:1 3530:149256:1 87376:3530:1 87376:78665:1 87376:149255:1 87376:149231:1 87376:131882:1 87376:132269:1	10
15429	109477	-105494400	12	115092:134392:1 109477:115094:1 115092:115109:1 109477:110056:1 109477:19926:1 109477:115092:1 109477:81957:1 109477:110335:1 109477:157712:1 109477:111869:1 109477:132116:1	0
15431	58556	571276800	19	178438:14024:1 178437:178436:1 178438:178422:1 58556:165678:1 58556:178431:1 58556:178437:1 165678:178408:1 165678:178423:1 58556:14012:1 178438:178432:1 165678:178434:1 178436:178438:1 58556:178435:1 58556:135763:1 178434:130970:1 58556:58553:1 58553:178433:1 178434:31473:1	74
15432	97098	134006400	10	97098:58665:1 97098:110801:1 97098:62346:1 97098:110792:1 97098:19002:1 178362:133691:1 97098:110786:1 97098:178362:1 97098:93935:1	5
15433	31312	-178675200	13	53252:36508:1 31307:31305:1 31312:53252:1 31312:150698:1 31312:53260:1 31312:31306:1 31312:23738:1 150698:31309:1 23738:16233:1 31312:151898:1 31306:31307:1 31312:53270:1	11
15434	98186	483753600	12	128307:133082:1 142016:70867:1 118217:141853:1 98186:128924:1 38785:128307:1 70865:38785:1 98186:141851:1 70865:118217:1 98186:70865:1 98186:141848:1 128307:142016:1	15
15436	20767	-25660800	10	34665:93582:1 20767:160174:1 34665:169359:1 34665:178489:1 34665:178491:1 20767:178492:1 20767:34665:1 178492:150533:1 169359:8762:1	10
15437	84544	120700800	11	84527:84633:1 84527:84632:1 84614:53272:1 84539:84613:1 53272:128761:1 84632:84605:1 84613:84614:1 84544:84539:1 84544:84527:1 53272:53279:1	10
15439	147431	562204800	11	147431:178526:1 139189:97818:1 147431:86789:1 147431:178525:1 139185:139189:1 97818:97831:1 147431:148623:1 97818:97824:1 147431:148640:1 147431:139185:1	23
15440	101240	-234144000	13	101240:18789:1 101240:13204:1 101240:14747:1 14747:14883:1 29121:94219:1 14449:1462:1 101240:29121:1 1462:14697:1 14449:1456:1 29121:98560:1 101240:19735:1 18789:14449:1	20
15442	62316	76204800	12	62316:61827:1 61827:131900:1 62316:54052:1 62316:62326:1 62316:54027:1 62316:84081:1 54027:54023:1 62316:56147:1 62316:62312:1 62316:170313:1 62316:119271:1	17
15444	153339	-104889600	46	126831:125947:1 153339:146435:1 167682:126831:1 153339:146411:1 174334:146412:1 153339:152773:1 153339:146432:1 29482:104778:1 153339:159271:1 110070:98372:1 153339:167682:1 104766:81750:1 167682:118303:1 104778:125957:1 152773:178555:1 110070:147237:1 81750:81753:1 19774:146417:1 104778:104766:1 153339:112708:1 153339:110070:1 112123:81768:1 126831:146410:1 153339:112123:1 136531:146394:1 159271…	3
15445	59835	-168998400	12	60833:173390:1 59823:59618:1 59835:82015:1 59835:107981:1 59835:152835:1 84882:59823:1 84882:84890:1 152835:60833:1 84882:84889:1 59835:84882:1 84889:60839:1	0
15446	19985	-123897600	12	19985:84898:1 19985:97183:1 84898:19952:1 19958:19938:1 19985:153325:1 19958:19944:1 97183:19954:1 19985:84884:1 19944:19923:1 19985:116052:1 116052:19958:1	0
15447	51122	-37411200	22	74145:178557:1 97566:97569:1 51122:74145:1 74145:140320:1 74145:147261:1 74145:97566:1 51122:178558:1 159610:74237:1 140320:178556:1 51122:159427:1 147261:159610:1 178557:178564:1 140320:87557:1 177368:178562:1 51122:177368:1 178557:147270:1 140320:178559:1 51122:144726:1 147270:146955:1 147270:147273:1 140320:178563:1	29
15448	162176	-199929600	20	178589:148705:1 156031:156029:1 178588:156032:1 118926:114324:1 178589:1034:1 151473:156038:1 21971:126116:1 151473:156033:1 162176:162078:1 162078:156031:1 162176:178589:1 156031:21971:1 156030:151473:1 21971:156041:1 162176:178588:1 118926:102542:1 156031:56801:1 162176:118926:1 118926:156030:1	8
15451	117623	14256000	23	117620:158366:1 112334:112353:1 117623:150376:1 117623:112334:1 166742:166741:1 166741:175422:1 117623:117620:1 175422:122794:1 158360:175425:1 175425:166742:1 158366:166744:1 158360:109213:1 112353:158364:1 158366:158360:1 175422:168811:1 117623:173421:1 117623:155556:1 150376:107014:1 117623:158370:1 117623:139784:1 158366:167118:1 166742:173422:1	4
15452	117625	198374400	18	130471:130456:1 130470:152199:1 152199:130472:1 121098:121091:1 130456:130470:1 117625:121098:1 117625:106208:1 117625:105867:1 70004:118904:1 117625:130473:1 130473:130471:1 121098:123297:1 117625:108034:1 117625:88394:1 123439:17643:1 117625:123439:1 117625:70004:1	26
15456	58414	414028800	13	58410:58570:1 58410:58423:1 58573:58421:1 58413:58572:1 58570:58623:1 58570:58568:1 58573:58567:1 58414:58410:1 58414:58413:1 58410:58573:1 58573:58565:1 58410:58437:1	16
15458	58565	523497600	29	70645:70612:1 70510:58639:1 178649:164649:1 178649:70510:1 178650:147228:1 58565:70642:1 58565:32219:1 58565:70618:1 70640:39372:1 178649:32379:1 32379:32433:1 70510:70638:1 178653:178648:1 70640:178649:1 70637:70545:1 70645:70637:1 58565:178653:1 178650:70643:1 39372:178651:1 58565:70645:1 70645:58641:1 58565:70546:1 70637:178650:1 70637:73571:1 58565:18575:1 70637:70640:1 58565:70499:1 178650:7…	17
15461	58639	612662400	14	58639:58479:1 58639:178667:1 178667:127669:1 58639:178666:1 58639:8175:1 58639:58474:1 58639:73570:1 58639:58524:1 178666:178658:1 58639:155707:1 58639:97181:1 155707:178663:1 58639:58551:1	11
15464	65714	-170208000	10	65705:73859:1 33010:77663:1 73860:65705:1 65714:53176:1 65714:73860:1 65714:33010:1 58712:58707:1 65714:73936:1 65714:58712:1	22
15465	8779	99532800	19	5719:60122:1 8779:8762:1 87197:5891:1 60122:8840:1 87197:8845:1 5794:10769:1 8779:5880:1 5719:5794:1 8840:5868:1 5891:8789:1 8779:68106:1 8779:5719:1 87197:5836:1 8778:87197:1 60122:5870:1 5794:8778:1 5719:5781:1 8779:120269:1	0
15466	120434	-74044800	19	120434:109484:1 158109:176551:1 120434:112274:1 178671:80548:1 159269:151611:1 80548:178672:1 159224:178673:1 159269:159212:1 120434:153351:1 120434:159269:1 120434:178671:1 120434:156509:1 112274:159224:1 120434:158109:1 159269:98399:1 120434:131280:1 112274:81843:1 178671:178674:1	8
15467	143231	-61084800	16	143231:176552:1 143231:71534:1 143231:80573:1 80548:173144:1 109484:81843:1 143231:80548:1 178675:110900:1 80548:178672:1 143231:146400:1 143231:99256:1 143231:178675:1 151611:132089:1 143231:109484:1 143231:159209:1 173144:151611:1	6
15468	120606	56592000	27	138592:120641:1 120668:178702:1 120606:120648:1 120606:178701:1 178699:178700:1 58851:120637:1 120668:178696:1 58853:164415:1 120606:99256:1 138592:58851:1 138592:120622:1 120668:58850:1 120668:138609:1 178702:178697:1 120606:178699:1 120636:99285:1 120668:58852:1 178702:120636:1 120606:99357:1 58851:138598:1 120606:138592:1 120606:120655:1 120668:120696:1 138609:107160:1 120606:120668:1 58851:58…	4
15469	143238	-25056000	17	151546:132103:1 151549:151546:1 107062:143246:1 107062:58866:1 107062:151543:1 151546:134400:1 134400:151550:1 107062:137178:1 151546:135814:1 107062:151544:1 107062:151556:1 107062:151551:1 143238:107062:1 143238:154531:1 107062:151549:1 143238:68481:1	3
15470	143239	-81907200	10	143239:152822:1 143239:143237:1 80548:178672:1 120434:159269:1 120434:178674:1 120434:80548:1 143239:177929:1 120434:81843:1 143239:120434:1	10
15471	143246	120960000	15	178706:178707:1 143241:143253:1 143246:178705:1 143253:178706:1 143246:143251:1 143246:142483:1 143246:107149:1 178706:145424:1 143246:178708:1 108586:143241:1 143251:108586:1 143246:107136:1 143246:143248:1 143246:143250:1	5
15472	120668	70934400	39	120668:90379:1 99277:138601:1 120668:178702:1 120668:120622:1 120668:178712:1 120668:120625:1 120668:99258:1 120668:151555:1 58851:120637:1 120668:178696:1 58853:164415:1 58851:64460:1 120609:178709:1 58851:178711:1 120668:120665:1 120668:58850:1 107086:7820:1 120668:120609:1 138601:178714:1 120668:138609:1 120609:99277:1 178702:178697:1 120668:58852:1 120625:120596:1 120665:58851:1 120668:107086…	7
15473	170339	-269740800	15	170339:81995:1 98231:110881:1 170339:115097:1 152572:95601:1 170339:60223:1 115097:178724:1 170339:98237:1 130080:98227:1 170339:116721:1 170339:152572:1 170339:98231:1 170339:130080:1 152572:98264:1 170339:125095:1	0
15474	37180	464832000	17	37180:150734:1 33485:136068:1 33485:46251:1 37180:33482:1 136068:37679:1 33482:33485:1 140410:140409:1 44581:163781:1 37679:19150:1 140409:44581:1 33485:35108:1 33485:69423:1 37180:140410:1 35108:33483:1 33483:33484:1 163781:84084:1	7
15475	99423	336009600	10	99423:77358:1 132758:120157:1 99423:99427:1 99423:39255:1 39255:2938:1 99423:120094:1 77358:178727:1 99423:132758:1 99423:72423:1	8
15478	62152	157766400	35	100030:178746:1 62152:54120:1 62152:121902:1 62152:111958:1 62152:178743:1 62152:110781:1 178741:162164:1 62152:149235:1 178747:178742:1 62152:178747:1 155412:99132:1 54127:54137:1 99130:178741:1 62152:54004:1 84468:155614:1 62152:84468:1 62152:178745:1 178744:112625:1 155614:155406:1 62152:131862:1 62152:54127:1 62152:99137:1 62152:87376:1 62152:147694:1 155412:162165:1 54137:178744:1 87376:3415…	46
15480	99134	120700800	10	99134:99133:1 99130:178741:1 99134:123860:1 99134:61678:1 99134:62152:1 62152:99130:1 99134:99142:1 62152:87376:1 99134:155137:1	2
15481	155412	235612800	17	155412:162165:1 155412:99132:1 155412:178769:1 155412:162164:1 178769:173753:1 178769:178738:1 155412:178773:1 162165:178770:1 162165:73086:1 155412:162163:1 162165:162173:1 155412:170882:1 178738:178772:1 162164:178774:1 178769:178768:1 155412:178767:1	6
15482	162169	117676800	11	178777:178775:1 97195:62152:1 155412:162164:1 162169:178776:1 97195:162168:1 178777:178778:1 62152:155412:1 97195:178777:1 178775:162166:1 162169:97195:1	6
15483	172689	542246400	12	172689:178783:1 178785:161856:1 161856:161873:1 172689:129481:1 172689:178781:1 12684:12682:1 178785:178784:1 172689:12684:1 172689:178785:1 172689:178786:1 172689:139514:1	4
15485	110949	312854400	11	75503:166064:1 75513:75512:1 110949:135769:1 75513:175838:1 135769:106324:1 75513:75511:1 110949:75503:1 75513:175834:1 135769:75513:1 75513:73094:1	12
15486	98227	-253929600	17	98227:112250:1 107976:158090:1 149841:153061:1 149847:112186:1 112186:149841:1 112186:112263:1 98227:149847:1 158090:140027:1 153061:50705:1 153061:107976:1 98227:149846:1 158090:114860:1 98227:149843:1 112186:63675:1 149841:178812:1 153061:178811:1	7
15487	24053	-27648000	12	24053:130561:1 24053:24033:1 24033:135873:1 24053:172868:1 24053:178815:1 24053:24031:1 24031:34230:1 24053:1248:1 24053:138904:1 24053:8087:1 135873:80979:1	6
15488	56894	212025600	11	42217:56909:1 42217:42215:1 42217:219:1 56906:56908:1 56894:42217:1 56894:50366:1 56909:56906:1 42217:65089:1 56894:139300:1 56909:28237:1	9
15489	41806	-120873600	12	75394:136803:1 41806:75577:1 41806:3791:1 136803:28177:1 75577:75383:1 41806:75394:1 41806:15133:1 136803:176539:1 41806:14924:1 41806:41813:1 176539:75520:1	2
15490	65122	553305600	15	65122:37603:1 65122:37641:1 37641:141392:1 37641:141393:1 37641:56640:1 37608:57937:1 57937:57931:1 141393:37608:1 37603:45831:1 65122:37640:1 57937:57934:1 56640:124139:1 37603:44573:1 56640:110524:1	7
15491	48279	578448000	20	48279:44563:1 79494:161796:1 168371:168372:1 139537:139534:1 83358:139660:1 83358:78400:1 48279:139537:1 161796:177010:1 83358:168371:1 73278:161790:1 146977:73278:1 48279:146977:1 79494:17084:1 48279:139357:1 168372:149939:1 48279:83358:1 168372:161791:1 48279:79494:1 168372:161792:1	21
15492	60770	-38361600	16	60770:60779:1 60770:18732:1 103894:60772:1 60770:60782:1 60779:105378:1 60770:53104:1 60770:60767:1 105378:60689:1 60770:18010:1 60770:103898:1 60770:39221:1 60779:103894:1 60767:60768:1 60770:19329:1 103894:60775:1	12
15495	107192	197164800	17	107192:141690:1 107192:178846:1 107192:41465:1 107192:107351:1 107192:133980:1 107192:145425:1 107192:128482:1 107192:141677:1 107351:178847:1 107192:135668:1 178844:99796:1 107192:98879:1 107192:146936:1 107192:178845:1 107192:178844:1 107192:132064:1	0
15496	128476	-37411200	12	99307:107205:1 159323:159249:1 128470:160199:1 128476:99307:1 128476:159323:1 159323:146889:1 99305:99354:1 128476:146886:1 128476:146391:1 107205:99305:1 128476:128470:1	0
15497	81777	-32140800	12	146894:159240:1 99305:19914:1 81777:146395:1 120601:120672:1 81777:120601:1 81777:146894:1 81777:81786:1 81777:81782:1 81777:99305:1 81782:81792:1 81777:104773:1	2
15498	146453	-55900800	12	146453:125947:1 104777:81769:1 146453:60699:1 146453:77792:1 146453:104777:1 146453:146410:1 146453:146456:1 146410:146441:1 81769:116725:1 146456:146437:1 81769:81782:1	0
15499	77762	-58406400	27	77762:107230:1 77762:77806:1 77762:146390:1 77762:146453:1 77809:77808:1 81769:104770:1 159280:77809:1 146395:146423:1 77762:81768:1 77762:146445:1 81768:80545:1 159280:125927:1 77762:159280:1 81740:77807:1 77762:178849:1 77762:81740:1 81768:81777:1 159280:146447:1 146395:81792:1 81777:146395:1 77762:144567:1 77762:146452:1 146453:146410:1 125927:81769:1 81768:71534:1 77762:147239:1	8
15500	146454	-58406400	56	146398:146391:1 146454:178855:1 146868:159205:1 178851:178852:1 146884:146398:1 146868:159228:1 146454:178854:1 146454:127402:1 159307:146394:1 127400:127451:1 146454:159282:1 159307:178850:1 127402:127400:1 159146:178851:1 159146:122787:1 146454:144048:1 146454:159223:1 157030:19914:1 110885:110909:1 159228:77803:1 146454:146401:1 146868:110885:1 159228:159217:1 146454:151583:1 146454:146884:1 1…	4
15501	127386	-79574400	19	59751:127390:1 77762:125927:1 127386:131635:1 81768:77807:1 81768:81774:1 152766:34624:1 127386:152766:1 127386:77762:1 77762:81768:1 127390:59737:1 127386:109193:1 147239:59751:1 152766:77808:1 34624:144567:1 127386:110857:1 127386:159281:1 77762:147239:1 81768:77800:1	14
15502	131635	-74304000	29	131635:178849:1 131635:106187:1 134396:173766:1 104776:107227:1 131635:167695:1 131635:134396:1 81768:34624:1 131635:149116:1 131635:128476:1 131635:104776:1 131635:178862:1 131635:159276:1 131635:81799:1 131635:178861:1 131635:132093:1 167953:139837:1 131635:139798:1 131635:109188:1 131635:144579:1 139837:139849:1 131635:146894:1 131635:107196:1 131635:167953:1 167695:178860:1 81768:71534:1 1316…	3
15503	127388	-153273600	13	127388:127391:1 127388:127386:1 112381:84883:1 127388:95074:1 127391:28980:1 127388:146454:1 28980:99280:1 127386:147239:1 127388:112381:1 127391:127389:1 127388:96940:1 146454:152779:1	18
15504	81976	-159926400	17	60838:81972:1 81970:152793:1 81972:76567:1 81976:81971:1 76567:81970:1 81976:112128:1 136355:60838:1 62921:81969:1 81972:136354:1 81976:136355:1 81972:34840:1 60838:67496:1 81972:136353:1 81976:31080:1 81970:62921:1 76567:81578:1	4
15505	132096	-199929600	17	132096:174630:1 60723:112199:1 150327:107618:1 132096:146288:1 146288:63614:1 146288:60723:1 132096:118323:1 132096:174342:1 132096:152767:1 132096:150327:1 132096:110864:1 118323:62921:1 60723:107281:1 132096:152773:1 132096:151662:1 132096:99314:1	7
15506	59631	-182304000	11	59631:112245:1 59631:63614:1 59631:59835:1 59631:60476:1 112300:146287:1 59631:62921:1 59631:59832:1 60476:61002:1 59631:59705:1 59631:112300:1	0
15507	118325	-209347200	16	118325:110864:1 81976:62921:1 118325:64451:1 152769:152767:1 150329:150328:1 150328:63614:1 152769:150327:1 150328:152769:1 152769:107281:1 118325:112199:1 118325:146451:1 118325:174630:1 150328:81976:1 118325:150329:1 118325:107361:1	4
15508	146429	-83116800	20	146429:146451:1 146429:146458:1 141698:146409:1 146429:125938:1 146429:146455:1 77762:146452:1 125938:125957:1 146429:134402:1 77762:81769:1 146429:112703:1 146429:159331:1 146429:178867:1 178864:141667:1 146451:146449:1 141667:141698:1 146429:178865:1 146429:77762:1 146429:178864:1 146429:126813:1	2
15509	152773	-94003200	25	146429:134402:1 152773:178869:1 152773:159390:1 152773:178555:1 125932:146408:1 141669:141698:1 81735:77758:1 152773:158113:1 146429:77762:1 152773:131635:1 152773:141669:1 152773:125932:1 152773:178868:1 125932:146458:1 77762:81740:1 81769:146423:1 77762:81769:1 152773:81735:1 152773:146417:1 125932:104763:1 152773:104764:1 125932:126813:1 146429:125957:1 152773:146429:1	0
15510	118331	-217036800	37	127876:112128:1 118331:178872:1 118331:178873:1 118331:59707:1 118331:127877:1 110872:106765:1 118331:178871:1 118331:118312:1 118331:112250:1 176120:95159:1 127876:152796:1 118331:112121:1 118331:59810:1 110872:84936:1 14421:60838:1 118331:14423:1 118331:101744:1 127877:59661:1 118331:14446:1 14421:112134:1 59810:115198:1 118331:60449:1 118331:67066:1 118331:71556:1 59661:14421:1 14421:59799:1 1…	4
15511	81760	481161600	11	59532:81761:1 81761:81762:1 156610:59530:1 81760:133325:1 81760:108456:1 133329:110355:1 59530:133329:1 81760:133251:1 81760:59532:1 81762:156610:1	3
15512	59530	557452800	16	105808:133332:1 133329:174924:1 59530:133327:1 59530:82086:1 116520:116521:1 133329:116520:1 59530:51982:1 59530:133289:1 59530:166912:1 133329:110355:1 133329:126955:1 110355:105808:1 116521:116507:1 59530:133329:1 133329:146911:1	18
15513	81761	499651200	10	81761:155671:1 59530:133327:1 81761:59531:1 81761:81762:1 156610:59530:1 133329:126955:1 81761:59534:1 59530:133329:1 81762:156610:1	6
15514	59532	489024000	15	59532:59533:1 59532:81761:1 59530:133327:1 59532:171916:1 81761:81762:1 156610:59530:1 59532:178884:1 59530:133289:1 133329:126955:1 133329:110355:1 81761:59534:1 59530:133329:1 81762:156610:1 59532:54222:1	11
15515	121952	113011200	14	121952:112503:1 121952:64287:1 121952:99120:1 121952:178887:1 98386:99124:1 99120:99117:1 121952:111874:1 121952:135552:1 110102:98386:1 112503:126978:1 121952:110102:1 121952:110894:1 121952:156308:1	22
15517	152057	-243475200	16	152057:144738:1 144738:52376:1 57500:57501:1 66525:57499:1 152057:57493:1 152057:102535:1 152057:152432:1 57493:103703:1 152057:111735:1 57491:66525:1 66525:23738:1 152057:57500:1 57500:57491:1 152057:103705:1 57493:57492:1	4
15518	143050	600912000	12	143050:178939:1 143050:143052:1 143050:178943:1 178943:137469:1 143050:178940:1 143052:143051:1 127263:143048:1 143050:127263:1 143050:143034:1 143051:68043:1 68043:143031:1	11
15519	30159	-207878400	11	137899:8218:1 30159:178945:1 178945:7829:1 7829:125207:1 30159:137899:1 30159:76202:1 30159:27671:1 8218:13095:1 8218:26534:1 30159:8219:1	7
15520	107005	403488000	19	107005:178955:1 120565:135486:1 135486:120546:1 178955:120575:1 120565:71098:1 120563:56089:1 120546:120534:1 71098:120544:1 120575:120556:1 120565:178953:1 120575:120574:1 120556:120579:1 178953:120578:1 178948:120565:1 178953:71121:1 178955:120563:1 71098:120545:1 107005:178948:1	29
15521	19774	-79574400	14	178957:173766:1 178957:71503:1 105512:144563:1 19774:105512:1 19774:178957:1 19774:146417:1 144579:126826:1 19774:104808:1 178957:144579:1 146417:106187:1 19774:109694:1 146417:146414:1 146417:158581:1	2
15522	17968	282528000	19	17968:136409:1 136408:87199:1 39929:139035:1 17968:17969:1 52816:163305:1 17968:46721:1 96555:136408:1 17968:39929:1 17968:38629:1 87199:136495:1 163305:20716:1 17968:52816:1 59223:96555:1 46721:51346:1 51346:136407:1 52816:59223:1 52816:55868:1 17968:26255:1	11
15524	60246	90633600	10	60246:90769:1 60246:90820:1 90770:90882:1 60246:90823:1 60246:90883:1 60252:90770:1 60246:60259:1 60246:178965:1 60246:60252:1	2
15525	84121	-88387200	22	84121:97545:1 97540:151894:1 116381:110240:1 41340:52295:1 147019:125347:1 84121:147019:1 71729:97540:1 97545:52794:1 177963:56586:1 97545:116381:1 52794:69786:1 84121:41340:1 116381:80760:1 84121:151893:1 84121:11231:1 41340:56945:1 84121:71729:1 52295:36304:1 151893:151886:1 84121:177963:1 116381:178972:1	8
15528	139146	246499200	15	178982:31385:1 178979:178981:1 139146:178979:1 139146:178982:1 31388:65806:1 178978:173755:1 178979:178978:1 178977:31388:1 178981:178980:1 139146:97253:1 139146:143179:1 139146:178977:1 31385:65793:1 178977:65799:1	6
15529	73886	-90374400	13	131567:95526:1 73886:61761:1 73886:131567:1 61761:95527:1 73886:65710:1 95527:95530:1 95526:95532:1 61761:73822:1 95526:95531:1 73886:77665:1 73886:128289:1 95532:65719:1	9
15530	36271	549504000	21	36271:133333:1 150650:32877:1 36271:179011:1 36271:178997:1 36271:179009:1 36271:150650:1 178997:179010:1 179011:179012:1 36271:36273:1 150302:150310:1 179012:141761:1 178997:150302:1 36215:179002:1 150302:149878:1 141761:145031:1 36271:136663:1 178997:149868:1 36271:36215:1 30557:117626:1 36271:30557:1	33
15531	167050	316051200	17	143678:175942:1 158016:143678:1 167050:143894:1 167050:173392:1 167050:126809:1 167050:143619:1 167050:143669:1 167050:158415:1 167050:158016:1 167050:179015:1 143678:132215:1 143678:143656:1 143678:135505:1 143619:81857:1 167050:143649:1 167050:135490:1	6
15533	95160	-68601600	15	95160:24988:1 51292:51301:1 95160:4791:1 51292:44359:1 39912:39916:1 95160:51293:1 95160:51296:1 95160:95178:1 51296:51292:1 39916:51298:1 51292:39912:1 44359:51299:1 51296:51302:1 95160:151487:1	8
15534	148386	-167788800	16	148386:74995:1 137183:27720:1 148386:164020:1 148386:110835:1 137183:137141:1 148386:137183:1 109938:55978:1 148386:148381:1 148386:109938:1 148381:108015:1 137183:116097:1 148386:158074:1 148386:158072:1 74995:114858:1 148386:148365:1	3
15537	158090	-142387200	12	158090:158105:1 158090:120424:1 92313:135719:1 158090:120444:1 158090:140027:1 158090:114860:1 158090:146285:1 158090:149126:1 158090:81975:1 158090:92313:1 158090:19983:1	0
15538	97925	117072000	13	97925:97940:1 97925:69308:1 97917:104216:1 69308:97917:1 97925:68248:1 97925:102745:1 104217:158052:1 158052:99993:1 158052:97907:1 97907:104130:1 97917:104217:1 97925:97926:1	3
15539	95886	98323200	13	95887:58009:1 95886:147728:1 147728:24488:1 95886:168906:1 24488:140086:1 95895:95894:1 179028:95887:1 147728:95895:1 100924:153285:1 179028:100924:1 95886:57298:1 95886:179028:1	4
15540	638	605923200	18	69110:42547:1 38649:611:1 42549:38712:1 638:38649:1 638:79476:1 42403:42549:1 119787:632:1 38649:69110:1 69110:119787:1 42403:73760:1 69110:179032:1 638:102981:1 42403:637:1 42403:167612:1 638:27016:1 638:122441:1 638:42403:1	9
15542	38676	596937600	33	38676:102992:1 38676:179038:1 38676:142966:1 69110:141158:1 46877:119787:1 102986:114336:1 171399:102981:1 102986:136416:1 38676:179057:1 38649:611:1 38676:47341:1 638:38649:1 136416:129498:1 69110:42547:1 38676:55431:1 38676:171399:1 638:637:1 39376:46881:1 38676:179037:1 69110:46877:1 638:27016:1 38676:119910:1 38676:39376:1 141157:139275:1 55446:179056:1 38676:638:1 38649:69110:1 141158:55446:…	49
15543	68006	-40780800	32	68006:150721:1 27364:114760:1 179060:179062:1 88699:11853:1 113772:179061:1 108246:75454:1 110612:59097:1 68006:35104:1 80936:80811:1 68006:1137:1 88296:111532:1 80936:113768:1 113772:80936:1 111532:128554:1 101027:110618:1 68006:179060:1 113768:175160:1 113768:101027:1 113772:27364:1 88699:113773:1 68006:75501:1 88699:117707:1 68006:113772:1 110614:101025:1 75454:35090:1 110612:88699:1 113772:10…	12
15545	50414	-231465600	12	116626:1186:1 50414:179067:1 50414:179068:1 1186:39527:1 50414:116626:1 116626:131201:1 50414:65371:1 75529:33243:1 50414:75529:1 116626:67949:1 39527:1208:1	33
15546	116873	-4492800	18	129114:69733:1 39615:90995:1 78416:78238:1 90995:90596:1 39615:104531:1 69733:39615:1 104529:90589:1 104531:104534:1 90589:58185:1 116873:129114:1 129114:111653:1 111653:104529:1 116873:78416:1 129114:30948:1 89128:78241:1 90589:90610:1 129114:89128:1	28
15547	113769	-28080000	17	113769:75608:1 113769:53211:1 124030:93766:1 75629:1202:1 33426:36996:1 36996:36995:1 53211:127712:1 113769:124030:1 113769:34466:1 93766:75629:1 124030:104407:1 75629:33426:1 35086:35087:1 113769:35086:1 124030:83854:1 113769:127164:1	10
15548	80936	-14688000	16	78642:11223:1 78642:113778:1 113768:175160:1 88699:78642:1 80936:113775:1 113773:81031:1 113768:101027:1 80936:93547:1 110612:88699:1 80936:113768:1 101027:110618:1 88699:11853:1 113778:113773:1 110618:110612:1 80936:80811:1	4
15549	131204	-110332800	13	131204:41172:1 78526:135259:1 78526:154179:1 154179:57436:1 131204:17795:1 131204:131199:1 131204:80508:1 73138:122591:1 131204:73138:1 17795:129093:1 17795:129091:1 73138:78526:1	9
15550	113775	68256000	14	113773:22780:1 113775:113774:1 179077:22720:1 179077:113773:1 113773:81031:1 113775:88485:1 113775:116627:1 81031:33007:1 179076:179074:1 113775:179077:1 113775:127709:1 88485:179076:1 113775:117707:1	14
15551	37677	511228800	14	47417:37557:1 37625:45685:1 47410:46242:1 47410:44554:1 46242:46066:1 47417:47416:1 37677:47410:1 37677:50171:1 37677:37625:1 47410:47417:1 37677:127312:1 37677:34172:1 47417:73446:1	33
15552	66748	-86140800	13	57895:102825:1 137571:162034:1 69929:114670:1 117464:69929:1 66748:137571:1 69929:57907:1 114670:114668:1 66748:102613:1 66748:57895:1 66748:102834:1 66748:117464:1	3
15553	145767	-86140800	12	57895:102825:1 167543:57895:1 117464:114670:1 145767:167543:1 117464:169124:1 114670:114668:1 145767:161938:1 145767:117464:1 145767:21988:1 117464:57907:1 145767:131987:1	2
15554	66750	-107568000	10	66750:102606:1 66750:66748:1 117464:114670:1 66750:145767:1 66748:57895:1 66750:52368:1 145766:102834:1 66750:145766:1 66748:117464:1	3
15555	154966	463017600	55	132472:149556:1 66316:66297:1 154966:173122:1 66317:147363:1 154966:76802:1 76802:109823:1 76802:169409:1 145950:145953:1 145952:145951:1 125554:145950:1 162138:116217:1 179091:147382:1 154966:132472:1 147385:66317:1 162046:66296:1 147350:104195:1 173129:173130:1 132520:147350:1 162046:66302:1 145955:163226:1 76802:169417:1 76802:173125:1 66297:66295:1 76802:154981:1 147350:147384:1 154966:109840…	23
15556	164771	377222400	56	43398:44959:1 164771:164777:1 179095:145882:1 164777:179093:1 7086:43398:1 57908:150671:1 172289:161273:1 164771:164773:1 158713:179101:1 164771:164455:1 164771:117125:1 164703:172133:1 164771:172289:1 7099:141927:1 179095:53298:1 164771:158702:1 158713:164816:1 164771:164753:1 164773:153830:1 158713:179098:1 164771:46834:1 164771:164781:1 164771:145873:1 145873:179096:1 164771:164680:1 179098:16…	54
15557	179106	487641600	10	179106:150674:1 164805:169679:1 179109:160981:1 28030:152958:1 179106:28030:1 179107:179109:1 179107:164805:1 179106:130405:1 179106:179107:1	6
15558	137569	-130291200	40	179121:179113:1 137569:137570:1 177350:179121:1 179112:139884:1 125532:162043:1 102768:25229:1 137569:137568:1 137569:117554:1 125532:104782:1 137569:136780:1 137570:179120:1 137569:162085:1 137569:156038:1 179113:161847:1 125532:179118:1 137569:179111:1 125532:25223:1 177351:177350:1 125532:137567:1 139884:125547:1 179121:25221:1 125532:102600:1 137569:179119:1 137567:102571:1 137567:109829:1 17…	36
15559	67995	215654400	11	67995:133537:1 133537:61145:1 95816:95832:1 85439:87392:1 67995:158911:1 67995:85439:1 67995:63291:1 67995:33417:1 158911:169652:1 67995:95816:1	1
15562	71377	-10195200	12	71377:154918:1 71377:71385:1 71377:27518:1 6052:6051:1 71377:25299:1 71385:71378:1 71377:6052:1 71377:6497:1 71377:29790:1 71396:30888:1 71377:71396:1	22
15563	11935	19094400	23	4569:35371:1 35344:10587:1 11935:27708:1 35371:25902:1 11935:124919:1 35344:128833:1 22350:35346:1 11935:35344:1 35346:4569:1 11935:11600:1 179141:35588:1 35583:11934:1 35575:114679:1 35349:35348:1 11600:22350:1 11935:35349:1 27708:179141:1 11935:179143:1 35346:35583:1 11935:35574:1 22350:35575:1 11935:94604:1	7
15564	11600	60393600	14	4569:35371:1 11598:179144:1 179144:35366:1 179144:10926:1 22350:35575:1 4569:23143:1 11600:80319:1 35575:114679:1 11600:11383:1 11600:11601:1 11600:11598:1 35575:4569:1 11600:22350:1	26
15565	11951	5097600	17	11951:27708:1 11951:35576:1 35574:29338:1 11951:11600:1 27708:179141:1 35573:35371:1 22350:35575:1 29338:35573:1 11951:159677:1 179141:35588:1 35371:179146:1 11951:5305:1 35575:114679:1 11951:35574:1 35575:4569:1 11600:22350:1	9
15566	173910	449107200	17	173910:179165:1 173910:103863:1 173910:173901:1 173910:173895:1 173910:179162:1 173910:179166:1 173910:179164:1 143225:35954:1 173910:179151:1 173910:73923:1 143145:36092:1 173910:36096:1 73923:143145:1 173910:143225:1 173910:179163:1 173910:54718:1	38
15567	93596	-242092800	10	93596:35296:1 35296:42681:1 93596:54494:1 54494:85163:1 85163:63783:1 35296:68819:1 93596:179167:1 35296:42798:1 42798:85128:1	7
15569	128235	70502400	15	128235:105382:1 179177:179176:1 128235:168818:1 128235:128234:1 128235:179177:1 128235:99283:1 128235:148975:1 128235:120667:1 179179:179181:1 179180:157119:1 128235:107215:1 128235:179179:1 128235:179175:1 128235:179180:1	3
15570	23708	-7171200	18	23708:95170:1 7882:7877:1 8211:5462:1 66773:8059:1 8222:18090:1 23708:55163:1 5462:7882:1 23708:8053:1 23708:66773:1 23546:23542:1 23542:23539:1 8207:8211:1 8059:8222:1 23708:8207:1 23542:154348:1 23708:23546:1 23708:161939:1	12
15571	23554	424915200	28	23554:23614:1 23656:179246:1 23656:8224:1 23554:46149:1 179245:179218:1 23554:45441:1 23554:23605:1 47483:23604:1 23672:23602:1 23614:23676:1 47483:23601:1 179246:23672:1 136491:179245:1 179246:179244:1 23604:23670:1 23554:23613:1 23613:8250:1 23602:179217:1 179246:47483:1 45441:179219:1 23554:23551:1 23554:106085:1 179244:23550:1 23656:8488:1 23614:23656:1 8224:136491:1 8224:7903:1	149
15572	111988	-220924800	11	111988:66538:1 111988:156036:1 66538:56527:1 111988:66524:1 156031:56801:1 111988:102892:1 111988:156031:1 111988:102566:1 111988:114322:1 111988:102555:1	12
15573	114322	-220924800	11	156039:56801:1 161776:66538:1 114322:102555:1 114322:41350:1 114322:161776:1 114322:66524:1 161776:156036:1 114322:111988:1 114322:156039:1 66538:56527:1	15
15574	9889	214185600	12	9889:162550:1 9889:55905:1 9889:8061:1 161988:161986:1 9889:103075:1 9889:50104:1 161989:161985:1 103075:161989:1 9889:161988:1 161989:177263:1 161985:161984:1	15
15575	179277	605923200	38	179292:179291:1 25990:179299:1 179291:179300:1 25980:160476:1 160483:160477:1 32310:179286:1 28437:7901:1 25995:25989:1 25990:25995:1 179277:160979:1 25989:25969:1 25989:25975:1 160483:179293:1 25969:30221:1 179277:141238:1 25989:25971:1 25980:32310:1 28437:118722:1 179277:28437:1 25990:12795:1 25990:43336:1 25970:160474:1 25990:25980:1 30221:179287:1 7901:25970:1 179277:25979:1 179299:160483:1 1…	28
15577	23599	595555200	14	23590:140915:1 23599:25969:1 140920:23568:1 23599:179321:1 23578:23650:1 179321:8496:1 8496:140920:1 23599:23590:1 23599:179320:1 23599:179322:1 23599:45945:1 23599:179319:1 140915:23578:1	29
15578	28718	563932800	19	28718:160517:1 140920:23568:1 140915:140920:1 28718:179243:1 179330:9900:1 28718:179330:1 23599:179321:1 28718:23599:1 28718:124442:1 23599:23590:1 160517:140915:1 179335:9953:1 28718:179335:1 23587:23586:1 28718:28419:1 23599:179319:1 140915:23578:1 23590:23587:1	33
15579	8224	529718400	23	179359:179252:1 179359:179352:1 28718:179321:1 179359:28718:1 55824:96490:1 23587:8496:1 8224:22929:1 179245:179358:1 136491:179245:1 8224:23589:1 179359:179217:1 179359:154937:1 136491:179351:1 8224:96336:1 7903:102234:1 179359:23593:1 136491:55824:1 179245:179215:1 8224:179359:1 23593:23587:1 8224:136491:1 8224:7903:1	47
15580	23604	561254400	11	23587:140915:1 23604:179363:1 140915:8495:1 23587:23582:1 23593:23590:1 23604:154937:1 23604:23593:1 23604:141219:1 23604:23670:1 23590:23587:1	6
15581	142894	519177600	19	142894:149450:1 153178:43068:1 142894:153879:1 142894:142893:1 153879:146844:1 153879:37578:1 142894:138839:1 142894:140369:1 142894:153870:1 153879:153863:1 153870:153855:1 179365:153178:1 142894:154107:1 142894:140463:1 154107:153958:1 142894:65342:1 142894:149421:1 154107:179365:1	27
15582	23614	474595200	52	136490:176284:1 8224:7903:1 161951:140567:1 23601:141221:1 136490:23656:1 23602:23589:1 23601:23661:1 179219:23672:1 23614:131175:1 47483:23598:1 23672:47483:1 23614:23678:1 47483:23604:1 23614:23676:1 23614:23597:1 23614:161951:1 176284:73508:1 23614:23680:1 9923:23602:1 47483:23601:1 23614:24228:1 23672:179461:1 23614:23611:1 136491:179245:1 179461:23593:1 179219:46146:1 23614:23612:1 23598:154…	276
15583	179359	536803200	21	179359:179216:1 28718:179243:1 179359:23593:1 28718:179321:1 179359:179252:1 179359:179462:1 179359:23550:1 179359:179217:1 23587:2947:1 179217:141229:1 179462:96606:1 179359:154937:1 179359:179352:1 179216:96490:1 23593:23587:1 179217:23663:1 179359:48475:1 179359:28718:1 179359:46111:1 179216:169521:1	17
15584	23678	489628800	12	23678:23656:1 179359:28718:1 8224:23589:1 23678:7907:1 179359:154937:1 8224:179359:1 23656:8224:1 28718:179321:1 23656:8488:1 23656:23588:1 8224:7903:1	24
15585	14922	-78278400	10	53256:116809:1 35063:71710:1 14922:42297:1 14922:123773:1 42297:53256:1 14922:117726:1 14922:35063:1 71710:27760:1 35063:123771:1	7
15586	123775	-130291200	11	53250:125307:1 14922:123773:1 123775:31309:1 123775:77187:1 53250:6096:1 123775:19286:1 123773:53250:1 123775:123772:1 123775:166847:1 123775:14922:1	8
15588	98669	-256521600	15	81572:81579:1 98669:84844:1 84844:80560:1 116722:98670:1 98669:98675:1 98669:120425:1 98669:81572:1 98669:84843:1 98669:84846:1 98669:152827:1 98669:120444:1 98669:41391:1 120425:84847:1 98669:116722:1	11
15590	136345	-84326400	24	136324:11072:1 118959:109506:1 136345:118981:1 155646:110588:1 136345:120233:1 136341:136338:1 109507:25643:1 136331:155646:1 84047:118959:1 155646:136330:1 109506:118955:1 136323:136322:1 136331:14259:1 136320:136341:1 136345:4832:1 136324:136320:1 136345:136324:1 136345:109511:1 136345:84047:1 136324:109509:1 136345:136323:1 109509:109507:1 136345:136331:1	8
15591	136324	-49680000	14	136324:11072:1 136341:136338:1 136324:29745:1 136324:83590:1 136324:172002:1 136320:136341:1 136324:136320:1 136324:109509:1 118955:118956:1 25612:25643:1 109509:118955:1 109509:25612:1 29745:136321:1	7
15592	118957	-49680000	11	136558:109506:1 25611:25609:1 109506:118955:1 118957:109509:1 118957:118959:1 118955:59973:1 109506:155775:1 118959:25611:1 118957:136558:1 109509:109507:1	2
15594	155773	-45014400	16	155773:118959:1 118959:155775:1 155773:136320:1 25611:25612:1 155773:109508:1 155773:63205:1 155773:11072:1 109507:118955:1 25612:25643:1 118955:118956:1 109507:162145:1 118959:25611:1 109509:109507:1 109507:164450:1 155773:109509:1	11
15595	150658	-51667200	10	150658:101086:1 150658:18103:1 20853:122202:1 150658:52410:1 150658:133181:1 122202:110539:1 150658:12102:1 150658:128513:1 150658:20853:1	8
15597	4889	391737600	11	4889:4578:1 4889:99879:1 4883:4882:1 4889:4879:1 4881:4880:1 4889:4881:1 4578:4883:1 4889:4890:1 4882:9451:1 4883:71334:1	1
15599	159137	95299200	16	159137:179525:1 68896:155505:1 124829:124830:1 159137:159136:1 155505:65868:1 155510:155442:1 155510:142781:1 68897:50666:1 159137:68897:1 155442:124829:1 68897:155510:1 68897:68896:1 155442:142784:1 159137:155091:1 159137:68871:1	4
15601	36557	-188956800	15	98776:57461:1 16118:120188:1 98776:23732:1 16118:120186:1 23732:52903:1 36557:98776:1 101748:101226:1 98776:36523:1 36557:78423:1 16118:77106:1 16118:85384:1 16118:101748:1 36557:36532:1 23732:16118:1	22
15602	24126	-205286400	11	24126:56663:1 137551:56661:1 137551:24063:1 24126:84107:1 24126:75346:1 24126:179530:1 137551:155624:1 56663:56656:1 24126:137551:1 24126:179531:1	3
15604	119193	-138153600	62	25221:25224:1 119193:118936:1 179121:179113:1 137569:137570:1 177350:179121:1 179112:139884:1 118933:25230:1 14260:131913:1 25224:144081:1 137569:137568:1 179120:179546:1 119192:162065:1 119193:162091:1 137569:117554:1 137570:163216:1 179546:179118:1 137569:162085:1 137569:137567:1 119193:117465:1 179113:161847:1 118936:118933:1 137569:104782:1 137569:179111:1 119187:119191:1 119193:162092:1 1191…	25
15605	144512	-270950400	26	144512:127169:1 144512:139880:1 73716:154362:1 154362:103003:1 144512:73715:1 144512:52369:1 144512:73716:1 102706:102710:1 73715:102629:1 131809:102706:1 130484:144510:1 102706:102556:1 102536:131809:1 144512:52453:1 144512:73720:1 179552:102560:1 102706:131982:1 73716:155949:1 154362:16604:1 130484:162084:1 144510:102703:1 144512:179552:1 73716:130484:1 73716:102536:1 144512:102548:1	6
15608	19097	419212800	16	33482:33483:1 19097:65272:1 19097:33469:1 19097:27767:1 27767:33482:1 19097:19101:1 19101:19146:1 19101:157213:1 19097:46213:1 33482:33485:1 36596:36595:1 19097:116467:1 19097:36596:1 36596:118005:1 19097:116477:1	2
15609	55048	-65059200	19	55048:27922:1 55048:55042:1 52657:179557:1 55048:144839:1 55048:126175:1 126175:126167:1 55048:55051:1 55048:21442:1 55048:158886:1 55048:52657:1 55033:55233:1 90555:55033:1 55048:126176:1 55048:126165:1 126176:126206:1 55051:90559:1 55048:144838:1 144838:90555:1	14
15610	57432	103766400	14	57432:125329:1 57432:25527:1 57432:26998:1 25527:125298:1 57432:57438:1 57432:25006:1 57438:52583:1 73744:77366:1 57432:77354:1 77354:73744:1 57638:90719:1 57432:52581:1 57432:57638:1	2
15614	104348	449107200	23	104348:136487:1 136489:179576:1 132378:142859:1 104348:136488:1 136488:136489:1 140496:124129:1 124129:136486:1 104348:132378:1 124131:107867:1 104348:179573:1 104348:140805:1 136487:124131:1 177822:112871:1 124129:119736:1 104348:41300:1 104348:43083:1 136488:140496:1 136487:37597:1 104348:44452:1 43083:177822:1 104348:44448:1 140496:124135:1	7
15615	17932	341452800	18	17932:113697:1 17932:96297:1 39257:179578:1 17932:46790:1 96297:106706:1 46680:46676:1 72657:179579:1 46680:151173:1 17932:42193:1 17932:46680:1 17932:96473:1 17932:141861:1 17932:72657:1 46680:17934:1 39257:21273:1 17932:179577:1 72657:39257:1	10
15617	96445	452736000	14	47472:46113:1 140497:46072:1 46113:47367:1 119885:13688:1 96445:119885:1 140497:179592:1 119885:177796:1 96445:179589:1 119885:119888:1 119885:140497:1 140497:179588:1 46072:47473:1 46072:47472:1	22
15618	136481	449107200	31	136481:132378:1 136481:179573:1 136489:179576:1 132378:142859:1 136481:136487:1 179576:158277:1 140496:124129:1 124129:136486:1 136481:44448:1 124131:107867:1 44452:134995:1 136481:43083:1 44452:136480:1 136487:124131:1 177822:112871:1 140864:179596:1 136481:104348:1 43083:43424:1 43083:17947:1 136481:140805:1 179573:140496:1 136481:45693:1 112871:140864:1 136481:44452:1 136481:72697:1 140864:179…	19
15619	179599	436406400	17	136481:17947:1 124131:107867:1 140496:136486:1 136488:140496:1 136481:134995:1 136481:179573:1 136481:132378:1 179600:136488:1 124135:158277:1 134995:37597:1 179573:179600:1 124131:124130:1 140496:124135:1 136488:124131:1 136481:104348:1 179599:136481:1	4
15620	17934	378345600	74	44445:179612:1 17934:173718:1 38287:45468:1 136481:179573:1 136481:132378:1 44444:44456:1 136489:179576:1 179573:179600:1 136481:136487:1 17934:44444:1 44444:179607:1 140496:124129:1 44444:44453:1 44445:179620:1 136481:44448:1 37450:179583:1 44446:44443:1 124129:141389:1 44445:37374:1 124131:107867:1 44445:47779:1 17934:179609:1 17934:176884:1 44446:44442:1 136481:43083:1 44444:44449:1 47793:1741…	113
15621	44444	395884800	58	44444:38686:1 96445:119885:1 44444:45854:1 23552:179619:1 44456:44463:1 44444:37450:1 136481:179573:1 21475:40312:1 44444:44456:1 44444:17953:1 44444:24246:1 44444:44148:1 179573:179600:1 124129:179618:1 136488:136489:1 44444:179607:1 140496:124129:1 44444:44453:1 44444:17952:1 24268:37639:1 136481:44448:1 37450:179583:1 44444:96445:1 124129:141389:1 44444:44450:1 124131:107867:1 23552:106700:1 4…	67
15622	24192	299721600	23	17962:17953:1 46564:179664:1 179664:46677:1 24192:179665:1 24192:46564:1 72778:46126:1 179665:179645:1 24191:17962:1 24192:24256:1 24201:24199:1 24192:24191:1 46564:96539:1 179645:24201:1 24192:24248:1 24201:36928:1 24192:72778:1 24191:46125:1 24192:72705:1 24192:179647:1 46564:73143:1 24191:44148:1 24199:44450:1	177
15623	46663	322704000	17	106703:106696:1 106701:106693:1 106694:106701:1 72705:106702:1 96251:106703:1 96251:72705:1 96251:106697:1 46663:141998:1 106702:106694:1 106702:46680:1 124136:44448:1 106696:124136:1 46663:96251:1 46663:179693:1 72705:96297:1 96251:106710:1	0
15624	24193	179971200	12	24193:24195:1 24193:17931:1 24193:24210:1 24198:24192:1 24211:24194:1 24193:17937:1 24198:24204:1 24192:46564:1 24193:24198:1 24193:24211:1 24193:46666:1	18
15625	11586	165456000	14	11586:57614:1 11586:72721:1 11586:96426:1 11586:72749:1 96426:119931:1 11586:150951:1 11586:177660:1 11586:35256:1 72664:73250:1 72749:46748:1 57614:14374:1 177660:72664:1 73250:73251:1	8
15626	55847	140054400	10	24321:46694:1 73149:24321:1 55847:73149:1 73149:136482:1 55847:44119:1 55847:146020:1 55847:75181:1 24321:17977:1 146020:46666:1	6
15627	43083	458697600	13	43083:142859:1 179596:172976:1 177822:124131:1 43083:43424:1 140864:179598:1 43083:177822:1 43083:17947:1 43083:136491:1 43083:57742:1 140864:179596:1 43083:140864:1 177822:124129:1	10
15628	132378	469324800	23	142859:179698:1 132378:45869:1 132378:39270:1 132378:47485:1 132378:142859:1 21233:42134:1 132378:45203:1 21233:21614:1 132378:39273:1 132378:179697:1 63136:45676:1 132378:24267:1 46939:46968:1 132378:46939:1 132378:37664:1 132378:132379:1 132378:21233:1 132378:45396:1 132378:45388:1 21614:37559:1 142859:163704:1 132378:63136:1	41
15630	46676	377222400	18	44446:44443:1 44446:44461:1 44446:44442:1 37184:44451:1 37184:38408:1 44450:44448:1 43083:17947:1 37184:44455:1 37184:44446:1 37184:17952:1 46676:57739:1 46676:37184:1 37184:44450:1 46676:46674:1 44456:44452:1 57739:43083:1 44446:44456:1	4
15631	17964	384998400	14	17964:179610:1 104348:132378:1 177822:124131:1 104348:43083:1 43083:177822:1 43083:17947:1 104348:44452:1 17964:104348:1 142859:163704:1 132378:142859:1 17964:179670:1 17947:124135:1 17964:44450:1	36
15632	44456	403488000	17	104348:132378:1 177822:124131:1 104348:43083:1 179602:104348:1 44456:179610:1 44456:106701:1 43083:177822:1 44456:179599:1 44456:44463:1 104348:44452:1 124131:141389:1 44456:38287:1 44456:46259:1 44456:179583:1 179583:179584:1 44456:179602:1	7
15633	21191	329875200	38	21182:19101:1 21191:44301:1 19109:33494:1 21191:44154:1 19109:33492:1 87685:87682:1 33467:19159:1 21191:46260:1 21191:87685:1 33494:19087:1 140076:179712:1 33488:33467:1 21191:142866:1 19109:33488:1 140079:140078:1 21191:44449:1 33492:116469:1 44301:37350:1 21191:19119:1 21191:24711:1 106361:105141:1 24249:21182:1 33467:45357:1 21191:24249:1 33488:46184:1 21191:21179:1 21191:19121:1 140079:20994:…	79
15634	46692	300844800	18	2452:2442:1 46692:179721:1 46692:140648:1 170684:131506:1 46692:103057:1 179720:2430:1 46692:119724:1 103057:88110:1 179721:122614:1 46692:125390:1 46692:158562:1 179720:179722:1 179720:81222:1 46692:2452:1 158562:2000:1 179721:179720:1 122614:170684:1	6
15635	38686	524448000	11	38670:63129:1 175725:122418:1 38686:38670:1 38686:179726:1 38686:47335:1 47335:45389:1 38670:175725:1 38670:39376:1 38670:47271:1 38686:96615:1	12
15637	136488	479692800	16	124131:107867:1 141389:136486:1 136488:140496:1 136490:179576:1 136490:124135:1 136490:151180:1 136488:136490:1 136488:136489:1 124129:179618:1 179576:158277:1 136490:124129:1 124131:124130:1 179576:179575:1 136488:124131:1 124129:141389:1	5
15638	106706	477273600	11	106705:179581:1 106706:106709:1 106706:179739:1 106705:179736:1 106706:102234:1 179739:179738:1 102234:179735:1 106706:46151:1 106706:106705:1 179738:179737:1	8
15639	141389	534384000	14	141389:179743:1 160386:72783:1 73442:160386:1 141389:136486:1 160385:160383:1 160386:140786:1 136486:46140:1 141389:134244:1 141389:140492:1 141389:142070:1 141389:73442:1 160386:160385:1 141389:179742:1	3
15640	140497	480556800	18	23609:121990:1 179670:47643:1 140497:46072:1 47472:46113:1 46113:47367:1 140497:173043:1 179592:179749:1 140497:179670:1 140497:179592:1 46072:47473:1 140497:23609:1 140497:179746:1 140497:135968:1 47643:179748:1 140497:179588:1 135968:47519:1 46072:47472:1	14
15641	9286	269481600	16	9222:8824:1 9286:9349:1 9110:9134:1 9305:9299:1 9286:9096:1 9286:9305:1 9299:4582:1 9286:9312:1 9286:9289:1 9286:9314:1 9096:9083:1 9083:9222:1 9286:9110:1 8824:8698:1 8824:9300:1	7
15643	28264	539136000	10	28264:147803:1 147803:157208:1 28264:134631:1 140408:140407:1 147803:157222:1 147803:147802:1 28264:19140:1 28264:140408:1 28264:179766:1	10
15645	160300	-125107200	13	160300:63175:1 160300:179777:1 160300:153222:1 160300:63180:1 57136:179776:1 160300:160406:1 179775:168206:1 179776:77178:1 160300:57136:1 160406:48139:1 160300:66691:1 160300:179775:1	5
15646	179778	-227664000	13	179778:52446:1 53545:40900:1 40900:10078:1 179778:179779:1 40444:53545:1 55376:10081:1 40444:2132:1 40444:133452:1 179778:40444:1 133452:97361:1 40900:55376:1 10081:2136:1	7
15649	57519	-188956800	22	57565:95773:1 57466:135046:1 57565:160024:1 57519:95774:1 135077:63216:1 145939:19224:1 95774:26925:1 84311:84314:1 57519:150536:1 57519:57565:1 57519:135077:1 135077:125266:1 57519:10081:1 10081:55326:1 57519:84312:1 57565:77147:1 57519:57466:1 95774:145939:1 57519:77152:1 57565:135076:1 95774:84311:1	24
15651	160644	5788800	18	63153:63441:1 57522:63442:1 52431:63444:1 52431:63152:1 160644:52431:1 63153:160645:1 160644:57522:1 160644:55468:1 160644:160704:1 63153:63440:1 160644:66701:1 160644:66688:1 160704:63153:1 167166:131762:1 63152:52415:1 160644:150252:1 160644:167166:1	3
15654	24862	-193449600	13	24862:24859:1 24862:56793:1 24862:11781:1 24862:67866:1 24862:11849:1 24862:24861:1 24859:24855:1 24862:80730:1 24862:80858:1 24862:84272:1 24855:102500:1 84272:24070:1	12
15655	24864	156384000	11	179786:86572:1 85971:86031:1 86572:86582:1 86575:86586:1 86582:86575:1 86028:85883:1 179786:24877:1 24864:179786:1 85971:86028:1 24864:85971:1	4
15658	27926	-33436800	14	55039:55214:1 27926:55039:1 27926:55228:1 55030:55229:1 55113:137068:1 55214:57508:1 55039:55030:1 27926:52388:1 55039:55113:1 55030:52616:1 55229:55175:1 55039:55141:1 27926:21924:1	0
15659	113580	-91238400	13	162097:57122:1 113580:85088:1 85088:124895:1 124894:57126:1 113580:102782:1 124895:124894:1 177279:69187:1 29048:31309:1 29048:53258:1 102782:162097:1 113580:29048:1 113580:177279:1	35
15660	57529	-165369600	13	57529:66532:1 57529:10081:1 57529:14260:1 66532:57007:1 57529:17501:1 48205:23766:1 57529:48205:1 57529:26831:1 57529:57110:1 78636:113543:1 57529:78636:1 57529:102633:1	8
15661	23772	-31708800	11	113550:179816:1 113550:57131:1 179815:102757:1 113550:179817:1 23772:113550:1 55345:23775:1 23775:125831:1 57131:55345:1 113550:179815:1 113550:26999:1	3
15663	48267	282528000	30	57124:57763:1 48267:46685:1 48267:162581:1 139215:57128:1 17957:48088:1 57763:139215:1 46685:17957:1 48267:96482:1 96482:136495:1 57135:21307:1 48267:57124:1 57124:162582:1 57130:57127:1 57764:58002:1 162582:139214:1 113949:57764:1 48267:162004:1 48267:57135:1 48267:15263:1 57764:57770:1 57130:139219:1 48267:132336:1 57764:119903:1 48267:179821:1 46685:113949:1 46685:57132:1 113949:57129:1 46685:…	21
15664	113584	268099200	11	113584:139916:1 113584:57758:1 113584:179824:1 113584:125544:1 57767:125543:1 113584:147080:1 125544:147089:1 57758:57767:1 113584:147079:1 125543:147078:1	5
15665	76657	-242092800	10	76657:76658:1 76657:67456:1 58151:136798:1 76487:76659:1 76657:69239:1 76657:76487:1 76657:59432:1 76657:58151:1 76657:76655:1	1
15666	146997	-72057600	18	141561:121904:1 146997:87275:1 88148:87252:1 88148:110200:1 146997:149609:1 146997:137576:1 149609:150292:1 146997:179827:1 146997:62471:1 146997:74441:1 146997:141561:1 88148:51918:1 146997:154471:1 88148:170669:1 150292:108154:1 146997:108161:1 146997:88148:1	8
15667	141544	-138758400	18	141569:85189:1 141544:87231:1 88148:87252:1 141544:73801:1 141544:42789:1 87228:141569:1 141569:42688:1 141544:141573:1 87228:88148:1 141544:87229:1 141544:88150:1 87252:62115:1 141544:87228:1 85295:85361:1 85361:61663:1 141544:58659:1 141544:85295:1	13
15668	108113	-139968000	11	108113:87228:1 108113:141570:1 108113:42734:1 108113:77091:1 108113:87359:1 108113:54634:1 108113:42693:1 108113:67443:1 108113:16689:1 54634:54633:1	6
15669	141574	-162345600	11	36770:73801:1 108106:54632:1 141574:108113:1 141574:155089:1 108113:42734:1 141574:108106:1 108113:87359:1 141574:36770:1 88093:88095:1 141574:88093:1	9
15670	121937	-199929600	30	42677:51910:1 121937:42817:1 74915:149612:1 146997:149609:1 141569:42688:1 124824:74915:1 160428:42807:1 160428:179828:1 141574:108113:1 121937:59473:1 121937:68810:1 121937:141574:1 42677:119140:1 108115:73804:1 42677:122273:1 121937:160428:1 65841:141569:1 74915:53055:1 108115:146997:1 74915:108115:1 68810:65841:1 121937:83521:1 68810:74913:1 121937:42677:1 121937:124824:1 121937:107638:1 16042…	40
15674	113146	291772800	33	133285:59544:1 131087:179844:1 59572:76720:1 133286:50884:1 113146:131087:1 154916:146912:1 146912:61265:1 133286:120780:1 113146:146908:1 110481:124834:1 85622:149820:1 113146:30407:1 113146:179841:1 59544:130722:1 113146:76664:1 113146:110481:1 76720:154916:1 50884:126295:1 76664:142765:1 150791:133285:1 133286:118233:1 133285:59572:1 113146:69283:1 179841:98755:1 113146:104008:1 142765:104974:…	36
15676	18221	-137548800	14	98247:179848:1 98247:98246:1 110074:80551:1 179851:179849:1 18221:81770:1 18221:169076:1 18221:98247:1 18221:19927:1 18221:81805:1 18221:179850:1 18221:179851:1 18221:110074:1 18221:176551:1	13
15677	95232	527731200	12	95229:95231:1 95232:95225:1 80078:80092:1 80078:80081:1 179860:80078:1 95232:179860:1 80078:80087:1 80078:80084:1 95232:95229:1 179860:95227:1 95232:179863:1	4
15678	60802	-155692800	19	84935:60813:1 60725:60832:1 60802:61010:1 60802:84936:1 60725:59607:1 60802:60474:1 60802:158093:1 60802:101847:1 60802:60804:1 60802:84887:1 60802:60725:1 60802:60854:1 60802:19981:1 60802:61002:1 101847:60501:1 60802:84935:1 60802:14825:1 60501:81876:1	0
15679	104570	208396800	14	104570:142623:1 104570:76930:1 38745:73019:1 142628:73009:1 125861:4039:1 104570:142628:1 116815:125861:1 104570:179865:1 104570:48313:1 104570:116815:1 104570:77189:1 104570:59025:1 142628:38745:1	9
15681	57839	337824000	17	57839:57763:1 140897:63466:1 57839:21307:1 57839:63425:1 140501:162030:1 57839:140897:1 57839:140501:1 57839:157634:1 57839:109911:1 170395:66229:1 57839:119951:1 57839:170395:1 63466:57848:1 57839:46654:1 57839:38781:1 57839:63422:1	17
15682	170891	-162950400	10	179870:119403:1 170891:75433:1 170891:170890:1 119403:882:1 170891:14952:1 170891:125836:1 75433:75439:1 170891:179871:1 170891:179870:1	4
15683	179872	-253929600	12	179872:85731:1 179872:108342:1 179872:179876:1 179874:102209:1 179874:166973:1 179872:41716:1 179872:158871:1 179872:179874:1 179872:179879:1 179872:179878:1 179872:144730:1	4
15685	86618	311212800	11	86637:30685:1 86637:91306:1 86637:91311:1 86618:91318:1 86618:91312:1 86637:91323:1 91318:86637:1 91312:86630:1 86618:116969:1 91318:91317:1	8
15687	109361	394329600	13	109344:179898:1 109361:109348:1 109361:109344:1 95445:95449:1 179897:163788:1 179898:109384:1 109361:179897:1 91315:95445:1 91315:95441:1 109361:95444:1 95444:109346:1 109361:91315:1	3
15688	86300	449625600	10	86300:86099:1 31371:31354:1 86300:31371:1 86099:86305:1 179899:30721:1 31354:86330:1 86300:179899:1 86300:86298:1 86300:86093:1	3
15692	86637	352252800	17	86637:22833:1 86637:30685:1 86637:86147:1 86637:179927:1 86637:91306:1 86637:91311:1 86637:167197:1 86637:91323:1 86630:179932:1 167197:109383:1 91314:179937:1 86637:179928:1 179928:179938:1 86637:179939:1 86637:86630:1 91323:91314:1	57
15695	86919	589075200	11	180013:86910:1 86919:86915:1 86919:180012:1 86915:62779:1 180013:180011:1 180013:86909:1 86919:180013:1 180013:86904:1 86909:86911:1 180013:86913:1	3
15699	156795	-79488000	18	156795:107165:1 134396:146873:1 160222:173766:1 156795:159237:1 160222:99264:1 180038:120629:1 156795:159294:1 156795:180038:1 180038:107137:1 156795:120653:1 107137:178869:1 107137:168716:1 168716:118334:1 156795:104770:1 156795:71534:1 156795:160222:1 180038:134396:1	7
15700	61221	-32140800	20	61221:96991:1 108580:81928:1 60398:108585:1 108518:103730:1 61221:163967:1 81928:101706:1 61221:180040:1 60398:108580:1 60398:108579:1 81928:50837:1 108518:108562:1 103730:107265:1 108562:60398:1 61221:90813:1 90813:108828:1 61221:108518:1 60398:60855:1 108518:60386:1 60386:108565:1	20
15702	53236	44582400	11	99078:69363:1 69363:53338:1 53236:53340:1 69363:53336:1 136772:17786:1 53236:53333:1 17786:53341:1 53236:99078:1 53236:136772:1 136772:50437:1	5
15703	153492	-189388800	10	102628:56391:1 153492:102641:1 153492:102628:1 102630:131959:1 153492:102626:1 102626:109812:1 153492:136362:1 56391:102630:1 102628:73710:1	5
15704	14943	-136944000	15	116862:14913:1 14920:14912:1 14943:14939:1 14943:14928:1 14943:901:1 14939:6466:1 14920:14906:1 20120:14917:1 14920:119607:1 14943:6465:1 14920:116862:1 14943:20120:1 6466:14920:1 14943:95814:1	7
15706	60505	-121478400	11	60497:60483:1 60497:60609:1 60497:60502:1 19948:60496:1 60505:60497:1 60502:19948:1 60505:60498:1 60502:60485:1 60505:14746:1 60505:39206:1	2
15707	48668	83203200	13	48674:143092:1 107654:104941:1 104941:138720:1 48668:110477:1 48668:128193:1 128193:164414:1 48668:62187:1 48668:53073:1 48668:107654:1 164414:80658:1 107654:112490:1 48668:48674:1	30
15709	100924	127440000	21	98890:22603:1 62505:101569:1 100924:24488:1 62520:77945:1 100924:101093:1 62505:101570:1 62505:62621:1 100924:180070:1 22603:62520:1 29340:62519:1 100924:98890:1 100924:27624:1 62505:29340:1 100924:62505:1 29340:98892:1 62505:137277:1 100924:153285:1 62505:11673:1 100924:21934:1 62505:94674:1	11
15710	22699	445651200	14	22699:22706:1 22702:10473:1 22699:22702:1 22702:22705:1 135237:100311:1 100311:100308:1 22696:32362:1 22705:22709:1 22699:135237:1 22702:22685:1 22699:100315:1 22705:22696:1 22709:75094:1	19
15711	12920	416534400	10	38575:109911:1 12920:55418:1 12920:119834:1 180082:127316:1 55418:24748:1 12920:12953:1 24748:63360:1 12920:38575:1 12920:180082:1	6
15712	142486	210384000	17	142486:180099:1 142486:110802:1 180088:180085:1 142486:180087:1 142486:90438:1 142486:72920:1 142486:180088:1 142486:180090:1 142486:180089:1 142486:62186:1 180099:165981:1 180092:130771:1 142486:180092:1 142486:180091:1 180088:123806:1 142486:149674:1	22
15713	60884	207705600	16	60884:130714:1 60884:180121:1 60884:60676:1 60907:60910:1 60884:60907:1 60884:67828:1 130545:180122:1 60676:60674:1 60884:130769:1 60884:151365:1 60884:130545:1 60884:77222:1 130769:130774:1 130769:130772:1 60884:60881:1	8
15714	97092	23587200	11	58780:60642:1 60645:133028:1 97092:60645:1 110779:110775:1 97092:155449:1 97092:180126:1 97092:110779:1 97092:180124:1 180124:180125:1 97092:58780:1	6
15716	81885	-29462400	32	81885:101428:1 31224:64827:1 81885:159180:1 81885:50815:1 159138:19914:1 81885:112315:1 76265:180134:1 31224:64825:1 180135:166887:1 76266:76265:1 81885:101433:1 81885:60748:1 145199:180133:1 145196:180135:1 81885:61021:1 81885:150832:1 180133:112322:1 81885:59756:1 112169:145199:1 31224:64826:1 61021:76267:1 81885:159183:1 81885:112169:1 81885:145196:1 81885:31224:1 112315:60855:1 81885:159138:1…	11
15717	146450	-53222400	22	159146:99305:1 146450:180138:1 146450:146405:1 146456:146437:1 146450:110160:1 146450:125947:1 81780:81771:1 146437:77755:1 146450:53918:1 146450:146456:1 146450:81885:1 146456:81778:1 146450:159146:1 110063:111865:1 146450:81777:1 146450:81780:1 146450:110063:1 146450:153131:1 81777:81792:1 146450:145195:1 81885:150864:1	2
15718	72156	388627200	38	143414:122973:1 143419:70009:1 143419:143979:1 128276:128273:1 128279:180147:1 72156:143982:1 124777:111136:1 127001:174945:1 143419:124777:1 180144:180141:1 128273:177672:1 143419:72280:1 72156:125701:1 180146:128279:1 143419:111007:1 128279:128276:1 72156:133873:1 72156:111164:1 72156:118887:1 143419:78129:1 72156:180148:1 72156:120743:1 120743:180146:1 127001:143414:1 143419:122691:1 124777:18…	9
15719	143413	267062400	10	143413:104090:1 104090:111060:1 143413:104084:1 130457:104086:1 104090:104085:1 143413:133891:1 143413:122766:1 122766:130457:1 111060:111056:1	10
15720	149855	238032000	22	149855:180153:1 127004:126357:1 60552:107959:1 60552:64752:1 60552:180159:1 60552:122822:1 126357:127005:1 60552:149859:1 126357:90899:1 149859:81608:1 126357:64605:1 149855:81644:1 149859:106210:1 149855:180160:1 149859:111175:1 149855:72308:1 149855:103683:1 64752:127004:1 149859:118784:1 149855:60552:1 118784:64490:1	13
15722	123293	109814400	194	109720:143588:1 50578:107898:1 109153:25845:1 143574:143554:1 143682:50576:1 111309:110913:1 50601:117418:1 143552:64423:1 15119:15121:1 106163:106162:1 106211:72144:1 106215:17672:1 143553:143586:1 110913:107887:1 50579:111296:1 50597:64798:1 109728:64736:1 123293:64485:1 64399:143552:1 50629:72146:1 50633:109728:1 111209:143572:1 50601:107963:1 72010:111331:1 50579:111320:1 72140:111237:1 64362…	207
15723	149856	-1468800	17	149856:112346:1 149856:180173:1 112366:117623:1 158361:107014:1 117623:112353:1 112366:158369:1 117623:150376:1 149856:175940:1 112366:158361:1 175940:173422:1 175940:175424:1 117623:167118:1 166900:112294:1 173422:175927:1 149856:112366:1 149856:166900:1	0
15724	139782	1209600	19	112329:82094:1 139782:158486:1 139782:139779:1 139782:158362:1 139782:100199:1 139782:111217:1 139779:139784:1 139782:112344:1 139782:158361:1 120490:100214:1 139782:112341:1 139782:120490:1 139782:20022:1 139782:112329:1 158361:100210:1 139782:163978:1 139782:145164:1 139782:112340:1	2
15725	60613	332467200	14	60613:118890:1 83438:143397:1 60613:22213:1 72286:72173:1 72286:180182:1 143420:118887:1 60559:143420:1 60613:82855:1 60613:180183:1 60613:60559:1 118890:72286:1 60613:83438:1 143420:130015:1	6
15726	175208	624412800	12	180184:143380:1 175208:180190:1 175208:145666:1 180187:180184:1 175208:144022:1 123310:144008:1 64565:180187:1 175208:64565:1 175208:123310:1 180184:180186:1 175208:157466:1	5
15728	79971	629337600	14	90152:180205:1 90152:90149:1 79971:86482:1 79971:96035:1 79971:129770:1 180206:90152:1 79971:90147:1 79971:151728:1 79971:96044:1 90152:180207:1 86482:180203:1 79971:180206:1 79971:180208:1	11
15729	144019	613612800	28	168174:123481:1 180239:180238:1 143951:130447:1 144019:144018:1 168174:180236:1 168174:180178:1 168174:112717:1 144019:78198:1 180149:120070:1 168174:168166:1 144019:175605:1 180240:180239:1 168174:143685:1 168174:143951:1 180240:118393:1 180240:180228:1 143951:180149:1 145684:145669:1 180228:145684:1 168174:130449:1 144019:168174:1 144019:64563:1 168174:130450:1 180240:180237:1 143951:180240:1 1…	29
15730	143735	573091200	34	143735:180243:1 180245:174933:1 143735:143753:1 143735:144055:1 143735:180256:1 143735:180255:1 143735:180252:1 143753:143751:1 143735:180245:1 143735:130290:1 180245:118823:1 180255:157959:1 143735:82809:1 64565:180253:1 143735:82942:1 180245:143478:1 180254:180250:1 143735:151716:1 180245:178081:1 143735:123340:1 123001:72246:1 180255:64565:1 143735:151732:1 143735:15409:1 143735:167423:1 14375…	14
15731	149770	583372800	23	149770:150308:1 149770:108050:1 174924:134650:1 149770:180269:1 149770:174924:1 149773:108620:1 149770:180275:1 180277:180276:1 149770:174954:1 180269:149773:1 149770:173641:1 134651:72112:1 149770:180277:1 149770:133275:1 149770:180278:1 149770:134653:1 149770:59579:1 174924:126944:1 173641:179009:1 149770:134651:1 134651:133794:1 179009:180270:1	34
15732	180279	595468800	10	180279:105941:1 180279:80461:1 180279:107710:1 180279:14574:1 180279:108644:1 146685:72149:1 180279:98875:1 180279:146685:1 180279:102469:1	5
15733	180281	557366400	20	149770:108050:1 180281:149770:1 180281:180279:1 133794:180289:1 149770:173641:1 173641:179009:1 146685:72149:1 179009:180270:1 180293:180285:1 180270:180290:1 180279:146685:1 180285:133794:1 149770:134651:1 180281:174939:1 134651:100414:1 180281:61256:1 149770:174924:1 180281:180293:1 134651:180292:1	8
15735	174941	577065600	10	126986:123098:1 174941:157970:1 180342:180324:1 143753:143751:1 157970:126986:1 157970:173886:1 174941:143752:1 174941:180342:1 143752:143753:1	16
15736	130464	554774400	13	130464:180281:1 180281:133794:1 180281:174939:1 102465:102469:1 180281:180279:1 130464:72251:1 130464:102465:1 180281:180292:1 118739:72149:1 146685:118739:1 130464:71014:1 180279:146685:1	19
15737	123137	567993600	11	126996:157960:1 123137:111617:1 126996:157972:1 123137:126996:1 126996:180367:1 123137:174457:1 123137:180200:1 123137:111377:1 126996:90894:1 123137:130673:1	3
15738	127969	542764800	11	127969:128156:1 128156:128157:1 127969:128164:1 127969:108046:1 127969:130466:1 127969:123044:1 128156:128155:1 127969:140292:1 127969:140302:1 127969:10223:1	39
15740	122973	519177600	18	122969:151717:1 151717:151716:1 122969:96049:1 122973:155028:1 122969:122951:1 79971:86482:1 122973:105699:1 174944:64730:1 122973:122972:1 151716:180395:1 122973:122969:1 122973:145655:1 122969:174944:1 174944:103489:1 151716:72221:1 122973:171042:1 151716:79971:1	65
15741	105948	499651200	11	143408:123490:1 175916:123136:1 143408:131572:1 105948:57989:1 105948:175916:1 123137:157960:1 105948:61267:1 105948:123137:1 105948:143408:1 105948:111111:1	36
15743	137163	536457600	10	137163:180410:1 137163:180411:1 137163:117860:1 137163:150788:1 97155:97223:1 137163:67673:1 97155:17581:1 137163:97155:1 97223:144686:1	2
15744	106205	119491200	54	64794:110299:1 102266:101246:1 104795:143576:1 104795:72125:1 106211:108054:1 108054:123418:1 106205:139421:1 104795:123385:1 104795:50602:1 106211:104091:1 106211:123302:1 50594:64744:1 104795:107992:1 123441:106218:1 64756:126811:1 64794:106214:1 50553:71983:1 106205:72025:1 104795:50645:1 104795:64642:1 50597:64798:1 106205:106202:1 104795:50553:1 123385:72063:1 107951:64756:1 106211:64441:1 5…	54
15745	72063	140486400	55	72063:125659:1 125660:118410:1 72063:58865:1 72063:123421:1 72063:74149:1 17637:174930:1 72063:82203:1 72063:122830:1 72085:123431:1 117625:105867:1 108054:123418:1 110180:72095:1 125713:12012:1 121098:121091:1 72063:128070:1 72063:31400:1 72063:173707:1 117625:121098:1 102895:88394:1 64736:125660:1 123429:110180:1 72063:72075:1 180437:104088:1 125713:102895:1 17637:123434:1 117625:70004:1 72063:…	302
15746	127001	448156800	23	143414:122973:1 126988:180413:1 122973:145655:1 127001:72033:1 127001:157989:1 122973:155028:1 127001:127000:1 180413:126987:1 127000:151718:1 127000:143414:1 127000:126988:1 127000:155029:1 127000:126995:1 180413:145690:1 127001:123136:1 145690:145670:1 155028:123490:1 155029:174945:1 145690:123352:1 127001:123546:1 155029:145688:1 127001:180454:1	49
15747	127002	442972800	10	127002:125697:1 180460:123352:1 127002:113733:1 180460:176044:1 127002:60522:1 127002:180460:1 180460:180459:1 72033:126998:1 127002:72033:1	5
15749	90899	337824000	22	90899:107953:1 90899:22243:1 90899:17614:1 64746:64745:1 145656:122816:1 90899:175947:1 90899:111100:1 122815:72033:1 90899:64885:1 90899:123485:1 90899:175429:1 64745:126999:1 72033:126998:1 90899:64746:1 175947:148930:1 90899:175950:1 90899:145656:1 90899:64626:1 122815:111158:1 90899:122815:1 64885:64591:1	33
15750	64635	366681600	10	64635:145546:1 145546:123646:1 64635:147684:1 145546:111164:1 64635:64493:1 64635:60850:1 64635:111177:1 64493:64588:1 64635:145702:1	9
15751	149858	223603200	13	149858:72120:1 149858:180471:1 149858:158449:1 98870:180470:1 149858:180472:1 180472:180473:1 149858:98870:1 149858:64888:1 108843:109256:1 98870:60541:1 180471:164053:1 149858:108843:1	9
15752	133892	222134400	19	143413:104090:1 60565:123648:1 72078:143536:1 60565:56042:1 133892:72078:1 133892:143413:1 72078:72073:1 133892:20023:1 72073:60565:1 133892:111634:1 133892:180480:1 60565:109131:1 133892:64628:1 143413:104086:1 133892:180481:1 133892:72117:1 72078:82212:1 60565:123649:1	43
15753	127004	295574400	17	127004:123544:1 126357:145512:1 126357:126984:1 145512:64605:1 127004:126357:1 127004:103717:1 126357:90899:1 90899:64746:1 127004:111166:1 126357:127005:1 127004:127002:1 64746:64745:1 127004:127001:1 127004:126983:1 127004:180482:1 126357:127003:1	14
15754	106209	287884800	57	143527:145702:1 143527:145698:1 143520:71987:1 106209:35819:1 143527:123649:1 114910:118418:1 111177:111174:1 145662:145695:1 143808:145703:1 143808:145661:1 127005:131403:1 143527:87515:1 145661:128059:1 143527:106207:1 143527:145660:1 106209:64494:1 106209:143529:1 106209:143527:1 143527:111178:1 87515:98018:1 114910:145664:1 143527:17762:1 106210:148930:1 114910:145705:1 143520:17766:1 110156:…	111
15755	106210	324604800	11	72156:122691:1 106210:145546:1 106210:180509:1 72156:64783:1 106210:35896:1 106210:128169:1 148930:148905:1 106210:72156:1 106210:64604:1 106210:148930:1	18
15757	60552	264038400	99	60552:64639:1 72129:103539:1 127004:126357:1 60552:67667:1 72129:125707:1 60552:7948:1 60552:180517:1 180550:64614:1 139775:64752:1 149859:106210:1 60552:125704:1 72324:70041:1 60552:89699:1 60552:72328:1 60552:82208:1 113710:88945:1 106141:64490:1 72129:180554:1 72129:72335:1 180515:143658:1 113702:113707:1 60552:118876:1 72129:111194:1 60552:97229:1 180554:154507:1 90899:175947:1 72040:180518:1…	75
15759	106211	153705600	61	72144:127007:1 17678:17657:1 108054:70002:1 106211:72095:1 17652:100804:1 104091:104088:1 117625:105867:1 106211:108054:1 108054:123418:1 106211:104091:1 106211:123302:1 106211:72144:1 123448:123420:1 72348:72287:1 123418:121102:1 145371:143827:1 123443:123407:1 106211:88447:1 17652:121082:1 106211:143793:1 70002:72348:1 106211:111295:1 111295:180579:1 106211:60552:1 127007:145701:1 100804:166669…	140
15760	103469	314064000	16	103469:180482:1 103469:180585:1 103469:180582:1 103469:123410:1 15112:123603:1 51419:20021:1 180582:22213:1 103469:14069:1 62971:62979:1 103469:151532:1 103469:15112:1 103469:51419:1 123410:62971:1 180582:22240:1 103469:180584:1	19
15761	104091	253670400	16	104090:111060:1 104088:104090:1 104090:2020:1 133895:108056:1 149861:180179:1 149861:104084:1 122766:104086:1 104085:104083:1 104091:104088:1 104088:122766:1 104084:157692:1 133895:133896:1 104088:133895:1 122766:149861:1 149861:104085:1	6
15762	109068	216864000	20	109068:145421:1 104088:104090:1 104090:111060:1 72078:60565:1 104088:130457:1 109068:150363:1 111088:103683:1 133892:72078:1 133892:143413:1 130457:104086:1 133895:108056:1 104091:104088:1 104088:122766:1 109068:111088:1 133895:133896:1 109068:104091:1 133892:72117:1 104088:133895:1 109068:133892:1	43
15763	70004	208915200	13	87505:104090:1 70004:88815:1 70004:128316:1 70004:145405:1 70004:130397:1 70004:118904:1 87505:110193:1 70004:64480:1 70004:121311:1 70004:168393:1 118904:87505:1 70004:30718:1	16
15764	17680	206236800	34	83050:143337:1 17635:17643:1 143337:72325:1 17680:48918:1 130026:121310:1 143337:143338:1 121310:83477:1 17680:180598:1 17680:17635:1 83038:83050:1 143338:115863:1 17670:89103:1 17680:103464:1 87571:82854:1 130022:132555:1 143338:89801:1 115863:83046:1 17680:118899:1 17680:83038:1 118886:130023:1 17680:87571:1 72350:130022:1 83477:118886:1 89801:89803:1 143338:83306:1 17680:143403:1 118899:134445…	42
15767	121102	164073600	11	121102:17652:1 121102:65157:1 121102:123445:1 121102:123406:1 121102:88780:1 121102:180438:1 17652:17658:1 121102:121312:1 121102:173709:1 121102:123446:1	19
15769	150104	101001600	22	180603:180610:1 24666:132304:1 132305:99570:1 150104:44237:1 24644:30643:1 99570:114752:1 151951:168888:1 24644:168887:1 180603:24666:1 150104:180603:1 80889:80888:1 150104:151951:1 180603:168882:1 180603:138389:1 24644:132305:1 150104:180609:1 168887:168890:1 150104:80889:1 151951:5351:1 5351:104451:1 80889:24644:1	38
15774	116582	320284800	17	116582:86079:1 102426:180625:1 102426:56040:1 116582:158414:1 167075:166958:1 166958:153054:1 102426:35827:1 116582:102426:1 102433:111701:1 116582:102433:1 102426:56042:1 116582:67102:1 116582:180623:1 180625:167075:1 116582:81827:1 102426:123649:1	10
15776	46508	536803200	25	46508:168562:1 46508:136908:1 43461:43392:1 134805:180634:1 118707:46497:1 46508:118708:1 46508:118707:1 46508:173281:1 46508:180635:1 46508:134805:1 134819:180636:1 46508:43316:1 173281:180640:1 46508:134893:1 46508:156518:1 43450:125616:1 46508:134819:1 46508:43348:1 46508:163333:1 46508:45892:1 46508:43450:1 43392:43351:1 45892:43325:1 46508:43461:1	9
15777	14086	-15552000	10	14086:14089:1 14085:9098:1 14091:14090:1 14086:155192:1 14086:14094:1 14086:14092:1 14092:14091:1 14086:14085:1 14090:14088:1	3
15778	132918	-39139200	21	23410:100828:1 132918:52140:1 28275:28284:1 23410:14091:1 132918:12109:1 132918:160171:1 132918:29965:1 80571:23138:1 23138:28285:1 23410:80571:1 29965:3717:1 28275:176638:1 23410:6364:1 132918:9659:1 132918:53357:1 132918:28275:1 29965:19463:1 53357:31957:1 29965:23410:1 29965:11423:1	12
15780	132920	-52358400	12	132920:52136:1 132920:14346:1 132920:151281:1 132920:160171:1 132920:9659:1 52136:19463:1 29965:100828:1 14346:7608:1 7608:14349:1 132920:7821:1 132920:29965:1	24
15781	132921	-52358400	16	28274:28293:1 132921:10857:1 132921:28274:1 132921:132920:1 132921:9189:1 132921:52464:1 132921:27817:1 14084:14091:1 132921:11604:1 132921:101874:1 132921:14084:1 132921:18010:1 11604:180649:1 132921:11601:1 132921:131593:1	35
15782	132922	-109987200	21	132922:23395:1 10859:101874:1 132922:5181:1 132922:12702:1 132922:10564:1 12701:14092:1 132921:28274:1 132921:132920:1 132922:40129:1 10859:10857:1 132922:132921:1 132922:29967:1 12702:12701:1 132922:11597:1 10564:10859:1 12701:11604:1 132922:7584:1 132920:7821:1 10857:28278:1 10564:10856:1	35
15783	13555	126230400	14	13555:8833:1 5743:26056:1 5884:90960:1 5832:5738:1 42480:5832:1 13555:5884:1 13555:10947:1 13555:42480:1 13555:21370:1 5884:10774:1 13555:5743:1 13555:5716:1 13555:4672:1	4
15784	132256	105062400	13	132256:13551:1 132256:5888:1 13551:132905:1 132905:10781:1 13551:90952:1 13551:42481:1 42481:132257:1 5888:5875:1 5741:26056:1 132257:5190:1 132256:5741:1 132256:13552:1	0
15786	132907	10368000	16	132907:29971:1 9217:8976:1 9217:9221:1 9219:7860:1 9033:28298:1 8981:9033:1 9217:8981:1 9221:9219:1 9221:9220:1 132907:9217:1 132907:8978:1 132907:27672:1 132907:29974:1 9219:9218:1 132907:154138:1	20
15787	133262	360201600	14	133262:76789:1 133262:85256:1 105052:149653:1 133262:149708:1 133262:149640:1 133262:105052:1 103902:103911:1 133262:149732:1 133262:103844:1 133262:130720:1 149732:103902:1 133262:149734:1 133262:178893:1	8
15789	127702	-21686400	12	127702:180666:1 127702:64381:1 127702:180665:1 152867:99260:1 180666:180662:1 127702:99304:1 180666:180664:1 180664:152867:1 180665:120671:1 127702:180663:1 127702:138607:1	6
[truncated: 1,111 more rows]
