# Supplementary material for: Structural-topic aware deep neural networks for information cascade prediction
Source: PeerJ Comput Sci. 2024 Feb 19;10:e1870. doi: 10.7717/peerj-cs.1870 (PMC10909194; doi:10.7717/peerj-cs.1870)
Supplement: Supplemental Information 1 [file peerj-cs-10-1870-s001.zip › 1_txt_file/initial_data11.txt]

27705	25208	470275200	10	25208:25209:1 25208:155821:1 86608:196363:1 86608:25198:1 25200:86608:1 25208:25200:1 25208:25201:1 25209:112954:1 25208:150609:1	5
27706	208794	262224000	19	208794:208799:1 204884:157146:1 204884:223415:1 157150:191717:1 157146:220758:1 157149:157150:1 208794:143594:1 204884:156347:1 157147:155512:1 220758:157149:1 204884:197899:1 208794:157147:1 204884:181572:1 208794:106444:1 157147:220757:1 208794:218729:1 208794:204884:1 204884:220759:1	7
27709	186203	261014400	26	106432:143600:1 186203:64732:1 186203:58814:1 186203:170911:1 143594:143602:1 180162:157132:1 186203:106432:1 106432:226515:1 186203:204884:1 204884:157146:1 224417:98658:1 170910:186214:1 106432:145394:1 106432:145569:1 106432:148920:1 106432:208799:1 106432:143594:1 106432:224417:1 145394:145393:1 186203:180162:1 143602:157149:1 186203:160195:1 106432:218742:1 186203:170910:1 145569:145395:1	0
27712	215520	444441600	10	215520:240053:1 215520:8205:1 215520:243199:1 215520:230348:1 215520:8487:1 8203:185736:1 230348:8203:1 215520:234393:1 215520:235918:1	12
27713	73536	595555200	13	28263:176063:1 73536:28263:1 141494:177307:1 173808:177330:1 28263:141494:1 176063:173810:1 176063:173808:1 73536:37605:1 37605:222989:1 28263:73532:1 73532:33948:1 173810:17086:1	18
27714	167892	592876800	23	173810:33935:1 167892:35137:1 33474:116474:1 167892:33968:1 173810:17086:1 37605:222988:1 28263:176063:1 73625:173810:1 28263:73532:1 167892:33474:1 33968:33933:1 176063:176062:1 173808:140398:1 167892:28263:1 167892:37605:1 167892:140490:1 33968:33936:1 173808:177330:1 176063:173808:1 167892:81067:1 176063:73625:1 33474:73598:1	19
27715	126262	579657600	14	126262:33959:1 126262:134740:1 126262:33947:1 33938:33933:1 126262:69501:1 134740:69493:1 126262:33938:1 126262:33944:1 33942:33931:1 126262:222814:1 126262:74617:1 126262:33942:1 126262:33964:1	10
27716	74625	516844800	20	74625:46951:1 74625:167893:1 74625:106365:1 167893:69412:1 73536:28263:1 74625:73536:1 73532:167890:1 74625:73533:1 74625:142890:1 69412:141465:1 28263:167891:1 74625:74618:1 73536:37605:1 74625:46462:1 74625:177348:1 28263:73532:1 73532:33948:1 74625:21217:1 167893:33964:1	22
27717	86432	450316800	14	86556:86543:1 86432:89629:1 89629:89650:1 89650:89649:1 4253:86431:1 86543:208749:1 86432:205596:1 86432:69917:1 86432:86503:1 86432:86501:1 86431:155870:1 86432:86556:1 86432:4253:1	13
27718	91194	486604800	20	25394:117043:1 91194:4962:1 117030:117011:1 203074:65427:1 91194:146580:1 91194:91188:1 91194:225810:1 194692:203074:1 203074:194714:1 91194:189858:1 25394:241138:1 91195:162492:1 91194:194692:1 4962:4974:1 117001:91121:1 91195:117030:1 91194:25394:1 194714:117001:1 225810:91195:1	19
27719	82590	539136000	15	82590:146632:1 82590:181780:1 146632:83403:1 41089:132627:1 41088:132633:1 132633:73782:1 146632:83405:1 82590:163137:1 82590:41088:1 73782:167020:1 41088:41089:1 41088:83927:1 82590:57947:1 132627:79460:1	17
27721	186802	461808000	11	174490:174494:1 242783:215585:1 186802:243219:1 174490:174495:1 243219:216420:1 243219:242783:1 215585:243218:1 243219:125233:1 242783:242782:1 186802:174490:1	9
27723	130406	506131200	10	130406:161014:1 130406:117238:1 130406:125303:1 130406:28019:1 130406:161020:1 130406:161042:1 28019:28030:1 161020:164793:1 161020:161007:1	10
27724	130410	601516800	27	191084:191083:1 130410:168274:1 210597:191084:1 129734:139719:1 191087:210597:1 130410:129738:1 79400:83300:1 210597:226157:1 130410:211453:1 130410:79653:1 168274:83342:1 83342:122615:1 130410:243228:1 191087:171779:1 79400:78935:1 129738:129744:1 130410:78811:1 226157:209170:1 226157:226147:1 129738:129734:1 130410:211868:1 191084:78868:1 79400:243227:1 83342:129715:1 130410:191087:1 130410:794…	30
27725	243235	213235200	13	116442:99526:1 116444:116449:1 116442:116444:1 99526:77885:1 116442:116446:1 77884:19027:1 243235:116555:1 116555:233094:1 232187:232189:1 116555:116442:1 243235:232187:1 232187:77884:1	4
27726	224886	458179200	20	224886:231808:1 224886:234891:1 224886:234901:1 243239:138213:1 101056:164542:1 224886:184432:1 224886:208214:1 224886:225994:1 224886:226367:1 224886:207443:1 207445:229046:1 224886:165038:1 224886:207445:1 224886:243239:1 224886:217134:1 224886:243237:1 165038:101056:1 165038:106556:1 243239:226363:1	5
27727	178013	349315200	28	178013:87970:1 227114:128009:1 178013:184410:1 203424:207423:1 88854:88489:1 87940:34644:1 178013:134453:1 25406:10150:1 165010:134494:1 178013:88854:1 178013:87940:1 134453:227114:1 196784:144282:1 144282:144281:1 134453:87700:1 207423:25406:1 203424:174152:1 87970:196784:1 34644:82539:1 178013:217613:1 174152:165010:1 178013:81384:1 134453:203424:1 165010:207441:1 88854:87907:1 174152:207443:1 …	73
27728	224888	460166400	14	224888:243239:1 224888:207445:1 243239:138213:1 224888:184416:1 224888:130358:1 224888:231808:1 224888:225994:1 224888:243245:1 243239:226363:1 224888:136273:1 224888:134481:1 136273:117187:1 184416:138002:1	13
27729	184492	589075200	13	115501:144190:1 115501:184506:1 184492:89134:1 184492:121174:1 184492:89300:1 184492:203809:1 184506:93474:1 184492:144204:1 184492:229867:1 184492:229751:1 121174:86824:1 184492:115501:1	3
27730	89368	526521600	15	88056:88053:1 89368:115529:1 88061:89303:1 89368:210602:1 89368:122119:1 89368:88057:1 227927:88775:1 89368:88061:1 122119:227927:1 89368:216209:1 89368:89367:1 89368:83207:1 89367:89352:1 89368:88056:1	45
27733	140899	521769600	10	140899:132768:1 140899:215250:1 140899:142690:1 140899:140900:1 140899:157662:1 140899:160971:1 132768:156654:1 140899:210671:1 157662:170036:1	11
27734	140900	559180800	63	114369:114335:1 43445:171950:1 140900:126138:1 140900:162596:1 132330:132327:1 140900:243281:1 141153:137019:1 140900:189643:1 205868:171353:1 140900:167282:1 171982:171957:1 205868:171954:1 114400:146254:1 140900:166521:1 162596:160615:1 114369:134330:1 140900:157855:1 140900:106667:1 43445:171959:1 205868:176990:1 140900:137047:1 205868:122425:1 140900:162809:1 114400:132330:1 140900:114369:1 1…	54
27735	186076	521769600	15	140183:47156:1 72787:27017:1 92104:140183:1 186076:72826:1 47159:201411:1 21232:92104:1 140185:21232:1 92104:47159:1 186076:186075:1 92104:47153:1 186076:50168:1 186076:140185:1 186076:72787:1 140185:47149:1	9
27736	89726	347155200	18	89726:34644:1 89726:243289:1 89726:178023:1 178016:178026:1 89726:130306:1 178043:178042:1 83069:83064:1 89726:83065:1 89726:178028:1 89726:178016:1 243289:178043:1 89726:83069:1 89726:137955:1 89726:178029:1 89726:178041:1 83069:83068:1 178028:178022:1	4
27737	178080	576720000	13	178080:88242:1 178080:183608:1 178080:89196:1 89477:193085:1 183608:209398:1 183608:88422:1 82746:89477:1 209398:185944:1 183608:134937:1 209398:130422:1 209398:82504:1 178080:82746:1	21
27739	178083	594259200	15	178083:243304:1 178083:226327:1 243303:243301:1 178083:210742:1 243296:243303:1 243301:242693:1 240606:140338:1 243303:205652:1 243303:243302:1 178083:241396:1 243304:240606:1 178083:243298:1 226327:243299:1 178083:243296:1	23
27740	178084	594259200	14	196813:196819:1 173082:227976:1 191550:196818:1 178084:243311:1 178084:243312:1 178084:227980:1 173082:191550:1 196815:243310:1 191550:196812:1 191550:196815:1 227976:178077:1 178084:173082:1 178077:196813:1	6
27741	89479	537408000	57	209398:130017:1 89479:178080:1 88422:115917:1 88435:220578:1 82746:89477:1 209398:87770:1 88435:82708:1 209398:163752:1 88434:82580:1 89479:191547:1 89477:89478:1 88436:130315:1 89479:243361:1 209398:89681:1 144273:144262:1 82579:82571:1 89479:88436:1 89479:82602:1 88436:89196:1 89479:243362:1 144273:134937:1 82572:82700:1 183608:144273:1 144273:130422:1 89149:144264:1 82708:82572:1 115917:82573:…	269
27742	90316	533174400	12	115538:220294:1 115543:115538:1 199565:211369:1 90316:115527:1 90316:199565:1 90316:115550:1 90308:115917:1 90316:115543:1 115543:90308:1 90316:121188:1 115917:220293:1	33
27743	82746	590284800	14	82746:134937:1 208587:208602:1 82746:209398:1 209398:115917:1 220293:208599:1 220293:115686:1 209398:130422:1 82746:89477:1 89477:208587:1 209398:82685:1 115917:220293:1 209398:82504:1 130422:87764:1	15
27744	106360	387676800	17	69416:17951:1 106360:243388:1 152896:104568:1 17951:152898:1 106360:152897:1 106360:238255:1 152885:147126:1 106360:147134:1 152885:69587:1 106360:85945:1 69587:127133:1 147134:152896:1 106360:27051:1 106360:152885:1 106360:69416:1 106360:85942:1	26
27746	142472	608774400	24	142472:89647:1 142472:223522:1 228225:228243:1 223539:220126:1 142472:89661:1 142472:223538:1 228243:219144:1 142472:224818:1 142472:223539:1 228243:228247:1 142472:223518:1 209786:209787:1 224818:142471:1 223538:118552:1 142472:243421:1 224818:228242:1 89661:118621:1 142472:122039:1 228225:193047:1 193047:228241:1 142472:228225:1 118552:223521:1 118552:209786:1	31
27747	223525	599097600	12	223525:223532:1 223541:223522:1 223522:223523:1 121212:115680:1 235661:203893:1 235661:223547:1 223525:220126:1 223525:223541:1 223541:121212:1 223522:235661:1 220126:223521:1	36
27750	200279	249782400	12	86721:128850:1 918:196828:1 91247:110729:1 110729:75518:1 110729:91252:1 200279:918:1 200279:91247:1 110729:86721:1 128850:128849:1 91247:75380:1 918:117731:1	13
27751	88115	627091200	21	213673:182998:1 182998:191638:1 88115:40684:1 40684:215682:1 40684:40676:1 88115:243446:1 191638:186083:1 88115:176632:1 191638:211611:1 186064:191637:1 40676:126877:1 88115:213673:1 211611:230993:1 191638:182999:1 88115:211616:1 213673:186064:1 182998:173819:1 88115:182996:1 88115:243445:1 215682:103241:1	7
27752	54714	531187200	11	243460:54679:1 178988:66072:1 178990:178989:1 66072:179161:1 54714:178990:1 178988:243460:1 66072:75744:1 54714:130536:1 54714:143145:1 143145:178988:1	11
27753	54665	446083200	12	54720:74033:1 54665:54720:1 54665:54124:1 153433:54147:1 124003:74034:1 54665:173904:1 74034:31384:1 153433:153430:1 153433:124003:1 153433:76639:1 54124:153433:1	6
27754	54720	517968000	45	74068:133802:1 178988:66072:1 133843:133846:1 66072:179161:1 54720:66074:1 178988:243460:1 76634:133843:1 54720:243495:1 54720:76634:1 66072:75744:1 243495:74089:1 143145:178988:1 74058:74073:1 54720:74033:1 54720:54704:1 54720:62369:1 66010:126768:1 74058:74068:1 54720:66060:1 75734:66010:1 74058:62339:1 76634:76628:1 54720:74058:1 73938:186427:1 54720:54707:1 54679:130784:1 54720:51973:1 54720:…	126
27755	54723	389059200	14	65634:54730:1 54723:54667:1 54723:54124:1 65634:54711:1 54730:54678:1 54723:143165:1 54730:54720:1 54729:54725:1 66069:54729:1 54723:66069:1 54723:65674:1 66069:65634:1 54720:54714:1	26
27757	241992	491702400	11	137625:78656:1 241992:133486:1 137625:153645:1 241992:137625:1 133486:221828:1 241992:137628:1 137625:137627:1 137627:243503:1 137625:137630:1 241992:225286:1	6
27759	36454	435196800	14	36454:12779:1 36454:70514:1 36454:138437:1 36454:36477:1 36454:9147:1 36454:92563:1 92563:36488:1 36454:92360:1 36454:61049:1 36488:36479:1 36454:92359:1 36488:22525:1 36454:243512:1	48
27761	177588	468460800	19	177588:54929:1 177588:206520:1 8154:8472:1 8455:203530:1 177588:206516:1 31745:97458:1 206516:8475:1 177588:152159:1 8472:8460:1 206516:31745:1 206516:139105:1 177588:108289:1 206516:8154:1 190179:8473:1 190179:8455:1 8154:8442:1 31745:190179:1 206516:7389:1	10
27762	177591	520560000	12	177591:243524:1 243524:243523:1 103204:103285:1 177591:228979:1 177591:103204:1 177591:243521:1 103204:80315:1 177591:243522:1 177591:243525:1 103204:101648:1 177591:109594:1	3
27763	173072	479347200	17	121227:27891:1 171673:27997:1 173072:121227:1 173072:127732:1 173072:165070:1 121227:66951:1 127732:144821:1 87733:82613:1 27891:82609:1 173072:171674:1 173072:144871:1 27891:115534:1 173072:240876:1 173072:82716:1 27891:87733:1 173072:171673:1	5
27765	215138	291859200	25	215138:94929:1 120385:108027:1 215138:120385:1 215138:243538:1 94942:94956:1 120385:94964:1 94938:149144:1 135161:94944:1 94949:94942:1 108027:181535:1 215138:120750:1 94938:157271:1 94929:94938:1 215138:94965:1 181535:166493:1 215138:137781:1 215138:65931:1 108028:234272:1 234272:135161:1 215138:172840:1 94949:94943:1 215138:108028:1 94938:102165:1 215138:94949:1	47
27766	181536	254966400	14	181536:94947:1 149130:94964:1 181536:107283:1 181536:120394:1 208314:128670:1 181536:120390:1 94947:160558:1 174280:172842:1 160558:149130:1 181536:208314:1 181536:187125:1 181536:109492:1 94964:174280:1	3
27767	193117	489628800	28	36124:36094:1 35998:126736:1 36094:36095:1 193117:130801:1 35993:35980:1 193117:36123:1 193117:198686:1 36094:126750:1 36094:66010:1 193117:36028:1 139415:139417:1 36095:35993:1 36095:36052:1 193117:51951:1 126750:35998:1 193117:66012:1 36094:98745:1 36094:66009:1 193117:193118:1 130801:130802:1 35998:126768:1 193117:139415:1 193117:36124:1 66009:126767:1 193117:65919:1 35993:35975:1 193118:30474…	6
27768	30474	581126400	10	36050:51961:1 30474:74074:1 30474:35975:1 30474:194844:1 30474:36050:1 30474:65780:1 74074:74072:1 30474:138759:1 74072:143219:1	1
27769	30559	581126400	23	36078:30448:1 36012:36024:1 30559:105790:1 30559:35999:1 36047:65973:1 36047:35972:1 35977:36069:1 30559:35976:1 36078:35977:1 36078:35959:1 30448:35974:1 35999:36012:1 30559:166309:1 30559:66418:1 36078:36071:1 35959:35973:1 30559:36078:1 36078:36047:1 30559:166310:1 30559:36017:1 30559:243544:1 30559:126750:1	33
27770	65917	494380800	16	65917:51951:1 126769:35980:1 36095:126767:1 65917:198686:1 36094:36095:1 65917:36094:1 130802:126769:1 198686:173956:1 130801:130802:1 35998:126768:1 36094:66010:1 65917:130801:1 173956:193118:1 193118:30474:1 126767:35998:1	10
27771	35953	565315200	14	36248:36036:1 32868:36117:1 36117:36265:1 36117:36047:1 36117:126763:1 126736:32868:1 35953:66038:1 36117:36045:1 35953:36248:1 32868:60901:1 32868:126764:1 35953:126736:1 32868:214916:1	26
27772	36095	565315200	26	36095:74071:1 36117:36265:1 126736:32868:1 36118:224701:1 36095:35993:1 36117:126763:1 36095:36052:1 36095:36248:1 36095:36118:1 32868:60901:1 35975:66036:1 36248:36036:1 32868:36117:1 36095:65987:1 66036:126761:1 35998:126749:1 35998:126768:1 36095:126765:1 36095:65948:1 35951:126736:1 36095:35951:1 35993:35975:1 36095:126767:1 126768:51961:1 126767:35998:1	18
27773	36123	525916800	15	32868:36117:1 181543:126769:1 126769:35980:1 36095:35998:1 36123:66039:1 36123:183615:1 36123:30474:1 181543:30478:1 36123:181543:1 36095:36118:1 36123:36095:1 126769:32868:1 126769:191793:1 36123:234091:1	22
27775	100617	571881600	28	100617:153363:1 109125:214620:1 153366:161672:1 100617:82195:1 214620:243579:1 100592:128022:1 100617:30549:1 100617:100368:1 100617:100608:1 100617:177371:1 100617:153366:1 227763:135602:1 153366:227763:1 153366:227764:1 100368:100369:1 100369:212813:1 100592:100726:1 100617:100432:1 100617:109125:1 100617:243581:1 100617:100592:1 100617:32482:1 153363:243580:1 100368:124302:1 100592:243578:1 10…	36
27777	18647	459993600	11	18696:18661:1 18647:18703:1 18703:18701:1 18647:178574:1 18647:18702:1 18647:18705:1 18701:18696:1 18696:18692:1 18647:226370:1 226370:243585:1	21
27778	121109	527126400	12	18695:123222:1 123657:230324:1 123222:123657:1 18695:121010:1 121109:18695:1 123222:123597:1 123596:209932:1 18696:18693:1 123597:123596:1 121109:18696:1 121109:123117:1	11
27780	38662	605923200	16	111745:195396:1 111745:241448:1 38662:124972:1 38662:182348:1 38662:38655:1 38662:634:1 38662:111745:1 38662:131509:1 38662:46045:1 38662:131510:1 38662:185172:1 38662:47767:1 38655:38643:1 46045:57954:1 195396:141403:1	10
27781	176149	368668800	10	185198:109920:1 176149:66245:1 176149:185198:1 176149:185199:1 21273:131934:1 176149:185195:1 60037:185204:1 66245:21273:1 176149:60037:1	6
27782	188343	455760000	19	169928:207274:1 243609:243608:1 188343:225387:1 243611:141871:1 188349:234900:1 243606:243610:1 243611:243609:1 243606:232696:1 188343:228373:1 188343:243606:1 188343:166030:1 228373:188349:1 188343:243611:1 243609:243607:1 188349:86747:1 130180:169928:1 188343:87703:1 243609:130180:1	11
27783	243612	357177600	16	201915:107636:1 243612:97227:1 243612:201915:1 243612:176122:1 243612:70624:1 201915:152709:1 70624:107355:1 243612:158440:1 243612:202945:1 243612:128465:1 243612:243613:1 243612:189516:1 243612:189513:1 243612:128468:1 97227:152703:1	7
27784	118990	536457600	11	91032:195522:1 200284:94583:1 200284:91032:1 200284:200271:1 200284:139959:1 118990:199839:1 199839:199841:1 199839:94635:1 118990:200284:1 195522:96235:1	12
27785	8178	429753600	21	8486:8202:1 8205:8204:1 240053:239161:1 8486:8203:1 8203:8201:1 8204:15249:1 8201:8196:1 8197:8486:1 8178:8182:1 8178:240051:1 8178:243620:1 240053:8197:1 8178:234393:1 8178:8205:1 5748:5952:1 8197:8206:1 240053:5748:1 8178:240053:1 8178:243619:1 8178:8199:1	26
27786	8197	505958400	21	8197:8487:1 8486:8202:1 8486:243512:1 13037:213480:1 202517:21436:1 8197:13037:1 13037:224122:1 8197:8486:1 8204:15249:1 8486:8203:1 243632:8201:1 243632:243631:1 8197:53637:1 8202:54935:1 213480:202517:1 8197:8204:1 8197:8206:1 8486:243632:1 243512:243624:1 8197:185641:1	24
27787	8201	552096000	10	179137:8188:1 179137:243637:1 8201:54999:1 54999:54994:1 8201:240049:1 240049:179137:1 8201:8196:1 8201:117402:1 8201:169055:1	19
27788	8204	523238400	16	8204:8203:1 169056:243624:1 8204:15249:1 8204:243632:1 54999:54994:1 15249:54999:1 243632:8201:1 243632:243631:1 8204:8202:1 8204:243625:1 243632:169056:1 169056:243639:1 8201:8196:1 8204:243200:1 169056:8189:1	14
27789	8205	515289600	19	8205:8204:1 243631:179137:1 213482:8189:1 8204:8203:1 8205:243512:1 8201:54999:1 8204:243632:1 243632:8201:1 243632:243631:1 8201:240049:1 243639:213482:1 243639:167337:1 8204:8202:1 243632:169056:1 169055:243639:1 243639:50983:1 169056:169055:1 179137:218335:1	13
27790	8206	512697600	11	8206:224122:1 8206:243631:1 8203:8201:1 8206:243625:1 8201:54999:1 8206:243512:1 8206:243200:1 8206:8202:1 8206:8203:1 243512:243624:1	13
27791	160724	224121600	12	225699:243650:1 160724:427:1 434:226826:1 59139:436:1 160724:429:1 160724:225697:1 160724:59139:1 225697:225699:1 427:434:1 160724:243649:1 226826:222618:1	9
27792	232188	268272000	10	99526:116445:1 110020:154939:1 232188:232190:1 110020:19027:1 110020:3846:1 232188:99526:1 232188:154936:1 232188:110020:1 110020:13776:1	1
27795	96467	561254400	13	96467:81105:1 81105:223749:1 187857:187859:1 96467:203687:1 96467:55866:1 203686:140702:1 187857:203686:1 96467:187857:1 96467:96345:1 96467:214962:1 96467:96546:1 187859:41873:1	2
27796	113329	491443200	10	113329:243657:1 113329:243655:1 113329:200433:1 113329:72825:1 243658:121582:1 113329:38683:1 113329:121589:1 113329:243658:1 113329:77364:1	10
27798	221231	261014400	30	131749:8784:1 67711:80664:1 217663:8790:1 62344:194828:1 221231:173761:1 217663:62344:1 62344:176221:1 67711:192610:1 221231:143114:1 243675:80642:1 192611:217667:1 67711:217663:1 194828:54724:1 67711:217670:1 221231:175875:1 221231:130585:1 176221:214388:1 217663:131749:1 176221:58762:1 217663:217669:1 221231:67711:1 143114:181702:1 192610:80650:1 194828:131758:1 221231:173167:1 62344:80640:1 22…	5
27801	166475	235612800	10	4850:37147:1 166432:166477:1 166477:140061:1 166475:4850:1 166477:166479:1 166475:166432:1 166479:25779:1 25779:89206:1 166432:30753:1	65
27803	212201	489024000	90	211103:211087:1 212201:243809:1 212201:234172:1 212201:211117:1 212201:177289:1 220228:224480:1 210958:211005:1 212201:228343:1 211099:32710:1 211087:243852:1 212201:200286:1 212201:234178:1 194743:211099:1 212201:210970:1 243862:211096:1 243865:243851:1 177289:243870:1 243861:178436:1 194743:239677:1 32710:32732:1 211087:211071:1 243862:211125:1 195379:212234:1 212201:234197:1 211055:243861:1 21…	270
27804	212203	332985600	17	212203:243882:1 231851:231861:1 212203:243879:1 106014:231851:1 231851:236828:1 231851:164482:1 243881:231865:1 212203:106014:1 236823:243881:1 212203:236824:1 106014:231200:1 243881:231848:1 231200:88223:1 106014:183446:1 212203:236823:1 212203:243880:1	14
27805	212205	410227200	18	219493:194685:1 87044:195030:1 219493:194674:1 212205:167190:1 212205:189269:1 212205:175203:1 212205:203407:1 212205:193506:1 212205:208284:1 212205:213512:1 194685:194683:1 212205:87044:1 212205:243888:1 212205:194699:1 243888:219493:1 212205:228616:1 193506:194682:1	14
27806	212230	492652800	11	243903:243910:1 212230:232544:1 211105:211118:1 212230:228556:1 212230:211105:1 211105:210936:1 212230:243904:1 243904:243903:1 243910:243909:1 212230:243908:1	16
27807	212231	494467200	18	210943:211015:1 236629:243856:1 210952:210943:1 212231:211818:1 236629:239679:1 243869:32737:1 216721:210960:1 212231:212249:1 212231:216721:1 243856:210932:1 216721:236629:1 212231:243920:1 210960:210952:1 216721:211081:1 212231:198203:1 216721:211070:1 212231:243869:1	42
27808	195379	583718400	10	112449:212222:1 112448:112446:1 195379:212234:1 195379:224376:1 195379:112449:1 195379:112448:1 212229:210896:1 112449:212229:1 195379:243930:1	45
27809	58642	578448000	20	32379:14056:1 32433:32429:1 243933:58629:1 58642:80053:1 58552:32807:1 32219:32430:1 58552:58538:1 32379:32374:1 58642:58552:1 243933:58564:1 80053:32704:1 58642:116569:1 58642:243933:1 32374:32433:1 58642:58554:1 58642:32379:1 58554:147228:1 32219:58626:1 58552:32219:1	10
27811	89872	605145600	14	211917:213068:1 213069:82886:1 89872:89478:1 89872:213069:1 89478:178046:1 213068:213064:1 89478:208600:1 89872:128338:1 211917:82566:1 211917:90074:1 211917:243946:1 89872:222058:1 89872:211917:1	15
27812	122136	564624000	19	122136:5481:1 122136:81242:1 122136:122135:1 122096:122095:1 122135:210286:1 21121:122129:1 122133:51443:1 5481:142313:1 5481:121971:1 122095:90181:1 122136:81191:1 122136:25781:1 122136:21121:1 121971:122096:1 210286:90184:1 121971:121990:1 25781:240654:1 122136:122133:1	9
27813	25772	394675200	11	122008:89179:1 19383:122008:1 225436:19383:1 89179:99049:1 116789:81249:1 89179:69306:1 25768:116789:1 19383:25767:1 25772:25768:1 25772:225436:1	4
27814	45263	394329600	11	45263:118543:1 89718:81194:1 89718:243954:1 45263:89640:1 89662:87924:1 45263:89718:1 89718:45310:1 81194:114063:1 45263:89662:1 89640:45271:1	21
27815	81249	460166400	12	81247:81256:1 138577:122021:1 81247:81245:1 81249:99661:1 81249:121966:1 19396:88898:1 122009:81247:1 81249:122009:1 81249:19396:1 81256:81242:1 81247:138577:1	21
27816	89718	431222400	11	69921:81369:1 69921:81194:1 81368:114063:1 89718:243954:1 81369:227515:1 89718:69921:1 89718:45310:1 114063:45250:1 81369:81368:1 81368:81363:1	8
27817	86003	407548800	18	86003:89718:1 86003:209767:1 81279:81363:1 69921:81194:1 69921:81297:1 81297:81279:1 81368:114063:1 81157:81254:1 114063:45333:1 30831:81157:1 81157:81368:1 86003:85994:1 86003:30831:1 30831:69921:1 86003:89729:1 81194:82618:1 86003:198706:1	19
27819	25781	592876800	10	25781:122132:1 25781:243957:1 122132:81189:1 122132:240654:1 25781:81184:1 25781:209146:1 25781:229790:1 25781:241839:1 209146:91923:1	5
27820	45108	509587200	30	45108:12667:1 209380:43765:1 45108:45110:1 45108:45090:1 45106:45620:1 209380:136638:1 45110:45762:1 136386:126516:1 45108:31772:1 45110:189422:1 45110:209380:1 45110:44945:1 45108:44927:1 45108:44952:1 45097:44920:1 44945:136386:1 136386:136385:1 209380:79930:1 45108:157953:1 44930:44942:1 45108:44930:1 44945:136389:1 45108:46610:1 45108:44956:1 45108:44955:1 46610:78331:1 136638:45097:1 12667:4…	12
27821	88595	533779200	42	88595:229909:1 229909:86217:1 212282:229710:1 184533:144362:1 138280:86683:1 229899:199968:1 88595:86141:1 144368:229797:1 184512:184511:1 229758:91125:1 144368:229776:1 229909:229542:1 86217:144368:1 184533:207130:1 88595:234748:1 229790:229791:1 184491:229790:1 229790:229758:1 184533:229794:1 144368:184564:1 184530:184561:1 229790:184512:1 144362:184530:1 210959:128409:1 184533:184491:1 88595:2…	127
27822	184410	407548800	16	184410:234592:1 242963:207142:1 234596:234618:1 234592:243984:1 242964:243982:1 234594:234754:1 242964:242963:1 242964:234594:1 242964:144091:1 243982:234596:1 184410:242964:1 234592:239041:1 184410:234742:1 184410:234608:1 234592:234629:1	4
27823	178052	508377600	13	178052:82706:1 82706:183481:1 178052:184424:1 213088:213081:1 82706:243990:1 178052:228955:1 178052:86958:1 83198:213088:1 228955:86291:1 243990:243989:1 178052:243993:1 82706:83198:1	18
27825	184436	528508800	40	210950:211038:1 210949:211069:1 211102:210954:1 244004:210953:1 210933:244007:1 234746:234740:1 184436:244012:1 244004:231416:1 184436:86960:1 184436:210950:1 210953:211056:1 184436:210832:1 184436:86953:1 184436:211102:1 184436:211120:1 210933:211021:1 184436:210959:1 184436:86958:1 244004:211075:1 184436:134487:1 210953:210933:1 184436:210820:1 184436:210920:1 211021:210927:1 184436:244011:1 86…	28
27827	157038	387417600	22	157038:102144:1 44822:126473:1 164566:138077:1 126450:126479:1 126473:126471:1 164566:126451:1 126479:157043:1 126451:164576:1 102155:157044:1 157038:126456:1 157038:185016:1 164566:164567:1 164566:164574:1 138077:138112:1 157038:132464:1 157044:126535:1 164566:126582:1 138077:102155:1 132464:164566:1 126451:126450:1 157038:44822:1	19
27828	239693	236217600	14	102138:138134:1 197364:81396:1 239693:110933:1 239693:86577:1 239693:121165:1 197364:85886:1 239693:102138:1 85894:91954:1 86577:85894:1 85894:106479:1 85894:116673:1 239693:137365:1 239693:197364:1	4
27829	86592	240451200	22	86595:101042:1 86596:3272:1 86592:138130:1 101042:86591:1 137506:138127:1 86592:101045:1 138130:137973:1 86592:86026:1 86594:86036:1 86592:101044:1 86596:137506:1 86592:167729:1 86592:86594:1 86596:104539:1 86596:86578:1 86596:85882:1 167729:153140:1 86026:85894:1 86592:86596:1 86592:86037:1 86592:86595:1	37
27830	106701	424483200	12	138876:44448:1 106701:8250:1 106701:106693:1 106693:179603:1 106701:138876:1 106701:140805:1 106701:44467:1 179603:174130:1 106701:48379:1 174130:106705:1 106693:138882:1	3
27831	187821	371952000	10	187821:92109:1 187821:138876:1 37184:38408:1 187821:37184:1 38408:140805:1 187821:45845:1 187821:151180:1 187821:146021:1 138876:138894:1	6
27832	72415	429753600	14	72415:72410:1 72415:72497:1 72415:48379:1 72415:72490:1 72415:24705:1 72415:47794:1 197253:46151:1 72415:72531:1 72415:24267:1 24705:24700:1 72415:37350:1 46151:176885:1 72415:197253:1	19
27834	218269	274665600	18	229994:125708:1 235684:103673:1 218269:218132:1 218269:186161:1 218269:191154:1 218269:229994:1 218269:180159:1 103673:82458:1 218269:180546:1 218269:238587:1 218269:157193:1 218269:237841:1 218269:81608:1 218269:122822:1 218269:235684:1 218269:244038:1 191154:64490:1	6
27835	218270	248400000	12	218270:145416:1 180159:180554:1 218270:123400:1 218269:229994:1 218269:180159:1 218270:218269:1 218270:238588:1 218269:81608:1 180554:154507:1 218270:242576:1 123400:118896:1	3
27836	145416	316742400	10	145416:75261:1 145416:145512:1 145416:75241:1 145416:75185:1 75267:145412:1 145416:75182:1 145416:72096:1 75267:75258:1 145416:75267:1	1
27837	86584	245721600	16	28182:28180:1 86584:106523:1 86580:7955:1 86585:86587:1 86584:230462:1 86581:86589:1 86584:77457:1 86581:75546:1 86587:86579:1 86584:86354:1 75546:28182:1 86585:86581:1 86584:86580:1 106523:106515:1 86584:86585:1	9
27838	153211	363830400	11	209042:244042:1 164105:7194:1 209042:135561:1 153211:209038:1 153211:164105:1 209038:209042:1 209038:209040:1 164105:116025:1 164105:153212:1 164105:7172:1	26
27839	96493	401328000	20	96473:44152:1 96457:96547:1 96493:96448:1 96547:57650:1 44146:44147:1 96547:41879:1 96547:41878:1 96493:21475:1 96473:96454:1 96496:96473:1 96493:55818:1 44146:46759:1 44146:96496:1 96454:96457:1 44146:46115:1 96493:158767:1 96493:44146:1 96547:203678:1 96454:185204:1	8
27840	38629	343094400	24	203679:136741:1 72666:96482:1 38629:33482:1 96482:38596:1 38629:96253:1 136741:87396:1 203679:92116:1 45367:46041:1 96510:96478:1 92116:96517:1 45367:46043:1 46040:46051:1 96447:46040:1 203679:96510:1 72666:96255:1 38629:72666:1 96447:38602:1 72666:27004:1 203679:45367:1 38629:203679:1 96482:60037:1 38629:176411:1 87396:96447:1	19
27841	96547	513907200	15	51311:187861:1 96547:96467:1 96547:57650:1 238938:41879:1 57650:187825:1 96547:173018:1 238938:203688:1 96547:238938:1 187825:51311:1 96547:244047:1 96547:46757:1 96547:203678:1 51311:41878:1 41879:41880:1	0
27842	188379	477273600	53	188379:226735:1 196315:154091:1 226734:243127:1 191989:206014:1 196315:188380:1 206015:188394:1 151051:151016:1 163335:134893:1 21569:124227:1 106668:151017:1 126576:187522:1 188379:158632:1 226736:191989:1 80897:193889:1 206015:211216:1 210385:99007:1 188379:80896:1 188379:153464:1 44926:112001:1 188379:131312:1 188395:210385:1 80897:206015:1 226734:126524:1 226735:106668:1 226735:206002:1 18837…	52
27843	140537	498182400	11	205990:210473:1 141363:138836:1 149376:205990:1 141363:47346:1 141363:140983:1 140537:107859:1 140537:56643:1 140537:141363:1 140537:156775:1 156775:149376:1	3
27844	99743	457488000	10	99743:99736:1 99743:159658:1 197814:120543:1 99743:120545:1 99743:195775:1 99743:197814:1 99743:99740:1 99743:183688:1 99736:150388:1	20
27845	97202	399513600	15	122806:111381:1 97202:105957:1 97202:97224:1 15492:72259:1 97202:97219:1 97202:15492:1 97202:22175:1 97202:166951:1 97202:131447:1 15492:120961:1 97202:167126:1 97202:183518:1 97202:122806:1 97202:186241:1	19
27846	97203	384393600	17	97203:145494:1 145494:82815:1 15492:72259:1 112726:97219:1 97203:22221:1 97203:22209:1 15492:112726:1 97203:158417:1 97203:120069:1 97203:67663:1 67532:22175:1 97203:158420:1 97203:150369:1 67663:67532:1 97203:183518:1 97203:15492:1	30
27852	228318	413424000	24	244110:244116:1 244095:244096:1 228318:244091:1 234619:244093:1 228318:244090:1 244091:244089:1 244094:239042:1 118661:32048:1 228318:144914:1 244091:244095:1 228318:214480:1 228318:234606:1 244093:234602:1 228318:244092:1 244089:244094:1 236530:244110:1 244094:234619:1 228318:118661:1 214478:236530:1 244110:228342:1 228318:216324:1 214480:214478:1 228342:228359:1	61
27853	214481	416534400	10	244089:244124:1 214481:244118:1 214481:214482:1 214481:244089:1 214481:86636:1 244118:244120:1 214482:86629:1 244089:90364:1 244118:244119:1	5
27857	228342	550713600	11	228359:228358:1 228359:244113:1 244109:238207:1 244109:136098:1 228358:204708:1 228359:244097:1 228359:4241:1 228342:228359:1 228359:244109:1 228359:244114:1	26
27858	228345	481161600	13	228345:219492:1 228345:236514:1 228345:10376:1 228345:228362:1 236514:228361:1 228345:244143:1 228345:198208:1 228345:236528:1 228345:237045:1 228345:234452:1 228345:244142:1 228345:179964:1	16
27859	228358	609984000	12	228358:47295:1 228358:231185:1 231182:204708:1 90038:231182:1 231182:169182:1 228358:207163:1 227689:212141:1 231182:207109:1 228358:90038:1 231182:206784:1 207109:227689:1	18
27860	228359	567993600	29	228359:228329:1 228359:244113:1 236535:136169:1 136098:136140:1 228359:228326:1 228359:244097:1 228359:206114:1 228359:4241:1 136098:86669:1 228359:207171:1 228359:244114:1 136098:136147:1 228359:244155:1 136098:136148:1 228359:236535:1 228359:244109:1 136098:136168:1 228359:228358:1 244109:238207:1 136169:136135:1 228359:131066:1 136098:136152:1 204708:144181:1 244109:136098:1 228358:204708:1 22…	61
27861	190484	546825600	10	234452:236561:1 190484:190488:1 179975:190505:1 190484:244158:1 190484:179975:1 179975:234452:1 190505:190474:1 190505:190486:1 190474:190489:1	7
27863	118674	523238400	10	118674:25389:1 118664:118670:1 118674:192557:1 118674:233032:1 118674:118664:1 118674:118671:1 118674:118675:1 118675:118665:1 118674:118669:1	11
27864	51030	586396800	17	120032:185709:1 51030:97513:1 51030:244196:1 51028:120027:1 237810:244182:1 85564:120032:1 120032:244189:1 51028:120028:1 51030:244193:1 237810:75163:1 51028:228932:1 51030:85564:1 51030:51028:1 237810:204836:1 51030:51027:1 97513:237810:1	42
27865	156902	604713600	11	117940:127837:1 156902:168919:1 156902:117943:1 117943:125059:1 125059:125071:1 117943:117940:1 127837:127834:1 125071:125064:1 117943:34021:1 125059:113918:1	37
27866	136393	291859200	48	55351:176144:1 183142:185055:1 50152:55308:1 18106:136741:1 136393:55469:1 52430:148549:1 118724:173829:1 119696:55309:1 55347:38618:1 119696:55460:1 60057:136394:1 52430:55351:1 55351:124965:1 55469:73779:1 124965:87386:1 136393:103138:1 60057:119894:1 55409:55418:1 119894:119896:1 18098:55409:1 124965:35244:1 136394:183142:1 136393:48386:1 183141:120154:1 60057:183141:1 183141:109795:1 55351:26…	66
27870	124978	494467200	18	132569:116217:1 57941:57946:1 57976:57969:1 124978:57968:1 57938:57951:1 57975:57943:1 57938:57950:1 57975:57942:1 124978:55436:1 57977:41909:1 57943:57944:1 57968:57977:1 57944:57941:1 124978:132569:1 57977:57976:1 57976:57975:1 57976:57938:1	28
27871	92071	499651200	12	92071:31420:1 59877:80041:1 92071:109377:1 92071:59877:1 92071:111585:1 83382:31419:1 83382:92067:1 92071:92069:1 92071:83382:1 92071:194755:1 83382:91328:1	3
27872	78816	266716800	12	77453:165148:1 164938:98913:1 78816:164938:1 78816:98914:1 78816:164940:1 164940:77453:1 78816:164939:1 164939:164937:1 78816:98911:1 78816:232717:1 164940:226518:1	3
27873	89713	494380800	11	229184:30777:1 122024:122019:1 89713:213362:1 213362:229192:1 122046:229184:1 122046:122024:1 213362:99648:1 122046:204772:1 99648:122046:1 89713:88884:1	5
27874	206172	607564800	18	206172:89613:1 89620:89244:1 206172:244225:1 206172:128337:1 89244:183473:1 206172:83349:1 89613:225075:1 89244:183478:1 89244:206784:1 225074:122064:1 89244:225074:1 89620:83324:1 206172:153389:1 229057:89925:1 89620:183479:1 89613:89620:1 89613:229057:1	11
27875	244237	229564800	10	222708:222705:1 244237:227847:1 222705:222706:1 244237:222697:1 244237:244238:1 222708:222698:1 244237:236670:1 222708:222711:1 222697:222708:1	3
27876	196043	377740800	16	196043:196046:1 196043:90285:1 196043:28001:1 28000:27891:1 196043:90325:1 196043:90280:1 196043:90326:1 173072:144871:1 196043:28000:1 196043:88387:1 173072:240876:1 171666:173072:1 196046:90291:1 90280:171666:1 171666:238734:1	13
27877	176492	397008000	15	173072:27891:1 176492:90281:1 176492:144808:1 176492:90291:1 90281:171666:1 90281:90293:1 144809:173072:1 176492:193693:1 176492:90325:1 90281:90298:1 144809:144815:1 173072:240876:1 171666:144809:1 144808:240844:1	0
27878	156350	416448000	14	78162:109136:1 156350:184696:1 156350:126959:1 109136:157567:1 156350:148795:1 156350:148747:1 156350:111133:1 109136:157560:1 156350:134426:1 156350:148870:1 156350:145692:1 156350:78162:1 156350:167127:1	49
27879	91100	443059200	25	91100:110738:1 91099:91135:1 91100:91099:1 4962:4974:1 91122:114635:1 91191:161276:1 25393:125386:1 91099:25404:1 25404:25391:1 91099:244256:1 91100:91191:1 91133:91122:1 244256:4962:1 161276:114631:1 91099:132379:1 161276:19532:1 91100:216049:1 19532:143008:1 91100:91133:1 161276:43413:1 91100:4993:1 91099:25393:1 91099:244257:1 25404:4977:1	42
27880	96457	508809600	15	41892:41886:1 96457:96547:1 41886:173018:1 96467:203687:1 173018:96472:1 96499:6409:1 96472:141401:1 41892:46114:1 96547:203688:1 96457:41892:1 41886:96467:1 41886:55811:1 96457:96604:1 96604:96499:1	2
27881	55578	531360000	11	55578:92089:1 41890:47693:1 55538:55532:1 55578:47518:1 55578:140600:1 41890:55539:1 55578:132601:1 55539:55538:1 55578:41910:1 55578:41890:1	23
27884	173218	528508800	13	173218:173246:1 173218:244267:1 173218:244269:1 173246:244265:1 173246:173212:1 173218:134361:1 173218:244268:1 173218:156950:1 173246:244266:1 173218:185030:1 156950:156952:1 185030:185029:1	8
27886	173228	527126400	10	173228:41993:1 173228:244265:1 173228:42002:1 173228:244279:1 173228:229351:1 156950:156952:1 173228:42007:1 173228:122142:1 173228:156950:1	5
27887	185043	481766400	71	244288:244289:1 173250:173214:1 188188:105370:1 185043:212160:1 188188:232078:1 243953:188153:1 223572:223571:1 187559:244293:1 188158:244292:1 187559:244305:1 134277:134305:1 213829:206690:1 173194:134290:1 241476:244306:1 105370:238780:1 10417:215299:1 232078:244287:1 188188:206678:1 241477:227440:1 188188:244311:1 173218:156950:1 244307:176874:1 173226:243953:1 244313:207487:1 241476:118599:1 …	38
27888	198285	554947200	18	90986:198277:1 198285:73785:1 90986:244317:1 198285:127801:1 198259:90982:1 90986:41917:1 198285:134248:1 198285:198259:1 198285:216834:1 198285:244318:1 198285:189102:1 198285:90980:1 198285:90986:1 226018:201164:1 128383:226018:1 41917:128383:1 198285:205796:1	15
27890	244328	222307200	42	191157:197891:1 60552:64490:1 244328:191139:1 81608:145108:1 244328:124700:1 244328:17624:1 191156:62988:1 244328:191157:1 62988:157193:1 191157:145249:1 157193:242578:1 81620:123604:1 244328:195799:1 191157:81728:1 191157:123665:1 103669:81621:1 218270:238588:1 191157:242577:1 180551:81608:1 191157:81726:1 62988:81620:1 60552:180551:1 242578:186161:1 191157:60552:1 244328:109073:1 123665:30718:1…	41
27891	215347	245894400	12	215347:160195:1 160196:160193:1 160196:64876:1 215347:215020:1 160196:107177:1 215347:112396:1 112396:160226:1 215347:107187:1 107187:90372:1 215347:107179:1 107187:160196:1	2
27892	146921	504921600	13	146921:59531:1 59533:146920:1 146921:155669:1 133329:146917:1 155669:76764:1 146921:59533:1 133329:126955:1 146921:133329:1 126953:174926:1 146921:51982:1 126955:126953:1 59533:133289:1	8
27893	114685	228960000	14	76063:114680:1 114685:77945:1 86730:22601:1 114685:114683:1 114685:4130:1 114685:178969:1 68073:110725:1 114685:86730:1 114685:114684:1 114685:68073:1 114685:76063:1 114685:114681:1 68073:110724:1	11
27894	244338	336614400	15	244338:244345:1 244355:244352:1 244341:244339:1 244348:221064:1 221064:106823:1 244342:244341:1 244341:244355:1 244345:244348:1 244345:244346:1 244338:244343:1 244338:244347:1 244338:244344:1 244342:244340:1 244348:244342:1	7
27896	103435	487641600	20	103435:112802:1 112649:241792:1 93690:134655:1 197812:209016:1 112649:112659:1 103435:244391:1 112659:209017:1 103435:164031:1 244383:197810:1 244383:109021:1 103435:112649:1 112649:197813:1 103435:244383:1 197812:244382:1 103435:120543:1 112649:197812:1 197812:197811:1 244382:93690:1 164031:197809:1	62
27897	67674	562723200	12	140246:206453:1 67674:202946:1 137660:225823:1 34993:137660:1 67674:34993:1 137660:137659:1 206451:214553:1 67674:206451:1 206451:140246:1 67674:90732:1 67674:144622:1	1
27899	46620	449712000	12	46645:196266:1 46620:45356:1 96377:96353:1 46620:96377:1 46620:46645:1 45356:81090:1 46620:43401:1 46620:46114:1 196265:173014:1 46620:196265:1 46620:231556:1	3
27901	46625	429753600	29	17998:173017:1 17998:96357:1 46625:125996:1 46620:46645:1 46645:46643:1 46645:196266:1 46620:45356:1 45356:46648:1 46625:149428:1 46625:46620:1 46625:185648:1 96357:81090:1 46643:46641:1 46649:231556:1 45356:46649:1 46625:147435:1 46649:46071:1 46625:46624:1 46644:37651:1 46625:96522:1 196266:173019:1 46645:46644:1 149428:141365:1 45356:17998:1 46625:96449:1 46649:96359:1 46625:46646:1 46625:5765…	27
27902	143169	256176000	40	131749:8784:1 67711:80664:1 217663:8790:1 143169:67711:1 217663:62344:1 217664:131758:1 62344:176221:1 194830:194828:1 217663:143094:1 67711:192610:1 67711:73975:1 143094:175875:1 192611:217667:1 143169:173761:1 67711:217663:1 194828:54724:1 62344:194830:1 67711:217670:1 54724:198676:1 73975:80681:1 143169:243675:1 176221:214388:1 217663:131749:1 176221:58762:1 143169:201493:1 143169:67694:1 6771…	12
27903	166492	443664000	13	166492:65698:1 31453:58802:1 34040:220762:1 244412:36278:1 65700:244413:1 244412:65699:1 65700:65703:1 36278:31453:1 244412:65700:1 166492:244412:1 166492:34040:1 65700:65702:1	7
27904	105788	450316800	11	105788:65700:1 31453:58802:1 105788:65699:1 105788:36278:1 65700:244413:1 65700:65703:1 105788:34040:1 36278:31453:1 31453:58805:1 65700:65702:1	11
27905	206443	573177600	18	206443:234269:1 206443:177735:1 206443:194338:1 206443:231833:1 206443:175994:1 206443:105790:1 206443:244420:1 232361:231273:1 231833:102314:1 150650:36008:1 36008:244421:1 232361:150650:1 206443:230631:1 231273:102348:1 206443:123611:1 206443:66409:1 206443:232361:1	15
27906	112662	462844800	11	112662:56023:1 112659:112668:1 244422:99848:1 112662:244422:1 112662:112661:1 221718:112659:1 112662:221718:1 99848:204455:1 177602:52093:1 99848:177602:1	7
27910	168231	316051200	25	168231:143619:1 143619:143678:1 143678:143655:1 168231:106115:1 184677:223883:1 143678:135505:1 223883:126809:1 168231:135494:1 179015:198175:1 143678:175942:1 143619:159355:1 184677:173392:1 143619:81857:1 168231:184677:1 168231:179015:1 168231:143894:1 168231:143616:1 143616:197388:1 168231:111218:1 168231:105863:1 223883:215426:1 168231:192434:1 223883:198156:1 143678:132215:1	15
27911	168233	254361600	15	168233:191159:1 166953:166960:1 168233:41469:1 167117:111057:1 166959:166956:1 168233:139775:1 166953:166959:1 203389:139786:1 167117:143771:1 111057:166953:1 167117:203389:1 168233:148955:1 168233:167117:1 168233:118385:1	5
27912	232713	456969600	19	232713:220911:1 224886:234891:1 232713:207427:1 232713:224886:1 232713:231374:1 224886:225994:1 232713:232695:1 232713:244470:1 232713:96067:1 244469:208214:1 224886:164542:1 232713:232696:1 224886:207445:1 244469:244471:1 232696:140347:1 244469:184432:1 232713:244469:1 207427:86289:1	3
27916	216251	270086400	14	216246:32139:1 69703:216246:1 216251:68074:1 4000:55655:1 68074:69703:1 69703:216243:1 216246:4000:1 216244:216245:1 68074:69701:1 216251:119404:1 68074:216244:1 62633:32142:1 68074:62633:1	48
27917	186919	263433600	10	186919:188441:1 73908:31385:1 186919:188440:1 188440:31388:1 31388:73908:1 73908:188444:1 31385:65793:1 188440:31387:1 188440:178977:1	1
27919	143419	413424000	46	143419:225080:1 143419:235053:1 143419:70009:1 143419:244536:1 143419:236058:1 143419:106153:1 143419:143979:1 210225:145674:1 210225:244535:1 210225:238305:1 210225:236111:1 210225:232356:1 124777:111136:1 143419:154505:1 143419:236219:1 111007:125668:1 143419:107950:1 106153:180409:1 111136:102343:1 143419:72280:1 210225:213815:1 143419:111007:1 244536:78129:1 210225:241061:1 102343:180142:1 23…	17
27920	143420	377740800	27	143420:118871:1 143419:70009:1 143419:236058:1 72156:143982:1 143420:72273:1 118887:236065:1 143419:72280:1 143420:72156:1 118879:143979:1 143419:111007:1 143420:143422:1 143420:143425:1 143420:64589:1 118887:191181:1 146613:118887:1 143420:146613:1 118887:118879:1 146613:236057:1 143420:130015:1 72156:143418:1 143420:118794:1 72156:143419:1 118887:118870:1 143419:127001:1 236058:125701:1 143419:…	15
27921	214604	550713600	10	214604:154802:1 51732:167948:1 214604:51732:1 51732:123117:1 51732:123115:1 214604:154789:1 167948:167950:1 167950:154776:1 214604:123656:1	18
27922	183142	334800000	22	183142:185055:1 183142:140188:1 55347:38618:1 38618:55443:1 183142:124965:1 183142:55347:1 183142:136511:1 183142:185054:1 183142:136741:1 183142:61133:1 183142:119783:1 183142:18049:1 18049:41014:1 136511:132639:1 55409:55410:1 41014:139286:1 139286:55413:1 183142:136406:1 55347:55868:1 183142:173829:1 124965:55409:1	24
27923	136396	283392000	10	35225:55410:1 126164:200595:1 136396:126164:1 136396:87198:1 136396:35225:1 136396:85527:1 35225:136514:1 136514:136511:1 35225:55868:1	24
27925	179560	444873600	23	191654:134249:1 179560:81322:1 170433:76864:1 179560:215384:1 179560:244560:1 170433:73442:1 191654:73676:1 142911:73675:1 170433:170436:1 179560:142911:1 179560:179564:1 179560:21619:1 191654:51434:1 179560:218497:1 76864:191654:1 76864:73413:1 47497:212052:1 179560:170433:1 170433:170440:1 179560:80833:1 179560:134252:1 170433:47497:1	20
27926	44814	419472000	46	45112:45895:1 44814:44820:1 44817:44823:1 45108:45110:1 44848:44850:1 44820:36383:1 44861:44865:1 44968:44929:1 44860:45112:1 44977:44928:1 198620:44955:1 44975:197554:1 36383:44849:1 44971:45108:1 44848:198620:1 44820:44863:1 45112:44977:1 44820:44855:1 44928:181831:1 44849:44851:1 43521:43777:1 45112:44971:1 44968:197564:1 44814:43786:1 44814:44852:1 44820:44817:1 45110:44945:1 44814:45119:1 44…	35
27927	44817	429753600	81	45108:12667:1 244575:44851:1 44817:44857:1 44865:44864:1 44977:244583:1 43521:43411:1 44817:44823:1 99171:44973:1 44849:44815:1 172235:44972:1 45108:45110:1 44955:44954:1 44848:44850:1 44977:43524:1 44861:44865:1 44968:44929:1 44973:126538:1 164815:190313:1 45621:130316:1 45106:197568:1 44854:45766:1 198620:44955:1 164815:44961:1 45766:45765:1 44817:220113:1 43521:43446:1 189423:244581:1 44861:44…	287
27929	45608	458697600	27	45766:182000:1 244575:44851:1 45636:44964:1 45608:46603:1 44815:151806:1 44968:44929:1 45895:45763:1 45636:43784:1 43784:43468:1 189423:244581:1 45766:45622:1 43760:43761:1 151806:44968:1 45608:244575:1 45763:152021:1 44968:45887:1 45636:45635:1 45636:189423:1 45766:45895:1 44815:45636:1 43761:44941:1 45895:43524:1 244581:181831:1 45608:44815:1 44964:43760:1 45636:45766:1	80
27930	44860	456105600	31	44977:244583:1 44977:43524:1 44850:44961:1 44968:44929:1 44860:45112:1 197554:44935:1 198620:44955:1 44860:44948:1 45112:44977:1 44860:206988:1 44928:181831:1 45103:197563:1 44968:197564:1 43524:45103:1 45112:190313:1 45112:197554:1 43524:44928:1 45112:44968:1 44980:44967:1 45112:158307:1 197564:181982:1 44929:44957:1 43524:44945:1 44860:44850:1 44860:198620:1 44968:44951:1 44980:105676:1 44955:4…	22
27934	96496	471484800	22	96473:96455:1 96496:96473:1 96468:219609:1 96473:131934:1 131934:205658:1 96455:185191:1 96473:96454:1 187825:51311:1 55466:96468:1 96454:185204:1 96457:96547:1 55466:96457:1 51311:41878:1 41879:41880:1 96547:57650:1 96547:41879:1 57650:187825:1 51311:187824:1 96496:96517:1 96473:197697:1 96454:55466:1	9
27935	96375	606960000	15	96375:96342:1 96375:55811:1 96341:44149:1 96499:6409:1 55811:218440:1 55811:120133:1 96375:96604:1 96375:72450:1 96375:219605:1 96341:96498:1 96499:96341:1 96604:96499:1 96375:47804:1 44149:44153:1	7
27936	151076	568252800	11	244621:134443:1 151076:244621:1 244621:160641:1 151076:244620:1 151076:140650:1 151076:174522:1 210695:151074:1 151074:155936:1 210695:174523:1 151076:210695:1	2
27937	196297	621820800	17	196297:191889:1 191889:191874:1 205955:189247:1 191889:244623:1 196297:81113:1 196297:186513:1 148194:135243:1 81113:81112:1 196297:205955:1 158769:205934:1 148194:244622:1 196297:177652:1 196297:112935:1 196297:158769:1 205934:148194:1 205955:186511:1	20
27939	21272	295574400	12	21273:206198:1 176149:66245:1 131926:176149:1 140175:164706:1 21272:208685:1 21272:72666:1 21272:52413:1 52413:39252:1 66245:21273:1 21272:131926:1 21272:140175:1	12
27940	195879	517968000	12	213968:157557:1 195878:143486:1 213878:200226:1 213968:213878:1 213968:103336:1 195878:195406:1 195878:213968:1 195879:195878:1 213968:213967:1 213878:243681:1 195879:190278:1	4
27941	238115	299635200	20	238115:7702:1 238115:217850:1 238115:148739:1 188132:118543:1 238115:188132:1 238115:44366:1 238115:130393:1 118543:212118:1 148739:196017:1 238115:97942:1 238115:179026:1 238115:198612:1 238115:205603:1 148739:213822:1 238115:118546:1 238115:10399:1 205603:226002:1 238115:217095:1 238115:35842:1	105
27943	131362	373507200	19	131362:223428:1 131362:131360:1 131362:113705:1 131362:131640:1 113705:109770:1 113705:128167:1 131362:158419:1 131362:123544:1 131362:143457:1 131362:64626:1 117315:143496:1 131362:143270:1 131362:107761:1 143457:148731:1 131362:109666:1 131640:123488:1 131362:117315:1 113705:131402:1	23
27945	176465	375926400	28	144816:89442:1 176465:86239:1 144810:127733:1 176465:143041:1 130336:144829:1 89928:89931:1 90326:88490:1 176465:121276:1 176465:144874:1 176465:90326:1 176465:196048:1 176465:89928:1 144829:175476:1 176465:196049:1 176465:144812:1 176465:28012:1 240858:88951:1 127727:144810:1 176465:7946:1 196048:240858:1 176465:130336:1 240858:144816:1 144874:127727:1 144874:144880:1 144829:27891:1 144816:89441…	14
27946	144874	382579200	25	127723:121595:1 127723:121126:1 127727:127726:1 144874:240876:1 144810:144817:1 127723:175470:1 144810:121208:1 127727:91352:1 127723:144816:1 175473:27995:1 144808:27891:1 127726:127723:1 104144:175472:1 144817:127733:1 127723:144810:1 104144:127730:1 144874:127727:1 144874:144880:1 104144:144808:1 127727:27964:1 175472:144824:1 144810:175473:1 127726:104144:1 27964:129157:1	7
27948	194832	465436800	10	176577:155435:1 176580:173740:1 194832:176580:1 194832:176577:1 194832:135627:1 155435:194848:1 176577:244679:1 244679:194805:1 176577:176578:1	2
27949	143155	435196800	13	135925:143163:1 143155:52183:1 143155:52184:1 52183:30484:1 51965:51971:1 51967:143156:1 52184:51967:1 143155:135925:1 143155:182453:1 182453:51965:1 143155:244680:1 51967:51966:1	7
27951	117855	536457600	52	117855:97151:1 142587:116508:1 117855:174926:1 117855:150788:1 140036:153063:1 117855:149218:1 117855:70626:1 117855:142584:1 192005:97149:1 117855:80484:1 117855:146932:1 117860:140036:1 117855:51982:1 126976:129006:1 117855:67549:1 142584:107685:1 117855:129004:1 14892:14897:1 70626:56306:1 117855:133327:1 117855:244686:1 117855:133325:1 14897:14898:1 117855:142587:1 97151:137160:1 117855:21659…	48
27952	130039	437011200	13	29837:5666:1 130039:198529:1 130039:196846:1 130039:29837:1 5666:5667:1 130039:62588:1 130039:62590:1 130039:167348:1 29837:41984:1 5667:133061:1 5666:138340:1 5666:138344:1	3
27954	15815	583718400	16	8443:8437:1 8443:127590:1 127590:73692:1 8443:185687:1 226393:8443:1 185687:15805:1 15815:198855:1 15815:131772:1 73692:127588:1 8443:8018:1 127588:203601:1 15815:8460:1 8460:131220:1 15815:226393:1 73692:73691:1	4
27955	217090	470275200	13	224073:63494:1 217100:182087:1 217090:88215:1 217090:10432:1 217090:89663:1 81194:217100:1 217100:45250:1 217090:81194:1 217090:188186:1 217090:89630:1 45250:114061:1 217090:224073:1	20
27957	48568	478483200	17	48568:111565:1 48568:103108:1 48568:186077:1 48568:103109:1 48568:103136:1 111564:83143:1 48568:89413:1 82350:103129:1 48568:117073:1 103129:103112:1 48568:89407:1 185757:135417:1 103136:103135:1 89407:111564:1 82350:185757:1 48568:82350:1	11
27958	163229	521683200	15	161900:214475:1 163229:226063:1 176361:215126:1 194769:176361:1 163229:170347:1 163229:167281:1 194769:215127:1 66287:66276:1 194769:162590:1 163229:169409:1 163229:129655:1 215126:161900:1 163229:194769:1 215126:66287:1	9
27959	106109	550713600	19	74157:72049:1 106109:106108:1 106109:17607:1 74153:74157:1 74157:74156:1 106106:18621:1 106109:17609:1 74153:74158:1 106106:51139:1 106109:106104:1 106102:70957:1 74153:106107:1 17605:106102:1 106109:17608:1 74157:106106:1 74153:106103:1 74157:17605:1 106109:74153:1	28
27960	193499	383788800	31	126473:187929:1 126444:126437:1 205890:126476:1 126444:187941:1 193499:209353:1 31652:31651:1 86436:109975:1 193499:175216:1 175216:86436:1 126449:187955:1 126476:126449:1 187929:129101:1 118564:126444:1 193499:31337:1 175216:179122:1 126437:86554:1 193499:205890:1 86436:86562:1 87737:31652:1 86436:31633:1 209353:118564:1 31633:31634:1 175216:173585:1 126476:126473:1 87737:87734:1 193499:86462:1 …	32
27961	178232	528508800	25	178232:121221:1 144884:86474:1 162815:162705:1 178232:115789:1 178232:31642:1 178232:189571:1 87991:164987:1 178232:144884:1 121221:86496:1 115510:86480:1 121221:189650:1 178232:87991:1 189650:115510:1 178232:189574:1 178232:189573:1 121221:189890:1 178232:193685:1 193516:115713:1 189573:115958:1 86480:86830:1 87991:162815:1 178232:193516:1 115958:189897:1 189573:189570:1	22
27962	31650	525916800	11	126530:31637:1 31647:31641:1 162351:31645:1 162351:31646:1 31646:31643:1 31650:157925:1 31650:162351:1 31647:126530:1 31646:31349:1 162351:31647:1	5
27963	31653	502243200	18	162362:162347:1 165006:124445:1 157923:31349:1 22650:164994:1 31653:165008:1 164994:157923:1 164994:154350:1 31653:161252:1 31349:169353:1 164994:157925:1 154350:31640:1 165008:22650:1 165008:165006:1 157925:188691:1 164994:162362:1 165006:31577:1 188691:164883:1	28
27964	162362	616636800	33	162362:162347:1 162362:244716:1 162362:147550:1 162362:89723:1 147562:193542:1 221805:171729:1 193598:160920:1 162362:147563:1 171703:171701:1 125636:114089:1 193722:193666:1 115713:162346:1 162663:124454:1 147563:147562:1 162362:86299:1 89723:86479:1 193542:221805:1 147550:162343:1 115713:193598:1 193542:178211:1 115640:125636:1 162362:193469:1 86479:147547:1 193598:115640:1 162362:193722:1 1623…	40
27965	221753	396489600	19	85912:188245:1 221753:201913:1 188254:85911:1 188245:188258:1 85912:188248:1 201538:188257:1 188254:188251:1 85911:188260:1 188257:206141:1 188248:201538:1 188248:201605:1 188244:177638:1 221753:244717:1 188244:85912:1 221753:188244:1 221753:188254:1 188244:160710:1 188244:188246:1	14
27967	140511	489628800	15	244720:244718:1 140511:224052:1 140511:244720:1 140511:155336:1 140511:23702:1 44134:96716:1 140511:47703:1 155336:41871:1 140511:163761:1 244721:244719:1 140511:244721:1 140511:44134:1 140511:242784:1 242784:83146:1	2
27968	144282	484185600	18	144282:87647:1 88524:144171:1 88524:144160:1 144487:88519:1 144282:173308:1 144486:144487:1 144282:90310:1 88524:89435:1 88524:138043:1 144281:144486:1 138043:89147:1 144486:111559:1 138043:138006:1 144282:88524:1 88524:89454:1 88524:89308:1 144282:144281:1	10
27969	142165	498700800	12	244737:244736:1 244737:244724:1 142165:244734:1 244734:239688:1 244734:244737:1 142165:244723:1 142165:244738:1 244738:244735:1 244734:244739:1 239688:244733:1 244724:244732:1	14
27971	134928	473385600	20	192446:166920:1 174928:192446:1 134928:71014:1 134928:10462:1 192446:192441:1 108605:131572:1 123362:133790:1 133790:123490:1 134928:113725:1 134928:166922:1 174908:120958:1 134928:134653:1 134928:113720:1 120958:123362:1 166922:174928:1 123362:108605:1 134928:113726:1 166920:174908:1 174908:166923:1	11
27972	38674	607392000	28	38674:205155:1 205155:38611:1 38674:181680:1 38674:55536:1 38674:189056:1 38611:244756:1 205155:244757:1 38674:47393:1 38674:154425:1 155004:189151:1 55521:231551:1 41862:55397:1 38648:38646:1 189151:37401:1 38674:41862:1 38674:38648:1 155004:113351:1 119503:38607:1 38674:220927:1 38674:55485:1 155004:55521:1 38674:189159:1 38674:41870:1 38646:155004:1 41862:127259:1 41870:17079:1 38646:119503:1	88
27973	195703	263433600	17	113264:212523:1 195703:53326:1 195703:146193:1 163746:244770:1 53315:90569:1 195703:125401:1 195703:244768:1 195703:53315:1 195703:2430:1 195703:27974:1 244770:163743:1 27974:113264:1 195703:53311:1 195703:244769:1 244768:163746:1 163746:182281:1	2
27974	7793	542764800	13	234764:40339:1 7793:234764:1 7793:173191:1 205218:197277:1 48068:197278:1 7793:23663:1 234764:48068:1 7793:198071:1 7793:191651:1 198071:203958:1 48068:72437:1 40339:205218:1	10
1	2	-504921600	67	51:22:1 34:3:1 22:26:1 2:61:1 2:68:1 34:44:1 62:72:1 48:33:1 2:92:1 44:45:1 25:87:1 67:32:1 72:29:1 60:28:1 38:21:1 46:156:1 33:5:1 59:30:1 2:67:1 2:70:1 2:52:1 89:155:1 61:64:1 2:154:1 65:37:1 2:55:1 71:59:1 43:36:1 2:51:1 2:69:1 34:24:1 2:6:1 42:41:1 2:62:1 43:54:1 32:25:1 32:40:1 59:66:1 2:47:1 30:39:1 2:58:1 30:38:1 2:94:1 89:153:1 54:157:1 70:88:1 65:46:1 29:34:1 2:95:1 2:49:1 65:31:1 54:89:…	93
2	162	56332800	12	162:170:1 172:165:1 162:172:1 162:173:1 162:167:1 182:181:1 162:168:1 172:171:1 167:182:1 162:166:1 162:169:1	17
3	182	161654400	11	182:213:1 209:207:1 209:212:1 182:209:1 182:181:1 182:199:1 207:206:1 182:211:1 212:210:1 182:208:1	12
4	220	-14688000	20	221:223:1 172:165:1 220:237:1 220:234:1 162:172:1 225:173:1 162:167:1 220:233:1 220:235:1 222:170:1 220:221:1 172:171:1 220:224:1 220:228:1 224:225:1 221:236:1 220:222:1 220:162:1 162:169:1	21
7	310	-1238716800	11	310:368:1 362:288:1 310:363:1 310:364:1 310:365:1 364:366:1 364:361:1 361:328:1 310:362:1 310:367:1	9
8	319	-1322784000	11	319:398:1 319:289:1 401:310:1 398:397:1 403:294:1 319:399:1 319:401:1 319:403:1 402:400:1 403:402:1	4
9	426	233798400	12	426:429:1 426:437:1 427:433:1 434:431:1 434:436:1 426:427:1 426:432:1 434:430:1 427:434:1 426:438:1 426:435:1	4
10	442	-1470182400	12	335:449:1 442:443:1 449:341:1 442:309:1 335:319:1 442:448:1 442:451:1 335:444:1 335:313:1 309:335:1 442:450:1	14
11	468	-1309737600	10	468:476:1 471:474:1 468:469:1 468:472:1 471:473:1 472:471:1 468:477:1 468:475:1 468:289:1	1
13	512	-1475452800	10	308:331:1 512:522:1 522:523:1 512:309:1 512:406:1 331:519:1 512:524:1 512:308:1 512:520:1	13
15	542	-1191369600	15	542:558:1 542:556:1 542:550:1 542:555:1 542:562:1 542:551:1 542:554:1 542:549:1 542:557:1 555:539:1 550:561:1 557:560:1 542:552:1 554:548:1	2
17	289	-1254528000	30	289:392:1 601:342:1 289:310:1 289:582:1 289:285:1 289:581:1 289:374:1 289:600:1 289:603:1 310:361:1 289:602:1 289:343:1 599:595:1 289:352:1 289:597:1 375:599:1 289:580:1 582:583:1 289:607:1 606:598:1 289:605:1 289:606:1 289:375:1 289:604:1 289:601:1 362:288:1 581:363:1 604:585:1 310:362:1	22
18	609	471916800	22	609:650:1 639:652:1 609:656:1 646:640:1 609:643:1 609:651:1 609:639:1 609:645:1 612:641:1 612:646:1 609:653:1 609:644:1 612:638:1 638:637:1 650:647:1 609:649:1 609:612:1 609:648:1 656:613:1 609:642:1 643:636:1	9
25	335	-1414972800	15	335:449:1 340:338:1 449:341:1 335:319:1 341:800:1 319:402:1 335:444:1 340:387:1 335:313:1 335:340:1 335:307:1 335:801:1 340:798:1 335:796:1	11
26	802	-1388534400	13	802:800:1 802:801:1 802:810:1 802:812:1 795:735:1 802:806:1 810:814:1 802:729:1 807:289:1 289:310:1 802:807:1 802:795:1	10
27	293	-1190160000	12	816:824:1 293:819:1 293:820:1 816:821:1 815:818:1 293:822:1 293:816:1 293:815:1 293:282:1 816:823:1 823:817:1	4
28	841	-1396483200	13	841:851:1 857:853:1 841:859:1 841:858:1 841:856:1 841:842:1 376:854:1 853:855:1 859:857:1 859:850:1 842:852:1 857:376:1	10
29	578	-1057276800	11	866:864:1 578:861:1 578:836:1 578:867:1 865:860:1 865:346:1 578:863:1 864:865:1 836:866:1 578:593:1	2
31	879	-165369600	27	879:896:1 879:880:1 900:898:1 884:907:1 895:890:1 880:897:1 891:885:1 879:899:1 897:894:1 879:889:1 879:903:1 893:891:1 890:892:1 891:908:1 908:884:1 880:895:1 880:888:1 895:886:1 879:904:1 904:902:1 879:901:1 884:882:1 879:887:1 879:900:1 886:883:1 903:893:1	23
32	929	121910400	17	934:931:1 935:932:1 929:942:1 944:943:1 932:933:1 929:945:1 929:934:1 934:944:1 931:938:1 929:941:1 933:946:1 945:940:1 941:930:1 946:936:1 945:939:1 934:935:1	2
33	344	-654912000	10	344:973:1 987:983:1 344:985:1 344:984:1 344:717:1 344:979:1 344:715:1 344:986:1 344:987:1	31
35	736	-1393804800	11	319:289:1 736:735:1 1030:295:1 735:319:1 1027:1026:1 736:1030:1 319:399:1 1030:1027:1 736:1029:1 736:313:1	5
36	735	-1351900800	11	319:398:1 735:319:1 397:1028:1 1028:1031:1 398:397:1 319:402:1 735:733:1 319:399:1 400:310:1 402:400:1	2
38	1055	-1391212800	14	1063:1069:1 1059:1061:1 1059:1067:1 1057:1070:1 1059:1056:1 1056:1066:1 1055:302:1 302:1068:1 1056:1057:1 1058:1060:1 1067:1058:1 1055:1059:1 1055:1063:1	3
39	1080	-582768000	42	1110:1108:1 1107:1086:1 1134:1102:1 1087:1088:1 1132:1117:1 1100:1087:1 1080:1126:1 1080:1120:1 1080:1124:1 1127:1133:1 1080:1109:1 1087:1099:1 1127:1125:1 1080:1101:1 1131:1105:1 1080:1104:1 1130:1100:1 1080:1132:1 1080:1127:1 1080:1123:1 1123:1110:1 1080:1097:1 1134:1114:1 1134:1113:1 1104:1098:1 1106:1122:1 1130:1121:1 1080:1129:1 1080:1119:1 1134:1106:1 1134:1107:1 1080:1118:1 1080:1131:1 108…	61
41	543	-1211241600	13	1240:555:1 1245:542:1 1243:1244:1 543:1238:1 539:1241:1 543:1245:1 1244:1239:1 555:576:1 555:539:1 1240:1243:1 1240:1242:1 543:1240:1	0
43	1280	-1404432000	14	1287:1070:1 1280:1055:1 1287:289:1 1059:1056:1 1280:1286:1 1055:1069:1 1280:1281:1 1280:1288:1 1056:1057:1 1280:1287:1 1288:1282:1 1055:1059:1 1287:855:1	5
45	1295	-1428019200	12	1295:411:1 1295:1280:1 1060:1309:1 1060:1310:1 1059:1056:1 1295:1313:1 1056:1314:1 1295:317:1 1280:1059:1 1056:1060:1 1295:1312:1	10
46	1056	-1341360000	11	1057:1314:1 1341:1066:1 1070:1064:1 1314:1341:1 1056:1340:1 1341:1070:1 1341:289:1 1056:1057:1 1056:1339:1 1056:1060:1	2
47	1342	-1219190400	19	1342:1343:1 1358:1352:1 1353:817:1 1353:819:1 1342:1356:1 1358:1351:1 1342:1348:1 1351:1355:1 1355:1346:1 1342:282:1 1351:1347:1 1342:1357:1 1356:1358:1 1352:1353:1 1346:287:1 1356:1354:1 1342:1349:1 1358:1350:1	3
48	1346	-1088899200	11	1374:1372:1 1371:1373:1 1371:1370:1 1346:1367:1 621:1369:1 1372:621:1 1346:1374:1 1374:1371:1 1346:287:1 1346:1344:1	9
49	750	-1336003200	18	1395:1394:1 1387:1395:1 1381:1384:1 750:1392:1 750:1387:1 1394:1393:1 750:1385:1 750:1383:1 1392:1377:1 1376:1386:1 750:1388:1 750:1391:1 1389:1376:1 1393:1389:1 1381:1382:1 1394:1390:1 1386:1381:1	4
55	1502	-1033603200	69	1682:1690:1 1684:1700:1 1502:1730:1 1732:1522:1 1502:1550:1 1674:1671:1 1502:1719:1 1502:1713:1 1502:1718:1 1502:1717:1 1731:1725:1 1502:1720:1 1502:1545:1 1692:1685:1 1725:1691:1 1502:1684:1 1502:1524:1 1708:1678:1 1712:1714:1 1686:1699:1 1502:1546:1 1502:1728:1 1725:1721:1 1524:1731:1 1502:1716:1 1502:1525:1 1724:1682:1 1502:1677:1 1727:1672:1 1732:1726:1 1679:1674:1 1711:1673:1 1724:1683:1 172…	154
56	1503	-1025740800	90	1503:1950:1 1503:1766:1 1503:1962:1 1903:1916:1 1503:1915:1 1916:1921:1 1503:1932:1 1902:1783:1 1503:1525:1 1768:1933:1 1503:274:1 1503:1942:1 1503:1958:1 1524:1731:1 1503:1522:1 1783:1745:1 1503:1763:1 1503:1940:1 1708:1952:1 1503:626:1 1525:1769:1 1926:1949:1 1503:1930:1 1503:1918:1 1761:1923:1 1503:1904:1 1503:1939:1 1958:1708:1 1503:1524:1 1768:1929:1 1904:1781:1 1725:1910:1 1725:1691:1 1716:…	167
57	1064	-1215129600	17	1974:1976:1 1978:1967:1 1064:1979:1 1975:342:1 1064:1973:1 1064:1982:1 1981:1974:1 1064:1983:1 1983:1975:1 342:1972:1 1064:1980:1 1064:1306:1 1064:1311:1 1974:1978:1 1976:1977:1 1064:1981:1	10
59	2061	-1187568000	16	2061:1351:1 2036:2070:1 2068:2067:1 2036:2075:1 2067:2071:1 2036:2062:1 2070:2063:1 2063:1346:1 2061:2065:1 2069:2073:1 2036:2068:1 2061:2069:1 2061:2036:1 1346:287:1 2061:2066:1	3
62	2114	-1412294400	22	2114:2120:1 1063:1069:1 1287:1314:1 1056:1057:1 2114:411:1 1288:1282:1 1341:1066:1 1280:1055:1 2114:1496:1 2114:2121:1 1059:1056:1 1341:1070:1 1280:1288:1 2114:1280:1 1055:1059:1 2114:2122:1 1280:1287:1 1280:1286:1 1314:1341:1 1059:2119:1 1055:1063:1	11
65	1311	-1198022400	12	2180:1307:1 1311:2180:1 1311:845:1 1311:2116:1 1311:2179:1 1311:2031:1 2174:2177:1 2180:1967:1 1311:342:1 1311:2178:1 1311:2174:1	9
67	2209	-1219190400	13	2215:2211:1 2217:2212:1 2211:2218:1 607:2217:1 2225:2213:1 2211:2219:1 607:2220:1 2210:607:1 2209:2210:1 607:2215:1 2209:2221:1 2211:2225:1	6
68	2215	-1183507200	10	2229:2233:1 2230:2229:1 2218:2231:1 2215:2211:1 2215:2227:1 2211:2218:1 2215:2228:1 2229:2234:1 2218:2230:1	4
70	2246	-741744000	14	2269:2265:1 2251:2263:1 2268:2270:1 2246:2248:1 2261:2264:1 2246:2267:1 2246:2269:1 2270:2266:1 2246:2268:1 2246:2251:1 2246:2261:1 2267:2262:1 2261:2250:1	12
73	1015	-1472860800	15	2314:2315:1 1015:2317:1 1021:545:1 2318:701:1 2314:2313:1 1015:2319:1 1015:2314:1 1015:2303:1 1015:2318:1 1015:2312:1 2319:1022:1 2314:2304:1 2313:1021:1 2319:2316:1	12
75	2337	-615513600	11	2337:2341:1 2337:2348:1 2344:2342:1 2337:2345:1 2337:2350:1 2337:2344:1 2337:2347:1 2337:2349:1 2342:2343:1 2350:2346:1	7
77	328	-1096761600	11	328:394:1 328:2379:1 328:730:1 328:350:1 328:533:1 533:528:1 731:2374:1 350:531:1 730:2377:1 730:731:1	7
78	2040	-1183507200	20	2040:2386:1 2041:2065:1 2068:2067:1 2040:1023:1 2401:2407:1 2040:2391:1 2040:2041:1 2401:2036:1 2400:2062:1 2040:2400:1 2040:1051:1 2386:2401:1 2036:2068:1 2401:2405:1 1346:1374:1 2067:1346:1 2067:2403:1 2400:2408:1 2036:2070:1	5
79	2392	-1232236800	10	2036:2411:1 2392:2412:1 2392:2413:1 2413:2410:1 2411:2070:1 2380:2036:1 2380:2386:1 2392:2409:1 2392:2380:1	4
80	2394	-1248048000	13	2415:2040:1 2040:2386:1 2394:2415:1 2380:2382:1 2040:2391:1 2394:2392:1 2040:2036:1 2036:2062:1 2382:2416:1 2394:2414:1 2392:2380:1 2394:1348:1	1
81	2396	-1307059200	14	2396:2422:1 2396:2035:1 2422:2061:1 2394:2392:1 2414:2416:1 2421:2415:1 2394:2414:1 2380:2386:1 2422:2394:1 2392:2380:1 2396:2418:1 2422:2421:1 2396:2393:1	9
86	350	-1073001600	17	350:2495:1 445:2377:1 350:279:1 350:334:1 334:528:1 534:445:1 531:2493:1 731:2496:1 2499:2491:1 534:2500:1 2491:2490:1 2496:2499:1 350:531:1 334:731:1 350:2492:1 350:534:1	8
88	2526	-281318400	23	2526:2547:1 2526:2534:1 2526:2556:1 2548:2549:1 2532:2539:1 2526:2552:1 2555:2548:1 2526:2550:1 2556:2540:1 2555:2554:1 2555:2551:1 2552:2544:1 2552:2543:1 2526:2555:1 2526:2553:1 2542:2538:1 2554:2532:1 2544:2541:1 2538:2537:1 2548:2545:1 2546:2542:1 2545:2546:1	15
89	2063	-1108598400	13	2573:2417:1 2063:2574:1 2063:2576:1 2565:621:1 2063:2572:1 2063:2567:1 2576:2573:1 2574:2575:1 2063:1346:1 2063:2384:1 621:1369:1 2572:2565:1	10
91	2599	70934400	10	2602:2610:1 2599:2601:1 2599:1042:1 2599:2606:1 2599:2602:1 2604:2608:1 2599:2609:1 2599:2605:1 2599:2604:1	3
92	607	-1192838400	12	2230:2229:1 2218:2231:1 2215:2211:1 2217:2212:1 2641:2218:1 607:2217:1 607:2644:1 2218:2230:1 607:2215:1 2644:2641:1 607:2220:1	5
94	2665	-695779200	11	2665:2677:1 2678:2263:1 2665:2649:1 2657:2518:1 2649:2657:1 2665:2675:1 2665:2678:1 2657:2654:1 2649:2658:1 2665:2175:1	36
97	2728	-1491177600	11	2728:2194:1 2728:2729:1 335:341:1 2728:802:1 2728:451:1 335:313:1 2728:448:1 309:335:1 2728:309:1 2728:450:1	7
98	764	-1420070400	13	738:744:1 764:857:1 747:745:1 749:2733:1 744:741:1 747:765:1 747:2732:1 764:749:1 738:332:1 741:739:1 764:738:1 738:747:1	6
99	2324	-1215129600	16	2308:539:1 1245:542:1 2324:2746:1 2323:2745:1 1243:1244:1 2746:1240:1 560:2323:1 1244:1239:1 1240:1243:1 1244:560:1 2324:2744:1 2324:2742:1 1245:2308:1 1240:576:1 2746:1245:1	2
100	2322	-1219190400	27	2745:548:1 2323:2745:1 551:2742:1 560:2323:1 555:576:1 1244:1239:1 1240:2747:1 1244:560:1 2322:543:1 1240:1242:1 1243:1244:1 1240:1243:1 2745:551:1 2311:2746:1 2746:1245:1 2322:2311:1 2311:2320:1 2322:2750:1 2311:2748:1 551:2749:1 2745:1241:1 1245:2308:1 1240:555:1 1245:542:1 2748:2744:1 2746:1240:1	4
101	2326	-1219190400	21	1240:555:1 1245:542:1 2745:2749:1 2311:2744:1 2323:2745:1 2746:1240:1 1243:1244:1 560:2323:1 2311:2320:1 555:576:1 1244:1239:1 1240:2747:1 2326:2311:1 1245:2308:1 1240:1243:1 1244:560:1 2326:543:1 2311:2746:1 1240:1242:1 2746:1245:1	5
103	2772	-1092960000	10	2778:2781:1 2778:2774:1 2783:2778:1 2772:2782:1 2782:2773:1 2773:2777:1 2781:1230:1 2772:2783:1 2778:2775:1	5
104	2796	-1485907200	10	2796:841:1 2798:1055:1 2796:2798:1 2796:2799:1 2796:872:1 2798:1077:1 2796:737:1 2798:1496:1 2796:2119:1	5
105	2263	-611625600	13	2263:2820:1 2816:2818:1 2819:2811:1 2816:2814:1 2815:2819:1 2819:2813:1 2263:2821:1 2263:2810:1 2818:2815:1 2263:2816:1 2818:2817:1 2819:2812:1	38
108	2887	-1443830400	10	2887:2891:1 2887:2893:1 841:859:1 2892:2894:1 2892:841:1 2887:1313:1 2887:2892:1 859:857:1 2887:1281:1	10
109	2471	-1322784000	10	2208:289:1 2471:1420:1 289:604:1 2471:2927:1 2926:370:1 2927:2925:1 604:585:1 2471:2208:1 2208:2926:1	1
110	2928	388022400	17	2928:2929:1 2939:2955:1 2928:2939:1 2928:2961:1 2941:2934:1 2928:2938:1 2939:2953:1 2928:2952:1 2928:2940:1 2928:2941:1 2928:2930:1 2928:2935:1 2928:2937:1 2928:2960:1 2938:2936:1 2928:2954:1	18
111	2934	432432000	19	2934:3028:1 3029:3031:1 2934:3048:1 3029:3026:1 2955:3032:1 3027:2959:1 2934:3034:1 2934:3029:1 2955:3030:1 3029:3027:1 2955:3047:1 2955:2951:1 2934:3046:1 2934:2953:1 3047:3024:1 2934:2955:1 2934:2994:1 2934:3033:1	56
113	2949	629683200	26	3089:3086:1 3093:3075:1 3089:3085:1 2949:2948:1 2949:3095:1 3093:3081:1 3082:3077:1 3010:3076:1 3010:3078:1 2949:3088:1 3094:3079:1 3074:3072:1 3089:3083:1 3095:3093:1 3085:3073:1 3012:3084:1 2949:3012:1 2949:3011:1 2949:3089:1 3080:3074:1 2949:3087:1 3010:3080:1 3012:3094:1 3094:3082:1 3086:3010:1	10
114	3099	619142400	12	3108:3107:1 2948:2946:1 3099:3088:1 3099:3108:1 3099:3109:1 3109:3106:1 3106:3103:1 3099:2948:1 3099:3105:1 3106:3104:1 3099:3102:1	7
115	3025	592876800	16	3025:3016:1 2948:2946:1 2946:3122:1 2946:3121:1 3025:3018:1 3016:2942:1 3018:3124:1 2949:3079:1 3014:3128:1 2949:2948:1 3018:2949:1 3018:3014:1 3025:3099:1 2948:3123:1 2942:3129:1	27
116	2959	588816000	22	3140:3134:1 2959:3138:1 2959:3143:1 3140:3005:1 3144:3142:1 3144:3109:1 3043:2942:1 2959:3144:1 3144:3016:1 2959:3139:1 3044:3141:1 2959:3137:1 2942:3129:1 3043:3042:1 3129:3136:1 3044:3041:1 3144:3044:1 2959:3043:1 3041:3121:1 3041:3135:1 3129:3140:1	7
119	3031	545443200	12	3108:3107:1 3031:3162:1 3099:3108:1 3099:3109:1 3160:3158:1 3109:3106:1 3031:3161:1 3031:3094:1 3162:3160:1 3162:3159:1 3160:3099:1	5
120	2311	-1215129600	11	1240:555:1 1245:542:1 1240:1239:1 2746:1240:1 2748:2744:1 2311:2320:1 2311:2748:1 1245:2308:1 2311:2746:1 2746:1245:1	3
121	2312	-1362268800	10	3186:604:1 2312:254:1 2312:858:1 3184:3185:1 3186:848:1 2312:853:1 3186:3184:1 2312:1007:1 2312:3186:1	10
122	2314	-1414972800	13	3194:1021:1 2314:2315:1 3195:3194:1 2314:2313:1 545:3193:1 3194:3188:1 3188:545:1 2314:3197:1 2304:3195:1 1021:2740:1 2314:878:1 2314:2304:1	13
123	361	-1124496000	11	361:396:1 350:334:1 328:730:1 328:350:1 731:2496:1 730:528:1 361:328:1 361:727:1 730:731:1 361:3216:1	6
124	338	-1278201600	10	336:368:1 338:400:1 338:814:1 338:336:1 289:310:1 338:3217:1 338:289:1 338:393:1 310:362:1	7
125	3219	-1417392000	12	3219:768:1 3219:1282:1 3219:1071:1 3220:1079:1 768:772:1 3219:3222:1 3219:3220:1 1078:1077:1 1079:1072:1 1071:1074:1 1079:1078:1	6
126	3225	-1073001600	16	3226:3228:1 3226:3242:1 3225:3244:1 3248:3243:1 3243:3240:1 3246:3241:1 3225:3249:1 3249:3247:1 3245:3238:1 3242:3246:1 3225:3248:1 3225:825:1 3246:3237:1 3225:3226:1 3225:3245:1	13
127	136	-285465600	10	136:142:1 129:3258:1 3258:3253:1 136:3257:1 3258:3256:1 3256:3254:1 3258:110:1 136:3252:1 3257:129:1	7
128	2226	-986256000	18	2226:3291:1 3294:3312:1 2226:3320:1 3319:3322:1 2226:3319:1 3319:3323:1 2226:3294:1 2226:3293:1 2226:1781:1 3322:3316:1 2226:3311:1 3316:3318:1 2226:3292:1 3294:3309:1 2226:3321:1 2226:3313:1 2226:3310:1	25
129	2733	-1328140800	17	2733:3371:1 2733:3368:1 2733:1324:1 2733:577:1 3372:3367:1 2736:2732:1 2733:303:1 2732:2735:1 2733:3363:1 2733:765:1 765:2736:1 2733:3364:1 3370:3372:1 1324:301:1 2732:3370:1 1324:289:1	6
130	3373	-1286064000	11	3377:3374:1 3378:3379:1 3380:3382:1 3380:3377:1 3378:3375:1 3382:3378:1 3381:3380:1 3373:3381:1 3378:3376:1 3380:3383:1	0
136	3199	-1304380800	13	3447:3449:1 3448:3447:1 3199:2392:1 3448:577:1 2392:2386:1 3199:254:1 3198:3191:1 3199:878:1 3191:2412:1 3199:3448:1 3191:3187:1 3448:3198:1	0
138	3460	-1354320000	14	3460:3470:1 3460:3457:1 3468:3476:1 3460:2237:1 3472:3473:1 3460:3477:1 3460:3468:1 3479:3453:1 3460:2245:1 3460:3474:1 3468:3479:1 3460:3472:1 3460:3469:1	4
140	3503	-331516800	10	3503:3524:1 3503:3525:1 3503:3519:1 3523:3522:1 3503:3523:1 3503:3521:1 3503:3526:1 3503:3528:1 3503:3520:1	27
142	2555	-231465600	25	3557:3554:1 2545:3561:1 2548:2549:1 2546:3560:1 2555:2548:1 2555:3562:1 3557:3565:1 2542:3557:1 2555:3546:1 3563:2542:1 2555:2554:1 2555:2551:1 2545:3556:1 3557:3558:1 2542:2538:1 2554:2532:1 2554:3564:1 2538:3555:1 2555:3559:1 2538:2537:1 2545:3563:1 2548:2545:1 2545:2546:1 3557:3551:1	24
143	3589	-307756800	10	3603:3595:1 3603:3602:1 3589:3591:1 3589:3590:1 3589:3594:1 3589:3596:1 3589:3592:1 3589:3603:1 3589:3593:1	11
144	2703	-1245456000	11	2703:3610:1 3612:2704:1 2703:3611:1 2704:1491:1 2703:3613:1 2705:2695:1 2703:2700:1 2704:2705:1 2703:3612:1 2703:585:1	1
145	3586	-1304380800	12	3614:3624:1 3626:585:1 3624:3622:1 3586:3626:1 3586:3629:1 3627:3614:1 3627:3625:1 3586:3628:1 3624:3623:1 3586:3627:1 3586:3582:1	7
146	3587	-1317600000	13	3587:3630:1 3634:772:1 3587:3586:1 3633:3636:1 3587:3637:1 3587:3632:1 3635:3584:1 3637:3634:1 3587:3635:1 3587:3633:1 3587:3631:1 3587:1060:1	1
147	3650	-1428019200	14	3650:3446:1 3666:3661:1 3650:3653:1 3650:3668:1 3650:768:1 3650:3651:1 3663:3666:1 3659:3667:1 3665:3659:1 3652:3656:1 3666:3652:1 3650:3663:1 3650:3665:1	8
148	582	-1237507200	14	846:843:1 582:3688:1 3184:2876:1 582:3689:1 582:3690:1 582:583:1 3184:1311:1 582:846:1 3688:2031:1 582:3184:1 3688:847:1 3690:3685:1 3690:342:1	12
149	3691	-126230400	14	3692:3725:1 3691:3739:1 3691:3704:1 3691:3692:1 3692:3698:1 3691:3703:1 3691:3702:1 3691:3726:1 3691:3693:1 3691:3699:1 3691:3701:1 3693:3728:1 3692:3700:1	40
150	853	-1261094400	20	853:1308:1 853:289:1 582:583:1 3184:3744:1 3747:585:1 853:3748:1 853:3749:1 289:602:1 853:3747:1 3749:1064:1 289:582:1 853:855:1 855:3750:1 582:3184:1 3750:1065:1 1065:1983:1 3744:342:1 3184:847:1 1064:1981:1	5
151	855	-1250726400	13	1978:1967:1 1975:342:1 1065:1311:1 1983:1975:1 1065:1983:1 3750:1065:1 855:3750:1 855:3434:1 1064:1974:1 3750:1064:1 1974:1978:1 855:1285:1	9
152	859	-1375488000	18	859:3354:1 3357:3755:1 853:289:1 857:853:1 1063:1070:1 1063:1069:1 859:1063:1 859:3756:1 857:854:1 332:3357:1 853:855:1 289:582:1 859:857:1 582:3184:1 859:850:1 859:2312:1 859:332:1	8
153	2589	-1073001600	14	2589:2865:1 2589:3821:1 3826:3812:1 2865:3815:1 3820:2578:1 3826:3816:1 2588:2587:1 2589:2588:1 3816:3820:1 2589:3827:1 2589:3826:1 2589:3825:1 3820:3811:1	12
154	3765	-72489600	13	3765:3830:1 3765:3847:1 3765:3841:1 3765:3775:1 3765:464:1 3765:3828:1 3765:3838:1 3765:3833:1 3831:3853:1 3765:3836:1 3765:3831:1 3765:3848:1	23
155	2422	-1261094400	12	2036:2070:1 2382:2061:1 2394:2392:1 2382:2416:1 2416:1014:1 2394:2414:1 2422:2394:1 2421:2382:1 2422:2421:1 2422:3447:1 2061:2036:1	2
156	3949	433814400	12	3952:3964:1 3949:3953:1 3949:3952:1 3972:3966:1 3967:3968:1 3954:3951:1 3951:3972:1 3949:3971:1 3949:3967:1 3949:3954:1 3949:3950:1	12
158	4003	-299894400	10	4004:4008:1 4008:4005:1 4010:4006:1 3993:3985:1 4003:4011:1 4003:2837:1 3993:4010:1 4008:3993:1 4003:4004:1	7
159	4036	119491200	18	4053:4040:1 4036:4057:1 4036:4047:1 4036:4046:1 4036:4049:1 4036:4050:1 4053:4044:1 4036:4048:1 4058:4053:1 4036:4055:1 4036:4058:1 4053:4045:1 4036:4052:1 4055:4051:1 4036:4056:1 4036:4037:1 4036:4054:1	14
160	4083	39312000	23	4083:4110:1 4083:4144:1 4109:4131:1 4091:4108:1 4093:4092:1 4107:4091:1 4083:4143:1 4093:4095:1 4083:4105:1 4083:4106:1 4091:4127:1 4083:4098:1 4096:4093:1 4083:4096:1 4083:4132:1 4091:4109:1 4083:4124:1 4083:4107:1 4110:4084:1 4093:4125:1 4083:4094:1 4127:4126:1	42
162	3651	-1317600000	11	778:3900:1 3651:777:1 3651:4198:1 3651:3444:1 781:778:1 3651:781:1 778:770:1 777:4197:1 778:3899:1 778:773:1	9
163	1060	-1307059200	12	1060:3469:1 1060:4225:1 1060:1309:1 1060:3634:1 1060:4229:1 1060:1310:1 1060:4221:1 3469:4227:1 1060:4228:1 4221:4223:1 3469:4226:1	4
164	1314	-1315008000	11	1341:1066:1 1070:1064:1 1314:1341:1 1314:4230:1 1341:1070:1 1314:4231:1 1064:1306:1 1314:600:1 1341:1310:1 1341:1281:1	1
165	1059	-1375488000	12	1059:1061:1 1059:1067:1 4231:1070:1 1059:1056:1 1059:2119:1 1059:4231:1 1056:1057:1 1067:4232:1 4231:1309:1 1056:1060:1 1067:4233:1	1
166	337	-1066608000	10	445:2377:1 4234:3459:1 534:445:1 337:4234:1 2377:3214:1 337:334:1 2377:2490:1 337:537:1 337:534:1	6
169	4284	-1351900800	13	4284:4288:1 4284:772:1 4291:4289:1 4291:3477:1 4284:4286:1 4284:4291:1 4291:779:1 4284:4287:1 3477:4290:1 4284:3222:1 3477:1060:1 4286:4285:1	0
170	2732	-1272844800	10	3367:4302:1 3372:3367:1 2732:2735:1 2732:767:1 2732:3369:1 3367:4304:1 3367:876:1 3370:3372:1 2732:3370:1	2
173	4318	-1417392000	10	4321:4323:1 4318:4322:1 4318:4320:1 4321:2465:1 2465:3440:1 2465:3437:1 3439:4319:1 4318:4321:1 3440:3439:1	2
175	4326	549504000	29	4372:4351:1 4373:4353:1 4326:4374:1 4326:4372:1 4358:4352:1 4376:4333:1 4374:4373:1 4365:4346:1 4373:4347:1 4326:4376:1 4373:4370:1 4373:4350:1 4326:4377:1 4333:4360:1 4326:4368:1 4368:4375:1 4375:4361:1 4333:4366:1 4375:4363:1 4326:4362:1 4373:4371:1 4368:4358:1 4366:4359:1 4362:4364:1 4326:4369:1 4366:4367:1 4366:4365:1 4326:4379:1	28
176	4383	531187200	42	4383:4448:1 4439:4429:1 4366:4438:1 4432:4445:1 4433:4444:1 4383:4447:1 4376:4333:1 4374:4373:1 4448:4428:1 4437:4371:1 4375:4366:1 4432:4372:1 4375:4435:1 4435:4430:1 4375:4441:1 4444:4443:1 4447:4439:1 4368:4432:1 4447:4446:1 4383:4440:1 4373:4370:1 4373:4350:1 4383:4433:1 4446:4436:1 4432:4374:1 4326:4368:1 4375:4361:1 4375:4363:1 4373:4437:1 4368:4358:1 4383:4442:1 4366:4359:1 4433:4434:1 444…	72
180	798	-1320278400	13	339:4480:1 362:288:1 339:289:1 798:4482:1 4480:4481:1 289:310:1 4480:515:1 798:2874:1 798:339:1 798:2185:1 310:362:1 310:367:1	4
181	2122	-1375488000	10	1323:1324:1 2122:4498:1 3439:377:1 289:310:1 388:289:1 2122:3439:1 2122:388:1 2122:1323:1 1323:1315:1	2
182	4500	-1367539200	13	4500:4503:1 779:4502:1 4291:3477:1 4500:4501:1 4284:4286:1 4284:4291:1 4291:4505:1 4291:779:1 4500:1312:1 4500:3634:1 4500:4284:1 4284:3222:1	2
183	4458	-1367539200	12	4458:2238:1 3224:4512:1 4511:4509:1 4507:4229:1 4458:2245:1 4507:1340:1 4507:4508:1 4458:4510:1 4507:4511:1 4458:4507:1 4458:3224:1	2
184	1356	-1200700800	10	1358:1355:1 1356:4525:1 1355:1346:1 1356:819:1 1356:1358:1 1356:1354:1 1356:1345:1 1346:287:1 1358:817:1	4
185	2527	55123200	11	2527:4552:1 2527:4549:1 2527:4561:1 2527:4548:1 2527:4546:1 2527:4553:1 2527:3567:1 2527:4551:1 2527:4556:1 2527:2560:1	15
186	3697	47174400	44	4605:4686:1 4742:4666:1 3697:4573:1 4743:3713:1 4608:4670:1 3717:3694:1 4598:4672:1 3717:3733:1 3697:4600:1 4635:4602:1 3697:4682:1 3697:4580:1 3697:4742:1 4609:4596:1 4603:4743:1 3697:4597:1 4609:4604:1 4603:4660:1 3697:4609:1 3697:4605:1 3697:4570:1 3697:4598:1 3697:4577:1 4675:4576:1 3697:4575:1 3697:3724:1 3697:4673:1 4597:4676:1 4635:3717:1 3697:4608:1 3697:4599:1 3697:4569:1 3697:4585:1 369…	157
187	4544	-1250726400	11	4544:1506:1 4544:4765:1 4544:4762:1 4766:3690:1 4544:839:1 4544:3356:1 4544:4766:1 3690:3685:1 4544:2876:1 3690:342:1	7
188	3556	-113011200	10	4772:4771:1 4773:4774:1 4773:2535:1 3556:4769:1 4771:4781:1 3556:4773:1 3556:4782:1 4773:4772:1 4774:4770:1	16
189	4786	-149644800	21	2533:4791:1 4786:2536:1 2691:4797:1 4800:4795:1 4800:4798:1 3556:2535:1 4787:4801:1 4786:2691:1 4786:4788:1 4786:4796:1 4786:4787:1 4795:4792:1 2536:2529:1 4798:4794:1 4786:2533:1 2536:4793:1 4787:3556:1 4786:4799:1 4786:4800:1 4786:4790:1	27
191	2552	-210556800	31	2536:4833:1 4826:4832:1 4837:4834:1 4843:4836:1 4826:4838:1 4786:3556:1 4786:2533:1 2541:2538:1 2552:3560:1 2552:4875:1 2552:4831:1 2552:4837:1 4840:4800:1 2552:4828:1 2538:4786:1 4828:4835:1 4786:2536:1 4800:4830:1 2533:4839:1 2552:2544:1 2543:4826:1 2543:4840:1 2552:2543:1 2552:4844:1 2544:2541:1 4786:4797:1 4875:3557:1 2552:4842:1 2552:4841:1 2552:4843:1	45
193	4559	265507200	10	4559:4814:1 4562:4902:1 4562:4901:1 4559:4562:1 4559:4851:1 4559:4526:1 4559:4903:1 4902:4890:1 4559:4900:1	7
194	3192	-1283472000	14	3192:4911:1 4470:3187:1 3192:4908:1 3192:4907:1 3192:3198:1 3192:3447:1 3192:4909:1 3198:3191:1 3191:2412:1 4911:4470:1 3192:4910:1 3192:577:1 3192:2740:1	8
195	3979	-536457600	16	976:4916:1 4920:4917:1 4921:4918:1 4921:3401:1 976:4915:1 3979:4922:1 3977:3976:1 3979:4919:1 4918:481:1 3979:3977:1 976:3328:1 3979:4921:1 3977:976:1 3979:3978:1 3979:4920:1	9
196	2251	-670636800	16	2251:2263:1 4950:2250:1 2251:4956:1 2251:4953:1 2251:4950:1 2251:4958:1 2251:4946:1 4949:4947:1 2251:4949:1 2251:4955:1 2251:4951:1 4955:4954:1 4953:3232:1 2251:4952:1 2251:4957:1	2
197	4960	282528000	12	4960:4973:1 4970:4969:1 4970:4963:1 4973:4965:1 4963:4968:1 4961:4970:1 4964:4961:1 4965:4971:1 4960:4972:1 4960:4964:1 4971:4982:1	13
199	3059	278726400	13	3059:5019:1 3059:5018:1 3059:5016:1 5017:5005:1 3059:5004:1 3059:5020:1 5024:5013:1 3059:5023:1 5017:5024:1 3059:5021:1 5017:5022:1 3059:5017:1	19
201	5048	-1359676800	21	4291:1060:1 5058:5056:1 4291:4289:1 5058:289:1 1060:4229:1 4291:4290:1 1060:4228:1 5048:3222:1 5048:4501:1 5048:772:1 4286:5057:1 5048:4490:1 5058:5055:1 5058:1309:1 4286:5058:1 5048:4291:1 5058:4512:1 5048:1057:1 4490:4286:1 5048:1072:1	7
202	5059	520560000	20	5059:5165:1 5154:5156:1 5165:5084:1 5059:5155:1 5165:5154:1 5059:5157:1 5059:5159:1 5059:5151:1 5155:5163:1 5059:5152:1 5059:5150:1 5059:5164:1 5059:5149:1 5059:5166:1 5059:5153:1 5155:5160:1 5059:5162:1 5059:5161:1 5059:5085:1	91
206	5221	-1291161600	12	2206:3154:1 2206:5243:1 5243:5242:1 3428:5244:1 5221:5245:1 289:285:1 5221:5246:1 854:3428:1 5221:2206:1 5221:854:1 5221:289:1	7
208	1067	-1370217600	29	1060:3469:1 1067:5257:1 1067:4490:1 1067:4500:1 1067:5251:1 1067:5259:1 4500:1312:1 1067:4233:1 1067:1057:1 5250:5261:1 1282:1075:1 1066:4229:1 1058:1060:1 1067:5255:1 1067:2238:1 1067:5222:1 5257:4225:1 4500:4501:1 1067:1066:1 1067:4232:1 1067:1058:1 1067:4300:1 1067:5260:1 1067:4290:1 1067:1282:1 1067:5250:1 1067:5258:1 4501:4456:1	8
209	5262	-47433600	47	5273:5293:1 5303:5290:1 5262:5392:1 5291:5320:1 5299:5270:1 5262:5321:1 5262:5300:1 5299:5347:1 5262:5294:1 5262:5295:1 5262:5273:1 5295:5319:1 5305:5390:1 5303:5359:1 5262:5266:1 5297:5322:1 5389:5360:1 5300:5380:1 5299:5297:1 5262:3723:1 5262:5381:1 5262:5346:1 5381:5303:1 5381:3697:1 5265:5361:1 5262:5388:1 5388:5264:1 5271:5272:1 3697:4602:1 5262:5296:1 5291:5317:1 5293:5366:1 5262:5267:1 527…	177
210	3472	-1330732800	13	3472:5494:1 5499:5496:1 3472:5498:1 3472:5499:1 3472:5501:1 5500:5493:1 3472:5497:1 3472:5489:1 5496:585:1 5499:4510:1 5489:5500:1 3472:3473:1	4
213	5533	-665366400	23	5540:5541:1 5551:5550:1 5547:5539:1 5533:5552:1 5544:5546:1 5544:5554:1 5533:5544:1 5544:5543:1 5547:5548:1 5549:5537:1 5553:5542:1 3491:5536:1 5544:5553:1 5554:5549:1 5533:5551:1 5533:5547:1 5546:5540:1 5542:5545:1 5540:3498:1 5533:3491:1 5544:1830:1	7
215	2751	-1253318400	28	2308:539:1 2751:2326:1 1243:1239:1 2326:2311:1 2744:548:1 2324:2746:1 1242:2302:1 1240:1242:1 2751:2752:1 2751:5560:1 2751:5562:1 2751:2322:1 1240:1243:1 2744:551:1 2326:543:1 2751:2848:1 2746:1245:1 2311:2320:1 2311:2748:1 1245:2308:1 2751:3628:1 1245:542:1 1242:4471:1 2748:2744:1 2746:1240:1 2751:2324:1 2752:2753:1	3
216	5572	-461808000	16	5572:5584:1 5572:5579:1 5572:5626:1 5579:5574:1 5581:5613:1 5572:5594:1 5573:5576:1 5580:5577:1 5596:5573:1 5584:5578:1 5572:5581:1 5572:5596:1 5584:5580:1 5578:5615:1 5573:5575:1	41
217	3359	-1240099200	12	3690:3744:1 549:342:1 549:5631:1 549:5630:1 4766:3690:1 1975:549:1 3359:5560:1 4766:5629:1 3359:4766:1 3690:1975:1 3359:583:1	1
218	5637	-1346630400	13	5637:3652:1 5637:5641:1 3661:4205:1 3661:4204:1 5637:4201:1 5637:3661:1 5637:2699:1 3587:3632:1 3661:3662:1 4505:3587:1 5637:4505:1 5637:5640:1	2
219	393	-1145404800	12	328:394:1 393:328:1 393:337:1 393:5643:1 393:374:1 337:334:1 393:5644:1 393:3216:1 393:5642:1 536:513:1 393:536:1	2
220	5645	-109987200	11	5645:1487:1 5649:5648:1 5645:5661:1 5645:5649:1 5645:1453:1 5649:5647:1 5645:1451:1 1448:5646:1 5645:1448:1 5645:5651:1	15
221	3696	86745600	135	5847:5888:1 3696:5723:1 3696:5789:1 5718:5775:1 3696:5765:1 3696:5945:1 5704:5778:1 3696:5726:1 5715:5761:1 3696:3914:1 3696:5801:1 5847:5835:1 3696:5762:1 3696:3694:1 3696:5767:1 5788:5741:1 3696:5755:1 5794:5887:1 5724:5707:1 5802:5871:1 5704:5846:1 5726:5894:1 5836:5739:1 3696:5704:1 3696:5763:1 3696:5725:1 5802:3733:1 5891:3916:1 5743:5881:1 5767:5764:1 3696:5784:1 5704:4678:1 3696:5752:1 580…	134
222	5954	-532569600	35	5975:5966:1 5954:5978:1 5990:5980:1 5954:5979:1 5954:5977:1 5980:5964:1 5993:5983:1 5954:5988:1 5970:5958:1 5993:5986:1 5954:5987:1 5981:5971:1 5961:5997:1 5954:5981:1 5954:5985:1 5971:5965:1 5977:5984:1 5954:5959:1 5954:5973:1 5954:5989:1 5954:5992:1 5954:5993:1 5990:5967:1 5954:5990:1 5954:5968:1 5984:5969:1 5986:5970:1 5961:5962:1 5954:5991:1 5968:5963:1 5954:5974:1 5954:5961:1 5954:5982:1 598…	29
223	3184	-1222992000	10	3184:2876:1 3184:1311:1 3184:6017:1 3184:3744:1 3184:3185:1 3184:1983:1 3185:585:1 3744:342:1 3184:847:1	3
225	6056	-125712000	10	6063:6066:1 6056:6065:1 6056:6062:1 6062:6058:1 6056:6063:1 6061:6059:1 6063:6057:1 6063:6061:1 6062:6060:1	2
227	2752	-1221782400	22	2752:543:1 555:576:1 1244:1239:1 542:557:1 2750:2748:1 2744:548:1 2752:2750:1 1240:1242:1 1243:1244:1 555:539:1 1240:1243:1 2311:2746:1 2746:1245:1 2752:2311:1 1240:555:1 1245:542:1 2748:2744:1 2746:1240:1 2752:1379:1 555:4471:1 2752:2753:1	1
228	1527	-576028800	10	1527:6080:1 1527:6090:1 6093:2596:1 2596:6089:1 6093:6085:1 1527:6086:1 6093:6091:1 1527:6093:1 1527:6092:1	36
229	4221	-1199232000	31	4221:6137:1 4221:6140:1 2180:1307:1 6150:4298:1 4298:6143:1 4221:2177:1 4221:6138:1 4221:6135:1 4298:6123:1 5638:6144:1 4221:6147:1 6149:6148:1 6148:6133:1 4221:5638:1 4221:6150:1 4221:4223:1 4221:5560:1 4221:6142:1 4221:1975:1 4221:6146:1 4221:6149:1 4221:6141:1 4221:6145:1 4221:548:1 6149:4220:1 4221:6139:1 4221:2180:1 4221:6136:1 4221:6134:1 4298:4504:1	15
230	5256	-1205971200	16	5256:6163:1 6160:6155:1 5256:6158:1 5638:6144:1 5256:6160:1 5256:6164:1 6151:6157:1 6152:6162:1 6164:6165:1 6163:5638:1 6144:6159:1 6163:6156:1 6156:6151:1 6156:6161:1 6160:6152:1	3
231	4300	-1242777600	11	4300:4294:1 4300:6172:1 4300:6167:1 4300:6169:1 4300:6139:1 4300:4220:1 4300:284:1 4294:6168:1 4300:6170:1 4294:4298:1	1
232	4507	-1351900800	15	4507:6173:1 6179:6180:1 4509:6174:1 6173:6177:1 6173:4511:1 4507:6176:1 4507:1340:1 4507:5501:1 6173:6175:1 4507:6179:1 6180:4509:1 4507:4508:1 6180:6178:1 6179:4229:1	1
233	6181	-1312329600	18	6181:4509:1 6181:3476:1 6187:6186:1 6189:6182:1 6181:6188:1 6181:1060:1 6181:772:1 1060:4227:1 6181:3453:1 6181:3633:1 6181:6192:1 6191:6187:1 6181:6189:1 6181:6185:1 4509:6190:1 6185:585:1 6190:6191:1	3
234	6193	-1370217600	20	6193:4198:1 6206:6205:1 3661:4204:1 6200:770:1 3587:3637:1 4284:4291:1 779:6202:1 3634:6201:1 768:779:1 443:4284:1 6193:443:1 6206:6203:1 6206:3661:1 6193:6206:1 3634:6200:1 6203:3587:1 6193:768:1 3637:3634:1 6193:3666:1	7
236	770	-1222992000	44	5203:6281:1 5203:5197:1 5204:6275:1 5203:6237:1 5204:5203:1 3870:3864:1 770:6287:1 5204:5196:1 770:6283:1 770:6291:1 6280:5052:1 6236:1073:1 6284:6271:1 770:6273:1 770:3870:1 5196:6272:1 3870:5635:1 6275:6289:1 770:6238:1 5197:6274:1 770:6241:1 6276:6249:1 6276:6240:1 770:5204:1 6199:6288:1 770:6279:1 770:6280:1 770:6199:1 1073:6284:1 6286:6277:1 6286:3867:1 770:6282:1 6274:6247:1 5204:5195:1 770…	35
237	3634	-1286064000	28	3634:6331:1 3634:5638:1 6333:6311:1 3634:6335:1 6310:6309:1 6332:6330:1 3634:6325:1 6331:6139:1 6333:6310:1 6330:6326:1 4294:6146:1 6311:6328:1 3634:6336:1 6310:6332:1 6326:6312:1 6326:6337:1 3634:6201:1 3634:6334:1 3634:4287:1 772:4300:1 3634:6200:1 3634:6333:1 3634:772:1 3634:6150:1 6150:6143:1 4287:4294:1 6328:6324:1	22
238	6206	-1354320000	12	6206:6205:1 6203:6343:1 6200:770:1 3587:3637:1 770:6199:1 6206:6203:1 6206:3661:1 3634:6200:1 6203:3587:1 6206:4291:1 3637:3634:1	5
239	3637	-1307059200	14	6201:6311:1 4290:6336:1 3634:6150:1 3634:6330:1 3637:4290:1 6352:6201:1 3637:6353:1 3637:3634:1 3634:6200:1 6344:6328:1 6311:6344:1 3637:4205:1 3637:6352:1	19
241	4511	-1315008000	10	4509:6174:1 6420:585:1 4511:4509:1 4509:6420:1 4511:1418:1 6419:6416:1 4511:6419:1 4511:6417:1 4511:3453:1	1
244	4286	-1307059200	14	4286:3221:1 4286:6441:1 4286:6439:1 6438:6440:1 4286:5057:1 5058:5055:1 4285:6438:1 4286:5058:1 4286:6442:1 4286:6163:1 6163:6161:1 4286:4285:1 4286:6336:1	4
248	6530	-114825600	16	6530:6532:1 6536:6540:1 6539:6538:1 6530:6534:1 6548:6547:1 6530:6541:1 6548:6546:1 6551:6548:1 6538:6536:1 6530:6539:1 6531:6551:1 6530:6531:1 6536:6535:1 6530:6537:1 6536:6533:1	9
249	6551	8985600	24	6582:6574:1 6583:6577:1 6544:6582:1 6573:6546:1 6548:6573:1 6547:6543:1 6582:6581:1 6583:6601:1 6544:6545:1 6578:6591:1 6551:6572:1 6551:6571:1 6548:6547:1 6551:6588:1 6544:6583:1 6551:6575:1 6547:6579:1 6551:6580:1 6546:6544:1 6583:6590:1 6551:6548:1 6544:6578:1 6545:6507:1	17
251	6514	241920000	10	6618:6506:1 6514:6629:1 6627:6511:1 6514:6630:1 6509:6618:1 6511:6632:1 6514:6627:1 6618:6520:1 6514:6509:1	10
252	3265	-1004745600	20	3265:6645:1 3265:6655:1 6666:6651:1 6641:3459:1 3265:6641:1 3265:6656:1 3322:3316:1 3265:6664:1 3322:6646:1 3322:6654:1 3265:6657:1 6663:3318:1 3265:6649:1 6665:6666:1 6666:6640:1 3316:6663:1 6656:6665:1 3265:6662:1 6665:3322:1	14
253	3269	-1128297600	10	3269:6671:1 6673:6672:1 3269:6669:1 3269:6668:1 6673:6667:1 3269:6670:1 3459:2226:1 6667:3459:1 6669:6673:1	1
256	1430	-188956800	11	6721:6722:1 1429:6725:1 1430:1429:1 1430:1427:1 1428:6724:1 1430:1428:1 1428:6721:1 1429:6720:1 6721:6723:1 1427:6726:1	11
257	5054	-1200700800	10	6276:6740:1 5054:6280:1 5054:6241:1 6280:5052:1 6241:6276:1 5054:5049:1 5054:6741:1 1073:6284:1 6280:1073:1	1
258	5058	-1296518400	17	5058:5053:1 5058:6749:1 5058:264:1 5058:5056:1 5058:289:1 5058:6746:1 5058:5052:1 855:1978:1 5058:4512:1 6744:6748:1 5058:5055:1 5058:1309:1 1309:6744:1 5058:6747:1 5058:855:1 5058:5259:1	6
259	6765	2678400	11	6767:6775:1 6769:6773:1 6765:6768:1 6768:3715:1 6765:5388:1 6765:6771:1 6765:6772:1 5388:5407:1 6765:6769:1 6773:6767:1	4
260	4294	-1230768000	20	4294:255:1 4294:6799:1 4294:4221:1 4294:6306:1 4294:6326:1 6326:6337:1 6326:6803:1 4294:6801:1 6799:5196:1 4294:6802:1 4294:6800:1 4221:6146:1 4294:4299:1 6326:6805:1 4221:4298:1 4294:6168:1 4294:6804:1 4221:6135:1 6326:264:1	11
261	3231	-641692800	15	6881:4953:1 3231:6870:1 3232:6878:1 3233:6879:1 6877:6220:1 3233:6876:1 3233:6880:1 3227:6881:1 6879:6877:1 3231:6882:1 6881:6883:1 4953:3232:1 3231:3227:1 6881:3233:1	34
262	6450	-1117756800	14	6450:6921:1 2772:2773:1 6450:6922:1 6921:6929:1 6450:6932:1 6450:6923:1 2778:6926:1 6922:6928:1 6450:6930:1 6922:2778:1 6450:6920:1 6450:268:1 6923:2772:1	8
263	6173	-1320278400	10	6175:6942:1 4509:6174:1 6173:4511:1 6173:6177:1 4511:4509:1 6935:3223:1 6173:6175:1 6942:6935:1 6173:6941:1	8
264	4285	-1254528000	14	4285:5256:1 4285:6802:1 5256:6160:1 6947:6948:1 4285:6944:1 4285:6196:1 6438:6440:1 4285:6946:1 4285:6438:1 4285:6947:1 6438:585:1 6944:6943:1	5
267	6986	181353600	13	6986:6987:1 6994:6990:1 6991:6967:1 6991:6989:1 6993:6995:1 6986:6993:1 6986:6994:1 6991:6992:1 6988:6991:1 6994:2974:1 6986:6988:1 2974:2981:1	8
272	7053	-1163721600	10	7053:7056:1 2862:7060:1 7053:7059:1 7053:2867:1 7053:7057:1 7053:7058:1 7053:3362:1 7053:7055:1 2867:2862:1	1
273	7062	459993600	11	7062:7076:1 7073:7070:1 7070:7071:1 7062:7073:1 7062:7075:1 7075:7066:1 7076:7072:1 7068:7067:1 7072:7068:1 7073:7069:1	5
274	7085	173318400	13	7085:7114:1 7110:7106:1 7111:7107:1 7085:7092:1 7085:7105:1 7085:7108:1 7091:7087:1 7085:7093:1 7111:7091:1 7110:7109:1 7091:7110:1 7085:7111:1	25
275	7124	461376000	10	7124:7132:1 7132:7133:1 7131:7070:1 7133:7131:1 7125:7130:1 7133:7125:1 7132:7127:1 7127:7126:1 7124:7129:1	2
276	7135	446947200	21	7070:7071:1 7135:7147:1 7142:7141:1 7135:7139:1 7132:7133:1 7147:7146:1 7131:7070:1 7135:7143:1 7135:7145:1 7145:7132:1 7133:7131:1 7135:7136:1 7133:7125:1 7125:7130:1 7132:7127:1 7127:7126:1 7135:7142:1 7140:7144:1 7136:7062:1 7135:7140:1	5
277	7149	442972800	20	7149:7124:1 7156:7125:1 7147:7160:1 7149:7157:1 7147:7146:1 7153:7145:1 7149:7135:1 7145:7132:1 7135:7143:1 7127:7155:1 7153:7156:1 7152:7140:1 7125:7130:1 7132:7127:1 7127:7126:1 7152:7147:1 7149:7152:1 7140:7144:1 7149:7153:1	7
278	7153	456105600	10	7153:7163:1 7168:7167:1 7145:7168:1 7169:7164:1 7153:7145:1 7153:7156:1 7153:7169:1 7153:7165:1 7168:7162:1	2
279	7170	373420800	10	7170:7191:1 7170:7171:1 7170:7172:1 7173:7181:1 7171:7182:1 7170:7180:1 7170:7174:1 7171:7177:1 7170:7173:1	16
280	7193	319420800	18	7195:7204:1 7206:7172:1 7195:7149:1 7195:7197:1 7197:7194:1 7206:7205:1 7195:7196:1 7193:7195:1 7149:7153:1 7149:7135:1 7204:7206:1 7193:7200:1 7135:7136:1 7195:7201:1 7195:7199:1 7135:7140:1 7195:7198:1	14
281	7127	500860800	11	7125:7128:1 7127:7243:1 7127:7131:1 7131:7070:1 7131:7155:1 7126:7069:1 7127:7125:1 7127:7072:1 7127:7126:1 7127:7240:1	5
282	7167	602726400	11	7074:7065:1 7167:7074:1 7167:7271:1 7271:7225:1 7167:7161:1 7167:7265:1 7225:7203:1 7271:7226:1 7225:7266:1 7167:7270:1	13
283	7129	602726400	10	7279:7203:1 7271:7225:1 7277:7276:1 7225:7279:1 7129:7277:1 7129:7074:1 7129:7271:1 7129:7265:1 7271:7226:1	15
284	7286	-747014400	14	3412:7301:1 3412:7296:1 7286:7303:1 7301:3673:1 7286:5240:1 3673:3674:1 7301:3675:1 7302:7300:1 3430:828:1 7303:7302:1 7303:3412:1 7286:3430:1 3675:7299:1	30
287	3753	-1278201600	13	853:582:1 853:1308:1 853:3749:1 1981:1974:1 3749:1064:1 853:855:1 3753:853:1 855:3750:1 582:3184:1 3750:1065:1 1974:342:1 1064:1981:1	4
289	1391	-1261094400	14	7349:7350:1 1391:7355:1 7358:7349:1 5212:7353:1 7352:7358:1 7355:7352:1 7360:7356:1 1391:7361:1 1391:7354:1 7355:245:1 7350:7360:1 1391:7351:1 1391:5212:1	2
290	7362	57801600	13	7367:7365:1 7366:7363:1 7369:7364:1 7371:7368:1 7362:7370:1 7362:7371:1 7363:3918:1 7362:7372:1 7362:5866:1 7371:7369:1 7369:7367:1 7372:7366:1	1
291	2036	-1150761600	15	2036:2573:1 2036:2411:1 7374:1372:1 2036:2075:1 2411:2070:1 2036:2062:1 2036:7373:1 2036:2068:1 2075:2567:1 2036:817:1 2067:1346:1 2411:7374:1 2036:2419:1 2075:2067:1	2
293	7400	-1336003200	14	7400:7403:1 7400:2702:1 3612:2704:1 7403:3612:1 7404:2706:1 7402:7014:1 2706:1490:1 7402:585:1 2702:7404:1 7400:7401:1 7400:1300:1 7404:7402:1 7400:7046:1	1
294	1033	-15897600	77	7470:5264:1 1033:7463:1 1033:7447:1 7455:2599:1 7471:3696:1 7449:7453:1 1033:7464:1 1033:7479:1 7512:7510:1 7452:7526:1 7460:7490:1 1033:7537:1 1033:7458:1 7503:7487:1 1033:7504:1 1033:7511:1 7448:7493:1 7461:7473:1 7473:7509:1 7466:2839:1 7464:7528:1 7454:7448:1 7526:7500:1 7466:7451:1 1033:7467:1 1033:7512:1 7461:7466:1 7466:7459:1 7465:7484:1 1033:7486:1 7512:7508:1 7460:7523:1 1033:7461:1 103…	41
295	6962	-1241308800	11	816:824:1 816:821:1 7541:6966:1 293:816:1 816:281:1 6962:269:1 6962:5697:1 6966:293:1 816:823:1 6962:7541:1	6
296	1226	-599616000	18	1225:7543:1 2816:2818:1 2818:1225:1 1225:1224:1 1226:7549:1 1226:7547:1 1226:7542:1 1226:7546:1 1226:7550:1 1225:7544:1 2816:7548:1 1225:7545:1 1226:3884:1 1226:7551:1 2818:2815:1 1226:2816:1 1226:6233:1	3
297	281	-1104537600	12	277:627:1 280:277:1 281:268:1 281:1347:1 275:1344:1 280:626:1 7382:275:1 1344:280:1 281:7553:1 281:7382:1 7382:6963:1	3
300	6326	-1215129600	20	6326:7573:1 6326:6312:1 6326:7572:1 6326:7570:1 6326:4504:1 264:261:1 6326:6337:1 6326:6803:1 6326:6440:1 6308:6194:1 7574:6322:1 7570:7574:1 7573:264:1 6326:6135:1 6326:1238:1 6326:6805:1 6312:6308:1 6337:7571:1 6312:7575:1	8
301	7413	-1251936000	10	7593:7591:1 7586:2882:1 7593:606:1 384:7590:1 7413:7592:1 7591:384:1 384:385:1 7592:7593:1 7592:7586:1	4
305	4308	-3888000	26	7657:7671:1 4308:4314:1 7653:4311:1 4308:7652:1 7648:7670:1 7660:7649:1 4314:4313:1 7631:7665:1 4308:7653:1 7670:7659:1 7655:7661:1 7651:7657:1 7659:7645:1 7670:7667:1 7659:7655:1 7631:7630:1 7645:7660:1 4314:7631:1 4314:7669:1 7668:7664:1 7669:7648:1 7653:7658:1 7631:7651:1 7645:7668:1 7661:7672:1	8
306	7673	-99100800	15	7673:7677:1 7673:7691:1 7674:7675:1 4314:4313:1 7626:7628:1 7673:7676:1 7681:7680:1 7680:7626:1 7674:4314:1 7673:7679:1 7673:7681:1 7679:7678:1 7674:7689:1 7673:7674:1	9
307	7692	360201600	22	7714:7720:1 7694:7695:1 7694:7693:1 7694:7697:1 7694:7702:1 7695:7704:1 7692:7694:1 7705:7711:1 7694:7698:1 7693:7713:1 7698:7714:1 7692:7701:1 7692:7715:1 7704:7700:1 7702:7703:1 7692:7717:1 7704:7699:1 7714:7712:1 7694:7705:1 7692:7724:1 7692:7716:1	13
308	7671	111542400	14	7671:7740:1 7735:7741:1 7671:7732:1 7671:7738:1 7671:7734:1 7671:7735:1 7739:7733:1 7735:7729:1 7739:7742:1 7671:7743:1 7671:7731:1 7734:7739:1 7735:6385:1	5
309	7738	111542400	11	7735:7741:1 7738:7745:1 7738:7732:1 7738:7735:1 7738:7746:1 7735:6385:1 7738:5475:1 7735:7729:1 7738:7739:1 7738:7671:1	3
310	4311	43113600	18	7687:7762:1 7660:7649:1 7670:7766:1 7765:7683:1 7670:7765:1 7659:7685:1 7645:7660:1 7765:7672:1 4311:7761:1 7670:7659:1 7659:7645:1 4311:7768:1 4311:7687:1 4311:7764:1 7670:7667:1 7687:7670:1 4311:2440:1	2
311	7630	43113600	19	7629:7738:1 7630:7631:1 7687:7772:1 7630:7687:1 7769:7629:1 7651:7764:1 7630:7770:1 7686:7634:1 7738:7739:1 7657:7771:1 7764:7655:1 7769:7686:1 7738:7671:1 7657:7769:1 7769:7773:1 7671:7731:1 7687:7657:1 7630:7651:1	1
312	7631	43113600	22	7764:7655:1 7769:7686:1 7738:7745:1 7687:7772:1 7631:7665:1 7651:7764:1 7777:7769:1 7769:7773:1 7631:7630:1 7686:7634:1 7738:7739:1 7629:7738:1 7631:7687:1 7657:7731:1 7631:7777:1 7769:7629:1 7631:7770:1 7655:7685:1 7631:7651:1 7657:7771:1 7687:7657:1	6
313	7779	361411200	11	7779:7697:1 7779:7780:1 7780:7712:1 7779:7704:1 7779:7720:1 7779:7786:1 7779:7715:1 7704:7700:1 7779:7701:1 7779:7781:1	9
314	6192	-1312329600	11	6192:3476:1 6191:585:1 6192:4510:1 6188:6186:1 6192:772:1 6192:7811:1 6192:4227:1 6192:4509:1 6192:6191:1 6192:6188:1	3
315	7812	-1325462400	11	7812:3364:1 7816:7814:1 7812:7815:1 7812:810:1 7812:4204:1 289:310:1 7812:7816:1 7812:2925:1 289:585:1 7816:289:1	4
316	7817	-312940800	14	7833:7832:1 7817:7836:1 7817:7826:1 7838:7819:1 7837:7833:1 7817:7834:1 7835:7828:1 7836:7827:1 7817:7838:1 7817:7835:1 7817:7818:1 7834:7831:1 7817:7837:1	35
317	5462	110332800	18	5462:7896:1 7882:7877:1 5462:7778:1 5462:7900:1 5462:7899:1 5462:7882:1 942:7878:1 5462:7891:1 5462:7881:1 7878:7893:1 7900:7894:1 5462:7898:1 7882:7879:1 5462:7902:1 7894:7897:1 7896:7895:1 7882:942:1	24
318	7916	7776000	25	7916:7983:1 7983:7937:1 7020:7930:1 7916:7931:1 7916:7964:1 7916:7936:1 7916:7965:1 7916:7938:1 7916:7963:1 7916:7932:1 7916:7939:1 7916:7941:1 7916:7918:1 7931:7924:1 7916:7953:1 7968:3759:1 7916:7968:1 7916:7020:1 7916:7966:1 7916:7940:1 7916:7933:1 7916:7925:1 7916:7934:1 7916:7935:1	48
319	7987	-636422400	11	7987:7995:1 7987:7998:1 7991:7990:1 7987:7999:1 7987:7997:1 7987:7991:1 7998:2175:1 7987:7989:1 7987:7996:1 7991:7992:1	11
320	6618	311212800	13	6618:8010:1 6618:8020:1 6520:6603:1 6618:8005:1 8010:6506:1 6618:8011:1 8005:6517:1 8012:8008:1 6618:6520:1 6618:8009:1 6618:8012:1 8005:8007:1	14
322	7816	-1304380800	10	8027:5560:1 5560:4765:1 7816:7814:1 8029:585:1 4543:289:1 7816:4543:1 7816:8029:1 7816:8027:1 7816:3629:1	3
323	8030	-17712000	12	8043:8044:1 8030:8037:1 8036:8038:1 8035:8036:1 8030:8031:1 8044:8035:1 8034:5462:1 8040:8039:1 8030:8043:1 8043:8040:1 8030:8034:1	12
324	8046	-33004800	18	8046:8052:1 8046:8055:1 8046:8051:1 8046:8065:1 8055:8050:1 8046:8058:1 8046:8053:1 8050:8057:1 8046:8048:1 8046:8054:1 8054:8056:1 8052:8047:1 8064:8059:1 8050:8060:1 8052:8049:1 8046:8063:1 8050:8064:1	4
325	6468	-107568000	10	8082:8089:1 6468:8083:1 8080:8087:1 6468:8084:1 6468:6516:1 6465:8082:1 6468:8081:1 8084:8080:1 6468:6465:1	6
326	8091	-120873600	11	8099:8098:1 8091:8097:1 8091:8092:1 8091:8094:1 8091:8096:1 8095:8150:1 8098:8095:1 8091:8099:1 8091:8148:1 8095:8093:1	55
327	8166	268876800	16	6618:8010:1 6618:6517:1 8168:8170:1 8166:8169:1 8021:6618:1 8166:8168:1 8010:6506:1 8010:8167:1 3061:6520:1 6618:8011:1 8166:3061:1 8012:8008:1 8166:8021:1 6618:8012:1 8021:8023:1	20
328	8207	47520000	11	8211:5462:1 8209:8214:1 8207:8212:1 5462:7882:1 8210:8208:1 8211:8213:1 8207:8211:1 8207:8209:1 8209:8215:1 8211:8210:1	0
329	8211	65750400	15	8211:8214:1 8211:5462:1 8211:8222:1 8223:7897:1 5462:7882:1 7900:7894:1 7882:8223:1 8211:8215:1 7900:8208:1 6403:7900:1 8211:8221:1 8211:8210:1 8211:6403:1 8221:8213:1	1
331	7882	130118400	11	7882:7877:1 7882:8249:1 7897:8032:1 8248:7897:1 7877:7895:1 7882:8223:1 7882:7879:1 8249:7894:1 7882:8248:1 7882:942:1	5
332	6547	35424000	14	6547:6543:1 6544:6550:1 6544:6574:1 6591:8277:1 6547:7881:1 8273:6591:1 6544:6552:1 6544:6545:1 6547:6579:1 6544:6578:1 6547:8278:1 6547:6544:1 6544:8273:1	11
333	6548	27475200	21	6548:6573:1 6547:6543:1 6547:6550:1 7479:6578:1 6548:8283:1 6548:6547:1 8286:8273:1 8286:6582:1 6547:7881:1 8273:6591:1 6591:8277:1 6548:6507:1 6548:8286:1 8283:7479:1 6546:6552:1 7479:8285:1 6582:6574:1 6548:6583:1 8283:8284:1 6573:6546:1	24
334	8223	193190400	12	8311:8312:1 8223:8309:1 8223:8311:1 8309:8041:1 7876:8313:1 8223:7890:1 8309:7893:1 8223:7876:1 8309:8315:1 8312:8310:1 8223:7897:1	1
335	8043	5097600	17	8043:8321:1 8211:5462:1 8043:8044:1 8043:8318:1 5462:7882:1 8317:8316:1 8043:8207:1 8207:8211:1 8043:8320:1 8211:8210:1 8040:8039:1 8211:8221:1 8043:8040:1 8043:8317:1 8043:8038:1 8221:8213:1	6
338	8529	-633830400	13	8544:8539:1 8545:8544:1 8541:8546:1 8529:8545:1 8538:3671:1 8529:2516:1 8529:8543:1 8529:8535:1 8544:8538:1 8529:8540:1 8546:8542:1 8529:8541:1	23
339	2641	-1161302400	22	8562:8579:1 8571:3269:1 8571:8577:1 8577:6670:1 6667:2860:1 3269:6667:1 8572:8571:1 2641:8575:1 2641:8562:1 8563:8576:1 8575:8568:1 2641:8564:1 2641:2218:1 8576:8567:1 2641:8573:1 8563:8572:1 2641:8563:1 8577:8578:1 8577:8566:1 2641:8570:1 2641:8574:1	6
340	6675	-1228089600	16	8580:6676:1 6675:8584:1 6675:8586:1 6675:8588:1 6675:2641:1 6675:8589:1 6675:8580:1 6675:8585:1 8575:8577:1 6676:8582:1 8585:8581:1 6675:2227:1 8584:8575:1 6675:2225:1 8586:3268:1	4
342	8605	444441600	17	8610:8655:1 8605:8610:1 6985:6982:1 8605:8645:1 8605:8656:1 8605:8641:1 8656:8653:1 6985:6980:1 8641:8652:1 8605:8640:1 8605:8651:1 8605:8608:1 8609:8654:1 8605:6968:1 6968:6985:1 8605:8609:1	41
343	8668	291772800	29	8699:8689:1 8672:8684:1 8755:8696:1 8699:8688:1 8705:8702:1 8692:8683:1 8755:8694:1 8668:8755:1 8675:8692:1 8668:8695:1 8668:8703:1 8668:8705:1 8675:8690:1 8672:8671:1 8669:8701:1 8675:8691:1 8690:8672:1 8674:8699:1 8699:8698:1 8669:8700:1 8668:8693:1 8668:8669:1 8673:8674:1 8668:8673:1 8683:8686:1 8672:8687:1 8692:8697:1 8701:8675:1	65
344	8760	78796800	41	8760:8798:1 8779:8762:1 8760:8779:1 8760:8799:1 8760:5760:1 8760:8809:1 8788:5836:1 8760:8812:1 8760:8775:1 8782:8854:1 8778:8776:1 8760:8808:1 8760:8836:1 8760:8851:1 8778:8849:1 8760:8806:1 8806:8805:1 8760:8777:1 8760:8797:1 8760:8847:1 8760:8782:1 8779:8778:1 8854:8788:1 8760:8816:1 8760:8837:1 8780:8807:1 5422:8789:1 8760:8781:1 8760:8765:1 8809:8840:1 8788:5422:1 8760:5846:1 8760:8810:1 876…	98
347	8662	-355104000	20	8662:8958:1 7837:8961:1 8662:8956:1 3984:8937:1 8662:8962:1 8662:8996:1 8662:8964:1 7837:8957:1 8662:7837:1 8662:8951:1 8961:8955:1 8662:8965:1 8662:8959:1 8662:8952:1 8662:8963:1 8662:8953:1 8662:3984:1 8662:8923:1 8959:8960:1	77
350	9036	-612835200	14	9041:9038:1 9036:9043:1 9036:1780:1 9038:9013:1 9041:9020:1 9036:9040:1 9042:9037:1 9036:1791:1 9036:1799:1 9036:3975:1 9036:9039:1 9043:9042:1 9037:9041:1	6
353	9121	116467200	13	9122:9126:1 9121:7862:1 5858:5831:1 9082:5858:1 9121:9128:1 9121:8840:1 8840:5885:1 9123:9122:1 5740:9082:1 9121:9123:1 9128:5740:1 9082:3916:1	5
354	8785	286675200	14	8785:9131:1 9107:9106:1 8785:9136:1 9136:9137:1 8785:9107:1 8785:9138:1 9107:9133:1 9107:8694:1 8831:9134:1 8785:9108:1 9136:9135:1 9136:8831:1 9108:8824:1	2
355	5739	226022400	12	5739:9145:1 5739:5872:1 8841:8832:1 9142:9143:1 8841:9142:1 5739:5879:1 9143:5821:1 8841:9141:1 9141:9140:1 5821:9139:1 5739:8841:1	4
358	7843	68256000	14	9031:7862:1 7843:9063:1 9194:7820:1 9189:7855:1 7843:9194:1 7843:9191:1 7843:9031:1 7843:9032:1 9032:9189:1 9189:7854:1 7854:9195:1 9196:7859:1 9031:9196:1	8
361	9034	57801600	10	9032:9236:1 9034:7843:1 7843:9194:1 9034:9233:1 9034:9234:1 9236:7820:1 7843:9191:1 7843:9032:1 9034:9235:1	2
363	9082	226022400	25	8668:8696:1 9263:5821:1 7852:5872:1 9082:8668:1 9082:5852:1 5852:5831:1 9263:8832:1 9082:9141:1 8915:7852:1 9082:5858:1 5821:8700:1 9263:9262:1 5831:5732:1 9082:8915:1 9082:7846:1 7852:9264:1 5858:9142:1 5852:5874:1 9082:9265:1 9082:3916:1 9127:9263:1 5852:9127:1 5874:9266:1 8700:9253:1	7
365	7851	189302400	11	7848:9002:1 9082:8915:1 8915:7852:1 4573:8998:1 9002:7846:1 7852:7861:1 4573:7848:1 7852:9264:1 7851:4573:1 7851:9082:1	14
366	7852	262828800	16	7852:6355:1 7852:8911:1 7852:8825:1 7852:9127:1 7852:5872:1 7852:7849:1 7852:9282:1 5395:8700:1 5395:9275:1 7852:9264:1 7852:8852:1 7852:7861:1 9264:5395:1 5395:9283:1 9275:9001:1	10
367	5858	244512000	16	5858:8852:1 9127:9263:1 9263:5821:1 9142:9143:1 5858:5874:1 8700:9253:1 5858:5831:1 5858:5872:1 5858:9127:1 5874:9266:1 5821:8700:1 5831:5732:1 5858:9142:1 5872:5395:1 5858:9270:1	2
368	9284	239241600	40	9308:9291:1 9310:9306:1 8755:8696:1 9286:9314:1 9348:9104:1 9284:9292:1 9284:4647:1 9083:9222:1 9136:8755:1 8755:8694:1 9286:9096:1 9309:9348:1 9096:9083:1 9306:9296:1 8694:9349:1 9284:9290:1 9284:9307:1 9222:9138:1 9306:9312:1 9286:9305:1 9313:9302:1 9286:9289:1 9110:9308:1 9305:9347:1 9284:9311:1 9306:9313:1 9348:9286:1 9284:9310:1 9136:9298:1 8824:9300:1 9305:9299:1 9136:9137:1 9313:9136:1 928…	60
369	5872	294364800	11	5872:5708:1 8692:8697:1 5872:9268:1 5872:8755:1 5872:9269:1 8755:9079:1 5395:8700:1 5872:9360:1 5872:5395:1 5872:8692:1	25
370	5422	218246400	13	5422:9372:1 5422:8829:1 5422:8848:1 5422:9135:1 5422:5739:1 5422:9378:1 5422:9379:1 9135:8826:1 8789:8841:1 5422:9101:1 5422:9380:1 5422:8789:1	6
373	7862	178761600	10	7862:9411:1 7862:7857:1 7862:8805:1 7862:9284:1 7862:9171:1 7862:7851:1 9096:9083:1 7857:9193:1 9284:9096:1	6
374	4480	-1243987200	10	4480:2076:1 1031:361:1 4480:4481:1 392:288:1 3542:1031:1 4480:367:1 4480:515:1 4480:3542:1 4480:392:1	2
375	6182	-1249257600	13	9427:9419:1 9427:9423:1 6182:9425:1 6419:6416:1 6182:9422:1 6182:9424:1 6182:5496:1 9425:9421:1 9421:9427:1 6182:9426:1 9426:585:1 6182:6419:1	4
376	3547	315532800	41	9463:4777:1 3547:9475:1 9457:9555:1 3547:9444:1 9473:9455:1 3547:4810:1 9470:9458:1 9471:9445:1 3547:4902:1 3547:4749:1 3547:9470:1 4810:9462:1 3547:4547:1 9444:9466:1 3547:9473:1 9553:9472:1 9475:9474:1 9476:9456:1 4777:9468:1 4749:4620:1 3547:9461:1 9466:6361:1 3547:3569:1 9465:9457:1 3547:9557:1 3547:4858:1 3547:9459:1 3547:9553:1 3547:9460:1 9473:9476:1 4547:9454:1 3547:9464:1 3547:9465:1 477…	95
377	3549	55123200	17	9568:9585:1 9579:9569:1 3549:9587:1 3549:9568:1 3549:4806:1 3549:9571:1 9568:9584:1 3549:9580:1 9564:9566:1 4768:9564:1 9566:9579:1 3549:9570:1 9566:9583:1 3549:9567:1 9568:4768:1 9564:9588:1	24
381	4773	-76032000	13	9594:4781:1 4772:4771:1 4773:4774:1 4773:2535:1 4773:9658:1 4781:4779:1 4773:9659:1 4773:3548:1 4774:4770:1 4781:3549:1 4773:4772:1 4774:9594:1	18
382	9660	-104544000	10	9660:9071:1 9649:9651:1 9660:9661:1 2829:9652:1 9660:2829:1 9651:9650:1 9662:9649:1 9660:9662:1 9660:9641:1	3
384	4781	23587200	11	4781:9675:1 4779:9568:1 4781:9676:1 9564:9673:1 4781:9674:1 4781:2561:1 4768:9564:1 4781:3549:1 9568:4768:1 4781:4779:1	16
385	9689	-477446400	19	9689:9703:1 9697:9738:1 9705:9694:1 9689:9706:1 9689:9696:1 9717:6699:1 9707:9705:1 9689:9698:1 9689:9702:1 9689:9707:1 9707:9691:1 9706:9717:1 9717:9695:1 9696:9697:1 6699:9739:1 9739:9690:1 9717:9693:1 9738:9740:1	42
386	9814	-1213920000	13	2871:2878:1 368:2871:1 7012:9815:1 9814:7012:1 9426:5492:1 2871:578:1 9814:9426:1 9814:9817:1 9815:2696:1 9817:1490:1 9814:9816:1 2696:368:1	0
388	2299	-1309737600	15	2299:2293:1 3378:3379:1 2299:9840:1 3381:2298:1 3380:3382:1 9840:9839:1 3378:3375:1 2299:3373:1 3382:3378:1 3381:3380:1 3373:3381:1 3380:2291:1 3378:3376:1 3380:3383:1	2
389	6374	103680000	16	6374:9886:1 6374:9881:1 6374:9888:1 6383:9884:1 6374:7643:1 6374:9887:1 6374:9890:1 9885:9889:1 6374:9882:1 6374:9885:1 6374:5480:1 9886:9857:1 6374:6383:1 6374:7733:1 6374:9891:1	116
390	6186	-1158624000	26	6186:9999:1 6920:2772:1 2782:6949:1 6920:9993:1 6186:3895:1 3896:9991:1 10002:9994:1 6186:10001:1 6186:9971:1 2772:2782:1 6186:3896:1 6186:10002:1 3895:3897:1 9996:10000:1 10000:9973:1 10003:9996:1 3895:9992:1 6186:9997:1 6186:10004:1 3895:9995:1 6186:10003:1 10002:9998:1 9995:10005:1 3897:2777:1 6186:6920:1	23
391	6187	-1224460800	12	10013:10011:1 6187:10013:1 10009:10006:1 10010:10007:1 6187:10012:1 10011:4019:1 6187:10014:1 6186:10002:1 10011:10009:1 10014:10010:1 10006:6186:1	2
392	6188	-1263772800	13	6188:10015:1 6188:6947:1 6947:6948:1 6188:10018:1 6186:9971:1 6186:10004:1 10004:10010:1 6947:10017:1 10016:6186:1 10015:6187:1 6947:585:1 10017:10016:1	3
393	6189	-1266364800	41	6189:6824:1 10053:10051:1 10048:10046:1 6832:6741:1 10049:4298:1 6189:10056:1 5639:6184:1 10049:10058:1 10039:10045:1 9421:10048:1 6189:10026:1 10058:10039:1 4293:5640:1 10039:5639:1 6189:3630:1 6189:6454:1 10056:3475:1 9425:10049:1 3626:6832:1 6191:4293:1 6182:9425:1 4293:6187:1 10058:9421:1 9421:9427:1 10048:9998:1 4293:10053:1 6189:10057:1 6189:6182:1 10057:10022:1 10054:3626:1 6189:10017:1 61…	30
394	6190	-1259625600	10	6190:10060:1 6190:10012:1 10060:585:1 6191:4293:1 6190:10046:1 6191:9425:1 9425:9421:1 4293:5640:1 6190:6191:1	3
395	6191	-1249257600	18	6184:9422:1 5495:5492:1 9425:10049:1 6191:4293:1 10049:4298:1 6191:9426:1 6191:9425:1 4293:6187:1 10004:10010:1 6191:10004:1 9426:10002:1 9426:5495:1 9421:6184:1 10049:9421:1 6191:9424:1 9426:585:1 6191:2236:1	1
396	7436	47174400	12	7436:10114:1 10089:10090:1 7436:10118:1 7436:10093:1 10090:10091:1 7436:10111:1 7436:10092:1 10112:10110:1 7436:10112:1 7436:10115:1 7436:10089:1	22
397	10119	-331516800	12	10119:10120:1 10119:10125:1 10119:10127:1 10119:10122:1 10119:10130:1 10119:10129:1 10119:10133:1 10119:10132:1 10128:10126:1 10119:10131:1 10131:10128:1	4
398	10135	-523411200	10	10135:10143:1 10142:10139:1 10135:10144:1 10143:10141:1 10135:10137:1 10137:10140:1 10144:10142:1 10137:10136:1 10136:10138:1	3
399	3380	-1276992000	12	10171:3382:1 10172:3379:1 3378:10172:1 2291:3377:1 3379:10173:1 3382:3378:1 3380:10171:1 10173:10170:1 3380:2291:1 10170:3375:1 3380:3383:1	0
400	10174	-410227200	16	10174:10185:1 52:10179:1 10174:10181:1 10174:55:1 10177:10187:1 10174:10180:1 10175:10177:1 10174:5525:1 10180:10176:1 10181:709:1 10174:52:1 10174:10175:1 10177:10186:1 10177:10188:1 10177:10178:1	4
401	943	164073600	24	10208:10209:1 943:10193:1 10194:10217:1 943:10215:1 943:10228:1 943:10220:1 943:10211:1 10217:10196:1 943:6380:1 943:10195:1 943:10210:1 943:10216:1 943:10194:1 943:10218:1 933:946:1 943:10212:1 10218:10208:1 943:10219:1 10208:10226:1 943:10214:1 10210:10213:1 943:10221:1 943:933:1	16
405	10273	-583977600	12	10135:10143:1 10266:10282:1 10143:10136:1 10273:10280:1 10278:10260:1 10143:10141:1 10273:10278:1 10273:10283:1 10283:10277:1 10283:10266:1 10273:10135:1	41
406	10299	-65491200	12	10310:10303:1 10303:10312:1 10315:10310:1 10299:10304:1 10299:10311:1 10314:10316:1 10311:10313:1 10299:10314:1 10299:10301:1 10299:10318:1 10299:10315:1	13
407	10323	446947200	11	10323:10330:1 10329:10346:1 10329:10344:1 10346:10343:1 10330:10348:1 10323:10331:1 10343:10342:1 10331:10329:1 10323:10327:1 10323:10326:1	16
408	10349	92016000	22	10369:10375:1 10349:10352:1 10387:10388:1 10352:10364:1 10349:10389:1 10364:10372:1 10349:10373:1 10370:10414:1 10349:10387:1 10349:10371:1 10349:10407:1 10349:10391:1 10349:10350:1 10349:10368:1 10370:10351:1 10370:10369:1 10349:10390:1 10371:10370:1 10349:10365:1 10407:10411:1 10371:10413:1	74
409	10444	291772800	11	10444:10448:1 10444:10447:1 10444:10446:1 10444:10456:1 10454:10452:1 10444:10455:1 10456:10453:1 10448:10463:1 10456:10454:1 10453:10449:1	13
410	10467	532396800	10	10467:10468:1 10471:10473:1 10478:10474:1 10471:10475:1 10478:10472:1 10470:10479:1 10468:10470:1 10467:10478:1 10478:10471:1	3
411	10480	516499200	14	10485:10483:1 10480:10467:1 10483:10484:1 10484:10482:1 10467:10470:1 10480:10487:1 10478:10485:1 10487:10486:1 10471:10473:1 10470:10479:1 10484:10472:1 10467:10478:1 10478:10471:1	3
412	10489	491443200	14	10494:10492:1 6018:6025:1 10489:10498:1 10494:10502:1 10502:10501:1 10489:10499:1 10492:6018:1 10489:10493:1 10489:10494:1 10489:10490:1 6028:6019:1 10494:10491:1 6025:6028:1	12
414	10543	-36460800	11	10546:10548:1 10543:2727:1 10544:10547:1 10549:10546:1 10543:10549:1 10543:6051:1 10549:10552:1 10543:10545:1 10545:3728:1 10543:10544:1	5
415	10554	-148435200	19	10594:10596:1 10565:10566:1 10554:10567:1 10554:10601:1 10564:10561:1 10568:10600:1 10594:10560:1 10568:10595:1 10595:10591:1 10554:10569:1 10554:10594:1 10554:10570:1 10560:10598:1 10566:10563:1 10566:10564:1 10554:10562:1 10568:10565:1 10554:10568:1	125
416	6355	354931200	18	6355:10668:1 6355:10672:1 6355:10666:1 10680:10670:1 10677:10673:1 10668:9389:1 6355:10723:1 6355:10675:1 6355:9572:1 6355:10679:1 6355:10669:1 6355:10676:1 6355:10678:1 6355:10677:1 6355:10674:1 10680:10671:1 6355:10680:1	49
417	5704	102470400	93	10765:5738:1 10770:10643:1 5704:5778:1 10759:5771:1 4682:5190:1 5704:8837:1 5704:10656:1 5778:10764:1 10656:10642:1 5778:5877:1 5794:5887:1 10746:5863:1 5704:5846:1 5704:10747:1 5885:10651:1 5704:10746:1 9128:5740:1 5704:10742:1 5704:10608:1 5704:10770:1 5842:10761:1 4598:5888:1 4598:5782:1 5704:10579:1 8788:10773:1 3920:3919:1 5704:10739:1 5876:5880:1 5848:5885:1 5704:5717:1 4598:5844:1 5704:468…	38
419	10564	-65491200	48	10626:10630:1 10654:10632:1 10654:10588:1 10593:10623:1 10564:10596:1 10625:10555:1 10590:10612:1 10558:10556:1 10564:10860:1 10625:10626:1 10879:10624:1 10564:10590:1 10564:10654:1 10880:10879:1 10858:10872:1 10564:10871:1 10564:9011:1 10560:10873:1 10558:10866:1 10564:10870:1 10632:10659:1 10603:10868:1 10556:10586:1 10564:10560:1 10584:10593:1 10623:10587:1 10866:10557:1 10561:10880:1 10560:10…	77
420	10603	78796800	74	5717:10559:1 10580:10663:1 10921:10646:1 10894:8762:1 10638:10635:1 10663:10648:1 10609:10585:1 10603:10926:1 5887:10923:1 10603:10609:1 10656:8788:1 10663:10655:1 5704:10579:1 5704:8837:1 10901:10616:1 8782:5717:1 5704:10656:1 5704:10613:1 10603:10580:1 10579:10662:1 10603:10649:1 10583:10927:1 5704:10739:1 10603:10901:1 5720:10614:1 5887:3916:1 10603:10925:1 10900:5781:1 5717:10576:1 10868:1090…	75
421	6163	-1199232000	15	5638:6144:1 6163:10950:1 6151:6157:1 6151:6162:1 6163:4298:1 6156:6161:1 6163:5638:1 6144:6159:1 6163:6156:1 2242:6145:1 6163:10952:1 6156:6151:1 6163:2242:1 2242:6826:1	5
423	5247	-1137542400	10	2063:2576:1 5247:2859:1 2063:621:1 2576:2417:1 5247:2063:1 5247:2420:1 5247:817:1 5247:819:1 2420:2419:1	1
424	976	-480124800	14	976:4916:1 10995:10994:1 3324:3328:1 976:9413:1 976:3399:1 976:3324:1 976:10995:1 10995:10996:1 976:2664:1 976:11000:1 10995:4915:1 10994:4914:1 4915:10997:1	40
426	3627	-1224460800	12	3627:11063:1 3614:3624:1 3624:3622:1 3624:6458:1 6746:3620:1 11063:3625:1 3627:3614:1 11063:6746:1 3624:3623:1 3627:11062:1 3627:7353:1	8
427	11064	-148435200	27	11083:11078:1 11064:11082:1 11083:11174:1 11075:11175:1 11083:11077:1 11078:11073:1 11064:11081:1 11078:11069:1 11081:11095:1 11078:11068:1 11082:11083:1 11083:11074:1 11064:11066:1 11064:11085:1 11095:11071:1 11085:11084:1 11084:11079:1 11064:11080:1 11073:11173:1 11082:11075:1 11078:11067:1 11076:11072:1 11064:11097:1 11083:11076:1 11066:11070:1 11064:11086:1	95
428	11184	-211939200	13	11190:11196:1 11194:11190:1 11194:11188:1 11194:11189:1 11184:11195:1 11195:11193:1 11184:11197:1 11184:11185:1 11184:11191:1 11193:11004:1 11184:11192:1 11184:11194:1	11
430	11221	-355104000	15	11253:11248:1 11221:11249:1 11289:6082:1 11221:11255:1 11289:11250:1 11221:11254:1 11253:11245:1 11253:11246:1 11221:11247:1 11221:11222:1 11221:11289:1 11255:11244:1 11253:3766:1 11289:11253:1	65
431	11300	-399859200	15	11306:11308:1 11300:11312:1 11307:11303:1 11305:11304:1 11307:11322:1 11300:11319:1 11305:11302:1 11322:11305:1 11300:11307:1 11305:11311:1 11302:11317:1 11305:11301:1 11300:11306:1 11312:11318:1	8
432	11323	-236822400	26	11323:11351:1 11342:11337:1 11350:11347:1 11349:11354:1 11323:11339:1 11334:11333:1 11323:11335:1 11349:11350:1 11323:2543:1 11340:11345:1 11343:11342:1 11351:11336:1 11323:11340:1 11323:11349:1 11323:11352:1 11351:11334:1 11323:11324:1 11323:11338:1 11323:11344:1 2543:4840:1 11323:11343:1 11323:11348:1 11352:11341:1 11323:11346:1 11323:7830:1	39
433	3693	-55296000	36	3693:11377:1 11405:9642:1 3693:11382:1 11395:4609:1 3693:11405:1 3693:11404:1 3693:4824:1 3693:11395:1 3693:11385:1 3693:11378:1 3693:11402:1 11406:10552:1 3693:11423:1 3693:4015:1 11381:11384:1 9071:11422:1 3697:4602:1 3693:3696:1 3693:3725:1 3725:3697:1 3693:11380:1 3693:3728:1 3693:11381:1 3693:11403:1 3693:11420:1 3693:11406:1 11381:9071:1 3693:11399:1 3693:11379:1 3693:11394:1 9071:11397:1 1…	50
434	1543	-591840000	41	1543:11469:1 11502:11477:1 11464:11484:1 11500:11455:1 1564:11432:1 1543:1564:1 11453:11442:1 1543:11456:1 11474:1568:1 1543:11452:1 1543:11474:1 11453:11443:1 11445:11441:1 1543:1796:1 1543:11498:1 1543:11475:1 1543:11478:1 1543:9040:1 1775:11460:1 11498:11446:1 11444:11495:1 1543:11444:1 1543:11492:1 1543:11464:1 1543:1533:1 11476:11488:1 1543:1775:1 11495:11458:1 11466:11483:1 11466:11476:1 11…	39
435	8028	-1046649600	36	8028:11572:1 8028:11576:1 11559:11526:1 11565:11563:1 8028:11562:1 8028:11532:1 11565:11560:1 11565:11569:1 1503:1960:1 8028:10036:1 11561:11573:1 11526:11579:1 11560:11533:1 10036:1503:1 8028:11571:1 8028:11561:1 10036:1502:1 11576:11565:1 8028:11577:1 1714:11531:1 11533:1714:1 8028:11570:1 8028:11575:1 11526:11578:1 11574:11557:1 11561:1901:1 8028:11568:1 11561:11574:1 11561:2591:1 1901:11558:1…	36
436	11583	-62812800	15	9071:11422:1 3726:11384:1 11381:3726:1 3726:3697:1 3726:9064:1 9064:11359:1 11381:9071:1 11583:11381:1 3726:11593:1 11583:7822:1 3697:4635:1 11583:11585:1 11593:11591:1 11583:11584:1	15
437	11597	-57628800	10	9240:9033:1 11597:11600:1 11603:9240:1 11597:9217:1 11597:11605:1 11604:11603:1 11597:11604:1 11600:11601:1 11597:11602:1	6
439	11397	97372800	18	11397:4605:1 9062:4595:1 11397:7609:1 11397:11419:1 11419:4667:1 11397:4742:1 11397:11620:1 11397:9062:1 4742:5194:1 11397:11625:1 9069:9068:1 11397:11635:1 11417:9069:1 11397:11629:1 11419:4567:1 11397:11417:1 11397:11409:1	21
440	9071	5097600	13	9071:11422:1 9062:4595:1 9071:3697:1 3697:4597:1 9071:11589:1 11397:9062:1 4595:11650:1 9071:11651:1 9064:4686:1 9071:11397:1 11651:11649:1 9071:9064:1	6
441	11652	-661478400	10	11652:11655:1 11659:11656:1 11659:11658:1 11652:11659:1 11652:7313:1 11652:11660:1 7321:11657:1 7313:7321:1 11652:11654:1	2
442	11662	-733795200	12	11662:11667:1 11665:11652:1 11666:11665:1 11662:11669:1 11662:2248:1 11662:2779:1 11662:11668:1 11668:11663:1 11662:11666:1 11668:11664:1 11664:2251:1	0
443	9059	-629942400	11	9059:8540:1 8545:8542:1 8541:11676:1 9059:11675:1 8541:2659:1 9059:8545:1 9059:8541:1 9059:11677:1 11676:8539:1 11676:8538:1	8
446	11694	-249782400	15	11695:11707:1 11707:2687:1 11694:8559:1 11707:11706:1 11707:8553:1 11694:11695:1 8559:8554:1 11695:11709:1 11718:8557:1 11709:11704:1 11707:11703:1 11695:11718:1 11694:11705:1 2687:11702:1	21
447	11720	-282787200	14	11695:11707:1 11695:11704:1 11707:2687:1 11694:8559:1 8559:8560:1 11720:11723:1 11694:11695:1 11718:8557:1 11720:11721:1 11722:8554:1 11695:11718:1 11695:11722:1 11723:11694:1	7
449	8575	-1148083200	16	8575:8568:1 11744:11750:1 8568:8577:1 8568:3269:1 8575:2228:1 6669:11747:1 8577:11745:1 11747:11744:1 3269:6669:1 8575:11746:1 8577:6677:1 11752:11751:1 8575:11749:1 8575:11748:1 11748:11752:1	3
454	6755	92016000	10	6755:6754:1 6755:11859:1 6761:6764:1 6759:6761:1 6754:6759:1 6755:11609:1 6754:9171:1 6755:9645:1 6755:11862:1	10
455	3868	-931046400	10	3868:11880:1 3868:6259:1 6259:11892:1 6296:6248:1 3868:6257:1 3868:6296:1 3868:6250:1 3868:11891:1 6257:6297:1	19
456	6253	-675907200	19	4958:11894:1 4958:11898:1 11894:4951:1 6253:11908:1 2251:4950:1 6253:11907:1 6253:11909:1 2251:4946:1 6253:11905:1 6253:11906:1 6253:11901:1 6253:2251:1 4958:11897:1 6253:11902:1 6253:11904:1 6253:11903:1 11894:11900:1 11909:4958:1	3
457	6289	-1075680000	12	11920:11922:1 6289:11917:1 6289:11921:1 6318:11919:1 6289:6318:1 6318:3868:1 6289:11916:1 6289:11912:1 6289:6268:1 6289:11915:1 6289:11920:1	11
459	11943	-104544000	12	11943:11945:1 11943:11946:1 11943:11951:1 11945:11944:1 11943:2822:1 11943:6059:1 6059:11936:1 11943:11948:1 11943:8936:1 11936:11937:1 11943:6065:1	4
460	11952	-138153600	10	11952:11943:1 6059:11938:1 6059:11939:1 11952:6063:1 11943:2822:1 6061:6059:1 6059:11936:1 11943:11944:1 6063:6061:1	5
461	10855	-1278201600	30	10855:5259:1 4512:6139:1 10855:4229:1 10855:11962:1 10855:6331:1 10855:6161:1 10855:6803:1 3224:6743:1 10855:772:1 10855:11963:1 10855:284:1 10855:11961:1 11962:6134:1 11961:6744:1 10855:1064:1 6331:4512:1 772:4292:1 10855:5049:1 10855:6455:1 6161:11957:1 10855:6336:1 10855:1309:1 10855:5056:1 10855:780:1 6744:6748:1 772:3224:1 10855:6787:1 10855:4197:1 10855:3223:1	7
462	11981	-426124800	25	5531:11996:1 11989:5525:1 11983:11985:1 11981:11989:1 11983:7422:1 5531:3341:1 11981:58:1 11998:7624:1 11981:11987:1 11986:11983:1 11981:11997:1 11981:12007:1 11982:12004:1 11982:5531:1 11983:12006:1 11998:11982:1 11998:12005:1 11997:10799:1 11981:7613:1 11981:11998:1 11996:11984:1 11981:7616:1 11986:11988:1 11998:11986:1	21
463	12020	-566870400	26	12027:12048:1 12020:12041:1 12020:12045:1 5232:12049:1 5231:5579:1 12020:12043:1 12020:12026:1 12048:11981:1 4305:12027:1 12044:12033:1 12020:12042:1 12020:12038:1 12020:12032:1 5232:12037:1 5231:5232:1 12041:12044:1 12041:5231:1 12044:12039:1 5231:12034:1 5231:12036:1 5231:4305:1 5231:12031:1 5231:12013:1 12020:12040:1 12031:12035:1	47
464	12073	-586569600	20	5231:12034:1 12041:12039:1 12073:12079:1 5231:12080:1 12073:12078:1 5231:12036:1 12020:12032:1 12035:5594:1 12020:12041:1 12073:12020:1 12073:12077:1 5231:12027:1 5231:12013:1 5231:12035:1 5231:5579:1 5232:12037:1 5231:5232:1 12041:5231:1 12020:12043:1	20
466	12094	-187747200	20	12094:12134:1 12131:12114:1 12112:12123:1 12094:12105:1 12094:12129:1 12134:12130:1 12131:12112:1 12111:12125:1 12105:12132:1 12105:12131:1 12094:12115:1 12111:12126:1 12105:12128:1 12115:12107:1 12094:12133:1 12131:5236:1 12094:12113:1 12133:12111:1 12133:12127:1	12
470	12243	-1291161600	10	12244:12246:1 12243:11789:1 12247:9828:1 7815:12244:1 12243:5259:1 12243:12245:1 12243:7815:1 12243:12247:1 12247:310:1	4
471	12265	-551145600	21	12265:12273:1 12278:12285:1 12265:12266:1 12265:12268:1 12274:12275:1 12265:12270:1 12265:12283:1 12271:12276:1 12281:12274:1 12281:12271:1 12265:6731:1 12273:12286:1 12268:12281:1 12265:12272:1 12274:12277:1 12281:12282:1 12265:12279:1 12281:12267:1 12282:12269:1 12265:12278:1	3
472	1606	-631152000	58	1606:12334:1 1606:12346:1 1606:12322:1 1606:12355:1 1606:12326:1 1576:12297:1 1597:12340:1 1606:1597:1 1606:12348:1 1606:12315:1 12353:12320:1 12319:12316:1 12358:1576:1 1606:12343:1 1836:12349:1 12342:12345:1 1597:12330:1 12336:12335:1 1606:12317:1 12358:12265:1 1606:12352:1 1606:12351:1 1606:12329:1 1597:12358:1 12312:12357:1 12343:12356:1 1606:12311:1 12313:12354:1 12346:12338:1 1606:12325:1 1…	11
474	3871	-1274313600	17	12385:12381:1 3871:3870:1 3871:6286:1 3871:12383:1 5195:5203:1 5203:6281:1 3871:6170:1 3871:12385:1 6286:5195:1 12383:5633:1 3870:3864:1 12383:6238:1 3871:5636:1 3870:6278:1 3871:12382:1 3871:568:1	5
475	3870	-1192838400	11	12388:12387:1 3870:5635:1 6278:6284:1 3870:6285:1 3864:11920:1 3870:12388:1 3864:4196:1 12388:12375:1 12375:6278:1 12388:3864:1	4
476	2923	-1098230400	11	2923:12395:1 578:836:1 2467:12396:1 12393:2467:1 12392:12394:1 2923:2924:1 2924:578:1 836:866:1 12395:12393:1 2923:12392:1	3
477	3542	-1215129600	19	361:396:1 6368:10192:1 12402:797:1 328:730:1 362:288:1 11740:1031:1 11742:361:1 3542:12401:1 6368:11742:1 3542:799:1 12402:4301:1 3542:362:1 1031:364:1 361:328:1 364:6368:1 3542:12402:1 3542:11740:1 1031:728:1	17
478	12403	-1288742400	32	12406:9427:1 12403:12407:1 6150:4298:1 9419:10043:1 6190:10046:1 12403:12411:1 6182:9426:1 4293:5640:1 6190:6191:1 9427:9419:1 12403:6966:1 12403:6189:1 4293:12406:1 6191:4293:1 6191:10049:1 12403:3747:1 12409:3629:1 10049:9421:1 9426:5495:1 12411:585:1 6189:6182:1 12403:12408:1 12409:6190:1 12403:12409:1 6191:10010:1 12403:6413:1 10049:10023:1 12403:12410:1 12407:5496:1 12403:6150:1 6182:6419:1	15
479	10049	-1204502400	19	10049:585:1 9421:12430:1 10043:5492:1 12427:12431:1 9419:10043:1 10049:12427:1 10049:10023:1 12427:6807:1 10049:10058:1 9421:12426:1 10058:9421:1 10049:4298:1 12432:10002:1 9421:12432:1 10049:9419:1 9421:6184:1 6184:9422:1 6184:4220:1	3
480	4293	-1238716800	19	4293:10053:1 10039:5639:1 10045:10044:1 4293:12406:1 5639:12435:1 4293:5495:1 12436:6716:1 6716:12434:1 10053:10058:1 4293:12436:1 4293:6187:1 10039:10045:1 5640:585:1 10058:9421:1 4293:6741:1 10058:10039:1 10045:9965:1 4293:5640:1	2
481	12409	-1267574400	13	12438:4294:1 6190:10060:1 10060:585:1 12409:4204:1 12438:12439:1 12439:12440:1 12409:12438:1 6190:5640:1 10060:4298:1 10060:3629:1 12409:6190:1 12409:6187:1	1
482	9421	-1190160000	15	9427:9423:1 10045:10044:1 9421:12430:1 9421:12446:1 9421:10045:1 6184:9965:1 9421:10048:1 9421:12447:1 9421:12432:1 9423:6807:1 9421:9427:1 10044:12445:1 9427:12426:1 10044:6184:1	1
483	12456	-383961600	12	12473:12475:1 12473:12469:1 12456:12458:1 12459:12473:1 10799:12460:1 12456:10799:1 12473:12474:1 12456:12459:1 12456:12461:1 12474:12457:1 12459:12471:1	19
484	12485	-453859200	12	12491:12489:1 12485:12492:1 12489:12490:1 12495:12487:1 12485:12486:1 12485:12498:1 12493:12494:1 12489:12493:1 12485:12491:1 12485:12495:1 12485:12488:1	20
485	6434	-537926400	13	10972:10954:1 6434:10975:1 6434:10971:1 6434:6219:1 6434:6435:1 6219:10972:1 10972:6214:1 10954:6211:1 10971:6218:1 6434:21:1 6211:6223:1 6434:12515:1	14
486	12515	-506390400	14	7338:7334:1 10954:6211:1 12515:12520:1 12515:6214:1 6229:12519:1 12519:12523:1 6223:7338:1 12515:10954:1 12522:6229:1 6211:6223:1 12520:12522:1 12515:12524:1 12515:12521:1	4
487	12525	-622166400	20	12531:12534:1 12529:12547:1 12547:12543:1 12543:12530:1 12535:12539:1 12545:12542:1 12543:12536:1 12546:12545:1 12525:12529:1 12531:12533:1 12535:12538:1 12546:12535:1 12529:12541:1 12546:12540:1 12525:12531:1 12541:12546:1 12546:12544:1 12546:12532:1 12529:12548:1	14
488	6314	-703641600	15	9614:9615:1 12568:6207:1 12565:12566:1 6314:9614:1 2265:12564:1 12564:12567:1 6314:12562:1 12564:12563:1 12564:9601:1 9615:2265:1 6314:12568:1 6314:7321:1 6314:12565:1 9601:12560:1	10
492	12629	510192000	26	12684:12680:1 12629:12668:1 12663:12683:1 12668:12664:1 12664:12661:1 12661:12658:1 12629:12669:1 12629:12666:1 12684:12682:1 12661:12674:1 12658:12662:1 12658:12673:1 12667:12676:1 12664:12659:1 12643:12660:1 12683:12665:1 12659:12684:1 12668:12675:1 12668:12672:1 12683:12643:1 12661:12657:1 12668:12678:1 12678:12677:1 12666:12663:1 12666:12667:1	31
495	3864	-1146614400	11	12720:3869:1 3869:3865:1 3864:4196:1 3869:12722:1 3864:12720:1 12720:6289:1 12720:268:1 6289:6268:1 3864:12721:1 6289:11920:1	8
496	12723	-77846400	20	12734:12725:1 12735:3853:1 12734:12726:1 12735:12733:1 12734:12731:1 12725:12729:1 12723:12736:1 12726:12741:1 12735:12730:1 12731:12732:1 12732:12727:1 12734:12728:1 12733:12734:1 12741:12737:1 12737:12739:1 12734:12740:1 12727:7916:1 12723:12724:1 12723:12735:1	5
497	5556	-1065139200	30	12772:12769:1 12769:12761:1 1674:1671:1 12766:1503:1 12766:12764:1 1503:1524:1 1502:1686:1 5556:12771:1 12762:12767:1 1502:1545:1 5556:12747:1 5556:12773:1 1502:1728:1 12772:12760:1 12771:12768:1 5556:12772:1 5556:12770:1 5556:12774:1 1502:1693:1 1503:1708:1 12767:1674:1 12765:12762:1 5556:12746:1 12766:1502:1 5556:12745:1 1524:1723:1 5556:12766:1 12769:12765:1 5556:9968:1	27
498	7607	203644800	10	12816:12804:1 7607:7880:1 12808:12817:1 7607:12815:1 12818:12806:1 7880:12816:1 12808:12805:1 7607:12818:1 7607:12808:1	25
499	12833	-426124800	34	12852:12848:1 12848:12844:1 12833:12880:1 12850:12849:1 12849:12839:1 12833:12846:1 12858:12869:1 12848:12857:1 12876:12858:1 12845:12876:1 12834:12861:1 12838:12845:1 12833:12843:1 12845:12874:1 12833:12847:1 12834:12854:1 12842:12875:1 12833:12851:1 12852:3503:1 12849:12834:1 12842:12840:1 12833:12838:1 12833:12850:1 12833:12837:1 12849:12842:1 12858:12856:1 12833:12860:1 12834:12836:1 12840:12…	26
501	12895	18316800	33	12895:12949:1 12938:12882:1 12895:3697:1 12911:12907:1 12911:4466:1 12895:12915:1 12904:7605:1 12895:12909:1 12939:12913:1 12895:12904:1 7605:12896:1 12939:12938:1 12942:12901:1 12904:12914:1 12911:12908:1 12895:12959:1 12904:12919:1 12915:12912:1 12895:9111:1 12942:12941:1 12939:12900:1 12938:12962:1 12919:5569:1 12941:12936:1 12939:12910:1 12942:12935:1 12941:12940:1 12895:12928:1 12942:12939:1…	59
502	12913	90633600	10	12913:12965:1 12906:12971:1 12913:12967:1 12913:12906:1 12967:182:1 12965:12966:1 12913:12970:1 12913:12894:1 12913:12964:1	7
504	12942	26265600	22	12901:13032:1 12939:12913:1 12942:13033:1 7605:12896:1 12939:12938:1 13032:12907:1 12942:12901:1 12913:12966:1 12942:13031:1 12942:12941:1 12942:12914:1 12938:12962:1 12942:7605:1 12941:12936:1 12938:13036:1 12938:12905:1 12907:12894:1 12942:12935:1 12941:12940:1 12942:12939:1 12942:12919:1	12
505	10555	63072000	14	10555:10611:1 10735:13078:1 5704:5846:1 10555:13080:1 10735:10758:1 10555:13087:1 10555:5726:1 5726:8775:1 10555:13084:1 5846:5869:1 10555:13081:1 10555:5704:1 5704:10735:1	7
506	6753	-91670400	10	6753:13094:1 9641:3697:1 6753:6752:1 6753:13093:1 6753:13102:1 6753:13095:1 6753:9641:1 6753:11686:1 6753:13096:1	13
508	371	-648432000	14	371:5233:1 5233:5229:1 5229:13140:1 13143:13142:1 12073:12020:1 5233:13141:1 12020:12040:1 12020:12044:1 371:12073:1 12020:12037:1 371:13143:1 12044:12039:1 371:5228:1	39
510	1034	-134179200	51	1034:13205:1 13178:13175:1 13179:13172:1 13175:8995:1 1034:13174:1 10820:13180:1 1034:7620:1 1034:13187:1 1034:13200:1 13206:13191:1 13195:13206:1 1034:13177:1 10820:13170:1 1034:13179:1 13199:13203:1 1034:13186:1 1034:13198:1 1034:13193:1 1034:13197:1 1034:13183:1 13206:13176:1 1034:13194:1 13179:10803:1 13205:13199:1 1034:13196:1 13206:13204:1 13175:1033:1 1034:13173:1 2840:13167:1 2827:13202:1…	12
511	1225	-520819200	37	1225:12285:1 1225:1533:1 1225:13232:1 1225:13217:1 1225:2669:1 1225:13239:1 1225:11653:1 1225:5970:1 1225:13235:1 1225:7545:1 1225:13226:1 1225:13236:1 12285:13220:1 1225:13234:1 13229:7561:1 1225:13223:1 1225:13225:1 1225:13238:1 1225:7544:1 13237:13231:1 1225:6215:1 13227:13224:1 1225:13228:1 1225:13222:1 13231:13233:1 1225:13227:1 1225:13230:1 1225:1224:1 1225:13218:1 13229:13221:1 7544:13237:…	7
512	270	-694310400	29	270:13263:1 270:13259:1 13263:7557:1 270:13244:1 270:13254:1 13262:13257:1 13252:1226:1 270:13249:1 270:13258:1 270:13243:1 13242:2817:1 13242:13255:1 13262:13260:1 270:13256:1 270:13262:1 270:13250:1 7557:7559:1 1226:7551:1 13242:13251:1 270:13252:1 270:13253:1 13260:13242:1 13254:13261:1 13247:13248:1 13260:2375:1 270:13245:1 13263:13246:1 270:13247:1	6
513	271	-891561600	32	13403:6650:1 13406:3465:1 271:3308:1 271:3310:1 13406:13403:1 271:13391:1 13402:1890:1 13401:3317:1 271:13398:1 271:13409:1 271:13395:1 271:13397:1 271:13405:1 271:13407:1 271:13408:1 271:13281:1 271:3464:1 13393:13389:1 271:13388:1 271:13394:1 3317:3306:1 13401:13404:1 3464:13393:1 13409:13401:1 271:13396:1 3317:1770:1 3317:13280:1 271:13399:1 13397:13400:1 13401:13406:1 271:13402:1	152
514	272	-891561600	11	272:13423:1 272:13425:1 272:13424:1 272:1647:1 272:1365:1 272:13422:1 272:6449:1 272:4295:1 272:13415:1 272:623:1	16
515	278	-972000000	21	13452:13445:1 1230:2776:1 2781:9972:1 2781:13444:1 13450:13448:1 13452:13451:1 13453:13433:1 1230:13446:1 1230:13447:1 13446:9988:1 2781:9990:1 278:13452:1 2781:13454:1 278:13450:1 13452:2781:1 2781:1230:1 2781:13455:1 1230:13449:1 2781:13453:1 2776:13443:1	25
516	7554	-1062547200	11	7554:13469:1 7554:13472:1 7554:13458:1 7554:13474:1 7554:13473:1 7554:13471:1 13471:10030:1 7554:6500:1 6500:4483:1 13471:10191:1	16
517	8946	-148435200	24	13532:13531:1 8946:13537:1 8946:8664:1 8946:13536:1 13537:13095:1 13532:13542:1 9018:13529:1 13532:9018:1 8946:13533:1 8946:13528:1 8946:11701:1 8946:13538:1 13528:3692:1 8946:11717:1 8946:13534:1 8946:3693:1 13534:13543:1 13534:13535:1 13535:13532:1 3693:11420:1 3692:13530:1 8946:6061:1 3693:11379:1	69
518	13578	415238400	10	13579:13589:1 13579:13581:1 13579:13580:1 13592:13597:1 13592:13591:1 13578:13579:1 13578:13596:1 13579:13592:1 13580:13595:1	11
519	7322	-545788800	11	13658:9602:1 13658:9591:1 13436:13656:1 13644:7319:1 13656:9595:1 7322:13644:1 7322:13657:1 7322:13658:1 13644:13436:1 13644:13648:1	12
520	9606	-616896000	10	7322:9602:1 9606:9601:1 13663:13664:1 13664:6931:1 6931:7322:1 7322:13436:1 9606:9605:1 13664:9608:1 9606:13663:1	4
521	11962	-1176940800	13	11962:6146:1 6320:6329:1 11962:6160:1 11962:6320:1 11962:13666:1 13666:7574:1 6327:6321:1 6329:6346:1 11962:6134:1 7574:6322:1 6134:6327:1 6320:6155:1	3
522	13696	450835200	25	13723:13719:1 13732:13727:1 13719:13724:1 13719:13717:1 13713:13739:1 13736:13735:1 13733:13726:1 13737:13731:1 13696:13697:1 13733:13728:1 13723:13718:1 13722:13721:1 13721:13720:1 13723:13722:1 13732:13730:1 13723:13713:1 13733:13729:1 13696:13723:1 13696:13736:1 13737:13733:1 13724:13732:1 13696:13737:1 13718:13734:1 13696:13738:1	19
523	9444	431222400	13	9444:13756:1 9444:11845:1 9444:9486:1 9444:9450:1 9450:9552:1 9444:12614:1 6361:6360:1 9444:9537:1 9466:6361:1 9444:9466:1 6360:6359:1 9444:9572:1	8
524	11133	165542400	11	13778:13781:1 11133:13784:1 13777:13778:1 11133:13786:1 11133:13785:1 11133:13788:1 13787:13782:1 13782:13783:1 13786:13777:1 11133:13787:1	8
525	13800	286675200	10	13800:13815:1 13815:13801:1 13810:13811:1 13815:13814:1 13800:13805:1 13801:13812:1 13815:13813:1 13800:13804:1 13815:13810:1	6
526	13832	613008000	18	13963:13910:1 13934:13956:1 13832:13959:1 13832:13942:1 13956:13955:1 13957:13953:1 13832:13958:1 13955:13940:1 13942:13906:1 13934:13957:1 13942:13952:1 13832:13962:1 13832:13941:1 13832:13909:1 13832:13963:1 13832:13934:1 13956:13960:1	125
527	13975	561254400	13	13975:13986:1 13975:13989:1 13975:13988:1 13975:13730:1 13989:13985:1 13975:13709:1 13985:13984:1 13975:13992:1 13975:13993:1 13992:13987:1 13975:13991:1 13975:13994:1	9
528	14006	570672000	21	14034:14033:1 14034:14032:1 14032:13817:1 14006:14012:1 14029:14025:1 14006:14039:1 14040:14023:1 14006:14041:1 14006:14038:1 14006:14040:1 14006:4140:1 4138:14031:1 4138:14030:1 4138:14029:1 4140:4138:1 14006:14034:1 14033:14011:1 14023:14022:1 14033:14024:1 14006:14036:1	20
529	13813	306201600	12	13813:13814:1 14073:13801:1 13811:13803:1 13813:13810:1 13810:13811:1 14058:13812:1 14073:14058:1 14058:14059:1 14058:14057:1 13813:14073:1 14059:14069:1	15
530	2481	-377481600	11	14077:3590:1 3603:14075:1 2481:14074:1 14083:14081:1 2481:12087:1 2481:14083:1 14083:10788:1 14081:3603:1 3590:14080:1 2481:14077:1	7
531	14084	-15552000	12	14084:14087:1 14084:9233:1 14085:9098:1 14087:14089:1 14091:14090:1 14084:14092:1 14084:14086:1 14084:14094:1 14092:14091:1 14084:14085:1 14090:14088:1	3
532	10065	130118400	22	930:14099:1 14131:7895:1 10065:14128:1 941:14100:1 14130:14125:1 941:14127:1 10065:14119:1 10065:4053:1 14130:14126:1 14132:14117:1 10065:14130:1 14131:14132:1 10065:14124:1 14132:14122:1 10065:941:1 10065:14098:1 10065:14101:1 14133:14131:1 10065:10064:1 941:930:1 10065:14133:1	38
533	7839	110332800	11	7839:14146:1 7840:14147:1 7851:8998:1 7840:5194:1 7839:7840:1 7840:14148:1 7840:7853:1 7853:7851:1 7839:9091:1 7851:7848:1	10
534	944	156297600	31	7666:14153:1 944:5345:1 944:14158:1 14159:14156:1 7666:14155:1 944:7666:1 10221:14174:1 14156:5441:1 7666:10209:1 7666:10215:1 14154:14152:1 5441:14157:1 944:943:1 10221:14159:1 944:14165:1 5340:14173:1 943:10218:1 944:8215:1 5345:10221:1 14152:14167:1 14157:5340:1 14153:14154:1 7666:14164:1 943:10214:1 14155:14160:1 7666:2444:1 14159:10226:1 14159:5342:1 7666:14166:1 944:14151:1	8
538	6266	-961459200	11	6257:6301:1 6266:6318:1 11769:6258:1 6300:6297:1 3868:6257:1 6257:6300:1 6258:6244:1 6266:11769:1 11769:3868:1 6257:6197:1	4
540	14289	-1276992000	10	14289:14298:1 14289:3359:1 14289:1505:1 4766:3690:1 14289:14297:1 4766:5629:1 3359:4766:1 3690:3685:1 14289:14300:1	14
541	1769	-991526400	11	1903:14303:1 1769:1926:1 1927:14305:1 14302:1903:1 14305:14302:1 1769:1927:1 14305:14304:1 14305:1949:1 14305:1951:1 1769:14306:1	11
542	14294	-770601600	12	14310:14312:1 14314:14310:1 14314:14318:1 14309:14311:1 14308:14315:1 14308:14314:1 14294:14308:1 14310:14317:1 14309:14313:1 14310:14309:1 14294:14319:1	1
543	2092	-1053388800	11	1503:1934:1 14327:14324:1 2092:14325:1 2092:7332:1 14327:1503:1 2092:1502:1 2092:275:1 1503:1939:1 1934:14326:1 2092:14327:1	5
546	14339	-91670400	11	14339:14341:1 14339:14340:1 14339:14352:1 14344:14347:1 14339:14346:1 14344:8985:1 14339:14343:1 14340:14353:1 14344:14342:1 14339:14344:1	11
547	14355	-324950400	13	14355:14362:1 14362:14357:1 14361:14366:1 14355:14369:1 14361:14368:1 14357:14361:1 14362:14363:1 14362:14367:1 14362:14356:1 14355:14358:1 14355:14364:1 14355:14365:1	3
548	14392	-1037491200	16	6932:6478:1 6932:1714:1 6932:11575:1 6932:14414:1 14410:11569:1 14392:14408:1 14392:14410:1 14409:6932:1 14392:1502:1 14392:1503:1 14413:14411:1 14392:14412:1 6932:14413:1 14392:14409:1 14410:6921:1	18
550	14416	-228873600	13	14447:14436:1 14416:14445:1 14429:14433:1 14416:14438:1 14446:14431:1 14416:14446:1 14416:14447:1 14416:14437:1 14444:14440:1 14416:14429:1 14416:14444:1 14438:14420:1	11
551	10053	-1220400000	18	10049:585:1 10045:10044:1 10044:10005:1 10053:10051:1 10044:6184:1 10049:10023:1 10049:4298:1 9421:10045:1 10049:10058:1 10058:9421:1 9421:12447:1 9422:12445:1 6184:9965:1 10053:10049:1 6184:9422:1 12447:6807:1 10023:3471:1	3
552	5525	-331516800	12	5525:2148:1 5525:3935:1 2429:2437:1 5525:14487:1 5525:14475:1 5525:5530:1 14475:14486:1 5525:14485:1 5525:2429:1 5525:14488:1 5525:6002:1	52
553	5203	-1157241600	17	14514:14513:1 5203:14514:1 14514:14509:1 14514:14511:1 5203:14510:1 5203:6281:1 5203:6289:1 14514:14516:1 14514:5197:1 5203:6237:1 14513:14506:1 14514:775:1 14512:6636:1 5203:14515:1 5203:14512:1 14514:5202:1	9
554	14517	-1274313600	13	14529:14528:1 14529:14526:1 6187:10012:1 14530:4473:1 14517:14529:1 14529:14530:1 14530:10002:1 14529:14519:1 14528:6187:1 14530:14525:1 14528:7814:1 10012:585:1	12
555	14531	-377481600	10	14541:14537:1 14534:14539:1 14531:14533:1 14531:14540:1 14531:14541:1 14531:14542:1 14542:14532:1 14542:14534:1 14541:14538:1	2
558	14579	-23760000	15	14579:1033:1 14595:14588:1 1033:7500:1 1033:7507:1 14579:14595:1 14583:14609:1 1033:7504:1 14579:14607:1 14579:14583:1 7507:6851:1 7507:14585:1 14607:14603:1 1033:7489:1 14579:14587:1	26
559	5264	102470400	24	5264:14630:1 5403:14632:1 5264:14615:1 5264:5833:1 5264:14648:1 5264:12889:1 14624:14625:1 5308:5263:1 14632:14629:1 5264:14610:1 5264:14624:1 5264:5835:1 5264:14631:1 5263:14633:1 5264:14627:1 5264:5867:1 5264:14558:1 5264:5403:1 5264:5308:1 5264:14628:1 5264:14611:1 5867:5861:1 5264:2448:1	40
561	14702	-546998400	17	14708:14704:1 14713:14708:1 14712:14707:1 14702:2814:1 14702:14711:1 14702:2808:1 14702:14705:1 14702:14714:1 14702:14710:1 14702:14706:1 14712:14703:1 14707:2812:1 14710:14712:1 14710:14709:1 14702:14713:1 14709:13224:1	9
562	2816	-566870400	13	2816:14726:1 2816:2818:1 2818:1225:1 1225:2669:1 14694:2814:1 2815:2804:1 2816:7548:1 2815:2819:1 1225:7545:1 2816:14694:1 7548:2812:1 2818:2815:1	35
563	14737	-551145600	22	14708:14704:1 14742:2669:1 14743:14741:1 14737:2819:1 14714:14743:1 14710:14712:1 14737:14694:1 14702:14710:1 14737:14702:1 14713:14708:1 14743:14705:1 14712:14707:1 14702:14711:1 2819:14742:1 14714:14744:1 14702:14714:1 14710:14709:1 14694:2814:1 14737:14400:1 14707:2812:1 14702:14713:1	28
565	14764	-574819200	37	14798:14775:1 14764:14791:1 14764:14783:1 14764:14788:1 14714:14743:1 14794:14714:1 14714:14786:1 14710:14712:1 14794:14713:1 14794:14797:1 14743:14784:1 14764:14780:1 14764:6906:1 14743:14776:1 14702:14710:1 14764:14798:1 14783:14772:1 14764:14777:1 14798:14796:1 14737:14702:1 14786:14781:1 14713:14708:1 14743:14705:1 14780:6907:1 14798:14787:1 14714:14744:1 14764:14785:1 14798:14782:1 14798:147…	62
566	14522	-696988800	17	14522:14849:1 14522:14754:1 14843:14756:1 14402:2250:1 14848:14843:1 14522:14844:1 6933:14848:1 6933:13259:1 14843:14403:1 6933:13254:1 14522:14846:1 14848:14847:1 13259:7549:1 14843:14845:1 14754:14402:1 14522:6933:1	8
567	10821	-91670400	10	14866:14479:1 14866:14865:1 14865:14867:1 10821:14866:1 14865:14871:1 14865:10847:1 14871:7470:1 14865:14874:1 10821:14873:1	13
569	14901	-230256000	63	6466:14923:1 14901:14957:1 14938:14939:1 14901:15048:1 14956:14953:1 14939:6466:1 14934:14948:1 14901:14968:1 15049:14918:1 14901:14946:1 14968:14966:1 14901:14969:1 14950:896:1 14965:14931:1 15049:14927:1 14918:14929:1 14953:14935:1 14901:892:1 14901:14919:1 14931:14920:1 14945:14936:1 14962:14933:1 14956:14940:1 14901:14970:1 14968:14903:1 14954:14964:1 14901:14963:1 14901:14974:1 14935:14941:1…	94
570	15052	-264470400	30	15059:15057:1 15054:15065:1 15059:15086:1 15059:15063:1 15057:15082:1 15052:15059:1 15072:15070:1 15059:15058:1 15092:15074:1 15092:15072:1 15083:15076:1 15078:15092:1 15052:15084:1 15063:15054:1 15076:15078:1 15072:15073:1 15057:15083:1 15064:15080:1 15086:15071:1 15077:15066:1 15072:15088:1 15077:15079:1 15052:15053:1 15052:15081:1 15086:15077:1 15052:15069:1 15072:15075:1 15052:15085:1 15052:1…	18
571	15099	-291945600	15	15099:15105:1 15085:14423:1 15099:15064:1 15099:15101:1 15103:15102:1 15099:15100:1 15085:14421:1 15099:14422:1 15105:15104:1 15099:9699:1 15099:15085:1 15099:15103:1 15099:14426:1 15100:14416:1	6
572	15109	227750400	11	15117:15110:1 15121:15120:1 15116:15117:1 15109:15118:1 15109:15112:1 15119:15116:1 15109:15119:1 15109:15114:1 15119:15121:1 15120:15113:1	2
573	14541	-269740800	29	14541:15134:1 14901:14933:1 14541:15141:1 14901:14946:1 14541:15122:1 14541:15139:1 14541:15136:1 15137:14969:1 14541:15143:1 14541:14537:1 14541:15142:1 14958:15138:1 14958:14956:1 14541:14901:1 14901:14966:1 14541:15137:1 14541:15135:1 14541:14538:1 15138:15130:1 14947:14938:1 15141:14958:1 14538:14536:1 15138:14934:1 14901:14967:1 14541:15154:1 14541:14535:1 14901:14947:1 14541:15140:1	26
574	14588	47174400	17	7462:7444:1 14588:15170:1 1041:1043:1 7498:15168:1 14588:1041:1 14588:14725:1 1041:7498:1 14683:15167:1 15166:5654:1 1043:15165:1 14683:15157:1 14681:15156:1 1041:15166:1 14588:7462:1 7498:14683:1 14588:14681:1	12
575	7470	47174400	10	7470:14655:1 15175:15174:1 7470:5264:1 7470:14868:1 7470:14877:1 7470:15204:1 7470:15175:1 7470:15183:1 15175:15176:1	39
576	15206	-327628800	14	15214:15213:1 15207:15214:1 15052:15083:1 15215:15211:1 15214:15052:1 15207:15209:1 15212:15210:1 15207:15215:1 15213:15212:1 15206:15207:1 15214:15208:1 15083:15078:1 15052:15064:1	11
578	14867	1209600	11	14867:15262:1 15265:15268:1 14867:15265:1 15265:15264:1 14867:15261:1 15264:15260:1 15259:15266:1 14867:15259:1 14867:15258:1 15261:15267:1	2
579	15287	460166400	12	15287:15290:1 15287:15310:1 15287:15308:1 15290:15313:1 15287:15291:1 15287:15314:1 15290:15315:1 15315:15312:1 15287:15311:1 15287:15289:1 15314:15201:1	20
580	14871	39312000	13	15329:14877:1 7448:15322:1 15329:5264:1 14871:7448:1 7470:14868:1 15176:15325:1 14871:15326:1 14871:7470:1 14871:15329:1 7448:15174:1 15174:15323:1 7470:15176:1	18
588	15487	266716800	13	15496:15495:1 15489:15503:1 15503:15491:1 15487:15493:1 15503:15500:1 15489:14207:1 15487:15497:1 15487:15496:1 15495:15489:1 15487:15494:1 15495:15499:1 15495:15490:1	11
589	10228	216864000	12	14205:15508:1 15483:15335:1 10228:15475:1 15512:15509:1 15430:15429:1 10228:15512:1 10228:15483:1 15483:15427:1 15417:15430:1 10228:15417:1 10228:14205:1	10
590	4546	110332800	25	15521:5263:1 4546:15520:1 4546:11387:1 4546:9631:1 4546:5357:1 5357:15535:1 4546:15546:1 15564:15522:1 4546:15538:1 4546:15521:1 4546:15540:1 5357:15564:1 11372:15544:1 4546:10657:1 4546:11372:1 15538:7914:1 15521:15543:1 4546:15536:1 15543:15542:1 4546:15541:1 15541:11837:1 4546:11832:1 4546:11369:1 4546:10890:1	43
592	6717	-1196553600	13	9421:12430:1 15607:10006:1 6824:6716:1 6717:15607:1 10004:6824:1 6824:15609:1 6717:12406:1 6717:9421:1 6717:15603:1 6717:15608:1 15609:15606:1 10006:10004:1	3
594	1725	-983577600	23	1725:15644:1 1725:15647:1 1908:15642:1 1903:1916:1 15645:1691:1 15644:15646:1 1926:1903:1 1725:1721:1 1725:12763:1 1725:1908:1 1916:1909:1 1725:1956:1 1725:15648:1 1725:1926:1 1910:15643:1 15645:1783:1 1725:1952:1 1725:1955:1 1725:14411:1 1725:15645:1 15647:1910:1 1725:1924:1	33
595	15649	-1073001600	12	12765:1502:1 15649:10033:1 12770:12765:1 15649:15650:1 15649:15653:1 1503:1731:1 10033:1503:1 1731:1725:1 15649:12770:1 1503:1959:1 15649:15654:1	12
597	15632	-637891200	10	1750:15675:1 15674:1109:1 15671:1750:1 15632:15674:1 1750:1838:1 15632:15672:1 15632:15671:1 15671:1529:1 15674:1110:1	2
598	15683	-199929600	10	13148:15689:1 13148:15688:1 15693:15690:1 15685:15693:1 13148:15692:1 15683:15684:1 13148:15685:1 13148:15687:1 15683:13148:1	2
600	12838	-393379200	19	15725:15714:1 15726:12869:1 12838:15723:1 15726:15727:1 12838:12845:1 15723:15722:1 15718:15715:1 15713:15720:1 15718:15725:1 15727:15721:1 12838:15719:1 12838:15717:1 15725:15713:1 12838:2617:1 12838:15716:1 12838:15718:1 12838:15724:1 12838:15726:1	0
603	15829	212976000	10	15829:15871:1 15829:15843:1 15829:15840:1 15829:15845:1 15829:15846:1 15829:15841:1 15829:15844:1 15829:15847:1 15829:15830:1	37
604	10021	-1065139200	12	15898:677:1 15896:15898:1 15900:1369:1 1369:1363:1 15901:15897:1 10021:15899:1 10021:15895:1 10021:15901:1 1369:1364:1 10021:15896:1 10021:15900:1	26
606	15908	-467078400	15	15916:15914:1 15914:15909:1 15908:15916:1 15908:12417:1 15908:14077:1 15912:10799:1 15908:12087:1 15908:15924:1 15908:15913:1 15914:15911:1 15908:15910:1 15908:15912:1 15908:15915:1 15908:12036:1	83
607	14395	-528681600	92	15996:15997:1 14395:16030:1 15992:11440:1 14395:16049:1 16000:16001:1 14395:11511:1 16021:16018:1 14395:16037:1 15994:16016:1 14395:16041:1 16041:16020:1 1108:16025:1 16052:11460:1 14395:16039:1 16011:11479:1 16016:16008:1 16031:16038:1 15995:16002:1 15993:15998:1 14395:16047:1 16049:16027:1 14395:15999:1 15995:16005:1 16036:16044:1 1108:16066:1 1532:1108:1 14395:16036:1 15995:6699:1 16049:16048:…	72
610	16051	-503712000	12	16051:16177:1 16179:2615:1 16051:16179:1 16051:15995:1 16001:15987:1 15993:14851:1 16179:16045:1 16179:16180:1 16051:15993:1 15993:16001:1 15993:16003:1	3
611	16145	-528681600	15	16202:16201:1 16200:16198:1 16145:16202:1 14668:12420:1 16171:16143:1 16145:16204:1 16202:16199:1 16199:16200:1 16145:16171:1 16171:16174:1 16145:6215:1 16145:14668:1 6215:7320:1 16145:6217:1	11
612	15889	-596937600	27	15889:16216:1 16224:16132:1 15889:7427:1 15889:12540:1 15876:15888:1 15887:16220:1 15889:15884:1 15885:16225:1 16224:15876:1 15889:16224:1 16229:16218:1 15887:15874:1 15889:16228:1 16215:16219:1 16230:15885:1 15889:16226:1 16229:16230:1 15889:16229:1 16229:15887:1 16222:16221:1 15889:16215:1 16215:16213:1 15885:16222:1 16226:16217:1 15885:16223:1 15889:16227:1	31
613	10033	-1028332800	18	10033:1724:1 10033:16272:1 10033:16289:1 10033:16291:1 16292:1745:1 16273:2590:1 10033:1503:1 10033:11563:1 1696:16290:1 11572:16292:1 1926:11572:1 1724:1962:1 10033:11575:1 16272:1696:1 10033:11562:1 1962:1926:1 10033:16273:1	18
614	10036	-1040169600	25	10033:2590:1 12444:16317:1 11533:16320:1 10033:16289:1 12444:16299:1 10033:16272:1 11565:11533:1 1724:1962:1 1503:1956:1 12444:10033:1 10036:1502:1 1956:16319:1 11565:14409:1 10033:1503:1 16289:2595:1 11533:1714:1 11565:10035:1 10036:16315:1 10033:1724:1 10036:12444:1 10036:16318:1 1714:9596:1 10036:11565:1 16317:1691:1	38
615	10054	-1246665600	20	3626:6831:1 3626:585:1 3626:6161:1 10054:16363:1 10054:16349:1 10054:16364:1 10054:3187:1 10054:16365:1 10054:16366:1 10054:3627:1 10054:16371:1 10054:16370:1 10054:7433:1 10054:16367:1 10054:3626:1 10054:3636:1 10054:16369:1 10054:245:1 16349:16368:1	34
616	10056	-1246665600	17	10056:16349:1 6164:6149:1 10056:3627:1 16349:5560:1 10056:3187:1 16349:585:1 10056:16367:1 6946:6164:1 10056:6172:1 16349:3475:1 7414:6946:1 6164:16346:1 10056:10054:1 16349:16368:1 16367:10048:1 10056:7414:1	4
618	10057	-1257206400	13	10057:16384:1 16384:9828:1 10057:16382:1 10057:6946:1 10057:10054:1 10057:6148:1 10057:10022:1 10057:16383:1 10054:245:1 10057:6791:1 10057:16347:1 9828:9830:1	4
619	10058	-1198022400	11	10002:10007:1 10058:5492:1 10041:10052:1 10039:10045:1 10058:9421:1 12432:10002:1 10058:10039:1 10002:14854:1 9421:12432:1 10058:10041:1	0
620	16385	-24796800	11	16388:16390:1 16385:16388:1 16385:16389:1 16385:16399:1 16385:16396:1 16399:16401:1 16389:16405:1 16385:16402:1 16385:16403:1 16385:16404:1	12
621	16408	-214617600	12	16408:16412:1 16408:16418:1 10815:3937:1 16418:10815:1 16414:16416:1 16418:16419:1 16412:16417:1 16408:16413:1 16418:16414:1 16419:16415:1 16414:10984:1	13
622	14963	-197337600	10	14963:16430:1 16432:15123:1 14963:16435:1 16433:16436:1 16431:16434:1 14963:16432:1 14963:16433:1 14963:16431:1 14963:15132:1	13
623	16450	436492800	11	16467:16462:1 16453:16452:1 16450:16468:1 16452:16459:1 16467:16463:1 16450:16467:1 16459:16466:1 16450:16453:1 16450:16465:1 16467:16464:1	14
624	5017	394329600	12	5017:16478:1 5013:5012:1 5017:5005:1 16477:16476:1 5024:5013:1 5017:5024:1 5010:5008:1 5017:5010:1 5017:5022:1 5008:5007:1 5010:16477:1	7
627	16589	-536457600	14	16579:952:1 16588:16595:1 16589:16599:1 16589:16600:1 16589:16576:1 16589:16598:1 952:16597:1 952:16601:1 16589:16579:1 16589:16596:1 16588:16602:1 16600:16588:1 16601:16587:1	6
629	2250	-631152000	52	2250:16661:1 2250:16637:1 1529:3502:1 16640:5987:1 16676:16678:1 2250:16653:1 16640:16634:1 2250:16676:1 2250:16670:1 2250:16673:1 16651:11483:1 16659:1760:1 16667:16650:1 2250:16655:1 16660:16645:1 16678:16662:1 16659:16646:1 16640:16658:1 16657:16648:1 16679:16659:1 16638:6232:1 16641:16649:1 2250:16677:1 16671:16680:1 2250:1529:1 2250:16667:1 16641:12297:1 2250:16672:1 16672:16675:1 16641:1663…	58
631	11794	-1085011200	10	12770:16762:1 11794:16761:1 16764:16759:1 11794:16763:1 16762:1503:1 16762:1502:1 11794:16764:1 11794:12770:1 11794:16765:1	1
632	16671	-599616000	20	16671:16792:1 16803:13657:1 16671:16796:1 16671:16680:1 12565:16803:1 16671:16800:1 16671:16795:1 16804:12565:1 16671:16799:1 16671:16804:1 16671:16802:1 16671:16794:1 16671:16805:1 16800:9602:1 16803:16797:1 16671:16793:1 16798:16662:1 16671:16801:1 12565:16798:1	25
634	15833	615254400	137	15833:17042:1 15833:17105:1 17081:17064:1 15377:17126:1 15833:17039:1 17265:17043:1 15833:17109:1 15833:17071:1 15833:17312:1 15833:17112:1 15833:17267:1 15833:17142:1 15833:17271:1 17084:17040:1 15833:16508:1 17271:17248:1 15833:17308:1 15833:17041:1 15833:17141:1 15833:17049:1 15377:17134:1 15833:17211:1 17311:17309:1 15833:17057:1 15833:17044:1 15833:17243:1 17267:17098:1 15833:17161:1 15833:1…	405
635	6089	-468288000	42	17370:17369:1 15910:10799:1 17381:17380:1 6089:17367:1 16294:17368:1 6089:17383:1 17370:15913:1 17402:17356:1 17377:17372:1 17367:6079:1 17373:17393:1 17402:17401:1 16294:17362:1 16294:15910:1 6089:17378:1 17376:17363:1 17357:16063:1 17363:17375:1 17365:17402:1 17368:17365:1 17377:16294:1 17368:17376:1 6089:12087:1 17369:17359:1 16294:17361:1 6089:17385:1 6089:17357:1 17365:17358:1 17365:17381:1 …	23
636	17416	-596937600	22	12541:16262:1 17416:12031:1 17416:17438:1 17436:17435:1 13461:17433:1 17416:7429:1 17416:17436:1 17416:7428:1 17416:15886:1 17416:10802:1 16262:15880:1 10802:15908:1 17439:1135:1 17416:13461:1 17416:17429:1 17436:12542:1 17416:17439:1 17436:10801:1 16262:17434:1 17416:17437:1 7428:12541:1	167
637	16821	-1113868800	19	16821:15705:1 16821:17568:1 7554:13474:1 17568:7556:1 16821:16822:1 17566:17562:1 16822:16363:1 7554:13473:1 13473:17566:1 16363:17565:1 16363:4220:1 17565:17563:1 7556:7554:1 17566:17561:1 7554:10191:1 16822:17564:1 16821:17567:1 17566:4272:1	22
640	17580	162864000	79	17644:17626:1 17678:17657:1 17580:17648:1 17687:17652:1 17635:17643:1 17644:15497:1 17580:17638:1 17693:17687:1 17693:17663:1 17656:17645:1 17693:17676:1 17638:17683:1 17687:17667:1 17667:17662:1 17680:17635:1 14876:17591:1 17580:17693:1 17693:17627:1 17652:17658:1 17691:17629:1 17650:17678:1 17659:14876:1 17656:17642:1 17580:17656:1 17580:17691:1 17580:17586:1 17580:17588:1 17637:17684:1 17693:1…	40
641	2368	-637891200	10	17713:2787:1 17717:17719:1 2368:17718:1 17715:17713:1 17717:2337:1 17718:17717:1 17715:17716:1 2368:17714:1 17718:17715:1	21
642	17757	-1191369600	12	1976:17761:1 17757:6344:1 1976:17760:1 17759:17758:1 17761:7333:1 17757:10046:1 17757:17759:1 7333:268:1 17759:1976:1 1977:4197:1 1976:1977:1	4
644	1112	-378691200	24	17821:17814:1 1112:17784:1 17815:17811:1 17814:17804:1 1112:17821:1 1112:15918:1 1112:17817:1 17821:17785:1 1112:1211:1 1112:17820:1 17833:17823:1 1112:10133:1 1112:17824:1 1112:17827:1 1112:17822:1 17827:17828:1 1112:1170:1 1112:17819:1 1112:17833:1 1112:17818:1 17815:17816:1 1112:17815:1 1112:6082:1	33
645	17439	-588038400	12	17439:12036:1 7427:15888:1 17439:15884:1 17439:1135:1 1136:17846:1 17439:1136:1 17439:12540:1 15885:16225:1 17439:10801:1 17439:15885:1 17439:7427:1	39
646	16381	-1048118400	11	17864:11824:1 16381:11825:1 16381:15895:1 16381:17561:1 16381:17861:1 11824:1366:1 16381:17864:1 15895:17564:1 16381:11826:1 16381:17865:1	10
647	16382	-1156032000	22	17871:16821:1 7554:13474:1 17872:7554:1 7554:10191:1 17872:17565:1 17871:17872:1 13473:17566:1 17565:17563:1 16821:17568:1 17566:17562:1 17868:17561:1 7554:13473:1 16363:4220:1 17871:17870:1 16382:17867:1 17568:7556:1 16821:16822:1 16822:16363:1 16382:17871:1 17566:17868:1 17872:10021:1	26
648	16383	-1225670400	14	16369:17874:1 16346:4220:1 17875:16345:1 16383:17877:1 16383:9819:1 16383:6832:1 6832:16346:1 17875:4223:1 16383:17873:1 16383:17876:1 16383:6366:1 16369:17875:1 16383:16369:1	0
649	16384	-1249257600	10	9830:3367:1 16384:17881:1 16384:9828:1 16384:17880:1 16384:4261:1 16384:16821:1 16384:9820:1 3367:7637:1 9828:9830:1	5
650	16126	-264470400	10	16126:17888:1 16126:16121:1 16126:16128:1 17806:17884:1 17886:16117:1 16126:17886:1 16126:17887:1 17885:17806:1 16126:17885:1	9
651	17827	-353894400	11	14831:17919:1 17827:17914:1 17902:17921:1 17827:17903:1 17827:17902:1 17827:17917:1 17921:17918:1 17827:14831:1 17827:17828:1 14831:17922:1	24
652	17929	190512000	31	17929:17931:1 17929:17977:1 17929:17974:1 17991:17981:1 17935:17968:1 17983:17976:1 17929:17978:1 17929:17988:1 17971:17970:1 17929:17989:1 17987:17984:1 17991:17975:1 17929:17990:1 17929:17991:1 17936:17937:1 17968:17969:1 17987:17985:1 17937:17935:1 17929:17932:1 17929:17986:1 17987:17982:1 17971:17979:1 17929:17983:1 17975:17967:1 17929:17987:1 17931:17980:1 17975:17930:1 17982:17999:1 17929:1…	45
653	18004	-253929600	31	18004:18037:1 18032:18005:1 18004:18175:1 18045:18040:1 18004:17754:1 18039:18035:1 18080:18045:1 18175:18176:1 18004:3563:1 18173:18042:1 18004:18044:1 18004:18038:1 18037:18009:1 18042:18043:1 18176:18032:1 18175:18047:1 18042:10567:1 18037:4788:1 18080:18174:1 18004:18036:1 18004:18080:1 18004:18046:1 18043:18034:1 18176:18041:1 18040:18172:1 18047:18173:1 18032:18039:1 18004:18054:1 18004:180…	226
656	18032	-152668800	25	18035:13197:1 18032:4788:1 18039:18302:1 18032:18005:1 11338:18008:1 18039:18035:1 4788:18308:1 13197:18294:1 18008:5262:1 18033:18298:1 18307:18296:1 18039:18301:1 18032:11338:1 18039:18299:1 18300:18033:1 18032:18307:1 18032:11332:1 18298:18293:1 18300:18303:1 18032:18325:1 13197:18295:1 18032:18039:1 18032:18300:1 18308:18297:1	42
659	6954	-242092800	12	18218:18216:1 16736:18217:1 6954:18232:1 18218:14079:1 6954:18349:1 18232:18241:1 6954:18218:1 6954:14549:1 18240:16736:1 18241:18240:1 18218:6952:1	10
661	11427	-296006400	12	18364:18362:1 11427:18359:1 11427:18363:1 18365:18364:1 11427:18361:1 11427:18365:1 18366:7819:1 18363:18360:1 11429:11323:1 11427:18366:1 18360:11429:1	2
664	18455	-206668800	16	18455:18176:1 18039:18301:1 18039:18035:1 18035:13197:1 18455:18042:1 18455:18175:1 18176:18032:1 18301:18456:1 18042:10567:1 18458:18459:1 18455:18040:1 18032:18005:1 18032:18039:1 18005:8940:1 18455:18458:1	27
666	6944	-1242777600	12	15607:10046:1 10046:10042:1 16349:10017:1 6943:261:1 261:18481:1 16349:6943:1 6944:15607:1 10046:9994:1 6943:585:1 6944:16349:1 261:6160:1	10
667	2782	-1078272000	18	18483:16147:1 2782:2774:1 6926:2775:1 16147:12433:1 6949:278:1 278:1230:1 2782:18483:1 12433:1503:1 2782:2773:1 12433:6949:1 2777:6926:1 1230:18487:1 12433:11575:1 2777:18489:1 2773:2777:1 12433:1502:1 18489:18488:1	10
668	18514	404956800	20	18514:18517:1 18514:18519:1 18523:18555:1 18514:18559:1 18514:13756:1 18523:18561:1 18514:18521:1 18514:18190:1 18514:18516:1 18514:18523:1 18514:18518:1 18514:18207:1 18514:18562:1 18514:18563:1 18519:16565:1 18514:18560:1 18514:18520:1 18521:5314:1 18514:18522:1	38
670	18624	-167184000	12	18624:18631:1 18624:18633:1 18634:12082:1 18627:18625:1 18630:18628:1 18624:18629:1 18634:18632:1 18624:18626:1 18624:18630:1 18624:18627:1 18624:18634:1	9
671	18646	384998400	15	18698:18703:1 18646:18697:1 18705:18700:1 18646:18647:1 18701:18695:1 18646:18704:1 18703:18701:1 18647:18702:1 18646:18706:1 18701:18699:1 18646:18708:1 18647:18705:1 18646:18707:1 18705:18698:1	51
672	6084	-213148800	13	6084:18716:1 3348:3351:1 6084:11324:1 18720:18713:1 6084:18719:1 6084:18718:1 6084:3348:1 18720:18717:1 6084:18721:1 18714:18720:1 18720:18715:1 6084:18714:1	14
674	2746	-1209772800	13	1240:555:1 1245:542:1 1243:1239:1 2746:1240:1 1243:18734:1 555:576:1 576:2302:1 555:4471:1 555:539:1 1240:1243:1 1240:1242:1 2746:1245:1	1
675	18210	-767923200	10	18210:18764:1 18770:18760:1 18210:18763:1 18770:18761:1 18763:18770:1 18210:18768:1 18768:18771:1 18210:13386:1 18763:18762:1	4
678	3752	-1042848000	15	4214:1716:1 3752:11798:1 3752:18825:1 3752:4214:1 3752:18823:1 3752:1502:1 3752:11799:1 18828:18827:1 3752:18829:1 3752:18831:1 3752:18826:1 18828:18824:1 11799:18828:1 18825:1503:1	3
679	18832	-47088000	10	18837:18833:1 18832:18836:1 18837:18835:1 18833:18834:1 18842:18843:1 18836:18837:1 18836:18840:1 18843:18841:1 18834:18842:1	4
681	7288	-314409600	14	7288:2526:1 7288:8561:1 7288:2666:1 2526:2552:1 7288:18883:1 7288:7819:1 2526:2548:1 7288:18878:1 2526:2550:1 2552:2543:1 2526:2554:1 2666:18879:1 2552:2538:1	9
684	4799	-99705600	16	13531:14330:1 4799:10565:1 14334:4812:1 14334:3697:1 4799:10626:1 4799:14336:1 4799:18030:1 4812:14335:1 4799:13531:1 4799:18901:1 4799:14334:1 7858:9061:1 18901:7858:1 7858:18904:1 4799:18900:1	32
685	2538	-159321600	20	4786:2536:1 2538:11700:1 4800:4798:1 2538:4835:1 2528:3552:1 2538:3555:1 2538:18908:1 2538:2537:1 2538:4786:1 2538:18909:1 4798:4794:1 2536:2529:1 2538:3554:1 4786:2535:1 2536:4793:1 2538:4838:1 4786:4800:1 2538:3565:1 3554:2528:1	23
687	2543	-167184000	23	2533:4791:1 18926:18925:1 4800:11585:1 18923:4792:1 4786:2533:1 4795:18923:1 4840:18927:1 2543:4818:1 4840:4800:1 2543:4786:1 4818:4772:1 4800:4795:1 2543:4835:1 2543:4826:1 2543:4840:1 2543:18926:1 4800:4798:1 4794:18922:1 11585:18924:1 4786:2529:1 4840:4796:1 4798:4794:1	11
688	18941	115689600	23	18968:18963:1 18941:18967:1 18969:18964:1 18964:18962:1 4783:18968:1 18972:18973:1 18941:18972:1 18941:4789:1 18972:7820:1 18941:18944:1 18941:4783:1 18941:5190:1 18974:4878:1 18962:9070:1 18964:18965:1 18972:18974:1 4878:4892:1 18973:18966:1 18973:18969:1 18973:18940:1 4783:18961:1 18940:18960:1	27
690	14334	31536000	19	4603:18999:1 14334:4812:1 14334:3697:1 19001:8973:1 3697:3724:1 19001:14337:1 4812:14335:1 3697:4602:1 14334:19000:1 4780:14332:1 13081:4666:1 19001:5704:1 5777:13081:1 8973:5777:1 3724:4603:1 14335:4780:1 19001:5726:1 14335:19001:1	10
692	3945	23587200	14	5744:10759:1 19004:13081:1 3945:8973:1 3945:19005:1 5704:10758:1 4812:14332:1 3945:19004:1 3945:10617:1 13081:5744:1 10555:5704:1 3945:4812:1 3945:3729:1 3945:10555:1	4
694	4812	41904000	10	4812:14338:1 13081:10759:1 4812:14335:1 4812:18999:1 13081:4666:1 4812:14332:1 4812:14337:1 5777:13081:1 4812:5777:1	9
695	4814	328665600	10	9463:4777:1 4814:19013:1 12613:9444:1 4814:9463:1 4814:4778:1 4777:12623:1 4814:12613:1 12613:19014:1 4778:19010:1	12
696	19027	339206400	24	19031:19077:1 19027:19067:1 19043:19045:1 19031:19029:1 19033:19037:1 19027:19032:1 19077:13799:1 19027:19033:1 19027:19047:1 19027:19041:1 19027:19034:1 19043:19078:1 19047:19038:1 19043:19028:1 19027:19039:1 19027:19046:1 19033:19043:1 19027:19044:1 19029:19066:1 19033:19040:1 19078:19031:1 19027:19048:1 19027:19030:1	32
697	17930	276048000	34	19085:19118:1 6629:19114:1 17930:19107:1 19112:19104:1 17930:19123:1 17930:19085:1 19125:19117:1 17930:19125:1 17930:19122:1 17930:19120:1 19085:19100:1 19123:19081:1 19121:19105:1 19112:19111:1 19124:19109:1 17973:19086:1 19087:19097:1 19085:19110:1 19125:19119:1 17930:19084:1 17930:6629:1 17930:19124:1 17930:19108:1 17930:19121:1 17973:17956:1 17930:19113:1 19122:19112:1 17930:7086:1 19125:1797…	62
698	10799	-378691200	14	10799:10176:1 10799:19182:1 10799:1257:1 10799:16256:1 10799:3981:1 10799:12460:1 10799:19183:1 10799:17430:1 10799:19194:1 10176:11301:1 10799:16257:1 10176:2133:1 10799:19181:1	13
700	19218	-253929600	11	19228:19225:1 19218:19233:1 19218:19229:1 19218:2148:1 2148:19232:1 19218:19237:1 19231:19228:1 19231:19230:1 19229:6105:1 19218:19231:1	55
701	19274	-545788800	10	16051:16045:1 14395:16051:1 14395:16033:1 14395:16052:1 19274:14395:1 15995:16001:1 16052:11460:1 14395:16044:1 16051:15995:1	5
702	19275	-504921600	10	19275:21:1 19275:6232:1 19275:19279:1 19275:10972:1 19275:19277:1 19275:19299:1 19275:19278:1 19275:7319:1 19275:19280:1	30
704	19313	-427507200	26	15214:15213:1 19338:19331:1 19313:19327:1 19338:19314:1 15207:19317:1 19336:19340:1 19313:19343:1 19349:19321:1 19316:19330:1 19336:19349:1 15207:15214:1 19313:19348:1 19335:19338:1 19315:19336:1 15206:15207:1 19336:19322:1 19335:19315:1 19313:19319:1 19315:19339:1 19319:19335:1 19338:19333:1 15207:15215:1 19321:15206:1 19314:19324:1 19321:19316:1	35
705	19401	-228873600	10	19401:19408:1 19412:19406:1 19401:19411:1 19401:19412:1 19401:19410:1 19401:19409:1 19401:19402:1 19401:19413:1 19401:19407:1	19
707	12378	-1092960000	12	12378:9970:1 12765:1502:1 12765:1503:1 12378:19470:1 5556:12773:1 19474:19473:1 9970:5556:1 19470:19472:1 12378:19474:1 12769:12765:1 5556:12769:1	2
708	9442	-1163721600	20	9442:19484:1 9442:19483:1 19486:19479:1 19476:11560:1 11560:3883:1 9442:19485:1 19474:19478:1 9442:19482:1 19487:19480:1 9442:12378:1 19483:9970:1 19487:19476:1 12378:19474:1 9442:19486:1 19478:19477:1 9442:19481:1 9442:561:1 9970:9968:1 19485:19487:1	5
710	19523	506131200	12	19538:19540:1 19523:19533:1 19523:19532:1 19539:19538:1 19536:13726:1 19536:13987:1 19523:19539:1 19523:19535:1 13987:19534:1 19535:19537:1 19538:19536:1	11
713	19584	-1015113600	11	19584:19602:1 1716:1936:1 1767:19589:1 19602:1783:1 1716:1963:1 1716:19593:1 19593:1767:1 19584:19605:1 19584:1716:1 19584:19606:1	11
715	4214	-1013904000	14	19641:19631:1 4214:1716:1 1963:19645:1 1716:1963:1 4214:19630:1 19645:1783:1 19629:19632:1 19630:19629:1 4214:19644:1 19629:19643:1 4214:19641:1 19645:19639:1 19644:19637:1	14
717	19592	-1051920000	10	19592:19622:1 19622:19606:1 19592:19672:1 3752:1503:1 3752:1502:1 19592:19666:1 19666:1783:1 19606:1931:1 19592:3752:1	9
718	19593	-994204800	10	19593:19676:1 19675:1783:1 19593:1767:1 19593:19678:1 19676:19677:1 1767:19675:1 19593:18824:1 19593:1931:1 19678:19673:1	5
720	19596	-1104537600	11	19595:11793:1 19682:19690:1 19595:19687:1 3752:1503:1 3752:1502:1 19690:19689:1 1503:1764:1 11793:3752:1 11793:19682:1 19596:19595:1	9
721	3554	-81302400	15	19707:19706:1 19694:19711:1 3554:19705:1 3554:3548:1 2528:3552:1 3554:11403:1 19695:19708:1 19695:3549:1 19699:19694:1 19708:19707:1 3554:19696:1 3548:19695:1 3554:19699:1 3554:2528:1	28
722	7542	-553737600	15	19717:2819:1 19717:7545:1 2473:2476:1 2479:2473:1 19717:14709:1 14742:19716:1 2819:14742:1 2819:2812:1 7542:14787:1 16735:2479:1 7542:16735:1 2476:14842:1 7542:19717:1 14709:13224:1	18
723	19729	-561686400	13	19729:16735:1 2473:2476:1 19729:14702:1 19729:19731:1 16735:2473:1 14702:14710:1 19731:2819:1 19729:1225:1 19729:19730:1 14710:14709:1 14710:2812:1 14709:13224:1	8
725	13254	-661478400	11	13254:13261:1 13261:7565:1 19739:7542:1 13254:13429:1 19737:1226:1 13254:19739:1 13254:19740:1 19739:19738:1 7565:19737:1 1226:1225:1	2
726	13259	-651110400	41	13259:19763:1 9604:2264:1 19743:19755:1 13259:19768:1 19750:19743:1 19750:19762:1 19749:19753:1 19751:19770:1 6924:2820:1 2264:16671:1 19752:19767:1 9601:19746:1 13259:19750:1 13259:19764:1 19752:19765:1 19759:1226:1 13259:19744:1 16671:16680:1 2264:6924:1 19755:19745:1 13259:9604:1 13259:9601:1 13259:19751:1 19770:2250:1 13259:19760:1 19769:19757:1 19750:13251:1 13259:19771:1 9604:19761:1 19770:…	6
727	13199	-89942400	13	19775:19777:1 13199:19776:1 13199:14579:1 13199:19774:1 14579:1033:1 13199:13202:1 13199:13203:1 13199:19778:1 13178:19775:1 13203:2484:1 13199:13181:1 13202:13178:1	4
728	13200	-107568000	14	1033:7502:1 13199:2484:1 13199:14579:1 14579:1033:1 14724:14588:1 2827:19776:1 13202:13178:1 1033:2478:1 13200:14724:1 13199:13181:1 2827:13202:1 13200:13199:1 13200:2827:1	21
729	14850	-147830400	14	13199:2484:1 13199:14579:1 13199:19774:1 14579:1033:1 14850:2840:1 13199:13178:1 19789:19788:1 14850:2917:1 14850:13200:1 14850:19789:1 14850:19790:1 14850:13205:1 13205:13199:1	2
730	19793	-232934400	10	19793:19795:1 19793:11348:1 19793:2537:1 11348:15573:1 11348:15570:1 19793:17499:1 19793:19796:1 19793:19797:1 19793:8099:1	16
733	19828	541555200	10	19828:19861:1 19828:17117:1 19828:19855:1 19828:19859:1 19860:19858:1 19828:647:1 19861:19860:1 19861:19881:1 19828:19857:1	54
734	19907	-197337600	74	19915:19961:1 19907:19988:1 19907:19983:1 19909:19982:1 19907:19975:1 19915:19966:1 19907:19968:1 19907:19986:1 19907:19955:1 19907:19909:1 19907:20010:1 19908:19965:1 19986:19937:1 19909:19974:1 19907:19981:1 19985:19958:1 19907:19984:1 19907:19967:1 19907:19995:1 19907:19971:1 19907:19941:1 20011:19942:1 19907:19987:1 19907:19989:1 19907:19964:1 19907:19917:1 19909:19928:1 19973:19963:1 19907:1…	59
735	1572	-633830400	23	20082:20071:1 1572:16148:1 1572:20079:1 20068:20081:1 20082:20083:1 1572:20080:1 20074:20069:1 20057:20062:1 20074:20078:1 1572:16669:1 20081:20072:1 16148:20084:1 1572:20073:1 20057:20063:1 20075:20057:1 1572:20068:1 20073:20076:1 20080:20074:1 16148:20085:1 20079:20075:1 1572:20082:1 20063:20061:1	5
736	16148	-614304000	25	20098:20087:1 20092:20063:1 16148:20093:1 16148:20097:1 16148:6477:1 20087:20096:1 20099:20090:1 20096:20091:1 20087:20095:1 20098:20071:1 16148:20084:1 16148:14316:1 16148:20098:1 16148:20088:1 20098:20100:1 20075:20057:1 14316:16634:1 20075:20092:1 20095:20075:1 16148:20089:1 16148:20085:1 16148:20099:1 16148:12322:1 14316:20094:1	3
738	16349	-1241308800	11	16349:14859:1 16349:10017:1 16349:5560:1 16349:16820:1 16349:20160:1 16349:6948:1 16349:6943:1 16349:3475:1 6943:585:1 16349:16368:1	4
741	16173	-322358400	32	16142:17522:1 20240:20220:1 20244:17516:1 16142:20280:1 16142:20245:1 16173:20249:1 20244:20241:1 20252:20239:1 16173:17420:1 19237:19233:1 16142:20215:1 16142:20242:1 16142:20244:1 20252:20204:1 16142:20247:1 20252:20248:1 16173:20195:1 17520:20238:1 16142:20246:1 20194:16140:1 17420:20194:1 16173:20251:1 20246:20196:1 20249:20252:1 20247:17474:1 16257:16142:1 16257:19237:1 20247:20240:1 20248:1…	104
742	16140	-302486400	29	20244:20296:1 20300:20299:1 20243:17475:1 17520:20295:1 20244:17516:1 16142:20245:1 16140:20301:1 17516:17519:1 16142:20252:1 16142:20244:1 20244:724:1 16142:20247:1 16140:20303:1 16140:3981:1 20252:20243:1 16140:16142:1 17519:20298:1 17512:11233:1 20302:17520:1 16140:20300:1 20296:20297:1 20238:20294:1 16140:20287:1 20244:20302:1 20299:20290:1 16140:19191:1 20295:20238:1 20287:17512:1	23
744	5961	-437961600	13	5961:3912:1 5961:20334:1 3908:20333:1 5962:5956:1 5961:20332:1 5961:12308:1 5962:6011:1 12308:3907:1 5961:5962:1 5961:5997:1 5961:16687:1 5961:3908:1	4
746	5703	220924800	14	5751:5839:1 5703:20352:1 5703:5750:1 5703:16427:1 5703:20392:1 5703:20354:1 5703:5751:1 5703:20357:1 5703:5948:1 5703:20358:1 5703:20356:1 5948:5944:1 5703:20355:1	37
747	16202	-477446400	13	16202:16201:1 16198:11221:1 20405:17359:1 16198:16206:1 16202:16199:1 16199:20404:1 16202:20405:1 20404:16198:1 16198:20426:1 16202:20406:1 17359:20403:1 16202:20402:1	69
748	20446	-474854400	11	20451:20449:1 20456:2615:1 20446:20455:1 20446:20454:1 20446:20060:1 20446:20456:1 20451:20457:1 20451:20447:1 20446:20448:1 20446:20451:1	3
749	16648	-501033600	14	16200:20481:1 16648:20484:1 16648:19279:1 19279:16202:1 16648:13232:1 20481:20479:1 16648:18775:1 16199:20480:1 16199:16200:1 20480:20402:1 16200:20483:1 20484:16199:1 16199:20482:1	66
750	16660	-559008000	15	16660:6223:1 16660:20534:1 16660:16372:1 16660:19275:1 16660:16657:1 19275:19279:1 16660:14448:1 16660:16645:1 20534:16792:1 16657:20536:1 16657:20528:1 16660:20531:1 14448:14453:1 16657:20527:1	18
751	2264	-615513600	14	16671:16797:1 2264:20542:1 20543:20539:1 20542:16659:1 16801:20541:1 2264:16671:1 16659:16646:1 2264:20543:1 16671:16798:1 16671:16680:1 2264:6924:1 16671:16801:1 2264:20540:1	9
752	7999	-629942400	12	20563:20564:1 7999:20568:1 7999:20570:1 20554:20555:1 20570:7564:1 7999:20563:1 20564:20554:1 7999:20567:1 7999:20569:1 20568:20565:1 7999:20566:1	32
753	16354	-662688000	15	16354:20597:1 16354:20591:1 16354:1547:1 20594:20592:1 20590:20599:1 20595:20601:1 16354:20590:1 20603:20594:1 16354:20595:1 16354:20598:1 20594:20589:1 20598:20602:1 20591:20603:1 20597:20593:1	5
754	1867	-691632000	10	1867:20606:1 1627:1762:1 1849:1847:1 1867:20612:1 1867:20610:1 1867:20611:1 1867:1627:1 1867:1849:1 1867:9040:1	15
757	2781	-964051200	12	2781:13444:1 2781:9988:1 18487:9972:1 2781:9990:1 1230:18487:1 18487:2776:1 2781:13454:1 2781:1230:1 2781:13455:1 9988:20676:1 2781:13453:1	21
758	16363	-1099440000	11	17561:15898:1 17566:17562:1 16363:17565:1 7554:13473:1 13473:17566:1 16363:7556:1 16363:4220:1 7556:7554:1 17566:17561:1 17566:4272:1	17
759	20682	-14688000	14	5718:20683:1 20682:20695:1 14476:20692:1 20682:5348:1 5725:5718:1 20692:5725:1 20682:20690:1 5718:20691:1 20682:20711:1 20682:14476:1 5348:20688:1 20692:12896:1 20683:20712:1	29
761	2431	-62812800	24	2431:20730:1 5521:20727:1 20736:5303:1 5262:5300:1 20731:20728:1 20730:5271:1 5271:20754:1 4635:4602:1 2431:5521:1 20732:20729:1 20731:5262:1 5521:5270:1 5265:5361:1 20728:20736:1 2431:20731:1 5271:5272:1 5521:4635:1 5521:5380:1 2431:20737:1 2431:20732:1 5262:237:1 5262:5265:1 2431:14479:1	69
764	1965	-449798400	12	1965:14726:1 20308:20322:1 1965:20308:1 20793:20795:1 1965:20791:1 1965:20793:1 1965:20794:1 1965:20789:1 1965:20792:1 20324:20790:1 20308:20324:1	1
766	10986	-52358400	24	20840:20842:1 10986:20808:1 10986:20809:1 10986:17458:1 10986:20802:1 10986:20807:1 20804:7368:1 10986:20826:1 20840:20832:1 20826:15325:1 10986:14479:1 10986:20820:1 20832:20798:1 20826:20840:1 20804:20822:1 17458:17431:1 10986:20805:1 20826:20804:1 16411:20806:1 20842:20839:1 10986:16411:1 10986:20818:1 17431:16426:1	39
768	20231	-122688000	23	20231:20863:1 20863:20861:1 20231:20866:1 20231:20862:1 20231:20858:1 20231:20867:1 20860:20882:1 20231:20865:1 20213:20880:1 20862:20856:1 20231:20857:1 20231:20292:1 20231:20859:1 20231:20864:1 20866:20868:1 20867:20885:1 20859:20853:1 20231:20860:1 20292:20213:1 20861:20854:1 20857:20881:1 20864:20855:1	16
769	20515	-139363200	17	20515:20512:1 20515:20896:1 20892:20888:1 14927:20887:1 20515:20891:1 14927:20525:1 20515:11185:1 20894:14927:1 20515:20893:1 20896:20894:1 20895:20430:1 20515:20890:1 20515:20892:1 20887:20522:1 20892:20889:1 20515:20895:1	8
770	6892	-178675200	14	1474:19794:1 6892:6893:1 6892:18492:1 6892:6888:1 6888:20912:1 6892:20911:1 6892:20918:1 18492:20914:1 18492:20913:1 6892:6872:1 6892:1474:1 6888:6886:1 20918:20917:1	11
772	20926	-167788800	13	20933:19286:1 20934:20933:1 20926:20932:1 20926:20936:1 19286:19283:1 20926:20930:1 20926:20927:1 20926:15903:1 20926:20935:1 20926:20934:1 20933:20929:1 20933:20931:1	6
773	20516	-181094400	10	20516:20515:1 14973:20892:1 20516:20943:1 20516:20517:1 20516:20944:1 20892:20889:1 20516:14973:1 20943:20512:1 20516:20942:1	7
774	19292	-176256000	16	19292:20957:1 20954:19282:1 19292:20951:1 20958:20954:1 20958:20959:1 19292:20961:1 20958:20956:1 20957:20958:1 19292:19571:1 19292:20955:1 19292:20960:1 19571:20952:1 19292:20953:1 20956:20949:1 19292:20950:1	36
778	10836	-267148800	23	20490:6466:1 10836:6470:1 21025:16122:1 10841:21027:1 21026:10827:1 10836:21028:1 10841:10834:1 10841:21026:1 16418:16419:1 10836:19292:1 16419:5976:1 10836:10826:1 10841:17520:1 6470:20490:1 16418:10815:1 10836:16412:1 21026:14944:1 10836:21025:1 10841:16418:1 16419:16415:1 21026:14942:1 10836:10841:1	30
781	21050	-259200000	11	21050:21059:1 21050:21051:1 16122:21056:1 16122:10061:1 21050:21053:1 21050:16122:1 16122:21055:1 21050:21058:1 21050:21057:1 21050:21054:1	17
783	21077	44496000	18	21077:20806:1 5704:5783:1 5704:4598:1 21084:21079:1 21078:21080:1 10589:10616:1 10589:5894:1 21077:10589:1 21084:13566:1 20806:5704:1 21078:21082:1 21077:21084:1 13566:21081:1 5704:10766:1 21077:10912:1 5783:21078:1 21081:5842:1	9
784	14081	-299894400	10	3603:3595:1 14081:15953:1 3603:17578:1 15953:14960:1 3603:16443:1 14081:21093:1 14081:10798:1 14081:21090:1 14081:3603:1	16
785	21100	101001600	18	21100:11291:1 21117:21116:1 21100:21123:1 21100:4084:1 21100:21104:1 21100:21103:1 21100:21105:1 21100:21106:1 21100:21117:1 21117:21118:1 21100:21119:1 21100:21114:1 21100:21111:1 21100:14555:1 21123:21112:1 21117:21113:1 21116:21115:1	15
786	16206	-326160000	12	20425:20494:1 6472:6470:1 16206:20498:1 20425:6472:1 20498:20422:1 16206:6461:1 16206:19811:1 20420:20495:1 6472:20420:1 16206:14954:1 16206:20425:1	27
787	8676	502243200	18	21159:21153:1 8871:21152:1 8871:9228:1 9410:21156:1 8792:8874:1 21154:21155:1 8676:8792:1 8676:21154:1 21153:9410:1 15245:8871:1 8871:21158:1 8676:8922:1 8676:9229:1 8676:21157:1 8792:15245:1 8676:21159:1 8676:9251:1	21
788	21106	101001600	11	21106:21100:1 21106:21172:1 21106:21114:1 21117:21116:1 21117:21173:1 21106:5442:1 21106:21163:1 21116:21115:1 21106:21164:1 21106:21117:1	10
789	7345	101001600	21	21202:21178:1 21180:21205:1 21197:21198:1 7345:21206:1 212:21195:1 7345:21177:1 7345:20990:1 7345:21194:1 7345:21180:1 21205:21197:1 7345:21203:1 7345:21204:1 7345:21038:1 21180:21209:1 21202:21207:1 21198:20155:1 21206:21202:1 7345:21208:1 21204:21200:1 7345:212:1	46
790	21219	448156800	10	21219:7521:1 21219:2952:1 21237:21234:1 21237:21231:1 7521:21237:1 21219:21233:1 21219:21235:1 21237:21232:1 21219:21236:1	15
791	21244	224812800	15	21264:19253:1 21244:21264:1 21244:21246:1 21244:204:1 21244:21260:1 19253:21262:1 21260:21274:1 21244:21263:1 21244:21257:1 21246:21258:1 21244:21272:1 19253:21261:1 21244:21259:1 21244:21245:1	20
792	21276	24796800	11	21276:21277:1 21100:21117:1 21117:21118:1 21100:21106:1 21276:21280:1 21279:21281:1 21279:21278:1 21278:21100:1 21276:21209:1 21276:21279:1	3
793	21282	22204800	14	21282:21284:1 21282:20886:1 21100:21117:1 21283:21100:1 21100:21106:1 21282:21285:1 21283:21277:1 21277:21295:1 21100:21119:1 21282:21293:1 21282:21292:1 21282:21283:1 21284:7685:1	15
797	5800	102470400	16	5875:5892:1 10769:5743:1 5740:21381:1 5800:5856:1 5781:9072:1 5744:5875:1 5800:5744:1 10769:5740:1 5781:10769:1 8840:5885:1 5744:5882:1 5800:5862:1 5781:8840:1 5800:5781:1 9072:5741:1	4
799	21345	590630400	11	21431:21429:1 21345:21436:1 21434:21431:1 21345:15556:1 21345:21433:1 21429:21430:1 21433:21434:1 21429:21426:1 21345:21437:1 15556:21435:1	12
800	9358	602294400	11	9358:21440:1 9358:9356:1 9358:8735:1 9358:9409:1 9358:9230:1 9358:8743:1 21440:9366:1 9366:9365:1 9358:9224:1 9230:9407:1	2
802	16424	118281600	11	16424:20811:1 16424:20442:1 20442:20836:1 20442:20812:1 20803:5703:1 16424:21449:1 16424:5729:1 20812:20810:1 20810:21160:1 20442:20803:1	15
803	20711	116899200	18	20711:20706:1 20706:20686:1 20687:5772:1 20711:20703:1 20711:20720:1 20684:20685:1 20711:20709:1 20706:20707:1 20707:20687:1 20720:21457:1 20699:20713:1 20706:20699:1 20706:20701:1 20711:20712:1 20686:20162:1 20711:20702:1 20162:20684:1	16
804	21458	570672000	15	21458:21465:1 4700:21463:1 9185:21459:1 21458:9185:1 21458:9279:1 21458:21466:1 21459:21467:1 21458:21468:1 21467:4700:1 21458:11864:1 9185:21469:1 21458:21470:1 21458:21464:1 4700:21462:1	2
805	20885	22204800	10	20885:21498:1 21497:21495:1 20885:21496:1 20885:20872:1 21493:21502:1 20885:21494:1 21498:21497:1 21495:21493:1 20885:21492:1	5
806	7295	-445910400	10	21517:12067:1 7295:21517:1 7295:7292:1 7295:18884:1 21517:18886:1 7295:7311:1 7295:7291:1 7295:21518:1 18884:18885:1	15
807	6368	-1157241600	12	10189:3540:1 3540:3148:1 11742:10189:1 3148:12398:1 10189:10192:1 7805:2374:1 6368:11742:1 12398:10191:1 3148:7805:1 6368:597:1 10189:10190:1	4
809	21551	-1216512000	13	17757:1977:1 21551:21557:1 21556:1349:1 21551:21556:1 21551:21552:1 1977:7333:1 21556:17757:1 17757:17759:1 7333:268:1 21551:21555:1 21551:21553:1 21551:21554:1	2
810	3759	157766400	15	21597:3849:1 3759:21608:1 21611:21595:1 3759:21600:1 3759:21597:1 3759:21582:1 3759:21604:1 21582:21576:1 21582:11270:1 3759:21109:1 3759:21601:1 3759:21598:1 3759:21611:1 3759:21566:1	55
811	6766	323395200	26	6766:21741:1 6766:21656:1 6766:21655:1 21628:21692:1 21642:21626:1 6766:21744:1 6766:21642:1 21628:21657:1 6766:21654:1 6766:21742:1 21642:21643:1 6766:21628:1 6766:21641:1 6766:21659:1 6766:21627:1 6766:21658:1 6766:21694:1 6766:21631:1 21656:21640:1 6766:21629:1 21628:7194:1 21626:21733:1 21744:21653:1 21626:21693:1 6766:21630:1	116
813	9824	-611625600	26	9824:21818:1 21817:21802:1 9824:21814:1 9824:19756:1 9824:21800:1 9824:21807:1 9824:21808:1 9824:6207:1 21814:21810:1 9824:21812:1 9824:21813:1 13657:21806:1 9824:21801:1 9824:18775:1 21807:21809:1 9824:21804:1 9824:16800:1 9824:21817:1 9824:16661:1 9824:21815:1 18775:21805:1 9824:13657:1 9824:21803:1 21800:21811:1 21817:21816:1	65
814	21855	-33004800	11	21855:12737:1 21859:21860:1 21860:21861:1 21855:21858:1 12729:7916:1 21860:21856:1 21855:21857:1 21857:21859:1 21855:12729:1 21855:12728:1	1
815	21767	-61948800	13	21865:6771:1 21866:21881:1 21767:21762:1 21865:21775:1 21878:21865:1 21762:21866:1 21767:21765:1 21775:21869:1 21866:21878:1 21765:21784:1 21775:21779:1 21767:21871:1	18
816	13659	-69897600	20	21765:21783:1 13659:21885:1 21766:21866:1 21891:21780:1 21892:21779:1 21783:21782:1 21888:5616:1 5616:21781:1 21766:21765:1 21866:21889:1 21780:21892:1 21775:21869:1 13659:21886:1 13659:21766:1 21783:21888:1 21888:21775:1 21765:21896:1 21889:21878:1 21888:21891:1	16
817	21897	-107568000	29	21897:3764:1 3764:12723:1 12729:7916:1 21897:21899:1 12731:12737:1 21905:21902:1 12734:12725:1 21897:11231:1 21897:21904:1 12725:12729:1 12734:12728:1 12723:12730:1 12734:21900:1 21906:21908:1 21897:21901:1 21897:21914:1 21897:21905:1 12734:12731:1 21898:21916:1 21897:21898:1 12733:21858:1 21898:21915:1 21897:21903:1 21897:21906:1 12733:12734:1 12734:21857:1 21897:21907:1 12723:12733:1	16
818	21773	-146016000	10	21773:13659:1 21767:21765:1 21773:7916:1 21763:21767:1 21773:21763:1 21773:21778:1 21763:21769:1 21773:21770:1 21773:21768:1	6
819	21774	-182908800	18	21774:21772:1 21923:21763:1 21778:21925:1 21774:21926:1 21923:21768:1 21772:21931:1 21923:21927:1 21923:21928:1 21931:21760:1 21763:21769:1 13659:21886:1 21760:21778:1 21763:21767:1 21774:21773:1 21931:21923:1 21777:13659:1 21923:21777:1	12
820	21935	-159926400	12	21935:21938:1 12734:12725:1 21938:21897:1 21906:21855:1 21855:21857:1 21938:21936:1 21897:21906:1 12733:12734:1 21938:21937:1 21897:12730:1 21897:12733:1	3
821	21963	-328838400	18	21986:21981:1 21963:21964:1 21964:21973:1 21984:21980:1 21978:21976:1 21963:21986:1 21981:21967:1 21967:21977:1 21978:21979:1 21983:21974:1 21963:21965:1 21981:21984:1 21981:21994:1 21963:21975:1 21984:21978:1 21980:21983:1 21984:21985:1	28
822	22014	-1050710400	15	8587:2226:1 2226:3291:1 22023:22028:1 22014:22029:1 22014:22015:1 22014:22018:1 22014:6654:1 22015:2860:1 2860:22019:1 22014:6667:1 22014:8587:1 22014:22023:1 22014:22021:1 22021:22031:1	21
825	22090	281318400	46	20026:22225:1 15469:15111:1 22232:22240:1 22090:22233:1 22090:22237:1 22206:22229:1 22092:22218:1 22215:17628:1 22090:22238:1 22236:22207:1 22217:22216:1 22090:22234:1 22236:22095:1 18326:22221:1 15271:22224:1 22232:22097:1 22092:22094:1 20026:22239:1 22229:22217:1 22097:22223:1 20026:22222:1 22236:22197:1 22090:22232:1 22098:22206:1 22236:22226:1 22232:22228:1 22206:22230:1 22097:22236:1 22231:2…	132
827	20776	68256000	10	22289:5264:1 22306:22299:1 22299:22298:1 20776:12882:1 22299:14632:1 20776:22288:1 20776:22306:1 5264:5403:1 20776:22289:1	25
829	12443	-514252800	18	16639:16793:1 22358:22355:1 12443:19742:1 22358:22353:1 22358:22354:1 12443:18774:1 12443:22357:1 12443:16608:1 12443:22351:1 12443:22352:1 11308:2480:1 16608:11308:1 22351:16323:1 22355:22356:1 22354:9717:1 12443:16639:1 22357:22358:1	13
830	12444	-1032393600	30	10033:2590:1 12444:1707:1 1707:1955:1 1503:1948:1 12444:22379:1 12444:11569:1 1926:2595:1 12444:22376:1 22378:16317:1 12444:16299:1 12444:22381:1 12444:22380:1 10033:11563:1 1955:1691:1 22380:1503:1 22381:14411:1 12444:10033:1 16320:22377:1 12444:13455:1 1707:1962:1 12444:22378:1 1503:1923:1 10033:11575:1 12444:22382:1 13455:22374:1 11569:16320:1 1962:1926:1 12444:22375:1 10033:11562:1	23
831	22403	620611200	26	22445:22442:1 22463:22452:1 8602:22427:1 22459:22446:1 22403:22428:1 22403:22462:1 8604:22458:1 22403:8604:1 22463:22459:1 22403:22464:1 22427:22453:1 8604:22460:1 22462:22443:1 22403:22463:1 22459:22445:1 22460:8601:1 22461:8602:1 22403:22451:1 22451:22441:1 22459:22465:1 22403:22461:1 15454:15453:1 8602:22447:1 22459:22454:1 22428:15454:1	47
832	15199	575856000	37	22521:22511:1 15199:22481:1 22521:22403:1 22446:15239:1 22507:22506:1 15199:22521:1 22516:22507:1 8636:22447:1 22519:22518:1 22403:22427:1 22519:22516:1 22520:22482:1 22514:15357:1 22514:8636:1 22521:22522:1 22513:22505:1 22482:22515:1 22463:22459:1 8636:22452:1 15199:22519:1 22511:22510:1 22514:22512:1 22403:22463:1 22515:22513:1 22520:22517:1 15199:8637:1 22513:22509:1 22459:22465:1 22520:15246…	58
834	22546	120700800	20	22604:22606:1 22546:22596:1 22612:22610:1 22546:22592:1 22553:22604:1 22610:22602:1 22553:4084:1 22612:22553:1 22553:22595:1 22546:22605:1 22553:22607:1 22546:22619:1 22597:22593:1 22546:22611:1 22595:22609:1 22593:22612:1 22546:22597:1 22611:22608:1 22553:22603:1	12
835	22623	496972800	11	22623:22670:1 22623:22678:1 22623:22680:1 22623:22676:1 22623:22648:1 22623:22677:1 22623:22649:1 22623:22650:1 22649:22646:1 22623:22679:1	51
836	22684	429753600	11	22699:22706:1 22699:22702:1 22684:22699:1 22702:22705:1 22684:22700:1 22684:22689:1 22705:22709:1 22684:22695:1 22702:22685:1 22705:22696:1	15
837	22710	141868800	62	22710:22759:1 22710:22786:1 22784:22744:1 10384:22747:1 22710:22762:1 22773:22722:1 22710:22745:1 22710:22782:1 22751:10239:1 22710:22783:1 22760:22769:1 22710:22754:1 22761:22788:1 22774:22765:1 22778:22787:1 22710:22770:1 22710:22785:1 22710:22726:1 22785:22761:1 22710:22720:1 22710:22729:1 10239:22742:1 10239:22746:1 22710:22766:1 22766:22826:1 22785:22763:1 22710:22755:1 22710:22777:1 22766:2…	62
841	22899	294364800	12	22899:22905:1 22900:10447:1 22901:22900:1 22899:10454:1 22899:22904:1 22899:22903:1 10454:10452:1 22900:10448:1 22905:10463:1 22904:22901:1 22899:22902:1	6
842	22931	502329600	12	22931:22995:1 22931:22991:1 22991:22950:1 22931:22994:1 22931:22973:1 22972:22971:1 22931:22972:1 22931:22993:1 22931:22974:1 22931:22970:1 22931:22975:1	56
843	22997	386467200	10	23002:23000:1 22997:23002:1 22997:22998:1 23001:22999:1 681:23016:1 681:687:1 23001:681:1 681:23015:1 23002:23001:1	13
844	18289	10368000	12	18289:18147:1 23042:18460:1 18151:23042:1 18289:15347:1 23042:23044:1 23042:23047:1 18289:14700:1 18289:4744:1 18289:18151:1 23042:17576:1 18460:23038:1	5
847	16149	-435456000	11	16149:23089:1 14077:3590:1 14083:14081:1 16149:2481:1 14083:10788:1 2481:14083:1 16149:15911:1 16149:3888:1 14083:20394:1 2481:14077:1	28
848	14075	-242092800	14	14075:22045:1 14075:14079:1 14075:23096:1 23096:18232:1 11342:11337:1 23096:23097:1 23097:6467:1 23097:18219:1 18232:18237:1 14075:11342:1 14075:23095:1 6467:3597:1 14075:21011:1	14
849	3888	-307756800	13	3888:15955:1 3888:6553:1 15955:15917:1 3888:10832:1 3888:10840:1 3888:10834:1 3888:16125:1 3888:17578:1 3888:15919:1 23102:10837:1 3888:23102:1 15955:15923:1	23
851	11359	86745600	12	11589:18969:1 11359:13556:1 11589:18967:1 11359:18929:1 13556:7820:1 11589:23129:1 11589:11595:1 11587:11589:1 18969:18964:1 11359:11587:1 11359:9062:1	3
852	11593	57801600	28	11593:23135:1 11593:14087:1 11397:4595:1 18969:18964:1 23142:18969:1 18964:18962:1 11593:23137:1 13556:23134:1 14087:14089:1 11593:11397:1 18972:7820:1 18969:23144:1 11593:23136:1 14089:11595:1 23137:18944:1 11359:13556:1 11593:23139:1 23143:3734:1 11359:18929:1 11593:23142:1 18969:23143:1 18964:18965:1 11591:23138:1 11593:18972:1 11593:11359:1 23142:18966:1 11593:11591:1	8
855	12433	-1038700800	32	23229:278:1 12433:6949:1 23226:16289:1 13455:23233:1 12433:1502:1 12433:2775:1 6949:11569:1 12433:19688:1 23233:13445:1 12433:23225:1 2781:13455:1 22381:14411:1 12433:12745:1 6949:22381:1 12444:11575:1 12433:11565:1 12433:12444:1 278:13451:1 12433:23229:1 16289:2595:1 23232:9988:1 23230:23235:1 13451:23230:1 11565:10035:1 278:2781:1 13444:23226:1 12433:23227:1 2781:13444:1 12444:1503:1 13445:2323…	12
857	10737	179366400	18	10898:23147:1 10737:23245:1 23244:23241:1 23222:8845:1 10898:23238:1 23241:23242:1 10737:23252:1 23240:10898:1 23244:23240:1 10737:23243:1 8845:23239:1 10898:23223:1 23238:10762:1 23219:23222:1 10737:23219:1 10898:5854:1 10737:23244:1	21
859	23260	-1071792000	13	1503:1960:1 23260:8028:1 23260:12770:1 23260:23259:1 1502:1728:1 8028:1503:1 23260:23290:1 1503:1731:1 23260:18502:1 1502:1706:1 8028:1502:1 18502:18503:1	37
860	12388	-1180828800	12	12388:12387:1 6278:12720:1 3864:11920:1 12388:9820:1 12388:23298:1 3864:4196:1 12388:12375:1 12720:268:1 12388:23262:1 12375:6278:1 12388:3864:1	15
862	18488	-1041379200	12	18488:6921:1 12444:1503:1 6949:278:1 278:1230:1 18488:2775:1 18488:6949:1 18488:1502:1 278:13454:1 6921:6925:1 6949:14411:1 18488:12444:1	2
863	23301	-318297600	10	23301:7819:1 23308:23303:1 23301:23304:1 23304:23308:1 2555:3562:1 23301:18757:1 23308:3563:1 3563:2542:1 18757:2555:1	23
865	4568	496972800	21	4568:23364:1 11864:23356:1 9336:9341:1 9336:23359:1 4708:23355:1 4568:4737:1 23357:23361:1 4708:11864:1 23355:21469:1 23357:23362:1 23357:4741:1 4568:4733:1 4568:23357:1 23355:23358:1 4568:23363:1 4568:19009:1 4741:9335:1 4568:23360:1 23357:4708:1 4568:9336:1	28
866	3692	-47433600	14	3692:3725:1 3692:23371:1 3692:3698:1 3697:4602:1 3692:13530:1 3692:13556:1 3698:3720:1 3692:13564:1 3720:3697:1 3692:3695:1 3697:3717:1 3692:23365:1 3692:3700:1	25
868	10989	-130291200	16	10989:3937:1 10989:10600:1 10986:20826:1 10989:18805:1 5262:5392:1 10989:21010:1 21010:21009:1 10988:23383:1 10987:5262:1 10987:10985:1 10989:14482:1 21010:20468:1 10987:10986:1 18805:10988:1 3937:10987:1	27
869	23391	-138153600	23	23397:23399:1 10860:14340:1 10860:23410:1 23321:23398:1 23391:10860:1 23391:23396:1 23391:23392:1 23398:10858:1 10858:10872:1 23321:23402:1 23391:23400:1 23400:23401:1 14340:14353:1 23391:23394:1 23393:23411:1 23392:10562:1 23391:23397:1 23401:23393:1 10860:10856:1 23392:23321:1 23399:23395:1 23391:11214:1	13
871	19008	439084800	13	23433:9363:1 23433:23446:1 19008:23434:1 4568:4733:1 19008:23433:1 23433:4568:1 9363:23444:1 9350:23445:1 4568:23363:1 19008:4755:1 4568:19009:1 19008:9350:1	19
876	23493	-1226880000	16	23493:368:1 23493:1375:1 23493:2320:1 23493:23495:1 23493:2075:1 23493:3541:1 23493:1978:1 23493:4325:1 23493:2063:1 23493:364:1 23493:1050:1 23493:362:1 23493:23496:1 23493:23497:1 23493:23498:1	2
879	23504	-1146614400	21	23504:23510:1 23504:8577:1 2228:23520:1 7795:11751:1 23504:23515:1 23509:23519:1 23519:18212:1 2228:23517:1 7795:23513:1 23504:23509:1 23510:23511:1 23513:3459:1 23516:23514:1 23509:2227:1 23518:6677:1 23520:7795:1 23504:23518:1 23504:3269:1 23519:2228:1 23504:23516:1	5
22824	22726	194486400	40	87617:87842:1 169687:83165:1 22726:87633:1 22726:131055:1 169683:169687:1 87827:87794:1 22726:124750:1 22726:89757:1 22726:169683:1 82845:87827:1 121131:121168:1 22726:88397:1 22726:87976:1 22726:87830:1 22726:10384:1 22726:87812:1 123306:87840:1 22726:88353:1 121158:89897:1 124750:123306:1 22726:88345:1 22726:89895:1 169683:87844:1 89757:121131:1 169683:66941:1 22726:88731:1 22726:71611:1 22726:…	65
22825	104558	-3888000	20	69451:104350:1 72714:59993:1 69746:50319:1 151020:151023:1 104558:151020:1 69746:69450:1 48197:132697:1 104558:69449:1 90666:125348:1 104558:69746:1 69746:72714:1 151020:48197:1 69450:63098:1 104558:219241:1 104558:92079:1 63098:69451:1 69451:90666:1 69746:59991:1 90666:90668:1	14
22829	138732	354931200	12	138732:138733:1 140637:157696:1 92097:196370:1 157697:157702:1 92097:170404:1 157696:57802:1 157705:117097:1 138732:92097:1 138732:157705:1 57802:157697:1 138732:140637:1	3
22830	60029	135820800	17	60028:84444:1 60029:132479:1 60029:191912:1 55100:182979:1 60029:126172:1 109841:55225:1 60028:76333:1 111753:55100:1 132479:176128:1 60029:111753:1 60029:176129:1 55100:33316:1 60029:60028:1 111753:111757:1 126172:109841:1 60028:21263:1	11
22831	206163	27561600	18	218465:111750:1 206163:76894:1 109819:71776:1 218465:55239:1 71776:52663:1 190754:119938:1 109819:193921:1 206163:15001:1 218465:176132:1 111750:76335:1 206163:29228:1 111750:76334:1 206163:109819:1 109819:218465:1 71776:190754:1 206163:76326:1 109819:20903:1	22
22833	109795	435024000	14	109795:26381:1 109795:119627:1 26381:42562:1 119627:171025:1 109795:168506:1 41015:41020:1 109795:131934:1 109795:14226:1 109795:63360:1 131934:140180:1 42562:41015:1 109795:55413:1 109795:183042:1	9
22838	135108	577929600	11	135108:219264:1 205798:83969:1 141381:150711:1 83969:83965:1 83971:89740:1 135108:167868:1 135108:210442:1 135108:83971:1 135108:141381:1 135108:205798:1	11
22839	80797	561600000	16	112001:148198:1 148199:147871:1 148199:148196:1 44926:188388:1 80797:196291:1 112001:148199:1 80797:80829:1 80829:188390:1 80829:188392:1 44926:112001:1 80829:168898:1 80797:196319:1 80829:44926:1 80797:80791:1 80797:160420:1	8
22840	151283	39657600	11	151283:10556:1 10556:10586:1 5704:5783:1 10593:10623:1 21084:10616:1 10556:10593:1 151283:5894:1 10623:10895:1 151283:21084:1 10623:5704:1	1
22841	203437	78969600	18	58192:144463:1 203437:202819:1 125523:144464:1 211641:87639:1 144457:144465:1 203437:88459:1 58192:125523:1 22770:10239:1 87639:10373:1 88459:22770:1 203437:211644:1 203437:88464:1 58192:144457:1 211644:58192:1 203437:211641:1 58192:87644:1 87639:87638:1	10
22842	10209	243129600	12	50114:108390:1 5281:5436:1 10209:139092:1 5341:5281:1 219282:219281:1 139092:50114:1 139092:219282:1 10209:5337:1 10209:5341:1 5337:18125:1 5337:152996:1	2
22843	3018	616464000	18	2948:2946:1 3018:3015:1 3018:3106:1 3014:3011:1 3018:45657:1 3106:3002:1 3106:3103:1 3014:3141:1 2942:3102:1 3018:3124:1 3018:48382:1 3018:15555:1 2949:2948:1 3018:2949:1 3018:3014:1 3018:2942:1 2948:3123:1	4
22844	3139	603504000	14	3139:2949:1 3139:96559:1 3139:96572:1 3139:96570:1 2949:3087:1 3139:44774:1 96570:3082:1 3082:200724:1 3012:3078:1 3139:96568:1 2949:2948:1 96570:3012:1 3012:46132:1	3
22845	40309	500860800	17	96575:96574:1 216639:96573:1 216639:3139:1 216639:96575:1 216639:48296:1 40309:40308:1 207719:216639:1 3030:216638:1 40309:40312:1 40308:3025:1 96574:2949:1 3030:72478:1 40312:207719:1 207719:6392:1 216639:69717:1 40312:3030:1	14
22846	40310	567648000	17	3108:3107:1 47733:140661:1 47738:68340:1 47733:187376:1 47738:3159:1 40310:47738:1 68340:9904:1 68340:47733:1 3144:6391:1 40310:3144:1 47738:203693:1 6391:3041:1 9904:3108:1 3144:3106:1 68340:81488:1 68340:140871:1	38
22847	40311	547689600	10	46698:151178:1 69717:3088:1 6392:69717:1 40311:69718:1 40311:46698:1 40311:3011:1 6392:96573:1 46698:3139:1 40311:6392:1	10
22848	40312	509587200	33	48296:96572:1 72478:45389:1 40312:216640:1 3030:216638:1 3030:72478:1 207719:219293:1 40312:40311:1 96575:96574:1 40311:69718:1 2949:3088:1 40312:3026:1 216640:3030:1 40312:24268:1 2959:3139:1 40312:3027:1 216639:96573:1 48296:96559:1 216638:179615:1 207719:216639:1 38670:175725:1 216639:48296:1 207719:46698:1 2949:3089:1 72478:38670:1 216640:207719:1 6392:2946:1 3027:2959:1 216639:96575:1 96574:…	28
22851	151018	104976000	11	117145:22590:1 86292:104653:1 151018:117138:1 151018:90668:1 151018:117145:1 151018:104557:1 151018:52549:1 151018:151019:1 151018:86292:1 90668:154949:1	0
22852	151019	104976000	12	151019:117138:1 151019:151018:1 151019:90673:1 151019:52549:1 151019:86292:1 151019:147451:1 151019:104556:1 151019:90668:1 151019:69556:1 86292:104653:1 151019:69394:1	2
22853	219294	-19612800	52	219294:52525:1 52525:20261:1 114937:111926:1 219294:184622:1 177237:130847:1 52541:52556:1 52525:52560:1 219295:104350:1 69746:132692:1 219294:76326:1 52590:102140:1 52590:102137:1 219295:137699:1 52590:52543:1 132692:177237:1 52561:52558:1 219294:114937:1 219294:52526:1 137699:25519:1 106497:85927:1 72714:59993:1 219295:106497:1 164946:52547:1 219294:22588:1 216930:219295:1 219294:111994:1 52525…	26
22854	106485	166665600	36	164943:136240:1 140077:137925:1 164943:73140:1 164943:69556:1 164944:104557:1 106485:55131:1 164943:139289:1 164944:45445:1 164943:164942:1 106485:119002:1 164944:104556:1 164944:106532:1 106532:164943:1 164943:135216:1 106485:77457:1 136240:101147:1 106485:140077:1 136245:136242:1 164944:157020:1 101147:69625:1 106485:164944:1 136240:136244:1 101147:6576:1 6576:100989:1 106485:122523:1 73140:132…	136
22855	219295	22118400	13	85924:106497:1 24668:132698:1 219295:85924:1 219295:137699:1 219295:6577:1 177236:75775:1 219295:177236:1 219295:104350:1 106497:85927:1 219295:92079:1 104350:1263:1 219295:24668:1	0
22857	219310	-19612800	15	27483:18598:1 34590:51052:1 18598:117659:1 219310:108502:1 27483:34590:1 18598:117671:1 77739:75045:1 124269:104801:1 34590:75209:1 219310:51099:1 77739:124269:1 124269:135575:1 27483:77739:1 219310:27483:1	31
22858	102082	256348800	11	102082:35842:1 102082:105864:1 121045:35882:1 102082:74217:1 102082:102087:1 102082:102085:1 105864:123600:1 74217:31235:1 105864:121045:1 102082:109176:1	40
22860	219318	324604800	14	188476:110284:1 110284:184355:1 219340:219351:1 188476:88098:1 219353:216853:1 219340:219350:1 219318:219352:1 219318:219340:1 219340:123284:1 219340:88103:1 88103:184354:1 219340:219353:1 219318:188476:1	47
22862	31437	325987200	15	157244:94956:1 94942:94957:1 94941:157244:1 219358:180147:1 31437:94949:1 219358:149145:1 31437:94961:1 94960:94942:1 94949:94943:1 31437:94960:1 31437:31431:1 31437:65928:1 31437:219358:1 94960:94941:1	3
22864	35897	339206400	14	111638:145070:1 35897:148732:1 35897:35875:1 35897:71987:1 145070:25544:1 35897:111638:1 35897:123377:1 35897:148729:1 35897:148727:1 35897:122990:1 35897:204446:1 35897:143529:1 35897:35822:1	9
22865	111072	35424000	11	111072:50628:1 50598:50587:1 107891:50598:1 50617:107891:1 97884:64409:1 111072:97884:1 50617:106206:1 97884:50617:1 111072:50610:1 50617:107886:1	2
22866	219365	-19008000	13	219365:50641:1 110915:74702:1 109192:109195:1 109193:109192:1 109192:127448:1 74702:109193:1 219365:111281:1 219365:111005:1 74702:109187:1 187742:111063:1 219365:187742:1 187742:110915:1	2
22867	130124	412819200	13	130124:63356:1 77482:77363:1 130124:44269:1 130124:77482:1 44269:63189:1 130124:219374:1 130124:183433:1 57904:200446:1 130124:121594:1 130124:57904:1 130124:63456:1 130124:38682:1	58
22868	182053	37843200	66	182053:120666:1 120668:120583:1 120610:120629:1 181634:167688:1 120610:204503:1 181634:181636:1 195214:195335:1 203575:120668:1 182053:152851:1 203575:203574:1 99304:181303:1 204503:198462:1 144040:184596:1 195336:77830:1 120660:164065:1 77830:138589:1 164065:216533:1 182053:208295:1 96991:107215:1 203575:195214:1 125965:125962:1 182053:58816:1 184597:96991:1 203575:99304:1 167696:120709:1 182053…	10
22869	120610	41472000	14	120610:120673:1 120603:99304:1 120610:152874:1 120610:120629:1 120610:204503:1 120610:120632:1 120610:120603:1 120610:120670:1 64464:202371:1 99304:120655:1 120610:64464:1 120670:208294:1 120610:182052:1	1
22870	120683	44582400	25	120660:216535:1 120683:217799:1 120597:195336:1 20015:167693:1 120683:120646:1 120660:181744:1 120660:120652:1 120660:186344:1 77830:120661:1 195336:77830:1 120660:164065:1 164065:216533:1 120660:120489:1 120683:120597:1 181634:120642:1 120683:120660:1 77830:125965:1 216535:185787:1 120660:120649:1 164065:216532:1 120660:120631:1 125965:181634:1 120652:20015:1 181634:178860:1	1
22875	9107	333936000	17	9107:4582:1 2966:9133:1 9107:9106:1 9133:2968:1 9107:9134:1 9133:9293:1 9133:76400:1 9107:8694:1 155214:59293:1 2963:2966:1 9107:155214:1 9133:155211:1 155211:155209:1 2966:154442:1 9107:206126:1 9107:2963:1	5
22876	8843	244512000	15	8843:9286:1 8843:9313:1 9136:9137:1 9313:9136:1 8843:9296:1 9104:8785:1 8843:25545:1 8843:9104:1 9137:8694:1 8831:9134:1 8785:9108:1 9286:9110:1 9136:8831:1 9108:8824:1	2
22877	154672	483753600	22	154672:66012:1 36100:36081:1 154672:30486:1 36081:35960:1 154673:36270:1 154672:219411:1 154672:154674:1 154672:36276:1 35960:35981:1 126750:35998:1 36270:126750:1 154672:36100:1 154672:219406:1 36270:126767:1 36276:32866:1 36270:75735:1 154672:133946:1 154672:65921:1 36270:36108:1 36081:32881:1 36276:154673:1	13
22878	8033	227750400	17	55098:27027:1 8032:8247:1 60089:140759:1 8033:8032:1 60089:39256:1 8032:29493:1 8033:170535:1 8033:52448:1 8033:55093:1 55093:60089:1 8033:55098:1 170535:94560:1 27023:88353:1 55093:55454:1 8033:27023:1 8033:21066:1	12
22880	30686	370742400	10	120315:138422:1 30686:29099:1 138312:120315:1 31125:138408:1 30686:138312:1 120315:92574:1 138312:120312:1 30686:31125:1 138422:138412:1	49
22882	154487	419212800	11	154485:176453:1 154487:219428:1 154487:8067:1 154487:52772:1 176453:158765:1 176453:176443:1 154487:154485:1 176453:190144:1 154487:57784:1 176443:167519:1	9
22884	89015	204163200	11	89015:115919:1 89015:130227:1 89015:87801:1 87801:89913:1 89015:83172:1 89015:88815:1 89015:70013:1 89015:83424:1 89015:22754:1 87801:87984:1	7
22885	132797	101347200	22	132797:26746:1 55313:55200:1 26745:78451:1 132797:187926:1 132797:58220:1 26745:168564:1 26746:65641:1 132797:39669:1 78451:78450:1 132797:143028:1 132797:17899:1 132797:26745:1 132797:27024:1 17899:55313:1 78450:88498:1 17899:27028:1 132797:140337:1 78450:77981:1 132797:78593:1 78451:168563:1 26745:10085:1	37
22886	144475	462844800	17	144475:66316:1 66316:66297:1 67916:71676:1 111596:201650:1 71676:78459:1 78715:78458:1 144475:140814:1 78459:88520:1 78459:111596:1 144475:67916:1 71676:162845:1 201650:67906:1 144475:132517:1 78459:78715:1 144475:132799:1 67916:78461:1	6
22888	50338	59011200	20	42181:146568:1 59992:57293:1 190922:134204:1 210482:210481:1 50338:210482:1 190922:27035:1 173719:145936:1 59992:190922:1 59992:42181:1 50338:161940:1 27035:173719:1 27035:140211:1 50338:140087:1 50338:21208:1 59992:169993:1 190922:125312:1 50379:50381:1 50338:50379:1 50338:59992:1	23
22891	203513	5097600	12	125557:157689:1 125557:31151:1 70562:86615:1 169126:171694:1 203512:31135:1 203513:203512:1 31135:125557:1 171694:168999:1 203512:102756:1 125557:169126:1 157689:70562:1	3
22893	178820	501120000	26	147619:147618:1 178820:117922:1 178820:43486:1 178820:43436:1 178820:207409:1 43495:119872:1 178820:196968:1 43495:43452:1 178820:193890:1 178820:219459:1 43452:147619:1 196968:219457:1 178820:219458:1 178820:43473:1 178820:111826:1 147616:119871:1 219458:208732:1 43495:10471:1 43495:43479:1 43495:147616:1 178820:122647:1 178820:197983:1 119872:151202:1 178820:43495:1 208732:125387:1	15
22894	174980	3369600	22	174980:159525:1 159525:174974:1 159525:174972:1 159525:47869:1 174980:159424:1 159525:174968:1 159524:174975:1 174972:174967:1 159525:70982:1 174969:174970:1 159525:174971:1 159525:131191:1 174972:159524:1 159525:98025:1 174980:98056:1 159525:174969:1 174970:135587:1 159525:174973:1 159525:51050:1 159525:109032:1 47869:147271:1	2
22895	125590	77414400	21	125590:128065:1 128082:90379:1 90379:128083:1 128065:128085:1 125590:178713:1 128065:128073:1 90379:120697:1 128065:128078:1 125590:107186:1 128083:128070:1 128082:99294:1 181605:64379:1 128065:128082:1 90379:90373:1 125590:181605:1 125590:181608:1 125590:152860:1 90379:90368:1 128073:64373:1 128065:120634:1	4
22896	90379	128908800	23	90379:143248:1 120697:108586:1 90379:90368:1 90379:107192:1 90379:126823:1 90379:181611:1 128067:128083:1 90379:107126:1 90379:203595:1 120697:143846:1 90379:143249:1 108586:143241:1 90379:143844:1 90379:128067:1 90379:120697:1 90379:64377:1 90379:126084:1 90379:128081:1 90379:107149:1 90379:90373:1 90379:181615:1 143249:145424:1	0
22898	123855	226022400	12	149231:78677:1 152662:152661:1 123855:123846:1 56146:149231:1 133717:133706:1 123855:152662:1 123846:42869:1 123855:153252:1 123846:133718:1 133718:133717:1 123855:56146:1	4
22899	95573	531360000	13	129001:95576:1 95573:67216:1 95577:129001:1 95573:115021:1 95573:95577:1 95573:144699:1 95577:144698:1 95573:97154:1 95573:15230:1 95577:144696:1 95573:94992:1 95573:105284:1	9
22900	76790	397008000	10	35673:35766:1 153347:153343:1 182351:104071:1 76790:98540:1 76790:182351:1 35766:153347:1 76790:56039:1 76790:35673:1 182351:219480:1	6
22901	123971	55123200	13	123971:144676:1 144676:51934:1 123971:108205:1 123971:87235:1 108205:97056:1 123971:123935:1 144676:81507:1 144676:107647:1 123971:123950:1 123971:153439:1 123950:128798:1 123971:67698:1	8
22902	47807	265507200	11	15523:80193:1 18142:5443:1 80193:80189:1 80187:148509:1 47807:29401:1 47807:80187:1 47807:18142:1 80187:15523:1 29401:148508:1 148509:186471:1	2
22903	167195	406166400	20	116950:193493:1 167195:117099:1 167195:167193:1 116959:167198:1 167195:174700:1 167195:193492:1 116958:162494:1 162494:117048:1 167195:116950:1 167195:116959:1 167195:167200:1 117099:92050:1 117099:117036:1 174700:174704:1 167195:137981:1 167195:196370:1 116949:116958:1 92050:92048:1 167195:116949:1	1
22904	22831	507600000	17	22831:25442:1 25436:25435:1 179982:124508:1 22851:22830:1 22831:22852:1 22831:25440:1 22851:25433:1 25439:25432:1 22852:22836:1 25440:219490:1 25436:199615:1 22831:179982:1 22851:25436:1 25439:22851:1 124508:106058:1 25440:25439:1	15
22905	193506	444441600	13	191784:194685:1 193506:219492:1 193506:194680:1 194681:191784:1 194682:194679:1 193506:219493:1 194682:194676:1 194681:194674:1 194682:194681:1 194685:194683:1 191784:191785:1 193506:194682:1	9
22906	116976	351043200	14	117045:117044:1 116976:116922:1 116976:164332:1 116976:116968:1 117045:91195:1 116976:116969:1 116968:162490:1 116922:116914:1 116968:167195:1 116955:117105:1 116914:116954:1 116968:116955:1 117105:117045:1	13
22907	173037	262828800	15	173037:91322:1 173037:91320:1 86637:91311:1 173037:130380:1 173037:86618:1 173037:30677:1 173037:216612:1 173037:164696:1 173037:91324:1 173037:91334:1 30677:86637:1 91312:86630:1 91322:91312:1 173037:91326:1	5
22908	171873	623203200	36	138354:138352:1 171873:189898:1 219508:219507:1 161891:219506:1 161897:161891:1 189898:138354:1 189898:193514:1 155864:219519:1 189783:126554:1 193514:144112:1 189783:161896:1 138357:219508:1 144112:86443:1 171873:219515:1 171873:86476:1 219508:196386:1 138354:219505:1 219508:189783:1 138351:193538:1 171873:189843:1 171873:219520:1 161897:187931:1 171873:219511:1 189898:86456:1 219508:187933:1 86…	43
22910	31577	544233600	14	31577:31368:1 124576:22837:1 31577:154352:1 124576:30237:1 31577:110992:1 110992:31619:1 31577:22830:1 31349:31344:1 130355:157922:1 31577:130355:1 163008:124576:1 130355:31349:1 154352:163008:1	17
22911	22838	523238400	15	172127:154361:1 22838:163008:1 124444:30313:1 163008:124444:1 124444:124568:1 124444:30235:1 22838:31597:1 124444:124578:1 22838:168495:1 22838:154360:1 154360:172127:1 124444:31342:1 30313:124443:1 172127:179469:1	3
22912	86255	623289600	11	86255:124442:1 188690:124581:1 86255:188690:1 86255:193469:1 22845:193542:1 86255:193468:1 86255:22845:1 86255:22836:1 86255:216048:1 193468:193459:1	15
22913	194624	623289600	18	194624:114578:1 106020:219546:1 194624:219547:1 194610:219514:1 194624:117080:1 117075:116984:1 117080:117075:1 117074:106046:1 106046:194610:1 117074:116979:1 116979:106020:1 116984:116985:1 194624:212494:1 194610:189713:1 117074:205652:1 117080:117074:1 194624:120335:1	8
22914	189878	591840000	107	189913:189844:1 169117:188151:1 189847:189611:1 189624:186707:1 189913:189847:1 189624:189614:1 186707:92011:1 189913:86830:1 189878:189939:1 189878:214811:1 189946:189976:1 186707:189729:1 189650:186698:1 189624:179100:1 189878:189968:1 189880:189642:1 86812:86826:1 189216:189974:1 189880:189942:1 189853:189850:1 189876:189857:1 181012:189717:1 85891:86816:1 86830:189936:1 186668:189874:1 189853…	55
22916	187941	444441600	21	86431:192352:1 187941:87730:1 187941:205595:1 179126:86431:1 87730:86554:1 187938:144884:1 187938:31649:1 31649:31646:1 193545:187937:1 126423:126573:1 187941:115902:1 87730:31652:1 187941:126423:1 187938:115954:1 31652:187938:1 115954:193545:1 86503:87739:1 187941:86503:1 115954:115541:1 205595:179126:1	18
22917	219109	114048000	15	219109:10375:1 219109:88526:1 218777:10413:1 219109:218776:1 218776:218778:1 10375:10363:1 218777:87844:1 218772:212613:1 219109:218777:1 219109:10351:1 219109:218772:1 218773:130231:1 88526:217932:1 217932:218773:1	6
22918	129080	41472000	20	129080:101672:1 10349:10352:1 219566:10368:1 129080:101670:1 219566:10351:1 10352:88285:1 10352:99995:1 129080:121306:1 10349:10375:1 129080:219565:1 219566:219567:1 10349:10391:1 129080:88526:1 10349:10388:1 129080:219566:1 10352:10364:1 101670:219563:1 101672:166314:1 121306:10349:1	23
22922	104279	448156800	10	104279:4185:1 104279:123737:1 99593:4169:1 104279:4181:1 4181:99593:1 104279:15422:1 99627:99626:1 123737:99627:1 104279:219579:1	4
22925	33864	224121600	11	33864:64878:1 33864:126332:1 64878:218283:1 33864:170915:1 33864:120461:1 33864:71499:1 33864:109215:1 33864:116756:1 33864:126337:1 218283:126333:1	10
22926	170361	270777600	10	191700:133610:1 141630:54226:1 170361:101799:1 101799:156635:1 170361:64784:1 156635:141630:1 133610:70625:1 101799:191701:1 141630:191700:1	9
22928	170367	325987200	15	134737:106002:1 195622:118238:1 134737:189515:1 170367:137155:1 154468:70927:1 170367:133611:1 134737:95076:1 170367:134737:1 170367:195622:1 95076:105997:1 70926:154468:1 134737:117848:1 189515:152493:1 170367:70926:1	9
22929	181669	51062400	13	181669:212991:1 186167:103547:1 181669:157714:1 181669:186168:1 181669:103543:1 181669:50778:1 181669:218402:1 181669:159341:1 157714:186167:1 186167:53589:1 181669:99361:1 181669:22006:1	3
22930	72135	265507200	40	72135:105606:1 72135:40014:1 131368:131365:1 155534:199507:1 72135:95560:1 72135:186259:1 118780:67688:1 72135:108557:1 126896:113705:1 72135:107703:1 72135:168231:1 103618:15490:1 72135:219597:1 126808:126896:1 180555:22096:1 72135:180555:1 72135:155534:1 118780:135880:1 72135:20026:1 72135:72327:1 40014:181299:1 126896:131448:1 105598:103618:1 72135:219596:1 72135:148954:1 72135:72328:1 186264:…	106
22931	219603	-16416000	25	60368:60374:1 60366:60401:1 60401:60393:1 60391:60386:1 60401:42047:1 60393:60391:1 60393:60390:1 60366:60368:1 47834:60389:1 219603:60363:1 47834:60376:1 60368:60395:1 219603:41473:1 219603:60364:1 60396:60383:1 60395:47834:1 60379:60375:1 60395:60396:1 219603:60366:1 60391:60379:1 60363:60385:1 60368:60398:1 60395:60380:1 42047:60400:1	4
22933	37451	371952000	28	185078:44147:1 96493:21475:1 37451:46629:1 185078:46115:1 96496:96473:1 37451:44187:1 96473:55466:1 72746:206205:1 21475:45191:1 37451:72672:1 96493:44146:1 37451:119878:1 44146:96496:1 37451:46064:1 37451:185078:1 37451:72746:1 37451:96493:1 96457:41892:1 96457:96547:1 96493:158767:1 55466:96457:1 96473:185204:1 96473:44152:1 96547:57650:1 46629:947:1 158767:92116:1 46064:17949:1	31
22934	7455	43891200	15	7523:99813:1 99813:7534:1 94377:7460:1 7455:2599:1 7523:99814:1 7460:15157:1 7460:107946:1 7523:99819:1 7455:7449:1 107946:7523:1 7523:2606:1 7455:94377:1 7449:7472:1 99813:99812:1	1
22935	7460	91670400	12	7460:14681:1 7523:99813:1 99813:7534:1 7523:99814:1 7460:7490:1 7460:15157:1 7460:15168:1 7460:107946:1 107946:7523:1 7523:2606:1 7534:64815:1	0
22936	7477	155088000	14	7477:54100:1 7477:114205:1 114205:117867:1 7477:219611:1 7477:161496:1 7477:85231:1 7477:74446:1 7477:219614:1 7477:219616:1 7477:95391:1 219612:219613:1 7477:219612:1 7477:125465:1	2
22938	7533	306201600	35	110263:113189:1 143260:143295:1 7533:64860:1 7533:143798:1 113195:113186:1 110263:82959:1 143260:7469:1 113196:113195:1 113186:128101:1 126896:113705:1 143436:143439:1 7533:118779:1 7533:126896:1 113195:109150:1 113196:108063:1 118779:110263:1 113189:143984:1 113196:113194:1 7533:64662:1 109150:113185:1 7533:219624:1 113196:123395:1 7469:113187:1 113196:64602:1 128101:113191:1 7533:143260:1 11319…	37
22939	89437	575856000	18	89437:212389:1 89437:115640:1 115510:115489:1 115503:115460:1 89437:211365:1 89437:115685:1 89437:82885:1 89437:95199:1 82584:82576:1 89437:115523:1 199567:199566:1 89437:89452:1 89437:199567:1 89437:82584:1 89437:115503:1 89437:86235:1 89437:115510:1	81
22940	117045	476064000	66	196382:162492:1 117045:117048:1 208288:194712:1 117044:117025:1 117018:194714:1 116837:117087:1 117527:86355:1 219695:212960:1 91195:117030:1 117045:117034:1 92054:117007:1 117533:194357:1 117030:117011:1 194706:190436:1 117527:117531:1 117045:208288:1 117045:89385:1 117045:219695:1 194706:117000:1 117045:117041:1 117103:194624:1 181017:121190:1 117045:194706:1 117041:116837:1 117533:65427:1 1170…	132
22941	130949	525312000	33	196755:161922:1 130949:219765:1 219762:219764:1 219764:182124:1 219764:219763:1 219757:219759:1 215654:134485:1 130949:215654:1 219764:178073:1 207433:219754:1 219765:164992:1 219765:219757:1 178073:219755:1 207793:219789:1 219756:207430:1 178073:219758:1 130949:125371:1 130949:219762:1 219789:219756:1 207793:134479:1 178073:219777:1 130949:219760:1 215654:167582:1 167582:25386:1 178073:196755:1 …	49
22942	130950	480556800	26	130948:137989:1 130947:144163:1 130950:130948:1 88060:87733:1 87647:88071:1 130944:131031:1 130950:144282:1 130950:89909:1 130950:22970:1 144163:173111:1 87647:211389:1 130950:219792:1 27891:89437:1 130950:88060:1 144282:87647:1 130950:88646:1 130948:130945:1 87733:82613:1 87647:176495:1 130950:213129:1 130948:130947:1 87647:208882:1 87647:27891:1 130945:130944:1 130947:130943:1	21
22945	69673	440294400	14	24719:183042:1 24719:24748:1 69673:24719:1 69685:85502:1 24719:140180:1 69673:42554:1 69673:69680:1 69673:42562:1 69673:109874:1 24719:69684:1 69673:119834:1 69673:85505:1 85505:69685:1	31
22946	109800	387676800	13	109800:109913:1 183027:131934:1 109800:219794:1 109800:178937:1 35240:59397:1 109800:69675:1 63418:109803:1 109800:35240:1 109800:109916:1 109800:183027:1 109800:63418:1 63418:109795:1	6
22947	109801	408758400	21	109909:24753:1 55418:109909:1 183027:180082:1 109801:182939:1 63418:55418:1 109801:109911:1 182939:182938:1 109801:63418:1 109801:183027:1 60053:72965:1 182945:85505:1 180082:127316:1 109801:182945:1 109801:154970:1 183027:119834:1 213672:140180:1 63418:109795:1 183027:60053:1 109911:119627:1 109801:213672:1	8
22948	69685	496886400	18	42561:132590:1 69685:85502:1 182939:182938:1 69685:85501:1 69685:177194:1 42561:69682:1 69685:182925:1 69685:42561:1 69685:42557:1 69685:182939:1 176939:109855:1 132590:169427:1 69685:141397:1 69685:116221:1 69685:63424:1 169427:176939:1 69685:109871:1	19
22949	109803	429753600	17	109803:170701:1 109803:109909:1 183038:42555:1 69684:42559:1 109803:85491:1 109803:69680:1 41015:41020:1 109909:131934:1 69680:183026:1 132474:41015:1 109803:41048:1 69684:132519:1 183026:183038:1 69680:132474:1 109803:55413:1 132474:69684:1	11
22954	94376	520560000	11	94376:92453:1 94376:215858:1 62837:91563:1 94376:62837:1 62837:193974:1 94376:125580:1 92453:138294:1 94376:138288:1 94376:62819:1 215858:215857:1	19
22955	89732	55123200	10	89732:83272:1 89732:130921:1 89732:82847:1 89732:206108:1 89732:88290:1 130921:83105:1 89732:206110:1 89732:88987:1 206108:88325:1	9
22956	39444	120960000	33	39444:83118:1 130253:110619:1 68026:39467:1 144399:130151:1 130113:124750:1 130213:89757:1 110619:130113:1 83118:68025:1 87577:68027:1 39468:83924:1 39444:87577:1 124750:123306:1 110610:130253:1 39444:68021:1 39467:89083:1 39444:130213:1 130113:121160:1 110619:188331:1 83924:83923:1 39444:68020:1 20142:89804:1 110619:169687:1 39444:130215:1 39444:88343:1 39444:20142:1 39444:39468:1 39444:110610:1…	29
22959	47790	498182400	16	47790:154102:1 95679:96565:1 47790:45673:1 96440:76874:1 47790:96561:1 96565:174124:1 47790:214688:1 96561:96536:1 47790:95679:1 47790:60048:1 47790:45397:1 45397:617:1 60048:648:1 45397:96440:1 96561:96537:1	10
22962	142766	194486400	36	67559:67592:1 104001:31430:1 142766:219844:1 44398:133728:1 142766:62382:1 62382:61800:1 67589:133730:1 61800:67569:1 142766:48943:1 61800:67572:1 67572:67559:1 54140:67588:1 219844:103992:1 142766:104001:1 61800:67571:1 142766:109559:1 67559:67591:1 31430:31435:1 219354:15847:1 15847:54140:1 67567:54165:1 31430:31436:1 15847:67583:1 67572:44398:1 67572:67570:1 44398:67567:1 67572:66883:1 142766:…	51
22964	135576	559180800	10	135576:123114:1 135576:92261:1 92261:123116:1 92261:123117:1 92261:154780:1 135576:154798:1 92261:123679:1 92261:154768:1 123679:219854:1	10
22967	121039	511228800	10	109171:153369:1 123283:109171:1 121039:121038:1 109171:109166:1 123283:92150:1 92150:122743:1 121039:109172:1 121039:32443:1 109172:123283:1	6
22969	18706	465436800	11	123658:219951:1 123680:121040:1 123659:123680:1 109174:135578:1 123680:135581:1 18706:123658:1 18706:123229:1 18706:123659:1 123658:109174:1 18706:122757:1	6
22970	105864	308793600	16	213431:105866:1 105864:51727:1 105866:213430:1 105866:122899:1 122692:100637:1 121045:213431:1 105866:213429:1 213430:122692:1 123600:123682:1 105864:123600:1 213430:123280:1 105864:121045:1 213431:135589:1 213431:35900:1 105864:123397:1	55
22971	105866	358732800	12	105866:122665:1 184354:213427:1 105866:219956:1 105866:110270:1 213430:213428:1 105866:213430:1 105866:122899:1 105866:213429:1 122665:122758:1 213430:121041:1 105866:184354:1	12
22972	198825	51753600	10	198825:7367:1 117585:59402:1 198825:55154:1 117585:56847:1 14492:5321:1 198825:41000:1 198825:14492:1 55154:60029:1 198825:117585:1	5
22973	153011	219456000	10	153011:111759:1 153011:194922:1 153011:76332:1 190755:144847:1 153011:15013:1 153011:132477:1 153011:119669:1 153011:15019:1 153011:190755:1	6
22974	219974	528508800	18	82241:219978:1 144883:38640:1 134291:219976:1 183287:134291:1 219974:82241:1 183280:144883:1 183187:144901:1 183280:173217:1 134291:183187:1 219976:183282:1 183280:41997:1 41997:38652:1 219974:41995:1 219974:219977:1 144883:183287:1 219974:134365:1 219974:183280:1	8
22975	198911	324518400	23	10381:10374:1 86003:30831:1 85999:85994:1 69910:85998:1 198911:45255:1 85994:81263:1 30831:69921:1 198911:69910:1 198911:86000:1 85998:86003:1 198911:86001:1 198911:85996:1 198911:81301:1 198911:81308:1 198911:10381:1 198911:114057:1 45285:86002:1 85998:89501:1 10381:45283:1 10381:45285:1 85998:85999:1 114057:45256:1	13
22977	136038	619142400	16	136038:198725:1 136038:113379:1 83965:200684:1 95909:112418:1 136038:136039:1 136038:170126:1 136038:170475:1 136038:95909:1 136038:197463:1 136038:205804:1 136038:96722:1 136038:160683:1 136038:83965:1 136038:167875:1 136038:197475:1	20
22978	166378	520473600	30	166378:166346:1 166480:166371:1 156946:156954:1 166378:31842:1 30777:30793:1 166391:166365:1 166391:107437:1 156954:156952:1 166378:166393:1 166334:166344:1 166378:30777:1 107437:59907:1 166378:156946:1 166378:197600:1 166376:166367:1 166378:166480:1 166371:31859:1 166346:166334:1 166378:166392:1 166378:122067:1 166378:44558:1 166378:59949:1 44558:152510:1 166391:166376:1 166393:166391:1 166378:1…	36
22979	150592	2160000	11	150592:93585:1 8984:9007:1 163885:135122:1 163885:8984:1 9007:8760:1 163885:92157:1 150592:9011:1 8760:8811:1 93585:163885:1 163885:8974:1	1
22980	4377	602294400	14	4377:220034:1 4377:220035:1 4377:4333:1 113061:142669:1 4377:198543:1 4377:127839:1 4377:95668:1 4377:220043:1 196967:113061:1 4377:196967:1 4377:204569:1 163490:163474:1 4377:163490:1	26
22983	148625	487814400	12	148625:203904:1 148625:161450:1 148625:220062:1 148625:220064:1 148625:141221:1 220062:23595:1 147849:19136:1 23595:141220:1 161454:147849:1 148625:161454:1 220064:220063:1	3
22984	121164	236563200	10	115927:173060:1 121164:77432:1 173060:220082:1 121164:220081:1 77432:89897:1 77432:173059:1 77432:173061:1 89897:115927:1 121164:220080:1	21
22988	95646	374630400	13	46528:44475:1 106240:118182:1 95646:25206:1 95648:136478:1 95646:106236:1 106238:106240:1 46528:43951:1 106236:106238:1 95646:46528:1 46528:44594:1 136478:95676:1 95646:95648:1	12
22990	52744	456105600	10	52744:52750:1 52759:176441:1 52744:52758:1 52744:205916:1 52744:52748:1 52744:52749:1 52744:52759:1 52744:52753:1 52759:167746:1	5
22991	130223	394329600	15	87833:87992:1 130223:89890:1 89890:88003:1 22804:88385:1 88002:89274:1 22727:89887:1 130223:130222:1 88002:173089:1 89890:121196:1 88003:88002:1 130223:22727:1 130223:87833:1 88002:130175:1 130223:22804:1	27
22993	81654	487814400	12	81654:216084:1 81654:113724:1 81654:113725:1 81654:199147:1 199147:166921:1 81654:81656:1 113724:180797:1 81654:186122:1 81654:22249:1 81654:33878:1 186122:67669:1	1
22994	81656	539136000	14	109668:182016:1 81656:186125:1 109668:142006:1 81656:168430:1 81656:81655:1 168430:186123:1 13004:13000:1 81656:109669:1 81656:109668:1 12996:70201:1 81656:13004:1 142006:70178:1 13000:12996:1	3
22995	116702	541555200	10	103823:216818:1 116702:103823:1 116702:164123:1 116702:220145:1 103823:103838:1 216818:214552:1 116702:149675:1 103823:149805:1 116702:105020:1	4
22997	166644	307584000	14	99005:166649:1 135558:99003:1 166644:99005:1 150266:135558:1 73230:57677:1 73230:73225:1 99005:144520:1 166644:99006:1 135558:73227:1 73227:57676:1 99005:117997:1 166644:150266:1 99005:73230:1	8
22998	168006	489024000	10	168006:167480:1 168006:153820:1 210387:173223:1 210387:99007:1 168006:73232:1 167480:210387:1 168006:86609:1 73233:150269:1 153820:73233:1	3
22999	177999	164246400	12	111320:60574:1 60574:143681:1 177999:111320:1 177999:198179:1 177999:184723:1 177999:143668:1 177999:64760:1 198179:72008:1 177999:143621:1 177999:60521:1 143681:184709:1	0
23000	220153	-11145600	15	13563:11593:1 13563:33185:1 11359:13556:1 11359:18929:1 18941:18944:1 13563:33188:1 33188:33195:1 11593:11359:1 11587:11589:1 11359:11587:1 220153:13563:1 11593:11591:1 33185:18941:1 11591:3717:1	3
23001	99545	395539200	10	126809:123488:1 99545:17587:1 99545:125719:1 99545:99547:1 99545:75976:1 99545:108605:1 99545:105985:1 99545:145505:1 99545:126809:1	4
23002	35833	310608000	53	103436:103437:1 35833:35840:1 35833:94751:1 35842:123290:1 103385:103441:1 35837:123292:1 75806:65922:1 123427:10087:1 103385:103417:1 94743:35872:1 35892:123428:1 64769:111170:1 103420:103414:1 35841:122981:1 154820:145571:1 103436:103500:1 220173:71030:1 75836:97656:1 154690:154820:1 65922:35877:1 64769:154690:1 154690:143456:1 35833:64769:1 103385:103420:1 35892:123391:1 35833:35837:1 35842:22…	43
23003	220190	-11145600	56	220190:220191:1 212997:212995:1 186166:212998:1 58813:58849:1 103531:58857:1 220190:60751:1 58813:58850:1 220190:201466:1 167681:124277:1 186558:167681:1 58813:58842:1 220190:175286:1 212998:214532:1 220192:220193:1 220191:217800:1 212985:186170:1 214538:215402:1 220190:214538:1 212905:174325:1 220190:159317:1 58813:58845:1 212988:199521:1 186558:99305:1 186557:214533:1 112167:186166:1 174325:199…	8
23004	103531	85363200	19	218400:103524:1 103531:103535:1 103531:208888:1 103531:58857:1 159151:202347:1 103524:147662:1 103531:103547:1 103531:159151:1 103531:103546:1 103531:218400:1 103531:218404:1 103524:103550:1 90778:103543:1 103531:103537:1 103531:90778:1 103531:218653:1 103531:126823:1 103531:58873:1	3
23005	186166	6307200	11	212998:144594:1 212998:212993:1 186166:212998:1 186166:217800:1 186166:215401:1 212998:212988:1 186166:19914:1 212998:58857:1 212998:212995:1 212998:218401:1	0
23007	214539	8985600	11	212988:214529:1 214539:214538:1 214539:147630:1 214536:215783:1 120683:120489:1 214539:214536:1 212988:103538:1 214536:120683:1 214536:214532:1 214539:212988:1	3
23009	111006	439430400	52	105637:105642:1 111497:111362:1 180523:101461:1 105713:111609:1 111124:122967:1 220207:105637:1 80095:111124:1 122979:103656:1 111124:96050:1 122972:64730:1 111006:218112:1 80095:80097:1 111006:103370:1 111609:111066:1 105637:122952:1 111124:110554:1 122921:111047:1 122979:122978:1 111006:220207:1 122952:82811:1 122921:122974:1 96050:110265:1 122979:45119:1 111040:105644:1 111406:122976:1 111362:…	55
23010	111014	580348800	19	111021:130293:1 157178:216082:1 130016:118817:1 111622:214071:1 111014:111021:1 111014:130016:1 130293:214070:1 111608:111622:1 111608:111477:1 118825:72220:1 111615:191216:1 111014:123030:1 118825:111615:1 111014:72235:1 111014:157178:1 111021:111608:1 214071:118825:1 157178:123033:1	8
23011	111026	566524800	10	111026:191184:1 111026:111023:1 174561:111472:1 111026:123030:1 111026:174561:1 83440:111461:1 123030:83440:1 123030:157178:1 157178:123033:1	3
23012	109098	442972800	15	109101:109096:1 109101:109106:1 109098:109101:1 109200:109204:1 109098:109205:1 109106:64803:1 109101:109201:1 109200:109202:1 109098:109203:1 109200:111022:1 109098:111054:1 109101:109200:1 109202:111373:1 109098:109196:1	2
23013	111055	390268800	20	109101:109096:1 111010:105651:1 111055:101461:1 111055:111010:1 109098:109101:1 109098:109205:1 111055:109098:1 109200:109204:1 109101:109201:1 109101:109106:1 105651:80103:1 109200:111045:1 109098:111054:1 109101:109200:1 109096:111046:1 111055:111038:1 111055:111405:1 109098:109196:1 111046:111033:1	10
23015	111704	418003200	10	56088:56090:1 111701:103341:1 111701:72039:1 111704:56116:1 111701:142741:1 111704:111701:1 111704:56088:1 111701:159903:1 72039:52003:1	8
23016	127964	383788800	15	13713:13739:1 127964:70628:1 13723:13713:1 13713:13721:1 13696:13737:1 127964:70623:1 127964:23127:1 116563:13696:1 13723:13718:1 127964:220218:1 127964:116563:1 127964:102104:1 13696:13723:1 127964:220219:1	23
23019	95457	445651200	12	95457:124689:1 121069:121067:1 121067:124686:1 127970:95456:1 95457:127971:1 95457:127970:1 124689:119328:1 119328:39387:1 121069:162324:1 95457:125694:1 124689:121069:1	20
23024	87197	176342400	17	87197:5891:1 9142:9143:1 8841:9142:1 87197:8845:1 5858:5831:1 5891:8789:1 9143:5821:1 5836:5739:1 9082:5858:1 87197:5836:1 5891:21071:1 87197:8770:1 5891:5738:1 8789:8841:1 87197:9082:1 9082:3916:1	2
23025	10740	149731200	17	87197:5891:1 10740:87197:1 8788:5836:1 8841:9142:1 87197:8845:1 9142:9143:1 10740:83668:1 5738:8850:1 5836:5739:1 8788:9126:1 5891:21071:1 10740:8788:1 5891:5738:1 5738:5930:1 5891:9265:1 5739:8841:1	8
23026	10900	98323200	22	5743:9082:1 40093:21078:1 13551:90952:1 13551:7853:1 10900:13551:1 10900:52990:1 5794:10769:1 9082:5858:1 10900:10745:1 9082:8915:1 13551:9123:1 7848:9002:1 10769:5743:1 40093:5781:1 7853:7848:1 13551:42481:1 10900:40093:1 40093:130548:1 10900:5884:1 5794:8840:1 21078:5794:1	7
23027	39932	44582400	21	5321:5791:1 39932:39925:1 26374:47812:1 3696:5789:1 5791:19555:1 39932:26374:1 39925:14489:1 39932:14492:1 14492:5321:1 26374:21329:1 39932:6013:1 26374:26373:1 39932:10766:1 39932:26386:1 21329:21348:1 39932:13541:1 6013:7368:1 39932:10617:1 39932:3696:1 39932:5360:1	24
23029	119722	212025600	14	113847:188880:1 10196:146562:1 44341:10196:1 113847:146169:1 119722:179511:1 113847:146164:1 119722:152989:1 119722:152922:1 119722:220256:1 119722:44341:1 119722:148677:1 119722:113847:1 152922:96116:1	5
23030	136937	378691200	10	136937:38789:1 7081:130392:1 136937:44280:1 136937:7081:1 136937:46514:1 44533:43951:1 136937:220257:1 136937:44533:1 220257:162507:1	3
23033	34408	386467200	18	138408:34414:1 34408:138394:1 77951:8127:1 77951:138399:1 34408:206506:1 138394:62768:1 77951:138408:1 138408:138407:1 138402:34430:1 138408:138402:1 34408:5393:1 138402:138403:1 138402:34427:1 34408:201971:1 206506:77951:1 34408:18917:1 138399:34406:1	22
23034	34413	602121600	31	189022:67577:1 207267:207266:1 207267:220268:1 34413:8450:1 67577:216177:1 34416:187424:1 67577:186002:1 34413:8420:1 189021:207258:1 34413:34416:1 34413:150589:1 186002:189021:1 187424:216575:1 8443:116503:1 189022:151752:1 8443:116502:1 8420:207267:1 8420:74532:1 207267:203624:1 34413:22669:1 189022:203626:1 8443:203627:1 203627:14031:1 67577:216571:1 8420:203603:1 34416:8443:1 192257:152201:1 …	19
23035	34417	589075200	11	34417:98945:1 34417:185572:1 98945:152329:1 190136:138397:1 34417:220261:1 185572:185536:1 34417:138426:1 98945:98944:1 190136:138410:1 34417:190136:1	2
23038	172024	248313600	10	162618:220278:1 172024:101065:1 172024:176070:1 220279:129156:1 172024:104314:1 176070:172023:1 172024:220279:1 172024:53335:1 172024:162618:1	13
23039	136755	140659200	10	176890:172028:1 136753:94834:1 94834:172024:1 104324:176890:1 136755:136754:1 136755:104324:1 136754:104316:1 136755:180750:1 136754:136753:1	8
23040	4433	554947200	20	4433:169334:1 4433:184780:1 4432:4372:1 4433:4434:1 4446:4436:1 4433:195519:1 169338:4347:1 4446:220287:1 169334:4437:1 4433:4439:1 4433:4432:1 4444:194267:1 4444:4443:1 4433:62655:1 169334:169338:1 4433:4444:1 4433:97419:1 4433:4446:1 4432:91568:1	8
23042	150932	215049600	14	39461:130109:1 150932:150933:1 88812:88353:1 150932:22745:1 150933:153598:1 150932:150931:1 217826:204555:1 150932:39461:1 204555:104829:1 150933:217826:1 150932:88569:1 217826:88812:1 153598:91907:1	10
23043	111596	531187200	11	39477:67914:1 201650:211445:1 111596:201650:1 78706:39477:1 201650:140655:1 201650:67906:1 67912:78706:1 201650:39479:1 111596:68046:1 111596:67912:1	3
23045	66933	225936000	33	66942:81228:1 66933:70027:1 206109:81311:1 89701:81226:1 89701:128359:1 72325:82476:1 13797:89701:1 81393:87930:1 81312:89735:1 66933:89041:1 81226:81218:1 13797:13778:1 81228:81156:1 89041:31820:1 81218:81309:1 81393:66942:1 81226:13776:1 66933:66939:1 81312:81211:1 206109:81393:1 66933:13797:1 66933:83073:1 83073:81312:1 81211:81217:1 70027:83437:1 81211:81227:1 66933:81159:1 83073:89702:1 8793…	23
23046	88422	615254400	10	220293:115468:1 220293:143972:1 88422:115917:1 82581:208599:1 88422:87764:1 88422:82581:1 88422:220294:1 88422:220295:1 115917:220293:1	2
23047	82623	523238400	27	82623:220315:1 88435:82892:1 82623:199543:1 220324:220328:1 82623:89233:1 7709:7708:1 82623:89231:1 82623:82582:1 82623:82622:1 82592:82572:1 88435:220324:1 7708:83344:1 82623:82712:1 82623:82592:1 82623:7709:1 82623:7710:1 82623:89229:1 82623:160683:1 89233:89227:1 82623:89232:1 88435:89257:1 82623:88435:1 82623:121586:1 82592:89256:1 82592:82578:1 82712:82755:1	99
23048	88429	517968000	13	88429:130315:1 88429:208049:1 88429:196795:1 88429:208583:1 70967:82593:1 88429:88425:1 88429:144149:1 88429:220342:1 88429:87851:1 88429:70967:1 88429:174238:1 130315:82578:1	7
23050	88434	622080000	68	82695:82560:1 82572:89244:1 88434:89249:1 201758:89222:1 90108:82570:1 82570:79025:1 89548:220495:1 220493:82531:1 220494:89254:1 144386:220451:1 89548:82579:1 88021:88030:1 220451:90027:1 88434:82685:1 88434:82580:1 220324:220328:1 90108:22736:1 82579:201758:1 88434:220483:1 88434:220324:1 82570:88204:1 88434:220449:1 88434:88846:1 82579:82571:1 88434:220448:1 88434:220315:1 82695:82699:1 88434:…	253
23051	88435	597283200	88	82551:211867:1 88435:82892:1 90108:82570:1 220494:89254:1 220598:82578:1 88435:130341:1 220319:89248:1 88435:212358:1 198769:82742:1 82700:89949:1 88435:89228:1 88435:220576:1 82570:115790:1 82708:214500:1 207901:205380:1 88434:144386:1 201758:82684:1 201758:217848:1 82570:115905:1 220321:220319:1 88434:82699:1 89548:220495:1 88435:141736:1 88435:82708:1 220451:90027:1 115905:82551:1 220324:22032…	327
23052	88436	577324800	20	220293:115468:1 88436:130315:1 209398:88013:1 220293:143972:1 144273:82504:1 88422:115917:1 209398:144149:1 220293:208599:1 88436:82746:1 88436:89196:1 183608:88422:1 88422:87764:1 88422:220294:1 144273:134937:1 82746:89477:1 183608:144273:1 183608:209398:1 115917:220293:1 88436:183608:1	8
23053	88440	329875200	17	88440:130307:1 88440:220624:1 88440:82869:1 78867:78732:1 69985:82818:1 88440:144125:1 88440:83130:1 88440:55293:1 121277:87679:1 83245:78867:1 88440:70010:1 88440:69985:1 88440:72281:1 88440:211335:1 88440:83245:1 88440:121277:1	14
23054	116163	427939200	22	116163:116281:1 72965:78332:1 116163:132590:1 72965:116217:1 116281:182936:1 116163:169411:1 176900:72965:1 116163:169382:1 72965:120184:1 116281:116206:1 116223:116213:1 116163:143301:1 116163:176900:1 116275:143358:1 132590:169427:1 116163:37617:1 116163:116275:1 116163:116223:1 116163:144765:1 116223:116215:1 116163:154968:1	55
23055	144745	324518400	14	144745:144750:1 144745:149309:1 144745:144776:1 144753:144748:1 144745:144751:1 144745:144753:1 174387:137796:1 144745:174387:1 144744:52664:1 144744:183451:1 174387:174394:1 144745:144744:1 144753:144747:1	17
23056	144750	465436800	26	72965:164355:1 72965:78332:1 164355:156328:1 152083:189555:1 72965:116217:1 144750:144756:1 72965:146649:1 156328:41033:1 156328:120184:1 156328:129653:1 152083:131305:1 144750:152083:1 152083:195003:1 152083:72965:1 72965:116210:1 144750:169414:1 144750:143947:1 176940:155331:1 120184:116159:1 156328:176940:1 152083:144771:1 144750:116213:1 156328:129651:1 131305:142944:1 164355:169404:1	33
23057	144753	449625600	11	144775:60049:1 60049:144758:1 144753:144748:1 60049:144761:1 60049:144760:1 144767:144757:1 144775:144767:1 144747:144773:1 144753:144747:1 144747:144775:1	2
23060	95840	134006400	15	95840:15022:1 95840:220670:1 95818:63293:1 95840:211142:1 95840:220671:1 15022:83870:1 95840:95818:1 220669:220668:1 220670:205872:1 205872:220669:1 205872:84433:1 220668:15023:1 95840:137826:1 137826:220667:1	0
23061	163936	57801600	10	163936:220679:1 163936:108355:1 163936:163932:1 108355:220672:1 163936:108365:1 163936:10301:1 163936:220675:1 163936:220673:1 220675:163927:1	6
23063	69451	62640000	12	69451:90667:1 69451:104350:1 69452:69455:1 69451:69453:1 69451:26980:1 69455:114323:1 90666:69452:1 69455:69454:1 69454:90668:1 69451:132697:1 90667:90666:1	4
23064	104568	537667200	34	84248:198421:1 84248:220690:1 104568:187699:1 220697:220693:1 140431:220688:1 104568:198402:1 84248:140431:1 84248:140429:1 140431:220689:1 220696:27143:1 220697:208722:1 220688:188402:1 160006:73550:1 104568:220692:1 84248:27117:1 104568:220695:1 187694:27120:1 104568:220696:1 104568:220691:1 187699:84248:1 104568:47091:1 220696:220700:1 104568:220694:1 220695:160011:1 104568:206421:1 104568:190…	25
23065	46462	534384000	58	38269:207676:1 46462:38269:1 150734:198426:1 46462:73553:1 207550:37499:1 46457:131334:1 207676:220705:1 205242:47638:1 74627:208723:1 74627:73550:1 46462:207898:1 207676:170627:1 207559:138093:1 207676:84956:1 46457:140489:1 46462:150734:1 46462:46461:1 46462:206419:1 74627:220709:1 46462:104567:1 46462:205238:1 170627:46457:1 46462:104565:1 46462:69539:1 74627:17270:1 44459:167623:1 84955:20755…	27
23066	110610	145497600	32	130253:110619:1 66934:89895:1 169683:121159:1 110619:130113:1 130113:66934:1 110619:115843:1 130112:89902:1 66932:88721:1 110610:22825:1 130113:68032:1 78226:87852:1 131211:71617:1 39438:130112:1 110610:130253:1 188331:188333:1 130112:85061:1 130113:89882:1 188331:110617:1 110619:188331:1 110619:78226:1 188331:110623:1 110619:89879:1 85061:192221:1 68032:66932:1 110610:22769:1 110610:68225:1 1883…	17
23068	9877	406166400	12	126690:45563:1 9877:62635:1 9875:126690:1 9877:9875:1 9877:55944:1 9877:128178:1 9859:9939:1 126690:138248:1 126690:9859:1 126690:55946:1 128178:126689:1	9
23070	58766	276048000	11	58766:143174:1 58766:80686:1 80686:80668:1 58766:130704:1 80686:174312:1 143174:62154:1 174312:80675:1 58766:80656:1 58766:80670:1 80686:80681:1	5
23071	164034	239241600	13	164034:158023:1 164034:130556:1 184656:218288:1 164034:166905:1 184656:213892:1 164034:184656:1 218290:166910:1 184656:81857:1 164034:213871:1 164034:148859:1 164034:218309:1 164034:218290:1	2
23072	218717	365040000	12	218717:220735:1 218717:102160:1 220735:157266:1 218717:157240:1 218717:135157:1 218717:120384:1 157240:44437:1 220735:168433:1 220735:220737:1 218717:181537:1 218717:123621:1	3
23073	192019	273110400	18	105502:33892:1 116742:15096:1 192019:116759:1 220738:187745:1 192019:105502:1 192019:109727:1 192019:116742:1 192019:64495:1 64819:64817:1 64817:64801:1 64732:109777:1 116742:64732:1 192019:211805:1 192019:109692:1 116742:64819:1 211805:220738:1 64732:109742:1	0
23074	143555	202348800	42	143555:148914:1 143591:109692:1 64667:109727:1 143555:184655:1 109692:64861:1 105502:109777:1 184675:143591:1 143595:214345:1 143595:148858:1 143555:148941:1 111295:143595:1 40264:40185:1 148941:148859:1 64667:148745:1 143555:137207:1 143555:116763:1 158024:40264:1 143555:60546:1 111295:180579:1 143555:218289:1 64667:148998:1 184675:116759:1 143595:158024:1 71998:53940:1 64667:111295:1 143555:719…	8
23075	218718	106790400	18	140001:157136:1 218718:211808:1 192043:218284:1 218718:148784:1 71851:148785:1 140001:71851:1 218718:145372:1 175555:192043:1 218718:25847:1 218718:192048:1 218284:83514:1 175555:144592:1 218718:159300:1 175555:164035:1 71851:175555:1 218718:140001:1 140001:148792:1	1
23076	167112	120960000	16	131261:127056:1 131261:184711:1 167112:220741:1 131255:109681:1 220741:192026:1 131261:131255:1 167112:109680:1 131261:150381:1 167112:138613:1 192024:192025:1 192024:192036:1 131255:192024:1 109681:109683:1 167112:126090:1 109680:131261:1	3
23077	164048	60393600	64	164048:137547:1 164048:164069:1 164048:41415:1 63683:159402:1 164048:166088:1 164048:192049:1 181674:176276:1 157116:151552:1 167112:138613:1 187485:41524:1 159402:157136:1 164048:209486:1 201510:220747:1 117594:126076:1 167112:126090:1 192048:181301:1 164048:71525:1 63683:159405:1 164048:181665:1 164048:120696:1 164048:109192:1 187485:128250:1 157136:159408:1 159408:98190:1 160679:60564:1 164048…	62
23079	157147	276048000	15	41488:155512:1 157150:191717:1 157146:220758:1 157149:157150:1 157147:41488:1 157149:166807:1 157147:220759:1 220758:157149:1 157147:126356:1 157147:157146:1 157147:220757:1 157147:157145:1 157147:64403:1 157147:127068:1	7
23080	150380	149817600	16	150380:160124:1 138618:148775:1 107007:148963:1 150380:17674:1 150380:107007:1 17674:138618:1 148775:148814:1 159298:166746:1 150380:166747:1 107007:100211:1 107007:111186:1 148972:159298:1 150380:150381:1 166747:122166:1 150380:148972:1	2
23081	127074	186624000	28	127074:127060:1 127074:127082:1 127074:77786:1 77786:95583:1 127074:143872:1 127074:181578:1 127056:141803:1 127056:157104:1 127056:64472:1 127074:64383:1 131253:181561:1 218272:202230:1 143869:106432:1 127056:141801:1 127053:143869:1 127056:218272:1 181578:127008:1 127054:104239:1 106432:148920:1 127056:127053:1 157131:127054:1 143872:157129:1 143872:131253:1 127056:157131:1 127074:128269:1 1815…	3
23082	34040	494380800	12	34040:220762:1 109595:109600:1 220762:36122:1 67311:109595:1 36235:36271:1 67311:109602:1 220762:36235:1 109600:65991:1 67311:109598:1 67311:67319:1 36235:67311:1	7
23083	54086	70934400	12	165964:198881:1 54054:114929:1 54086:131471:1 54086:54042:1 54086:165964:1 54032:54046:1 54054:198871:1 198881:54054:1 54046:53988:1 54042:54032:1 165964:142495:1	4
23084	118352	553737600	14	118352:138506:1 220765:48841:1 118352:70727:1 138506:215720:1 215721:215713:1 118352:118353:1 118353:118350:1 118352:220768:1 215720:138502:1 118352:220765:1 118353:118351:1 118353:220770:1 118351:215721:1	16
23086	118355	525916800	11	90665:118352:1 118353:118350:1 118355:90665:1 118352:118353:1 118355:113925:1 90665:215723:1 118353:220770:1 118355:90689:1 118353:215721:1 118355:118354:1	18
23087	118356	478137600	10	118354:118350:1 90664:118355:1 118356:94569:1 118355:90665:1 118356:90664:1 118354:118351:1 118355:90689:1 118351:215721:1 118355:118354:1	34
23088	176654	189302400	11	176654:84711:1 174590:206159:1 176654:174590:1 176654:31873:1 176654:925:1 84711:188358:1 188358:174591:1 176654:101049:1 176654:75491:1 174590:174592:1	14
23089	146206	170294400	16	146207:183559:1 146206:42927:1 220796:142651:1 146206:146207:1 91975:83321:1 213676:146209:1 146206:213676:1 213676:131174:1 146207:66882:1 146207:158773:1 146206:184989:1 91975:146202:1 146206:91975:1 146206:202906:1 213676:220796:1	6
23090	153468	510019200	10	153468:78808:1 66149:66144:1 176296:66142:1 66144:66143:1 78808:176296:1 153468:66167:1 153468:66149:1 153468:190451:1 153468:220799:1	6
23091	220800	32400000	11	220800:146390:1 217742:120642:1 220800:159341:1 220800:138590:1 220800:144039:1 220800:220801:1 217742:217741:1 220800:178857:1 220800:217742:1 220800:210403:1	0
23092	89128	86832000	18	89128:90597:1 78241:88978:1 78241:88322:1 68207:83180:1 130271:130279:1 89128:83317:1 83179:83183:1 83183:83185:1 89128:78517:1 89128:83179:1 83179:68207:1 89128:39445:1 89128:68208:1 83179:83181:1 83179:78241:1 78241:130271:1 130279:83182:1	1
23093	104318	136425600	18	176890:172028:1 97907:104130:1 136753:94834:1 104318:136752:1 94834:172024:1 104324:176890:1 104318:138638:1 136755:136754:1 136755:104324:1 136752:97936:1 104316:84557:1 104318:136755:1 104318:97907:1 136754:104316:1 136755:180750:1 136754:136753:1 172024:162618:1	15
23094	172026	86832000	44	97925:97940:1 97925:104216:1 97922:121242:1 10352:10364:1 104216:162199:1 97939:102745:1 97922:102866:1 104213:97925:1 97923:97939:1 97939:97938:1 97923:104213:1 183534:102741:1 162199:97907:1 98285:99993:1 102745:121240:1 104213:97924:1 183534:121243:1 97923:97922:1 183534:97919:1 158049:183534:1 97938:158051:1 97927:97920:1 97907:99991:1 97923:121241:1 97927:158049:1 97923:97937:1 102741:162180…	6
23095	32746	381369600	13	32746:220802:1 32746:49178:1 32746:220805:1 220805:32748:1 220805:48957:1 49177:49222:1 32746:220804:1 220805:32747:1 220803:49177:1 49178:49241:1 32746:220803:1 49222:49221:1	7
23099	52829	217468800	14	40870:27246:1 5770:5772:1 52829:20700:1 52829:14495:1 52829:26372:1 52829:40870:1 20689:5774:1 14495:5339:1 52829:8042:1 52829:5770:1 5772:20689:1 52829:20713:1 52829:14496:1	19
23101	151360	112233600	10	151360:67473:1 67473:130746:1 53115:147691:1 151360:152671:1 151360:53115:1 147691:62185:1 67473:85223:1 67473:151364:1 62185:90438:1	3
23102	103864	515030400	15	103864:103863:1 103863:153614:1 153614:153624:1 101190:153616:1 101191:101190:1 101190:103815:1 103864:35754:1 153614:101191:1 103864:67297:1 153614:101192:1 103864:220821:1 67297:67301:1 67297:103909:1 103864:58784:1	15
23103	81668	235612800	18	81668:82191:1 81668:82207:1 82191:82170:1 82170:82155:1 82076:82078:1 81668:81724:1 81668:82076:1 81668:123663:1 81668:81726:1 81668:81701:1 81668:82208:1 81668:70354:1 82141:82142:1 81668:124259:1 81668:82141:1 81724:82188:1 123663:146962:1	20
23104	81669	222307200	17	81669:81730:1 81725:2986:1 81708:81725:1 81669:81708:1 82193:81721:1 81669:60538:1 81669:82194:1 81669:82193:1 81725:81724:1 81721:81726:1 81669:81728:1 82193:82214:1 81669:82201:1 81725:81729:1 81726:81727:1 81721:82170:1	1
23105	78163	609984000	16	78163:145618:1 208905:180234:1 78163:157495:1 197941:208905:1 196183:197941:1 157495:127546:1 145618:175765:1 196183:157308:1 78163:157461:1 157308:78195:1 78163:168148:1 208905:64551:1 145618:78197:1 175765:196183:1 145618:214192:1	1
23106	168784	353548800	11	111688:111711:1 120777:143909:1 168784:120777:1 168784:158414:1 168784:93986:1 168784:120764:1 120777:111230:1 168784:70848:1 168784:111688:1 70848:121920:1	6
23107	181736	6998400	10	181736:120668:1 120611:99304:1 181736:99390:1 99304:185787:1 99390:99392:1 120665:58851:1 181736:120611:1 120668:120665:1 99392:181744:1	1
23108	212095	144892800	10	212095:95124:1 220845:220843:1 167932:220844:1 212095:220842:1 212095:220846:1 120734:167932:1 220845:181649:1 220843:120734:1 220846:220845:1	3
23109	120609	84412800	22	120609:181648:1 99277:138601:1 152867:99260:1 120609:120733:1 120609:120688:1 138601:152867:1 120609:126972:1 120609:120630:1 120609:58851:1 120609:178709:1 120609:120583:1 120609:219052:1 120609:99277:1 181648:220848:1 58851:120638:1 120609:220849:1 120609:181643:1 120609:185786:1 120609:220850:1 58839:99283:1 120583:58839:1	0
23110	120612	24537600	46	120612:120651:1 120612:120640:1 120612:99332:1 138589:120654:1 120612:92211:1 180663:120667:1 120648:202261:1 138589:181640:1 120683:120646:1 120612:120638:1 120612:120704:1 99332:120622:1 120612:120614:1 99304:120665:1 120614:99258:1 99304:131956:1 120612:99386:1 68480:130517:1 120635:215166:1 99386:199657:1 120610:120670:1 120612:68480:1 120665:120641:1 120612:120680:1 99386:99359:1 120604:1206…	1
31222	222654	492652800	11	22931:22991:1 22991:22950:1 222654:22931:1 22931:22994:1 222654:208584:1 22931:22973:1 22973:122123:1 22931:22970:1 22931:22975:1 22970:130943:1	27
31223	86217	591667200	15	238711:184499:1 144368:184575:1 86217:229769:1 144368:229626:1 86683:86669:1 86217:237029:1 144368:229867:1 86683:184506:1 86217:194600:1 238711:128413:1 86217:86683:1 86217:144368:1 86217:117643:1 144368:238711:1	31
31225	66009	580348800	18	65974:259746:1 66009:229306:1 259746:65978:1 259746:35972:1 65979:259745:1 66009:126766:1 66009:65974:1 126766:126761:1 65974:31249:1 66009:126767:1 65979:36047:1 259746:173911:1 65974:65979:1 66009:126765:1 66009:65885:1 65974:230477:1 65974:36045:1	48
31226	66010	585187200	10	66010:65916:1 35998:66036:1 66036:126761:1 35998:124001:1 66010:75735:1 75735:66034:1 35998:126768:1 66010:35998:1 126768:51961:1	10
31227	206516	482371200	12	8154:8472:1 31745:97458:1 206516:35633:1 206516:8475:1 8472:8460:1 206516:31745:1 206516:139105:1 206516:8154:1 190179:8455:1 31745:190179:1 206516:7389:1	1
31230	156610	536457600	14	156610:149875:1 59530:133327:1 133329:116520:1 116520:116521:1 156610:59530:1 156610:76758:1 156610:245406:1 110355:133332:1 133329:110355:1 133329:126955:1 156610:82088:1 116521:116507:1 59530:133329:1	10
31231	115762	615254400	11	175481:259761:1 175484:208873:1 175481:240979:1 175482:175481:1 175482:240982:1 115762:175484:1 208869:247769:1 175484:175482:1 240979:82741:1 240982:208869:1	4
31232	232624	544665600	83	120541:199901:1 71007:71017:1 120523:199034:1 120523:120524:1 120530:48740:1 214111:36055:1 215764:56020:1 160100:160101:1 214111:245363:1 232624:259781:1 160100:159868:1 56021:247601:1 56108:56071:1 232624:137192:1 245363:242552:1 199034:120541:1 197040:201903:1 259778:231108:1 215764:244441:1 259782:134605:1 232624:159925:1 214111:215765:1 120523:230629:1 197040:201910:1 120541:235313:1 159868:…	77
31234	95042	602294400	13	95042:74535:1 74536:206538:1 235553:259808:1 259809:244897:1 235553:196212:1 222510:196214:1 74536:196216:1 95042:222510:1 222510:74536:1 95042:152423:1 95042:235553:1 196216:259809:1	34
31235	259813	457488000	11	251907:256486:1 259813:259814:1 259813:251907:1 251907:235372:1 235372:226334:1 259813:251877:1 251877:130180:1 259813:234618:1 235372:235373:1 251877:259815:1	26
31236	251907	523238400	10	235372:235373:1 251907:256486:1 251907:235372:1 256486:243303:1 235372:226334:1 251907:231372:1 251907:251899:1 259815:259397:1 251907:259815:1	26
31238	240172	437011200	13	240172:198433:1 240171:165209:1 240172:226991:1 130942:86147:1 130942:138004:1 130942:137953:1 240172:240176:1 240171:231355:1 240172:83203:1 240172:240171:1 240172:130942:1 226991:198447:1	12
31240	117501	564019200	20	199638:18866:1 45729:38251:1 117501:75155:1 117501:237684:1 17116:37482:1 18866:45726:1 45729:140160:1 199638:73057:1 9947:117500:1 192181:96546:1 117501:199638:1 18866:45729:1 45729:17122:1 199638:148510:1 37565:17128:1 199638:192181:1 199638:37565:1 117501:9947:1 17128:17116:1	19
31241	173249	540432000	21	173249:225558:1 160368:259830:1 173249:173246:1 173246:173215:1 173249:118596:1 173215:229350:1 173215:247983:1 173249:173250:1 173250:173214:1 173249:156952:1 173246:160368:1 173246:173212:1 173249:256271:1 173213:244267:1 118596:173213:1 173249:248288:1 229350:247980:1 173246:244266:1 248289:185030:1 173246:248289:1	19
31242	241476	511401600	68	241476:248959:1 244306:241475:1 241476:96745:1 241475:173214:1 41996:248969:1 241476:114136:1 244307:229361:1 122143:122141:1 241476:173227:1 244275:244266:1 41996:256280:1 41997:38652:1 259835:41996:1 183280:41997:1 241476:161035:1 241476:238778:1 241476:244306:1 241476:88548:1 248289:173215:1 248945:248990:1 187523:164573:1 241476:230552:1 173249:173250:1 248969:243113:1 248289:42004:1 241476:7…	20
31243	241477	517449600	14	241477:230552:1 241477:173228:1 241477:210033:1 241477:256285:1 230552:230550:1 248281:173251:1 241477:41997:1 241477:227440:1 241477:248946:1 241477:259835:1 259835:248277:1 173251:38767:1 241477:248281:1	4
31244	206690	501120000	29	206690:244307:1 206690:244287:1 244307:229361:1 229361:134291:1 248989:134356:1 227441:78818:1 134310:239200:1 248281:173251:1 134310:134361:1 241477:227440:1 244307:248946:1 248989:183288:1 206690:256288:1 206690:42007:1 206690:211461:1 206690:248290:1 248281:173224:1 244307:227441:1 248290:173218:1 248281:248277:1 206690:134310:1 206690:248989:1 244306:173249:1 206690:241477:1 206690:247967:1 2…	3
31245	153834	595555200	12	153834:140777:1 147907:147906:1 140777:140775:1 153834:24226:1 153834:25979:1 65296:147905:1 153834:147414:1 153834:147413:1 153834:208062:1 153834:147907:1 153834:65296:1	37
31246	177042	571881600	11	177042:79854:1 177042:80033:1 177042:205697:1 177042:129646:1 177042:163157:1 177042:144759:1 80033:129649:1 177042:169391:1 177042:161825:1 177042:177029:1	3
31248	58929	613872000	21	35135:73636:1 58929:73635:1 58929:45849:1 58929:73334:1 69500:73548:1 58927:58928:1 73637:41605:1 69495:58951:1 58929:35135:1 69502:69500:1 41605:69495:1 73635:176871:1 35135:69502:1 73636:136065:1 58929:73551:1 45849:73333:1 73637:33470:1 58929:73637:1 58929:69501:1 58929:58927:1	10
31249	112661	485395200	13	204455:99863:1 99848:52093:1 112661:259852:1 112661:99848:1 112661:259853:1 177601:204455:1 134426:175757:1 134426:157543:1 112661:112668:1 112661:177601:1 259852:134426:1 112661:83685:1	1
31250	249919	568252800	16	129182:136943:1 162414:83399:1 249919:205870:1 249919:242350:1 249919:162410:1 83399:79460:1 242350:42327:1 249919:215904:1 249919:129186:1 242350:37447:1 249919:197365:1 249919:198242:1 249919:162414:1 162410:201736:1 162414:129182:1	14
31251	247666	482976000	54	226184:226180:1 131576:205743:1 95795:85245:1 226181:205726:1 131574:110144:1 95795:226178:1 247666:123004:1 226181:205738:1 111123:131578:1 247666:241694:1 131578:259483:1 131578:145487:1 72246:123100:1 247666:226179:1 247666:95795:1 51008:228650:1 247666:33875:1 131578:131573:1 247666:247670:1 241694:122997:1 247666:166955:1 226181:120483:1 131576:111123:1 226182:226181:1 120551:33870:1 131578:…	19
31252	211817	516844800	16	211817:192685:1 211817:174716:1 211817:236780:1 211817:25482:1 174716:174714:1 211817:212187:1 211817:176626:1 195379:112449:1 211817:95990:1 231957:231954:1 231954:224369:1 211817:201719:1 211817:211818:1 174714:231957:1 211817:195379:1	19
31255	49868	614217600	12	49868:108917:1 49161:49719:1 49543:194130:1 49868:95355:1 49868:49161:1 49719:49350:1 49868:108933:1 49543:49322:1 49718:49543:1 194130:194003:1 49350:49718:1	11
31256	259887	428544000	22	259887:259889:1 259887:239029:1 259889:208564:1 259909:181042:1 259887:230258:1 259911:259900:1 239029:259897:1 259901:259911:1 259887:259910:1 259900:259898:1 259889:259901:1 259889:259912:1 181042:248833:1 259889:259909:1 259901:248279:1 259909:259899:1 239031:258580:1 259900:239031:1 248279:241477:1 259912:59105:1 241477:248281:1	42
31257	259889	453427200	10	259889:259909:1 259889:259901:1 259909:259899:1 259889:259912:1 259901:259911:1 239031:258580:1 259889:208564:1 259909:181042:1 181042:239031:1	5
31258	259909	475113600	10	259909:259899:1 259898:259895:1 259909:259908:1 181042:248833:1 259909:72472:1 259909:181042:1 259909:111833:1 259909:259898:1 181042:239031:1	12
31260	253830	461808000	14	88862:88572:1 253830:253842:1 144370:207204:1 88862:22818:1 144370:88862:1 131011:144370:1 253830:154157:1 253830:131011:1 88862:90129:1 253842:174237:1 253842:207174:1 207204:22971:1 253830:253846:1	19
31261	231944	623203200	14	225454:230936:1 231944:259929:1 230942:225454:1 230936:225461:1 231944:121719:1 225454:225453:1 231944:259931:1 225461:230939:1 259931:230942:1 259931:259930:1 230939:225464:1 225454:225460:1 230936:230935:1	12
31262	253842	499910400	10	253842:222664:1 253842:22972:1 22971:259934:1 22972:207174:1 22972:231944:1 22972:22971:1 253842:174237:1 253842:207171:1 253842:211833:1	24
31264	207204	589075200	12	90228:90236:1 22815:90228:1 90228:83302:1 207204:28005:1 207204:90128:1 90128:22817:1 207204:90237:1 22817:22815:1 207204:90129:1 207204:89165:1 207204:22971:1	22
31265	253846	531187200	13	231945:222664:1 253846:169978:1 253846:207204:1 222664:130116:1 253846:231945:1 253846:259971:1 259931:230942:1 231944:259931:1 230942:225453:1 259931:259930:1 259931:229062:1 253846:231944:1	44
31266	86319	484185600	22	172131:259977:1 30239:22707:1 154352:124578:1 86319:30239:1 161281:91046:1 91046:28448:1 259977:181347:1 86319:22676:1 172131:154352:1 161281:28429:1 161281:161033:1 28448:102961:1 161281:161937:1 172380:91704:1 86319:231021:1 86319:161281:1 161281:172131:1 102961:172379:1 259977:164593:1 161033:172380:1 172131:181337:1	77
31267	252057	533779200	12	87189:87188:1 84400:78684:1 87189:102422:1 102422:102418:1 252057:238856:1 84400:102415:1 252057:84400:1 84400:102419:1 87188:87185:1 102418:30508:1 84400:87189:1	4
31269	47503	538617600	10	47503:47493:1 47493:81189:1 47503:131938:1 122133:51443:1 142069:51454:1 47503:198705:1 47503:122133:1 122133:142069:1 51454:51452:1	17
31270	232705	465436800	40	174154:176720:1 232705:174155:1 232705:182136:1 134493:134483:1 232705:134493:1 130949:219765:1 232705:178042:1 130949:167582:1 232705:196781:1 25406:10150:1 226897:234906:1 134493:86754:1 196781:178233:1 232705:140341:1 138005:87991:1 232705:164542:1 232705:225994:1 232705:87701:1 232705:130949:1 232705:140347:1 134483:182149:1 232705:178022:1 134481:199997:1 174155:207439:1 174155:174154:1 2327…	17
31271	108779	501120000	17	217761:145984:1 105945:108626:1 108779:105945:1 108626:108785:1 154464:259995:1 217761:214999:1 105945:108786:1 108779:168429:1 108779:108787:1 108779:230365:1 108779:154464:1 108779:108605:1 108779:157559:1 108779:93980:1 105945:217761:1 154464:108627:1	10
31272	224027	487209600	18	81491:4252:1 81491:99645:1 122023:81475:1 224027:110024:1 224027:81240:1 81475:81236:1 224027:154420:1 224027:81259:1 81236:81493:1 81240:122023:1 81407:176630:1 122048:81407:1 224027:99650:1 224027:81491:1 122023:81250:1 81240:122048:1 81240:81239:1	1
31275	249341	452736000	12	88121:47464:1 88121:148483:1 249341:260008:1 6375:3048:1 3048:148554:1 198258:90978:1 249341:218357:1 218357:103081:1 148554:88121:1 148554:198258:1 249341:6375:1	5
31277	32349	597888000	10	32379:14056:1 32349:32936:1 178667:252741:1 32349:32809:1 32379:32374:1 32349:32379:1 32349:178667:1 32349:31547:1 32349:245742:1	8
31278	186747	521683200	15	186747:136975:1 186747:180701:1 111011:186785:1 186747:186742:1 186747:145488:1 186747:145152:1 186744:32218:1 111011:186784:1 186747:111011:1 186742:111116:1 186747:167124:1 186747:186744:1 186747:122797:1 186747:215160:1	3
31280	36250	557971200	13	32877:32617:1 36017:36012:1 36250:122711:1 36250:32880:1 36074:179009:1 179009:180270:1 32880:36074:1 36074:36017:1 36250:36060:1 32880:32877:1 36074:148293:1 36250:100416:1	21
31281	89337	523497600	14	226237:241481:1 89337:235885:1 240602:260047:1 89337:226227:1 240602:260046:1 235885:228141:1 89337:226237:1 89337:240602:1 240602:81191:1 240602:240600:1 89337:91183:1 89337:260045:1 89337:226224:1	17
31282	247630	570672000	13	247630:89134:1 229795:251753:1 247630:144253:1 247630:153006:1 247630:259400:1 247630:229769:1 86683:86669:1 247630:229795:1 247630:207169:1 247630:229541:1 247630:86683:1 229795:140216:1	12
31283	157382	484185600	12	157382:64740:1 157562:226797:1 157382:157562:1 253855:218244:1 157382:253854:1 157382:215747:1 157382:253855:1 215747:135166:1 157562:242226:1 157562:83685:1 157382:253853:1	1
31285	254145	501724800	10	260059:260058:1 254145:260059:1 254145:223109:1 254145:260060:1 260059:207115:1 260058:260057:1 260058:260056:1 260056:260055:1 207115:90040:1	6
31287	255678	554774400	10	211517:168176:1 255678:211517:1 255678:232680:1 255678:120888:1 255678:211513:1 260070:199444:1 255678:260070:1 255678:239113:1 255678:238484:1	1
31288	238307	587606400	13	238307:146650:1 238307:82504:1 236253:236176:1 236176:244538:1 250907:238306:1 238307:238302:1 238307:250563:1 236176:238806:1 236253:250907:1 238307:244544:1 238307:254744:1 238307:236253:1	9
31289	172232	478483200	13	172143:172133:1 172143:162301:1 172232:172143:1 161274:187949:1 172143:126577:1 126577:161277:1 161277:28429:1 161277:91046:1 161277:161274:1 161277:161013:1 161277:145878:1 126577:126522:1	3
31290	164544	551923200	15	164525:161007:1 164544:164539:1 165455:165556:1 164539:165459:1 164544:161327:1 164544:161020:1 164544:165521:1 165525:164521:1 165459:165525:1 164539:164525:1 164539:66484:1 164544:165458:1 66484:165455:1 164539:66501:1	7
31291	172148	470707200	25	172148:86390:1 181445:172135:1 172142:164807:1 172140:91050:1 172132:172140:1 172141:172131:1 172142:172132:1 91046:28448:1 91049:172130:1 172144:172143:1 172148:18575:1 172144:172134:1 172142:164806:1 172142:126522:1 86390:172144:1 172148:126571:1 172142:91046:1 86390:181445:1 172142:172141:1 172148:126578:1 172134:172142:1 91046:91049:1 172141:28429:1 172148:86319:1	3
31292	207001	598147200	13	151190:196316:1 207001:147875:1 207001:175102:1 147875:221210:1 207001:228658:1 175102:142842:1 207001:175106:1 207001:205992:1 175106:149416:1 205992:151085:1 205992:153854:1 207001:151190:1	6
31294	45577	600825600	11	45577:45669:1 45577:173372:1 45577:47400:1 45577:45166:1 45669:44414:1 45577:37590:1 45577:45670:1 45577:200761:1 45669:45667:1 45166:37367:1	21
31298	216640	537667200	16	179615:249913:1 249914:96573:1 216638:249914:1 216640:207719:1 216638:34808:1 216638:179615:1 216640:246140:1 3030:69718:1 216640:258982:1 3030:216638:1 140651:140650:1 216640:140651:1 216640:3030:1 216640:47769:1 216638:249912:1	6
31300	155101	550713600	13	73572:73614:1 73616:73608:1 155101:44711:1 44711:73609:1 155101:118192:1 155101:187497:1 155101:179714:1 179714:73616:1 44711:44561:1 155101:177316:1 44711:73615:1 155101:73572:1	2
31301	202108	495590400	16	203717:177316:1 202108:140535:1 202108:203717:1 179714:73603:1 44711:73613:1 203717:179714:1 202108:203718:1 203718:73572:1 210024:253165:1 202108:210025:1 210025:44711:1 179714:73616:1 203718:210024:1 73616:73610:1 202108:202112:1	0
31303	244734	512697600	13	244737:244736:1 244737:244724:1 212251:258728:1 244734:239688:1 244734:120376:1 244734:244737:1 244737:212251:1 244735:244731:1 244734:244739:1 244734:244735:1 244724:244732:1 258728:252782:1	19
31304	211401	577065600	29	88775:211412:1 100016:100007:1 211411:220962:1 226009:106616:1 88775:121220:1 254574:100013:1 99998:100006:1 223247:106538:1 211411:204687:1 89079:89078:1 252571:99998:1 89078:206116:1 211401:243605:1 211401:106545:1 99998:100016:1 211401:254574:1 211401:210921:1 89078:211411:1 100013:226009:1 211401:252571:1 89079:88775:1 211401:260102:1 211401:223247:1 211401:117579:1 100013:100015:1 223247:165…	42
31305	86933	538012800	13	86052:86936:1 86933:245118:1 245118:245128:1 86933:228378:1 86052:86937:1 86933:256385:1 245118:260106:1 86933:228376:1 245128:256504:1 86933:245426:1 86933:86052:1 245128:254930:1	14
31307	256390	508982400	17	256399:228375:1 234688:211069:1 256390:87648:1 256390:245128:1 87648:207463:1 256399:256504:1 228379:228378:1 234696:251832:1 256390:228379:1 234696:256472:1 228379:256394:1 256390:228376:1 256390:234692:1 234696:234688:1 228379:256399:1 256390:234696:1	12
31308	207335	628473600	12	207335:207334:1 138319:202775:1 207335:120322:1 138319:138441:1 207335:138444:1 202775:133168:1 138442:138448:1 207335:138319:1 207335:193777:1 207335:97310:1 97310:138442:1	6
31309	187523	525916800	31	211216:194362:1 187523:211216:1 210830:165281:1 187522:243116:1 187523:196763:1 187522:210830:1 211216:126524:1 187523:248969:1 248969:243113:1 187523:134292:1 187523:187511:1 134303:256158:1 187522:165686:1 187523:240824:1 187522:243117:1 187523:134361:1 187523:153861:1 240824:240822:1 187523:173248:1 187523:134288:1 187523:240823:1 187523:187522:1 187523:134303:1 211216:243127:1 210830:156726:1…	27
31310	260125	464832000	17	260125:244498:1 244498:260128:1 260130:21579:1 21579:237399:1 260127:21623:1 260127:260126:1 260130:260133:1 260125:260127:1 260132:230565:1 260133:260129:1 260129:260132:1 260133:258905:1 21579:237390:1 260125:259334:1 244498:232502:1 260125:260130:1	3
31311	251548	494380800	15	251561:251886:1 251676:234586:1 251548:251536:1 251548:234700:1 234700:251535:1 251548:251676:1 234586:131066:1 251564:251561:1 234586:251555:1 234586:131057:1 234586:251508:1 251548:251564:1 251548:25204:1 251548:251394:1	7
31312	251550	515635200	24	251517:251518:1 251466:251460:1 207201:251456:1 251459:251386:1 251446:86669:1 251460:251554:1 236565:251512:1 251506:207201:1 251561:251526:1 251460:243527:1 244123:251486:1 251550:234747:1 251550:251561:1 251550:251530:1 251506:251446:1 251517:251502:1 251518:236565:1 251459:251517:1 251550:251466:1 251517:251506:1 251518:244123:1 251550:251655:1 251466:251459:1	27
31317	157406	548294400	14	157406:177701:1 128439:126353:1 157406:177757:1 157508:188505:1 157406:185971:1 107155:128439:1 202247:202246:1 128439:161731:1 157406:107155:1 157406:202247:1 157406:157508:1 157406:66425:1 157406:128278:1	20
31318	211087	589075200	11	211087:211059:1 211087:211071:1 211059:243861:1 211082:210829:1 211059:219331:1 211087:243852:1 243861:130972:1 211059:210905:1 211087:211082:1 130972:130968:1	3
31319	211103	560044800	17	211103:211087:1 211087:211059:1 211082:142163:1 211103:211066:1 211066:210826:1 211059:219331:1 243861:210872:1 211055:243861:1 211084:211075:1 243861:130972:1 211103:211084:1 210826:241135:1 211103:211023:1 211087:211082:1 241135:130968:1 211103:211055:1	17
31320	211107	557452800	10	210829:130972:1 211107:243805:1 211107:211103:1 211107:211031:1 211103:241135:1 211082:210829:1 211082:178436:1 211103:211082:1 241135:130968:1	8
31321	211127	520560000	24	211103:211087:1 211087:211059:1 211107:211103:1 211087:211071:1 211127:211116:1 211127:210960:1 211103:211055:1 211066:210826:1 211055:130972:1 211087:243852:1 211059:219331:1 211116:211119:1 211103:211066:1 211086:211074:1 211074:211031:1 211127:32725:1 211103:142163:1 211116:210958:1 211125:211107:1 211127:211086:1 211127:211125:1 211127:211124:1 210826:241135:1	28
31322	200972	585792000	33	99642:210440:1 200972:200974:1 136038:170126:1 200972:41662:1 200974:51443:1 200972:38650:1 83971:205804:1 200972:210286:1 136038:136039:1 200972:136038:1 200972:81232:1 38650:25474:1 83971:212258:1 200972:3136:1 122131:218607:1 200972:37555:1 200972:131938:1 83969:83965:1 83969:48581:1 83965:178636:1 200972:99642:1 41662:48468:1 200972:122131:1 200972:166334:1 136038:112418:1 122131:83969:1 2009…	24
31323	205807	565833600	27	205807:205797:1 205807:89647:1 205807:122106:1 210286:122132:1 205807:224386:1 122132:205796:1 200972:210286:1 205807:90088:1 205807:99659:1 205807:47642:1 224386:205795:1 205797:166368:1 205797:90258:1 122106:81232:1 205798:224811:1 205807:200972:1 90088:81358:1 200972:83965:1 200972:99642:1 205807:198917:1 205807:138577:1 200972:51443:1 205807:131953:1 205807:81242:1 205807:135108:1 135108:2057…	24
31324	95229	567043200	14	95231:80078:1 95229:95231:1 80078:80092:1 95229:95236:1 95229:239655:1 95229:243796:1 80078:80087:1 239655:238902:1 80078:80084:1 80078:80085:1 239655:251178:1 251178:239652:1 80092:80089:1	10
31325	159011	555552000	18	71825:166217:1 159011:71833:1 159011:199495:1 125059:125071:1 199495:159007:1 250700:125059:1 247143:139949:1 159011:250700:1 159011:155035:1 155035:71825:1 159011:159008:1 159011:139435:1 71833:155051:1 155035:71834:1 159011:247143:1 71825:199494:1 155035:125058:1	55
31326	247143	588211200	17	246487:241897:1 247143:125058:1 246487:252042:1 125059:125071:1 125058:125059:1 246487:139565:1 241897:166240:1 247143:152553:1 247143:139949:1 247143:159007:1 247143:155051:1 247143:246487:1 247143:166217:1 247143:199494:1 247143:159090:1 247143:139948:1	57
31327	147383	600912000	30	147383:180755:1 195165:167241:1 147383:194980:1 66286:66282:1 66286:66285:1 195151:147378:1 66314:66315:1 195151:121176:1 147383:172545:1 194980:201721:1 66314:195146:1 66276:147376:1 147379:147360:1 121176:66276:1 195165:147381:1 66285:155989:1 147381:66286:1 147380:147379:1 147381:147380:1 147382:66314:1 147382:195151:1 147380:186825:1 147379:195147:1 147383:147382:1 195151:162679:1 147380:1703…	7
31328	158847	598147200	48	43750:172902:1 12185:43311:1 158847:181910:1 43369:43353:1 158847:172276:1 55939:55936:1 140548:172935:1 43342:147869:1 172935:217940:1 45894:43300:1 158847:43344:1 43277:20189:1 158847:43342:1 172902:149476:1 43342:172946:1 172902:172947:1 158847:43347:1 86639:55939:1 172952:43277:1 158864:158649:1 158847:172936:1 172902:12185:1 12185:17106:1 45885:45894:1 158649:158856:1 172935:181917:1 45885:1…	27
31329	23433	456969600	11	23433:9363:1 23433:151288:1 23433:239140:1 23433:41225:1 23433:19003:1 23433:4568:1 9363:23444:1 23444:164232:1 155200:23446:1 239140:155200:1	6
31330	32363	543456000	43	32363:32361:1 32293:32290:1 32363:246201:1 23665:190129:1 32363:185350:1 32363:147963:1 28437:7901:1 189254:189249:1 23665:25974:1 226881:32292:1 25988:192840:1 257141:189254:1 214897:216627:1 32363:190108:1 32363:150194:1 118727:25976:1 226882:206245:1 23665:214900:1 257144:22707:1 32363:155634:1 32363:260213:1 32363:257144:1 22707:32293:1 118727:28437:1 155634:118727:1 25995:32291:1 32363:25208…	58
31331	152303	565228800	33	222902:29181:1 49352:103761:1 152303:184791:1 170847:48837:1 152303:123695:1 103761:103756:1 152303:184815:1 152303:49439:1 152303:49352:1 4438:31705:1 152303:184863:1 242275:223099:1 152303:184857:1 152303:31555:1 170847:242317:1 91187:242275:1 152303:195479:1 152303:170790:1 152303:92659:1 170847:4415:1 49352:93224:1 49352:4438:1 170847:174960:1 152303:91187:1 49352:170847:1 152303:195585:1 242…	25
31333	135463	551923200	13	13987:260243:1 260243:148234:1 135463:109300:1 109300:13992:1 260242:227732:1 135463:260241:1 13992:13987:1 13987:19534:1 135463:50073:1 50073:146315:1 135463:260242:1 135463:13988:1	27
31334	186157	523238400	21	260244:260245:1 186157:67227:1 260246:209283:1 186157:195314:1 99511:154883:1 186157:59522:1 186157:133327:1 154883:174925:1 154883:175273:1 260246:260244:1 186157:260246:1 186157:98767:1 250028:101490:1 250028:192445:1 260246:99511:1 260246:117833:1 186157:166714:1 186157:250028:1 59526:99518:1 186157:59526:1	7
31335	188278	538617600	23	175625:39318:1 175615:175630:1 188278:175615:1 188278:196089:1 156897:156896:1 188278:113234:1 131217:131215:1 156897:156901:1 175630:48715:1 10714:188272:1 10714:53853:1 175625:188271:1 156897:113237:1 175615:175627:1 188278:260250:1 175630:10714:1 156897:12699:1 175630:175622:1 188278:156897:1 156901:35440:1 10714:131217:1 175630:175625:1	9
31336	196087	464227200	10	188280:113239:1 188278:175615:1 188278:196089:1 188275:188280:1 188278:156896:1 196087:196088:1 196087:156893:1 188280:188278:1 196088:188275:1	2
31337	188280	508377600	34	188280:260257:1 175625:39318:1 188278:12699:1 175615:175630:1 188278:156896:1 188280:196091:1 188280:188278:1 188278:175615:1 188278:196089:1 188280:14578:1 260259:215207:1 188280:97775:1 188278:156901:1 8654:48715:1 188280:113239:1 131217:131215:1 196089:188279:1 188280:156898:1 188278:113237:1 10714:188272:1 188280:150938:1 196089:260259:1 175615:175627:1 113239:113236:1 188278:260250:1 188280:…	16
31339	260265	468460800	10	120376:120330:1 120330:120363:1 260265:260266:1 260265:213627:1 213659:213657:1 260266:247470:1 260266:198551:1 247470:120376:1 120330:213659:1	18
31340	239037	484185600	12	144401:88595:1 144368:184491:1 229910:211014:1 88595:128409:1 239037:229371:1 229910:184431:1 144401:229910:1 239037:251637:1 144368:229876:1 88595:144368:1 229371:144401:1	13
31343	199259	567648000	32	199259:79480:1 199259:144272:1 199259:185840:1 79069:79618:1 129433:79755:1 79069:79625:1 78949:79620:1 79274:78949:1 80030:129815:1 199259:190988:1 199259:158331:1 126555:79594:1 129433:129363:1 79069:126555:1 158331:80030:1 129825:129221:1 79071:79069:1 79625:139511:1 79071:79652:1 79069:129223:1 78954:79274:1 79069:129952:1 78954:79761:1 129952:208485:1 199259:129433:1 129223:78954:1 129363:79…	61
31344	192062	484790400	24	121226:89367:1 121224:121226:1 192062:88975:1 89370:210602:1 121226:144261:1 88975:121224:1 192062:89361:1 192062:138045:1 89339:89357:1 89370:89339:1 121226:216209:1 192062:88060:1 121226:121205:1 88056:88053:1 89391:88967:1 192062:89391:1 121226:88056:1 89370:89358:1 192062:89310:1 89370:89362:1 144261:122119:1 121226:89360:1 192062:89370:1	15
31345	86189	596073600	17	86174:86168:1 86189:260296:1 86212:258055:1 86189:258048:1 86186:86180:1 258048:258047:1 86189:86753:1 86189:258046:1 86180:86174:1 86189:252438:1 86189:88538:1 86189:160995:1 86189:86186:1 86168:86212:1 86189:86163:1 86753:178075:1	47
31346	130802	552096000	11	30474:74074:1 30474:35975:1 130802:126769:1 126766:51961:1 130802:30474:1 130802:126766:1 35998:126768:1 74074:74072:1 126767:35998:1 130802:126767:1	1
31347	126751	597283200	13	36248:36036:1 32868:36117:1 36117:36265:1 126747:126748:1 36117:126745:1 126751:126736:1 126736:32868:1 36117:126763:1 126751:126749:1 126751:172844:1 126751:36248:1 36265:126747:1	5
31349	241920	544060800	13	260304:260305:1 241920:188854:1 222558:222550:1 188854:219953:1 219953:103609:1 241920:222558:1 188854:223127:1 241920:188843:1 219953:225355:1 241920:131431:1 219953:260304:1 225355:180540:1	3
31351	235617	626918400	16	260310:173780:1 199442:158142:1 199442:250328:1 250324:240010:1 235617:260311:1 235617:250324:1 158142:214022:1 256843:199442:1 240010:260310:1 158139:158141:1 260311:158139:1 173780:199439:1 235617:173775:1 256843:214096:1 235617:256843:1	1
31353	260334	438220800	24	255999:226735:1 224857:151159:1 207499:252506:1 260334:188401:1 252506:137708:1 260335:207499:1 137708:227072:1 226735:106668:1 137708:163372:1 188401:188405:1 260334:69577:1 188401:246036:1 260334:151156:1 246036:198401:1 137708:69573:1 260334:255999:1 207499:224857:1 260335:152898:1 260334:43513:1 246036:246035:1 188401:246034:1 137708:72470:1 260334:260335:1	19
31354	260335	454550400	12	207499:224857:1 260335:152898:1 260335:246036:1 246036:246035:1 207499:252506:1 137708:27140:1 252506:137708:1 224857:151159:1 260335:207499:1 246036:198401:1 137708:227072:1	2
31355	227726	453340800	11	227726:149553:1 227726:238143:1 227726:180758:1 206644:227728:1 149553:149559:1 104180:206644:1 227726:215542:1 215542:103460:1 149553:104177:1 227726:104180:1	1
31356	237008	542246400	18	203471:203477:1 167805:167816:1 167785:167802:1 203472:174677:1 203477:203476:1 203474:185779:1 237008:203474:1 174677:174669:1 203474:203478:1 203478:167805:1 185779:167832:1 167805:167811:1 174677:203464:1 167784:167785:1 237008:203472:1 185779:203471:1 174669:167784:1	4
31357	237013	517968000	13	237008:203478:1 185779:203471:1 203471:203477:1 203472:195637:1 237013:178754:1 203478:167805:1 237013:149242:1 185779:167832:1 237008:203472:1 237008:185779:1 203478:167841:1 237013:237008:1	0
31359	260345	439084800	11	260345:145510:1 260345:145493:1 260345:204389:1 260345:22171:1 145510:99711:1 22171:145489:1 22171:22165:1 260345:123485:1 99711:122888:1 260345:120959:1	0
31361	258611	474508800	68	239161:239167:1 239167:9813:1 103122:103128:1 258596:258616:1 258611:50979:1 51026:253261:1 260369:156990:1 50980:213487:1 119636:168699:1 258611:169800:1 258611:138462:1 258611:75159:1 258609:133162:1 51029:9810:1 30715:138434:1 155482:9808:1 258611:82360:1 258611:134030:1 133159:133161:1 258611:258596:1 213487:169774:1 50980:185266:1 258609:155482:1 50980:250580:1 260369:242126:1 258611:255236:…	86
31363	164524	573177600	11	164524:165456:1 164524:165509:1 164524:211856:1 211856:165562:1 164524:66487:1 164524:66482:1 164524:260378:1 164524:165641:1 164524:66483:1 260378:208164:1	50
31364	164543	538617600	25	164543:164540:1 164539:66501:1 164543:164527:1 164543:161310:1 164543:161271:1 164543:161017:1 164543:165522:1 165465:66484:1 164543:165520:1 164543:165465:1 165464:165647:1 164543:164545:1 164543:165714:1 165465:161007:1 164540:164550:1 164544:164539:1 164543:164544:1 164544:161020:1 66501:165100:1 66501:66487:1 164527:164538:1 165465:165464:1 164543:164524:1 164540:66471:1	18
31365	172658	583977600	20	172658:260389:1 29182:99198:1 172658:99210:1 172658:32021:1 172658:12680:1 172658:260388:1 29182:139380:1 139385:119113:1 172658:65306:1 172658:172669:1 172669:12662:1 172658:62653:1 172658:139385:1 12660:12654:1 12654:12651:1 172658:119114:1 12662:12650:1 172669:29182:1 172669:12660:1	14
31366	172659	581558400	32	12662:119112:1 172656:79232:1 172657:215505:1 12662:12650:1 172669:12660:1 172659:172602:1 255523:12641:1 172657:12642:1 172659:172653:1 172657:119110:1 172659:255523:1 172659:12672:1 172659:172652:1 12660:172641:1 100793:12673:1 172659:12680:1 172659:172656:1 172657:172654:1 12660:12654:1 172657:32818:1 172656:172603:1 172659:172669:1 172659:99200:1 172659:257713:1 172653:12639:1 172659:99190:1 …	93
31367	99207	575510400	22	99207:65306:1 99207:260389:1 99207:12680:1 172688:172669:1 12662:12651:1 12662:12650:1 172669:12660:1 99207:156763:1 172669:172796:1 172693:12673:1 99207:12658:1 99207:172650:1 172796:172684:1 99207:260388:1 99207:172688:1 99210:176328:1 99207:99210:1 99207:62653:1 172669:12662:1 172688:172693:1 99207:119114:1	12
31368	12669	519264000	21	12669:68056:1 139387:12658:1 12669:35041:1 12661:65306:1 68056:163245:1 68056:12661:1 12669:73525:1 12669:260399:1 12661:139385:1 12669:172661:1 139385:12662:1 12669:12663:1 139387:12665:1 12669:12676:1 139387:12673:1 68056:12656:1 73525:260400:1 12661:12643:1 12661:139387:1 139385:119113:1	28
31369	172672	560044800	10	172672:99213:1 99206:100793:1 99206:99200:1 100793:12673:1 172672:172659:1 172657:172654:1 172672:99206:1 172657:32818:1 12673:172657:1	10
31370	257746	587606400	25	257746:258820:1 204270:192549:1 258815:204270:1 250122:257748:1 253559:237744:1 250125:244115:1 257746:258810:1 257746:253559:1 250125:257750:1 257748:235003:1 258820:244113:1 257746:250122:1 192549:260403:1 250125:252132:1 257746:250125:1 179980:4240:1 250124:179980:1 250122:118665:1 244113:258873:1 258820:258814:1 257746:258811:1 250122:250124:1 257746:260406:1 258810:258815:1	13
31371	75748	469670400	12	178988:66072:1 75733:75734:1 75748:54714:1 75748:54677:1 75748:75733:1 75748:36124:1 75734:66010:1 75733:75736:1 66010:35998:1 54714:178988:1 75748:66050:1	21
31372	73643	595555200	18	35135:73636:1 73643:73638:1 73638:73637:1 69500:73548:1 73645:58929:1 73637:41605:1 58929:35135:1 73643:134739:1 73645:17108:1 73643:73645:1 35135:69502:1 73640:137926:1 73637:33470:1 73645:73640:1 73638:73334:1 69502:69500:1 137926:201313:1	11
31373	227199	506131200	10	227199:156681:1 246179:46332:1 227199:140780:1 156681:246179:1 227199:104569:1 69482:69510:1 227199:69482:1 227199:151155:1 227199:155914:1	17
31374	69521	570067200	20	58929:73635:1 73645:73549:1 69502:33928:1 46439:73333:1 73641:73640:1 57705:73643:1 73641:58929:1 58929:35135:1 73643:134739:1 69521:35137:1 35135:69502:1 73643:73645:1 69521:73641:1 46439:41605:1 58929:73551:1 69521:57705:1 73641:46439:1 57705:37582:1 37582:38482:1	9
31375	69523	562809600	12	35135:73636:1 58929:73635:1 38482:201314:1 58929:35135:1 73635:176871:1 35135:69502:1 58929:73551:1 69523:73643:1 73643:58929:1 69523:38482:1 73643:73640:1	2
31377	100365	621820800	11	32481:100557:1 32493:32487:1 32493:100591:1 100345:32481:1 100365:100369:1 32487:100586:1 100365:100357:1 32487:100345:1 100369:32493:1 100365:100366:1	4
31378	100622	529718400	11	100383:32482:1 100622:100383:1 100622:32490:1 100622:25309:1 100383:32487:1 32490:100607:1 32458:32475:1 32490:30549:1 100622:90857:1 100622:32458:1	0
31380	100636	487641600	10	100636:100623:1 100636:100629:1 100623:32450:1 100636:100605:1 32494:32493:1 100636:230658:1 100636:100730:1 100636:32016:1 32450:32494:1	5
31381	113404	621475200	33	113404:30746:1 47635:207555:1 207575:47635:1 121543:57917:1 113404:90177:1 46139:207575:1 113404:113403:1 113404:140488:1 140488:45662:1 207575:208006:1 207575:121543:1 113404:216289:1 121543:37498:1 113404:113383:1 113404:207282:1 207962:260418:1 113404:207780:1 113404:46139:1 113376:89223:1 207962:230997:1 113404:260423:1 113404:74626:1 207575:207962:1 113404:113376:1 260418:102226:1 207780:207…	42
31384	179915	531187200	13	179915:179924:1 179915:244011:1 22830:91025:1 179914:22830:1 184460:120375:1 184460:247721:1 120375:179914:1 179915:184460:1 120375:86914:1 247721:259375:1 179915:213307:1 179915:86900:1	13
31385	184461	525916800	15	184461:213307:1 260429:86900:1 184461:184460:1 247721:120369:1 22830:91025:1 184460:247721:1 184460:120375:1 179914:22830:1 120375:179914:1 120375:86914:1 184461:260429:1 184461:244011:1 184461:179924:1 247721:259375:1	15
31386	189383	588211200	33	123318:123309:1 129083:44472:1 79980:79992:1 189383:99203:1 189383:129479:1 189383:121054:1 189383:78807:1 79980:105738:1 189383:181500:1 79980:105641:1 189383:123318:1 79404:79235:1 129083:79425:1 90222:79859:1 129083:129278:1 189383:129083:1 123318:83241:1 189383:129589:1 189383:136974:1 82894:79404:1 78807:79232:1 78807:79291:1 129589:82483:1 82483:174831:1 189383:82894:1 189383:79927:1 44472:…	17
31387	226182	507168000	14	226181:108061:1 131576:131572:1 131576:205743:1 226181:131576:1 226181:247665:1 131574:110144:1 153079:123001:1 131576:111123:1 226182:226181:1 131576:120544:1 226181:131574:1 153079:95743:1 226181:153079:1	2
31388	243104	628473600	10	47615:47612:1 243104:47597:1 243104:47598:1 47608:126465:1 47608:207386:1 47615:47599:1 47615:47608:1 243104:47615:1 243104:47613:1	17
31389	253483	622080000	12	254864:207387:1 207387:260473:1 175335:253126:1 253126:182815:1 253483:254864:1 254864:175335:1 260473:116982:1 175335:260472:1 253126:253488:1 253126:255128:1 260473:47611:1	35
31392	251564	516240000	42	251529:251519:1 251561:251460:1 234680:234694:1 251521:251886:1 251885:251508:1 251555:234739:1 251564:251529:1 131057:207194:1 251521:224970:1 251555:251884:1 251887:251617:1 251521:251555:1 251885:234680:1 251564:251557:1 251532:251561:1 244123:251483:1 251564:251467:1 251508:251882:1 251617:256365:1 251884:251545:1 251564:251877:1 251529:251521:1 251545:251874:1 251564:251887:1 207194:131061:1…	38
31393	204709	555552000	26	90044:90015:1 204709:207108:1 90061:90043:1 169182:118529:1 90014:89404:1 90023:90018:1 90013:90011:1 90015:144143:1 90045:228358:1 90018:90014:1 118531:144193:1 204709:207103:1 204709:90045:1 90013:207112:1 204709:90023:1 90013:86418:1 90011:118531:1 204709:90044:1 90011:90008:1 207112:169182:1 90043:90013:1 90023:90022:1 90043:90016:1 90013:22792:1 204709:90061:1	19
31394	195492	483753600	14	48922:48920:1 195492:48883:1 48922:4383:1 195492:184862:1 184862:49820:1 195492:31715:1 31734:91572:1 195492:48922:1 195492:195486:1 195492:195491:1 195494:157297:1 195492:195494:1 184862:31734:1	6
31396	184862	517968000	11	82452:31552:1 184862:184796:1 184796:170807:1 184862:49820:1 184796:82452:1 184796:31709:1 184796:184865:1 184796:4442:1 184862:195483:1 184862:31734:1	7
31397	18378	607392000	11	70654:6616:1 59265:129064:1 59267:59265:1 59265:70649:1 18378:59267:1 18378:59268:1 70654:8638:1 70654:148036:1 18378:70654:1 59265:70650:1	8
31399	171690	584582400	16	171690:121186:1 89350:171681:1 171690:96776:1 171690:117071:1 171690:121178:1 121189:171689:1 117071:121174:1 240559:89373:1 121186:89420:1 121186:121189:1 121186:121185:1 89373:89350:1 121185:240559:1 171690:184492:1 89373:121153:1	12
31400	249538	458784000	32	58570:31470:1 32377:106996:1 58554:58639:1 58573:249622:1 58565:70642:1 58643:32945:1 58570:58568:1 249538:212223:1 249538:70641:1 249538:58570:1 178657:58640:1 70645:70637:1 58565:70645:1 249538:58573:1 58642:243933:1 70637:178650:1 32382:32941:1 58642:58554:1 249538:32382:1 32377:106997:1 58642:32379:1 58570:58623:1 249538:58572:1 249538:178657:1 32945:32356:1 70637:70640:1 249538:58437:1 24953…	54
31401	243933	613612800	19	243933:58629:1 31466:32795:1 58566:58521:1 243933:31466:1 243933:58524:1 243933:242019:1 58564:178656:1 178666:260517:1 243933:32430:1 243933:58564:1 32795:178666:1 178666:178658:1 260517:260518:1 178660:58566:1 243933:178660:1 178658:178659:1 242019:32804:1 178659:260519:1	22
31402	28443	579657600	16	28822:255330:1 28822:28817:1 28443:102963:1 28443:124567:1 28443:113087:1 172737:232032:1 226669:1268:1 28443:172279:1 172737:226669:1 28443:172737:1 28443:28438:1 28443:28822:1 28443:165306:1 28443:240329:1 28443:165399:1	25
31403	28445	587606400	14	28445:28682:1 28895:28632:1 28895:102934:1 28445:28419:1 28419:28699:1 28445:58431:1 28445:28712:1 28682:28895:1 28445:161013:1 28445:28449:1 28438:28436:1 28445:28438:1 28445:172410:1	2
31404	172131	515289600	12	259977:175065:1 172131:215854:1 163008:124444:1 172131:259977:1 259977:181347:1 164593:75119:1 164593:162300:1 172131:154352:1 181347:163008:1 259977:164593:1 172131:181337:1	6
31405	102960	619056000	24	102959:104186:1 172376:181477:1 102960:172287:1 102960:165003:1 12641:172604:1 104186:102927:1 12641:75141:1 255523:31597:1 172604:102954:1 102960:172379:1 181477:172355:1 172376:12641:1 172379:255523:1 172355:164873:1 165003:58535:1 172379:172376:1 102960:215627:1 102960:246289:1 172287:172410:1 12641:102958:1 172355:172121:1 172355:172345:1 181477:102959:1	57
31406	172141	507168000	15	28457:28852:1 172141:172140:1 172141:161276:1 28424:28429:1 172141:161937:1 172141:28424:1 28457:145903:1 58436:28457:1 172128:172139:1 172141:145878:1 28457:172128:1 172141:58436:1 172128:161013:1 172141:172131:1	20
31407	241056	550713600	13	241056:118803:1 241056:257835:1 236141:220324:1 241056:180157:1 158195:173645:1 241056:241069:1 241056:158195:1 236141:158201:1 118803:236141:1 241056:111115:1 220324:67543:1 241056:206634:1	1
31408	241059	550713600	16	72234:173638:1 241059:257835:1 241059:158195:1 173638:143742:1 241059:241069:1 241059:118803:1 241059:72234:1 254753:220615:1 257835:241058:1 118803:236141:1 236141:158201:1 36222:173645:1 220615:220324:1 72234:36222:1 241059:254753:1	3
31409	241060	541036800	26	241060:72228:1 72234:36222:1 241060:244542:1 241060:206634:1 241060:153370:1 241060:146632:1 244542:158195:1 254744:254753:1 241060:105942:1 72193:72234:1 236141:220324:1 237486:143742:1 244542:118803:1 241060:250981:1 244542:257835:1 118803:236141:1 241060:241059:1 72234:237486:1 72234:173638:1 241060:244541:1 244542:241069:1 241060:72193:1 236141:204406:1 237486:254744:1 36222:173645:1	0
31410	217645	605923200	33	28701:255363:1 260569:255457:1 181411:54985:1 181411:260568:1 28701:240247:1 54985:217632:1 28701:255464:1 217645:181411:1 217645:164794:1 217633:179311:1 164794:260570:1 260569:217634:1 217634:255345:1 255464:255366:1 28688:28659:1 28842:28680:1 28701:28693:1 217645:217638:1 28659:255451:1 28843:28842:1 28659:28624:1 28688:28657:1 217645:28843:1 28842:181415:1 217645:260569:1 260570:255367:1 286…	39
31411	161064	508809600	11	161064:161044:1 161064:143705:1 97954:97961:1 161064:224673:1 224673:161021:1 224673:97954:1 142691:97960:1 161064:160989:1 161064:142691:1 161064:157664:1	6
31412	7152	462844800	11	7147:166123:1 7133:7155:1 7147:7160:1 7147:7146:1 7152:7140:1 7152:7133:1 7133:7125:1 7127:7126:1 7152:7147:1 7152:7127:1	4
31413	7132	493862400	10	7125:7128:1 7133:7243:1 7132:7133:1 7131:7070:1 7131:7155:1 7133:7131:1 7133:7125:1 7127:7072:1 7132:7127:1	4
31414	7131	520473600	12	7070:7071:1 7130:7128:1 7131:7068:1 7167:7271:1 7068:7067:1 7131:7155:1 7131:7070:1 7131:7167:1 7131:170664:1 7131:7066:1 7131:7130:1	9
31416	230543	625104000	16	230540:260577:1 230543:257431:1 230540:256631:1 256619:256600:1 207970:260578:1 254303:260579:1 256619:208035:1 230543:256601:1 230540:205275:1 256631:256619:1 230540:207970:1 230543:254303:1 256631:254302:1 254303:230540:1 256619:118077:1	8
31417	73510	515635200	11	73510:44427:1 73510:38254:1 73510:24234:1 38254:174107:1 24234:24300:1 73510:94135:1 73510:179715:1 73510:46147:1 73510:260581:1 73510:205246:1	14
31418	207425	469670400	34	260585:86760:1 207465:207413:1 207425:147441:1 165010:134494:1 207425:197041:1 207439:134484:1 134494:164993:1 182135:260586:1 165010:207438:1 207425:91193:1 207467:131080:1 207413:86759:1 207438:207435:1 165010:77499:1 187324:260585:1 207425:152657:1 207425:178039:1 134494:174154:1 165010:207465:1 207465:196826:1 86759:86757:1 260586:187324:1 196826:210065:1 207425:207442:1 165010:207441:1 77499…	6
31419	207433	602294400	11	207431:134475:1 241345:260593:1 260592:229745:1 207431:234482:1 207433:219754:1 207433:86115:1 219754:207791:1 207433:207431:1 207433:260592:1 207433:241345:1	22
31420	207434	599616000	10	207434:231397:1 207434:207430:1 207430:234483:1 207431:134475:1 207434:207431:1 207431:234482:1 207434:202455:1 219754:207791:1 207434:219754:1	31
31421	207793	575856000	17	207793:134479:1 207793:207430:1 207793:207792:1 207793:219789:1 207414:207791:1 207793:86757:1 207793:207586:1 207793:242774:1 207793:219758:1 161922:161897:1 207793:207431:1 207793:202455:1 207793:219754:1 242774:207414:1 207793:161922:1 207793:210065:1	15
31422	207461	568857600	11	207461:207792:1 207461:196780:1 207461:86759:1 207461:232743:1 207461:210075:1 232743:210074:1 207432:207429:1 207461:207432:1 207461:226309:1 207429:210063:1	2
31424	244256	548899200	11	244256:91167:1 244256:91180:1 244256:148448:1 244255:244254:1 245942:244255:1 91180:4974:1 244256:4962:1 91180:245942:1 91180:91114:1 244256:81437:1	12
31426	254261	598492800	12	138892:260616:1 104686:83990:1 83990:83989:1 254261:177806:1 254261:138892:1 254261:250820:1 254261:104686:1 190156:258754:1 254261:190156:1 190156:187458:1 254261:260617:1	12
31429	36272	546825600	32	36012:36024:1 36063:35999:1 36078:36026:1 36272:36271:1 36271:36273:1 36268:32868:1 36272:36269:1 36272:171916:1 54215:71016:1 36078:30467:1 36272:36060:1 36272:36055:1 36272:36073:1 36272:149879:1 36272:36014:1 36272:36079:1 35999:36012:1 54215:36063:1 36267:35978:1 36272:36119:1 36078:36071:1 36272:32880:1 32880:32877:1 36063:36267:1 253272:54215:1 149134:36078:1 36272:149134:1 36272:105790:1 3…	36
31430	36122	533779200	26	36122:32879:1 67311:109595:1 67311:109602:1 58807:65989:1 32880:36074:1 67311:67149:1 67311:67319:1 36122:32880:1 67319:35977:1 109595:109600:1 36122:30552:1 67149:67314:1 36122:145032:1 36122:67311:1 65983:65985:1 36122:36080:1 36122:244837:1 145032:32877:1 67311:67313:1 67149:65991:1 67311:109598:1 67311:58807:1 109595:65983:1 109598:109599:1 36122:36271:1	26
31431	108604	625881600	22	108604:260624:1 108604:105443:1 260624:223327:1 108604:105463:1 108604:105491:1 192040:108603:1 109759:192040:1 105477:217763:1 128449:157388:1 108604:66418:1 157453:128449:1 109759:105477:1 108604:242220:1 66418:157453:1 128449:260623:1 260623:217752:1 108604:109759:1 105443:260626:1 105491:116754:1 108604:223333:1 157388:159728:1	11
31432	194372	528508800	13	194368:194371:1 194374:194377:1 194372:194373:1 194372:194374:1 194370:194378:1 194372:260628:1 194377:194376:1 194372:167356:1 194377:194367:1 194372:194370:1 194374:194369:1 194369:194368:1	2
31433	95219	496972800	21	95219:95222:1 95229:95231:1 95219:95235:1 95222:95223:1 80078:80092:1 179860:95227:1 95235:95234:1 80092:78855:1 179860:80078:1 95232:179860:1 80078:80087:1 80078:80090:1 95223:95225:1 95232:95229:1 95230:80084:1 95222:32375:1 95234:95236:1 95222:95232:1 179860:95230:1 80092:80089:1	5
31434	245125	481161600	25	228382:228379:1 86124:86936:1 86124:245113:1 256399:86937:1 245125:228382:1 86670:86124:1 86920:86933:1 86111:86125:1 245125:86670:1 86111:86134:1 245125:86920:1 86933:245128:1 245125:256433:1 86126:86131:1 245125:227141:1 228379:256394:1 228379:256399:1 245125:86111:1 86111:86126:1 245125:245116:1 86111:86133:1 245125:256432:1 86933:86052:1 245116:86682:1	47
31435	219569	483753600	14	251502:251483:1 251595:251504:1 251502:251448:1 251532:251502:1 219569:251532:1 219569:250555:1 219569:244119:1 244127:251595:1 251532:244123:1 244123:251486:1 219569:244127:1 244123:244122:1 251448:251586:1	11
31436	244560	487814400	15	244560:4085:1 244560:106707:1 215124:95910:1 244560:72853:1 260641:192369:1 260641:59874:1 244560:76864:1 76864:215124:1 244560:177813:1 215124:226687:1 244560:38281:1 244560:198705:1 244560:19058:1 244560:260641:1	41
31438	96376	570672000	39	260643:46116:1 218441:260643:1 96376:46754:1 96604:44145:1 203709:218442:1 218442:181263:1 218442:218441:1 96375:72450:1 96376:96375:1 218442:167090:1 96376:55822:1 96499:6409:1 260643:96546:1 96376:96471:1 96376:96472:1 96499:96341:1 55822:203708:1 55825:203709:1 55822:55821:1 218442:55806:1 55822:96371:1 44145:96499:1 72748:96342:1 46754:218440:1 96376:96577:1 55825:55808:1 96375:96604:1 96376:…	5
31439	248516	539222400	15	248516:218633:1 132885:65607:1 250605:250604:1 248516:132885:1 248516:167785:1 218633:218642:1 248516:74038:1 74038:250605:1 227366:135639:1 248516:227366:1 218633:174678:1 218633:221229:1 74038:164408:1 174678:203476:1	17
31442	166280	619142400	24	41652:41651:1 17085:9868:1 98148:17085:1 191:37395:1 41651:126374:1 41651:98148:1 166280:35682:1 166280:41663:1 98148:208408:1 16998:41665:1 35682:41652:1 200518:200512:1 37503:200518:1 41652:139053:1 137388:16998:1 126374:137388:1 37503:98147:1 139053:139043:1 16998:191:1 166280:48578:1 166280:37503:1 37503:37441:1 98148:35680:1	15
31443	91701	629683200	36	28662:43867:1 45231:28695:1 91701:43252:1 28390:228086:1 91701:28702:1 91698:91695:1 91701:253136:1 91701:91743:1 91701:91698:1 28662:91679:1 45231:86741:1 91697:28685:1 91690:91748:1 91698:91687:1 91698:43126:1 45231:28390:1 91690:91654:1 91690:28647:1 91701:86743:1 253137:91658:1 91748:28622:1 43867:91645:1 28836:260672:1 91697:91664:1 253137:28603:1 91698:91696:1 43859:91688:1 91701:28836:1 91…	25
31444	190104	619142400	30	113923:252078:1 190104:190091:1 190104:189252:1 163690:147972:1 189252:189248:1 190104:235828:1 146332:260679:1 252079:148066:1 146332:205933:1 147972:141351:1 190104:32370:1 190104:163690:1 190104:138830:1 147972:252079:1 190104:154069:1 32370:221079:1 190104:154071:1 190104:147971:1 154071:154068:1 163690:163657:1 189248:215978:1 190104:165577:1 163690:146332:1 190104:113923:1 189248:252076:1 1…	11
31445	161003	623203200	10	190094:179286:1 161003:160979:1 179299:32286:1 160483:179293:1 161003:179299:1 179299:25971:1 160475:190094:1 179299:160483:1 179299:160475:1	6
31448	192948	511401600	10	192948:47321:1 192948:45464:1 192948:253458:1 89399:10929:1 192948:159127:1 192948:89399:1 192948:197516:1 89399:47317:1 192948:225651:1	4
31449	260688	446083200	17	175615:175629:1 196088:156900:1 175629:215207:1 188280:156898:1 188280:113239:1 188278:175615:1 188280:188278:1 188275:188280:1 260688:196087:1 196087:196088:1 260688:260690:1 188280:150938:1 156900:156899:1 188280:196091:1 260690:260689:1 196088:188275:1	8
31450	260690	461203200	10	188280:113239:1 188275:188280:1 260690:196088:1 188280:150938:1 188280:260258:1 188280:196091:1 260690:260689:1 188280:175615:1 196088:188275:1	3
31451	175629	583718400	17	175627:175620:1 175629:48710:1 175623:39318:1 175629:115018:1 203034:175619:1 175627:203035:1 175629:215207:1 175629:175627:1 203035:203034:1 175629:175623:1 175629:48712:1 175629:53855:1 203035:175617:1 175629:95793:1 203034:175621:1 203034:175618:1	32
31452	147382	618451200	27	147376:166621:1 205709:183345:1 147377:222813:1 195151:147378:1 147380:195162:1 66314:66315:1 195151:121176:1 121176:163156:1 66314:195146:1 66276:147376:1 147382:66286:1 147382:205709:1 121176:66276:1 147382:175198:1 66315:137061:1 163156:66313:1 166612:147377:1 147382:147380:1 147382:66314:1 121176:147360:1 147382:195151:1 147377:147356:1 147382:195150:1 66313:166612:1 166612:194966:1 205709:17…	26
31453	195165	615427200	43	195165:167241:1 182250:186823:1 195165:193641:1 66286:66282:1 66286:66285:1 147356:147357:1 195151:147378:1 195165:119568:1 195165:143354:1 195165:195151:1 195151:121176:1 195165:195150:1 121176:195163:1 147379:170345:1 121176:163156:1 66314:195146:1 66314:147379:1 186825:182250:1 147379:147360:1 121176:66276:1 66313:66280:1 195165:147381:1 147379:186825:1 66285:155989:1 195165:182214:1 147381:66…	44
31456	260713	446688000	10	260713:183449:1 183449:204500:1 260713:260716:1 260716:91182:1 260713:178650:1 260713:196950:1 159953:32380:1 260713:159953:1 260713:228558:1	18
31457	260716	503539200	13	260716:256711:1 221369:221371:1 260716:200071:1 256711:243910:1 260716:91182:1 138210:138069:1 91182:106052:1 260716:138210:1 138210:251011:1 260716:221369:1 260716:251213:1 260716:178438:1	51
31459	163333	605923200	10	127597:118136:1 163333:20170:1 46494:173821:1 163333:127597:1 163333:260730:1 163333:153967:1 217637:149496:1 163333:217637:1 163333:46494:1	5
31461	31726	542764800	12	260742:184813:1 31726:14056:1 222916:260739:1 31726:260742:1 260742:260741:1 222916:222915:1 31726:260740:1 184813:184807:1 184813:79803:1 184813:222916:1 31726:13582:1	14
31462	194278	482371200	12	30059:195527:1 31024:48884:1 30954:31726:1 30954:31737:1 30565:31725:1 31737:30565:1 194278:30059:1 31726:184813:1 31737:31024:1 194278:30954:1 194278:175003:1	12
31464	113391	598147200	14	113382:121662:1 46919:113409:1 46919:46911:1 113391:51442:1 46919:95909:1 113385:31932:1 113385:46919:1 113391:113385:1 46919:46209:1 46919:73206:1 113391:113382:1 113391:113388:1 113391:73654:1	7
31466	252446	538617600	18	86189:260296:1 252445:86189:1 86219:86218:1 86218:86747:1 86191:252445:1 86186:86141:1 252445:86219:1 87039:86174:1 86747:86753:1 86189:86186:1 86186:86215:1 252446:252447:1 86218:87039:1 252446:234674:1 252446:86191:1 252446:244470:1 86218:87014:1	16
31467	121966	581558400	12	88573:94876:1 122139:122138:1 88573:122141:1 256278:258968:1 121966:173212:1 121966:122143:1 88573:122147:1 121966:88573:1 256278:122140:1 121966:256278:1 122140:122139:1	2
31468	252444	519264000	19	231945:222664:1 253846:169978:1 230942:225454:1 253846:231945:1 222664:130116:1 252444:260784:1 259931:259930:1 253846:259971:1 169978:210743:1 231944:259931:1 252444:253846:1 228955:86291:1 259931:230942:1 252444:253833:1 86291:111580:1 259931:229062:1 253846:231944:1 252444:228955:1	150
31469	87039	619056000	10	86193:86179:1 87039:86214:1 86214:86193:1 87039:260798:1 87039:252438:1 86180:86174:1 87039:260799:1 87039:86180:1 87039:258048:1	11
31470	252445	578534400	23	86219:86218:1 87030:87039:1 86186:86141:1 252445:257671:1 252445:22910:1 86749:87013:1 87030:86747:1 86186:86749:1 86189:86186:1 86186:86215:1 86189:260296:1 87030:86753:1 86141:241343:1 86218:87014:1 252445:86189:1 86180:86212:1 87013:86163:1 252445:86219:1 252445:87030:1 86180:86174:1 87039:86180:1 86749:86751:1	16
31471	138210	530150400	15	138210:10502:1 138210:260809:1 138210:211375:1 138206:251011:1 138006:138069:1 138069:137999:1 138210:138006:1 138210:187511:1 138210:211368:1 138210:240836:1 138006:138204:1 138210:138206:1 138210:91129:1 138210:187696:1	3
31473	205054	598147200	12	136545:38230:1 205054:206095:1 205054:179713:1 205054:136545:1 205054:47636:1 205054:46920:1 205054:205053:1 205054:148610:1 205054:46914:1 205054:46428:1 148610:178510:1	9
31474	66374	576720000	11	166250:166244:1 66387:166249:1 66387:166242:1 66387:166248:1 166242:166250:1 66374:66387:1 66374:36055:1 166249:66371:1 66371:66370:1 66387:166243:1	9
31475	260816	449625600	156	260816:56060:1 260816:260822:1 260816:168794:1 173420:112834:1 260816:258139:1 246742:199348:1 82816:67271:1 260816:118404:1 260816:122803:1 260816:260825:1 260816:148832:1 260816:198173:1 126960:15439:1 260816:157569:1 260816:181089:1 260816:107763:1 199348:211521:1 260816:87409:1 260816:82816:1 195667:260821:1 260816:126960:1 173420:211522:1 260816:111129:1 260816:122802:1 239114:193874:1 67273…	9
31476	165198	601516800	12	165198:101627:1 165198:31596:1 62858:164648:1 165198:164649:1 76170:62858:1 62858:159961:1 165198:14025:1 165198:76170:1 165198:150615:1 62858:260846:1 260846:235570:1	16
31477	32351	592444800	17	32351:194668:1 32351:235568:1 32351:165919:1 32349:32374:1 32351:32704:1 32351:32349:1 32349:14056:1 32349:31547:1 31547:32353:1 32351:14025:1 32351:31596:1 31547:32369:1 32351:32929:1 32351:32352:1 32351:166096:1 32351:32371:1	5
31480	200283	601516800	10	91032:195522:1 195521:22861:1 200283:139959:1 195522:195521:1 200283:91032:1 200283:94483:1 195522:96235:1 195521:138339:1 22861:139961:1	5
31481	244143	491443200	41	258808:237749:1 190511:258874:1 254307:234453:1 254307:190476:1 253550:254307:1 254307:237750:1 253552:253564:1 253558:234460:1 258812:221371:1 258822:253547:1 244143:253557:1 244143:213279:1 190513:258824:1 251587:258822:1 258808:258823:1 258808:253558:1 253557:190513:1 258887:258811:1 250126:190511:1 244143:253560:1 234453:253552:1 237750:118669:1 258874:257748:1 253546:253565:1 258808:258821:1…	37
31483	166010	478137600	12	166009:109418:1 228698:233492:1 166006:166005:1 233492:233491:1 166010:166012:1 166008:166019:1 166010:166008:1 166012:166009:1 166010:213499:1 228698:166006:1 166009:228698:1	10
31484	235463	482371200	10	108549:108548:1 235463:144021:1 144021:110268:1 144021:82184:1 235463:139971:1 108550:108538:1 235463:115145:1 115145:108549:1 82184:108550:1	12
31485	165332	565315200	13	254574:226009:1 165332:115244:1 226009:106616:1 165332:151901:1 151901:99998:1 165332:165330:1 165332:165018:1 106649:106545:1 165332:106649:1 165332:254574:1 151901:151910:1 151901:151907:1	4
31486	260885	451526400	11	118710:46501:1 260885:197708:1 197708:118713:1 260885:43504:1 118713:43496:1 43496:149436:1 43496:46500:1 197708:46504:1 197708:147577:1 46504:118710:1	8
31487	210082	494380800	15	164993:226308:1 164993:124547:1 226298:86765:1 226368:138005:1 138003:137990:1 210082:91132:1 226368:164993:1 164993:226298:1 164993:125370:1 210082:226366:1 210082:184416:1 184416:138003:1 210082:134493:1 91132:226368:1	5
31488	227103	626313600	26	227103:149877:1 36263:202219:1 149877:229306:1 36073:227107:1 36019:187128:1 248183:36071:1 36116:191791:1 36007:171912:1 36263:149872:1 36253:227102:1 36103:36007:1 227103:32876:1 149877:32868:1 36253:76709:1 227103:234091:1 248183:36103:1 248183:36253:1 36253:234092:1 187128:226406:1 36253:36263:1 227107:35955:1 149877:248183:1 248183:36073:1 227103:36019:1 36103:36116:1	14
31489	181755	502329600	14	181755:213635:1 181755:260903:1 181755:213631:1 181755:198584:1 198584:198583:1 181760:174794:1 181755:187085:1 181755:198541:1 213631:253293:1 181755:62660:1 181755:181760:1 198583:32737:1 181760:101610:1	4
31490	251877	528940800	15	219692:225813:1 240477:219712:1 219712:219692:1 219692:89329:1 251877:219714:1 251877:251899:1 251877:251678:1 251877:240477:1 251678:231914:1 240477:243304:1 251877:130180:1 251877:211106:1 219692:229758:1 251877:259815:1	18
31491	240477	579744000	14	240388:89298:1 89298:89297:1 240477:219712:1 219692:225813:1 251897:251900:1 240477:142638:1 219712:219692:1 219692:89329:1 243304:243299:1 89329:240388:1 240477:251897:1 89329:205652:1 240477:243304:1	34
31492	260912	452217600	10	101198:133799:1 260912:235605:1 260912:260917:1 260912:30475:1 260912:101198:1 235605:260919:1 260912:133954:1 260919:260918:1 260912:148302:1	23
31493	247922	550713600	13	247922:120522:1 247922:120537:1 197040:201910:1 197040:201911:1 160092:214111:1 197040:155562:1 247922:260925:1 247922:160092:1 247922:134605:1 247922:260924:1 247922:197040:1 260924:247601:1	4
31494	165791	523238400	14	165791:115779:1 165791:139858:1 139858:165846:1 165791:188887:1 73406:106054:1 165791:106066:1 115779:165879:1 165791:73391:1 165786:165782:1 165791:165786:1 165791:165789:1 73391:73406:1 115779:192799:1	17
31495	165854	596073600	23	165854:165853:1 165828:9276:1 165845:73403:1 165853:165828:1 165853:165782:1 165854:165779:1 165853:239260:1 165847:240800:1 165846:165778:1 165827:165809:1 165854:165847:1 165852:165781:1 165846:165834:1 165853:165846:1 165809:242102:1 165854:165845:1 165854:207500:1 165854:165852:1 240797:165833:1 165781:240797:1 165846:165827:1 165828:192795:1	31
31496	247470	515289600	15	120376:32068:1 213657:32061:1 32061:32059:1 120330:120363:1 250789:120330:1 213659:213657:1 120376:174775:1 120330:32060:1 247470:120376:1 250789:244735:1 174775:250789:1 120330:213659:1 213657:213653:1 120330:120326:1	9
31497	83404	594345600	30	83404:83398:1 83404:199256:1 199256:162927:1 260947:151839:1 79460:122439:1 83404:79487:1 83404:79460:1 129941:129762:1 83398:151818:1 79460:79481:1 162685:139662:1 162685:163082:1 151839:129552:1 129953:129941:1 83404:164373:1 83404:171356:1 121699:121698:1 162685:129953:1 83404:129223:1 83404:162685:1 171356:260947:1 151839:162972:1 199256:121699:1 79460:122424:1 83404:79489:1 171356:79478:1 16…	8
31501	179595	627091200	15	179595:37333:1 200859:260997:1 179595:13684:1 179595:47366:1 179595:37283:1 179595:139122:1 179595:221996:1 179595:227869:1 179595:261002:1 179595:96618:1 179595:140784:1 13684:13683:1 179595:200859:1 200859:200855:1	89
31502	153365	585187200	23	32493:32487:1 153365:123731:1 109125:214620:1 153365:109125:1 153365:100369:1 153365:184388:1 242176:177490:1 153365:242176:1 153365:153363:1 153365:243578:1 153365:176168:1 153365:109043:1 214620:210412:1 153365:100507:1 202063:212813:1 153365:202063:1 153365:23682:1 100369:32493:1 153365:242568:1 100507:217706:1 214620:212816:1 153363:243580:1	10
31504	136386	574387200	14	136386:136390:1 44886:172216:1 65347:221870:1 136386:65347:1 65347:30243:1 44886:136388:1 136386:126516:1 136386:44886:1 136386:28835:1 221870:167333:1 136386:136385:1 136386:172221:1 136386:28713:1	16
31505	196769	557452800	10	210834:137818:1 210834:210819:1 196769:144256:1 196769:207433:1 196769:256448:1 196769:211020:1 196769:210927:1 196769:210834:1 196769:232763:1	5
31507	207462	596678400	10	207462:182133:1 197039:115621:1 207462:207477:1 207462:197039:1 207472:178241:1 207477:144469:1 207462:144349:1 207477:207472:1 178241:86755:1	17
31508	261026	453945600	16	10464:223058:1 144377:228265:1 261026:32049:1 10464:233032:1 219113:219573:1 228265:144369:1 261026:219113:1 32049:144109:1 10464:144377:1 144377:190485:1 144416:10464:1 144416:179895:1 261027:244114:1 261026:261027:1 144109:144416:1	21
31509	41996	587606400	10	41996:38640:1 41996:46218:1 41996:248969:1 41996:183283:1 41996:256280:1 46218:41992:1 41996:183281:1 41996:244266:1 41996:72426:1	4
31510	261028	454550400	26	109281:109299:1 261028:179926:1 261028:206729:1 19538:13975:1 78395:119287:1 109299:108980:1 109298:10513:1 13713:19539:1 206747:13726:1 261028:174739:1 13975:13988:1 13713:19535:1 261028:261029:1 19539:19538:1 109281:13713:1 78395:119292:1 206729:206747:1 109281:109298:1 261028:109281:1 261028:30713:1 261028:22799:1 261028:10505:1 261028:17593:1 109281:78395:1 13975:13994:1	13
31514	225387	609379200	21	261047:204742:1 225387:224022:1 225387:142421:1 142388:229752:1 225387:261046:1 204742:142388:1 142388:229763:1 204742:142389:1 261047:188834:1 188834:188814:1 261047:229773:1 142389:122016:1 204742:81248:1 142389:30789:1 224022:224026:1 261047:257025:1 142421:81472:1 225387:261047:1 225387:219732:1 142388:184575:1	28
31519	160537	628128000	13	160537:46918:1 160537:207857:1 197458:261069:1 160537:46434:1 160537:113315:1 160537:197510:1 207857:55398:1 160537:37378:1 160537:160533:1 160537:197458:1 160537:261068:1 55398:55397:1	33
31521	47648	580953600	16	47682:197513:1 188178:204531:1 47648:37529:1 47648:206844:1 47648:222951:1 215124:179422:1 179422:47675:1 47675:47674:1 47648:215124:1 47675:188178:1 47648:109867:1 47648:210634:1 47675:47680:1 215124:47682:1 47682:90177:1	11
31522	240179	477532800	13	165332:151901:1 240179:174153:1 174153:141870:1 240179:106551:1 240179:101056:1 240178:165332:1 165332:106649:1 240179:213173:1 240179:106562:1 240178:239246:1 213173:144158:1 240179:240178:1	4
31523	41886	540345600	22	96467:203687:1 96467:187857:1 187857:140702:1 41886:41878:1 187857:96375:1 41886:41879:1 41881:41908:1 55811:96499:1 41886:187860:1 41886:96466:1 96466:41873:1 41886:173018:1 41886:41885:1 41886:187861:1 41886:181263:1 96375:55811:1 96467:96345:1 41886:41881:1 41886:41883:1 41886:96467:1 41908:41911:1	7
31524	215112	529718400	16	215112:148104:1 215112:148099:1 215112:124124:1 215112:207005:1 215112:148123:1 148099:146845:1 215112:134819:1 215112:148102:1 70586:154003:1 124124:178821:1 146845:70586:1 215112:146847:1 154103:138831:1 148102:154103:1 146847:154059:1	8
31525	224429	612662400	12	224429:254441:1 208636:208633:1 254441:224428:1 224426:208640:1 133136:254628:1 224426:224421:1 208636:133136:1 224428:224426:1 208640:224418:1 224429:208636:1 208636:224427:1	1
31526	208638	554342400	10	224429:254441:1 208638:261096:1 254441:224428:1 208638:224429:1 261094:261093:1 224429:224427:1 224428:224426:1 224428:261095:1 254441:261094:1	10
31530	204608	513820800	16	204608:126770:1 204608:65969:1 204608:126750:1 204608:175879:1 204608:261111:1 204608:261110:1 197031:178839:1 204608:245954:1 204608:126767:1 169708:197031:1 204608:105080:1 65969:65974:1 204608:169708:1 204608:133935:1 169708:234090:1	33
31531	195486	517968000	11	62666:31732:1 62666:62654:1 195486:31734:1 62666:91572:1 195486:62666:1 62654:91570:1 31734:62668:1 31734:48824:1 195486:31557:1 62654:62690:1	4
31532	235535	518659200	12	235535:217174:1 235535:159975:1 217174:217179:1 235535:12611:1 235535:148330:1 235535:164651:1 148330:62835:1 235535:106997:1 235535:62836:1 159975:164641:1 235535:70499:1	15
31534	242221	609379200	12	157498:157452:1 157498:157489:1 157498:145606:1 157498:195872:1 157492:192396:1 157498:118472:1 242221:214100:1 175765:157492:1 157498:175765:1 214100:157498:1 214100:210705:1	6
31535	157404	608774400	31	226786:232457:1 157404:248141:1 157404:226786:1 157404:157452:1 157404:52026:1 112815:112816:1 214050:200217:1 157404:261121:1 157404:184689:1 227729:233850:1 232457:237882:1 157404:131366:1 258089:211506:1 157404:112815:1 258089:261124:1 228809:257265:1 226786:199910:1 157404:261125:1 211506:261123:1 261121:169515:1 199910:180504:1 169515:258089:1 261121:227729:1 227729:239697:1 169515:237770:1 …	3
31536	157498	625881600	14	157498:157495:1 157493:157489:1 157492:255798:1 157498:157452:1 157492:192396:1 157498:145606:1 157498:195872:1 157498:157390:1 157498:118472:1 157498:247178:1 175765:157492:1 157498:175765:1 157498:157493:1	4
31538	157538	546825600	15	157538:157524:1 143480:159837:1 157538:157515:1 157538:157552:1 157538:64576:1 157538:213904:1 214103:143480:1 128736:64844:1 128736:168171:1 157538:128736:1 128736:214115:1 128736:214103:1 128736:148834:1 157538:111628:1	6
31540	260641	551923200	12	260641:119286:1 215124:95910:1 95910:179422:1 119285:59874:1 260641:218694:1 179422:210623:1 218694:192369:1 260641:47648:1 260641:119285:1 47648:215124:1 215124:45799:1	10
31541	84753	568252800	17	84753:197365:1 242350:37447:1 162414:83399:1 84753:215904:1 84753:197366:1 84753:129186:1 84753:205870:1 83399:79460:1 201736:168336:1 242350:42327:1 242350:136943:1 84753:162414:1 84753:242350:1 84753:162410:1 84753:198242:1 162410:201736:1	12
31542	254356	554342400	12	56077:56064:1 254356:169617:1 244383:197762:1 254356:56078:1 254356:52112:1 254356:128264:1 254356:60949:1 254356:56077:1 254356:116095:1 254356:120537:1 254356:244383:1	5
31543	238845	593654400	11	101190:153616:1 133821:58792:1 101191:101190:1 238845:238843:1 238845:238844:1 238845:133802:1 133802:133821:1 238845:98150:1 238845:101191:1 133821:103815:1	11
31544	238846	523497600	20	133826:133839:1 238845:238843:1 101198:133799:1 238845:238844:1 103863:153625:1 133799:101192:1 101192:133800:1 238845:133802:1 101198:103818:1 169709:103863:1 238846:67301:1 133802:133821:1 238846:238845:1 238846:169709:1 238846:101198:1 238845:101191:1 133839:101197:1 238846:22141:1 101198:133826:1	8
31545	88777	585792000	13	88777:88772:1 89838:90091:1 88777:81243:1 88777:81319:1 118616:118654:1 88777:118593:1 88772:89838:1 88777:167868:1 118616:118630:1 88777:118549:1 167868:81266:1 88772:118616:1	4
31546	163101	596937600	29	163101:162684:1 163101:185049:1 17135:122485:1 255097:79476:1 198076:47190:1 163101:46866:1 39376:122441:1 39376:42371:1 163101:47195:1 163101:201194:1 163101:170960:1 122485:129219:1 163101:102986:1 163101:79482:1 47195:157888:1 46866:17135:1 163101:129647:1 102992:198076:1 122441:47192:1 17135:189373:1 163101:142966:1 102986:102981:1 163101:39376:1 163101:47170:1 163101:102992:1 39376:79479:1 1…	11
31549	234351	577065600	15	137772:204406:1 234324:137770:1 234351:257235:1 204406:234347:1 123531:205736:1 234324:109472:1 257235:145481:1 234324:123531:1 137774:234348:1 234324:106105:1 137772:234324:1 234351:137772:1 137772:137774:1 137770:137771:1	17
31550	234352	603504000	18	204408:214562:1 144030:106150:1 214562:136988:1 123531:221008:1 214562:234344:1 221008:205736:1 234345:204408:1 234352:108043:1 234352:123531:1 234352:144030:1 72049:72046:1 221008:234345:1 221008:123529:1 234352:72049:1 234352:17605:1 234352:234349:1 221008:225961:1	10
31551	234353	540345600	36	137772:204406:1 105942:234326:1 105942:67133:1 234353:261141:1 234348:236292:1 234348:236293:1 137772:137774:1 137772:234324:1 180142:143742:1 234353:159658:1 236288:89255:1 234324:137770:1 234353:137775:1 234353:180142:1 137774:108043:1 89255:106105:1 234353:234346:1 105942:214376:1 234353:206634:1 105942:194835:1 234353:113618:1 204406:234347:1 105942:236288:1 257235:145481:1 105942:199901:1 20…	43
31554	41883	566524800	14	134258:201672:1 41883:55573:1 41883:189102:1 41883:134248:1 41883:134258:1 55573:189056:1 55573:55537:1 41883:244788:1 41883:216834:1 41883:225435:1 41883:196265:1 41883:90981:1 134258:182912:1	9
31555	238430	519177600	15	238430:72473:1 41885:90986:1 90986:244317:1 139098:170675:1 238430:34008:1 41885:41883:1 238430:41891:1 41885:47693:1 238430:153177:1 238430:244791:1 41885:139098:1 72473:72460:1 244791:226471:1 41891:41885:1	9
31557	225435	582163200	11	225435:195387:1 195387:99437:1 225435:244318:1 55571:121361:1 225435:55571:1 55571:79779:1 225435:74402:1 74402:73785:1 74402:201672:1 225435:119439:1	3
31558	42352	577065600	10	46460:46433:1 46460:201151:1 46460:45187:1 46460:46920:1 46460:160537:1 42352:160685:1 46920:141291:1 42352:46460:1 45187:46426:1	2
31559	214976	549504000	17	79500:102992:1 214976:55434:1 44576:141168:1 214976:114410:1 214976:102972:1 55434:44156:1 214976:223951:1 102972:102978:1 55434:44576:1 44576:141167:1 214976:201873:1 44576:79500:1 163095:163088:1 55434:163095:1 214976:21480:1 214976:227738:1	1
31561	216636	459388800	11	96575:96574:1 216636:40309:1 40309:72478:1 216640:207719:1 216636:7744:1 216639:96575:1 216636:216640:1 40309:40308:1 207719:216639:1 207719:6392:1	15
31562	96574	605923200	15	3085:46122:1 96574:46163:1 3085:3077:1 96574:96569:1 2949:3088:1 3094:3079:1 2949:3085:1 2949:3012:1 96574:2949:1 3012:3094:1 3012:46132:1 2949:3086:1 96574:88037:1 3086:3010:1	4
31563	96575	600825600	16	96575:96574:1 3080:3074:1 3158:3087:1 2949:3088:1 3012:3040:1 3094:3078:1 2949:3085:1 2949:3012:1 2949:3083:1 96574:2949:1 96575:3158:1 3012:3094:1 3012:46132:1 3040:3080:1 3040:3009:1	18
16894	20860	-22550400	12	20860:57311:1 20860:21492:1 20860:56547:1 20875:66694:1 20875:20872:1 21492:20875:1 21492:20871:1 20860:20882:1 20860:20874:1 20860:57602:1 20860:187885:1	11
16895	148415	-81302400	10	25099:69311:1 29760:29752:1 69311:29749:1 148415:29751:1 29747:29760:1 29747:29753:1 29752:98962:1 29751:29747:1 29751:25099:1	4
16896	29755	120960000	16	29755:29748:1 150979:120245:1 29755:174217:1 29755:133426:1 132870:132869:1 29748:132870:1 120245:29757:1 69304:69316:1 120245:120244:1 29755:142828:1 132870:29762:1 29755:132871:1 29748:98959:1 29762:69304:1 29755:150979:1	5
16897	26913	-27648000	15	26913:77194:1 26913:104506:1 26913:76927:1 66211:36840:1 26913:76928:1 26913:27813:1 26913:66669:1 76927:68371:1 26913:42959:1 26913:116015:1 26913:42955:1 26913:26756:1 26913:66211:1 42959:42952:1	8
16898	76899	-67219200	13	76910:66224:1 76910:88134:1 76899:66225:1 76899:76910:1 76899:66640:1 88134:37046:1 76910:57218:1 66224:17537:1 76899:37076:1 76910:57305:1 76899:66765:1 76910:26913:1	18
16899	19958	-97891200	11	19958:14430:1 14430:147238:1 19958:19938:1 19958:139800:1 19958:19944:1 19958:19929:1 19944:19919:1 19958:139772:1 19944:19923:1 19944:167049:1	0
16900	148388	-198720000	10	148388:19447:1 19447:50573:1 95068:50570:1 144047:87144:1 95071:43021:1 148388:144047:1 95071:95068:1 144047:95071:1 148388:87468:1	7
16901	101694	-34732800	16	59739:59740:1 101694:59680:1 101694:29131:1 59741:101704:1 29131:59747:1 59680:59748:1 101694:59749:1 59723:59741:1 101694:110290:1 29131:101708:1 59741:59739:1 101708:87477:1 101694:110259:1 101694:120490:1 101694:59723:1	41
16903	101698	-213148800	20	101699:30659:1 117617:40615:1 101698:104809:1 101698:146670:1 101698:81907:1 101698:81895:1 101698:117617:1 117617:50563:1 81895:105514:1 101699:87464:1 101698:117616:1 30659:114814:1 87464:87466:1 101698:101699:1 101699:101697:1 109251:136052:1 117617:109251:1 101697:103395:1 101698:173386:1	39
16904	101699	-211939200	12	101699:30659:1 101699:109252:1 101697:103390:1 109252:87464:1 101699:59713:1 77744:70300:1 101699:77741:1 59713:77744:1 30659:114814:1 101699:77751:1 101699:101697:1	30
16905	101700	257990400	10	101700:131361:1 101700:107701:1 101700:72135:1 131361:131639:1 126896:131446:1 131446:97497:1 101700:122986:1 131639:126896:1 131639:97504:1	12
16907	35066	-46224000	11	35066:104423:1 35066:95877:1 35094:52598:1 95877:95880:1 11847:35094:1 35066:136231:1 36306:118681:1 35066:36306:1 35094:35091:1 35066:11847:1	2
16908	75523	-77068800	10	36635:15000:1 75523:14915:1 75523:14913:1 75523:15001:1 75523:75403:1 75523:27760:1 75523:75619:1 75523:36635:1 75523:75621:1	3
16909	87520	460166400	12	87520:128736:1 187900:187902:1 87520:132198:1 87520:187900:1 87520:187908:1 187900:187903:1 87520:134426:1 187901:187906:1 87520:187901:1 187902:187909:1 187902:187907:1	3
16910	78607	241920000	22	10399:10380:1 78607:66655:1 78607:10374:1 78607:27977:1 130208:88497:1 78607:10405:1 78607:27949:1 10360:10399:1 78607:130208:1 78607:10360:1 78607:129113:1 78607:104314:1 27979:127731:1 27979:144874:1 144874:127727:1 78607:22748:1 144874:144880:1 78607:115929:1 78607:27979:1 78607:55191:1 27979:144878:1	37
16914	78521	36633600	14	78521:39616:1 78521:78289:1 78521:69748:1 78521:111586:1 87604:104609:1 121309:144407:1 78521:187926:1 78521:78275:1 78521:90589:1 78521:121309:1 78521:69907:1 78521:87604:1 78521:87603:1	4
16915	57461	-158716800	13	57461:101749:1 57461:88785:1 53253:57430:1 88785:53253:1 77106:23764:1 88785:57431:1 57430:23734:1 57430:20929:1 101006:133627:1 57430:77106:1 57430:55027:1 57461:101006:1	19
16916	172230	470707200	16	161281:172133:1 172230:161277:1 161281:161273:1 172230:187927:1 161273:145879:1 187927:162520:1 161277:28429:1 161277:161274:1 161277:91046:1 161277:161013:1 161277:145878:1 172230:31349:1 172143:161281:1 172230:172143:1 161281:164807:1	4
16917	187929	439084800	21	187929:129101:1 187938:115541:1 187929:187941:1 187941:87730:1 187939:178232:1 187929:126472:1 187938:187937:1 187938:31649:1 31649:31646:1 126560:126533:1 126423:126573:1 87730:31652:1 187939:86554:1 187941:126423:1 31652:187938:1 187939:91128:1 126423:126560:1 87730:86641:1 87730:187939:1 178232:144884:1	22
16918	126476	415324800	24	126423:126577:1 126449:126423:1 187951:187952:1 126576:126537:1 126449:187955:1 126472:187957:1 187942:126472:1 126476:126479:1 126476:126449:1 126476:187942:1 126476:130337:1 126423:126574:1 126476:150538:1 126423:187964:1 126479:126576:1 173227:173225:1 87730:86641:1 173225:187951:1 126476:126473:1 187964:173227:1 126423:187954:1 126449:87730:1 126473:187956:1	37
16919	161961	404956800	11	126476:126473:1 126473:126471:1 161964:161904:1 161961:82406:1 161961:126476:1 187956:161964:1 126476:187955:1 126473:126573:1 126476:173227:1 126473:187956:1	27
16920	101457	-80092800	11	59693:139776:1 101457:101451:1 101457:101430:1 101457:59688:1 101430:59693:1 101441:59756:1 101457:168819:1 59693:101434:1 59693:50792:1 59693:101441:1	3
16922	45250	567993600	64	45250:107410:1 45250:43337:1 45250:118635:1 45250:81290:1 45250:81163:1 118634:114061:1 45250:114075:1 45250:48581:1 45250:81417:1 45250:118596:1 45250:81360:1 45250:86539:1 45250:114062:1 188043:118591:1 117083:45615:1 110641:81287:1 45250:118586:1 45250:106534:1 188043:118576:1 118596:173215:1 188077:188078:1 45250:188044:1 110641:114060:1 45250:188042:1 45250:81357:1 45250:188075:1 188075:1880…	177
16923	45255	335404800	11	45283:45271:1 45255:188098:1 45255:45256:1 45255:74387:1 188098:188097:1 74387:74389:1 45255:45283:1 45255:10374:1 45255:152516:1 45255:45285:1	15
16924	110017	319680000	25	69897:10374:1 86003:30831:1 114057:82465:1 85999:85994:1 69910:85998:1 85994:81263:1 110017:10381:1 110017:69910:1 45290:85997:1 110017:86000:1 81182:69921:1 85998:86003:1 110017:45290:1 110017:81308:1 81308:81182:1 110017:86001:1 110017:85996:1 85998:89501:1 110017:69897:1 10381:45283:1 85998:85999:1 10381:45285:1 114057:45256:1 110017:114057:1	18
16925	85999	425865600	14	114063:45333:1 45333:45250:1 69921:81297:1 85999:44930:1 7711:81254:1 81297:81279:1 85999:114064:1 81297:114063:1 85999:69921:1 85999:81157:1 69921:7711:1 85999:85994:1 69921:69920:1	56
16926	86001	391737600	12	188114:118600:1 86001:82475:1 86001:81182:1 86001:85994:1 69921:81279:1 118600:118603:1 86001:114064:1 188114:45333:1 188114:188103:1 81182:69921:1 85994:188114:1	11
16927	45285	386467200	13	45285:188121:1 45285:45253:1 85994:45333:1 85999:114064:1 45285:69882:1 45285:86002:1 86002:30831:1 45285:30744:1 45285:85999:1 85999:85994:1 86002:81385:1 45285:81179:1	36
16928	10385	289094400	120	10385:69883:1 10385:81156:1 89892:97137:1 118565:188139:1 118565:45253:1 69897:81388:1 10385:69896:1 69897:82477:1 69900:89557:1 69910:85998:1 10385:118583:1 10385:39437:1 110017:10381:1 169684:10374:1 45290:85997:1 81385:89179:1 69900:81155:1 10385:81173:1 10374:188128:1 89557:89678:1 10385:69904:1 85998:86003:1 45294:69897:1 45285:69882:1 188128:118579:1 45287:45254:1 81159:81185:1 10385:188131…	334
16929	69910	373420800	11	69882:188210:1 85998:86003:1 69910:69882:1 69910:188208:1 86003:85994:1 86003:30831:1 85994:118658:1 30831:69921:1 69910:85998:1 69921:81279:1	10
16931	45333	543456000	20	45333:5153:1 45250:81360:1 45333:182087:1 118636:45250:1 45333:31773:1 118593:110641:1 45250:118635:1 45333:169118:1 45250:114075:1 45333:180818:1 45250:188076:1 86009:86004:1 45333:118550:1 45333:118636:1 118635:118593:1 45250:114061:1 118636:81319:1 118636:86009:1 45250:89661:1	67
16932	104209	-220924800	10	69136:104205:1 70060:155833:1 104209:104208:1 104208:69136:1 70060:155837:1 70060:155835:1 70060:140042:1 104209:188242:1 188242:70060:1	6
16937	84540	116899200	10	84540:92155:1 84540:100890:1 84527:84632:1 84540:84544:1 84632:84605:1 84540:84582:1 84544:84539:1 84544:84527:1 84539:84615:1	8
16939	65490	-161136000	10	65488:65472:1 65490:65488:1 65490:15053:1 65475:34842:1 65490:53923:1 65488:65471:1 65488:15068:1 15053:65475:1 65490:54524:1	9
16940	156897	544665600	19	156897:113237:1 156897:188273:1 156897:156900:1 156897:175630:1 131217:131215:1 156897:156901:1 10714:131217:1 156897:9388:1 188274:10714:1 10714:188272:1 156897:12699:1 156897:156896:1 156901:35440:1 10714:53853:1 175625:188271:1 156901:188274:1 156900:156899:1 175630:175625:1	3
16944	151885	-133315200	11	147458:70799:1 151885:57139:1 147019:125347:1 151885:147458:1 151885:66817:1 151885:57425:1 147458:147019:1 57139:99059:1 151885:136470:1 136470:151887:1	8
16945	12735	-67219200	11	12735:12739:1 70796:40764:1 24352:28213:1 12735:12733:1 12739:111520:1 12735:12730:1 188283:70796:1 24352:3853:1 12735:188283:1 12735:24352:1	5
16946	34665	52531200	12	34665:10742:1 34665:93582:1 169363:8762:1 34665:150533:1 8762:76968:1 34665:169359:1 169359:169363:1 34665:178489:1 34665:178491:1 178489:188288:1 150533:136896:1	5
16947	167478	36633600	20	167478:188301:1 167478:169359:1 8762:63971:1 167478:63772:1 169363:188302:1 188302:150531:1 8762:76967:1 167478:188295:1 167478:178493:1 188288:188304:1 188301:8762:1 167478:188299:1 167478:150534:1 169359:169363:1 167478:167476:1 167478:136225:1 167478:188300:1 167478:64000:1 167476:188288:1	36
16949	46700	595555200	12	46700:188323:1 46700:46939:1 188323:46958:1 46958:188321:1 46958:17042:1 46700:179735:1 179735:107856:1 107856:102229:1 46700:96402:1 46700:188322:1 46939:46950:1	8
16950	80965	-30758400	38	27364:114760:1 111532:57076:1 44378:113778:1 80965:56808:1 110612:59097:1 80965:27365:1 80965:27364:1 80965:80936:1 136058:78642:1 80936:80811:1 136058:101025:1 111532:136058:1 80936:93547:1 88296:111532:1 80936:113768:1 101027:110618:1 80965:44378:1 113778:113773:1 57076:40924:1 113775:179077:1 111532:40907:1 80965:179061:1 179077:11223:1 80965:35104:1 80965:57241:1 80936:113775:1 113775:88485:1…	16
16951	101025	97372800	19	101025:85398:1 101025:39444:1 113015:130151:1 85028:57610:1 101025:85028:1 176133:22759:1 101025:104750:1 188331:110623:1 39444:188331:1 108248:188332:1 188331:113015:1 101025:108248:1 57610:110617:1 188332:108247:1 101025:188330:1 101025:182103:1 101025:176133:1 188332:85061:1	5
16952	93881	59011200	12	93881:35090:1 93881:113015:1 93881:24462:1 93881:40907:1 93881:93879:1 40924:57393:1 140588:57407:1 57393:140588:1 140588:93883:1 40907:40924:1 93881:139256:1	8
16955	75550	341452800	11	75550:140339:1 75550:106504:1 75550:136271:1 75550:188347:1 75550:188352:1 75550:188342:1 75550:101047:1 106504:188343:1 75550:188344:1 188342:188353:1	19
16956	75466	-46656000	10	884:100883:1 884:169825:1 75467:75479:1 909:75469:1 75466:884:1 169825:909:1 75466:28149:1 884:75467:1 884:927:1	3
16958	75069	-133315200	12	6530:6541:1 6530:6531:1 6530:6539:1 75079:57390:1 6531:6551:1 75069:75084:1 75069:6530:1 75069:57262:1 75069:75079:1 75069:75080:1 75084:56414:1	4
16960	137693	61430400	15	180805:57334:1 65226:8283:1 7479:65228:1 65226:65231:1 7479:6578:1 137693:65226:1 65228:65243:1 65228:65242:1 7479:8285:1 65231:7479:1 137693:111815:1 6578:180805:1 137693:24644:1 8283:8284:1	1
16961	134157	-62553600	15	134157:19222:1 134157:147771:1 19222:76872:1 103799:134788:1 42229:24483:1 134157:111813:1 140467:150249:1 103799:24470:1 134156:103799:1 134157:147735:1 103799:42229:1 134157:134156:1 134157:140467:1 134156:139136:1	7
16962	113843	-83116800	10	113843:20855:1 113843:44197:1 147448:56633:1 113843:6535:1 113843:6588:1 113843:56680:1 113843:6533:1 113843:147448:1 113843:112865:1	6
16964	65231	90633600	13	65231:95659:1 7479:65228:1 65231:24464:1 65228:65242:1 65228:65243:1 65231:65246:1 65231:113851:1 65228:65259:1 7479:8285:1 65231:65229:1 65231:7479:1 7479:24632:1	17
16966	56645	256348800	12	56645:34227:1 56645:57319:1 56645:188411:1 56645:134793:1 34227:95681:1 56645:168905:1 56635:102188:1 57319:56630:1 56645:56634:1 56645:56635:1 34227:156312:1	29
16967	70375	14860800	11	10839:70374:1 70378:21021:1 70375:48213:1 70375:70376:1 70375:4808:1 48213:132901:1 10839:70378:1 70376:70380:1 70378:13241:1 70375:10839:1	6
16969	87280	47174400	15	87280:87310:1 87280:53118:1 117697:135805:1 87280:54083:1 87280:60895:1 87280:123932:1 87280:125470:1 87280:117697:1 87280:141578:1 87280:87321:1 123932:108169:1 87280:71798:1 87280:87276:1 123932:153247:1	11
16970	62106	-82684800	11	62106:53176:1 62106:62115:1 62106:62159:1 62106:62145:1 62106:62133:1 62106:62105:1 62106:62114:1 62106:59499:1 62106:58399:1 62106:62150:1	15
16971	80292	277344000	12	80292:73977:1 80292:155402:1 80292:155926:1 73977:31385:1 80292:188435:1 80292:188436:1 80292:188434:1 80292:188438:1 80292:186918:1 80292:188439:1 188434:62153:1	2
16972	80293	259200000	15	178977:188440:1 80293:178978:1 80293:178977:1 80293:186914:1 65793:98444:1 73908:65793:1 178977:31388:1 186914:188441:1 31388:73908:1 31388:186918:1 178977:73977:1 73977:65677:1 31388:62157:1 73908:99490:1	2
16974	80295	170899200	19	143181:188443:1 80295:188445:1 73976:139146:1 80295:143100:1 178977:73908:1 80295:139993:1 80295:80294:1 80295:58778:1 58778:143176:1 139146:178978:1 73976:153513:1 58778:143181:1 139146:178977:1 178978:62157:1 80295:73976:1 188445:73914:1 80295:65677:1 188445:67348:1	12
16975	62280	240451200	10	62280:144541:1 62280:188449:1 188449:188450:1 188451:70214:1 62280:62389:1 62280:165988:1 165988:188454:1 188449:188451:1 165988:84364:1	6
16976	145215	-46828800	19	145264:145263:1 112173:145209:1 145215:145264:1 166897:112350:1 145209:111065:1 145215:166897:1 145215:122818:1 145215:100095:1 145263:81932:1 145209:145210:1 145215:59758:1 145215:112294:1 145215:157706:1 145215:50811:1 145215:112173:1 145215:175936:1 145215:186763:1 145215:112352:1	2
16977	169290	-174441600	12	125129:107988:1 117461:117468:1 117461:66834:1 169290:108015:1 169290:102639:1 117461:59703:1 117468:78602:1 169290:178005:1 169290:125129:1 59703:50800:1 125129:117461:1	1
16978	111625	623203200	16	111625:141737:1 111625:112836:1 112836:36226:1 111625:166836:1 111625:102460:1 111605:174456:1 111625:111605:1 141737:182457:1 111625:154518:1 111625:141734:1 111605:133782:1 111625:175592:1 111605:188472:1 141734:188471:1 111625:173800:1	7
16979	100649	545443200	13	140307:128156:1 128156:128157:1 100649:140310:1 100649:125684:1 100649:92151:1 100649:140307:1 100649:140303:1 100649:122779:1 140310:140302:1 100649:10223:1 100649:130466:1 140303:140304:1	8
16981	100686	80006400	26	188475:72021:1 100686:100705:1 59731:100669:1 100686:139806:1 110168:50613:1 100686:100675:1 59731:72077:1 100686:188475:1 59731:145371:1 50613:50594:1 188475:122827:1 139806:59722:1 100669:50553:1 59731:60572:1 59731:110173:1 108587:42746:1 100686:70328:1 59731:110179:1 188475:59731:1 50778:50790:1 100686:110168:1 100669:108587:1 59731:110182:1 100686:111140:1 59731:50778:1	3
16982	123385	132537600	40	123447:123303:1 123385:82208:1 72085:123431:1 123385:122765:1 123447:72144:1 72064:58865:1 72085:130141:1 123385:109068:1 123385:188481:1 188481:188480:1 108054:123448:1 123429:110180:1 180436:123434:1 123385:72064:1 123429:123441:1 123385:107956:1 105869:105867:1 123429:72084:1 123385:87505:1 72085:123429:1 110180:105869:1 121102:123445:1 123303:72095:1 123429:180436:1 123447:123300:1 108054:121…	102
16983	72064	137808000	12	58865:108054:1 72064:58865:1 58865:72075:1 72064:145093:1 123303:72095:1 72064:123300:1 72064:110299:1 72063:110180:1 110180:123303:1 72064:123436:1 58865:72063:1	18
16984	72066	465436800	21	130467:139925:1 100652:121068:1 121068:121029:1 130467:100649:1 72066:108957:1 72066:82945:1 72066:100653:1 127969:128164:1 72066:100652:1 140311:122779:1 130467:140312:1 100652:130467:1 100652:127969:1 128164:125684:1 140312:88032:1 127969:140292:1 100652:123354:1 72066:94722:1 130467:140311:1 72066:188492:1	42
16985	64671	203644800	13	114862:109266:1 64652:64653:1 64671:35833:1 64668:64652:1 64671:108034:1 114862:118414:1 64671:64668:1 64671:114862:1 64668:64404:1 64652:64647:1 64668:72079:1 64671:17762:1	21
16986	146430	-80697600	18	153088:159217:1 178855:159218:1 159218:146394:1 159217:146400:1 153088:178869:1 146430:152801:1 146411:178855:1 146400:125923:1 146430:146411:1 146430:159320:1 158112:159221:1 153088:81874:1 153088:174351:1 153088:158112:1 146430:153088:1 146394:19914:1 146430:178858:1	2
16989	99290	233971200	23	188504:142774:1 99290:105448:1 99290:188504:1 99290:128483:1 112396:160226:1 99290:188502:1 71504:71505:1 188504:144074:1 112396:112397:1 188502:188501:1 99290:188507:1 99290:71504:1 99290:135834:1 107122:180667:1 99290:151562:1 99290:112396:1 144074:181084:1 99290:135833:1 99290:154149:1 105448:145271:1 99290:107122:1 99290:188503:1	17
16991	57008	-54086400	22	55330:63285:1 144787:63163:1 57008:144787:1 57008:33744:1 57008:956:1 56817:41573:1 144787:17526:1 63256:20522:1 57008:20525:1 57006:57138:1 63285:17889:1 144787:63256:1 63256:59030:1 20522:63165:1 57008:26828:1 57008:56688:1 17526:55330:1 144787:57006:1 57008:20572:1 57008:56817:1 57008:63259:1	24
16993	63275	-112406400	11	24416:24389:1 63275:65036:1 63275:113843:1 113843:20855:1 63275:24070:1 147448:56633:1 24389:147448:1 63275:6538:1 63275:24416:1 113843:56680:1	3
16995	57250	-14688000	34	57250:56547:1 57250:20847:1 57250:40935:1 57250:50375:1 56547:21495:1 50393:57352:1 57250:57271:1 57282:57337:1 57309:50331:1 26942:18079:1 20273:50335:1 26942:149373:1 57250:57270:1 135872:8273:1 57337:21496:1 57250:57281:1 57250:57282:1 57250:20273:1 57250:55333:1 57309:5317:1 57337:57309:1 57282:56637:1 57337:57332:1 24387:50393:1 56547:57308:1 56637:26790:1 57250:56691:1 57352:50333:1 26942:1…	16
16997	19798	109814400	10	8120:62791:1 97453:4084:1 19798:8106:1 8120:97453:1 19798:76150:1 18183:8141:1 19798:30957:1 19798:8120:1 8120:18183:1	5
16998	7391	97372800	11	77875:55857:1 7391:77875:1 7391:3062:1 7391:3063:1 7391:8149:1 7391:27453:1 7391:21357:1 7391:6848:1 7391:19805:1 7391:3060:1	29
16999	19803	70934400	12	19803:7391:1 19803:35606:1 19803:3052:1 7391:77875:1 3052:3063:1 7391:8149:1 7391:6848:1 19803:14240:1 7391:19805:1 19803:6474:1 19803:15204:1	20
17002	21357	149817600	12	36349:15569:1 35508:35513:1 21357:39188:1 21357:5447:1 21357:36349:1 21357:188564:1 21357:71842:1 21357:34246:1 188564:188563:1 21357:35508:1 21357:5448:1	26
17003	87228	-90374400	15	87228:67031:1 87228:88147:1 67031:144713:1 67031:135904:1 67031:85406:1 87228:108479:1 87228:141569:1 87228:138717:1 87228:88148:1 87228:138711:1 87228:42716:1 87233:85141:1 87228:188570:1 67031:87233:1	3
17004	87219	-87955200	10	87219:107638:1 107638:58651:1 87219:85304:1 42748:42892:1 141569:136726:1 107638:42748:1 87219:141569:1 141569:135796:1	2
17006	136046	-127267200	11	136046:71578:1 73876:103862:1 39562:53084:1 81512:73876:1 65548:61877:1 136046:65548:1 136046:39562:1 61877:94014:1 61877:81512:1 136046:18719:1	21
17008	144533	-64195200	13	53127:61468:1 165968:74441:1 144533:58655:1 119147:165968:1 165968:18020:1 18020:165972:1 16396:85146:1 144533:53127:1 144533:119147:1 18020:22032:1 74441:16396:1 119147:155090:1	7
17010	85615	178761600	14	85615:188579:1 85615:85619:1 85615:62226:1 188580:70862:1 85615:123839:1 188579:188580:1 85615:103970:1 62226:62236:1 85615:130729:1 85615:62143:1 62226:85618:1 85615:103972:1 85615:103961:1	9
17011	138693	-46224000	14	138693:87274:1 138693:42752:1 138693:138695:1 138693:138694:1 138696:77678:1 138693:16385:1 138696:16404:1 16404:188581:1 138693:165971:1 16385:16396:1 138693:65709:1 138693:138696:1 138693:108206:1	4
17012	66296	567993600	14	66276:66308:1 66296:166687:1 66296:188618:1 66284:182214:1 66296:66291:1 66296:166689:1 166687:167241:1 167241:167240:1 66296:188637:1 66296:147083:1 66296:66284:1 66296:147364:1 66284:66276:1	97
17013	8499	595555200	12	8499:188656:1 30198:30230:1 8499:30309:1 8499:30332:1 8499:23654:1 8499:8509:1 8499:137028:1 30198:30233:1 8499:30198:1 8499:45328:1 8499:132357:1	18
17014	43496	534988800	14	46498:43328:1 43496:46501:1 43496:125616:1 43496:149436:1 43496:46499:1 46500:46497:1 43328:46496:1 43496:46500:1 43496:46498:1 43496:43365:1 43496:125612:1 43365:43336:1	13
17015	31582	500860800	30	124576:30237:1 31579:104682:1 31582:165009:1 31582:147503:1 31647:31349:1 31582:49556:1 165009:31650:1 49556:31577:1 31580:31579:1 31582:165006:1 31582:175175:1 31577:130355:1 134761:86304:1 31582:134761:1 49556:22649:1 124576:22837:1 110992:31619:1 175175:31603:1 31582:104684:1 31650:31647:1 31582:31580:1 165009:188691:1 22649:110992:1 31577:124576:1 49556:97764:1 165006:82897:1 130355:31643:1 3…	73
17017	188704	-232934400	21	188704:112150:1 188704:59636:1 131473:112287:1 188704:95601:1 188704:177958:1 112150:112342:1 112150:131473:1 188704:152574:1 188704:127411:1 112342:59632:1 112150:50700:1 188704:30897:1 112150:90933:1 131473:112250:1 112347:146285:1 112347:118312:1 131473:112347:1 30897:82000:1 131473:116700:1 131473:59720:1	1
17018	139363	-74649600	11	136558:109506:1 109506:118955:1 139363:84047:1 139361:66699:1 139363:142801:1 139363:25616:1 118957:136558:1 139363:139361:1 25616:118957:1 25616:110588:1	1
17019	140048	-184723200	11	140048:31095:1 140045:70187:1 140048:140045:1 140048:77620:1 74665:70054:1 70187:70080:1 140048:74665:1 140045:70123:1 140045:140046:1 140048:74658:1	7
17020	127796	143078400	14	127796:75785:1 36351:127793:1 127793:127744:1 127796:48273:1 136989:36351:1 136902:136990:1 127796:31837:1 36351:127799:1 48273:136989:1 136989:127794:1 36351:12926:1 127799:136902:1 36351:12934:1	36
17022	90279	461203200	10	83384:188709:1 83364:83362:1 83367:83385:1 83367:83384:1 83367:83350:1 83367:83382:1 90279:83367:1 90279:138144:1 83350:83364:1	8
17023	83038	235612800	16	83038:55191:1 83050:143337:1 130260:130263:1 83050:144519:1 83038:132555:1 83050:130260:1 83050:100755:1 143337:129118:1 143337:143338:1 83050:28014:1 143338:83306:1 83038:83050:1 143338:115863:1 130263:83444:1 115863:83046:1	13
17024	88408	410227200	23	83385:83381:1 83367:83385:1 88408:116222:1 88408:188730:1 83367:83384:1 188730:80034:1 88408:90279:1 88408:164281:1 188729:107408:1 164281:83382:1 90279:83367:1 88408:146633:1 90279:138144:1 88408:188729:1 88408:150361:1 88408:154200:1 88408:164282:1 88408:44803:1 88408:188726:1 188726:77496:1 88408:132605:1 88408:164283:1	13
17025	83044	373420800	10	83044:188731:1 78731:78777:1 78731:83445:1 83044:119019:1 78738:125227:1 125227:186807:1 83044:78731:1 83044:78734:1 83044:78738:1	4
17026	83050	249782400	26	83050:143337:1 83050:100755:1 143337:143338:1 83050:28014:1 143337:129118:1 143338:115863:1 83050:182908:1 83050:144519:1 83443:132578:1 83050:125832:1 144519:170673:1 115863:83046:1 130263:83443:1 130260:138128:1 83050:83313:1 83050:130260:1 143338:83306:1 130263:83444:1 130024:129117:1 83050:87866:1 83050:169395:1 130260:130024:1 130260:130263:1 83050:171821:1 143338:89803:1	20
17028	83362	533779200	10	83362:129717:1 83362:83365:1 83351:83353:1 129718:129715:1 83365:83351:1 78876:129718:1 83362:73424:1 83362:78876:1 83365:131159:1	10
17029	109385	494380800	19	109385:109381:1 92069:92070:1 109385:111585:1 89758:89762:1 109385:80041:1 92069:91328:1 109385:89758:1 109381:109398:1 131158:92067:1 92069:59876:1 109381:92068:1 188709:188759:1 92070:188709:1 109385:83382:1 109385:92069:1 92068:125647:1 109385:31420:1 92068:131158:1	6
17030	125237	494380800	12	125236:129186:1 125237:125234:1 73415:73420:1 125237:73415:1 125234:73418:1 125237:125235:1 125237:150361:1 129186:33055:1 125235:125233:1 150361:129187:1 125237:125236:1	15
17031	88438	508982400	47	88438:130929:1 88438:188792:1 131161:89381:1 188840:90085:1 88438:89380:1 188851:188852:1 88428:81480:1 88438:83342:1 88438:130238:1 89381:188839:1 88424:89154:1 88438:87884:1 88438:168374:1 89381:188841:1 188844:188854:1 88438:168278:1 88438:188793:1 131161:25780:1 89081:188853:1 188853:188850:1 83196:188842:1 88438:82614:1 168278:131161:1 88438:83360:1 168278:168264:1 188844:188843:1 188794:828…	168
17033	112991	256348800	12	113047:113055:1 112988:113044:1 113047:112989:1 112991:112987:1 112987:113043:1 113044:19081:1 112991:113047:1 113055:112988:1 113054:151447:1 112991:19123:1 19123:113054:1	3
17034	113847	269308800	10	113847:158702:1 113847:188880:1 113847:146169:1 113847:161761:1 146169:7086:1 113847:146164:1 113847:119863:1 113847:179856:1 188880:188879:1	7
17036	5776	120960000	19	5862:5859:1 5878:5837:1 3920:3919:1 3919:10765:1 5776:132988:1 5776:5844:1 10781:5868:1 5776:10781:1 5776:5877:1 5776:10746:1 3920:5862:1 3919:5858:1 5868:39934:1 5844:3920:1 5843:5863:1 5844:5878:1 10746:5843:1 5859:5856:1	3
17037	18920	-164160000	10	18920:18039:1 4799:18030:1 18920:10554:1 4799:14330:1 18325:4799:1 18920:18325:1 18325:10601:1 18325:10567:1 18920:121791:1	15
17039	111235	282528000	12	111235:124287:1 143597:127064:1 111235:64436:1 111235:64650:1 111235:64811:1 111235:64421:1 143597:143293:1 111235:144010:1 111235:143870:1 111235:143597:1 111235:64428:1	6
17041	99071	-52358400	20	137489:150564:1 53548:53217:1 132669:137489:1 98998:142820:1 132665:70153:1 99071:132665:1 137489:53223:1 99071:53548:1 150564:53236:1 84553:166657:1 53217:17786:1 99071:84553:1 98998:132669:1 99071:56873:1 99071:70159:1 150564:69364:1 99071:99075:1 132665:11155:1 99071:98998:1	11
17042	136768	-60134400	10	136768:5623:1 136768:166656:1 136768:132665:1 5623:84551:1 136768:104335:1 53217:17786:1 5623:53217:1 166656:53548:1 166656:136769:1	8
17043	59358	-69206400	23	59358:188906:1 59358:59361:1 24456:24399:1 59358:18022:1 63260:41315:1 59358:63260:1 59358:27781:1 59358:134625:1 59358:24470:1 48689:80700:1 59358:5346:1 59358:63191:1 63191:28165:1 59358:74954:1 59358:80873:1 74954:134772:1 59358:34048:1 59358:66850:1 24456:24402:1 59358:3943:1 63260:48689:1 59358:24456:1	5
17044	124030	-7171200	12	124030:93766:1 127710:1202:1 33426:36996:1 124030:104589:1 104405:127710:1 124030:104405:1 93766:75629:1 127710:33426:1 104405:127709:1 124030:83854:1 104405:104407:1	5
17045	88472	-3283200	12	88472:88476:1 78439:58187:1 88476:58191:1 25109:69069:1 25103:25109:1 88478:78439:1 88472:88478:1 88476:10291:1 88476:25103:1 88472:188708:1 25103:39615:1	5
17046	57433	-46224000	31	110599:131206:1 57433:131203:1 57433:110599:1 116629:35086:1 57433:71683:1 57537:116629:1 39613:111583:1 57433:21888:1 39617:34445:1 78526:154179:1 39617:39613:1 57433:39522:1 21888:21891:1 57433:125823:1 110599:39626:1 57433:17905:1 57433:170493:1 39626:57436:1 57433:170490:1 131203:57537:1 57433:39618:1 57433:101086:1 110599:152103:1 110599:80803:1 21891:21780:1 78526:135259:1 57436:12724:1 574…	10
17047	104401	-63158400	17	104401:116873:1 104401:104398:1 104401:104583:1 69171:113769:1 69171:88359:1 83848:78437:1 33356:75629:1 104401:131140:1 78437:132423:1 75629:33426:1 88359:33356:1 104398:104395:1 104401:69171:1 83848:25014:1 104395:104396:1 104401:83848:1	5
17048	83916	123552000	20	83922:83923:1 88728:39465:1 83922:22773:1 83916:131960:1 74371:39468:1 39468:83924:1 83923:116623:1 83922:130229:1 83916:74371:1 88723:88506:1 83924:69907:1 83924:88350:1 88723:87630:1 74371:88696:1 87630:88728:1 83924:83922:1 83922:188908:1 83924:188907:1 83922:88723:1	6
17051	167675	-13824000	16	167675:152848:1 126827:159327:1 19914:144040:1 167675:174323:1 188914:19914:1 188911:188912:1 150853:144038:1 167675:178850:1 167675:151792:1 167675:188913:1 167675:126827:1 188910:188914:1 167675:188911:1 167675:188910:1 152848:150853:1	0
17052	167682	-100310400	14	146406:146404:1 125930:118303:1 146415:174328:1 167682:125930:1 146424:146406:1 167682:19774:1 146406:146396:1 167682:146441:1 125930:126831:1 125930:146415:1 125930:146424:1 167682:107261:1 146415:125927:1	1
17054	126309	35424000	12	126308:117898:1 126309:126308:1 110238:178975:1 99066:118538:1 126309:150257:1 126309:110238:1 126309:177960:1 178975:188920:1 126309:101663:1 117898:188919:1 117898:99066:1	3
17057	24091	-162345600	16	31118:67742:1 47870:122903:1 24091:68934:1 31111:74697:1 74697:12583:1 31111:31104:1 24091:31118:1 24091:30591:1 31118:122914:1 74697:47870:1 24091:108324:1 31118:31111:1 74697:122904:1 74697:118362:1 122914:13167:1	17
17059	24120	26352000	12	24120:24113:1 24113:50103:1 66859:50330:1 164329:59240:1 164329:24131:1 50330:1234:1 66859:69761:1 24148:66859:1 24120:24148:1 24120:21279:1 50103:164329:1	3
17060	24122	-124848000	22	188554:188936:1 188938:188935:1 125500:188557:1 188552:188941:1 188554:188552:1 24122:12580:1 188938:160146:1 24122:24071:1 188552:188940:1 188552:16752:1 125500:169324:1 188938:188555:1 188938:101556:1 24129:188554:1 188554:188934:1 188935:188553:1 24122:188938:1 24122:125500:1 188557:188937:1 188934:25136:1 24122:24129:1	7
17062	24161	186624000	37	110743:4118:1 24161:97457:1 69820:69821:1 24130:62520:1 138571:110741:1 24161:62700:1 110753:110756:1 24161:68089:1 68089:169552:1 110743:110753:1 24161:62522:1 24161:22567:1 77945:22601:1 62700:62710:1 62680:94624:1 53635:53630:1 110742:138571:1 24161:62680:1 110753:110742:1 24161:69820:1 110752:22600:1 138571:68073:1 110753:29339:1 24161:53635:1 24161:110745:1 110756:25267:1 24161:24130:1 24161…	53
17063	185866	584928000	22	185866:188974:1 185866:33055:1 188982:188980:1 185877:188967:1 187645:188973:1 188968:187645:1 33050:187639:1 185866:188982:1 185877:33056:1 185866:188976:1 185866:185877:1 33050:140367:1 185866:188969:1 188981:188975:1 185866:188981:1 185866:42366:1 188967:33050:1 33050:188966:1 33050:185892:1 185866:188968:1 33056:33048:1	26
17064	24036	537667200	17	46814:187444:1 24036:187461:1 187461:177813:1 24036:124850:1 24036:55733:1 55734:91937:1 24036:46814:1 24036:189008:1 24036:177811:1 24036:177810:1 24036:187462:1 177823:61124:1 24036:55734:1 177811:21121:1 24036:177812:1 24036:177823:1	71
17065	24170	-178675200	12	24170:158033:1 24076:94535:1 24170:142833:1 24170:24084:1 24088:33842:1 24170:24171:1 24170:68646:1 24080:24076:1 24170:33111:1 24170:24088:1 24170:24080:1	4
17066	24171	-159321600	13	24076:94535:1 24171:24049:1 189016:182307:1 160140:189014:1 189016:24076:1 182307:182312:1 24171:189016:1 182312:189015:1 182307:24127:1 189016:160140:1 24171:160147:1 24171:24066:1	2
17067	24173	56332800	10	155626:134123:1 24173:6590:1 155626:159935:1 159931:145741:1 24173:159931:1 159931:134126:1 155626:50442:1 24173:155626:1 159931:189017:1	1
17069	80945	-138153600	10	33224:80873:1 24611:11238:1 80945:24611:1 11238:33224:1 80873:80876:1 80945:52298:1 80945:27376:1 80873:56719:1 80945:96632:1	2
17073	23669	576115200	25	23668:24237:1 23669:160929:1 23657:27198:1 27198:27172:1 27169:655:1 23669:23668:1 27173:27199:1 23668:27197:1 27170:23693:1 23668:27175:1 23668:23657:1 23669:72744:1 27175:27173:1 189048:96415:1 27170:27165:1 23669:189048:1 27175:27171:1 23669:96332:1 27199:27170:1 23669:96336:1 27165:189047:1 27171:27169:1 23668:24808:1 23669:96916:1	65
17074	83848	-30758400	11	83848:78861:1 83848:78437:1 56817:66230:1 189052:25014:1 83848:189052:1 83848:179061:1 179061:132423:1 83848:20900:1 25014:33356:1 83848:56817:1	4
17075	38600	437702400	18	38600:61125:1 38706:120110:1 44719:189057:1 189059:189058:1 38600:78461:1 38706:47394:1 38600:55495:1 38600:87116:1 38600:189059:1 55495:38688:1 38688:38706:1 38600:48309:1 38706:189060:1 38688:189061:1 38600:44719:1 38706:38678:1 55495:55499:1	21
17077	132818	624412800	26	141099:141034:1 189087:189095:1 189096:37410:1 132818:132601:1 189096:189087:1 189094:135001:1 120093:120091:1 132818:189094:1 145837:189085:1 189093:189084:1 37410:37292:1 154933:141098:1 120091:132599:1 189086:132604:1 141099:145837:1 132599:141033:1 189093:171524:1 141099:189093:1 141099:189096:1 132601:120093:1 132818:154933:1 37292:37286:1 189096:119499:1 132818:189086:1 141098:141099:1	41
17078	41887	537667200	11	41887:47693:1 41887:47394:1 41887:66141:1 41887:55573:1 41887:55543:1 41887:55484:1 41887:189102:1 55573:189056:1 55484:2945:1 41887:124850:1	39
17079	189060	585792000	15	182912:147149:1 189136:150711:1 55571:189137:1 189060:38674:1 55571:182912:1 38674:189056:1 189137:189127:1 189060:189138:1 189127:189136:1 189060:73318:1 189060:55571:1 189060:189139:1 189060:55537:1 38674:154425:1	47
17080	44719	482976000	29	38674:55536:1 189060:38674:1 63352:57648:1 44719:45391:1 47396:47394:1 47396:189060:1 38688:55577:1 44719:41887:1 38706:120110:1 44719:140097:1 44719:38691:1 38688:47173:1 147463:154429:1 44719:46575:1 140097:189057:1 44719:38688:1 189057:174193:1 44719:45783:1 189060:55537:1 44719:46574:1 38706:47396:1 38688:63352:1 38688:38706:1 46574:46435:1 63352:38660:1 189061:113342:1 38688:189061:1 44719:1…	108
17082	14953	-178070400	14	14935:33729:1 14935:63503:1 68790:56277:1 68813:68790:1 14953:68813:1 14953:22343:1 14953:175787:1 14953:105556:1 68813:68808:1 14935:14937:1 14953:137434:1 14953:40500:1 14953:14935:1	5
17083	14984	124761600	18	20122:33291:1 14984:131153:1 33291:154984:1 14984:55190:1 14984:20148:1 14984:189164:1 85440:15044:1 14984:144848:1 14984:33294:1 33291:15013:1 85440:20122:1 14984:85440:1 14984:169441:1 14984:33275:1 14984:15022:1 14984:137832:1 14984:137826:1	24
17084	14991	105062400	10	14991:189169:1 14991:117843:1 83859:83875:1 83859:189170:1 15051:15039:1 14991:176304:1 189170:176302:1 176302:15051:1 14991:83859:1	3
17087	7442	279763200	19	7442:60509:1 93901:186216:1 95557:95556:1 81945:60510:1 60541:60537:1 60509:95557:1 60541:60508:1 60509:81945:1 7442:114914:1 7442:41468:1 81945:170546:1 81945:60620:1 7442:148809:1 81945:60541:1 95557:158482:1 93901:170549:1 22215:93901:1 60541:22215:1	12
17088	188499	-202608000	11	124052:152754:1 118323:152826:1 181587:116531:1 188499:118323:1 152826:152824:1 188499:149124:1 152824:181587:1 152826:118312:1 188499:11346:1 181587:124052:1	5
17089	126824	-604800	20	126824:184597:1 146436:150847:1 134384:168754:1 159247:120684:1 126824:60390:1 126824:120676:1 134384:182040:1 126824:99304:1 120684:120661:1 126824:146436:1 189186:168731:1 146432:131637:1 159247:152762:1 150847:134384:1 126824:167696:1 189186:168732:1 146432:159247:1 168731:146432:1 126824:189186:1	2
17090	126825	-3196800	19	126825:147254:1 126825:64465:1 103730:90382:1 126825:181668:1 126825:139849:1 103730:156444:1 126825:131263:1 126825:176273:1 131275:187743:1 187743:187748:1 99333:120620:1 187748:164066:1 103730:99333:1 126825:131275:1 111214:111255:1 126825:103730:1 126825:111214:1 126825:152863:1	0
17091	126831	-76982400	38	126831:125941:1 104763:60849:1 125938:125957:1 126831:125932:1 125931:126830:1 125957:81753:1 126831:168709:1 146453:146437:1 126831:146407:1 146453:125947:1 125932:146408:1 146406:146402:1 146407:146452:1 81769:146406:1 146407:146395:1 126831:125931:1 146394:175288:1 136531:146394:1 126831:125940:1 60849:104761:1 125931:125938:1 125940:146439:1 146407:81781:1 146406:146404:1 125957:136531:1 1259…	5
17092	126832	-82252800	25	126832:174341:1 187761:111078:1 71503:132093:1 126832:145279:1 139849:139845:1 145279:187761:1 139845:111222:1 174341:139798:1 174341:71503:1 126832:15094:1 71503:132086:1 159254:14805:1 126825:139849:1 189188:186202:1 111078:111061:1 141664:159348:1 126832:139837:1 159254:126825:1 139798:109700:1 126832:189188:1 126832:159254:1 159254:141664:1 126832:99374:1 126832:116719:1	13
17094	126839	-196128000	14	152840:107374:1 126839:107367:1 126839:153339:1 126839:152840:1 126839:159294:1 125930:99326:1 125930:146430:1 167682:125930:1 125930:146412:1 126839:159174:1 126839:126836:1 153339:167682:1 126839:159254:1	14
17095	126841	-206668800	11	126841:126836:1 126841:64115:1 126841:189189:1 126841:134396:1 126841:126837:1 64115:60326:1 126841:159254:1 64115:107970:1 189189:107994:1 64115:28980:1	21
17096	125964	93225600	19	125964:189193:1 125943:125939:1 125964:138603:1 125964:189195:1 125964:128071:1 125969:138599:1 125964:185788:1 125964:102793:1 125964:189194:1 125964:189192:1 125943:126973:1 90373:138582:1 125964:125969:1 125964:120697:1 189194:136835:1 125942:125943:1 125942:90373:1 125964:125942:1	2
17097	60391	22204800	21	60391:41479:1 90385:90382:1 108563:181609:1 108563:90385:1 60379:90377:1 108563:64379:1 107885:107265:1 108563:60379:1 181609:81928:1 60391:90380:1 108563:60371:1 108565:84892:1 60391:60386:1 120697:108586:1 108565:120697:1 90377:108565:1 81928:90373:1 60391:108563:1 181609:107885:1 108563:125588:1	0
17099	139215	412905600	17	139215:139228:1 139215:57128:1 131922:162597:1 139215:120094:1 139215:146192:1 139228:189201:1 139215:164262:1 139215:128762:1 139215:153154:1 139228:139227:1 139215:189200:1 139215:147070:1 139228:109823:1 139215:189199:1 139215:131922:1 139215:162006:1	7
17100	161772	361411200	21	117440:120086:1 139215:139228:1 132336:174160:1 161772:131985:1 139215:146192:1 57763:139215:1 131985:117440:1 161772:131917:1 161772:131918:1 161772:113544:1 120086:120158:1 161772:57763:1 139215:164262:1 120086:120106:1 161772:132336:1 161772:158061:1 131985:145904:1 139215:147070:1 117440:117460:1 117440:109823:1	6
17101	131983	-107568000	11	131983:69923:1 131983:85088:1 131983:189206:1 131983:120211:1 14260:131913:1 131983:131984:1 131983:100914:1 131983:150539:1 14260:102602:1 150539:14260:1	29
17102	155957	469065600	10	155957:162530:1 155769:155781:1 155957:149570:1 155957:104161:1 104196:161801:1 155957:155769:1 161821:104196:1 149570:161821:1 155957:104167:1	5
17104	95924	323395200	10	95924:150538:1 95924:103693:1 157748:157770:1 95924:157700:1 95924:157769:1 157759:157763:1 95924:157748:1 157748:157645:1 157748:157759:1	17
17105	29751	-72230400	11	29750:98962:1 25099:69311:1 29760:29752:1 69311:29750:1 136332:136329:1 29747:29760:1 29747:29753:1 29751:136332:1 29751:29747:1 29751:25099:1	3
17107	175107	616464000	18	175107:189263:1 175107:146332:1 175107:189247:1 175107:189252:1 175107:140461:1 189263:189260:1 189252:189248:1 189254:32310:1 189254:189253:1 175107:189251:1 175107:189254:1 175107:163645:1 175107:163657:1 175107:189250:1 189253:189249:1 163657:189261:1 175107:180072:1	34
17108	161835	-155692800	17	137569:125532:1 161835:163215:1 137569:137570:1 161835:146558:1 179549:153015:1 137569:179111:1 137569:161847:1 161835:70049:1 161835:174264:1 119193:137569:1 119193:179549:1 137570:163216:1 119193:131978:1 163215:119193:1 137570:179121:1 161835:117466:1	3
17109	115048	-65059200	22	128395:128397:1 86631:86627:1 115048:189267:1 128394:156046:1 86614:86625:1 115048:31093:1 128395:115045:1 115048:66832:1 86623:86631:1 86614:86623:1 115048:88622:1 189267:31082:1 128395:128400:1 115048:128395:1 128395:128401:1 189267:128394:1 31093:31095:1 86631:86626:1 88622:86614:1 115045:88448:1 86623:86622:1	32
17110	156037	-88819200	13	156037:114314:1 156037:162013:1 156037:57216:1 156037:132836:1 13176:102819:1 156035:13176:1 156037:77619:1 156037:115077:1 156037:156035:1 156037:173584:1 156037:128395:1 114314:134168:1	24
17112	161845	-89164800	10	128395:128394:1 161845:115057:1 128395:115045:1 161845:115048:1 109962:88448:1 88448:86626:1 161845:88302:1 115048:128395:1 128395:109962:1	1
17114	83590	-10195200	13	83590:83603:1 83590:11173:1 83590:136337:1 11173:189313:1 136338:102878:1 11173:136344:1 11173:189315:1 83590:45417:1 102119:102121:1 11173:87089:1 83590:136338:1 83590:102119:1	11
17115	83594	-75859200	10	83594:69327:1 136321:120233:1 83594:11072:1 11073:25643:1 11073:11173:1 83594:11073:1 136321:139465:1 83594:29745:1 29745:136321:1	3
17116	83606	10368000	11	83606:83602:1 83606:189316:1 83606:102121:1 83606:25676:1 11159:45417:1 83606:87071:1 83606:11140:1 102121:11159:1 83602:25664:1 45417:83595:1	3
17117	182000	511228800	18	182000:44943:1 182000:44949:1 181981:45094:1 43760:43761:1 182000:31765:1 44949:44937:1 182000:43446:1 182000:43760:1 182000:43773:1 44949:45102:1 43446:44921:1 44943:181981:1 43761:45134:1 182000:181831:1 44937:43755:1 182000:44946:1 45102:30012:1	10
17118	44020	548294400	14	166391:59910:1 44020:124562:1 166393:29880:1 166391:107437:1 44020:189320:1 166393:166391:1 166391:128916:1 189320:166334:1 189320:166393:1 107437:166374:1 107437:166363:1 166374:44018:1 44020:166372:1	6
17119	162807	567993600	40	79070:79261:1 162807:79867:1 162807:139535:1 79931:79897:1 79929:155874:1 162807:143345:1 162807:79879:1 162807:150982:1 162807:169272:1 162807:79070:1 162807:129945:1 162807:171121:1 162807:171417:1 162807:171187:1 171412:129584:1 171419:171435:1 162807:79929:1 162807:175726:1 162807:176935:1 162807:152079:1 162807:124687:1 162807:79059:1 162807:82898:1 79879:79883:1 171419:189343:1 162807:15785…	41
17120	189346	549504000	171	129495:79966:1 79986:79929:1 129433:79755:1 114396:114383:1 189346:171418:1 17598:79654:1 189346:129551:1 17598:129556:1 105711:79905:1 189346:109977:1 78838:80031:1 114396:163086:1 162807:176935:1 129089:83144:1 79907:171373:1 163138:130404:1 44576:129649:1 79918:79994:1 105711:83361:1 152114:129603:1 171428:171417:1 83358:73278:1 189346:189377:1 109977:156073:1 79763:79283:1 79281:129328:1 1294…	105
17122	12256	236563200	13	12256:135828:1 12256:159129:1 113146:69283:1 142779:113146:1 150791:124834:1 12256:107152:1 150791:142513:1 12256:130729:1 12256:142779:1 113146:150791:1 12256:76666:1 76666:76662:1	2
17123	14431	-124502400	37	14431:189394:1 99455:97327:1 14431:101808:1 14431:121752:1 14431:59796:1 61201:92223:1 112131:112129:1 110866:99455:1 14431:107256:1 14431:19344:1 17394:189395:1 59779:61202:1 14431:59800:1 59782:59783:1 61203:59779:1 14431:61201:1 14431:110866:1 14431:85288:1 59797:59807:1 14431:17394:1 14431:112131:1 41441:59797:1 14431:14435:1 112131:41441:1 92224:67060:1 59779:59782:1 14431:98196:1 14431:6120…	7
17125	44865	453427200	22	45766:182000:1 44865:44864:1 45636:95625:1 43524:139732:1 182000:181831:1 44865:45636:1 45636:43784:1 43784:43468:1 45636:43524:1 43524:44934:1 44865:189422:1 45636:31767:1 45636:189423:1 44865:189421:1 44945:136386:1 136386:136385:1 43524:44945:1 44945:136389:1 45766:44955:1 45636:45766:1 44955:47470:1	60
17126	44955	524448000	17	44955:44943:1 44943:44914:1 44955:44954:1 44955:44949:1 44955:46603:1 44949:44937:1 44955:44918:1 44925:189451:1 44937:45093:1 44932:189444:1 44943:44925:1 44955:44946:1 44955:45635:1 46603:181826:1 44955:47470:1 44954:44932:1	62
17127	160405	-56764800	15	111894:152067:1 149314:132013:1 160405:44124:1 149314:160021:1 63143:156764:1 160405:135070:1 132013:156766:1 160405:111895:1 160405:160404:1 132013:156765:1 160405:111894:1 135070:142809:1 160405:63143:1 156764:149314:1	4
17129	162074	143683200	17	153580:66805:1 162074:186476:1 162215:162219:1 162074:66890:1 66805:66777:1 66777:162222:1 162224:66892:1 66777:162225:1 162074:162224:1 66888:162189:1 66890:153580:1 162074:66796:1 66892:162215:1 162224:150976:1 162224:66781:1 66892:66888:1	14
17130	57148	-117244800	11	56925:56928:1 57148:57144:1 57148:157653:1 57148:991:1 57152:25252:1 57148:57152:1 57148:56925:1 57148:57142:1 991:8031:1 57148:71266:1	9
17131	121256	-80870400	20	87564:88330:1 121256:71732:1 121256:78568:1 121256:87564:1 121256:58164:1 121256:82970:1 121254:88306:1 87605:78541:1 88306:87560:1 121256:87561:1 121256:85743:1 121256:121254:1 121256:104824:1 121256:132652:1 87564:87605:1 121254:152105:1 121254:78521:1 87560:88631:1 121256:52528:1	10
17133	152106	-107308800	16	85746:84591:1 88271:87560:1 152106:121256:1 121256:71732:1 88271:87564:1 152106:19366:1 121256:82970:1 152106:85746:1 88271:85743:1 121256:121254:1 82970:88624:1 121256:104824:1 19366:88271:1 121254:152105:1 88271:87561:1	5
17135	89130	81475200	15	89130:88717:1 89130:39470:1 78644:74371:1 89130:25533:1 83917:71644:1 34651:68209:1 74371:39469:1 89130:88365:1 89130:78644:1 89130:34651:1 34651:83917:1 89130:124743:1 71644:83922:1 83922:88723:1	2
17136	87605	60393600	20	87605:25110:1 25110:83916:1 78541:89131:1 87602:83183:1 74371:83924:1 87606:87598:1 89131:78644:1 89131:83182:1 87605:78541:1 87605:87602:1 83916:74371:1 83924:88722:1 87605:71643:1 83183:89065:1 71643:115840:1 83924:83923:1 25110:87584:1 87605:87651:1 87584:87606:1	11
17137	88330	52531200	11	78541:89131:1 78541:83179:1 89131:78644:1 88330:78541:1 88330:71643:1 88330:121272:1 87602:68209:1 89131:68196:1 71643:115840:1 88330:87602:1	2
17138	83101	44582400	11	83101:25110:1 87606:83091:1 83101:89130:1 83101:88720:1 87606:87598:1 68029:87630:1 83091:87601:1 83091:68029:1 25110:87584:1 87584:87606:1	3
17139	88724	165542400	17	88724:152104:1 130107:189470:1 130107:111587:1 88724:68028:1 88724:189469:1 87594:25537:1 87594:130229:1 88724:68020:1 82401:89000:1 83922:25536:1 88724:83922:1 88724:115836:1 130107:87624:1 88724:82401:1 88724:87594:1 88724:130107:1	9
17140	68028	165542400	16	68028:87594:1 68028:83922:1 83922:83923:1 83185:89065:1 87594:25537:1 87594:130229:1 68028:68020:1 68028:83281:1 68028:88724:1 83922:88728:1 68028:189470:1 68028:111587:1 68028:188331:1 83281:88416:1 68028:83185:1	12
17143	136354	-137548800	11	136354:144045:1 136354:112133:1 136354:81880:1 154142:184616:1 136354:156508:1 136354:60719:1 136354:82014:1 136354:149127:1 136354:154142:1 136354:60739:1	1
17144	87465	-84844800	12	87465:87461:1 87465:50814:1 1033:7461:1 50814:99800:1 7461:7535:1 87465:87511:1 7535:7527:1 7461:7507:1 50814:50560:1 50560:1033:1 1033:2599:1	10
17145	132070	344476800	10	97227:107355:1 132070:97227:1 132070:176123:1 132070:189513:1 132070:189516:1 132070:132211:1 132070:189515:1 132070:176122:1 189515:152493:1	5
17147	37014	-35596800	14	77169:140226:1 66905:44091:1 37014:76892:1 37014:66905:1 177242:93768:1 177242:47895:1 77169:168504:1 37014:233:1 37014:145742:1 37014:77170:1 66824:177242:1 77170:77169:1 66905:66824:1	4
17148	26922	-67219200	20	220:236:1 36958:36959:1 71770:36958:1 71770:57108:1 36958:220:1 162:172:1 26922:71770:1 225:173:1 36958:26914:1 36958:37036:1 57108:225:1 236:36330:1 26922:57569:1 57108:234:1 36958:20274:1 26922:20285:1 26922:20218:1 220:162:1 26922:36350:1	7
17149	37022	-131500800	12	37022:37023:1 37023:17480:1 17480:26922:1 37022:40895:1 37022:57196:1 37022:37017:1 42930:236:1 37022:37016:1 17480:42930:1 37022:17452:1 37022:4837:1	9
17150	5775	172022400	18	20687:5772:1 5775:24279:1 5772:20718:1 20684:20685:1 20162:40871:1 20720:21457:1 5775:20162:1 20720:20700:1 5775:5309:1 5772:20697:1 5775:20699:1 20689:5774:1 20697:20696:1 20684:20687:1 5772:20689:1 20162:20684:1 5775:20720:1	21
17151	20706	156297600	25	20706:76470:1 20684:80902:1 20706:20707:1 52829:5770:1 20706:20701:1 52829:20689:1 80902:14495:1 20706:150951:1 20706:36960:1 20706:40871:1 20706:51317:1 80902:40870:1 20684:20685:1 20706:20705:1 20684:52829:1 20706:52819:1 20706:20699:1 20706:20686:1 83949:51324:1 20689:5774:1 20684:83949:1 36960:20684:1 20706:52830:1 20706:2155:1	8
17152	152592	-127267200	14	107202:60699:1 152592:160232:1 59607:60609:1 160232:146294:1 152592:59607:1 152592:107202:1 152592:112136:1 152592:60701:1 152592:81533:1 152592:60722:1 152592:153356:1 152592:60715:1 60715:87168:1	1
17153	109818	349315200	11	165154:189538:1 175488:189534:1 189536:165154:1 140865:189536:1 189538:189535:1 109809:175488:1 109818:140865:1 140865:189537:1 189534:189539:1 109818:109809:1	3
17154	66303	533779200	23	189552:163157:1 162541:146224:1 66316:66297:1 66303:171408:1 66303:177043:1 162541:129958:1 66303:164368:1 129958:129955:1 66303:66316:1 66303:189553:1 66316:189552:1 66303:189546:1 66303:114381:1 66316:162541:1 189553:189547:1 66303:162722:1 162541:189551:1 66316:164374:1 66303:163096:1 189553:164367:1 164367:66295:1 189552:147382:1	13
17155	189554	487209600	10	189554:78332:1 189554:189532:1 189554:170399:1 189554:66303:1 189554:116275:1 189554:158064:1 189555:154991:1 189554:189555:1 189554:171822:1	4
17156	162089	-189388800	10	162089:131977:1 161835:119193:1 119193:162092:1 162089:156063:1 162092:179112:1 161835:174264:1 174261:161835:1 162089:174261:1 162089:85073:1	4
17157	162090	-189388800	21	162090:162089:1 162090:135152:1 119193:118933:1 162090:73090:1 85105:131977:1 162090:189557:1 161835:119193:1 162090:189556:1 85105:127173:1 179119:103689:1 85105:174261:1 119193:162091:1 119193:179119:1 174261:161835:1 162090:85105:1 162090:144509:1 119193:162085:1 162090:84045:1 162090:189559:1 119193:85071:1	8
17158	115539	557452800	21	115539:121179:1 115958:171872:1 189580:189571:1 188184:118589:1 115539:189573:1 189580:162709:1 115539:189572:1 121179:188184:1 189573:115958:1 189580:167269:1 189573:189570:1 115539:186586:1 189582:186699:1 115539:189580:1 115539:189574:1 189582:189568:1 189573:186613:1 189572:189582:1 189573:189569:1 189569:86824:1	17
17159	189582	609984000	10	189582:92014:1 189582:186699:1 189582:189568:1 186699:186700:1 186699:186651:1 92014:92041:1 186700:92042:1 189582:186663:1 189582:189586:1	1
17160	186580	-129686400	24	25221:25224:1 179121:179113:1 189587:161850:1 137570:180875:1 186580:114314:1 180875:179548:1 137570:179120:1 189587:25221:1 137570:174263:1 179547:179117:1 186580:103689:1 179547:85071:1 137570:179112:1 186580:11070:1 177351:179121:1 186580:137570:1 179548:189587:1 137570:179547:1 179547:186582:1 137570:177351:1 179547:189557:1 174263:163216:1 179120:161848:1	9
17163	189596	620611200	12	189603:189598:1 189598:144122:1 189596:86824:1 189596:189601:1 189596:189602:1 189596:86817:1 189596:91996:1 189596:189599:1 189596:189597:1 189596:189603:1 144122:189600:1	1
17165	186584	607392000	12	186584:92015:1 186584:186663:1 186584:189614:1 186653:186693:1 186693:189611:1 186584:186590:1 186699:186700:1 186584:186699:1 186584:186653:1 186590:86824:1 186584:189612:1	6
17166	189573	567993600	19	186588:115958:1 189624:186707:1 189624:189619:1 186707:189568:1 189623:189570:1 186607:186614:1 189623:171872:1 189624:186590:1 189624:189618:1 189624:186719:1 186707:186607:1 189624:189622:1 189620:189623:1 186590:186613:1 189573:189569:1 189573:186588:1 189623:189624:1 186588:189620:1	9
17167	189628	591667200	68	186726:186712:1 86496:189641:1 121221:186706:1 189216:86823:1 186728:189638:1 186706:92013:1 166524:186701:1 189216:181012:1 157784:137021:1 121221:189596:1 186706:189652:1 189215:189634:1 92013:189647:1 186706:86825:1 189628:189655:1 121221:189642:1 121221:86496:1 189216:86816:1 189628:189657:1 189628:162701:1 189628:189618:1 186584:189614:1 86823:189640:1 86830:86831:1 189643:189216:1 86830:187…	22
17168	189620	591667200	18	189620:162703:1 189620:189582:1 189624:186664:1 189620:186721:1 189623:189570:1 189624:186590:1 189582:186699:1 189620:185285:1 189620:186583:1 189620:187934:1 189620:162813:1 189620:189623:1 189623:189624:1 186590:92011:1 189624:189216:1 187934:161891:1 189620:189661:1	5
17169	189662	626918400	122	176353:85887:1 186597:189712:1 189647:189713:1 186604:186597:1 177632:91998:1 121174:89334:1 189735:189730:1 189647:161890:1 189773:189775:1 189662:189733:1 189569:189784:1 189730:162341:1 189774:46527:1 186630:186621:1 186604:186600:1 189778:115449:1 115449:189705:1 189730:189709:1 189721:186595:1 189764:186716:1 189647:116944:1 189569:189776:1 189662:189735:1 189784:86823:1 189569:186706:1 1896…	137
17170	161921	596073600	21	161921:162960:1 189602:186649:1 161921:161899:1 161921:92019:1 161921:86494:1 189813:161901:1 189596:189602:1 189602:186719:1 189596:86817:1 189813:189817:1 161921:189813:1 161921:186724:1 86494:189596:1 161921:189814:1 186719:186598:1 161921:160612:1 161921:189622:1 161921:26858:1 189817:189809:1 161921:189718:1	9
17171	186587	591840000	92	186587:189856:1 189624:189614:1 186614:189766:1 186587:189624:1 86812:86825:1 189650:186698:1 189216:189875:1 189880:189642:1 86812:86826:1 189884:189619:1 189853:189850:1 189876:189857:1 186587:86494:1 157806:189649:1 189650:189599:1 189857:189853:1 86494:189596:1 189876:157806:1 169117:189662:1 189216:182118:1 186587:189845:1 189216:186612:1 182118:86820:1 186587:189878:1 189869:189634:1 186587…	44
17172	189623	602726400	21	189623:186605:1 189623:189890:1 189623:189892:1 186664:186607:1 189624:186664:1 189624:186663:1 189623:189570:1 186607:186614:1 189623:189855:1 189623:171872:1 189624:117071:1 117071:189717:1 189623:115496:1 189623:160625:1 189623:115694:1 189623:186699:1 186719:186598:1 189623:189624:1 189623:189637:1 189890:186719:1	10
17173	115958	600912000	12	115958:171872:1 115958:187934:1 115958:189896:1 115958:189624:1 115958:86490:1 115958:82485:1 115958:189901:1 115958:177632:1 189901:189900:1 115958:189897:1 115958:189898:1	8
17174	189624	613612800	54	182118:86820:1 189913:189844:1 189624:186698:1 92042:186646:1 189624:186707:1 189624:186664:1 189624:189614:1 186597:189712:1 189624:117071:1 189624:189735:1 186707:186608:1 186719:186598:1 186590:92020:1 189913:186673:1 186609:189907:1 186609:189709:1 189216:186695:1 189624:189912:1 189624:179100:1 189913:86481:1 86481:86830:1 189624:189906:1 86820:189908:1 189735:189905:1 189624:189618:1 189913…	17
17175	186588	580348800	179	189913:189844:1 189624:186707:1 166524:186701:1 186587:189856:1 186673:161891:1 189624:189614:1 188184:86481:1 186707:92011:1 189878:189939:1 189650:181013:1 161921:86494:1 177903:189948:1 186588:189953:1 189946:189976:1 186590:92020:1 186707:189729:1 189970:121179:1 186588:189950:1 157863:177903:1 186604:189931:1 188184:118589:1 189650:186698:1 189624:179100:1 189216:189875:1 189878:189968:1 189…	104
17177	189996	628473600	41	184413:190080:1 190076:190014:1 189996:117101:1 190048:190053:1 189996:190055:1 190024:136171:1 190048:190047:1 190055:184413:1 190080:190078:1 136149:190077:1 190039:190041:1 136149:190024:1 190041:190022:1 184413:190036:1 190079:190054:1 190048:190028:1 190041:190032:1 136171:190010:1 184413:190079:1 190051:190034:1 189996:190076:1 190055:114603:1 190048:190045:1 190014:190048:1 190051:190039:1…	56
17178	134197	-86140800	12	134197:94054:1 117437:154942:1 134197:102613:1 117445:94051:1 117445:71639:1 94054:57228:1 94054:117445:1 117445:117437:1 134197:95856:1 117445:94080:1 134197:139896:1	12
17179	186017	-182304000	11	186017:177959:1 186017:186090:1 186017:153350:1 186017:150831:1 186017:176118:1 153350:19977:1 186090:112154:1 186017:146982:1 152797:127419:1 186017:152797:1	0
17180	13789	512697600	15	81325:21676:1 13789:69916:1 190087:190086:1 21678:21675:1 21675:190084:1 13789:150344:1 13789:73167:1 190086:81325:1 190084:81190:1 190086:21678:1 13789:88778:1 190086:21667:1 69916:118591:1 13789:190087:1	9
17181	66224	-9331200	10	66224:20271:1 20284:35008:1 66224:83840:1 20271:20284:1 17537:66638:1 66224:35009:1 66224:17537:1 66224:88136:1 35008:88135:1	7
17182	30215	445651200	27	32363:32361:1 32360:32363:1 143000:28718:1 30215:32301:1 143000:143005:1 30215:143000:1 30215:30226:1 30215:190109:1 58248:149168:1 25953:25983:1 32363:190108:1 32363:118727:1 30215:58248:1 30215:30246:1 30215:8498:1 152027:43473:1 30215:190110:1 58248:30241:1 30215:190111:1 30215:32360:1 30215:152027:1 30215:72766:1 30215:19089:1 30215:156698:1 190111:190123:1 32360:25953:1	110
17185	182069	355968000	13	182069:176421:1 182069:50108:1 182069:176427:1 190143:177825:1 182069:9850:1 182068:177797:1 182069:152642:1 176427:33837:1 182069:91930:1 182069:182068:1 176421:52745:1 182069:190143:1	13
17186	80889	122169600	11	80889:152648:1 90828:24984:1 80889:116555:1 80888:90828:1 80889:55732:1 5351:155277:1 80889:80888:1 80889:24644:1 80889:5351:1 90828:52764:1	1
17187	50096	364003200	20	91932:91938:1 80269:91932:1 50096:187419:1 91932:187422:1 152639:152642:1 50096:110002:1 50096:50108:1 50096:80269:1 50096:50094:1 176414:176421:1 91930:91935:1 50096:176414:1 50096:127816:1 176421:52745:1 50096:190161:1 50096:110000:1 176414:91930:1 176414:152639:1 50096:190162:1	8
17189	60422	-150249600	11	10565:10566:1 10568:10600:1 10564:10596:1 10568:27852:1 10565:10591:1 60422:11004:1 10566:10564:1 10568:10565:1 10554:10568:1 60422:10554:1	9
17190	10632	41904000	13	10632:10659:1 10632:68107:1 10632:10602:1 10613:10662:1 10603:10609:1 10602:10656:1 10584:10603:1 10632:10584:1 10868:10613:1 10603:10648:1 10609:151282:1 10603:10868:1	7
17192	48721	-28512000	21	48721:5264:1 108278:12873:1 154569:7602:1 154569:1447:1 48721:130558:1 48721:154569:1 14236:5290:1 108274:108276:1 108276:19803:1 7602:3697:1 12873:3723:1 108276:14236:1 7602:108274:1 14236:7391:1 3723:7388:1 108274:108278:1 108277:26748:1 48721:7608:1 108278:108277:1 7602:5390:1	40
17193	5283	328752000	12	40297:5336:1 5336:170448:1 5283:40295:1 5283:9847:1 5283:26437:1 5336:33837:1 5283:40297:1 5283:151139:1 5283:91930:1 5336:57739:1 5283:2930:1	7
17194	5284	291859200	10	5284:152996:1 5284:139095:1 5284:139090:1 5284:190203:1 72772:72774:1 5284:5436:1 139090:72772:1 139090:190202:1 72772:72781:1	5
17195	5292	116467200	10	27272:26203:1 5292:146533:1 5292:26201:1 27272:5399:1 26203:62460:1 5292:14223:1 18170:18168:1 26201:18170:1 26201:27272:1	10
17197	5323	432432000	15	5323:76273:1 5323:46051:1 5323:190210:1 5323:186077:1 76273:190209:1 5323:19544:1 5323:143039:1 5323:140570:1 5323:127322:1 5323:190208:1 5323:96457:1 5323:96477:1 96457:96547:1 5323:20740:1	17
17198	48728	389059200	16	9461:40431:1 185136:152346:1 40432:103058:1 48728:9456:1 48728:9461:1 48728:185136:1 103058:5313:1 48728:66469:1 40432:88130:1 40432:5328:1 48728:40432:1 48728:109526:1 48728:35447:1 48728:44370:1 48728:6361:1	25
17201	67582	557452800	38	32883:40056:1 74532:190253:1 14040:138379:1 34413:8450:1 8470:8465:1 8460:8441:1 190255:151762:1 151762:95290:1 8465:190255:1 67582:157049:1 67578:148264:1 175638:175637:1 8465:34413:1 8441:190238:1 34413:8420:1 8461:8418:1 67582:97135:1 8418:190239:1 146557:186035:1 8461:8459:1 8441:67578:1 67582:32883:1 8461:8419:1 67582:175638:1 8420:74532:1 8461:108285:1 67582:8448:1 67582:8461:1 67582:146557…	31
17202	15709	368150400	10	5375:5315:1 34432:185240:1 15709:190258:1 15709:22292:1 185240:15712:1 15709:5375:1 5268:5333:1 15709:34432:1 5375:5268:1	1
17203	116335	189648000	10	116335:67703:1 131548:141583:1 116335:51975:1 116335:108482:1 131548:51999:1 131548:65859:1 131548:141582:1 108482:108488:1 116335:131548:1	1
17206	59811	-158112000	13	59811:60474:1 167536:60506:1 59811:60799:1 59811:60463:1 59811:60815:1 59811:84936:1 59811:80495:1 60474:59607:1 59811:101860:1 59811:59610:1 59811:190265:1 59811:167536:1	4
17207	159270	-130896000	13	107365:19440:1 96952:107365:1 127402:127400:1 149112:153315:1 159270:146877:1 19440:127402:1 159270:149112:1 176115:107255:1 159270:96952:1 159270:107940:1 96952:176115:1 159270:159331:1	1
17208	107986	-207878400	29	59635:126818:1 59703:107978:1 59830:19985:1 59833:104809:1 66836:108016:1 59703:59699:1 59832:107982:1 59635:110207:1 107986:178004:1 190266:107990:1 107986:66836:1 107986:59635:1 59625:112252:1 107986:14825:1 178004:107944:1 59625:59832:1 107990:107980:1 59832:112159:1 59635:59835:1 59635:84885:1 107986:190266:1 59830:59618:1 108016:107983:1 107982:107981:1 59832:59830:1 178004:59703:1 59635:596…	5
17209	158185	-192067200	13	19980:145220:1 158185:59829:1 158185:145225:1 158185:145222:1 158185:19980:1 158185:59826:1 158185:112237:1 59829:59616:1 158185:59824:1 158185:59825:1 112237:152836:1 158185:112238:1	2
17210	87476	305769600	19	104810:166830:1 175759:175767:1 87476:175768:1 87476:111788:1 104810:122905:1 78162:81606:1 87476:78162:1 175759:170531:1 64418:104810:1 156389:169727:1 111788:87481:1 166830:157032:1 87481:156389:1 104810:166828:1 104810:148894:1 111788:175759:1 169727:64418:1 166830:166815:1	51
17211	87477	61430400	132	50553:72011:1 77229:111389:1 50613:72060:1 105376:100705:1 87477:132033:1 72031:72076:1 87477:122786:1 100660:59732:1 100666:77229:1 87477:71530:1 100666:100672:1 50553:64758:1 100666:78164:1 100204:148790:1 87487:83532:1 87477:125903:1 100692:100665:1 100693:114227:1 100663:100666:1 137202:50553:1 100666:143603:1 100666:27504:1 71976:118420:1 100663:100685:1 111140:50805:1 100667:114898:1 59732:…	64
17212	87481	347155200	14	104810:166830:1 190276:190275:1 87481:175767:1 87481:148983:1 104810:106447:1 87481:190276:1 87481:190274:1 64418:104810:1 156389:169727:1 87481:148803:1 87481:156389:1 169727:64418:1 166830:166815:1	19
17213	87483	78796800	11	87483:19784:1 87487:100658:1 87483:59731:1 87487:110168:1 87491:64447:1 100695:109114:1 87483:87491:1 87486:100695:1 87483:87487:1 87487:87486:1	10
17214	87487	90633600	48	190282:110390:1 64758:111237:1 83532:64447:1 87487:110168:1 72031:50613:1 87502:87512:1 87487:164023:1 87487:145704:1 72061:100658:1 87487:111633:1 87487:59734:1 72064:58865:1 111237:110393:1 87487:111140:1 87487:87494:1 87487:177255:1 87487:190282:1 110157:100675:1 72057:72061:1 50553:64758:1 58865:72095:1 87486:100695:1 87487:110157:1 87487:64387:1 87487:132036:1 87487:83532:1 100667:87509:1 87…	51
17215	87489	98582400	11	87490:108813:1 87489:87490:1 87490:50837:1 87490:90373:1 87489:75235:1 87489:81928:1 50837:104241:1 108813:124307:1 87489:108814:1 87490:101706:1	15
17216	87491	101001600	14	72064:58865:1 87491:72031:1 87491:87494:1 72031:72057:1 72031:50613:1 100675:50553:1 87491:64447:1 87491:117675:1 87491:59735:1 87491:100675:1 72031:72064:1 87491:110390:1 58865:72063:1	6
17217	72057	116899200	11	110162:100697:1 72057:87507:1 72057:123385:1 72057:125725:1 72057:72061:1 125725:87508:1 72057:110162:1 72057:100701:1 72057:72091:1 72057:111641:1	4
17218	87499	73526400	25	87487:110168:1 87499:77229:1 77229:111389:1 87499:148791:1 100663:83533:1 87499:59673:1 59673:100658:1 77229:98177:1 87499:99813:1 87491:64447:1 87486:100695:1 87487:132036:1 87483:87487:1 77229:50955:1 87499:72036:1 87487:87486:1 87499:100663:1 100695:109114:1 87483:87491:1 87499:72021:1 87499:87483:1 87483:19784:1 100663:59731:1 87499:143762:1	7
17219	87501	-192067200	15	87501:87463:1 53952:53917:1 87501:50675:1 87471:87465:1 87501:59706:1 87501:87470:1 50675:55973:1 87501:87471:1 87501:53952:1 87482:87459:1 87482:43026:1 87501:87482:1 87501:87460:1 87501:14385:1	15
17220	64824	43113600	20	64824:50812:1 64824:87477:1 87489:87490:1 124284:50645:1 87493:87492:1 84158:84159:1 59732:72057:1 64824:124284:1 64824:87489:1 64824:145189:1 64824:110194:1 59732:50553:1 64824:101476:1 101476:110192:1 64824:87493:1 50812:84158:1 110192:109113:1 64824:110190:1 87477:59732:1	8
17221	72136	316742400	11	111374:190287:1 72139:103539:1 72136:111374:1 72136:72115:1 145563:145562:1 145562:143959:1 72136:72139:1 111374:126896:1 111374:145563:1 72136:72137:1	1
17222	64663	337824000	11	64663:190288:1 64663:127002:1 64663:64613:1 64663:64658:1 64663:143532:1 64613:64603:1 64613:64594:1 64663:64630:1 64663:64612:1 127002:180459:1	1
17223	173343	562723200	10	87388:103100:1 173343:114507:1 114507:114506:1 173343:39373:1 114506:114501:1 173343:175638:1 175638:175637:1 114501:87388:1 173343:9509:1	3
17224	46851	278726400	13	46851:30751:1 21744:136937:1 136937:38789:1 37054:21653:1 44372:31894:1 136901:21744:1 46851:136901:1 136901:37054:1 46851:44372:1 44533:139547:1 30751:47778:1 136937:44533:1	6
17225	73165	231292800	13	73165:53218:1 153493:73161:1 190292:153493:1 73165:190292:1 139551:136349:1 139551:21629:1 190292:190294:1 73165:73162:1 155845:94010:1 73162:139551:1 53218:190293:1 153493:155845:1	9
17226	87096	102470400	14	87096:70067:1 87096:11121:1 87096:136337:1 87096:72942:1 150349:87092:1 87096:101816:1 136337:45459:1 11121:139469:1 150349:11171:1 87096:156307:1 156307:110094:1 87096:11100:1 87096:150349:1	24
17229	55376	-101260800	13	10063:20511:1 10063:55358:1 10063:55298:1 10081:55296:1 55376:16581:1 55376:10081:1 10081:10080:1 55298:55299:1 10081:10063:1 55376:55373:1 10081:2136:1 55376:55604:1	4
17230	179779	-190857600	17	10063:20511:1 55295:55298:1 179779:55376:1 179779:55375:1 55376:16581:1 95774:95779:1 55376:10081:1 55295:55296:1 10081:10080:1 55298:55299:1 179779:95774:1 10063:55295:1 10081:17484:1 179779:10078:1 10081:10063:1 55376:55604:1	4
17231	35544	-139363200	12	35524:29333:1 35546:35530:1 35544:35546:1 169301:30584:1 35544:35529:1 35544:169301:1 35528:35524:1 169301:35528:1 35524:35526:1 35528:29334:1 35524:25239:1	2
17232	26919	-43545600	18	26797:26936:1 26919:63181:1 26919:17450:1 26788:15258:1 26919:17539:1 26919:52417:1 26919:26949:1 26941:44261:1 26919:14490:1 26919:15261:1 26919:17462:1 26919:7670:1 26919:26788:1 26919:57523:1 26919:119694:1 17539:26797:1 119694:26941:1	13
17234	167140	-114825600	17	57189:125081:1 167140:77190:1 167140:64992:1 167140:52818:1 190297:113640:1 167140:56936:1 181094:52822:1 190297:66847:1 167140:57189:1 167140:181094:1 190297:190296:1 190295:166024:1 167140:190298:1 190295:31059:1 190297:190295:1 167140:190297:1	12
17235	161473	270691200	16	161473:96121:1 161473:141811:1 161473:77624:1 161473:161445:1 161473:190303:1 96121:140126:1 161473:190302:1 96028:96064:1 161473:96028:1 96028:152922:1 161473:190304:1 96064:96029:1 141811:152923:1 152922:96116:1 190302:54952:1	3
17236	164934	482976000	39	43781:43431:1 190314:190312:1 43762:43358:1 43501:190319:1 43762:43743:1 190313:44939:1 164934:190317:1 164934:43550:1 43781:43500:1 164934:44970:1 43540:182000:1 152023:43754:1 164934:43514:1 43781:43393:1 43781:158854:1 43500:190318:1 43781:43501:1 190318:181829:1 43781:172820:1 43762:43360:1 190318:43762:1 43762:152023:1 190318:190314:1 190318:43421:1 190318:43450:1 44970:164699:1 43781:175347…	29
17239	66772	153360000	14	66772:124901:1 57121:119979:1 57121:138635:1 66772:54815:1 66772:190326:1 66772:14128:1 14128:46685:1 138635:173030:1 138635:139198:1 66772:57121:1 66772:179813:1 66772:153153:1 66772:139222:1	6
17240	38753	398217600	22	45160:57055:1 45162:83537:1 57055:57053:1 20904:7165:1 190327:119691:1 166332:69050:1 57055:57056:1 76341:39096:1 166332:20904:1 38753:76341:1 38753:35810:1 38753:45162:1 38753:30784:1 57056:164104:1 38753:166332:1 20904:38775:1 38753:73190:1 38753:190327:1 45162:45160:1 57053:83538:1 38753:45163:1	20
17241	36958	-40867200	10	36958:36959:1 36958:220:1 220:234:1 36958:26914:1 36958:7615:1 36958:26987:1 36958:20274:1 36958:155269:1 36958:37036:1	9
17243	66669	32745600	11	66667:43044:1 141985:141817:1 66669:37073:1 66669:141985:1 66669:66667:1 66669:25120:1 66669:37169:1 66667:66635:1 66669:37158:1 66669:152946:1	9
17245	81001	130118400	14	81001:168988:1 81001:168989:1 81001:106571:1 168988:167886:1 81001:168987:1 81001:81005:1 81005:65111:1 156515:156245:1 81001:156515:1 81001:101077:1 81001:156244:1 81005:80743:1 81001:69384:1	12
17247	54952	382579200	15	54952:38617:1 54952:54942:1 142012:61457:1 140125:161454:1 81305:142012:1 54942:190359:1 54942:81305:1 54952:190330:1 54942:140125:1 140125:37684:1 54942:54951:1 190330:140109:1 37684:63492:1 54952:138085:1	6
17249	141579	-73440000	12	53082:53127:1 53082:141565:1 53127:61468:1 75685:132260:1 53082:165972:1 53082:22032:1 75685:16709:1 141579:75685:1 141579:58655:1 141579:53082:1 16709:16707:1	4
17251	57141	-70416000	20	55380:71632:1 55380:44066:1 71632:21069:1 132461:63273:1 21069:132461:1 55380:17850:1 57141:109813:1 17850:173174:1 57141:119185:1 57141:44092:1 55380:173577:1 44065:177967:1 57141:17844:1 57141:71636:1 57141:132788:1 55380:57170:1 57141:57042:1 57141:55380:1 132461:44065:1	7
17252	128520	357782400	29	190384:190380:1 128520:174645:1 128520:139213:1 170405:190384:1 170405:86628:1 116971:190391:1 128520:113109:1 190387:190394:1 128520:116971:1 128525:190378:1 128520:190387:1 128520:128525:1 128520:190383:1 128520:176542:1 128520:162149:1 128520:170405:1 190385:190386:1 128520:190379:1 190380:146186:1 176542:176544:1 162152:190388:1 162149:7952:1 41022:68031:1 128525:190385:1 190384:161461:1 1169…	21
17253	66624	208396800	13	131299:57867:1 48292:119952:1 57899:57179:1 57885:63211:1 66624:131299:1 57867:57021:1 57899:48292:1 66624:57899:1 57867:57885:1 57867:59026:1 57885:45169:1 57885:126652:1	1
17254	44084	174528000	13	44084:24195:1 161473:141811:1 44084:161473:1 44084:56930:1 56930:10212:1 140562:190399:1 44084:55283:1 44069:44110:1 44110:140557:1 56930:140555:1 44084:140562:1 140555:44069:1	7
17255	44085	168480000	10	190400:140560:1 44085:190399:1 140560:55192:1 190401:102833:1 55192:27982:1 44085:190401:1 27982:140561:1 44085:55287:1 44085:190400:1	2
17256	55380	-58924800	17	55380:71632:1 55380:17455:1 55380:44066:1 57170:29708:1 29708:21063:1 132461:63273:1 55380:122524:1 55380:17850:1 44066:132461:1 55380:173577:1 55265:57170:1 44065:177967:1 55380:56939:1 55380:8063:1 55380:55265:1 132461:44065:1	12
17257	111678	319420800	11	111678:31868:1 31868:12231:1 111678:46520:1 46520:46518:1 111678:127805:1 111678:36451:1 44312:38748:1 111678:127804:1 111678:46535:1 111678:44312:1	17
17259	128525	383788800	17	41022:86628:1 128525:190390:1 41022:68031:1 133514:122547:1 128525:190385:1 132548:176544:1 128525:41022:1 128525:133514:1 132319:146186:1 132319:132331:1 133514:132548:1 41022:190378:1 41022:132319:1 128525:190384:1 176544:155998:1 190385:190386:1	14
17260	44105	356140800	10	190413:44136:1 44105:187070:1 170467:44094:1 190413:44138:1 136991:86405:1 86405:187073:1 187070:136991:1 44105:170467:1 44094:190413:1	6
17261	44113	303523200	17	44142:230:1 44070:44142:1 44107:195:1 44113:44109:1 44109:44107:1 230:44093:1 44113:168996:1 44113:99006:1 190417:91581:1 44071:44104:1 44113:76834:1 44105:190413:1 91581:44070:1 44113:190417:1 44071:44105:1 44109:44071:1	11
17262	44122	177292800	25	44122:44101:1 121167:91334:1 44122:181103:1 181103:55283:1 44122:190421:1 44122:190419:1 44122:119729:1 44122:190431:1 44122:190430:1 44122:190423:1 190423:142623:1 44122:44117:1 44117:190399:1 44122:187798:1 44122:119732:1 44122:190422:1 44122:132805:1 190399:27982:1 132805:128526:1 44122:44089:1 69903:121167:1 190421:83288:1 44089:69903:1 44122:190418:1	43
17263	44133	550713600	12	190402:39109:1 96710:190402:1 96710:190444:1 44133:73211:1 44133:96710:1 44133:73189:1 44133:118728:1 73189:73208:1 44133:198:1 44133:166028:1 44133:91584:1	4
17264	44134	527126400	14	96750:39082:1 73211:96736:1 73211:96738:1 73211:96734:1 44134:96716:1 96750:96710:1 39082:97321:1 44134:96750:1 96710:73208:1 96750:73211:1 44134:150939:1 73211:96745:1 44134:117481:1	18
17266	174191	576115200	10	146240:174189:1 174191:190456:1 117006:119512:1 146240:190455:1 174191:119574:1 174190:116966:1 174190:117006:1 174191:174190:1 174191:146240:1	8
17267	44138	513216000	27	190402:39109:1 44138:44132:1 44132:190444:1 44133:190402:1 44138:91586:1 44138:20724:1 44132:73211:1 44130:190458:1 44138:44134:1 44138:44135:1 44138:86378:1 44138:44131:1 20724:118728:1 44138:44133:1 44138:93776:1 44134:117481:1 44138:44129:1 44134:96750:1 44138:44130:1 44138:37648:1 44132:198:1 190444:168073:1 44138:190415:1 44132:73208:1 44138:187533:1 44133:91584:1	3
17268	128529	-170208000	28	65054:111896:1 77154:111901:1 124479:173578:1 97979:65054:1 84340:37013:1 128529:97979:1 77154:66185:1 128529:26959:1 128529:37018:1 128529:77154:1 128529:126662:1 84340:44075:1 66851:101524:1 84338:84340:1 128529:84338:1 128529:33727:1 111901:55259:1 66851:17480:1 84308:111676:1 126662:111902:1 128529:122219:1 26959:66851:1 17480:44067:1 66851:124479:1 44067:44077:1 77154:84308:1 128529:77193:1	16
17269	26193	349833600	10	26193:103340:1 111701:103341:1 26193:190464:1 190464:190466:1 190465:56061:1 26193:111701:1 26193:190465:1 190465:56060:1 56061:53838:1	5
17271	190472	502243200	13	190472:190484:1 190472:190485:1 190472:190491:1 190484:190488:1 190472:190496:1 190472:190475:1 190488:190474:1 190472:190473:1 190472:190490:1 190490:190494:1 190472:190476:1 190475:190486:1	13
17272	190491	502243200	23	190491:190476:1 190504:190494:1 190475:190505:1 190505:190486:1 190491:190484:1 190491:190507:1 190491:190496:1 190491:190472:1 190510:190509:1 190507:190506:1 190491:190513:1 190513:190512:1 190491:190514:1 190506:190504:1 190512:190510:1 190514:174775:1 190491:190490:1 190484:190488:1 190491:190473:1 190491:190485:1 190510:190511:1 190506:190475:1	22
17274	101007	92016000	11	101007:52632:1 119367:55105:1 113565:55232:1 113565:104508:1 101007:113565:1 190526:119367:1 101007:90594:1 101007:95816:1 101007:190526:1 101007:95824:1	3
17275	84553	-33868800	10	84553:84510:1 84553:104378:1 17786:104328:1 84553:70090:1 104378:53217:1 84553:166657:1 104378:70153:1 53217:17786:1 84553:67896:1	10
17277	21929	23587200	11	99078:69363:1 89046:25661:1 25661:53341:1 53238:17786:1 21929:99078:1 25661:89822:1 21929:69889:1 21929:53238:1 69889:89046:1 53238:53340:1	14
17279	132846	588211200	22	190612:21622:1 132846:190609:1 190608:190607:1 190535:165040:1 132846:106543:1 132846:148166:1 106543:132845:1 106543:190535:1 190608:190606:1 190605:190679:1 190611:21585:1 13934:148158:1 132845:190533:1 132846:190612:1 21622:190608:1 21622:173207:1 21622:190611:1 190612:13934:1 190608:190605:1 13934:190657:1 132846:137282:1	190
17283	132427	-113011200	10	889:923:1 132427:85415:1 187309:113112:1 132427:187309:1 85415:18071:1 85414:35059:1 132427:85414:1 132427:889:1 889:85416:1	1
17286	59988	-93484800	12	26956:40287:1 59988:28960:1 59988:56965:1 59988:37036:1 59988:42268:1 71756:169991:1 28960:71756:1 59988:24387:1 59988:26956:1 59988:57337:1 24387:36334:1	5
17287	71769	74736000	16	71769:27026:1 71769:152068:1 72711:24310:1 27026:134175:1 71769:72711:1 71769:92081:1 72711:76870:1 71769:26998:1 71769:26802:1 72711:7772:1 71769:26252:1 72711:50331:1 27026:14133:1 71769:945:1 71769:190752:1	3
17288	71770	-46828800	14	71770:44075:1 221:223:1 71770:71772:1 36958:36959:1 71770:36958:1 71770:42928:1 36958:220:1 71770:57108:1 36958:26914:1 57108:234:1 220:221:1 57108:228:1 36958:37036:1	4
17290	71780	227232000	12	150952:90670:1 71780:99051:1 71780:167560:1 71780:63112:1 71780:77426:1 150952:167561:1 71780:124531:1 71780:150952:1 71780:91577:1 77426:27044:1 71780:125344:1	8
17292	88669	-9763200	11	88669:83860:1 88673:75027:1 50300:78480:1 75027:68209:1 138637:78419:1 88669:68144:1 88669:50300:1 88669:88673:1 88669:138637:1 88669:130143:1	3
17293	71729	-54086400	13	12741:137251:1 97540:151894:1 71729:12724:1 137251:12739:1 12739:111520:1 71729:97540:1 12726:12741:1 71729:12726:1 12741:12737:1 36333:40764:1 97540:7916:1 12737:36333:1	4
17294	72171	464054400	11	72171:72282:1 72254:85600:1 72282:72185:1 82817:82814:1 72171:72289:1 72282:72189:1 72171:82817:1 82814:145492:1 72189:72254:1 72282:72236:1	6
17296	129407	615254400	29	44472:78929:1 129407:44556:1 46480:46478:1 129407:44551:1 129407:78940:1 44472:78925:1 44556:129427:1 129407:174845:1 129423:129277:1 129407:129425:1 129407:129264:1 73276:78937:1 129407:79000:1 79000:44472:1 129407:73278:1 79000:79007:1 44556:46480:1 78937:78939:1 129407:123504:1 78937:129321:1 78929:79228:1 129425:129424:1 129407:129278:1 44472:174844:1 44556:79083:1 129264:73276:1 44556:129423…	19
17297	83360	596937600	12	79644:168360:1 83360:129737:1 129737:139716:1 83360:79644:1 129737:129717:1 83360:129423:1 129737:129356:1 129717:131157:1 139716:89566:1 83360:155843:1 83360:83353:1	4
17298	22177	481161600	12	22177:22172:1 22177:108781:1 22177:105945:1 22177:82815:1 22177:166921:1 22177:168429:1 22177:22175:1 22177:72285:1 22172:22158:1 22177:131437:1 22172:17581:1	11
17299	44730	591667200	14	44730:115023:1 54209:114972:1 115020:114979:1 54209:61245:1 44730:114981:1 115023:115020:1 44730:44710:1 44710:54209:1 54209:114969:1 44730:133230:1 54207:54181:1 54209:54207:1 114972:114970:1	29
17300	44733	562723200	15	44733:115028:1 44733:135937:1 44733:44730:1 44733:115018:1 44733:44732:1 44733:115029:1 44732:23166:1 44730:44710:1 156865:190783:1 44733:54741:1 44733:8643:1 44733:54215:1 44733:156865:1 44733:115017:1	12
17301	72302	435024000	15	72171:72282:1 72263:72189:1 44566:145492:1 72302:44473:1 82958:72171:1 72263:72185:1 72171:72289:1 72282:72263:1 72302:82958:1 72302:44726:1 44726:44566:1 82958:72293:1 72189:72254:1 72263:85601:1	18
17302	99302	-141782400	16	99344:64461:1 99344:99306:1 99302:107256:1 99344:99271:1 64461:64467:1 99302:150805:1 99302:112229:1 99302:99341:1 107082:12248:1 99302:146662:1 99302:107230:1 99302:99344:1 99302:125188:1 99302:107082:1 99302:150327:1	6
17303	190806	421804800	11	190806:105952:1 148910:148886:1 190807:190808:1 190806:190812:1 190806:148910:1 105952:190809:1 190807:190811:1 190806:190813:1 190806:190807:1 190807:190814:1	1
17304	190815	-210556800	17	84594:63769:1 11191:63768:1 169365:169367:1 190815:63695:1 190815:166099:1 190815:84594:1 190815:65570:1 169366:169365:1 84594:169366:1 169367:178494:1 169362:169364:1 84594:169362:1 169362:11191:1 169367:169358:1 63768:95380:1 169367:11994:1	5
17305	95526	-43113600	11	61893:61899:1 95526:95529:1 61893:95530:1 95526:61893:1 95526:95532:1 95526:95531:1 95530:95528:1 61899:95534:1 95532:65719:1 61893:61898:1	9
17306	12115	-161740800	11	12123:12089:1 12115:12098:1 12131:12114:1 12115:12128:1 12112:12123:1 12107:12131:1 12115:12122:1 12131:12112:1 12115:12107:1 12131:5236:1	4
17307	190818	520560000	16	190854:190847:1 190818:190851:1 190818:190855:1 190818:85829:1 190818:155126:1 190818:190854:1 190818:190849:1 190818:134057:1 190863:190862:1 190818:71082:1 190818:190853:1 190818:190852:1 190818:190850:1 190818:85830:1 134057:190863:1	39
17309	94633	155088000	11	94633:100982:1 94633:22553:1 100982:100942:1 22553:4084:1 94624:94626:1 94633:94631:1 94631:94624:1 94393:94414:1 94633:94393:1 94633:94688:1	8
17311	101659	495676800	19	62673:22869:1 22869:32040:1 77942:77944:1 22869:77943:1 62673:101657:1 62673:31008:1 77942:31005:1 50940:94574:1 77942:50940:1 77942:30058:1 101659:62673:1 62637:62653:1 62637:152429:1 31008:62637:1 30058:62648:1 31008:77942:1 77942:101612:1 101659:101591:1	17
17313	164331	205372800	12	190905:70092:1 164331:146202:1 164331:41028:1 146202:190905:1 190905:190913:1 146803:146823:1 164331:121289:1 164331:18121:1 70092:146803:1 164331:190906:1 164331:87689:1	48
17314	59992	60825600	11	27033:190922:1 59992:164973:1 59992:27033:1 27037:57293:1 59992:132697:1 59992:59991:1 27033:42181:1 59992:27037:1 59992:169993:1 27037:134204:1	7
17315	56896	64454400	11	56896:57295:1 57295:112854:1 21200:21296:1 56896:21200:1 56896:17989:1 56896:21209:1 56896:80958:1 56896:56900:1 56896:72817:1 56896:21106:1	11
17316	50318	33609600	12	50318:53293:1 50318:50362:1 50318:21117:1 21277:50380:1 50318:56769:1 50318:151452:1 151452:190924:1 50318:21277:1 50318:50334:1 50318:50377:1 50318:18094:1	36
17317	27033	88041600	36	50332:20277:1 27033:76914:1 27033:10221:1 59983:59990:1 27035:140211:1 27033:59983:1 76914:66243:1 27033:48246:1 27033:57294:1 27033:57293:1 134204:52566:1 27033:57272:1 27033:190922:1 76870:76913:1 27033:24790:1 190922:134204:1 27033:42181:1 24790:46689:1 27033:50331:1 66243:25853:1 27035:132246:1 27033:21208:1 190922:27035:1 24790:48254:1 152068:167749:1 57294:190925:1 27034:167883:1 27035:2074…	35
17318	50320	-3888000	13	50308:36334:1 50320:8087:1 50308:50392:1 36336:50450:1 50320:36336:1 50320:190926:1 36336:24368:1 50320:24387:1 50314:50393:1 190926:50308:1 50308:50314:1 50320:50369:1	6
17319	50328	122169600	49	66792:73020:1 66792:50310:1 50311:57336:1 104304:50397:1 50382:138641:1 24790:17982:1 50382:14555:1 50328:59388:1 66792:21290:1 50328:63122:1 14555:17985:1 17985:50363:1 66792:38734:1 50328:66792:1 50328:173721:1 170454:3643:1 50328:66794:1 57338:132246:1 66792:63123:1 50328:42964:1 24842:24790:1 50328:50382:1 57338:24842:1 66792:24198:1 66794:72669:1 50311:50376:1 66792:17974:1 66792:63126:1 248…	30
17320	164332	377222400	25	164332:116967:1 164332:116955:1 117045:117048:1 117099:117036:1 116955:117105:1 117105:117045:1 164332:167195:1 167195:117099:1 167195:167193:1 116958:162494:1 164332:167202:1 116967:117046:1 167195:137981:1 116958:190933:1 117099:92048:1 117045:117095:1 116927:116921:1 164332:116927:1 116921:116958:1 167208:117073:1 167193:167191:1 117095:117021:1 117048:167208:1 116927:116914:1	5
17323	27013	300844800	12	27013:46681:1 27013:38633:1 27013:53313:1 72666:24250:1 38633:38596:1 27013:175227:1 72666:96477:1 38629:72666:1 72666:87396:1 27013:38629:1 38629:96253:1	5
17328	81030	532396800	10	81030:119816:1 46335:38267:1 81030:46335:1 81029:46635:1 81029:17124:1 38267:63379:1 38267:81029:1 46335:37574:1 81030:81090:1	14
17329	45398	495590400	24	76923:134977:1 37628:7210:1 45398:76923:1 37628:63349:1 24796:37593:1 24796:45648:1 38289:134976:1 45398:37683:1 37593:37628:1 45398:24796:1 45398:139350:1 38289:37665:1 37628:46459:1 37593:45390:1 45398:134978:1 45398:3032:1 45398:24747:1 24796:37651:1 37628:45384:1 45398:19149:1 45398:9934:1 45398:38289:1 24796:37632:1	46
17330	119696	377222400	13	119696:55410:1 55274:60087:1 2938:29489:1 119696:37368:1 55460:55437:1 119696:55309:1 119696:124978:1 55309:2938:1 119696:55460:1 119696:55274:1 119696:14106:1 119696:16483:1	23
17331	78829	299721600	10	78829:119016:1 119016:129128:1 78829:129146:1 129128:78737:1 119016:34652:1 129146:129136:1 78829:104540:1 119016:78725:1 78829:91940:1	14
17332	129114	38448000	28	39615:129168:1 129114:111654:1 39615:104531:1 17829:104575:1 30948:78801:1 129114:40539:1 129154:129149:1 111654:39615:1 104529:90589:1 129114:69733:1 129168:129169:1 39615:90995:1 90995:129154:1 69733:17829:1 111653:104529:1 129114:82851:1 104529:125221:1 125221:78485:1 104575:104363:1 129114:30948:1 129114:111653:1 129114:88648:1 111654:104532:1 129114:136058:1 39615:78273:1 89128:78241:1 12911…	15
17334	78833	276048000	10	78829:119016:1 190979:129163:1 78725:78737:1 78833:78829:1 190979:129116:1 78833:190979:1 78833:78834:1 78829:104540:1 119016:78725:1	16
17336	82844	283996800	14	82844:174648:1 82844:132552:1 82844:169121:1 88655:129209:1 82844:88655:1 132552:170406:1 82844:150942:1 88565:190987:1 129207:68214:1 82844:88565:1 129207:104647:1 88565:91940:1 88655:129207:1	99
17337	82847	184032000	29	78835:136370:1 82847:35134:1 78833:78829:1 82847:83038:1 83050:83046:1 82847:191029:1 188717:162206:1 83038:83050:1 191029:179756:1 82847:83320:1 82844:129209:1 136370:129130:1 82847:82832:1 17928:78870:1 78829:129146:1 188717:34659:1 82847:188717:1 82847:78833:1 82832:82850:1 82847:125215:1 35134:82844:1 191029:143340:1 83320:17928:1 82847:10239:1 191029:78835:1 191029:188716:1 82847:87696:1 828…	130
17338	129120	261446400	10	129120:104651:1 129120:132435:1 132557:184581:1 129120:129142:1 129120:134506:1 129120:132557:1 132557:191037:1 129120:168250:1 129120:113100:1	5
17339	80033	583718400	95	78943:78929:1 79028:79027:1 78959:79285:1 80029:129251:1 79687:79610:1 79964:80029:1 129492:80030:1 78952:79236:1 79266:78932:1 80029:79641:1 79516:79460:1 78807:79293:1 79027:78989:1 80033:71671:1 82483:191063:1 129393:79013:1 79293:79425:1 79964:129649:1 79013:78811:1 78980:78943:1 78937:78939:1 157876:171121:1 79070:79907:1 129393:79290:1 79853:129457:1 80033:79964:1 79017:79029:1 78959:79403:…	186
17340	78838	578448000	107	78943:78929:1 78959:79285:1 44472:78934:1 78838:79490:1 78838:39376:1 174841:73270:1 150690:79251:1 78838:79642:1 137027:79271:1 129816:176669:1 78980:79402:1 78838:80031:1 78838:189342:1 79289:79477:1 78980:79262:1 79964:129649:1 79718:137027:1 80031:171304:1 78980:78943:1 83330:174870:1 44472:79250:1 78838:79872:1 78838:171432:1 78838:129538:1 79402:78804:1 78838:79964:1 78838:73272:1 78943:792…	45
17341	129739	610588800	43	191084:191083:1 129739:73417:1 129736:139717:1 78877:78729:1 129734:139719:1 168262:139714:1 129744:122615:1 129739:87888:1 191087:191084:1 129706:78735:1 168262:129707:1 129739:129685:1 129739:168325:1 125643:90349:1 129744:129714:1 129703:139715:1 129739:129736:1 129710:168261:1 78877:129706:1 191087:129710:1 168271:78879:1 191084:78877:1 129744:168262:1 78877:129703:1 129739:79482:1 78877:1682…	56
17342	89111	560390400	197	129089:80033:1 78943:78929:1 17598:146253:1 78959:79285:1 89800:113595:1 129429:152113:1 129942:129927:1 125649:79425:1 114396:114383:1 89800:91360:1 73274:73268:1 152114:170500:1 73273:73432:1 89799:191101:1 79516:79460:1 78943:89760:1 163096:119596:1 79718:129923:1 119596:79639:1 119085:191074:1 78838:80031:1 89793:177893:1 78838:189342:1 78838:57948:1 129546:82899:1 79277:46875:1 39376:122444:…	43
17343	73050	-199929600	14	73050:52827:1 73050:3786:1 73050:12451:1 97556:97553:1 73050:97556:1 73050:115:1 3786:100:1 73050:3254:1 3786:61331:1 97553:3782:1 52827:52826:1 100:101:1 73050:110229:1	2
17345	12702	-81302400	11	12702:146550:1 12702:14344:1 8981:9033:1 12701:11602:1 12702:12701:1 12701:14342:1 14341:8981:1 146550:8978:1 12701:12705:1 12702:14341:1	3
17346	6778	304992000	10	6778:6786:1 6778:21365:1 21365:21364:1 6778:191112:1 191112:191113:1 6778:127824:1 6778:9376:1 6778:10889:1 127824:87201:1	12
17348	70823	270777600	13	70823:87117:1 70823:191130:1 70823:90577:1 78586:78594:1 92304:78587:1 70823:121347:1 78587:121345:1 87117:90578:1 121347:70754:1 70823:69867:1 70823:92304:1 78587:78586:1	4
17351	123939	439084800	11	142616:174369:1 191135:191133:1 109546:107649:1 123939:191134:1 123939:191132:1 123939:191135:1 123939:67397:1 191133:142616:1 67397:67398:1 67397:109546:1	10
17352	99383	-98236800	24	99383:159274:1 99383:71554:1 87348:99267:1 99324:64826:1 99324:128476:1 99382:99392:1 99391:160230:1 107254:109697:1 107254:124051:1 99383:99271:1 99383:99324:1 99340:99341:1 99383:160194:1 99271:99340:1 99383:99306:1 128476:99307:1 99383:191136:1 160230:99382:1 99383:99346:1 99271:99391:1 160194:107254:1 99383:107364:1 159274:87348:1	3
17353	103684	206582400	126	103684:111199:1 191163:191139:1 60552:64639:1 111199:149855:1 191165:191166:1 191156:62988:1 62988:157194:1 111199:118410:1 62988:157196:1 157196:111599:1 103684:105629:1 191160:111004:1 60552:82208:1 97505:101718:1 100055:100062:1 191170:118896:1 191160:157193:1 103684:111087:1 104811:173437:1 111785:145406:1 111199:173406:1 103684:60538:1 60552:118876:1 103684:191167:1 103684:191140:1 191160:19…	88
17354	157108	117072000	51	90902:17666:1 176040:127056:1 157108:50630:1 157108:106215:1 157108:176041:1 17636:64637:1 157108:138613:1 157108:50629:1 17668:72142:1 72125:90892:1 143605:123450:1 50629:72147:1 17580:17691:1 72125:72146:1 157108:176040:1 106215:69990:1 157108:145115:1 157108:143605:1 17675:17668:1 50630:99381:1 72125:103544:1 17580:17675:1 157108:160290:1 157108:176039:1 90892:90902:1 72125:72138:1 138613:5887…	9
17355	111409	348364800	12	111409:111041:1 111409:111408:1 111409:111504:1 111408:111134:1 111409:122892:1 111041:111436:1 111409:109107:1 111409:111099:1 111409:111500:1 109107:109204:1 111409:111502:1	29
17356	191182	521769600	16	111629:111370:1 191182:111608:1 191182:111026:1 191182:111616:1 111023:83440:1 111026:111023:1 191182:191186:1 111026:157178:1 191182:111492:1 191182:123034:1 111492:111629:1 191182:191185:1 157178:123033:1 111023:111472:1 111492:123035:1	6
17357	111436	500515200	12	111436:109202:1 109202:111492:1 111436:191189:1 109202:123037:1 111373:111369:1 111492:123035:1 111436:111499:1 111436:191191:1 109202:111373:1 109202:111608:1 111608:111477:1	1
17358	72255	540345600	25	14202:108568:1 72255:108648:1 108724:14196:1 104228:14195:1 72255:14199:1 191206:191210:1 108648:108554:1 72255:108750:1 72255:108757:1 14196:108752:1 72255:138946:1 72255:108552:1 108648:14202:1 108668:108665:1 180244:108753:1 108750:108751:1 108753:108724:1 180244:108666:1 72255:180244:1 108752:104230:1 14202:108668:1 108752:104228:1 72255:191206:1 72255:156864:1	44
17359	64804	548035200	13	72231:118825:1 64804:111025:1 123030:130017:1 64804:123030:1 118825:72220:1 111615:191216:1 123030:111608:1 123278:72231:1 118825:111615:1 64804:123278:1 130017:130016:1 123030:72235:1	8
17361	191224	474595200	13	191224:82814:1 191224:100751:1 191229:191231:1 191224:126061:1 109448:191233:1 191224:100747:1 191224:191229:1 191226:191228:1 100751:191230:1 191229:100752:1 191229:191226:1 191228:109448:1	5
17362	191234	464054400	13	191234:111134:1 191234:111500:1 191234:111368:1 191234:191235:1 111496:111498:1 191234:111032:1 191234:111502:1 111502:180430:1 191234:111373:1 191234:111126:1 191234:64729:1 111134:111496:1	3
17364	110183	143078400	34	121101:111179:1 72125:72134:1 110183:176040:1 110183:72125:1 72125:72318:1 64482:72351:1 110183:22003:1 72125:72347:1 72138:64394:1 72125:72142:1 110183:121101:1 121101:128316:1 72145:123420:1 110183:106215:1 110183:72329:1 64482:143668:1 121101:118876:1 110183:106213:1 110183:103667:1 110183:17675:1 72125:72138:1 106215:64482:1 110183:64442:1 64482:69990:1 110183:191177:1 111179:173408:1 110183:…	49
17366	72141	173404800	42	69970:14206:1 145457:90901:1 72141:191252:1 17668:145457:1 17668:17585:1 17668:103625:1 103603:103683:1 15487:15497:1 14586:180172:1 72123:72124:1 105603:15495:1 69970:72131:1 103603:105603:1 15119:15121:1 17647:72123:1 17668:157139:1 17585:72319:1 17668:90801:1 72141:60519:1 103625:103603:1 69970:15119:1 69970:159245:1 186266:108845:1 72141:186266:1 72131:20026:1 60519:60520:1 72141:67666:1 6997…	15
17367	72142	184032000	13	72142:69970:1 191254:105338:1 180172:191256:1 191256:191257:1 64501:15495:1 72142:191255:1 191255:135667:1 72142:180172:1 69970:72127:1 72142:72140:1 72142:191254:1 69970:64501:1	2
17368	17668	176083200	56	72142:69970:1 145457:90901:1 72132:15491:1 145457:145525:1 17668:145457:1 17668:17585:1 17668:97499:1 17668:103625:1 17668:191261:1 69970:60573:1 15489:72132:1 15487:15497:1 158430:103683:1 72123:72124:1 17668:72142:1 17585:72319:1 64501:15487:1 17647:72123:1 17668:157139:1 60573:112714:1 15495:131368:1 17668:112372:1 17668:64882:1 17668:191260:1 17668:90801:1 103625:103603:1 69970:15119:1 69970:…	18
17369	159199	-604800	15	116545:176121:1 159199:126824:1 150847:131637:1 159199:176644:1 159199:191262:1 170186:150847:1 191262:182038:1 191262:99304:1 150847:116545:1 159199:170186:1 116545:127443:1 150847:152870:1 150847:120653:1 150847:120661:1	0
17371	69815	179366400	12	69820:69821:1 69815:66454:1 69815:12155:1 69815:8103:1 69821:24155:1 66454:50107:1 69820:18153:1 69815:191280:1 69815:69820:1 69820:34424:1 69815:76103:1	7
17372	3057	131328000	11	97452:103085:1 3057:18183:1 3057:191283:1 191283:3065:1 18183:8141:1 191283:3063:1 3057:191282:1 3057:97452:1 191282:3059:1 97452:4084:1	6
17373	191285	-223603200	24	191285:1237:1 191285:177946:1 191285:188557:1 24080:24076:1 177946:12497:1 33111:13167:1 191285:24100:1 24170:158033:1 24170:24084:1 24088:24077:1 24100:24170:1 191285:10128:1 191285:189015:1 24170:33111:1 169326:169325:1 24170:24080:1 10127:169324:1 24088:86082:1 191285:10127:1 10127:169323:1 191285:177942:1 24170:24088:1 10127:169326:1	6
17374	94535	-30758400	10	160143:180782:1 180782:180785:1 160156:165926:1 185996:173138:1 180785:185996:1 180785:160156:1 94535:160143:1 94535:180784:1 94535:191288:1	12
17376	188557	-78883200	12	188557:188937:1 188552:160150:1 188937:191295:1 188552:188940:1 188552:188941:1 160150:191297:1 94535:160143:1 191295:188552:1 188552:188931:1 191295:94535:1 191295:188934:1	5
17377	169324	-67996800	11	160143:180782:1 180782:180785:1 169324:188936:1 169324:160143:1 169324:188558:1 169324:125511:1 169324:101555:1 180785:160156:1 188936:182311:1 160156:191300:1	5
17379	169325	-194659200	11	169325:191308:1 24124:24088:1 62561:24080:1 24124:24084:1 24170:24171:1 191308:24170:1 24124:158033:1 24170:33111:1 169325:62561:1 169325:24124:1	1
17380	169326	-201398400	16	24170:158033:1 62561:24080:1 169325:191308:1 169327:24088:1 169326:169327:1 24088:33842:1 169327:142833:1 160147:101556:1 191308:24170:1 24080:24076:1 24170:33111:1 24080:160147:1 169326:169325:1 169325:62561:1 169327:24084:1	12
17381	146882	-36547200	10	173769:146888:1 146882:173770:1 107196:99305:1 146882:173769:1 134379:134382:1 146882:134379:1 146882:64365:1 146882:191311:1 146882:107196:1	2
17382	160232	-120009600	16	160232:160233:1 160232:120443:1 160232:146294:1 60714:71501:1 160233:156265:1 160232:141666:1 160232:60714:1 160232:159390:1 175257:126338:1 156268:120448:1 160232:191312:1 160232:158483:1 160232:120440:1 160233:175257:1 160233:156268:1	0
17383	160233	-99446400	13	160233:60708:1 126338:81591:1 160233:141658:1 141658:126338:1 156268:92330:1 156268:141702:1 141658:156268:1 156265:141683:1 156265:116653:1 156268:132084:1 160233:175257:1 60708:156265:1	1
17384	146281	-74649600	50	148367:99806:1 148368:159374:1 146281:31224:1 146281:112195:1 50816:50561:1 146281:135722:1 146281:135721:1 146281:109695:1 146290:145277:1 99806:50817:1 145281:144046:1 146281:145267:1 146281:71518:1 148368:168801:1 145122:59746:1 146290:60743:1 50817:109110:1 145268:157706:1 146281:112199:1 145281:148369:1 145281:145124:1 146281:173421:1 145281:50816:1 145281:148368:1 50561:111281:1 146281:1452…	26
17385	145281	-71020800	31	145281:145143:1 148367:99806:1 148368:159374:1 159374:101485:1 145281:60811:1 145281:145278:1 145281:144046:1 145281:139829:1 145281:148369:1 145278:145215:1 145281:50816:1 145281:148368:1 145281:19939:1 145281:110375:1 145215:122818:1 145281:145277:1 145281:145268:1 145281:112339:1 148369:148367:1 145281:50807:1 145281:108094:1 50808:145124:1 145281:146289:1 145281:110201:1 145281:50808:1 145143…	5
17386	60612	-106704000	18	98678:158093:1 60612:103313:1 60612:81861:1 98678:155559:1 60612:151586:1 60612:98678:1 159220:60621:1 159390:135827:1 60612:60496:1 60612:159390:1 65482:182297:1 60612:177955:1 60612:65482:1 60612:65483:1 60612:159184:1 155559:101769:1 60612:159220:1	8
17387	120465	244512000	12	120465:159188:1 120465:186292:1 120465:146466:1 120465:111783:1 120465:191315:1 120465:103683:1 120465:126870:1 120465:64495:1 191315:191319:1 146466:185969:1 120465:151635:1	7
17388	126672	-116380800	12	126672:146693:1 146693:66847:1 190296:60247:1 190297:113640:1 126672:190297:1 146693:122218:1 190297:190296:1 190295:166024:1 190295:31059:1 126672:173268:1 190297:190295:1	1
17392	80859	-87955200	12	69769:11269:1 56868:156517:1 80859:11252:1 80859:69782:1 56868:35054:1 80859:11231:1 80859:3782:1 80859:52283:1 80859:69769:1 69769:56868:1 69769:69798:1	8
17393	88173	56332800	17	88173:93538:1 93538:169540:1 93561:93542:1 88173:111520:1 93538:81038:1 81038:93560:1 88173:18091:1 93561:93541:1 93541:54809:1 93541:93528:1 93560:11223:1 81038:93561:1 93561:93537:1 54809:93564:1 93538:186500:1 88173:78235:1	7
[truncated: 1,083 more rows]
