# Supplementary material for: Structural-topic aware deep neural networks for information cascade prediction
Source: PeerJ Comput Sci. 2024 Feb 19;10:e1870. doi: 10.7717/peerj-cs.1870 (PMC10909194; doi:10.7717/peerj-cs.1870)
Supplement: Supplemental Information 1 [file peerj-cs-10-1870-s001.zip › 1_txt_file/initial_data12.txt]

27705	25208	470275200	10	25208:25209:1 25208:155821:1 86608:196363:1 86608:25198:1 25200:86608:1 25208:25200:1 25208:25201:1 25209:112954:1 25208:150609:1	5
27706	208794	262224000	19	208794:208799:1 204884:157146:1 204884:223415:1 157150:191717:1 157146:220758:1 157149:157150:1 208794:143594:1 204884:156347:1 157147:155512:1 220758:157149:1 204884:197899:1 208794:157147:1 204884:181572:1 208794:106444:1 157147:220757:1 208794:218729:1 208794:204884:1 204884:220759:1	7
27709	186203	261014400	26	106432:143600:1 186203:64732:1 186203:58814:1 186203:170911:1 143594:143602:1 180162:157132:1 186203:106432:1 106432:226515:1 186203:204884:1 204884:157146:1 224417:98658:1 170910:186214:1 106432:145394:1 106432:145569:1 106432:148920:1 106432:208799:1 106432:143594:1 106432:224417:1 145394:145393:1 186203:180162:1 143602:157149:1 186203:160195:1 106432:218742:1 186203:170910:1 145569:145395:1	0
27712	215520	444441600	10	215520:240053:1 215520:8205:1 215520:243199:1 215520:230348:1 215520:8487:1 8203:185736:1 230348:8203:1 215520:234393:1 215520:235918:1	12
27713	73536	595555200	13	28263:176063:1 73536:28263:1 141494:177307:1 173808:177330:1 28263:141494:1 176063:173810:1 176063:173808:1 73536:37605:1 37605:222989:1 28263:73532:1 73532:33948:1 173810:17086:1	18
27714	167892	592876800	23	173810:33935:1 167892:35137:1 33474:116474:1 167892:33968:1 173810:17086:1 37605:222988:1 28263:176063:1 73625:173810:1 28263:73532:1 167892:33474:1 33968:33933:1 176063:176062:1 173808:140398:1 167892:28263:1 167892:37605:1 167892:140490:1 33968:33936:1 173808:177330:1 176063:173808:1 167892:81067:1 176063:73625:1 33474:73598:1	19
27715	126262	579657600	14	126262:33959:1 126262:134740:1 126262:33947:1 33938:33933:1 126262:69501:1 134740:69493:1 126262:33938:1 126262:33944:1 33942:33931:1 126262:222814:1 126262:74617:1 126262:33942:1 126262:33964:1	10
27716	74625	516844800	20	74625:46951:1 74625:167893:1 74625:106365:1 167893:69412:1 73536:28263:1 74625:73536:1 73532:167890:1 74625:73533:1 74625:142890:1 69412:141465:1 28263:167891:1 74625:74618:1 73536:37605:1 74625:46462:1 74625:177348:1 28263:73532:1 73532:33948:1 74625:21217:1 167893:33964:1	22
27717	86432	450316800	14	86556:86543:1 86432:89629:1 89629:89650:1 89650:89649:1 4253:86431:1 86543:208749:1 86432:205596:1 86432:69917:1 86432:86503:1 86432:86501:1 86431:155870:1 86432:86556:1 86432:4253:1	13
27718	91194	486604800	20	25394:117043:1 91194:4962:1 117030:117011:1 203074:65427:1 91194:146580:1 91194:91188:1 91194:225810:1 194692:203074:1 203074:194714:1 91194:189858:1 25394:241138:1 91195:162492:1 91194:194692:1 4962:4974:1 117001:91121:1 91195:117030:1 91194:25394:1 194714:117001:1 225810:91195:1	19
27719	82590	539136000	15	82590:146632:1 82590:181780:1 146632:83403:1 41089:132627:1 41088:132633:1 132633:73782:1 146632:83405:1 82590:163137:1 82590:41088:1 73782:167020:1 41088:41089:1 41088:83927:1 82590:57947:1 132627:79460:1	17
27721	186802	461808000	11	174490:174494:1 242783:215585:1 186802:243219:1 174490:174495:1 243219:216420:1 243219:242783:1 215585:243218:1 243219:125233:1 242783:242782:1 186802:174490:1	9
27723	130406	506131200	10	130406:161014:1 130406:117238:1 130406:125303:1 130406:28019:1 130406:161020:1 130406:161042:1 28019:28030:1 161020:164793:1 161020:161007:1	10
27724	130410	601516800	27	191084:191083:1 130410:168274:1 210597:191084:1 129734:139719:1 191087:210597:1 130410:129738:1 79400:83300:1 210597:226157:1 130410:211453:1 130410:79653:1 168274:83342:1 83342:122615:1 130410:243228:1 191087:171779:1 79400:78935:1 129738:129744:1 130410:78811:1 226157:209170:1 226157:226147:1 129738:129734:1 130410:211868:1 191084:78868:1 79400:243227:1 83342:129715:1 130410:191087:1 130410:794…	30
27725	243235	213235200	13	116442:99526:1 116444:116449:1 116442:116444:1 99526:77885:1 116442:116446:1 77884:19027:1 243235:116555:1 116555:233094:1 232187:232189:1 116555:116442:1 243235:232187:1 232187:77884:1	4
27726	224886	458179200	20	224886:231808:1 224886:234891:1 224886:234901:1 243239:138213:1 101056:164542:1 224886:184432:1 224886:208214:1 224886:225994:1 224886:226367:1 224886:207443:1 207445:229046:1 224886:165038:1 224886:207445:1 224886:243239:1 224886:217134:1 224886:243237:1 165038:101056:1 165038:106556:1 243239:226363:1	5
27727	178013	349315200	28	178013:87970:1 227114:128009:1 178013:184410:1 203424:207423:1 88854:88489:1 87940:34644:1 178013:134453:1 25406:10150:1 165010:134494:1 178013:88854:1 178013:87940:1 134453:227114:1 196784:144282:1 144282:144281:1 134453:87700:1 207423:25406:1 203424:174152:1 87970:196784:1 34644:82539:1 178013:217613:1 174152:165010:1 178013:81384:1 134453:203424:1 165010:207441:1 88854:87907:1 174152:207443:1 …	73
27728	224888	460166400	14	224888:243239:1 224888:207445:1 243239:138213:1 224888:184416:1 224888:130358:1 224888:231808:1 224888:225994:1 224888:243245:1 243239:226363:1 224888:136273:1 224888:134481:1 136273:117187:1 184416:138002:1	13
27729	184492	589075200	13	115501:144190:1 115501:184506:1 184492:89134:1 184492:121174:1 184492:89300:1 184492:203809:1 184506:93474:1 184492:144204:1 184492:229867:1 184492:229751:1 121174:86824:1 184492:115501:1	3
27730	89368	526521600	15	88056:88053:1 89368:115529:1 88061:89303:1 89368:210602:1 89368:122119:1 89368:88057:1 227927:88775:1 89368:88061:1 122119:227927:1 89368:216209:1 89368:89367:1 89368:83207:1 89367:89352:1 89368:88056:1	45
27733	140899	521769600	10	140899:132768:1 140899:215250:1 140899:142690:1 140899:140900:1 140899:157662:1 140899:160971:1 132768:156654:1 140899:210671:1 157662:170036:1	11
27734	140900	559180800	63	114369:114335:1 43445:171950:1 140900:126138:1 140900:162596:1 132330:132327:1 140900:243281:1 141153:137019:1 140900:189643:1 205868:171353:1 140900:167282:1 171982:171957:1 205868:171954:1 114400:146254:1 140900:166521:1 162596:160615:1 114369:134330:1 140900:157855:1 140900:106667:1 43445:171959:1 205868:176990:1 140900:137047:1 205868:122425:1 140900:162809:1 114400:132330:1 140900:114369:1 1…	54
27735	186076	521769600	15	140183:47156:1 72787:27017:1 92104:140183:1 186076:72826:1 47159:201411:1 21232:92104:1 140185:21232:1 92104:47159:1 186076:186075:1 92104:47153:1 186076:50168:1 186076:140185:1 186076:72787:1 140185:47149:1	9
27736	89726	347155200	18	89726:34644:1 89726:243289:1 89726:178023:1 178016:178026:1 89726:130306:1 178043:178042:1 83069:83064:1 89726:83065:1 89726:178028:1 89726:178016:1 243289:178043:1 89726:83069:1 89726:137955:1 89726:178029:1 89726:178041:1 83069:83068:1 178028:178022:1	4
27737	178080	576720000	13	178080:88242:1 178080:183608:1 178080:89196:1 89477:193085:1 183608:209398:1 183608:88422:1 82746:89477:1 209398:185944:1 183608:134937:1 209398:130422:1 209398:82504:1 178080:82746:1	21
27739	178083	594259200	15	178083:243304:1 178083:226327:1 243303:243301:1 178083:210742:1 243296:243303:1 243301:242693:1 240606:140338:1 243303:205652:1 243303:243302:1 178083:241396:1 243304:240606:1 178083:243298:1 226327:243299:1 178083:243296:1	23
27740	178084	594259200	14	196813:196819:1 173082:227976:1 191550:196818:1 178084:243311:1 178084:243312:1 178084:227980:1 173082:191550:1 196815:243310:1 191550:196812:1 191550:196815:1 227976:178077:1 178084:173082:1 178077:196813:1	6
27741	89479	537408000	57	209398:130017:1 89479:178080:1 88422:115917:1 88435:220578:1 82746:89477:1 209398:87770:1 88435:82708:1 209398:163752:1 88434:82580:1 89479:191547:1 89477:89478:1 88436:130315:1 89479:243361:1 209398:89681:1 144273:144262:1 82579:82571:1 89479:88436:1 89479:82602:1 88436:89196:1 89479:243362:1 144273:134937:1 82572:82700:1 183608:144273:1 144273:130422:1 89149:144264:1 82708:82572:1 115917:82573:…	269
27742	90316	533174400	12	115538:220294:1 115543:115538:1 199565:211369:1 90316:115527:1 90316:199565:1 90316:115550:1 90308:115917:1 90316:115543:1 115543:90308:1 90316:121188:1 115917:220293:1	33
27743	82746	590284800	14	82746:134937:1 208587:208602:1 82746:209398:1 209398:115917:1 220293:208599:1 220293:115686:1 209398:130422:1 82746:89477:1 89477:208587:1 209398:82685:1 115917:220293:1 209398:82504:1 130422:87764:1	15
27744	106360	387676800	17	69416:17951:1 106360:243388:1 152896:104568:1 17951:152898:1 106360:152897:1 106360:238255:1 152885:147126:1 106360:147134:1 152885:69587:1 106360:85945:1 69587:127133:1 147134:152896:1 106360:27051:1 106360:152885:1 106360:69416:1 106360:85942:1	26
27746	142472	608774400	24	142472:89647:1 142472:223522:1 228225:228243:1 223539:220126:1 142472:89661:1 142472:223538:1 228243:219144:1 142472:224818:1 142472:223539:1 228243:228247:1 142472:223518:1 209786:209787:1 224818:142471:1 223538:118552:1 142472:243421:1 224818:228242:1 89661:118621:1 142472:122039:1 228225:193047:1 193047:228241:1 142472:228225:1 118552:223521:1 118552:209786:1	31
27747	223525	599097600	12	223525:223532:1 223541:223522:1 223522:223523:1 121212:115680:1 235661:203893:1 235661:223547:1 223525:220126:1 223525:223541:1 223541:121212:1 223522:235661:1 220126:223521:1	36
27750	200279	249782400	12	86721:128850:1 918:196828:1 91247:110729:1 110729:75518:1 110729:91252:1 200279:918:1 200279:91247:1 110729:86721:1 128850:128849:1 91247:75380:1 918:117731:1	13
27751	88115	627091200	21	213673:182998:1 182998:191638:1 88115:40684:1 40684:215682:1 40684:40676:1 88115:243446:1 191638:186083:1 88115:176632:1 191638:211611:1 186064:191637:1 40676:126877:1 88115:213673:1 211611:230993:1 191638:182999:1 88115:211616:1 213673:186064:1 182998:173819:1 88115:182996:1 88115:243445:1 215682:103241:1	7
27752	54714	531187200	11	243460:54679:1 178988:66072:1 178990:178989:1 66072:179161:1 54714:178990:1 178988:243460:1 66072:75744:1 54714:130536:1 54714:143145:1 143145:178988:1	11
27753	54665	446083200	12	54720:74033:1 54665:54720:1 54665:54124:1 153433:54147:1 124003:74034:1 54665:173904:1 74034:31384:1 153433:153430:1 153433:124003:1 153433:76639:1 54124:153433:1	6
27754	54720	517968000	45	74068:133802:1 178988:66072:1 133843:133846:1 66072:179161:1 54720:66074:1 178988:243460:1 76634:133843:1 54720:243495:1 54720:76634:1 66072:75744:1 243495:74089:1 143145:178988:1 74058:74073:1 54720:74033:1 54720:54704:1 54720:62369:1 66010:126768:1 74058:74068:1 54720:66060:1 75734:66010:1 74058:62339:1 76634:76628:1 54720:74058:1 73938:186427:1 54720:54707:1 54679:130784:1 54720:51973:1 54720:…	126
27755	54723	389059200	14	65634:54730:1 54723:54667:1 54723:54124:1 65634:54711:1 54730:54678:1 54723:143165:1 54730:54720:1 54729:54725:1 66069:54729:1 54723:66069:1 54723:65674:1 66069:65634:1 54720:54714:1	26
27757	241992	491702400	11	137625:78656:1 241992:133486:1 137625:153645:1 241992:137625:1 133486:221828:1 241992:137628:1 137625:137627:1 137627:243503:1 137625:137630:1 241992:225286:1	6
27759	36454	435196800	14	36454:12779:1 36454:70514:1 36454:138437:1 36454:36477:1 36454:9147:1 36454:92563:1 92563:36488:1 36454:92360:1 36454:61049:1 36488:36479:1 36454:92359:1 36488:22525:1 36454:243512:1	48
27761	177588	468460800	19	177588:54929:1 177588:206520:1 8154:8472:1 8455:203530:1 177588:206516:1 31745:97458:1 206516:8475:1 177588:152159:1 8472:8460:1 206516:31745:1 206516:139105:1 177588:108289:1 206516:8154:1 190179:8473:1 190179:8455:1 8154:8442:1 31745:190179:1 206516:7389:1	10
27762	177591	520560000	12	177591:243524:1 243524:243523:1 103204:103285:1 177591:228979:1 177591:103204:1 177591:243521:1 103204:80315:1 177591:243522:1 177591:243525:1 103204:101648:1 177591:109594:1	3
27763	173072	479347200	17	121227:27891:1 171673:27997:1 173072:121227:1 173072:127732:1 173072:165070:1 121227:66951:1 127732:144821:1 87733:82613:1 27891:82609:1 173072:171674:1 173072:144871:1 27891:115534:1 173072:240876:1 173072:82716:1 27891:87733:1 173072:171673:1	5
27765	215138	291859200	25	215138:94929:1 120385:108027:1 215138:120385:1 215138:243538:1 94942:94956:1 120385:94964:1 94938:149144:1 135161:94944:1 94949:94942:1 108027:181535:1 215138:120750:1 94938:157271:1 94929:94938:1 215138:94965:1 181535:166493:1 215138:137781:1 215138:65931:1 108028:234272:1 234272:135161:1 215138:172840:1 94949:94943:1 215138:108028:1 94938:102165:1 215138:94949:1	47
27766	181536	254966400	14	181536:94947:1 149130:94964:1 181536:107283:1 181536:120394:1 208314:128670:1 181536:120390:1 94947:160558:1 174280:172842:1 160558:149130:1 181536:208314:1 181536:187125:1 181536:109492:1 94964:174280:1	3
27767	193117	489628800	28	36124:36094:1 35998:126736:1 36094:36095:1 193117:130801:1 35993:35980:1 193117:36123:1 193117:198686:1 36094:126750:1 36094:66010:1 193117:36028:1 139415:139417:1 36095:35993:1 36095:36052:1 193117:51951:1 126750:35998:1 193117:66012:1 36094:98745:1 36094:66009:1 193117:193118:1 130801:130802:1 35998:126768:1 193117:139415:1 193117:36124:1 66009:126767:1 193117:65919:1 35993:35975:1 193118:30474…	6
27768	30474	581126400	10	36050:51961:1 30474:74074:1 30474:35975:1 30474:194844:1 30474:36050:1 30474:65780:1 74074:74072:1 30474:138759:1 74072:143219:1	1
27769	30559	581126400	23	36078:30448:1 36012:36024:1 30559:105790:1 30559:35999:1 36047:65973:1 36047:35972:1 35977:36069:1 30559:35976:1 36078:35977:1 36078:35959:1 30448:35974:1 35999:36012:1 30559:166309:1 30559:66418:1 36078:36071:1 35959:35973:1 30559:36078:1 36078:36047:1 30559:166310:1 30559:36017:1 30559:243544:1 30559:126750:1	33
27770	65917	494380800	16	65917:51951:1 126769:35980:1 36095:126767:1 65917:198686:1 36094:36095:1 65917:36094:1 130802:126769:1 198686:173956:1 130801:130802:1 35998:126768:1 36094:66010:1 65917:130801:1 173956:193118:1 193118:30474:1 126767:35998:1	10
27771	35953	565315200	14	36248:36036:1 32868:36117:1 36117:36265:1 36117:36047:1 36117:126763:1 126736:32868:1 35953:66038:1 36117:36045:1 35953:36248:1 32868:60901:1 32868:126764:1 35953:126736:1 32868:214916:1	26
27772	36095	565315200	26	36095:74071:1 36117:36265:1 126736:32868:1 36118:224701:1 36095:35993:1 36117:126763:1 36095:36052:1 36095:36248:1 36095:36118:1 32868:60901:1 35975:66036:1 36248:36036:1 32868:36117:1 36095:65987:1 66036:126761:1 35998:126749:1 35998:126768:1 36095:126765:1 36095:65948:1 35951:126736:1 36095:35951:1 35993:35975:1 36095:126767:1 126768:51961:1 126767:35998:1	18
27773	36123	525916800	15	32868:36117:1 181543:126769:1 126769:35980:1 36095:35998:1 36123:66039:1 36123:183615:1 36123:30474:1 181543:30478:1 36123:181543:1 36095:36118:1 36123:36095:1 126769:32868:1 126769:191793:1 36123:234091:1	22
27775	100617	571881600	28	100617:153363:1 109125:214620:1 153366:161672:1 100617:82195:1 214620:243579:1 100592:128022:1 100617:30549:1 100617:100368:1 100617:100608:1 100617:177371:1 100617:153366:1 227763:135602:1 153366:227763:1 153366:227764:1 100368:100369:1 100369:212813:1 100592:100726:1 100617:100432:1 100617:109125:1 100617:243581:1 100617:100592:1 100617:32482:1 153363:243580:1 100368:124302:1 100592:243578:1 10…	36
27777	18647	459993600	11	18696:18661:1 18647:18703:1 18703:18701:1 18647:178574:1 18647:18702:1 18647:18705:1 18701:18696:1 18696:18692:1 18647:226370:1 226370:243585:1	21
27778	121109	527126400	12	18695:123222:1 123657:230324:1 123222:123657:1 18695:121010:1 121109:18695:1 123222:123597:1 123596:209932:1 18696:18693:1 123597:123596:1 121109:18696:1 121109:123117:1	11
27780	38662	605923200	16	111745:195396:1 111745:241448:1 38662:124972:1 38662:182348:1 38662:38655:1 38662:634:1 38662:111745:1 38662:131509:1 38662:46045:1 38662:131510:1 38662:185172:1 38662:47767:1 38655:38643:1 46045:57954:1 195396:141403:1	10
27781	176149	368668800	10	185198:109920:1 176149:66245:1 176149:185198:1 176149:185199:1 21273:131934:1 176149:185195:1 60037:185204:1 66245:21273:1 176149:60037:1	6
27782	188343	455760000	19	169928:207274:1 243609:243608:1 188343:225387:1 243611:141871:1 188349:234900:1 243606:243610:1 243611:243609:1 243606:232696:1 188343:228373:1 188343:243606:1 188343:166030:1 228373:188349:1 188343:243611:1 243609:243607:1 188349:86747:1 130180:169928:1 188343:87703:1 243609:130180:1	11
27783	243612	357177600	16	201915:107636:1 243612:97227:1 243612:201915:1 243612:176122:1 243612:70624:1 201915:152709:1 70624:107355:1 243612:158440:1 243612:202945:1 243612:128465:1 243612:243613:1 243612:189516:1 243612:189513:1 243612:128468:1 97227:152703:1	7
27784	118990	536457600	11	91032:195522:1 200284:94583:1 200284:91032:1 200284:200271:1 200284:139959:1 118990:199839:1 199839:199841:1 199839:94635:1 118990:200284:1 195522:96235:1	12
27785	8178	429753600	21	8486:8202:1 8205:8204:1 240053:239161:1 8486:8203:1 8203:8201:1 8204:15249:1 8201:8196:1 8197:8486:1 8178:8182:1 8178:240051:1 8178:243620:1 240053:8197:1 8178:234393:1 8178:8205:1 5748:5952:1 8197:8206:1 240053:5748:1 8178:240053:1 8178:243619:1 8178:8199:1	26
27786	8197	505958400	21	8197:8487:1 8486:8202:1 8486:243512:1 13037:213480:1 202517:21436:1 8197:13037:1 13037:224122:1 8197:8486:1 8204:15249:1 8486:8203:1 243632:8201:1 243632:243631:1 8197:53637:1 8202:54935:1 213480:202517:1 8197:8204:1 8197:8206:1 8486:243632:1 243512:243624:1 8197:185641:1	24
27787	8201	552096000	10	179137:8188:1 179137:243637:1 8201:54999:1 54999:54994:1 8201:240049:1 240049:179137:1 8201:8196:1 8201:117402:1 8201:169055:1	19
27788	8204	523238400	16	8204:8203:1 169056:243624:1 8204:15249:1 8204:243632:1 54999:54994:1 15249:54999:1 243632:8201:1 243632:243631:1 8204:8202:1 8204:243625:1 243632:169056:1 169056:243639:1 8201:8196:1 8204:243200:1 169056:8189:1	14
27789	8205	515289600	19	8205:8204:1 243631:179137:1 213482:8189:1 8204:8203:1 8205:243512:1 8201:54999:1 8204:243632:1 243632:8201:1 243632:243631:1 8201:240049:1 243639:213482:1 243639:167337:1 8204:8202:1 243632:169056:1 169055:243639:1 243639:50983:1 169056:169055:1 179137:218335:1	13
27790	8206	512697600	11	8206:224122:1 8206:243631:1 8203:8201:1 8206:243625:1 8201:54999:1 8206:243512:1 8206:243200:1 8206:8202:1 8206:8203:1 243512:243624:1	13
27791	160724	224121600	12	225699:243650:1 160724:427:1 434:226826:1 59139:436:1 160724:429:1 160724:225697:1 160724:59139:1 225697:225699:1 427:434:1 160724:243649:1 226826:222618:1	9
27792	232188	268272000	10	99526:116445:1 110020:154939:1 232188:232190:1 110020:19027:1 110020:3846:1 232188:99526:1 232188:154936:1 232188:110020:1 110020:13776:1	1
27795	96467	561254400	13	96467:81105:1 81105:223749:1 187857:187859:1 96467:203687:1 96467:55866:1 203686:140702:1 187857:203686:1 96467:187857:1 96467:96345:1 96467:214962:1 96467:96546:1 187859:41873:1	2
27796	113329	491443200	10	113329:243657:1 113329:243655:1 113329:200433:1 113329:72825:1 243658:121582:1 113329:38683:1 113329:121589:1 113329:243658:1 113329:77364:1	10
27798	221231	261014400	30	131749:8784:1 67711:80664:1 217663:8790:1 62344:194828:1 221231:173761:1 217663:62344:1 62344:176221:1 67711:192610:1 221231:143114:1 243675:80642:1 192611:217667:1 67711:217663:1 194828:54724:1 67711:217670:1 221231:175875:1 221231:130585:1 176221:214388:1 217663:131749:1 176221:58762:1 217663:217669:1 221231:67711:1 143114:181702:1 192610:80650:1 194828:131758:1 221231:173167:1 62344:80640:1 22…	5
27801	166475	235612800	10	4850:37147:1 166432:166477:1 166477:140061:1 166475:4850:1 166477:166479:1 166475:166432:1 166479:25779:1 25779:89206:1 166432:30753:1	65
27803	212201	489024000	90	211103:211087:1 212201:243809:1 212201:234172:1 212201:211117:1 212201:177289:1 220228:224480:1 210958:211005:1 212201:228343:1 211099:32710:1 211087:243852:1 212201:200286:1 212201:234178:1 194743:211099:1 212201:210970:1 243862:211096:1 243865:243851:1 177289:243870:1 243861:178436:1 194743:239677:1 32710:32732:1 211087:211071:1 243862:211125:1 195379:212234:1 212201:234197:1 211055:243861:1 21…	270
27804	212203	332985600	17	212203:243882:1 231851:231861:1 212203:243879:1 106014:231851:1 231851:236828:1 231851:164482:1 243881:231865:1 212203:106014:1 236823:243881:1 212203:236824:1 106014:231200:1 243881:231848:1 231200:88223:1 106014:183446:1 212203:236823:1 212203:243880:1	14
27805	212205	410227200	18	219493:194685:1 87044:195030:1 219493:194674:1 212205:167190:1 212205:189269:1 212205:175203:1 212205:203407:1 212205:193506:1 212205:208284:1 212205:213512:1 194685:194683:1 212205:87044:1 212205:243888:1 212205:194699:1 243888:219493:1 212205:228616:1 193506:194682:1	14
27806	212230	492652800	11	243903:243910:1 212230:232544:1 211105:211118:1 212230:228556:1 212230:211105:1 211105:210936:1 212230:243904:1 243904:243903:1 243910:243909:1 212230:243908:1	16
27807	212231	494467200	18	210943:211015:1 236629:243856:1 210952:210943:1 212231:211818:1 236629:239679:1 243869:32737:1 216721:210960:1 212231:212249:1 212231:216721:1 243856:210932:1 216721:236629:1 212231:243920:1 210960:210952:1 216721:211081:1 212231:198203:1 216721:211070:1 212231:243869:1	42
27808	195379	583718400	10	112449:212222:1 112448:112446:1 195379:212234:1 195379:224376:1 195379:112449:1 195379:112448:1 212229:210896:1 112449:212229:1 195379:243930:1	45
27809	58642	578448000	20	32379:14056:1 32433:32429:1 243933:58629:1 58642:80053:1 58552:32807:1 32219:32430:1 58552:58538:1 32379:32374:1 58642:58552:1 243933:58564:1 80053:32704:1 58642:116569:1 58642:243933:1 32374:32433:1 58642:58554:1 58642:32379:1 58554:147228:1 32219:58626:1 58552:32219:1	10
27811	89872	605145600	14	211917:213068:1 213069:82886:1 89872:89478:1 89872:213069:1 89478:178046:1 213068:213064:1 89478:208600:1 89872:128338:1 211917:82566:1 211917:90074:1 211917:243946:1 89872:222058:1 89872:211917:1	15
27812	122136	564624000	19	122136:5481:1 122136:81242:1 122136:122135:1 122096:122095:1 122135:210286:1 21121:122129:1 122133:51443:1 5481:142313:1 5481:121971:1 122095:90181:1 122136:81191:1 122136:25781:1 122136:21121:1 121971:122096:1 210286:90184:1 121971:121990:1 25781:240654:1 122136:122133:1	9
27813	25772	394675200	11	122008:89179:1 19383:122008:1 225436:19383:1 89179:99049:1 116789:81249:1 89179:69306:1 25768:116789:1 19383:25767:1 25772:25768:1 25772:225436:1	4
27814	45263	394329600	11	45263:118543:1 89718:81194:1 89718:243954:1 45263:89640:1 89662:87924:1 45263:89718:1 89718:45310:1 81194:114063:1 45263:89662:1 89640:45271:1	21
27815	81249	460166400	12	81247:81256:1 138577:122021:1 81247:81245:1 81249:99661:1 81249:121966:1 19396:88898:1 122009:81247:1 81249:122009:1 81249:19396:1 81256:81242:1 81247:138577:1	21
27816	89718	431222400	11	69921:81369:1 69921:81194:1 81368:114063:1 89718:243954:1 81369:227515:1 89718:69921:1 89718:45310:1 114063:45250:1 81369:81368:1 81368:81363:1	8
27817	86003	407548800	18	86003:89718:1 86003:209767:1 81279:81363:1 69921:81194:1 69921:81297:1 81297:81279:1 81368:114063:1 81157:81254:1 114063:45333:1 30831:81157:1 81157:81368:1 86003:85994:1 86003:30831:1 30831:69921:1 86003:89729:1 81194:82618:1 86003:198706:1	19
27819	25781	592876800	10	25781:122132:1 25781:243957:1 122132:81189:1 122132:240654:1 25781:81184:1 25781:209146:1 25781:229790:1 25781:241839:1 209146:91923:1	5
27820	45108	509587200	30	45108:12667:1 209380:43765:1 45108:45110:1 45108:45090:1 45106:45620:1 209380:136638:1 45110:45762:1 136386:126516:1 45108:31772:1 45110:189422:1 45110:209380:1 45110:44945:1 45108:44927:1 45108:44952:1 45097:44920:1 44945:136386:1 136386:136385:1 209380:79930:1 45108:157953:1 44930:44942:1 45108:44930:1 44945:136389:1 45108:46610:1 45108:44956:1 45108:44955:1 46610:78331:1 136638:45097:1 12667:4…	12
27821	88595	533779200	42	88595:229909:1 229909:86217:1 212282:229710:1 184533:144362:1 138280:86683:1 229899:199968:1 88595:86141:1 144368:229797:1 184512:184511:1 229758:91125:1 144368:229776:1 229909:229542:1 86217:144368:1 184533:207130:1 88595:234748:1 229790:229791:1 184491:229790:1 229790:229758:1 184533:229794:1 144368:184564:1 184530:184561:1 229790:184512:1 144362:184530:1 210959:128409:1 184533:184491:1 88595:2…	127
27822	184410	407548800	16	184410:234592:1 242963:207142:1 234596:234618:1 234592:243984:1 242964:243982:1 234594:234754:1 242964:242963:1 242964:234594:1 242964:144091:1 243982:234596:1 184410:242964:1 234592:239041:1 184410:234742:1 184410:234608:1 234592:234629:1	4
27823	178052	508377600	13	178052:82706:1 82706:183481:1 178052:184424:1 213088:213081:1 82706:243990:1 178052:228955:1 178052:86958:1 83198:213088:1 228955:86291:1 243990:243989:1 178052:243993:1 82706:83198:1	18
27825	184436	528508800	40	210950:211038:1 210949:211069:1 211102:210954:1 244004:210953:1 210933:244007:1 234746:234740:1 184436:244012:1 244004:231416:1 184436:86960:1 184436:210950:1 210953:211056:1 184436:210832:1 184436:86953:1 184436:211102:1 184436:211120:1 210933:211021:1 184436:210959:1 184436:86958:1 244004:211075:1 184436:134487:1 210953:210933:1 184436:210820:1 184436:210920:1 211021:210927:1 184436:244011:1 86…	28
27827	157038	387417600	22	157038:102144:1 44822:126473:1 164566:138077:1 126450:126479:1 126473:126471:1 164566:126451:1 126479:157043:1 126451:164576:1 102155:157044:1 157038:126456:1 157038:185016:1 164566:164567:1 164566:164574:1 138077:138112:1 157038:132464:1 157044:126535:1 164566:126582:1 138077:102155:1 132464:164566:1 126451:126450:1 157038:44822:1	19
27828	239693	236217600	14	102138:138134:1 197364:81396:1 239693:110933:1 239693:86577:1 239693:121165:1 197364:85886:1 239693:102138:1 85894:91954:1 86577:85894:1 85894:106479:1 85894:116673:1 239693:137365:1 239693:197364:1	4
27829	86592	240451200	22	86595:101042:1 86596:3272:1 86592:138130:1 101042:86591:1 137506:138127:1 86592:101045:1 138130:137973:1 86592:86026:1 86594:86036:1 86592:101044:1 86596:137506:1 86592:167729:1 86592:86594:1 86596:104539:1 86596:86578:1 86596:85882:1 167729:153140:1 86026:85894:1 86592:86596:1 86592:86037:1 86592:86595:1	37
27830	106701	424483200	12	138876:44448:1 106701:8250:1 106701:106693:1 106693:179603:1 106701:138876:1 106701:140805:1 106701:44467:1 179603:174130:1 106701:48379:1 174130:106705:1 106693:138882:1	3
27831	187821	371952000	10	187821:92109:1 187821:138876:1 37184:38408:1 187821:37184:1 38408:140805:1 187821:45845:1 187821:151180:1 187821:146021:1 138876:138894:1	6
27832	72415	429753600	14	72415:72410:1 72415:72497:1 72415:48379:1 72415:72490:1 72415:24705:1 72415:47794:1 197253:46151:1 72415:72531:1 72415:24267:1 24705:24700:1 72415:37350:1 46151:176885:1 72415:197253:1	19
27834	218269	274665600	18	229994:125708:1 235684:103673:1 218269:218132:1 218269:186161:1 218269:191154:1 218269:229994:1 218269:180159:1 103673:82458:1 218269:180546:1 218269:238587:1 218269:157193:1 218269:237841:1 218269:81608:1 218269:122822:1 218269:235684:1 218269:244038:1 191154:64490:1	6
27835	218270	248400000	12	218270:145416:1 180159:180554:1 218270:123400:1 218269:229994:1 218269:180159:1 218270:218269:1 218270:238588:1 218269:81608:1 180554:154507:1 218270:242576:1 123400:118896:1	3
27836	145416	316742400	10	145416:75261:1 145416:145512:1 145416:75241:1 145416:75185:1 75267:145412:1 145416:75182:1 145416:72096:1 75267:75258:1 145416:75267:1	1
27837	86584	245721600	16	28182:28180:1 86584:106523:1 86580:7955:1 86585:86587:1 86584:230462:1 86581:86589:1 86584:77457:1 86581:75546:1 86587:86579:1 86584:86354:1 75546:28182:1 86585:86581:1 86584:86580:1 106523:106515:1 86584:86585:1	9
27838	153211	363830400	11	209042:244042:1 164105:7194:1 209042:135561:1 153211:209038:1 153211:164105:1 209038:209042:1 209038:209040:1 164105:116025:1 164105:153212:1 164105:7172:1	26
27839	96493	401328000	20	96473:44152:1 96457:96547:1 96493:96448:1 96547:57650:1 44146:44147:1 96547:41879:1 96547:41878:1 96493:21475:1 96473:96454:1 96496:96473:1 96493:55818:1 44146:46759:1 44146:96496:1 96454:96457:1 44146:46115:1 96493:158767:1 96493:44146:1 96547:203678:1 96454:185204:1	8
27840	38629	343094400	24	203679:136741:1 72666:96482:1 38629:33482:1 96482:38596:1 38629:96253:1 136741:87396:1 203679:92116:1 45367:46041:1 96510:96478:1 92116:96517:1 45367:46043:1 46040:46051:1 96447:46040:1 203679:96510:1 72666:96255:1 38629:72666:1 96447:38602:1 72666:27004:1 203679:45367:1 38629:203679:1 96482:60037:1 38629:176411:1 87396:96447:1	19
27841	96547	513907200	15	51311:187861:1 96547:96467:1 96547:57650:1 238938:41879:1 57650:187825:1 96547:173018:1 238938:203688:1 96547:238938:1 187825:51311:1 96547:244047:1 96547:46757:1 96547:203678:1 51311:41878:1 41879:41880:1	0
27842	188379	477273600	53	188379:226735:1 196315:154091:1 226734:243127:1 191989:206014:1 196315:188380:1 206015:188394:1 151051:151016:1 163335:134893:1 21569:124227:1 106668:151017:1 126576:187522:1 188379:158632:1 226736:191989:1 80897:193889:1 206015:211216:1 210385:99007:1 188379:80896:1 188379:153464:1 44926:112001:1 188379:131312:1 188395:210385:1 80897:206015:1 226734:126524:1 226735:106668:1 226735:206002:1 18837…	52
27843	140537	498182400	11	205990:210473:1 141363:138836:1 149376:205990:1 141363:47346:1 141363:140983:1 140537:107859:1 140537:56643:1 140537:141363:1 140537:156775:1 156775:149376:1	3
27844	99743	457488000	10	99743:99736:1 99743:159658:1 197814:120543:1 99743:120545:1 99743:195775:1 99743:197814:1 99743:99740:1 99743:183688:1 99736:150388:1	20
27845	97202	399513600	15	122806:111381:1 97202:105957:1 97202:97224:1 15492:72259:1 97202:97219:1 97202:15492:1 97202:22175:1 97202:166951:1 97202:131447:1 15492:120961:1 97202:167126:1 97202:183518:1 97202:122806:1 97202:186241:1	19
27846	97203	384393600	17	97203:145494:1 145494:82815:1 15492:72259:1 112726:97219:1 97203:22221:1 97203:22209:1 15492:112726:1 97203:158417:1 97203:120069:1 97203:67663:1 67532:22175:1 97203:158420:1 97203:150369:1 67663:67532:1 97203:183518:1 97203:15492:1	30
27852	228318	413424000	24	244110:244116:1 244095:244096:1 228318:244091:1 234619:244093:1 228318:244090:1 244091:244089:1 244094:239042:1 118661:32048:1 228318:144914:1 244091:244095:1 228318:214480:1 228318:234606:1 244093:234602:1 228318:244092:1 244089:244094:1 236530:244110:1 244094:234619:1 228318:118661:1 214478:236530:1 244110:228342:1 228318:216324:1 214480:214478:1 228342:228359:1	61
27853	214481	416534400	10	244089:244124:1 214481:244118:1 214481:214482:1 214481:244089:1 214481:86636:1 244118:244120:1 214482:86629:1 244089:90364:1 244118:244119:1	5
27857	228342	550713600	11	228359:228358:1 228359:244113:1 244109:238207:1 244109:136098:1 228358:204708:1 228359:244097:1 228359:4241:1 228342:228359:1 228359:244109:1 228359:244114:1	26
27858	228345	481161600	13	228345:219492:1 228345:236514:1 228345:10376:1 228345:228362:1 236514:228361:1 228345:244143:1 228345:198208:1 228345:236528:1 228345:237045:1 228345:234452:1 228345:244142:1 228345:179964:1	16
27859	228358	609984000	12	228358:47295:1 228358:231185:1 231182:204708:1 90038:231182:1 231182:169182:1 228358:207163:1 227689:212141:1 231182:207109:1 228358:90038:1 231182:206784:1 207109:227689:1	18
27860	228359	567993600	29	228359:228329:1 228359:244113:1 236535:136169:1 136098:136140:1 228359:228326:1 228359:244097:1 228359:206114:1 228359:4241:1 136098:86669:1 228359:207171:1 228359:244114:1 136098:136147:1 228359:244155:1 136098:136148:1 228359:236535:1 228359:244109:1 136098:136168:1 228359:228358:1 244109:238207:1 136169:136135:1 228359:131066:1 136098:136152:1 204708:144181:1 244109:136098:1 228358:204708:1 22…	61
27861	190484	546825600	10	234452:236561:1 190484:190488:1 179975:190505:1 190484:244158:1 190484:179975:1 179975:234452:1 190505:190474:1 190505:190486:1 190474:190489:1	7
27863	118674	523238400	10	118674:25389:1 118664:118670:1 118674:192557:1 118674:233032:1 118674:118664:1 118674:118671:1 118674:118675:1 118675:118665:1 118674:118669:1	11
27864	51030	586396800	17	120032:185709:1 51030:97513:1 51030:244196:1 51028:120027:1 237810:244182:1 85564:120032:1 120032:244189:1 51028:120028:1 51030:244193:1 237810:75163:1 51028:228932:1 51030:85564:1 51030:51028:1 237810:204836:1 51030:51027:1 97513:237810:1	42
27865	156902	604713600	11	117940:127837:1 156902:168919:1 156902:117943:1 117943:125059:1 125059:125071:1 117943:117940:1 127837:127834:1 125071:125064:1 117943:34021:1 125059:113918:1	37
27866	136393	291859200	48	55351:176144:1 183142:185055:1 50152:55308:1 18106:136741:1 136393:55469:1 52430:148549:1 118724:173829:1 119696:55309:1 55347:38618:1 119696:55460:1 60057:136394:1 52430:55351:1 55351:124965:1 55469:73779:1 124965:87386:1 136393:103138:1 60057:119894:1 55409:55418:1 119894:119896:1 18098:55409:1 124965:35244:1 136394:183142:1 136393:48386:1 183141:120154:1 60057:183141:1 183141:109795:1 55351:26…	66
27870	124978	494467200	18	132569:116217:1 57941:57946:1 57976:57969:1 124978:57968:1 57938:57951:1 57975:57943:1 57938:57950:1 57975:57942:1 124978:55436:1 57977:41909:1 57943:57944:1 57968:57977:1 57944:57941:1 124978:132569:1 57977:57976:1 57976:57975:1 57976:57938:1	28
27871	92071	499651200	12	92071:31420:1 59877:80041:1 92071:109377:1 92071:59877:1 92071:111585:1 83382:31419:1 83382:92067:1 92071:92069:1 92071:83382:1 92071:194755:1 83382:91328:1	3
27872	78816	266716800	12	77453:165148:1 164938:98913:1 78816:164938:1 78816:98914:1 78816:164940:1 164940:77453:1 78816:164939:1 164939:164937:1 78816:98911:1 78816:232717:1 164940:226518:1	3
27873	89713	494380800	11	229184:30777:1 122024:122019:1 89713:213362:1 213362:229192:1 122046:229184:1 122046:122024:1 213362:99648:1 122046:204772:1 99648:122046:1 89713:88884:1	5
27874	206172	607564800	18	206172:89613:1 89620:89244:1 206172:244225:1 206172:128337:1 89244:183473:1 206172:83349:1 89613:225075:1 89244:183478:1 89244:206784:1 225074:122064:1 89244:225074:1 89620:83324:1 206172:153389:1 229057:89925:1 89620:183479:1 89613:89620:1 89613:229057:1	11
27875	244237	229564800	10	222708:222705:1 244237:227847:1 222705:222706:1 244237:222697:1 244237:244238:1 222708:222698:1 244237:236670:1 222708:222711:1 222697:222708:1	3
27876	196043	377740800	16	196043:196046:1 196043:90285:1 196043:28001:1 28000:27891:1 196043:90325:1 196043:90280:1 196043:90326:1 173072:144871:1 196043:28000:1 196043:88387:1 173072:240876:1 171666:173072:1 196046:90291:1 90280:171666:1 171666:238734:1	13
27877	176492	397008000	15	173072:27891:1 176492:90281:1 176492:144808:1 176492:90291:1 90281:171666:1 90281:90293:1 144809:173072:1 176492:193693:1 176492:90325:1 90281:90298:1 144809:144815:1 173072:240876:1 171666:144809:1 144808:240844:1	0
27878	156350	416448000	14	78162:109136:1 156350:184696:1 156350:126959:1 109136:157567:1 156350:148795:1 156350:148747:1 156350:111133:1 109136:157560:1 156350:134426:1 156350:148870:1 156350:145692:1 156350:78162:1 156350:167127:1	49
27879	91100	443059200	25	91100:110738:1 91099:91135:1 91100:91099:1 4962:4974:1 91122:114635:1 91191:161276:1 25393:125386:1 91099:25404:1 25404:25391:1 91099:244256:1 91100:91191:1 91133:91122:1 244256:4962:1 161276:114631:1 91099:132379:1 161276:19532:1 91100:216049:1 19532:143008:1 91100:91133:1 161276:43413:1 91100:4993:1 91099:25393:1 91099:244257:1 25404:4977:1	42
27880	96457	508809600	15	41892:41886:1 96457:96547:1 41886:173018:1 96467:203687:1 173018:96472:1 96499:6409:1 96472:141401:1 41892:46114:1 96547:203688:1 96457:41892:1 41886:96467:1 41886:55811:1 96457:96604:1 96604:96499:1	2
27881	55578	531360000	11	55578:92089:1 41890:47693:1 55538:55532:1 55578:47518:1 55578:140600:1 41890:55539:1 55578:132601:1 55539:55538:1 55578:41910:1 55578:41890:1	23
27884	173218	528508800	13	173218:173246:1 173218:244267:1 173218:244269:1 173246:244265:1 173246:173212:1 173218:134361:1 173218:244268:1 173218:156950:1 173246:244266:1 173218:185030:1 156950:156952:1 185030:185029:1	8
27886	173228	527126400	10	173228:41993:1 173228:244265:1 173228:42002:1 173228:244279:1 173228:229351:1 156950:156952:1 173228:42007:1 173228:122142:1 173228:156950:1	5
27887	185043	481766400	71	244288:244289:1 173250:173214:1 188188:105370:1 185043:212160:1 188188:232078:1 243953:188153:1 223572:223571:1 187559:244293:1 188158:244292:1 187559:244305:1 134277:134305:1 213829:206690:1 173194:134290:1 241476:244306:1 105370:238780:1 10417:215299:1 232078:244287:1 188188:206678:1 241477:227440:1 188188:244311:1 173218:156950:1 244307:176874:1 173226:243953:1 244313:207487:1 241476:118599:1 …	38
27888	198285	554947200	18	90986:198277:1 198285:73785:1 90986:244317:1 198285:127801:1 198259:90982:1 90986:41917:1 198285:134248:1 198285:198259:1 198285:216834:1 198285:244318:1 198285:189102:1 198285:90980:1 198285:90986:1 226018:201164:1 128383:226018:1 41917:128383:1 198285:205796:1	15
27890	244328	222307200	42	191157:197891:1 60552:64490:1 244328:191139:1 81608:145108:1 244328:124700:1 244328:17624:1 191156:62988:1 244328:191157:1 62988:157193:1 191157:145249:1 157193:242578:1 81620:123604:1 244328:195799:1 191157:81728:1 191157:123665:1 103669:81621:1 218270:238588:1 191157:242577:1 180551:81608:1 191157:81726:1 62988:81620:1 60552:180551:1 242578:186161:1 191157:60552:1 244328:109073:1 123665:30718:1…	41
27891	215347	245894400	12	215347:160195:1 160196:160193:1 160196:64876:1 215347:215020:1 160196:107177:1 215347:112396:1 112396:160226:1 215347:107187:1 107187:90372:1 215347:107179:1 107187:160196:1	2
27892	146921	504921600	13	146921:59531:1 59533:146920:1 146921:155669:1 133329:146917:1 155669:76764:1 146921:59533:1 133329:126955:1 146921:133329:1 126953:174926:1 146921:51982:1 126955:126953:1 59533:133289:1	8
27893	114685	228960000	14	76063:114680:1 114685:77945:1 86730:22601:1 114685:114683:1 114685:4130:1 114685:178969:1 68073:110725:1 114685:86730:1 114685:114684:1 114685:68073:1 114685:76063:1 114685:114681:1 68073:110724:1	11
27894	244338	336614400	15	244338:244345:1 244355:244352:1 244341:244339:1 244348:221064:1 221064:106823:1 244342:244341:1 244341:244355:1 244345:244348:1 244345:244346:1 244338:244343:1 244338:244347:1 244338:244344:1 244342:244340:1 244348:244342:1	7
27896	103435	487641600	20	103435:112802:1 112649:241792:1 93690:134655:1 197812:209016:1 112649:112659:1 103435:244391:1 112659:209017:1 103435:164031:1 244383:197810:1 244383:109021:1 103435:112649:1 112649:197813:1 103435:244383:1 197812:244382:1 103435:120543:1 112649:197812:1 197812:197811:1 244382:93690:1 164031:197809:1	62
27897	67674	562723200	12	140246:206453:1 67674:202946:1 137660:225823:1 34993:137660:1 67674:34993:1 137660:137659:1 206451:214553:1 67674:206451:1 206451:140246:1 67674:90732:1 67674:144622:1	1
27899	46620	449712000	12	46645:196266:1 46620:45356:1 96377:96353:1 46620:96377:1 46620:46645:1 45356:81090:1 46620:43401:1 46620:46114:1 196265:173014:1 46620:196265:1 46620:231556:1	3
27901	46625	429753600	29	17998:173017:1 17998:96357:1 46625:125996:1 46620:46645:1 46645:46643:1 46645:196266:1 46620:45356:1 45356:46648:1 46625:149428:1 46625:46620:1 46625:185648:1 96357:81090:1 46643:46641:1 46649:231556:1 45356:46649:1 46625:147435:1 46649:46071:1 46625:46624:1 46644:37651:1 46625:96522:1 196266:173019:1 46645:46644:1 149428:141365:1 45356:17998:1 46625:96449:1 46649:96359:1 46625:46646:1 46625:5765…	27
27902	143169	256176000	40	131749:8784:1 67711:80664:1 217663:8790:1 143169:67711:1 217663:62344:1 217664:131758:1 62344:176221:1 194830:194828:1 217663:143094:1 67711:192610:1 67711:73975:1 143094:175875:1 192611:217667:1 143169:173761:1 67711:217663:1 194828:54724:1 62344:194830:1 67711:217670:1 54724:198676:1 73975:80681:1 143169:243675:1 176221:214388:1 217663:131749:1 176221:58762:1 143169:201493:1 143169:67694:1 6771…	12
27903	166492	443664000	13	166492:65698:1 31453:58802:1 34040:220762:1 244412:36278:1 65700:244413:1 244412:65699:1 65700:65703:1 36278:31453:1 244412:65700:1 166492:244412:1 166492:34040:1 65700:65702:1	7
27904	105788	450316800	11	105788:65700:1 31453:58802:1 105788:65699:1 105788:36278:1 65700:244413:1 65700:65703:1 105788:34040:1 36278:31453:1 31453:58805:1 65700:65702:1	11
27905	206443	573177600	18	206443:234269:1 206443:177735:1 206443:194338:1 206443:231833:1 206443:175994:1 206443:105790:1 206443:244420:1 232361:231273:1 231833:102314:1 150650:36008:1 36008:244421:1 232361:150650:1 206443:230631:1 231273:102348:1 206443:123611:1 206443:66409:1 206443:232361:1	15
27906	112662	462844800	11	112662:56023:1 112659:112668:1 244422:99848:1 112662:244422:1 112662:112661:1 221718:112659:1 112662:221718:1 99848:204455:1 177602:52093:1 99848:177602:1	7
27910	168231	316051200	25	168231:143619:1 143619:143678:1 143678:143655:1 168231:106115:1 184677:223883:1 143678:135505:1 223883:126809:1 168231:135494:1 179015:198175:1 143678:175942:1 143619:159355:1 184677:173392:1 143619:81857:1 168231:184677:1 168231:179015:1 168231:143894:1 168231:143616:1 143616:197388:1 168231:111218:1 168231:105863:1 223883:215426:1 168231:192434:1 223883:198156:1 143678:132215:1	15
27911	168233	254361600	15	168233:191159:1 166953:166960:1 168233:41469:1 167117:111057:1 166959:166956:1 168233:139775:1 166953:166959:1 203389:139786:1 167117:143771:1 111057:166953:1 167117:203389:1 168233:148955:1 168233:167117:1 168233:118385:1	5
27912	232713	456969600	19	232713:220911:1 224886:234891:1 232713:207427:1 232713:224886:1 232713:231374:1 224886:225994:1 232713:232695:1 232713:244470:1 232713:96067:1 244469:208214:1 224886:164542:1 232713:232696:1 224886:207445:1 244469:244471:1 232696:140347:1 244469:184432:1 232713:244469:1 207427:86289:1	3
27916	216251	270086400	14	216246:32139:1 69703:216246:1 216251:68074:1 4000:55655:1 68074:69703:1 69703:216243:1 216246:4000:1 216244:216245:1 68074:69701:1 216251:119404:1 68074:216244:1 62633:32142:1 68074:62633:1	48
27917	186919	263433600	10	186919:188441:1 73908:31385:1 186919:188440:1 188440:31388:1 31388:73908:1 73908:188444:1 31385:65793:1 188440:31387:1 188440:178977:1	1
27919	143419	413424000	46	143419:225080:1 143419:235053:1 143419:70009:1 143419:244536:1 143419:236058:1 143419:106153:1 143419:143979:1 210225:145674:1 210225:244535:1 210225:238305:1 210225:236111:1 210225:232356:1 124777:111136:1 143419:154505:1 143419:236219:1 111007:125668:1 143419:107950:1 106153:180409:1 111136:102343:1 143419:72280:1 210225:213815:1 143419:111007:1 244536:78129:1 210225:241061:1 102343:180142:1 23…	17
27920	143420	377740800	27	143420:118871:1 143419:70009:1 143419:236058:1 72156:143982:1 143420:72273:1 118887:236065:1 143419:72280:1 143420:72156:1 118879:143979:1 143419:111007:1 143420:143422:1 143420:143425:1 143420:64589:1 118887:191181:1 146613:118887:1 143420:146613:1 118887:118879:1 146613:236057:1 143420:130015:1 72156:143418:1 143420:118794:1 72156:143419:1 118887:118870:1 143419:127001:1 236058:125701:1 143419:…	15
27921	214604	550713600	10	214604:154802:1 51732:167948:1 214604:51732:1 51732:123117:1 51732:123115:1 214604:154789:1 167948:167950:1 167950:154776:1 214604:123656:1	18
27922	183142	334800000	22	183142:185055:1 183142:140188:1 55347:38618:1 38618:55443:1 183142:124965:1 183142:55347:1 183142:136511:1 183142:185054:1 183142:136741:1 183142:61133:1 183142:119783:1 183142:18049:1 18049:41014:1 136511:132639:1 55409:55410:1 41014:139286:1 139286:55413:1 183142:136406:1 55347:55868:1 183142:173829:1 124965:55409:1	24
27923	136396	283392000	10	35225:55410:1 126164:200595:1 136396:126164:1 136396:87198:1 136396:35225:1 136396:85527:1 35225:136514:1 136514:136511:1 35225:55868:1	24
27925	179560	444873600	23	191654:134249:1 179560:81322:1 170433:76864:1 179560:215384:1 179560:244560:1 170433:73442:1 191654:73676:1 142911:73675:1 170433:170436:1 179560:142911:1 179560:179564:1 179560:21619:1 191654:51434:1 179560:218497:1 76864:191654:1 76864:73413:1 47497:212052:1 179560:170433:1 170433:170440:1 179560:80833:1 179560:134252:1 170433:47497:1	20
27926	44814	419472000	46	45112:45895:1 44814:44820:1 44817:44823:1 45108:45110:1 44848:44850:1 44820:36383:1 44861:44865:1 44968:44929:1 44860:45112:1 44977:44928:1 198620:44955:1 44975:197554:1 36383:44849:1 44971:45108:1 44848:198620:1 44820:44863:1 45112:44977:1 44820:44855:1 44928:181831:1 44849:44851:1 43521:43777:1 45112:44971:1 44968:197564:1 44814:43786:1 44814:44852:1 44820:44817:1 45110:44945:1 44814:45119:1 44…	35
27927	44817	429753600	81	45108:12667:1 244575:44851:1 44817:44857:1 44865:44864:1 44977:244583:1 43521:43411:1 44817:44823:1 99171:44973:1 44849:44815:1 172235:44972:1 45108:45110:1 44955:44954:1 44848:44850:1 44977:43524:1 44861:44865:1 44968:44929:1 44973:126538:1 164815:190313:1 45621:130316:1 45106:197568:1 44854:45766:1 198620:44955:1 164815:44961:1 45766:45765:1 44817:220113:1 43521:43446:1 189423:244581:1 44861:44…	287
27929	45608	458697600	27	45766:182000:1 244575:44851:1 45636:44964:1 45608:46603:1 44815:151806:1 44968:44929:1 45895:45763:1 45636:43784:1 43784:43468:1 189423:244581:1 45766:45622:1 43760:43761:1 151806:44968:1 45608:244575:1 45763:152021:1 44968:45887:1 45636:45635:1 45636:189423:1 45766:45895:1 44815:45636:1 43761:44941:1 45895:43524:1 244581:181831:1 45608:44815:1 44964:43760:1 45636:45766:1	80
27930	44860	456105600	31	44977:244583:1 44977:43524:1 44850:44961:1 44968:44929:1 44860:45112:1 197554:44935:1 198620:44955:1 44860:44948:1 45112:44977:1 44860:206988:1 44928:181831:1 45103:197563:1 44968:197564:1 43524:45103:1 45112:190313:1 45112:197554:1 43524:44928:1 45112:44968:1 44980:44967:1 45112:158307:1 197564:181982:1 44929:44957:1 43524:44945:1 44860:44850:1 44860:198620:1 44968:44951:1 44980:105676:1 44955:4…	22
27934	96496	471484800	22	96473:96455:1 96496:96473:1 96468:219609:1 96473:131934:1 131934:205658:1 96455:185191:1 96473:96454:1 187825:51311:1 55466:96468:1 96454:185204:1 96457:96547:1 55466:96457:1 51311:41878:1 41879:41880:1 96547:57650:1 96547:41879:1 57650:187825:1 51311:187824:1 96496:96517:1 96473:197697:1 96454:55466:1	9
27935	96375	606960000	15	96375:96342:1 96375:55811:1 96341:44149:1 96499:6409:1 55811:218440:1 55811:120133:1 96375:96604:1 96375:72450:1 96375:219605:1 96341:96498:1 96499:96341:1 96604:96499:1 96375:47804:1 44149:44153:1	7
27936	151076	568252800	11	244621:134443:1 151076:244621:1 244621:160641:1 151076:244620:1 151076:140650:1 151076:174522:1 210695:151074:1 151074:155936:1 210695:174523:1 151076:210695:1	2
27937	196297	621820800	17	196297:191889:1 191889:191874:1 205955:189247:1 191889:244623:1 196297:81113:1 196297:186513:1 148194:135243:1 81113:81112:1 196297:205955:1 158769:205934:1 148194:244622:1 196297:177652:1 196297:112935:1 196297:158769:1 205934:148194:1 205955:186511:1	20
27939	21272	295574400	12	21273:206198:1 176149:66245:1 131926:176149:1 140175:164706:1 21272:208685:1 21272:72666:1 21272:52413:1 52413:39252:1 66245:21273:1 21272:131926:1 21272:140175:1	12
27940	195879	517968000	12	213968:157557:1 195878:143486:1 213878:200226:1 213968:213878:1 213968:103336:1 195878:195406:1 195878:213968:1 195879:195878:1 213968:213967:1 213878:243681:1 195879:190278:1	4
27941	238115	299635200	20	238115:7702:1 238115:217850:1 238115:148739:1 188132:118543:1 238115:188132:1 238115:44366:1 238115:130393:1 118543:212118:1 148739:196017:1 238115:97942:1 238115:179026:1 238115:198612:1 238115:205603:1 148739:213822:1 238115:118546:1 238115:10399:1 205603:226002:1 238115:217095:1 238115:35842:1	105
27943	131362	373507200	19	131362:223428:1 131362:131360:1 131362:113705:1 131362:131640:1 113705:109770:1 113705:128167:1 131362:158419:1 131362:123544:1 131362:143457:1 131362:64626:1 117315:143496:1 131362:143270:1 131362:107761:1 143457:148731:1 131362:109666:1 131640:123488:1 131362:117315:1 113705:131402:1	23
27945	176465	375926400	28	144816:89442:1 176465:86239:1 144810:127733:1 176465:143041:1 130336:144829:1 89928:89931:1 90326:88490:1 176465:121276:1 176465:144874:1 176465:90326:1 176465:196048:1 176465:89928:1 144829:175476:1 176465:196049:1 176465:144812:1 176465:28012:1 240858:88951:1 127727:144810:1 176465:7946:1 196048:240858:1 176465:130336:1 240858:144816:1 144874:127727:1 144874:144880:1 144829:27891:1 144816:89441…	14
27946	144874	382579200	25	127723:121595:1 127723:121126:1 127727:127726:1 144874:240876:1 144810:144817:1 127723:175470:1 144810:121208:1 127727:91352:1 127723:144816:1 175473:27995:1 144808:27891:1 127726:127723:1 104144:175472:1 144817:127733:1 127723:144810:1 104144:127730:1 144874:127727:1 144874:144880:1 104144:144808:1 127727:27964:1 175472:144824:1 144810:175473:1 127726:104144:1 27964:129157:1	7
27948	194832	465436800	10	176577:155435:1 176580:173740:1 194832:176580:1 194832:176577:1 194832:135627:1 155435:194848:1 176577:244679:1 244679:194805:1 176577:176578:1	2
27949	143155	435196800	13	135925:143163:1 143155:52183:1 143155:52184:1 52183:30484:1 51965:51971:1 51967:143156:1 52184:51967:1 143155:135925:1 143155:182453:1 182453:51965:1 143155:244680:1 51967:51966:1	7
27951	117855	536457600	52	117855:97151:1 142587:116508:1 117855:174926:1 117855:150788:1 140036:153063:1 117855:149218:1 117855:70626:1 117855:142584:1 192005:97149:1 117855:80484:1 117855:146932:1 117860:140036:1 117855:51982:1 126976:129006:1 117855:67549:1 142584:107685:1 117855:129004:1 14892:14897:1 70626:56306:1 117855:133327:1 117855:244686:1 117855:133325:1 14897:14898:1 117855:142587:1 97151:137160:1 117855:21659…	48
27952	130039	437011200	13	29837:5666:1 130039:198529:1 130039:196846:1 130039:29837:1 5666:5667:1 130039:62588:1 130039:62590:1 130039:167348:1 29837:41984:1 5667:133061:1 5666:138340:1 5666:138344:1	3
27954	15815	583718400	16	8443:8437:1 8443:127590:1 127590:73692:1 8443:185687:1 226393:8443:1 185687:15805:1 15815:198855:1 15815:131772:1 73692:127588:1 8443:8018:1 127588:203601:1 15815:8460:1 8460:131220:1 15815:226393:1 73692:73691:1	4
27955	217090	470275200	13	224073:63494:1 217100:182087:1 217090:88215:1 217090:10432:1 217090:89663:1 81194:217100:1 217100:45250:1 217090:81194:1 217090:188186:1 217090:89630:1 45250:114061:1 217090:224073:1	20
27957	48568	478483200	17	48568:111565:1 48568:103108:1 48568:186077:1 48568:103109:1 48568:103136:1 111564:83143:1 48568:89413:1 82350:103129:1 48568:117073:1 103129:103112:1 48568:89407:1 185757:135417:1 103136:103135:1 89407:111564:1 82350:185757:1 48568:82350:1	11
27958	163229	521683200	15	161900:214475:1 163229:226063:1 176361:215126:1 194769:176361:1 163229:170347:1 163229:167281:1 194769:215127:1 66287:66276:1 194769:162590:1 163229:169409:1 163229:129655:1 215126:161900:1 163229:194769:1 215126:66287:1	9
27959	106109	550713600	19	74157:72049:1 106109:106108:1 106109:17607:1 74153:74157:1 74157:74156:1 106106:18621:1 106109:17609:1 74153:74158:1 106106:51139:1 106109:106104:1 106102:70957:1 74153:106107:1 17605:106102:1 106109:17608:1 74157:106106:1 74153:106103:1 74157:17605:1 106109:74153:1	28
27960	193499	383788800	31	126473:187929:1 126444:126437:1 205890:126476:1 126444:187941:1 193499:209353:1 31652:31651:1 86436:109975:1 193499:175216:1 175216:86436:1 126449:187955:1 126476:126449:1 187929:129101:1 118564:126444:1 193499:31337:1 175216:179122:1 126437:86554:1 193499:205890:1 86436:86562:1 87737:31652:1 86436:31633:1 209353:118564:1 31633:31634:1 175216:173585:1 126476:126473:1 87737:87734:1 193499:86462:1 …	32
27961	178232	528508800	25	178232:121221:1 144884:86474:1 162815:162705:1 178232:115789:1 178232:31642:1 178232:189571:1 87991:164987:1 178232:144884:1 121221:86496:1 115510:86480:1 121221:189650:1 178232:87991:1 189650:115510:1 178232:189574:1 178232:189573:1 121221:189890:1 178232:193685:1 193516:115713:1 189573:115958:1 86480:86830:1 87991:162815:1 178232:193516:1 115958:189897:1 189573:189570:1	22
27962	31650	525916800	11	126530:31637:1 31647:31641:1 162351:31645:1 162351:31646:1 31646:31643:1 31650:157925:1 31650:162351:1 31647:126530:1 31646:31349:1 162351:31647:1	5
27963	31653	502243200	18	162362:162347:1 165006:124445:1 157923:31349:1 22650:164994:1 31653:165008:1 164994:157923:1 164994:154350:1 31653:161252:1 31349:169353:1 164994:157925:1 154350:31640:1 165008:22650:1 165008:165006:1 157925:188691:1 164994:162362:1 165006:31577:1 188691:164883:1	28
27964	162362	616636800	33	162362:162347:1 162362:244716:1 162362:147550:1 162362:89723:1 147562:193542:1 221805:171729:1 193598:160920:1 162362:147563:1 171703:171701:1 125636:114089:1 193722:193666:1 115713:162346:1 162663:124454:1 147563:147562:1 162362:86299:1 89723:86479:1 193542:221805:1 147550:162343:1 115713:193598:1 193542:178211:1 115640:125636:1 162362:193469:1 86479:147547:1 193598:115640:1 162362:193722:1 1623…	40
27965	221753	396489600	19	85912:188245:1 221753:201913:1 188254:85911:1 188245:188258:1 85912:188248:1 201538:188257:1 188254:188251:1 85911:188260:1 188257:206141:1 188248:201538:1 188248:201605:1 188244:177638:1 221753:244717:1 188244:85912:1 221753:188244:1 221753:188254:1 188244:160710:1 188244:188246:1	14
27967	140511	489628800	15	244720:244718:1 140511:224052:1 140511:244720:1 140511:155336:1 140511:23702:1 44134:96716:1 140511:47703:1 155336:41871:1 140511:163761:1 244721:244719:1 140511:244721:1 140511:44134:1 140511:242784:1 242784:83146:1	2
27968	144282	484185600	18	144282:87647:1 88524:144171:1 88524:144160:1 144487:88519:1 144282:173308:1 144486:144487:1 144282:90310:1 88524:89435:1 88524:138043:1 144281:144486:1 138043:89147:1 144486:111559:1 138043:138006:1 144282:88524:1 88524:89454:1 88524:89308:1 144282:144281:1	10
27969	142165	498700800	12	244737:244736:1 244737:244724:1 142165:244734:1 244734:239688:1 244734:244737:1 142165:244723:1 142165:244738:1 244738:244735:1 244734:244739:1 239688:244733:1 244724:244732:1	14
27971	134928	473385600	20	192446:166920:1 174928:192446:1 134928:71014:1 134928:10462:1 192446:192441:1 108605:131572:1 123362:133790:1 133790:123490:1 134928:113725:1 134928:166922:1 174908:120958:1 134928:134653:1 134928:113720:1 120958:123362:1 166922:174928:1 123362:108605:1 134928:113726:1 166920:174908:1 174908:166923:1	11
27972	38674	607392000	28	38674:205155:1 205155:38611:1 38674:181680:1 38674:55536:1 38674:189056:1 38611:244756:1 205155:244757:1 38674:47393:1 38674:154425:1 155004:189151:1 55521:231551:1 41862:55397:1 38648:38646:1 189151:37401:1 38674:41862:1 38674:38648:1 155004:113351:1 119503:38607:1 38674:220927:1 38674:55485:1 155004:55521:1 38674:189159:1 38674:41870:1 38646:155004:1 41862:127259:1 41870:17079:1 38646:119503:1	88
27973	195703	263433600	17	113264:212523:1 195703:53326:1 195703:146193:1 163746:244770:1 53315:90569:1 195703:125401:1 195703:244768:1 195703:53315:1 195703:2430:1 195703:27974:1 244770:163743:1 27974:113264:1 195703:53311:1 195703:244769:1 244768:163746:1 163746:182281:1	2
27974	7793	542764800	13	234764:40339:1 7793:234764:1 7793:173191:1 205218:197277:1 48068:197278:1 7793:23663:1 234764:48068:1 7793:198071:1 7793:191651:1 198071:203958:1 48068:72437:1 40339:205218:1	10
1	2	-504921600	67	51:22:1 34:3:1 22:26:1 2:61:1 2:68:1 34:44:1 62:72:1 48:33:1 2:92:1 44:45:1 25:87:1 67:32:1 72:29:1 60:28:1 38:21:1 46:156:1 33:5:1 59:30:1 2:67:1 2:70:1 2:52:1 89:155:1 61:64:1 2:154:1 65:37:1 2:55:1 71:59:1 43:36:1 2:51:1 2:69:1 34:24:1 2:6:1 42:41:1 2:62:1 43:54:1 32:25:1 32:40:1 59:66:1 2:47:1 30:39:1 2:58:1 30:38:1 2:94:1 89:153:1 54:157:1 70:88:1 65:46:1 29:34:1 2:95:1 2:49:1 65:31:1 54:89:…	93
2	162	56332800	12	162:170:1 172:165:1 162:172:1 162:173:1 162:167:1 182:181:1 162:168:1 172:171:1 167:182:1 162:166:1 162:169:1	17
3	182	161654400	11	182:213:1 209:207:1 209:212:1 182:209:1 182:181:1 182:199:1 207:206:1 182:211:1 212:210:1 182:208:1	12
4	220	-14688000	20	221:223:1 172:165:1 220:237:1 220:234:1 162:172:1 225:173:1 162:167:1 220:233:1 220:235:1 222:170:1 220:221:1 172:171:1 220:224:1 220:228:1 224:225:1 221:236:1 220:222:1 220:162:1 162:169:1	21
7	310	-1238716800	11	310:368:1 362:288:1 310:363:1 310:364:1 310:365:1 364:366:1 364:361:1 361:328:1 310:362:1 310:367:1	9
8	319	-1322784000	11	319:398:1 319:289:1 401:310:1 398:397:1 403:294:1 319:399:1 319:401:1 319:403:1 402:400:1 403:402:1	4
9	426	233798400	12	426:429:1 426:437:1 427:433:1 434:431:1 434:436:1 426:427:1 426:432:1 434:430:1 427:434:1 426:438:1 426:435:1	4
10	442	-1470182400	12	335:449:1 442:443:1 449:341:1 442:309:1 335:319:1 442:448:1 442:451:1 335:444:1 335:313:1 309:335:1 442:450:1	14
11	468	-1309737600	10	468:476:1 471:474:1 468:469:1 468:472:1 471:473:1 472:471:1 468:477:1 468:475:1 468:289:1	1
13	512	-1475452800	10	308:331:1 512:522:1 522:523:1 512:309:1 512:406:1 331:519:1 512:524:1 512:308:1 512:520:1	13
15	542	-1191369600	15	542:558:1 542:556:1 542:550:1 542:555:1 542:562:1 542:551:1 542:554:1 542:549:1 542:557:1 555:539:1 550:561:1 557:560:1 542:552:1 554:548:1	2
17	289	-1254528000	30	289:392:1 601:342:1 289:310:1 289:582:1 289:285:1 289:581:1 289:374:1 289:600:1 289:603:1 310:361:1 289:602:1 289:343:1 599:595:1 289:352:1 289:597:1 375:599:1 289:580:1 582:583:1 289:607:1 606:598:1 289:605:1 289:606:1 289:375:1 289:604:1 289:601:1 362:288:1 581:363:1 604:585:1 310:362:1	22
18	609	471916800	22	609:650:1 639:652:1 609:656:1 646:640:1 609:643:1 609:651:1 609:639:1 609:645:1 612:641:1 612:646:1 609:653:1 609:644:1 612:638:1 638:637:1 650:647:1 609:649:1 609:612:1 609:648:1 656:613:1 609:642:1 643:636:1	9
25	335	-1414972800	15	335:449:1 340:338:1 449:341:1 335:319:1 341:800:1 319:402:1 335:444:1 340:387:1 335:313:1 335:340:1 335:307:1 335:801:1 340:798:1 335:796:1	11
26	802	-1388534400	13	802:800:1 802:801:1 802:810:1 802:812:1 795:735:1 802:806:1 810:814:1 802:729:1 807:289:1 289:310:1 802:807:1 802:795:1	10
27	293	-1190160000	12	816:824:1 293:819:1 293:820:1 816:821:1 815:818:1 293:822:1 293:816:1 293:815:1 293:282:1 816:823:1 823:817:1	4
28	841	-1396483200	13	841:851:1 857:853:1 841:859:1 841:858:1 841:856:1 841:842:1 376:854:1 853:855:1 859:857:1 859:850:1 842:852:1 857:376:1	10
29	578	-1057276800	11	866:864:1 578:861:1 578:836:1 578:867:1 865:860:1 865:346:1 578:863:1 864:865:1 836:866:1 578:593:1	2
31	879	-165369600	27	879:896:1 879:880:1 900:898:1 884:907:1 895:890:1 880:897:1 891:885:1 879:899:1 897:894:1 879:889:1 879:903:1 893:891:1 890:892:1 891:908:1 908:884:1 880:895:1 880:888:1 895:886:1 879:904:1 904:902:1 879:901:1 884:882:1 879:887:1 879:900:1 886:883:1 903:893:1	23
32	929	121910400	17	934:931:1 935:932:1 929:942:1 944:943:1 932:933:1 929:945:1 929:934:1 934:944:1 931:938:1 929:941:1 933:946:1 945:940:1 941:930:1 946:936:1 945:939:1 934:935:1	2
33	344	-654912000	10	344:973:1 987:983:1 344:985:1 344:984:1 344:717:1 344:979:1 344:715:1 344:986:1 344:987:1	31
35	736	-1393804800	11	319:289:1 736:735:1 1030:295:1 735:319:1 1027:1026:1 736:1030:1 319:399:1 1030:1027:1 736:1029:1 736:313:1	5
36	735	-1351900800	11	319:398:1 735:319:1 397:1028:1 1028:1031:1 398:397:1 319:402:1 735:733:1 319:399:1 400:310:1 402:400:1	2
38	1055	-1391212800	14	1063:1069:1 1059:1061:1 1059:1067:1 1057:1070:1 1059:1056:1 1056:1066:1 1055:302:1 302:1068:1 1056:1057:1 1058:1060:1 1067:1058:1 1055:1059:1 1055:1063:1	3
39	1080	-582768000	42	1110:1108:1 1107:1086:1 1134:1102:1 1087:1088:1 1132:1117:1 1100:1087:1 1080:1126:1 1080:1120:1 1080:1124:1 1127:1133:1 1080:1109:1 1087:1099:1 1127:1125:1 1080:1101:1 1131:1105:1 1080:1104:1 1130:1100:1 1080:1132:1 1080:1127:1 1080:1123:1 1123:1110:1 1080:1097:1 1134:1114:1 1134:1113:1 1104:1098:1 1106:1122:1 1130:1121:1 1080:1129:1 1080:1119:1 1134:1106:1 1134:1107:1 1080:1118:1 1080:1131:1 108…	61
41	543	-1211241600	13	1240:555:1 1245:542:1 1243:1244:1 543:1238:1 539:1241:1 543:1245:1 1244:1239:1 555:576:1 555:539:1 1240:1243:1 1240:1242:1 543:1240:1	0
43	1280	-1404432000	14	1287:1070:1 1280:1055:1 1287:289:1 1059:1056:1 1280:1286:1 1055:1069:1 1280:1281:1 1280:1288:1 1056:1057:1 1280:1287:1 1288:1282:1 1055:1059:1 1287:855:1	5
45	1295	-1428019200	12	1295:411:1 1295:1280:1 1060:1309:1 1060:1310:1 1059:1056:1 1295:1313:1 1056:1314:1 1295:317:1 1280:1059:1 1056:1060:1 1295:1312:1	10
46	1056	-1341360000	11	1057:1314:1 1341:1066:1 1070:1064:1 1314:1341:1 1056:1340:1 1341:1070:1 1341:289:1 1056:1057:1 1056:1339:1 1056:1060:1	2
47	1342	-1219190400	19	1342:1343:1 1358:1352:1 1353:817:1 1353:819:1 1342:1356:1 1358:1351:1 1342:1348:1 1351:1355:1 1355:1346:1 1342:282:1 1351:1347:1 1342:1357:1 1356:1358:1 1352:1353:1 1346:287:1 1356:1354:1 1342:1349:1 1358:1350:1	3
48	1346	-1088899200	11	1374:1372:1 1371:1373:1 1371:1370:1 1346:1367:1 621:1369:1 1372:621:1 1346:1374:1 1374:1371:1 1346:287:1 1346:1344:1	9
49	750	-1336003200	18	1395:1394:1 1387:1395:1 1381:1384:1 750:1392:1 750:1387:1 1394:1393:1 750:1385:1 750:1383:1 1392:1377:1 1376:1386:1 750:1388:1 750:1391:1 1389:1376:1 1393:1389:1 1381:1382:1 1394:1390:1 1386:1381:1	4
55	1502	-1033603200	69	1682:1690:1 1684:1700:1 1502:1730:1 1732:1522:1 1502:1550:1 1674:1671:1 1502:1719:1 1502:1713:1 1502:1718:1 1502:1717:1 1731:1725:1 1502:1720:1 1502:1545:1 1692:1685:1 1725:1691:1 1502:1684:1 1502:1524:1 1708:1678:1 1712:1714:1 1686:1699:1 1502:1546:1 1502:1728:1 1725:1721:1 1524:1731:1 1502:1716:1 1502:1525:1 1724:1682:1 1502:1677:1 1727:1672:1 1732:1726:1 1679:1674:1 1711:1673:1 1724:1683:1 172…	154
56	1503	-1025740800	90	1503:1950:1 1503:1766:1 1503:1962:1 1903:1916:1 1503:1915:1 1916:1921:1 1503:1932:1 1902:1783:1 1503:1525:1 1768:1933:1 1503:274:1 1503:1942:1 1503:1958:1 1524:1731:1 1503:1522:1 1783:1745:1 1503:1763:1 1503:1940:1 1708:1952:1 1503:626:1 1525:1769:1 1926:1949:1 1503:1930:1 1503:1918:1 1761:1923:1 1503:1904:1 1503:1939:1 1958:1708:1 1503:1524:1 1768:1929:1 1904:1781:1 1725:1910:1 1725:1691:1 1716:…	167
57	1064	-1215129600	17	1974:1976:1 1978:1967:1 1064:1979:1 1975:342:1 1064:1973:1 1064:1982:1 1981:1974:1 1064:1983:1 1983:1975:1 342:1972:1 1064:1980:1 1064:1306:1 1064:1311:1 1974:1978:1 1976:1977:1 1064:1981:1	10
59	2061	-1187568000	16	2061:1351:1 2036:2070:1 2068:2067:1 2036:2075:1 2067:2071:1 2036:2062:1 2070:2063:1 2063:1346:1 2061:2065:1 2069:2073:1 2036:2068:1 2061:2069:1 2061:2036:1 1346:287:1 2061:2066:1	3
62	2114	-1412294400	22	2114:2120:1 1063:1069:1 1287:1314:1 1056:1057:1 2114:411:1 1288:1282:1 1341:1066:1 1280:1055:1 2114:1496:1 2114:2121:1 1059:1056:1 1341:1070:1 1280:1288:1 2114:1280:1 1055:1059:1 2114:2122:1 1280:1287:1 1280:1286:1 1314:1341:1 1059:2119:1 1055:1063:1	11
65	1311	-1198022400	12	2180:1307:1 1311:2180:1 1311:845:1 1311:2116:1 1311:2179:1 1311:2031:1 2174:2177:1 2180:1967:1 1311:342:1 1311:2178:1 1311:2174:1	9
67	2209	-1219190400	13	2215:2211:1 2217:2212:1 2211:2218:1 607:2217:1 2225:2213:1 2211:2219:1 607:2220:1 2210:607:1 2209:2210:1 607:2215:1 2209:2221:1 2211:2225:1	6
68	2215	-1183507200	10	2229:2233:1 2230:2229:1 2218:2231:1 2215:2211:1 2215:2227:1 2211:2218:1 2215:2228:1 2229:2234:1 2218:2230:1	4
70	2246	-741744000	14	2269:2265:1 2251:2263:1 2268:2270:1 2246:2248:1 2261:2264:1 2246:2267:1 2246:2269:1 2270:2266:1 2246:2268:1 2246:2251:1 2246:2261:1 2267:2262:1 2261:2250:1	12
73	1015	-1472860800	15	2314:2315:1 1015:2317:1 1021:545:1 2318:701:1 2314:2313:1 1015:2319:1 1015:2314:1 1015:2303:1 1015:2318:1 1015:2312:1 2319:1022:1 2314:2304:1 2313:1021:1 2319:2316:1	12
75	2337	-615513600	11	2337:2341:1 2337:2348:1 2344:2342:1 2337:2345:1 2337:2350:1 2337:2344:1 2337:2347:1 2337:2349:1 2342:2343:1 2350:2346:1	7
77	328	-1096761600	11	328:394:1 328:2379:1 328:730:1 328:350:1 328:533:1 533:528:1 731:2374:1 350:531:1 730:2377:1 730:731:1	7
78	2040	-1183507200	20	2040:2386:1 2041:2065:1 2068:2067:1 2040:1023:1 2401:2407:1 2040:2391:1 2040:2041:1 2401:2036:1 2400:2062:1 2040:2400:1 2040:1051:1 2386:2401:1 2036:2068:1 2401:2405:1 1346:1374:1 2067:1346:1 2067:2403:1 2400:2408:1 2036:2070:1	5
79	2392	-1232236800	10	2036:2411:1 2392:2412:1 2392:2413:1 2413:2410:1 2411:2070:1 2380:2036:1 2380:2386:1 2392:2409:1 2392:2380:1	4
80	2394	-1248048000	13	2415:2040:1 2040:2386:1 2394:2415:1 2380:2382:1 2040:2391:1 2394:2392:1 2040:2036:1 2036:2062:1 2382:2416:1 2394:2414:1 2392:2380:1 2394:1348:1	1
81	2396	-1307059200	14	2396:2422:1 2396:2035:1 2422:2061:1 2394:2392:1 2414:2416:1 2421:2415:1 2394:2414:1 2380:2386:1 2422:2394:1 2392:2380:1 2396:2418:1 2422:2421:1 2396:2393:1	9
86	350	-1073001600	17	350:2495:1 445:2377:1 350:279:1 350:334:1 334:528:1 534:445:1 531:2493:1 731:2496:1 2499:2491:1 534:2500:1 2491:2490:1 2496:2499:1 350:531:1 334:731:1 350:2492:1 350:534:1	8
88	2526	-281318400	23	2526:2547:1 2526:2534:1 2526:2556:1 2548:2549:1 2532:2539:1 2526:2552:1 2555:2548:1 2526:2550:1 2556:2540:1 2555:2554:1 2555:2551:1 2552:2544:1 2552:2543:1 2526:2555:1 2526:2553:1 2542:2538:1 2554:2532:1 2544:2541:1 2538:2537:1 2548:2545:1 2546:2542:1 2545:2546:1	15
89	2063	-1108598400	13	2573:2417:1 2063:2574:1 2063:2576:1 2565:621:1 2063:2572:1 2063:2567:1 2576:2573:1 2574:2575:1 2063:1346:1 2063:2384:1 621:1369:1 2572:2565:1	10
91	2599	70934400	10	2602:2610:1 2599:2601:1 2599:1042:1 2599:2606:1 2599:2602:1 2604:2608:1 2599:2609:1 2599:2605:1 2599:2604:1	3
92	607	-1192838400	12	2230:2229:1 2218:2231:1 2215:2211:1 2217:2212:1 2641:2218:1 607:2217:1 607:2644:1 2218:2230:1 607:2215:1 2644:2641:1 607:2220:1	5
94	2665	-695779200	11	2665:2677:1 2678:2263:1 2665:2649:1 2657:2518:1 2649:2657:1 2665:2675:1 2665:2678:1 2657:2654:1 2649:2658:1 2665:2175:1	36
97	2728	-1491177600	11	2728:2194:1 2728:2729:1 335:341:1 2728:802:1 2728:451:1 335:313:1 2728:448:1 309:335:1 2728:309:1 2728:450:1	7
98	764	-1420070400	13	738:744:1 764:857:1 747:745:1 749:2733:1 744:741:1 747:765:1 747:2732:1 764:749:1 738:332:1 741:739:1 764:738:1 738:747:1	6
99	2324	-1215129600	16	2308:539:1 1245:542:1 2324:2746:1 2323:2745:1 1243:1244:1 2746:1240:1 560:2323:1 1244:1239:1 1240:1243:1 1244:560:1 2324:2744:1 2324:2742:1 1245:2308:1 1240:576:1 2746:1245:1	2
100	2322	-1219190400	27	2745:548:1 2323:2745:1 551:2742:1 560:2323:1 555:576:1 1244:1239:1 1240:2747:1 1244:560:1 2322:543:1 1240:1242:1 1243:1244:1 1240:1243:1 2745:551:1 2311:2746:1 2746:1245:1 2322:2311:1 2311:2320:1 2322:2750:1 2311:2748:1 551:2749:1 2745:1241:1 1245:2308:1 1240:555:1 1245:542:1 2748:2744:1 2746:1240:1	4
101	2326	-1219190400	21	1240:555:1 1245:542:1 2745:2749:1 2311:2744:1 2323:2745:1 2746:1240:1 1243:1244:1 560:2323:1 2311:2320:1 555:576:1 1244:1239:1 1240:2747:1 2326:2311:1 1245:2308:1 1240:1243:1 1244:560:1 2326:543:1 2311:2746:1 1240:1242:1 2746:1245:1	5
103	2772	-1092960000	10	2778:2781:1 2778:2774:1 2783:2778:1 2772:2782:1 2782:2773:1 2773:2777:1 2781:1230:1 2772:2783:1 2778:2775:1	5
104	2796	-1485907200	10	2796:841:1 2798:1055:1 2796:2798:1 2796:2799:1 2796:872:1 2798:1077:1 2796:737:1 2798:1496:1 2796:2119:1	5
105	2263	-611625600	13	2263:2820:1 2816:2818:1 2819:2811:1 2816:2814:1 2815:2819:1 2819:2813:1 2263:2821:1 2263:2810:1 2818:2815:1 2263:2816:1 2818:2817:1 2819:2812:1	38
108	2887	-1443830400	10	2887:2891:1 2887:2893:1 841:859:1 2892:2894:1 2892:841:1 2887:1313:1 2887:2892:1 859:857:1 2887:1281:1	10
109	2471	-1322784000	10	2208:289:1 2471:1420:1 289:604:1 2471:2927:1 2926:370:1 2927:2925:1 604:585:1 2471:2208:1 2208:2926:1	1
110	2928	388022400	17	2928:2929:1 2939:2955:1 2928:2939:1 2928:2961:1 2941:2934:1 2928:2938:1 2939:2953:1 2928:2952:1 2928:2940:1 2928:2941:1 2928:2930:1 2928:2935:1 2928:2937:1 2928:2960:1 2938:2936:1 2928:2954:1	18
111	2934	432432000	19	2934:3028:1 3029:3031:1 2934:3048:1 3029:3026:1 2955:3032:1 3027:2959:1 2934:3034:1 2934:3029:1 2955:3030:1 3029:3027:1 2955:3047:1 2955:2951:1 2934:3046:1 2934:2953:1 3047:3024:1 2934:2955:1 2934:2994:1 2934:3033:1	56
113	2949	629683200	26	3089:3086:1 3093:3075:1 3089:3085:1 2949:2948:1 2949:3095:1 3093:3081:1 3082:3077:1 3010:3076:1 3010:3078:1 2949:3088:1 3094:3079:1 3074:3072:1 3089:3083:1 3095:3093:1 3085:3073:1 3012:3084:1 2949:3012:1 2949:3011:1 2949:3089:1 3080:3074:1 2949:3087:1 3010:3080:1 3012:3094:1 3094:3082:1 3086:3010:1	10
114	3099	619142400	12	3108:3107:1 2948:2946:1 3099:3088:1 3099:3108:1 3099:3109:1 3109:3106:1 3106:3103:1 3099:2948:1 3099:3105:1 3106:3104:1 3099:3102:1	7
115	3025	592876800	16	3025:3016:1 2948:2946:1 2946:3122:1 2946:3121:1 3025:3018:1 3016:2942:1 3018:3124:1 2949:3079:1 3014:3128:1 2949:2948:1 3018:2949:1 3018:3014:1 3025:3099:1 2948:3123:1 2942:3129:1	27
116	2959	588816000	22	3140:3134:1 2959:3138:1 2959:3143:1 3140:3005:1 3144:3142:1 3144:3109:1 3043:2942:1 2959:3144:1 3144:3016:1 2959:3139:1 3044:3141:1 2959:3137:1 2942:3129:1 3043:3042:1 3129:3136:1 3044:3041:1 3144:3044:1 2959:3043:1 3041:3121:1 3041:3135:1 3129:3140:1	7
119	3031	545443200	12	3108:3107:1 3031:3162:1 3099:3108:1 3099:3109:1 3160:3158:1 3109:3106:1 3031:3161:1 3031:3094:1 3162:3160:1 3162:3159:1 3160:3099:1	5
120	2311	-1215129600	11	1240:555:1 1245:542:1 1240:1239:1 2746:1240:1 2748:2744:1 2311:2320:1 2311:2748:1 1245:2308:1 2311:2746:1 2746:1245:1	3
121	2312	-1362268800	10	3186:604:1 2312:254:1 2312:858:1 3184:3185:1 3186:848:1 2312:853:1 3186:3184:1 2312:1007:1 2312:3186:1	10
122	2314	-1414972800	13	3194:1021:1 2314:2315:1 3195:3194:1 2314:2313:1 545:3193:1 3194:3188:1 3188:545:1 2314:3197:1 2304:3195:1 1021:2740:1 2314:878:1 2314:2304:1	13
123	361	-1124496000	11	361:396:1 350:334:1 328:730:1 328:350:1 731:2496:1 730:528:1 361:328:1 361:727:1 730:731:1 361:3216:1	6
124	338	-1278201600	10	336:368:1 338:400:1 338:814:1 338:336:1 289:310:1 338:3217:1 338:289:1 338:393:1 310:362:1	7
125	3219	-1417392000	12	3219:768:1 3219:1282:1 3219:1071:1 3220:1079:1 768:772:1 3219:3222:1 3219:3220:1 1078:1077:1 1079:1072:1 1071:1074:1 1079:1078:1	6
126	3225	-1073001600	16	3226:3228:1 3226:3242:1 3225:3244:1 3248:3243:1 3243:3240:1 3246:3241:1 3225:3249:1 3249:3247:1 3245:3238:1 3242:3246:1 3225:3248:1 3225:825:1 3246:3237:1 3225:3226:1 3225:3245:1	13
127	136	-285465600	10	136:142:1 129:3258:1 3258:3253:1 136:3257:1 3258:3256:1 3256:3254:1 3258:110:1 136:3252:1 3257:129:1	7
128	2226	-986256000	18	2226:3291:1 3294:3312:1 2226:3320:1 3319:3322:1 2226:3319:1 3319:3323:1 2226:3294:1 2226:3293:1 2226:1781:1 3322:3316:1 2226:3311:1 3316:3318:1 2226:3292:1 3294:3309:1 2226:3321:1 2226:3313:1 2226:3310:1	25
129	2733	-1328140800	17	2733:3371:1 2733:3368:1 2733:1324:1 2733:577:1 3372:3367:1 2736:2732:1 2733:303:1 2732:2735:1 2733:3363:1 2733:765:1 765:2736:1 2733:3364:1 3370:3372:1 1324:301:1 2732:3370:1 1324:289:1	6
130	3373	-1286064000	11	3377:3374:1 3378:3379:1 3380:3382:1 3380:3377:1 3378:3375:1 3382:3378:1 3381:3380:1 3373:3381:1 3378:3376:1 3380:3383:1	0
136	3199	-1304380800	13	3447:3449:1 3448:3447:1 3199:2392:1 3448:577:1 2392:2386:1 3199:254:1 3198:3191:1 3199:878:1 3191:2412:1 3199:3448:1 3191:3187:1 3448:3198:1	0
138	3460	-1354320000	14	3460:3470:1 3460:3457:1 3468:3476:1 3460:2237:1 3472:3473:1 3460:3477:1 3460:3468:1 3479:3453:1 3460:2245:1 3460:3474:1 3468:3479:1 3460:3472:1 3460:3469:1	4
140	3503	-331516800	10	3503:3524:1 3503:3525:1 3503:3519:1 3523:3522:1 3503:3523:1 3503:3521:1 3503:3526:1 3503:3528:1 3503:3520:1	27
142	2555	-231465600	25	3557:3554:1 2545:3561:1 2548:2549:1 2546:3560:1 2555:2548:1 2555:3562:1 3557:3565:1 2542:3557:1 2555:3546:1 3563:2542:1 2555:2554:1 2555:2551:1 2545:3556:1 3557:3558:1 2542:2538:1 2554:2532:1 2554:3564:1 2538:3555:1 2555:3559:1 2538:2537:1 2545:3563:1 2548:2545:1 2545:2546:1 3557:3551:1	24
143	3589	-307756800	10	3603:3595:1 3603:3602:1 3589:3591:1 3589:3590:1 3589:3594:1 3589:3596:1 3589:3592:1 3589:3603:1 3589:3593:1	11
144	2703	-1245456000	11	2703:3610:1 3612:2704:1 2703:3611:1 2704:1491:1 2703:3613:1 2705:2695:1 2703:2700:1 2704:2705:1 2703:3612:1 2703:585:1	1
145	3586	-1304380800	12	3614:3624:1 3626:585:1 3624:3622:1 3586:3626:1 3586:3629:1 3627:3614:1 3627:3625:1 3586:3628:1 3624:3623:1 3586:3627:1 3586:3582:1	7
146	3587	-1317600000	13	3587:3630:1 3634:772:1 3587:3586:1 3633:3636:1 3587:3637:1 3587:3632:1 3635:3584:1 3637:3634:1 3587:3635:1 3587:3633:1 3587:3631:1 3587:1060:1	1
147	3650	-1428019200	14	3650:3446:1 3666:3661:1 3650:3653:1 3650:3668:1 3650:768:1 3650:3651:1 3663:3666:1 3659:3667:1 3665:3659:1 3652:3656:1 3666:3652:1 3650:3663:1 3650:3665:1	8
148	582	-1237507200	14	846:843:1 582:3688:1 3184:2876:1 582:3689:1 582:3690:1 582:583:1 3184:1311:1 582:846:1 3688:2031:1 582:3184:1 3688:847:1 3690:3685:1 3690:342:1	12
149	3691	-126230400	14	3692:3725:1 3691:3739:1 3691:3704:1 3691:3692:1 3692:3698:1 3691:3703:1 3691:3702:1 3691:3726:1 3691:3693:1 3691:3699:1 3691:3701:1 3693:3728:1 3692:3700:1	40
150	853	-1261094400	20	853:1308:1 853:289:1 582:583:1 3184:3744:1 3747:585:1 853:3748:1 853:3749:1 289:602:1 853:3747:1 3749:1064:1 289:582:1 853:855:1 855:3750:1 582:3184:1 3750:1065:1 1065:1983:1 3744:342:1 3184:847:1 1064:1981:1	5
151	855	-1250726400	13	1978:1967:1 1975:342:1 1065:1311:1 1983:1975:1 1065:1983:1 3750:1065:1 855:3750:1 855:3434:1 1064:1974:1 3750:1064:1 1974:1978:1 855:1285:1	9
152	859	-1375488000	18	859:3354:1 3357:3755:1 853:289:1 857:853:1 1063:1070:1 1063:1069:1 859:1063:1 859:3756:1 857:854:1 332:3357:1 853:855:1 289:582:1 859:857:1 582:3184:1 859:850:1 859:2312:1 859:332:1	8
153	2589	-1073001600	14	2589:2865:1 2589:3821:1 3826:3812:1 2865:3815:1 3820:2578:1 3826:3816:1 2588:2587:1 2589:2588:1 3816:3820:1 2589:3827:1 2589:3826:1 2589:3825:1 3820:3811:1	12
154	3765	-72489600	13	3765:3830:1 3765:3847:1 3765:3841:1 3765:3775:1 3765:464:1 3765:3828:1 3765:3838:1 3765:3833:1 3831:3853:1 3765:3836:1 3765:3831:1 3765:3848:1	23
155	2422	-1261094400	12	2036:2070:1 2382:2061:1 2394:2392:1 2382:2416:1 2416:1014:1 2394:2414:1 2422:2394:1 2421:2382:1 2422:2421:1 2422:3447:1 2061:2036:1	2
156	3949	433814400	12	3952:3964:1 3949:3953:1 3949:3952:1 3972:3966:1 3967:3968:1 3954:3951:1 3951:3972:1 3949:3971:1 3949:3967:1 3949:3954:1 3949:3950:1	12
158	4003	-299894400	10	4004:4008:1 4008:4005:1 4010:4006:1 3993:3985:1 4003:4011:1 4003:2837:1 3993:4010:1 4008:3993:1 4003:4004:1	7
159	4036	119491200	18	4053:4040:1 4036:4057:1 4036:4047:1 4036:4046:1 4036:4049:1 4036:4050:1 4053:4044:1 4036:4048:1 4058:4053:1 4036:4055:1 4036:4058:1 4053:4045:1 4036:4052:1 4055:4051:1 4036:4056:1 4036:4037:1 4036:4054:1	14
160	4083	39312000	23	4083:4110:1 4083:4144:1 4109:4131:1 4091:4108:1 4093:4092:1 4107:4091:1 4083:4143:1 4093:4095:1 4083:4105:1 4083:4106:1 4091:4127:1 4083:4098:1 4096:4093:1 4083:4096:1 4083:4132:1 4091:4109:1 4083:4124:1 4083:4107:1 4110:4084:1 4093:4125:1 4083:4094:1 4127:4126:1	42
162	3651	-1317600000	11	778:3900:1 3651:777:1 3651:4198:1 3651:3444:1 781:778:1 3651:781:1 778:770:1 777:4197:1 778:3899:1 778:773:1	9
163	1060	-1307059200	12	1060:3469:1 1060:4225:1 1060:1309:1 1060:3634:1 1060:4229:1 1060:1310:1 1060:4221:1 3469:4227:1 1060:4228:1 4221:4223:1 3469:4226:1	4
164	1314	-1315008000	11	1341:1066:1 1070:1064:1 1314:1341:1 1314:4230:1 1341:1070:1 1314:4231:1 1064:1306:1 1314:600:1 1341:1310:1 1341:1281:1	1
165	1059	-1375488000	12	1059:1061:1 1059:1067:1 4231:1070:1 1059:1056:1 1059:2119:1 1059:4231:1 1056:1057:1 1067:4232:1 4231:1309:1 1056:1060:1 1067:4233:1	1
166	337	-1066608000	10	445:2377:1 4234:3459:1 534:445:1 337:4234:1 2377:3214:1 337:334:1 2377:2490:1 337:537:1 337:534:1	6
169	4284	-1351900800	13	4284:4288:1 4284:772:1 4291:4289:1 4291:3477:1 4284:4286:1 4284:4291:1 4291:779:1 4284:4287:1 3477:4290:1 4284:3222:1 3477:1060:1 4286:4285:1	0
170	2732	-1272844800	10	3367:4302:1 3372:3367:1 2732:2735:1 2732:767:1 2732:3369:1 3367:4304:1 3367:876:1 3370:3372:1 2732:3370:1	2
173	4318	-1417392000	10	4321:4323:1 4318:4322:1 4318:4320:1 4321:2465:1 2465:3440:1 2465:3437:1 3439:4319:1 4318:4321:1 3440:3439:1	2
175	4326	549504000	29	4372:4351:1 4373:4353:1 4326:4374:1 4326:4372:1 4358:4352:1 4376:4333:1 4374:4373:1 4365:4346:1 4373:4347:1 4326:4376:1 4373:4370:1 4373:4350:1 4326:4377:1 4333:4360:1 4326:4368:1 4368:4375:1 4375:4361:1 4333:4366:1 4375:4363:1 4326:4362:1 4373:4371:1 4368:4358:1 4366:4359:1 4362:4364:1 4326:4369:1 4366:4367:1 4366:4365:1 4326:4379:1	28
176	4383	531187200	42	4383:4448:1 4439:4429:1 4366:4438:1 4432:4445:1 4433:4444:1 4383:4447:1 4376:4333:1 4374:4373:1 4448:4428:1 4437:4371:1 4375:4366:1 4432:4372:1 4375:4435:1 4435:4430:1 4375:4441:1 4444:4443:1 4447:4439:1 4368:4432:1 4447:4446:1 4383:4440:1 4373:4370:1 4373:4350:1 4383:4433:1 4446:4436:1 4432:4374:1 4326:4368:1 4375:4361:1 4375:4363:1 4373:4437:1 4368:4358:1 4383:4442:1 4366:4359:1 4433:4434:1 444…	72
180	798	-1320278400	13	339:4480:1 362:288:1 339:289:1 798:4482:1 4480:4481:1 289:310:1 4480:515:1 798:2874:1 798:339:1 798:2185:1 310:362:1 310:367:1	4
181	2122	-1375488000	10	1323:1324:1 2122:4498:1 3439:377:1 289:310:1 388:289:1 2122:3439:1 2122:388:1 2122:1323:1 1323:1315:1	2
182	4500	-1367539200	13	4500:4503:1 779:4502:1 4291:3477:1 4500:4501:1 4284:4286:1 4284:4291:1 4291:4505:1 4291:779:1 4500:1312:1 4500:3634:1 4500:4284:1 4284:3222:1	2
183	4458	-1367539200	12	4458:2238:1 3224:4512:1 4511:4509:1 4507:4229:1 4458:2245:1 4507:1340:1 4507:4508:1 4458:4510:1 4507:4511:1 4458:4507:1 4458:3224:1	2
184	1356	-1200700800	10	1358:1355:1 1356:4525:1 1355:1346:1 1356:819:1 1356:1358:1 1356:1354:1 1356:1345:1 1346:287:1 1358:817:1	4
185	2527	55123200	11	2527:4552:1 2527:4549:1 2527:4561:1 2527:4548:1 2527:4546:1 2527:4553:1 2527:3567:1 2527:4551:1 2527:4556:1 2527:2560:1	15
186	3697	47174400	44	4605:4686:1 4742:4666:1 3697:4573:1 4743:3713:1 4608:4670:1 3717:3694:1 4598:4672:1 3717:3733:1 3697:4600:1 4635:4602:1 3697:4682:1 3697:4580:1 3697:4742:1 4609:4596:1 4603:4743:1 3697:4597:1 4609:4604:1 4603:4660:1 3697:4609:1 3697:4605:1 3697:4570:1 3697:4598:1 3697:4577:1 4675:4576:1 3697:4575:1 3697:3724:1 3697:4673:1 4597:4676:1 4635:3717:1 3697:4608:1 3697:4599:1 3697:4569:1 3697:4585:1 369…	157
187	4544	-1250726400	11	4544:1506:1 4544:4765:1 4544:4762:1 4766:3690:1 4544:839:1 4544:3356:1 4544:4766:1 3690:3685:1 4544:2876:1 3690:342:1	7
188	3556	-113011200	10	4772:4771:1 4773:4774:1 4773:2535:1 3556:4769:1 4771:4781:1 3556:4773:1 3556:4782:1 4773:4772:1 4774:4770:1	16
189	4786	-149644800	21	2533:4791:1 4786:2536:1 2691:4797:1 4800:4795:1 4800:4798:1 3556:2535:1 4787:4801:1 4786:2691:1 4786:4788:1 4786:4796:1 4786:4787:1 4795:4792:1 2536:2529:1 4798:4794:1 4786:2533:1 2536:4793:1 4787:3556:1 4786:4799:1 4786:4800:1 4786:4790:1	27
191	2552	-210556800	31	2536:4833:1 4826:4832:1 4837:4834:1 4843:4836:1 4826:4838:1 4786:3556:1 4786:2533:1 2541:2538:1 2552:3560:1 2552:4875:1 2552:4831:1 2552:4837:1 4840:4800:1 2552:4828:1 2538:4786:1 4828:4835:1 4786:2536:1 4800:4830:1 2533:4839:1 2552:2544:1 2543:4826:1 2543:4840:1 2552:2543:1 2552:4844:1 2544:2541:1 4786:4797:1 4875:3557:1 2552:4842:1 2552:4841:1 2552:4843:1	45
193	4559	265507200	10	4559:4814:1 4562:4902:1 4562:4901:1 4559:4562:1 4559:4851:1 4559:4526:1 4559:4903:1 4902:4890:1 4559:4900:1	7
194	3192	-1283472000	14	3192:4911:1 4470:3187:1 3192:4908:1 3192:4907:1 3192:3198:1 3192:3447:1 3192:4909:1 3198:3191:1 3191:2412:1 4911:4470:1 3192:4910:1 3192:577:1 3192:2740:1	8
195	3979	-536457600	16	976:4916:1 4920:4917:1 4921:4918:1 4921:3401:1 976:4915:1 3979:4922:1 3977:3976:1 3979:4919:1 4918:481:1 3979:3977:1 976:3328:1 3979:4921:1 3977:976:1 3979:3978:1 3979:4920:1	9
196	2251	-670636800	16	2251:2263:1 4950:2250:1 2251:4956:1 2251:4953:1 2251:4950:1 2251:4958:1 2251:4946:1 4949:4947:1 2251:4949:1 2251:4955:1 2251:4951:1 4955:4954:1 4953:3232:1 2251:4952:1 2251:4957:1	2
197	4960	282528000	12	4960:4973:1 4970:4969:1 4970:4963:1 4973:4965:1 4963:4968:1 4961:4970:1 4964:4961:1 4965:4971:1 4960:4972:1 4960:4964:1 4971:4982:1	13
199	3059	278726400	13	3059:5019:1 3059:5018:1 3059:5016:1 5017:5005:1 3059:5004:1 3059:5020:1 5024:5013:1 3059:5023:1 5017:5024:1 3059:5021:1 5017:5022:1 3059:5017:1	19
201	5048	-1359676800	21	4291:1060:1 5058:5056:1 4291:4289:1 5058:289:1 1060:4229:1 4291:4290:1 1060:4228:1 5048:3222:1 5048:4501:1 5048:772:1 4286:5057:1 5048:4490:1 5058:5055:1 5058:1309:1 4286:5058:1 5048:4291:1 5058:4512:1 5048:1057:1 4490:4286:1 5048:1072:1	7
202	5059	520560000	20	5059:5165:1 5154:5156:1 5165:5084:1 5059:5155:1 5165:5154:1 5059:5157:1 5059:5159:1 5059:5151:1 5155:5163:1 5059:5152:1 5059:5150:1 5059:5164:1 5059:5149:1 5059:5166:1 5059:5153:1 5155:5160:1 5059:5162:1 5059:5161:1 5059:5085:1	91
206	5221	-1291161600	12	2206:3154:1 2206:5243:1 5243:5242:1 3428:5244:1 5221:5245:1 289:285:1 5221:5246:1 854:3428:1 5221:2206:1 5221:854:1 5221:289:1	7
208	1067	-1370217600	29	1060:3469:1 1067:5257:1 1067:4490:1 1067:4500:1 1067:5251:1 1067:5259:1 4500:1312:1 1067:4233:1 1067:1057:1 5250:5261:1 1282:1075:1 1066:4229:1 1058:1060:1 1067:5255:1 1067:2238:1 1067:5222:1 5257:4225:1 4500:4501:1 1067:1066:1 1067:4232:1 1067:1058:1 1067:4300:1 1067:5260:1 1067:4290:1 1067:1282:1 1067:5250:1 1067:5258:1 4501:4456:1	8
209	5262	-47433600	47	5273:5293:1 5303:5290:1 5262:5392:1 5291:5320:1 5299:5270:1 5262:5321:1 5262:5300:1 5299:5347:1 5262:5294:1 5262:5295:1 5262:5273:1 5295:5319:1 5305:5390:1 5303:5359:1 5262:5266:1 5297:5322:1 5389:5360:1 5300:5380:1 5299:5297:1 5262:3723:1 5262:5381:1 5262:5346:1 5381:5303:1 5381:3697:1 5265:5361:1 5262:5388:1 5388:5264:1 5271:5272:1 3697:4602:1 5262:5296:1 5291:5317:1 5293:5366:1 5262:5267:1 527…	177
210	3472	-1330732800	13	3472:5494:1 5499:5496:1 3472:5498:1 3472:5499:1 3472:5501:1 5500:5493:1 3472:5497:1 3472:5489:1 5496:585:1 5499:4510:1 5489:5500:1 3472:3473:1	4
213	5533	-665366400	23	5540:5541:1 5551:5550:1 5547:5539:1 5533:5552:1 5544:5546:1 5544:5554:1 5533:5544:1 5544:5543:1 5547:5548:1 5549:5537:1 5553:5542:1 3491:5536:1 5544:5553:1 5554:5549:1 5533:5551:1 5533:5547:1 5546:5540:1 5542:5545:1 5540:3498:1 5533:3491:1 5544:1830:1	7
215	2751	-1253318400	28	2308:539:1 2751:2326:1 1243:1239:1 2326:2311:1 2744:548:1 2324:2746:1 1242:2302:1 1240:1242:1 2751:2752:1 2751:5560:1 2751:5562:1 2751:2322:1 1240:1243:1 2744:551:1 2326:543:1 2751:2848:1 2746:1245:1 2311:2320:1 2311:2748:1 1245:2308:1 2751:3628:1 1245:542:1 1242:4471:1 2748:2744:1 2746:1240:1 2751:2324:1 2752:2753:1	3
216	5572	-461808000	16	5572:5584:1 5572:5579:1 5572:5626:1 5579:5574:1 5581:5613:1 5572:5594:1 5573:5576:1 5580:5577:1 5596:5573:1 5584:5578:1 5572:5581:1 5572:5596:1 5584:5580:1 5578:5615:1 5573:5575:1	41
217	3359	-1240099200	12	3690:3744:1 549:342:1 549:5631:1 549:5630:1 4766:3690:1 1975:549:1 3359:5560:1 4766:5629:1 3359:4766:1 3690:1975:1 3359:583:1	1
218	5637	-1346630400	13	5637:3652:1 5637:5641:1 3661:4205:1 3661:4204:1 5637:4201:1 5637:3661:1 5637:2699:1 3587:3632:1 3661:3662:1 4505:3587:1 5637:4505:1 5637:5640:1	2
219	393	-1145404800	12	328:394:1 393:328:1 393:337:1 393:5643:1 393:374:1 337:334:1 393:5644:1 393:3216:1 393:5642:1 536:513:1 393:536:1	2
220	5645	-109987200	11	5645:1487:1 5649:5648:1 5645:5661:1 5645:5649:1 5645:1453:1 5649:5647:1 5645:1451:1 1448:5646:1 5645:1448:1 5645:5651:1	15
221	3696	86745600	135	5847:5888:1 3696:5723:1 3696:5789:1 5718:5775:1 3696:5765:1 3696:5945:1 5704:5778:1 3696:5726:1 5715:5761:1 3696:3914:1 3696:5801:1 5847:5835:1 3696:5762:1 3696:3694:1 3696:5767:1 5788:5741:1 3696:5755:1 5794:5887:1 5724:5707:1 5802:5871:1 5704:5846:1 5726:5894:1 5836:5739:1 3696:5704:1 3696:5763:1 3696:5725:1 5802:3733:1 5891:3916:1 5743:5881:1 5767:5764:1 3696:5784:1 5704:4678:1 3696:5752:1 580…	134
222	5954	-532569600	35	5975:5966:1 5954:5978:1 5990:5980:1 5954:5979:1 5954:5977:1 5980:5964:1 5993:5983:1 5954:5988:1 5970:5958:1 5993:5986:1 5954:5987:1 5981:5971:1 5961:5997:1 5954:5981:1 5954:5985:1 5971:5965:1 5977:5984:1 5954:5959:1 5954:5973:1 5954:5989:1 5954:5992:1 5954:5993:1 5990:5967:1 5954:5990:1 5954:5968:1 5984:5969:1 5986:5970:1 5961:5962:1 5954:5991:1 5968:5963:1 5954:5974:1 5954:5961:1 5954:5982:1 598…	29
223	3184	-1222992000	10	3184:2876:1 3184:1311:1 3184:6017:1 3184:3744:1 3184:3185:1 3184:1983:1 3185:585:1 3744:342:1 3184:847:1	3
225	6056	-125712000	10	6063:6066:1 6056:6065:1 6056:6062:1 6062:6058:1 6056:6063:1 6061:6059:1 6063:6057:1 6063:6061:1 6062:6060:1	2
227	2752	-1221782400	22	2752:543:1 555:576:1 1244:1239:1 542:557:1 2750:2748:1 2744:548:1 2752:2750:1 1240:1242:1 1243:1244:1 555:539:1 1240:1243:1 2311:2746:1 2746:1245:1 2752:2311:1 1240:555:1 1245:542:1 2748:2744:1 2746:1240:1 2752:1379:1 555:4471:1 2752:2753:1	1
228	1527	-576028800	10	1527:6080:1 1527:6090:1 6093:2596:1 2596:6089:1 6093:6085:1 1527:6086:1 6093:6091:1 1527:6093:1 1527:6092:1	36
229	4221	-1199232000	31	4221:6137:1 4221:6140:1 2180:1307:1 6150:4298:1 4298:6143:1 4221:2177:1 4221:6138:1 4221:6135:1 4298:6123:1 5638:6144:1 4221:6147:1 6149:6148:1 6148:6133:1 4221:5638:1 4221:6150:1 4221:4223:1 4221:5560:1 4221:6142:1 4221:1975:1 4221:6146:1 4221:6149:1 4221:6141:1 4221:6145:1 4221:548:1 6149:4220:1 4221:6139:1 4221:2180:1 4221:6136:1 4221:6134:1 4298:4504:1	15
230	5256	-1205971200	16	5256:6163:1 6160:6155:1 5256:6158:1 5638:6144:1 5256:6160:1 5256:6164:1 6151:6157:1 6152:6162:1 6164:6165:1 6163:5638:1 6144:6159:1 6163:6156:1 6156:6151:1 6156:6161:1 6160:6152:1	3
231	4300	-1242777600	11	4300:4294:1 4300:6172:1 4300:6167:1 4300:6169:1 4300:6139:1 4300:4220:1 4300:284:1 4294:6168:1 4300:6170:1 4294:4298:1	1
232	4507	-1351900800	15	4507:6173:1 6179:6180:1 4509:6174:1 6173:6177:1 6173:4511:1 4507:6176:1 4507:1340:1 4507:5501:1 6173:6175:1 4507:6179:1 6180:4509:1 4507:4508:1 6180:6178:1 6179:4229:1	1
233	6181	-1312329600	18	6181:4509:1 6181:3476:1 6187:6186:1 6189:6182:1 6181:6188:1 6181:1060:1 6181:772:1 1060:4227:1 6181:3453:1 6181:3633:1 6181:6192:1 6191:6187:1 6181:6189:1 6181:6185:1 4509:6190:1 6185:585:1 6190:6191:1	3
234	6193	-1370217600	20	6193:4198:1 6206:6205:1 3661:4204:1 6200:770:1 3587:3637:1 4284:4291:1 779:6202:1 3634:6201:1 768:779:1 443:4284:1 6193:443:1 6206:6203:1 6206:3661:1 6193:6206:1 3634:6200:1 6203:3587:1 6193:768:1 3637:3634:1 6193:3666:1	7
236	770	-1222992000	44	5203:6281:1 5203:5197:1 5204:6275:1 5203:6237:1 5204:5203:1 3870:3864:1 770:6287:1 5204:5196:1 770:6283:1 770:6291:1 6280:5052:1 6236:1073:1 6284:6271:1 770:6273:1 770:3870:1 5196:6272:1 3870:5635:1 6275:6289:1 770:6238:1 5197:6274:1 770:6241:1 6276:6249:1 6276:6240:1 770:5204:1 6199:6288:1 770:6279:1 770:6280:1 770:6199:1 1073:6284:1 6286:6277:1 6286:3867:1 770:6282:1 6274:6247:1 5204:5195:1 770…	35
237	3634	-1286064000	28	3634:6331:1 3634:5638:1 6333:6311:1 3634:6335:1 6310:6309:1 6332:6330:1 3634:6325:1 6331:6139:1 6333:6310:1 6330:6326:1 4294:6146:1 6311:6328:1 3634:6336:1 6310:6332:1 6326:6312:1 6326:6337:1 3634:6201:1 3634:6334:1 3634:4287:1 772:4300:1 3634:6200:1 3634:6333:1 3634:772:1 3634:6150:1 6150:6143:1 4287:4294:1 6328:6324:1	22
238	6206	-1354320000	12	6206:6205:1 6203:6343:1 6200:770:1 3587:3637:1 770:6199:1 6206:6203:1 6206:3661:1 3634:6200:1 6203:3587:1 6206:4291:1 3637:3634:1	5
239	3637	-1307059200	14	6201:6311:1 4290:6336:1 3634:6150:1 3634:6330:1 3637:4290:1 6352:6201:1 3637:6353:1 3637:3634:1 3634:6200:1 6344:6328:1 6311:6344:1 3637:4205:1 3637:6352:1	19
241	4511	-1315008000	10	4509:6174:1 6420:585:1 4511:4509:1 4509:6420:1 4511:1418:1 6419:6416:1 4511:6419:1 4511:6417:1 4511:3453:1	1
244	4286	-1307059200	14	4286:3221:1 4286:6441:1 4286:6439:1 6438:6440:1 4286:5057:1 5058:5055:1 4285:6438:1 4286:5058:1 4286:6442:1 4286:6163:1 6163:6161:1 4286:4285:1 4286:6336:1	4
248	6530	-114825600	16	6530:6532:1 6536:6540:1 6539:6538:1 6530:6534:1 6548:6547:1 6530:6541:1 6548:6546:1 6551:6548:1 6538:6536:1 6530:6539:1 6531:6551:1 6530:6531:1 6536:6535:1 6530:6537:1 6536:6533:1	9
249	6551	8985600	24	6582:6574:1 6583:6577:1 6544:6582:1 6573:6546:1 6548:6573:1 6547:6543:1 6582:6581:1 6583:6601:1 6544:6545:1 6578:6591:1 6551:6572:1 6551:6571:1 6548:6547:1 6551:6588:1 6544:6583:1 6551:6575:1 6547:6579:1 6551:6580:1 6546:6544:1 6583:6590:1 6551:6548:1 6544:6578:1 6545:6507:1	17
251	6514	241920000	10	6618:6506:1 6514:6629:1 6627:6511:1 6514:6630:1 6509:6618:1 6511:6632:1 6514:6627:1 6618:6520:1 6514:6509:1	10
252	3265	-1004745600	20	3265:6645:1 3265:6655:1 6666:6651:1 6641:3459:1 3265:6641:1 3265:6656:1 3322:3316:1 3265:6664:1 3322:6646:1 3322:6654:1 3265:6657:1 6663:3318:1 3265:6649:1 6665:6666:1 6666:6640:1 3316:6663:1 6656:6665:1 3265:6662:1 6665:3322:1	14
253	3269	-1128297600	10	3269:6671:1 6673:6672:1 3269:6669:1 3269:6668:1 6673:6667:1 3269:6670:1 3459:2226:1 6667:3459:1 6669:6673:1	1
256	1430	-188956800	11	6721:6722:1 1429:6725:1 1430:1429:1 1430:1427:1 1428:6724:1 1430:1428:1 1428:6721:1 1429:6720:1 6721:6723:1 1427:6726:1	11
257	5054	-1200700800	10	6276:6740:1 5054:6280:1 5054:6241:1 6280:5052:1 6241:6276:1 5054:5049:1 5054:6741:1 1073:6284:1 6280:1073:1	1
258	5058	-1296518400	17	5058:5053:1 5058:6749:1 5058:264:1 5058:5056:1 5058:289:1 5058:6746:1 5058:5052:1 855:1978:1 5058:4512:1 6744:6748:1 5058:5055:1 5058:1309:1 1309:6744:1 5058:6747:1 5058:855:1 5058:5259:1	6
259	6765	2678400	11	6767:6775:1 6769:6773:1 6765:6768:1 6768:3715:1 6765:5388:1 6765:6771:1 6765:6772:1 5388:5407:1 6765:6769:1 6773:6767:1	4
260	4294	-1230768000	20	4294:255:1 4294:6799:1 4294:4221:1 4294:6306:1 4294:6326:1 6326:6337:1 6326:6803:1 4294:6801:1 6799:5196:1 4294:6802:1 4294:6800:1 4221:6146:1 4294:4299:1 6326:6805:1 4221:4298:1 4294:6168:1 4294:6804:1 4221:6135:1 6326:264:1	11
261	3231	-641692800	15	6881:4953:1 3231:6870:1 3232:6878:1 3233:6879:1 6877:6220:1 3233:6876:1 3233:6880:1 3227:6881:1 6879:6877:1 3231:6882:1 6881:6883:1 4953:3232:1 3231:3227:1 6881:3233:1	34
262	6450	-1117756800	14	6450:6921:1 2772:2773:1 6450:6922:1 6921:6929:1 6450:6932:1 6450:6923:1 2778:6926:1 6922:6928:1 6450:6930:1 6922:2778:1 6450:6920:1 6450:268:1 6923:2772:1	8
263	6173	-1320278400	10	6175:6942:1 4509:6174:1 6173:4511:1 6173:6177:1 4511:4509:1 6935:3223:1 6173:6175:1 6942:6935:1 6173:6941:1	8
264	4285	-1254528000	14	4285:5256:1 4285:6802:1 5256:6160:1 6947:6948:1 4285:6944:1 4285:6196:1 6438:6440:1 4285:6946:1 4285:6438:1 4285:6947:1 6438:585:1 6944:6943:1	5
267	6986	181353600	13	6986:6987:1 6994:6990:1 6991:6967:1 6991:6989:1 6993:6995:1 6986:6993:1 6986:6994:1 6991:6992:1 6988:6991:1 6994:2974:1 6986:6988:1 2974:2981:1	8
272	7053	-1163721600	10	7053:7056:1 2862:7060:1 7053:7059:1 7053:2867:1 7053:7057:1 7053:7058:1 7053:3362:1 7053:7055:1 2867:2862:1	1
273	7062	459993600	11	7062:7076:1 7073:7070:1 7070:7071:1 7062:7073:1 7062:7075:1 7075:7066:1 7076:7072:1 7068:7067:1 7072:7068:1 7073:7069:1	5
274	7085	173318400	13	7085:7114:1 7110:7106:1 7111:7107:1 7085:7092:1 7085:7105:1 7085:7108:1 7091:7087:1 7085:7093:1 7111:7091:1 7110:7109:1 7091:7110:1 7085:7111:1	25
275	7124	461376000	10	7124:7132:1 7132:7133:1 7131:7070:1 7133:7131:1 7125:7130:1 7133:7125:1 7132:7127:1 7127:7126:1 7124:7129:1	2
276	7135	446947200	21	7070:7071:1 7135:7147:1 7142:7141:1 7135:7139:1 7132:7133:1 7147:7146:1 7131:7070:1 7135:7143:1 7135:7145:1 7145:7132:1 7133:7131:1 7135:7136:1 7133:7125:1 7125:7130:1 7132:7127:1 7127:7126:1 7135:7142:1 7140:7144:1 7136:7062:1 7135:7140:1	5
277	7149	442972800	20	7149:7124:1 7156:7125:1 7147:7160:1 7149:7157:1 7147:7146:1 7153:7145:1 7149:7135:1 7145:7132:1 7135:7143:1 7127:7155:1 7153:7156:1 7152:7140:1 7125:7130:1 7132:7127:1 7127:7126:1 7152:7147:1 7149:7152:1 7140:7144:1 7149:7153:1	7
278	7153	456105600	10	7153:7163:1 7168:7167:1 7145:7168:1 7169:7164:1 7153:7145:1 7153:7156:1 7153:7169:1 7153:7165:1 7168:7162:1	2
279	7170	373420800	10	7170:7191:1 7170:7171:1 7170:7172:1 7173:7181:1 7171:7182:1 7170:7180:1 7170:7174:1 7171:7177:1 7170:7173:1	16
280	7193	319420800	18	7195:7204:1 7206:7172:1 7195:7149:1 7195:7197:1 7197:7194:1 7206:7205:1 7195:7196:1 7193:7195:1 7149:7153:1 7149:7135:1 7204:7206:1 7193:7200:1 7135:7136:1 7195:7201:1 7195:7199:1 7135:7140:1 7195:7198:1	14
281	7127	500860800	11	7125:7128:1 7127:7243:1 7127:7131:1 7131:7070:1 7131:7155:1 7126:7069:1 7127:7125:1 7127:7072:1 7127:7126:1 7127:7240:1	5
282	7167	602726400	11	7074:7065:1 7167:7074:1 7167:7271:1 7271:7225:1 7167:7161:1 7167:7265:1 7225:7203:1 7271:7226:1 7225:7266:1 7167:7270:1	13
283	7129	602726400	10	7279:7203:1 7271:7225:1 7277:7276:1 7225:7279:1 7129:7277:1 7129:7074:1 7129:7271:1 7129:7265:1 7271:7226:1	15
284	7286	-747014400	14	3412:7301:1 3412:7296:1 7286:7303:1 7301:3673:1 7286:5240:1 3673:3674:1 7301:3675:1 7302:7300:1 3430:828:1 7303:7302:1 7303:3412:1 7286:3430:1 3675:7299:1	30
287	3753	-1278201600	13	853:582:1 853:1308:1 853:3749:1 1981:1974:1 3749:1064:1 853:855:1 3753:853:1 855:3750:1 582:3184:1 3750:1065:1 1974:342:1 1064:1981:1	4
289	1391	-1261094400	14	7349:7350:1 1391:7355:1 7358:7349:1 5212:7353:1 7352:7358:1 7355:7352:1 7360:7356:1 1391:7361:1 1391:7354:1 7355:245:1 7350:7360:1 1391:7351:1 1391:5212:1	2
290	7362	57801600	13	7367:7365:1 7366:7363:1 7369:7364:1 7371:7368:1 7362:7370:1 7362:7371:1 7363:3918:1 7362:7372:1 7362:5866:1 7371:7369:1 7369:7367:1 7372:7366:1	1
291	2036	-1150761600	15	2036:2573:1 2036:2411:1 7374:1372:1 2036:2075:1 2411:2070:1 2036:2062:1 2036:7373:1 2036:2068:1 2075:2567:1 2036:817:1 2067:1346:1 2411:7374:1 2036:2419:1 2075:2067:1	2
293	7400	-1336003200	14	7400:7403:1 7400:2702:1 3612:2704:1 7403:3612:1 7404:2706:1 7402:7014:1 2706:1490:1 7402:585:1 2702:7404:1 7400:7401:1 7400:1300:1 7404:7402:1 7400:7046:1	1
294	1033	-15897600	77	7470:5264:1 1033:7463:1 1033:7447:1 7455:2599:1 7471:3696:1 7449:7453:1 1033:7464:1 1033:7479:1 7512:7510:1 7452:7526:1 7460:7490:1 1033:7537:1 1033:7458:1 7503:7487:1 1033:7504:1 1033:7511:1 7448:7493:1 7461:7473:1 7473:7509:1 7466:2839:1 7464:7528:1 7454:7448:1 7526:7500:1 7466:7451:1 1033:7467:1 1033:7512:1 7461:7466:1 7466:7459:1 7465:7484:1 1033:7486:1 7512:7508:1 7460:7523:1 1033:7461:1 103…	41
295	6962	-1241308800	11	816:824:1 816:821:1 7541:6966:1 293:816:1 816:281:1 6962:269:1 6962:5697:1 6966:293:1 816:823:1 6962:7541:1	6
296	1226	-599616000	18	1225:7543:1 2816:2818:1 2818:1225:1 1225:1224:1 1226:7549:1 1226:7547:1 1226:7542:1 1226:7546:1 1226:7550:1 1225:7544:1 2816:7548:1 1225:7545:1 1226:3884:1 1226:7551:1 2818:2815:1 1226:2816:1 1226:6233:1	3
297	281	-1104537600	12	277:627:1 280:277:1 281:268:1 281:1347:1 275:1344:1 280:626:1 7382:275:1 1344:280:1 281:7553:1 281:7382:1 7382:6963:1	3
300	6326	-1215129600	20	6326:7573:1 6326:6312:1 6326:7572:1 6326:7570:1 6326:4504:1 264:261:1 6326:6337:1 6326:6803:1 6326:6440:1 6308:6194:1 7574:6322:1 7570:7574:1 7573:264:1 6326:6135:1 6326:1238:1 6326:6805:1 6312:6308:1 6337:7571:1 6312:7575:1	8
301	7413	-1251936000	10	7593:7591:1 7586:2882:1 7593:606:1 384:7590:1 7413:7592:1 7591:384:1 384:385:1 7592:7593:1 7592:7586:1	4
305	4308	-3888000	26	7657:7671:1 4308:4314:1 7653:4311:1 4308:7652:1 7648:7670:1 7660:7649:1 4314:4313:1 7631:7665:1 4308:7653:1 7670:7659:1 7655:7661:1 7651:7657:1 7659:7645:1 7670:7667:1 7659:7655:1 7631:7630:1 7645:7660:1 4314:7631:1 4314:7669:1 7668:7664:1 7669:7648:1 7653:7658:1 7631:7651:1 7645:7668:1 7661:7672:1	8
306	7673	-99100800	15	7673:7677:1 7673:7691:1 7674:7675:1 4314:4313:1 7626:7628:1 7673:7676:1 7681:7680:1 7680:7626:1 7674:4314:1 7673:7679:1 7673:7681:1 7679:7678:1 7674:7689:1 7673:7674:1	9
307	7692	360201600	22	7714:7720:1 7694:7695:1 7694:7693:1 7694:7697:1 7694:7702:1 7695:7704:1 7692:7694:1 7705:7711:1 7694:7698:1 7693:7713:1 7698:7714:1 7692:7701:1 7692:7715:1 7704:7700:1 7702:7703:1 7692:7717:1 7704:7699:1 7714:7712:1 7694:7705:1 7692:7724:1 7692:7716:1	13
308	7671	111542400	14	7671:7740:1 7735:7741:1 7671:7732:1 7671:7738:1 7671:7734:1 7671:7735:1 7739:7733:1 7735:7729:1 7739:7742:1 7671:7743:1 7671:7731:1 7734:7739:1 7735:6385:1	5
309	7738	111542400	11	7735:7741:1 7738:7745:1 7738:7732:1 7738:7735:1 7738:7746:1 7735:6385:1 7738:5475:1 7735:7729:1 7738:7739:1 7738:7671:1	3
310	4311	43113600	18	7687:7762:1 7660:7649:1 7670:7766:1 7765:7683:1 7670:7765:1 7659:7685:1 7645:7660:1 7765:7672:1 4311:7761:1 7670:7659:1 7659:7645:1 4311:7768:1 4311:7687:1 4311:7764:1 7670:7667:1 7687:7670:1 4311:2440:1	2
311	7630	43113600	19	7629:7738:1 7630:7631:1 7687:7772:1 7630:7687:1 7769:7629:1 7651:7764:1 7630:7770:1 7686:7634:1 7738:7739:1 7657:7771:1 7764:7655:1 7769:7686:1 7738:7671:1 7657:7769:1 7769:7773:1 7671:7731:1 7687:7657:1 7630:7651:1	1
312	7631	43113600	22	7764:7655:1 7769:7686:1 7738:7745:1 7687:7772:1 7631:7665:1 7651:7764:1 7777:7769:1 7769:7773:1 7631:7630:1 7686:7634:1 7738:7739:1 7629:7738:1 7631:7687:1 7657:7731:1 7631:7777:1 7769:7629:1 7631:7770:1 7655:7685:1 7631:7651:1 7657:7771:1 7687:7657:1	6
313	7779	361411200	11	7779:7697:1 7779:7780:1 7780:7712:1 7779:7704:1 7779:7720:1 7779:7786:1 7779:7715:1 7704:7700:1 7779:7701:1 7779:7781:1	9
314	6192	-1312329600	11	6192:3476:1 6191:585:1 6192:4510:1 6188:6186:1 6192:772:1 6192:7811:1 6192:4227:1 6192:4509:1 6192:6191:1 6192:6188:1	3
315	7812	-1325462400	11	7812:3364:1 7816:7814:1 7812:7815:1 7812:810:1 7812:4204:1 289:310:1 7812:7816:1 7812:2925:1 289:585:1 7816:289:1	4
316	7817	-312940800	14	7833:7832:1 7817:7836:1 7817:7826:1 7838:7819:1 7837:7833:1 7817:7834:1 7835:7828:1 7836:7827:1 7817:7838:1 7817:7835:1 7817:7818:1 7834:7831:1 7817:7837:1	35
317	5462	110332800	18	5462:7896:1 7882:7877:1 5462:7778:1 5462:7900:1 5462:7899:1 5462:7882:1 942:7878:1 5462:7891:1 5462:7881:1 7878:7893:1 7900:7894:1 5462:7898:1 7882:7879:1 5462:7902:1 7894:7897:1 7896:7895:1 7882:942:1	24
318	7916	7776000	25	7916:7983:1 7983:7937:1 7020:7930:1 7916:7931:1 7916:7964:1 7916:7936:1 7916:7965:1 7916:7938:1 7916:7963:1 7916:7932:1 7916:7939:1 7916:7941:1 7916:7918:1 7931:7924:1 7916:7953:1 7968:3759:1 7916:7968:1 7916:7020:1 7916:7966:1 7916:7940:1 7916:7933:1 7916:7925:1 7916:7934:1 7916:7935:1	48
319	7987	-636422400	11	7987:7995:1 7987:7998:1 7991:7990:1 7987:7999:1 7987:7997:1 7987:7991:1 7998:2175:1 7987:7989:1 7987:7996:1 7991:7992:1	11
320	6618	311212800	13	6618:8010:1 6618:8020:1 6520:6603:1 6618:8005:1 8010:6506:1 6618:8011:1 8005:6517:1 8012:8008:1 6618:6520:1 6618:8009:1 6618:8012:1 8005:8007:1	14
322	7816	-1304380800	10	8027:5560:1 5560:4765:1 7816:7814:1 8029:585:1 4543:289:1 7816:4543:1 7816:8029:1 7816:8027:1 7816:3629:1	3
323	8030	-17712000	12	8043:8044:1 8030:8037:1 8036:8038:1 8035:8036:1 8030:8031:1 8044:8035:1 8034:5462:1 8040:8039:1 8030:8043:1 8043:8040:1 8030:8034:1	12
324	8046	-33004800	18	8046:8052:1 8046:8055:1 8046:8051:1 8046:8065:1 8055:8050:1 8046:8058:1 8046:8053:1 8050:8057:1 8046:8048:1 8046:8054:1 8054:8056:1 8052:8047:1 8064:8059:1 8050:8060:1 8052:8049:1 8046:8063:1 8050:8064:1	4
325	6468	-107568000	10	8082:8089:1 6468:8083:1 8080:8087:1 6468:8084:1 6468:6516:1 6465:8082:1 6468:8081:1 8084:8080:1 6468:6465:1	6
326	8091	-120873600	11	8099:8098:1 8091:8097:1 8091:8092:1 8091:8094:1 8091:8096:1 8095:8150:1 8098:8095:1 8091:8099:1 8091:8148:1 8095:8093:1	55
327	8166	268876800	16	6618:8010:1 6618:6517:1 8168:8170:1 8166:8169:1 8021:6618:1 8166:8168:1 8010:6506:1 8010:8167:1 3061:6520:1 6618:8011:1 8166:3061:1 8012:8008:1 8166:8021:1 6618:8012:1 8021:8023:1	20
328	8207	47520000	11	8211:5462:1 8209:8214:1 8207:8212:1 5462:7882:1 8210:8208:1 8211:8213:1 8207:8211:1 8207:8209:1 8209:8215:1 8211:8210:1	0
329	8211	65750400	15	8211:8214:1 8211:5462:1 8211:8222:1 8223:7897:1 5462:7882:1 7900:7894:1 7882:8223:1 8211:8215:1 7900:8208:1 6403:7900:1 8211:8221:1 8211:8210:1 8211:6403:1 8221:8213:1	1
331	7882	130118400	11	7882:7877:1 7882:8249:1 7897:8032:1 8248:7897:1 7877:7895:1 7882:8223:1 7882:7879:1 8249:7894:1 7882:8248:1 7882:942:1	5
332	6547	35424000	14	6547:6543:1 6544:6550:1 6544:6574:1 6591:8277:1 6547:7881:1 8273:6591:1 6544:6552:1 6544:6545:1 6547:6579:1 6544:6578:1 6547:8278:1 6547:6544:1 6544:8273:1	11
333	6548	27475200	21	6548:6573:1 6547:6543:1 6547:6550:1 7479:6578:1 6548:8283:1 6548:6547:1 8286:8273:1 8286:6582:1 6547:7881:1 8273:6591:1 6591:8277:1 6548:6507:1 6548:8286:1 8283:7479:1 6546:6552:1 7479:8285:1 6582:6574:1 6548:6583:1 8283:8284:1 6573:6546:1	24
334	8223	193190400	12	8311:8312:1 8223:8309:1 8223:8311:1 8309:8041:1 7876:8313:1 8223:7890:1 8309:7893:1 8223:7876:1 8309:8315:1 8312:8310:1 8223:7897:1	1
335	8043	5097600	17	8043:8321:1 8211:5462:1 8043:8044:1 8043:8318:1 5462:7882:1 8317:8316:1 8043:8207:1 8207:8211:1 8043:8320:1 8211:8210:1 8040:8039:1 8211:8221:1 8043:8040:1 8043:8317:1 8043:8038:1 8221:8213:1	6
338	8529	-633830400	13	8544:8539:1 8545:8544:1 8541:8546:1 8529:8545:1 8538:3671:1 8529:2516:1 8529:8543:1 8529:8535:1 8544:8538:1 8529:8540:1 8546:8542:1 8529:8541:1	23
339	2641	-1161302400	22	8562:8579:1 8571:3269:1 8571:8577:1 8577:6670:1 6667:2860:1 3269:6667:1 8572:8571:1 2641:8575:1 2641:8562:1 8563:8576:1 8575:8568:1 2641:8564:1 2641:2218:1 8576:8567:1 2641:8573:1 8563:8572:1 2641:8563:1 8577:8578:1 8577:8566:1 2641:8570:1 2641:8574:1	6
340	6675	-1228089600	16	8580:6676:1 6675:8584:1 6675:8586:1 6675:8588:1 6675:2641:1 6675:8589:1 6675:8580:1 6675:8585:1 8575:8577:1 6676:8582:1 8585:8581:1 6675:2227:1 8584:8575:1 6675:2225:1 8586:3268:1	4
342	8605	444441600	17	8610:8655:1 8605:8610:1 6985:6982:1 8605:8645:1 8605:8656:1 8605:8641:1 8656:8653:1 6985:6980:1 8641:8652:1 8605:8640:1 8605:8651:1 8605:8608:1 8609:8654:1 8605:6968:1 6968:6985:1 8605:8609:1	41
343	8668	291772800	29	8699:8689:1 8672:8684:1 8755:8696:1 8699:8688:1 8705:8702:1 8692:8683:1 8755:8694:1 8668:8755:1 8675:8692:1 8668:8695:1 8668:8703:1 8668:8705:1 8675:8690:1 8672:8671:1 8669:8701:1 8675:8691:1 8690:8672:1 8674:8699:1 8699:8698:1 8669:8700:1 8668:8693:1 8668:8669:1 8673:8674:1 8668:8673:1 8683:8686:1 8672:8687:1 8692:8697:1 8701:8675:1	65
344	8760	78796800	41	8760:8798:1 8779:8762:1 8760:8779:1 8760:8799:1 8760:5760:1 8760:8809:1 8788:5836:1 8760:8812:1 8760:8775:1 8782:8854:1 8778:8776:1 8760:8808:1 8760:8836:1 8760:8851:1 8778:8849:1 8760:8806:1 8806:8805:1 8760:8777:1 8760:8797:1 8760:8847:1 8760:8782:1 8779:8778:1 8854:8788:1 8760:8816:1 8760:8837:1 8780:8807:1 5422:8789:1 8760:8781:1 8760:8765:1 8809:8840:1 8788:5422:1 8760:5846:1 8760:8810:1 876…	98
347	8662	-355104000	20	8662:8958:1 7837:8961:1 8662:8956:1 3984:8937:1 8662:8962:1 8662:8996:1 8662:8964:1 7837:8957:1 8662:7837:1 8662:8951:1 8961:8955:1 8662:8965:1 8662:8959:1 8662:8952:1 8662:8963:1 8662:8953:1 8662:3984:1 8662:8923:1 8959:8960:1	77
350	9036	-612835200	14	9041:9038:1 9036:9043:1 9036:1780:1 9038:9013:1 9041:9020:1 9036:9040:1 9042:9037:1 9036:1791:1 9036:1799:1 9036:3975:1 9036:9039:1 9043:9042:1 9037:9041:1	6
353	9121	116467200	13	9122:9126:1 9121:7862:1 5858:5831:1 9082:5858:1 9121:9128:1 9121:8840:1 8840:5885:1 9123:9122:1 5740:9082:1 9121:9123:1 9128:5740:1 9082:3916:1	5
354	8785	286675200	14	8785:9131:1 9107:9106:1 8785:9136:1 9136:9137:1 8785:9107:1 8785:9138:1 9107:9133:1 9107:8694:1 8831:9134:1 8785:9108:1 9136:9135:1 9136:8831:1 9108:8824:1	2
355	5739	226022400	12	5739:9145:1 5739:5872:1 8841:8832:1 9142:9143:1 8841:9142:1 5739:5879:1 9143:5821:1 8841:9141:1 9141:9140:1 5821:9139:1 5739:8841:1	4
358	7843	68256000	14	9031:7862:1 7843:9063:1 9194:7820:1 9189:7855:1 7843:9194:1 7843:9191:1 7843:9031:1 7843:9032:1 9032:9189:1 9189:7854:1 7854:9195:1 9196:7859:1 9031:9196:1	8
361	9034	57801600	10	9032:9236:1 9034:7843:1 7843:9194:1 9034:9233:1 9034:9234:1 9236:7820:1 7843:9191:1 7843:9032:1 9034:9235:1	2
363	9082	226022400	25	8668:8696:1 9263:5821:1 7852:5872:1 9082:8668:1 9082:5852:1 5852:5831:1 9263:8832:1 9082:9141:1 8915:7852:1 9082:5858:1 5821:8700:1 9263:9262:1 5831:5732:1 9082:8915:1 9082:7846:1 7852:9264:1 5858:9142:1 5852:5874:1 9082:9265:1 9082:3916:1 9127:9263:1 5852:9127:1 5874:9266:1 8700:9253:1	7
365	7851	189302400	11	7848:9002:1 9082:8915:1 8915:7852:1 4573:8998:1 9002:7846:1 7852:7861:1 4573:7848:1 7852:9264:1 7851:4573:1 7851:9082:1	14
366	7852	262828800	16	7852:6355:1 7852:8911:1 7852:8825:1 7852:9127:1 7852:5872:1 7852:7849:1 7852:9282:1 5395:8700:1 5395:9275:1 7852:9264:1 7852:8852:1 7852:7861:1 9264:5395:1 5395:9283:1 9275:9001:1	10
367	5858	244512000	16	5858:8852:1 9127:9263:1 9263:5821:1 9142:9143:1 5858:5874:1 8700:9253:1 5858:5831:1 5858:5872:1 5858:9127:1 5874:9266:1 5821:8700:1 5831:5732:1 5858:9142:1 5872:5395:1 5858:9270:1	2
368	9284	239241600	40	9308:9291:1 9310:9306:1 8755:8696:1 9286:9314:1 9348:9104:1 9284:9292:1 9284:4647:1 9083:9222:1 9136:8755:1 8755:8694:1 9286:9096:1 9309:9348:1 9096:9083:1 9306:9296:1 8694:9349:1 9284:9290:1 9284:9307:1 9222:9138:1 9306:9312:1 9286:9305:1 9313:9302:1 9286:9289:1 9110:9308:1 9305:9347:1 9284:9311:1 9306:9313:1 9348:9286:1 9284:9310:1 9136:9298:1 8824:9300:1 9305:9299:1 9136:9137:1 9313:9136:1 928…	60
369	5872	294364800	11	5872:5708:1 8692:8697:1 5872:9268:1 5872:8755:1 5872:9269:1 8755:9079:1 5395:8700:1 5872:9360:1 5872:5395:1 5872:8692:1	25
370	5422	218246400	13	5422:9372:1 5422:8829:1 5422:8848:1 5422:9135:1 5422:5739:1 5422:9378:1 5422:9379:1 9135:8826:1 8789:8841:1 5422:9101:1 5422:9380:1 5422:8789:1	6
373	7862	178761600	10	7862:9411:1 7862:7857:1 7862:8805:1 7862:9284:1 7862:9171:1 7862:7851:1 9096:9083:1 7857:9193:1 9284:9096:1	6
374	4480	-1243987200	10	4480:2076:1 1031:361:1 4480:4481:1 392:288:1 3542:1031:1 4480:367:1 4480:515:1 4480:3542:1 4480:392:1	2
375	6182	-1249257600	13	9427:9419:1 9427:9423:1 6182:9425:1 6419:6416:1 6182:9422:1 6182:9424:1 6182:5496:1 9425:9421:1 9421:9427:1 6182:9426:1 9426:585:1 6182:6419:1	4
376	3547	315532800	41	9463:4777:1 3547:9475:1 9457:9555:1 3547:9444:1 9473:9455:1 3547:4810:1 9470:9458:1 9471:9445:1 3547:4902:1 3547:4749:1 3547:9470:1 4810:9462:1 3547:4547:1 9444:9466:1 3547:9473:1 9553:9472:1 9475:9474:1 9476:9456:1 4777:9468:1 4749:4620:1 3547:9461:1 9466:6361:1 3547:3569:1 9465:9457:1 3547:9557:1 3547:4858:1 3547:9459:1 3547:9553:1 3547:9460:1 9473:9476:1 4547:9454:1 3547:9464:1 3547:9465:1 477…	95
377	3549	55123200	17	9568:9585:1 9579:9569:1 3549:9587:1 3549:9568:1 3549:4806:1 3549:9571:1 9568:9584:1 3549:9580:1 9564:9566:1 4768:9564:1 9566:9579:1 3549:9570:1 9566:9583:1 3549:9567:1 9568:4768:1 9564:9588:1	24
381	4773	-76032000	13	9594:4781:1 4772:4771:1 4773:4774:1 4773:2535:1 4773:9658:1 4781:4779:1 4773:9659:1 4773:3548:1 4774:4770:1 4781:3549:1 4773:4772:1 4774:9594:1	18
382	9660	-104544000	10	9660:9071:1 9649:9651:1 9660:9661:1 2829:9652:1 9660:2829:1 9651:9650:1 9662:9649:1 9660:9662:1 9660:9641:1	3
384	4781	23587200	11	4781:9675:1 4779:9568:1 4781:9676:1 9564:9673:1 4781:9674:1 4781:2561:1 4768:9564:1 4781:3549:1 9568:4768:1 4781:4779:1	16
385	9689	-477446400	19	9689:9703:1 9697:9738:1 9705:9694:1 9689:9706:1 9689:9696:1 9717:6699:1 9707:9705:1 9689:9698:1 9689:9702:1 9689:9707:1 9707:9691:1 9706:9717:1 9717:9695:1 9696:9697:1 6699:9739:1 9739:9690:1 9717:9693:1 9738:9740:1	42
386	9814	-1213920000	13	2871:2878:1 368:2871:1 7012:9815:1 9814:7012:1 9426:5492:1 2871:578:1 9814:9426:1 9814:9817:1 9815:2696:1 9817:1490:1 9814:9816:1 2696:368:1	0
388	2299	-1309737600	15	2299:2293:1 3378:3379:1 2299:9840:1 3381:2298:1 3380:3382:1 9840:9839:1 3378:3375:1 2299:3373:1 3382:3378:1 3381:3380:1 3373:3381:1 3380:2291:1 3378:3376:1 3380:3383:1	2
389	6374	103680000	16	6374:9886:1 6374:9881:1 6374:9888:1 6383:9884:1 6374:7643:1 6374:9887:1 6374:9890:1 9885:9889:1 6374:9882:1 6374:9885:1 6374:5480:1 9886:9857:1 6374:6383:1 6374:7733:1 6374:9891:1	116
390	6186	-1158624000	26	6186:9999:1 6920:2772:1 2782:6949:1 6920:9993:1 6186:3895:1 3896:9991:1 10002:9994:1 6186:10001:1 6186:9971:1 2772:2782:1 6186:3896:1 6186:10002:1 3895:3897:1 9996:10000:1 10000:9973:1 10003:9996:1 3895:9992:1 6186:9997:1 6186:10004:1 3895:9995:1 6186:10003:1 10002:9998:1 9995:10005:1 3897:2777:1 6186:6920:1	23
391	6187	-1224460800	12	10013:10011:1 6187:10013:1 10009:10006:1 10010:10007:1 6187:10012:1 10011:4019:1 6187:10014:1 6186:10002:1 10011:10009:1 10014:10010:1 10006:6186:1	2
392	6188	-1263772800	13	6188:10015:1 6188:6947:1 6947:6948:1 6188:10018:1 6186:9971:1 6186:10004:1 10004:10010:1 6947:10017:1 10016:6186:1 10015:6187:1 6947:585:1 10017:10016:1	3
393	6189	-1266364800	41	6189:6824:1 10053:10051:1 10048:10046:1 6832:6741:1 10049:4298:1 6189:10056:1 5639:6184:1 10049:10058:1 10039:10045:1 9421:10048:1 6189:10026:1 10058:10039:1 4293:5640:1 10039:5639:1 6189:3630:1 6189:6454:1 10056:3475:1 9425:10049:1 3626:6832:1 6191:4293:1 6182:9425:1 4293:6187:1 10058:9421:1 9421:9427:1 10048:9998:1 4293:10053:1 6189:10057:1 6189:6182:1 10057:10022:1 10054:3626:1 6189:10017:1 61…	30
394	6190	-1259625600	10	6190:10060:1 6190:10012:1 10060:585:1 6191:4293:1 6190:10046:1 6191:9425:1 9425:9421:1 4293:5640:1 6190:6191:1	3
395	6191	-1249257600	18	6184:9422:1 5495:5492:1 9425:10049:1 6191:4293:1 10049:4298:1 6191:9426:1 6191:9425:1 4293:6187:1 10004:10010:1 6191:10004:1 9426:10002:1 9426:5495:1 9421:6184:1 10049:9421:1 6191:9424:1 9426:585:1 6191:2236:1	1
396	7436	47174400	12	7436:10114:1 10089:10090:1 7436:10118:1 7436:10093:1 10090:10091:1 7436:10111:1 7436:10092:1 10112:10110:1 7436:10112:1 7436:10115:1 7436:10089:1	22
397	10119	-331516800	12	10119:10120:1 10119:10125:1 10119:10127:1 10119:10122:1 10119:10130:1 10119:10129:1 10119:10133:1 10119:10132:1 10128:10126:1 10119:10131:1 10131:10128:1	4
398	10135	-523411200	10	10135:10143:1 10142:10139:1 10135:10144:1 10143:10141:1 10135:10137:1 10137:10140:1 10144:10142:1 10137:10136:1 10136:10138:1	3
399	3380	-1276992000	12	10171:3382:1 10172:3379:1 3378:10172:1 2291:3377:1 3379:10173:1 3382:3378:1 3380:10171:1 10173:10170:1 3380:2291:1 10170:3375:1 3380:3383:1	0
400	10174	-410227200	16	10174:10185:1 52:10179:1 10174:10181:1 10174:55:1 10177:10187:1 10174:10180:1 10175:10177:1 10174:5525:1 10180:10176:1 10181:709:1 10174:52:1 10174:10175:1 10177:10186:1 10177:10188:1 10177:10178:1	4
401	943	164073600	24	10208:10209:1 943:10193:1 10194:10217:1 943:10215:1 943:10228:1 943:10220:1 943:10211:1 10217:10196:1 943:6380:1 943:10195:1 943:10210:1 943:10216:1 943:10194:1 943:10218:1 933:946:1 943:10212:1 10218:10208:1 943:10219:1 10208:10226:1 943:10214:1 10210:10213:1 943:10221:1 943:933:1	16
405	10273	-583977600	12	10135:10143:1 10266:10282:1 10143:10136:1 10273:10280:1 10278:10260:1 10143:10141:1 10273:10278:1 10273:10283:1 10283:10277:1 10283:10266:1 10273:10135:1	41
406	10299	-65491200	12	10310:10303:1 10303:10312:1 10315:10310:1 10299:10304:1 10299:10311:1 10314:10316:1 10311:10313:1 10299:10314:1 10299:10301:1 10299:10318:1 10299:10315:1	13
407	10323	446947200	11	10323:10330:1 10329:10346:1 10329:10344:1 10346:10343:1 10330:10348:1 10323:10331:1 10343:10342:1 10331:10329:1 10323:10327:1 10323:10326:1	16
408	10349	92016000	22	10369:10375:1 10349:10352:1 10387:10388:1 10352:10364:1 10349:10389:1 10364:10372:1 10349:10373:1 10370:10414:1 10349:10387:1 10349:10371:1 10349:10407:1 10349:10391:1 10349:10350:1 10349:10368:1 10370:10351:1 10370:10369:1 10349:10390:1 10371:10370:1 10349:10365:1 10407:10411:1 10371:10413:1	74
409	10444	291772800	11	10444:10448:1 10444:10447:1 10444:10446:1 10444:10456:1 10454:10452:1 10444:10455:1 10456:10453:1 10448:10463:1 10456:10454:1 10453:10449:1	13
410	10467	532396800	10	10467:10468:1 10471:10473:1 10478:10474:1 10471:10475:1 10478:10472:1 10470:10479:1 10468:10470:1 10467:10478:1 10478:10471:1	3
411	10480	516499200	14	10485:10483:1 10480:10467:1 10483:10484:1 10484:10482:1 10467:10470:1 10480:10487:1 10478:10485:1 10487:10486:1 10471:10473:1 10470:10479:1 10484:10472:1 10467:10478:1 10478:10471:1	3
412	10489	491443200	14	10494:10492:1 6018:6025:1 10489:10498:1 10494:10502:1 10502:10501:1 10489:10499:1 10492:6018:1 10489:10493:1 10489:10494:1 10489:10490:1 6028:6019:1 10494:10491:1 6025:6028:1	12
414	10543	-36460800	11	10546:10548:1 10543:2727:1 10544:10547:1 10549:10546:1 10543:10549:1 10543:6051:1 10549:10552:1 10543:10545:1 10545:3728:1 10543:10544:1	5
415	10554	-148435200	19	10594:10596:1 10565:10566:1 10554:10567:1 10554:10601:1 10564:10561:1 10568:10600:1 10594:10560:1 10568:10595:1 10595:10591:1 10554:10569:1 10554:10594:1 10554:10570:1 10560:10598:1 10566:10563:1 10566:10564:1 10554:10562:1 10568:10565:1 10554:10568:1	125
416	6355	354931200	18	6355:10668:1 6355:10672:1 6355:10666:1 10680:10670:1 10677:10673:1 10668:9389:1 6355:10723:1 6355:10675:1 6355:9572:1 6355:10679:1 6355:10669:1 6355:10676:1 6355:10678:1 6355:10677:1 6355:10674:1 10680:10671:1 6355:10680:1	49
417	5704	102470400	93	10765:5738:1 10770:10643:1 5704:5778:1 10759:5771:1 4682:5190:1 5704:8837:1 5704:10656:1 5778:10764:1 10656:10642:1 5778:5877:1 5794:5887:1 10746:5863:1 5704:5846:1 5704:10747:1 5885:10651:1 5704:10746:1 9128:5740:1 5704:10742:1 5704:10608:1 5704:10770:1 5842:10761:1 4598:5888:1 4598:5782:1 5704:10579:1 8788:10773:1 3920:3919:1 5704:10739:1 5876:5880:1 5848:5885:1 5704:5717:1 4598:5844:1 5704:468…	38
419	10564	-65491200	48	10626:10630:1 10654:10632:1 10654:10588:1 10593:10623:1 10564:10596:1 10625:10555:1 10590:10612:1 10558:10556:1 10564:10860:1 10625:10626:1 10879:10624:1 10564:10590:1 10564:10654:1 10880:10879:1 10858:10872:1 10564:10871:1 10564:9011:1 10560:10873:1 10558:10866:1 10564:10870:1 10632:10659:1 10603:10868:1 10556:10586:1 10564:10560:1 10584:10593:1 10623:10587:1 10866:10557:1 10561:10880:1 10560:10…	77
420	10603	78796800	74	5717:10559:1 10580:10663:1 10921:10646:1 10894:8762:1 10638:10635:1 10663:10648:1 10609:10585:1 10603:10926:1 5887:10923:1 10603:10609:1 10656:8788:1 10663:10655:1 5704:10579:1 5704:8837:1 10901:10616:1 8782:5717:1 5704:10656:1 5704:10613:1 10603:10580:1 10579:10662:1 10603:10649:1 10583:10927:1 5704:10739:1 10603:10901:1 5720:10614:1 5887:3916:1 10603:10925:1 10900:5781:1 5717:10576:1 10868:1090…	75
421	6163	-1199232000	15	5638:6144:1 6163:10950:1 6151:6157:1 6151:6162:1 6163:4298:1 6156:6161:1 6163:5638:1 6144:6159:1 6163:6156:1 2242:6145:1 6163:10952:1 6156:6151:1 6163:2242:1 2242:6826:1	5
423	5247	-1137542400	10	2063:2576:1 5247:2859:1 2063:621:1 2576:2417:1 5247:2063:1 5247:2420:1 5247:817:1 5247:819:1 2420:2419:1	1
424	976	-480124800	14	976:4916:1 10995:10994:1 3324:3328:1 976:9413:1 976:3399:1 976:3324:1 976:10995:1 10995:10996:1 976:2664:1 976:11000:1 10995:4915:1 10994:4914:1 4915:10997:1	40
426	3627	-1224460800	12	3627:11063:1 3614:3624:1 3624:3622:1 3624:6458:1 6746:3620:1 11063:3625:1 3627:3614:1 11063:6746:1 3624:3623:1 3627:11062:1 3627:7353:1	8
427	11064	-148435200	27	11083:11078:1 11064:11082:1 11083:11174:1 11075:11175:1 11083:11077:1 11078:11073:1 11064:11081:1 11078:11069:1 11081:11095:1 11078:11068:1 11082:11083:1 11083:11074:1 11064:11066:1 11064:11085:1 11095:11071:1 11085:11084:1 11084:11079:1 11064:11080:1 11073:11173:1 11082:11075:1 11078:11067:1 11076:11072:1 11064:11097:1 11083:11076:1 11066:11070:1 11064:11086:1	95
428	11184	-211939200	13	11190:11196:1 11194:11190:1 11194:11188:1 11194:11189:1 11184:11195:1 11195:11193:1 11184:11197:1 11184:11185:1 11184:11191:1 11193:11004:1 11184:11192:1 11184:11194:1	11
430	11221	-355104000	15	11253:11248:1 11221:11249:1 11289:6082:1 11221:11255:1 11289:11250:1 11221:11254:1 11253:11245:1 11253:11246:1 11221:11247:1 11221:11222:1 11221:11289:1 11255:11244:1 11253:3766:1 11289:11253:1	65
431	11300	-399859200	15	11306:11308:1 11300:11312:1 11307:11303:1 11305:11304:1 11307:11322:1 11300:11319:1 11305:11302:1 11322:11305:1 11300:11307:1 11305:11311:1 11302:11317:1 11305:11301:1 11300:11306:1 11312:11318:1	8
432	11323	-236822400	26	11323:11351:1 11342:11337:1 11350:11347:1 11349:11354:1 11323:11339:1 11334:11333:1 11323:11335:1 11349:11350:1 11323:2543:1 11340:11345:1 11343:11342:1 11351:11336:1 11323:11340:1 11323:11349:1 11323:11352:1 11351:11334:1 11323:11324:1 11323:11338:1 11323:11344:1 2543:4840:1 11323:11343:1 11323:11348:1 11352:11341:1 11323:11346:1 11323:7830:1	39
433	3693	-55296000	36	3693:11377:1 11405:9642:1 3693:11382:1 11395:4609:1 3693:11405:1 3693:11404:1 3693:4824:1 3693:11395:1 3693:11385:1 3693:11378:1 3693:11402:1 11406:10552:1 3693:11423:1 3693:4015:1 11381:11384:1 9071:11422:1 3697:4602:1 3693:3696:1 3693:3725:1 3725:3697:1 3693:11380:1 3693:3728:1 3693:11381:1 3693:11403:1 3693:11420:1 3693:11406:1 11381:9071:1 3693:11399:1 3693:11379:1 3693:11394:1 9071:11397:1 1…	50
434	1543	-591840000	41	1543:11469:1 11502:11477:1 11464:11484:1 11500:11455:1 1564:11432:1 1543:1564:1 11453:11442:1 1543:11456:1 11474:1568:1 1543:11452:1 1543:11474:1 11453:11443:1 11445:11441:1 1543:1796:1 1543:11498:1 1543:11475:1 1543:11478:1 1543:9040:1 1775:11460:1 11498:11446:1 11444:11495:1 1543:11444:1 1543:11492:1 1543:11464:1 1543:1533:1 11476:11488:1 1543:1775:1 11495:11458:1 11466:11483:1 11466:11476:1 11…	39
435	8028	-1046649600	36	8028:11572:1 8028:11576:1 11559:11526:1 11565:11563:1 8028:11562:1 8028:11532:1 11565:11560:1 11565:11569:1 1503:1960:1 8028:10036:1 11561:11573:1 11526:11579:1 11560:11533:1 10036:1503:1 8028:11571:1 8028:11561:1 10036:1502:1 11576:11565:1 8028:11577:1 1714:11531:1 11533:1714:1 8028:11570:1 8028:11575:1 11526:11578:1 11574:11557:1 11561:1901:1 8028:11568:1 11561:11574:1 11561:2591:1 1901:11558:1…	36
436	11583	-62812800	15	9071:11422:1 3726:11384:1 11381:3726:1 3726:3697:1 3726:9064:1 9064:11359:1 11381:9071:1 11583:11381:1 3726:11593:1 11583:7822:1 3697:4635:1 11583:11585:1 11593:11591:1 11583:11584:1	15
437	11597	-57628800	10	9240:9033:1 11597:11600:1 11603:9240:1 11597:9217:1 11597:11605:1 11604:11603:1 11597:11604:1 11600:11601:1 11597:11602:1	6
439	11397	97372800	18	11397:4605:1 9062:4595:1 11397:7609:1 11397:11419:1 11419:4667:1 11397:4742:1 11397:11620:1 11397:9062:1 4742:5194:1 11397:11625:1 9069:9068:1 11397:11635:1 11417:9069:1 11397:11629:1 11419:4567:1 11397:11417:1 11397:11409:1	21
440	9071	5097600	13	9071:11422:1 9062:4595:1 9071:3697:1 3697:4597:1 9071:11589:1 11397:9062:1 4595:11650:1 9071:11651:1 9064:4686:1 9071:11397:1 11651:11649:1 9071:9064:1	6
441	11652	-661478400	10	11652:11655:1 11659:11656:1 11659:11658:1 11652:11659:1 11652:7313:1 11652:11660:1 7321:11657:1 7313:7321:1 11652:11654:1	2
442	11662	-733795200	12	11662:11667:1 11665:11652:1 11666:11665:1 11662:11669:1 11662:2248:1 11662:2779:1 11662:11668:1 11668:11663:1 11662:11666:1 11668:11664:1 11664:2251:1	0
443	9059	-629942400	11	9059:8540:1 8545:8542:1 8541:11676:1 9059:11675:1 8541:2659:1 9059:8545:1 9059:8541:1 9059:11677:1 11676:8539:1 11676:8538:1	8
446	11694	-249782400	15	11695:11707:1 11707:2687:1 11694:8559:1 11707:11706:1 11707:8553:1 11694:11695:1 8559:8554:1 11695:11709:1 11718:8557:1 11709:11704:1 11707:11703:1 11695:11718:1 11694:11705:1 2687:11702:1	21
447	11720	-282787200	14	11695:11707:1 11695:11704:1 11707:2687:1 11694:8559:1 8559:8560:1 11720:11723:1 11694:11695:1 11718:8557:1 11720:11721:1 11722:8554:1 11695:11718:1 11695:11722:1 11723:11694:1	7
449	8575	-1148083200	16	8575:8568:1 11744:11750:1 8568:8577:1 8568:3269:1 8575:2228:1 6669:11747:1 8577:11745:1 11747:11744:1 3269:6669:1 8575:11746:1 8577:6677:1 11752:11751:1 8575:11749:1 8575:11748:1 11748:11752:1	3
454	6755	92016000	10	6755:6754:1 6755:11859:1 6761:6764:1 6759:6761:1 6754:6759:1 6755:11609:1 6754:9171:1 6755:9645:1 6755:11862:1	10
455	3868	-931046400	10	3868:11880:1 3868:6259:1 6259:11892:1 6296:6248:1 3868:6257:1 3868:6296:1 3868:6250:1 3868:11891:1 6257:6297:1	19
456	6253	-675907200	19	4958:11894:1 4958:11898:1 11894:4951:1 6253:11908:1 2251:4950:1 6253:11907:1 6253:11909:1 2251:4946:1 6253:11905:1 6253:11906:1 6253:11901:1 6253:2251:1 4958:11897:1 6253:11902:1 6253:11904:1 6253:11903:1 11894:11900:1 11909:4958:1	3
457	6289	-1075680000	12	11920:11922:1 6289:11917:1 6289:11921:1 6318:11919:1 6289:6318:1 6318:3868:1 6289:11916:1 6289:11912:1 6289:6268:1 6289:11915:1 6289:11920:1	11
459	11943	-104544000	12	11943:11945:1 11943:11946:1 11943:11951:1 11945:11944:1 11943:2822:1 11943:6059:1 6059:11936:1 11943:11948:1 11943:8936:1 11936:11937:1 11943:6065:1	4
460	11952	-138153600	10	11952:11943:1 6059:11938:1 6059:11939:1 11952:6063:1 11943:2822:1 6061:6059:1 6059:11936:1 11943:11944:1 6063:6061:1	5
461	10855	-1278201600	30	10855:5259:1 4512:6139:1 10855:4229:1 10855:11962:1 10855:6331:1 10855:6161:1 10855:6803:1 3224:6743:1 10855:772:1 10855:11963:1 10855:284:1 10855:11961:1 11962:6134:1 11961:6744:1 10855:1064:1 6331:4512:1 772:4292:1 10855:5049:1 10855:6455:1 6161:11957:1 10855:6336:1 10855:1309:1 10855:5056:1 10855:780:1 6744:6748:1 772:3224:1 10855:6787:1 10855:4197:1 10855:3223:1	7
462	11981	-426124800	25	5531:11996:1 11989:5525:1 11983:11985:1 11981:11989:1 11983:7422:1 5531:3341:1 11981:58:1 11998:7624:1 11981:11987:1 11986:11983:1 11981:11997:1 11981:12007:1 11982:12004:1 11982:5531:1 11983:12006:1 11998:11982:1 11998:12005:1 11997:10799:1 11981:7613:1 11981:11998:1 11996:11984:1 11981:7616:1 11986:11988:1 11998:11986:1	21
463	12020	-566870400	26	12027:12048:1 12020:12041:1 12020:12045:1 5232:12049:1 5231:5579:1 12020:12043:1 12020:12026:1 12048:11981:1 4305:12027:1 12044:12033:1 12020:12042:1 12020:12038:1 12020:12032:1 5232:12037:1 5231:5232:1 12041:12044:1 12041:5231:1 12044:12039:1 5231:12034:1 5231:12036:1 5231:4305:1 5231:12031:1 5231:12013:1 12020:12040:1 12031:12035:1	47
464	12073	-586569600	20	5231:12034:1 12041:12039:1 12073:12079:1 5231:12080:1 12073:12078:1 5231:12036:1 12020:12032:1 12035:5594:1 12020:12041:1 12073:12020:1 12073:12077:1 5231:12027:1 5231:12013:1 5231:12035:1 5231:5579:1 5232:12037:1 5231:5232:1 12041:5231:1 12020:12043:1	20
466	12094	-187747200	20	12094:12134:1 12131:12114:1 12112:12123:1 12094:12105:1 12094:12129:1 12134:12130:1 12131:12112:1 12111:12125:1 12105:12132:1 12105:12131:1 12094:12115:1 12111:12126:1 12105:12128:1 12115:12107:1 12094:12133:1 12131:5236:1 12094:12113:1 12133:12111:1 12133:12127:1	12
470	12243	-1291161600	10	12244:12246:1 12243:11789:1 12247:9828:1 7815:12244:1 12243:5259:1 12243:12245:1 12243:7815:1 12243:12247:1 12247:310:1	4
471	12265	-551145600	21	12265:12273:1 12278:12285:1 12265:12266:1 12265:12268:1 12274:12275:1 12265:12270:1 12265:12283:1 12271:12276:1 12281:12274:1 12281:12271:1 12265:6731:1 12273:12286:1 12268:12281:1 12265:12272:1 12274:12277:1 12281:12282:1 12265:12279:1 12281:12267:1 12282:12269:1 12265:12278:1	3
472	1606	-631152000	58	1606:12334:1 1606:12346:1 1606:12322:1 1606:12355:1 1606:12326:1 1576:12297:1 1597:12340:1 1606:1597:1 1606:12348:1 1606:12315:1 12353:12320:1 12319:12316:1 12358:1576:1 1606:12343:1 1836:12349:1 12342:12345:1 1597:12330:1 12336:12335:1 1606:12317:1 12358:12265:1 1606:12352:1 1606:12351:1 1606:12329:1 1597:12358:1 12312:12357:1 12343:12356:1 1606:12311:1 12313:12354:1 12346:12338:1 1606:12325:1 1…	11
474	3871	-1274313600	17	12385:12381:1 3871:3870:1 3871:6286:1 3871:12383:1 5195:5203:1 5203:6281:1 3871:6170:1 3871:12385:1 6286:5195:1 12383:5633:1 3870:3864:1 12383:6238:1 3871:5636:1 3870:6278:1 3871:12382:1 3871:568:1	5
475	3870	-1192838400	11	12388:12387:1 3870:5635:1 6278:6284:1 3870:6285:1 3864:11920:1 3870:12388:1 3864:4196:1 12388:12375:1 12375:6278:1 12388:3864:1	4
476	2923	-1098230400	11	2923:12395:1 578:836:1 2467:12396:1 12393:2467:1 12392:12394:1 2923:2924:1 2924:578:1 836:866:1 12395:12393:1 2923:12392:1	3
477	3542	-1215129600	19	361:396:1 6368:10192:1 12402:797:1 328:730:1 362:288:1 11740:1031:1 11742:361:1 3542:12401:1 6368:11742:1 3542:799:1 12402:4301:1 3542:362:1 1031:364:1 361:328:1 364:6368:1 3542:12402:1 3542:11740:1 1031:728:1	17
478	12403	-1288742400	32	12406:9427:1 12403:12407:1 6150:4298:1 9419:10043:1 6190:10046:1 12403:12411:1 6182:9426:1 4293:5640:1 6190:6191:1 9427:9419:1 12403:6966:1 12403:6189:1 4293:12406:1 6191:4293:1 6191:10049:1 12403:3747:1 12409:3629:1 10049:9421:1 9426:5495:1 12411:585:1 6189:6182:1 12403:12408:1 12409:6190:1 12403:12409:1 6191:10010:1 12403:6413:1 10049:10023:1 12403:12410:1 12407:5496:1 12403:6150:1 6182:6419:1	15
479	10049	-1204502400	19	10049:585:1 9421:12430:1 10043:5492:1 12427:12431:1 9419:10043:1 10049:12427:1 10049:10023:1 12427:6807:1 10049:10058:1 9421:12426:1 10058:9421:1 10049:4298:1 12432:10002:1 9421:12432:1 10049:9419:1 9421:6184:1 6184:9422:1 6184:4220:1	3
480	4293	-1238716800	19	4293:10053:1 10039:5639:1 10045:10044:1 4293:12406:1 5639:12435:1 4293:5495:1 12436:6716:1 6716:12434:1 10053:10058:1 4293:12436:1 4293:6187:1 10039:10045:1 5640:585:1 10058:9421:1 4293:6741:1 10058:10039:1 10045:9965:1 4293:5640:1	2
481	12409	-1267574400	13	12438:4294:1 6190:10060:1 10060:585:1 12409:4204:1 12438:12439:1 12439:12440:1 12409:12438:1 6190:5640:1 10060:4298:1 10060:3629:1 12409:6190:1 12409:6187:1	1
482	9421	-1190160000	15	9427:9423:1 10045:10044:1 9421:12430:1 9421:12446:1 9421:10045:1 6184:9965:1 9421:10048:1 9421:12447:1 9421:12432:1 9423:6807:1 9421:9427:1 10044:12445:1 9427:12426:1 10044:6184:1	1
483	12456	-383961600	12	12473:12475:1 12473:12469:1 12456:12458:1 12459:12473:1 10799:12460:1 12456:10799:1 12473:12474:1 12456:12459:1 12456:12461:1 12474:12457:1 12459:12471:1	19
484	12485	-453859200	12	12491:12489:1 12485:12492:1 12489:12490:1 12495:12487:1 12485:12486:1 12485:12498:1 12493:12494:1 12489:12493:1 12485:12491:1 12485:12495:1 12485:12488:1	20
485	6434	-537926400	13	10972:10954:1 6434:10975:1 6434:10971:1 6434:6219:1 6434:6435:1 6219:10972:1 10972:6214:1 10954:6211:1 10971:6218:1 6434:21:1 6211:6223:1 6434:12515:1	14
486	12515	-506390400	14	7338:7334:1 10954:6211:1 12515:12520:1 12515:6214:1 6229:12519:1 12519:12523:1 6223:7338:1 12515:10954:1 12522:6229:1 6211:6223:1 12520:12522:1 12515:12524:1 12515:12521:1	4
487	12525	-622166400	20	12531:12534:1 12529:12547:1 12547:12543:1 12543:12530:1 12535:12539:1 12545:12542:1 12543:12536:1 12546:12545:1 12525:12529:1 12531:12533:1 12535:12538:1 12546:12535:1 12529:12541:1 12546:12540:1 12525:12531:1 12541:12546:1 12546:12544:1 12546:12532:1 12529:12548:1	14
488	6314	-703641600	15	9614:9615:1 12568:6207:1 12565:12566:1 6314:9614:1 2265:12564:1 12564:12567:1 6314:12562:1 12564:12563:1 12564:9601:1 9615:2265:1 6314:12568:1 6314:7321:1 6314:12565:1 9601:12560:1	10
492	12629	510192000	26	12684:12680:1 12629:12668:1 12663:12683:1 12668:12664:1 12664:12661:1 12661:12658:1 12629:12669:1 12629:12666:1 12684:12682:1 12661:12674:1 12658:12662:1 12658:12673:1 12667:12676:1 12664:12659:1 12643:12660:1 12683:12665:1 12659:12684:1 12668:12675:1 12668:12672:1 12683:12643:1 12661:12657:1 12668:12678:1 12678:12677:1 12666:12663:1 12666:12667:1	31
495	3864	-1146614400	11	12720:3869:1 3869:3865:1 3864:4196:1 3869:12722:1 3864:12720:1 12720:6289:1 12720:268:1 6289:6268:1 3864:12721:1 6289:11920:1	8
496	12723	-77846400	20	12734:12725:1 12735:3853:1 12734:12726:1 12735:12733:1 12734:12731:1 12725:12729:1 12723:12736:1 12726:12741:1 12735:12730:1 12731:12732:1 12732:12727:1 12734:12728:1 12733:12734:1 12741:12737:1 12737:12739:1 12734:12740:1 12727:7916:1 12723:12724:1 12723:12735:1	5
497	5556	-1065139200	30	12772:12769:1 12769:12761:1 1674:1671:1 12766:1503:1 12766:12764:1 1503:1524:1 1502:1686:1 5556:12771:1 12762:12767:1 1502:1545:1 5556:12747:1 5556:12773:1 1502:1728:1 12772:12760:1 12771:12768:1 5556:12772:1 5556:12770:1 5556:12774:1 1502:1693:1 1503:1708:1 12767:1674:1 12765:12762:1 5556:12746:1 12766:1502:1 5556:12745:1 1524:1723:1 5556:12766:1 12769:12765:1 5556:9968:1	27
498	7607	203644800	10	12816:12804:1 7607:7880:1 12808:12817:1 7607:12815:1 12818:12806:1 7880:12816:1 12808:12805:1 7607:12818:1 7607:12808:1	25
499	12833	-426124800	34	12852:12848:1 12848:12844:1 12833:12880:1 12850:12849:1 12849:12839:1 12833:12846:1 12858:12869:1 12848:12857:1 12876:12858:1 12845:12876:1 12834:12861:1 12838:12845:1 12833:12843:1 12845:12874:1 12833:12847:1 12834:12854:1 12842:12875:1 12833:12851:1 12852:3503:1 12849:12834:1 12842:12840:1 12833:12838:1 12833:12850:1 12833:12837:1 12849:12842:1 12858:12856:1 12833:12860:1 12834:12836:1 12840:12…	26
501	12895	18316800	33	12895:12949:1 12938:12882:1 12895:3697:1 12911:12907:1 12911:4466:1 12895:12915:1 12904:7605:1 12895:12909:1 12939:12913:1 12895:12904:1 7605:12896:1 12939:12938:1 12942:12901:1 12904:12914:1 12911:12908:1 12895:12959:1 12904:12919:1 12915:12912:1 12895:9111:1 12942:12941:1 12939:12900:1 12938:12962:1 12919:5569:1 12941:12936:1 12939:12910:1 12942:12935:1 12941:12940:1 12895:12928:1 12942:12939:1…	59
502	12913	90633600	10	12913:12965:1 12906:12971:1 12913:12967:1 12913:12906:1 12967:182:1 12965:12966:1 12913:12970:1 12913:12894:1 12913:12964:1	7
504	12942	26265600	22	12901:13032:1 12939:12913:1 12942:13033:1 7605:12896:1 12939:12938:1 13032:12907:1 12942:12901:1 12913:12966:1 12942:13031:1 12942:12941:1 12942:12914:1 12938:12962:1 12942:7605:1 12941:12936:1 12938:13036:1 12938:12905:1 12907:12894:1 12942:12935:1 12941:12940:1 12942:12939:1 12942:12919:1	12
505	10555	63072000	14	10555:10611:1 10735:13078:1 5704:5846:1 10555:13080:1 10735:10758:1 10555:13087:1 10555:5726:1 5726:8775:1 10555:13084:1 5846:5869:1 10555:13081:1 10555:5704:1 5704:10735:1	7
506	6753	-91670400	10	6753:13094:1 9641:3697:1 6753:6752:1 6753:13093:1 6753:13102:1 6753:13095:1 6753:9641:1 6753:11686:1 6753:13096:1	13
508	371	-648432000	14	371:5233:1 5233:5229:1 5229:13140:1 13143:13142:1 12073:12020:1 5233:13141:1 12020:12040:1 12020:12044:1 371:12073:1 12020:12037:1 371:13143:1 12044:12039:1 371:5228:1	39
510	1034	-134179200	51	1034:13205:1 13178:13175:1 13179:13172:1 13175:8995:1 1034:13174:1 10820:13180:1 1034:7620:1 1034:13187:1 1034:13200:1 13206:13191:1 13195:13206:1 1034:13177:1 10820:13170:1 1034:13179:1 13199:13203:1 1034:13186:1 1034:13198:1 1034:13193:1 1034:13197:1 1034:13183:1 13206:13176:1 1034:13194:1 13179:10803:1 13205:13199:1 1034:13196:1 13206:13204:1 13175:1033:1 1034:13173:1 2840:13167:1 2827:13202:1…	12
511	1225	-520819200	37	1225:12285:1 1225:1533:1 1225:13232:1 1225:13217:1 1225:2669:1 1225:13239:1 1225:11653:1 1225:5970:1 1225:13235:1 1225:7545:1 1225:13226:1 1225:13236:1 12285:13220:1 1225:13234:1 13229:7561:1 1225:13223:1 1225:13225:1 1225:13238:1 1225:7544:1 13237:13231:1 1225:6215:1 13227:13224:1 1225:13228:1 1225:13222:1 13231:13233:1 1225:13227:1 1225:13230:1 1225:1224:1 1225:13218:1 13229:13221:1 7544:13237:…	7
512	270	-694310400	29	270:13263:1 270:13259:1 13263:7557:1 270:13244:1 270:13254:1 13262:13257:1 13252:1226:1 270:13249:1 270:13258:1 270:13243:1 13242:2817:1 13242:13255:1 13262:13260:1 270:13256:1 270:13262:1 270:13250:1 7557:7559:1 1226:7551:1 13242:13251:1 270:13252:1 270:13253:1 13260:13242:1 13254:13261:1 13247:13248:1 13260:2375:1 270:13245:1 13263:13246:1 270:13247:1	6
513	271	-891561600	32	13403:6650:1 13406:3465:1 271:3308:1 271:3310:1 13406:13403:1 271:13391:1 13402:1890:1 13401:3317:1 271:13398:1 271:13409:1 271:13395:1 271:13397:1 271:13405:1 271:13407:1 271:13408:1 271:13281:1 271:3464:1 13393:13389:1 271:13388:1 271:13394:1 3317:3306:1 13401:13404:1 3464:13393:1 13409:13401:1 271:13396:1 3317:1770:1 3317:13280:1 271:13399:1 13397:13400:1 13401:13406:1 271:13402:1	152
514	272	-891561600	11	272:13423:1 272:13425:1 272:13424:1 272:1647:1 272:1365:1 272:13422:1 272:6449:1 272:4295:1 272:13415:1 272:623:1	16
515	278	-972000000	21	13452:13445:1 1230:2776:1 2781:9972:1 2781:13444:1 13450:13448:1 13452:13451:1 13453:13433:1 1230:13446:1 1230:13447:1 13446:9988:1 2781:9990:1 278:13452:1 2781:13454:1 278:13450:1 13452:2781:1 2781:1230:1 2781:13455:1 1230:13449:1 2781:13453:1 2776:13443:1	25
516	7554	-1062547200	11	7554:13469:1 7554:13472:1 7554:13458:1 7554:13474:1 7554:13473:1 7554:13471:1 13471:10030:1 7554:6500:1 6500:4483:1 13471:10191:1	16
517	8946	-148435200	24	13532:13531:1 8946:13537:1 8946:8664:1 8946:13536:1 13537:13095:1 13532:13542:1 9018:13529:1 13532:9018:1 8946:13533:1 8946:13528:1 8946:11701:1 8946:13538:1 13528:3692:1 8946:11717:1 8946:13534:1 8946:3693:1 13534:13543:1 13534:13535:1 13535:13532:1 3693:11420:1 3692:13530:1 8946:6061:1 3693:11379:1	69
518	13578	415238400	10	13579:13589:1 13579:13581:1 13579:13580:1 13592:13597:1 13592:13591:1 13578:13579:1 13578:13596:1 13579:13592:1 13580:13595:1	11
519	7322	-545788800	11	13658:9602:1 13658:9591:1 13436:13656:1 13644:7319:1 13656:9595:1 7322:13644:1 7322:13657:1 7322:13658:1 13644:13436:1 13644:13648:1	12
520	9606	-616896000	10	7322:9602:1 9606:9601:1 13663:13664:1 13664:6931:1 6931:7322:1 7322:13436:1 9606:9605:1 13664:9608:1 9606:13663:1	4
521	11962	-1176940800	13	11962:6146:1 6320:6329:1 11962:6160:1 11962:6320:1 11962:13666:1 13666:7574:1 6327:6321:1 6329:6346:1 11962:6134:1 7574:6322:1 6134:6327:1 6320:6155:1	3
522	13696	450835200	25	13723:13719:1 13732:13727:1 13719:13724:1 13719:13717:1 13713:13739:1 13736:13735:1 13733:13726:1 13737:13731:1 13696:13697:1 13733:13728:1 13723:13718:1 13722:13721:1 13721:13720:1 13723:13722:1 13732:13730:1 13723:13713:1 13733:13729:1 13696:13723:1 13696:13736:1 13737:13733:1 13724:13732:1 13696:13737:1 13718:13734:1 13696:13738:1	19
523	9444	431222400	13	9444:13756:1 9444:11845:1 9444:9486:1 9444:9450:1 9450:9552:1 9444:12614:1 6361:6360:1 9444:9537:1 9466:6361:1 9444:9466:1 6360:6359:1 9444:9572:1	8
524	11133	165542400	11	13778:13781:1 11133:13784:1 13777:13778:1 11133:13786:1 11133:13785:1 11133:13788:1 13787:13782:1 13782:13783:1 13786:13777:1 11133:13787:1	8
525	13800	286675200	10	13800:13815:1 13815:13801:1 13810:13811:1 13815:13814:1 13800:13805:1 13801:13812:1 13815:13813:1 13800:13804:1 13815:13810:1	6
526	13832	613008000	18	13963:13910:1 13934:13956:1 13832:13959:1 13832:13942:1 13956:13955:1 13957:13953:1 13832:13958:1 13955:13940:1 13942:13906:1 13934:13957:1 13942:13952:1 13832:13962:1 13832:13941:1 13832:13909:1 13832:13963:1 13832:13934:1 13956:13960:1	125
527	13975	561254400	13	13975:13986:1 13975:13989:1 13975:13988:1 13975:13730:1 13989:13985:1 13975:13709:1 13985:13984:1 13975:13992:1 13975:13993:1 13992:13987:1 13975:13991:1 13975:13994:1	9
528	14006	570672000	21	14034:14033:1 14034:14032:1 14032:13817:1 14006:14012:1 14029:14025:1 14006:14039:1 14040:14023:1 14006:14041:1 14006:14038:1 14006:14040:1 14006:4140:1 4138:14031:1 4138:14030:1 4138:14029:1 4140:4138:1 14006:14034:1 14033:14011:1 14023:14022:1 14033:14024:1 14006:14036:1	20
529	13813	306201600	12	13813:13814:1 14073:13801:1 13811:13803:1 13813:13810:1 13810:13811:1 14058:13812:1 14073:14058:1 14058:14059:1 14058:14057:1 13813:14073:1 14059:14069:1	15
530	2481	-377481600	11	14077:3590:1 3603:14075:1 2481:14074:1 14083:14081:1 2481:12087:1 2481:14083:1 14083:10788:1 14081:3603:1 3590:14080:1 2481:14077:1	7
531	14084	-15552000	12	14084:14087:1 14084:9233:1 14085:9098:1 14087:14089:1 14091:14090:1 14084:14092:1 14084:14086:1 14084:14094:1 14092:14091:1 14084:14085:1 14090:14088:1	3
532	10065	130118400	22	930:14099:1 14131:7895:1 10065:14128:1 941:14100:1 14130:14125:1 941:14127:1 10065:14119:1 10065:4053:1 14130:14126:1 14132:14117:1 10065:14130:1 14131:14132:1 10065:14124:1 14132:14122:1 10065:941:1 10065:14098:1 10065:14101:1 14133:14131:1 10065:10064:1 941:930:1 10065:14133:1	38
533	7839	110332800	11	7839:14146:1 7840:14147:1 7851:8998:1 7840:5194:1 7839:7840:1 7840:14148:1 7840:7853:1 7853:7851:1 7839:9091:1 7851:7848:1	10
534	944	156297600	31	7666:14153:1 944:5345:1 944:14158:1 14159:14156:1 7666:14155:1 944:7666:1 10221:14174:1 14156:5441:1 7666:10209:1 7666:10215:1 14154:14152:1 5441:14157:1 944:943:1 10221:14159:1 944:14165:1 5340:14173:1 943:10218:1 944:8215:1 5345:10221:1 14152:14167:1 14157:5340:1 14153:14154:1 7666:14164:1 943:10214:1 14155:14160:1 7666:2444:1 14159:10226:1 14159:5342:1 7666:14166:1 944:14151:1	8
538	6266	-961459200	11	6257:6301:1 6266:6318:1 11769:6258:1 6300:6297:1 3868:6257:1 6257:6300:1 6258:6244:1 6266:11769:1 11769:3868:1 6257:6197:1	4
540	14289	-1276992000	10	14289:14298:1 14289:3359:1 14289:1505:1 4766:3690:1 14289:14297:1 4766:5629:1 3359:4766:1 3690:3685:1 14289:14300:1	14
541	1769	-991526400	11	1903:14303:1 1769:1926:1 1927:14305:1 14302:1903:1 14305:14302:1 1769:1927:1 14305:14304:1 14305:1949:1 14305:1951:1 1769:14306:1	11
542	14294	-770601600	12	14310:14312:1 14314:14310:1 14314:14318:1 14309:14311:1 14308:14315:1 14308:14314:1 14294:14308:1 14310:14317:1 14309:14313:1 14310:14309:1 14294:14319:1	1
543	2092	-1053388800	11	1503:1934:1 14327:14324:1 2092:14325:1 2092:7332:1 14327:1503:1 2092:1502:1 2092:275:1 1503:1939:1 1934:14326:1 2092:14327:1	5
546	14339	-91670400	11	14339:14341:1 14339:14340:1 14339:14352:1 14344:14347:1 14339:14346:1 14344:8985:1 14339:14343:1 14340:14353:1 14344:14342:1 14339:14344:1	11
547	14355	-324950400	13	14355:14362:1 14362:14357:1 14361:14366:1 14355:14369:1 14361:14368:1 14357:14361:1 14362:14363:1 14362:14367:1 14362:14356:1 14355:14358:1 14355:14364:1 14355:14365:1	3
548	14392	-1037491200	16	6932:6478:1 6932:1714:1 6932:11575:1 6932:14414:1 14410:11569:1 14392:14408:1 14392:14410:1 14409:6932:1 14392:1502:1 14392:1503:1 14413:14411:1 14392:14412:1 6932:14413:1 14392:14409:1 14410:6921:1	18
550	14416	-228873600	13	14447:14436:1 14416:14445:1 14429:14433:1 14416:14438:1 14446:14431:1 14416:14446:1 14416:14447:1 14416:14437:1 14444:14440:1 14416:14429:1 14416:14444:1 14438:14420:1	11
551	10053	-1220400000	18	10049:585:1 10045:10044:1 10044:10005:1 10053:10051:1 10044:6184:1 10049:10023:1 10049:4298:1 9421:10045:1 10049:10058:1 10058:9421:1 9421:12447:1 9422:12445:1 6184:9965:1 10053:10049:1 6184:9422:1 12447:6807:1 10023:3471:1	3
552	5525	-331516800	12	5525:2148:1 5525:3935:1 2429:2437:1 5525:14487:1 5525:14475:1 5525:5530:1 14475:14486:1 5525:14485:1 5525:2429:1 5525:14488:1 5525:6002:1	52
553	5203	-1157241600	17	14514:14513:1 5203:14514:1 14514:14509:1 14514:14511:1 5203:14510:1 5203:6281:1 5203:6289:1 14514:14516:1 14514:5197:1 5203:6237:1 14513:14506:1 14514:775:1 14512:6636:1 5203:14515:1 5203:14512:1 14514:5202:1	9
554	14517	-1274313600	13	14529:14528:1 14529:14526:1 6187:10012:1 14530:4473:1 14517:14529:1 14529:14530:1 14530:10002:1 14529:14519:1 14528:6187:1 14530:14525:1 14528:7814:1 10012:585:1	12
555	14531	-377481600	10	14541:14537:1 14534:14539:1 14531:14533:1 14531:14540:1 14531:14541:1 14531:14542:1 14542:14532:1 14542:14534:1 14541:14538:1	2
558	14579	-23760000	15	14579:1033:1 14595:14588:1 1033:7500:1 1033:7507:1 14579:14595:1 14583:14609:1 1033:7504:1 14579:14607:1 14579:14583:1 7507:6851:1 7507:14585:1 14607:14603:1 1033:7489:1 14579:14587:1	26
559	5264	102470400	24	5264:14630:1 5403:14632:1 5264:14615:1 5264:5833:1 5264:14648:1 5264:12889:1 14624:14625:1 5308:5263:1 14632:14629:1 5264:14610:1 5264:14624:1 5264:5835:1 5264:14631:1 5263:14633:1 5264:14627:1 5264:5867:1 5264:14558:1 5264:5403:1 5264:5308:1 5264:14628:1 5264:14611:1 5867:5861:1 5264:2448:1	40
561	14702	-546998400	17	14708:14704:1 14713:14708:1 14712:14707:1 14702:2814:1 14702:14711:1 14702:2808:1 14702:14705:1 14702:14714:1 14702:14710:1 14702:14706:1 14712:14703:1 14707:2812:1 14710:14712:1 14710:14709:1 14702:14713:1 14709:13224:1	9
562	2816	-566870400	13	2816:14726:1 2816:2818:1 2818:1225:1 1225:2669:1 14694:2814:1 2815:2804:1 2816:7548:1 2815:2819:1 1225:7545:1 2816:14694:1 7548:2812:1 2818:2815:1	35
563	14737	-551145600	22	14708:14704:1 14742:2669:1 14743:14741:1 14737:2819:1 14714:14743:1 14710:14712:1 14737:14694:1 14702:14710:1 14737:14702:1 14713:14708:1 14743:14705:1 14712:14707:1 14702:14711:1 2819:14742:1 14714:14744:1 14702:14714:1 14710:14709:1 14694:2814:1 14737:14400:1 14707:2812:1 14702:14713:1	28
565	14764	-574819200	37	14798:14775:1 14764:14791:1 14764:14783:1 14764:14788:1 14714:14743:1 14794:14714:1 14714:14786:1 14710:14712:1 14794:14713:1 14794:14797:1 14743:14784:1 14764:14780:1 14764:6906:1 14743:14776:1 14702:14710:1 14764:14798:1 14783:14772:1 14764:14777:1 14798:14796:1 14737:14702:1 14786:14781:1 14713:14708:1 14743:14705:1 14780:6907:1 14798:14787:1 14714:14744:1 14764:14785:1 14798:14782:1 14798:147…	62
566	14522	-696988800	17	14522:14849:1 14522:14754:1 14843:14756:1 14402:2250:1 14848:14843:1 14522:14844:1 6933:14848:1 6933:13259:1 14843:14403:1 6933:13254:1 14522:14846:1 14848:14847:1 13259:7549:1 14843:14845:1 14754:14402:1 14522:6933:1	8
567	10821	-91670400	10	14866:14479:1 14866:14865:1 14865:14867:1 10821:14866:1 14865:14871:1 14865:10847:1 14871:7470:1 14865:14874:1 10821:14873:1	13
569	14901	-230256000	63	6466:14923:1 14901:14957:1 14938:14939:1 14901:15048:1 14956:14953:1 14939:6466:1 14934:14948:1 14901:14968:1 15049:14918:1 14901:14946:1 14968:14966:1 14901:14969:1 14950:896:1 14965:14931:1 15049:14927:1 14918:14929:1 14953:14935:1 14901:892:1 14901:14919:1 14931:14920:1 14945:14936:1 14962:14933:1 14956:14940:1 14901:14970:1 14968:14903:1 14954:14964:1 14901:14963:1 14901:14974:1 14935:14941:1…	94
570	15052	-264470400	30	15059:15057:1 15054:15065:1 15059:15086:1 15059:15063:1 15057:15082:1 15052:15059:1 15072:15070:1 15059:15058:1 15092:15074:1 15092:15072:1 15083:15076:1 15078:15092:1 15052:15084:1 15063:15054:1 15076:15078:1 15072:15073:1 15057:15083:1 15064:15080:1 15086:15071:1 15077:15066:1 15072:15088:1 15077:15079:1 15052:15053:1 15052:15081:1 15086:15077:1 15052:15069:1 15072:15075:1 15052:15085:1 15052:1…	18
571	15099	-291945600	15	15099:15105:1 15085:14423:1 15099:15064:1 15099:15101:1 15103:15102:1 15099:15100:1 15085:14421:1 15099:14422:1 15105:15104:1 15099:9699:1 15099:15085:1 15099:15103:1 15099:14426:1 15100:14416:1	6
572	15109	227750400	11	15117:15110:1 15121:15120:1 15116:15117:1 15109:15118:1 15109:15112:1 15119:15116:1 15109:15119:1 15109:15114:1 15119:15121:1 15120:15113:1	2
573	14541	-269740800	29	14541:15134:1 14901:14933:1 14541:15141:1 14901:14946:1 14541:15122:1 14541:15139:1 14541:15136:1 15137:14969:1 14541:15143:1 14541:14537:1 14541:15142:1 14958:15138:1 14958:14956:1 14541:14901:1 14901:14966:1 14541:15137:1 14541:15135:1 14541:14538:1 15138:15130:1 14947:14938:1 15141:14958:1 14538:14536:1 15138:14934:1 14901:14967:1 14541:15154:1 14541:14535:1 14901:14947:1 14541:15140:1	26
574	14588	47174400	17	7462:7444:1 14588:15170:1 1041:1043:1 7498:15168:1 14588:1041:1 14588:14725:1 1041:7498:1 14683:15167:1 15166:5654:1 1043:15165:1 14683:15157:1 14681:15156:1 1041:15166:1 14588:7462:1 7498:14683:1 14588:14681:1	12
575	7470	47174400	10	7470:14655:1 15175:15174:1 7470:5264:1 7470:14868:1 7470:14877:1 7470:15204:1 7470:15175:1 7470:15183:1 15175:15176:1	39
576	15206	-327628800	14	15214:15213:1 15207:15214:1 15052:15083:1 15215:15211:1 15214:15052:1 15207:15209:1 15212:15210:1 15207:15215:1 15213:15212:1 15206:15207:1 15214:15208:1 15083:15078:1 15052:15064:1	11
578	14867	1209600	11	14867:15262:1 15265:15268:1 14867:15265:1 15265:15264:1 14867:15261:1 15264:15260:1 15259:15266:1 14867:15259:1 14867:15258:1 15261:15267:1	2
579	15287	460166400	12	15287:15290:1 15287:15310:1 15287:15308:1 15290:15313:1 15287:15291:1 15287:15314:1 15290:15315:1 15315:15312:1 15287:15311:1 15287:15289:1 15314:15201:1	20
580	14871	39312000	13	15329:14877:1 7448:15322:1 15329:5264:1 14871:7448:1 7470:14868:1 15176:15325:1 14871:15326:1 14871:7470:1 14871:15329:1 7448:15174:1 15174:15323:1 7470:15176:1	18
588	15487	266716800	13	15496:15495:1 15489:15503:1 15503:15491:1 15487:15493:1 15503:15500:1 15489:14207:1 15487:15497:1 15487:15496:1 15495:15489:1 15487:15494:1 15495:15499:1 15495:15490:1	11
589	10228	216864000	12	14205:15508:1 15483:15335:1 10228:15475:1 15512:15509:1 15430:15429:1 10228:15512:1 10228:15483:1 15483:15427:1 15417:15430:1 10228:15417:1 10228:14205:1	10
590	4546	110332800	25	15521:5263:1 4546:15520:1 4546:11387:1 4546:9631:1 4546:5357:1 5357:15535:1 4546:15546:1 15564:15522:1 4546:15538:1 4546:15521:1 4546:15540:1 5357:15564:1 11372:15544:1 4546:10657:1 4546:11372:1 15538:7914:1 15521:15543:1 4546:15536:1 15543:15542:1 4546:15541:1 15541:11837:1 4546:11832:1 4546:11369:1 4546:10890:1	43
592	6717	-1196553600	13	9421:12430:1 15607:10006:1 6824:6716:1 6717:15607:1 10004:6824:1 6824:15609:1 6717:12406:1 6717:9421:1 6717:15603:1 6717:15608:1 15609:15606:1 10006:10004:1	3
594	1725	-983577600	23	1725:15644:1 1725:15647:1 1908:15642:1 1903:1916:1 15645:1691:1 15644:15646:1 1926:1903:1 1725:1721:1 1725:12763:1 1725:1908:1 1916:1909:1 1725:1956:1 1725:15648:1 1725:1926:1 1910:15643:1 15645:1783:1 1725:1952:1 1725:1955:1 1725:14411:1 1725:15645:1 15647:1910:1 1725:1924:1	33
595	15649	-1073001600	12	12765:1502:1 15649:10033:1 12770:12765:1 15649:15650:1 15649:15653:1 1503:1731:1 10033:1503:1 1731:1725:1 15649:12770:1 1503:1959:1 15649:15654:1	12
597	15632	-637891200	10	1750:15675:1 15674:1109:1 15671:1750:1 15632:15674:1 1750:1838:1 15632:15672:1 15632:15671:1 15671:1529:1 15674:1110:1	2
598	15683	-199929600	10	13148:15689:1 13148:15688:1 15693:15690:1 15685:15693:1 13148:15692:1 15683:15684:1 13148:15685:1 13148:15687:1 15683:13148:1	2
600	12838	-393379200	19	15725:15714:1 15726:12869:1 12838:15723:1 15726:15727:1 12838:12845:1 15723:15722:1 15718:15715:1 15713:15720:1 15718:15725:1 15727:15721:1 12838:15719:1 12838:15717:1 15725:15713:1 12838:2617:1 12838:15716:1 12838:15718:1 12838:15724:1 12838:15726:1	0
603	15829	212976000	10	15829:15871:1 15829:15843:1 15829:15840:1 15829:15845:1 15829:15846:1 15829:15841:1 15829:15844:1 15829:15847:1 15829:15830:1	37
604	10021	-1065139200	12	15898:677:1 15896:15898:1 15900:1369:1 1369:1363:1 15901:15897:1 10021:15899:1 10021:15895:1 10021:15901:1 1369:1364:1 10021:15896:1 10021:15900:1	26
606	15908	-467078400	15	15916:15914:1 15914:15909:1 15908:15916:1 15908:12417:1 15908:14077:1 15912:10799:1 15908:12087:1 15908:15924:1 15908:15913:1 15914:15911:1 15908:15910:1 15908:15912:1 15908:15915:1 15908:12036:1	83
607	14395	-528681600	92	15996:15997:1 14395:16030:1 15992:11440:1 14395:16049:1 16000:16001:1 14395:11511:1 16021:16018:1 14395:16037:1 15994:16016:1 14395:16041:1 16041:16020:1 1108:16025:1 16052:11460:1 14395:16039:1 16011:11479:1 16016:16008:1 16031:16038:1 15995:16002:1 15993:15998:1 14395:16047:1 16049:16027:1 14395:15999:1 15995:16005:1 16036:16044:1 1108:16066:1 1532:1108:1 14395:16036:1 15995:6699:1 16049:16048:…	72
610	16051	-503712000	12	16051:16177:1 16179:2615:1 16051:16179:1 16051:15995:1 16001:15987:1 15993:14851:1 16179:16045:1 16179:16180:1 16051:15993:1 15993:16001:1 15993:16003:1	3
611	16145	-528681600	15	16202:16201:1 16200:16198:1 16145:16202:1 14668:12420:1 16171:16143:1 16145:16204:1 16202:16199:1 16199:16200:1 16145:16171:1 16171:16174:1 16145:6215:1 16145:14668:1 6215:7320:1 16145:6217:1	11
612	15889	-596937600	27	15889:16216:1 16224:16132:1 15889:7427:1 15889:12540:1 15876:15888:1 15887:16220:1 15889:15884:1 15885:16225:1 16224:15876:1 15889:16224:1 16229:16218:1 15887:15874:1 15889:16228:1 16215:16219:1 16230:15885:1 15889:16226:1 16229:16230:1 15889:16229:1 16229:15887:1 16222:16221:1 15889:16215:1 16215:16213:1 15885:16222:1 16226:16217:1 15885:16223:1 15889:16227:1	31
613	10033	-1028332800	18	10033:1724:1 10033:16272:1 10033:16289:1 10033:16291:1 16292:1745:1 16273:2590:1 10033:1503:1 10033:11563:1 1696:16290:1 11572:16292:1 1926:11572:1 1724:1962:1 10033:11575:1 16272:1696:1 10033:11562:1 1962:1926:1 10033:16273:1	18
614	10036	-1040169600	25	10033:2590:1 12444:16317:1 11533:16320:1 10033:16289:1 12444:16299:1 10033:16272:1 11565:11533:1 1724:1962:1 1503:1956:1 12444:10033:1 10036:1502:1 1956:16319:1 11565:14409:1 10033:1503:1 16289:2595:1 11533:1714:1 11565:10035:1 10036:16315:1 10033:1724:1 10036:12444:1 10036:16318:1 1714:9596:1 10036:11565:1 16317:1691:1	38
615	10054	-1246665600	20	3626:6831:1 3626:585:1 3626:6161:1 10054:16363:1 10054:16349:1 10054:16364:1 10054:3187:1 10054:16365:1 10054:16366:1 10054:3627:1 10054:16371:1 10054:16370:1 10054:7433:1 10054:16367:1 10054:3626:1 10054:3636:1 10054:16369:1 10054:245:1 16349:16368:1	34
616	10056	-1246665600	17	10056:16349:1 6164:6149:1 10056:3627:1 16349:5560:1 10056:3187:1 16349:585:1 10056:16367:1 6946:6164:1 10056:6172:1 16349:3475:1 7414:6946:1 6164:16346:1 10056:10054:1 16349:16368:1 16367:10048:1 10056:7414:1	4
618	10057	-1257206400	13	10057:16384:1 16384:9828:1 10057:16382:1 10057:6946:1 10057:10054:1 10057:6148:1 10057:10022:1 10057:16383:1 10054:245:1 10057:6791:1 10057:16347:1 9828:9830:1	4
619	10058	-1198022400	11	10002:10007:1 10058:5492:1 10041:10052:1 10039:10045:1 10058:9421:1 12432:10002:1 10058:10039:1 10002:14854:1 9421:12432:1 10058:10041:1	0
620	16385	-24796800	11	16388:16390:1 16385:16388:1 16385:16389:1 16385:16399:1 16385:16396:1 16399:16401:1 16389:16405:1 16385:16402:1 16385:16403:1 16385:16404:1	12
621	16408	-214617600	12	16408:16412:1 16408:16418:1 10815:3937:1 16418:10815:1 16414:16416:1 16418:16419:1 16412:16417:1 16408:16413:1 16418:16414:1 16419:16415:1 16414:10984:1	13
622	14963	-197337600	10	14963:16430:1 16432:15123:1 14963:16435:1 16433:16436:1 16431:16434:1 14963:16432:1 14963:16433:1 14963:16431:1 14963:15132:1	13
623	16450	436492800	11	16467:16462:1 16453:16452:1 16450:16468:1 16452:16459:1 16467:16463:1 16450:16467:1 16459:16466:1 16450:16453:1 16450:16465:1 16467:16464:1	14
624	5017	394329600	12	5017:16478:1 5013:5012:1 5017:5005:1 16477:16476:1 5024:5013:1 5017:5024:1 5010:5008:1 5017:5010:1 5017:5022:1 5008:5007:1 5010:16477:1	7
627	16589	-536457600	14	16579:952:1 16588:16595:1 16589:16599:1 16589:16600:1 16589:16576:1 16589:16598:1 952:16597:1 952:16601:1 16589:16579:1 16589:16596:1 16588:16602:1 16600:16588:1 16601:16587:1	6
629	2250	-631152000	52	2250:16661:1 2250:16637:1 1529:3502:1 16640:5987:1 16676:16678:1 2250:16653:1 16640:16634:1 2250:16676:1 2250:16670:1 2250:16673:1 16651:11483:1 16659:1760:1 16667:16650:1 2250:16655:1 16660:16645:1 16678:16662:1 16659:16646:1 16640:16658:1 16657:16648:1 16679:16659:1 16638:6232:1 16641:16649:1 2250:16677:1 16671:16680:1 2250:1529:1 2250:16667:1 16641:12297:1 2250:16672:1 16672:16675:1 16641:1663…	58
631	11794	-1085011200	10	12770:16762:1 11794:16761:1 16764:16759:1 11794:16763:1 16762:1503:1 16762:1502:1 11794:16764:1 11794:12770:1 11794:16765:1	1
632	16671	-599616000	20	16671:16792:1 16803:13657:1 16671:16796:1 16671:16680:1 12565:16803:1 16671:16800:1 16671:16795:1 16804:12565:1 16671:16799:1 16671:16804:1 16671:16802:1 16671:16794:1 16671:16805:1 16800:9602:1 16803:16797:1 16671:16793:1 16798:16662:1 16671:16801:1 12565:16798:1	25
634	15833	615254400	137	15833:17042:1 15833:17105:1 17081:17064:1 15377:17126:1 15833:17039:1 17265:17043:1 15833:17109:1 15833:17071:1 15833:17312:1 15833:17112:1 15833:17267:1 15833:17142:1 15833:17271:1 17084:17040:1 15833:16508:1 17271:17248:1 15833:17308:1 15833:17041:1 15833:17141:1 15833:17049:1 15377:17134:1 15833:17211:1 17311:17309:1 15833:17057:1 15833:17044:1 15833:17243:1 17267:17098:1 15833:17161:1 15833:1…	405
635	6089	-468288000	42	17370:17369:1 15910:10799:1 17381:17380:1 6089:17367:1 16294:17368:1 6089:17383:1 17370:15913:1 17402:17356:1 17377:17372:1 17367:6079:1 17373:17393:1 17402:17401:1 16294:17362:1 16294:15910:1 6089:17378:1 17376:17363:1 17357:16063:1 17363:17375:1 17365:17402:1 17368:17365:1 17377:16294:1 17368:17376:1 6089:12087:1 17369:17359:1 16294:17361:1 6089:17385:1 6089:17357:1 17365:17358:1 17365:17381:1 …	23
636	17416	-596937600	22	12541:16262:1 17416:12031:1 17416:17438:1 17436:17435:1 13461:17433:1 17416:7429:1 17416:17436:1 17416:7428:1 17416:15886:1 17416:10802:1 16262:15880:1 10802:15908:1 17439:1135:1 17416:13461:1 17416:17429:1 17436:12542:1 17416:17439:1 17436:10801:1 16262:17434:1 17416:17437:1 7428:12541:1	167
637	16821	-1113868800	19	16821:15705:1 16821:17568:1 7554:13474:1 17568:7556:1 16821:16822:1 17566:17562:1 16822:16363:1 7554:13473:1 13473:17566:1 16363:17565:1 16363:4220:1 17565:17563:1 7556:7554:1 17566:17561:1 7554:10191:1 16822:17564:1 16821:17567:1 17566:4272:1	22
640	17580	162864000	79	17644:17626:1 17678:17657:1 17580:17648:1 17687:17652:1 17635:17643:1 17644:15497:1 17580:17638:1 17693:17687:1 17693:17663:1 17656:17645:1 17693:17676:1 17638:17683:1 17687:17667:1 17667:17662:1 17680:17635:1 14876:17591:1 17580:17693:1 17693:17627:1 17652:17658:1 17691:17629:1 17650:17678:1 17659:14876:1 17656:17642:1 17580:17656:1 17580:17691:1 17580:17586:1 17580:17588:1 17637:17684:1 17693:1…	40
641	2368	-637891200	10	17713:2787:1 17717:17719:1 2368:17718:1 17715:17713:1 17717:2337:1 17718:17717:1 17715:17716:1 2368:17714:1 17718:17715:1	21
642	17757	-1191369600	12	1976:17761:1 17757:6344:1 1976:17760:1 17759:17758:1 17761:7333:1 17757:10046:1 17757:17759:1 7333:268:1 17759:1976:1 1977:4197:1 1976:1977:1	4
644	1112	-378691200	24	17821:17814:1 1112:17784:1 17815:17811:1 17814:17804:1 1112:17821:1 1112:15918:1 1112:17817:1 17821:17785:1 1112:1211:1 1112:17820:1 17833:17823:1 1112:10133:1 1112:17824:1 1112:17827:1 1112:17822:1 17827:17828:1 1112:1170:1 1112:17819:1 1112:17833:1 1112:17818:1 17815:17816:1 1112:17815:1 1112:6082:1	33
645	17439	-588038400	12	17439:12036:1 7427:15888:1 17439:15884:1 17439:1135:1 1136:17846:1 17439:1136:1 17439:12540:1 15885:16225:1 17439:10801:1 17439:15885:1 17439:7427:1	39
646	16381	-1048118400	11	17864:11824:1 16381:11825:1 16381:15895:1 16381:17561:1 16381:17861:1 11824:1366:1 16381:17864:1 15895:17564:1 16381:11826:1 16381:17865:1	10
647	16382	-1156032000	22	17871:16821:1 7554:13474:1 17872:7554:1 7554:10191:1 17872:17565:1 17871:17872:1 13473:17566:1 17565:17563:1 16821:17568:1 17566:17562:1 17868:17561:1 7554:13473:1 16363:4220:1 17871:17870:1 16382:17867:1 17568:7556:1 16821:16822:1 16822:16363:1 16382:17871:1 17566:17868:1 17872:10021:1	26
648	16383	-1225670400	14	16369:17874:1 16346:4220:1 17875:16345:1 16383:17877:1 16383:9819:1 16383:6832:1 6832:16346:1 17875:4223:1 16383:17873:1 16383:17876:1 16383:6366:1 16369:17875:1 16383:16369:1	0
649	16384	-1249257600	10	9830:3367:1 16384:17881:1 16384:9828:1 16384:17880:1 16384:4261:1 16384:16821:1 16384:9820:1 3367:7637:1 9828:9830:1	5
650	16126	-264470400	10	16126:17888:1 16126:16121:1 16126:16128:1 17806:17884:1 17886:16117:1 16126:17886:1 16126:17887:1 17885:17806:1 16126:17885:1	9
651	17827	-353894400	11	14831:17919:1 17827:17914:1 17902:17921:1 17827:17903:1 17827:17902:1 17827:17917:1 17921:17918:1 17827:14831:1 17827:17828:1 14831:17922:1	24
652	17929	190512000	31	17929:17931:1 17929:17977:1 17929:17974:1 17991:17981:1 17935:17968:1 17983:17976:1 17929:17978:1 17929:17988:1 17971:17970:1 17929:17989:1 17987:17984:1 17991:17975:1 17929:17990:1 17929:17991:1 17936:17937:1 17968:17969:1 17987:17985:1 17937:17935:1 17929:17932:1 17929:17986:1 17987:17982:1 17971:17979:1 17929:17983:1 17975:17967:1 17929:17987:1 17931:17980:1 17975:17930:1 17982:17999:1 17929:1…	45
653	18004	-253929600	31	18004:18037:1 18032:18005:1 18004:18175:1 18045:18040:1 18004:17754:1 18039:18035:1 18080:18045:1 18175:18176:1 18004:3563:1 18173:18042:1 18004:18044:1 18004:18038:1 18037:18009:1 18042:18043:1 18176:18032:1 18175:18047:1 18042:10567:1 18037:4788:1 18080:18174:1 18004:18036:1 18004:18080:1 18004:18046:1 18043:18034:1 18176:18041:1 18040:18172:1 18047:18173:1 18032:18039:1 18004:18054:1 18004:180…	226
656	18032	-152668800	25	18035:13197:1 18032:4788:1 18039:18302:1 18032:18005:1 11338:18008:1 18039:18035:1 4788:18308:1 13197:18294:1 18008:5262:1 18033:18298:1 18307:18296:1 18039:18301:1 18032:11338:1 18039:18299:1 18300:18033:1 18032:18307:1 18032:11332:1 18298:18293:1 18300:18303:1 18032:18325:1 13197:18295:1 18032:18039:1 18032:18300:1 18308:18297:1	42
659	6954	-242092800	12	18218:18216:1 16736:18217:1 6954:18232:1 18218:14079:1 6954:18349:1 18232:18241:1 6954:18218:1 6954:14549:1 18240:16736:1 18241:18240:1 18218:6952:1	10
661	11427	-296006400	12	18364:18362:1 11427:18359:1 11427:18363:1 18365:18364:1 11427:18361:1 11427:18365:1 18366:7819:1 18363:18360:1 11429:11323:1 11427:18366:1 18360:11429:1	2
664	18455	-206668800	16	18455:18176:1 18039:18301:1 18039:18035:1 18035:13197:1 18455:18042:1 18455:18175:1 18176:18032:1 18301:18456:1 18042:10567:1 18458:18459:1 18455:18040:1 18032:18005:1 18032:18039:1 18005:8940:1 18455:18458:1	27
666	6944	-1242777600	12	15607:10046:1 10046:10042:1 16349:10017:1 6943:261:1 261:18481:1 16349:6943:1 6944:15607:1 10046:9994:1 6943:585:1 6944:16349:1 261:6160:1	10
667	2782	-1078272000	18	18483:16147:1 2782:2774:1 6926:2775:1 16147:12433:1 6949:278:1 278:1230:1 2782:18483:1 12433:1503:1 2782:2773:1 12433:6949:1 2777:6926:1 1230:18487:1 12433:11575:1 2777:18489:1 2773:2777:1 12433:1502:1 18489:18488:1	10
668	18514	404956800	20	18514:18517:1 18514:18519:1 18523:18555:1 18514:18559:1 18514:13756:1 18523:18561:1 18514:18521:1 18514:18190:1 18514:18516:1 18514:18523:1 18514:18518:1 18514:18207:1 18514:18562:1 18514:18563:1 18519:16565:1 18514:18560:1 18514:18520:1 18521:5314:1 18514:18522:1	38
670	18624	-167184000	12	18624:18631:1 18624:18633:1 18634:12082:1 18627:18625:1 18630:18628:1 18624:18629:1 18634:18632:1 18624:18626:1 18624:18630:1 18624:18627:1 18624:18634:1	9
671	18646	384998400	15	18698:18703:1 18646:18697:1 18705:18700:1 18646:18647:1 18701:18695:1 18646:18704:1 18703:18701:1 18647:18702:1 18646:18706:1 18701:18699:1 18646:18708:1 18647:18705:1 18646:18707:1 18705:18698:1	51
672	6084	-213148800	13	6084:18716:1 3348:3351:1 6084:11324:1 18720:18713:1 6084:18719:1 6084:18718:1 6084:3348:1 18720:18717:1 6084:18721:1 18714:18720:1 18720:18715:1 6084:18714:1	14
674	2746	-1209772800	13	1240:555:1 1245:542:1 1243:1239:1 2746:1240:1 1243:18734:1 555:576:1 576:2302:1 555:4471:1 555:539:1 1240:1243:1 1240:1242:1 2746:1245:1	1
675	18210	-767923200	10	18210:18764:1 18770:18760:1 18210:18763:1 18770:18761:1 18763:18770:1 18210:18768:1 18768:18771:1 18210:13386:1 18763:18762:1	4
678	3752	-1042848000	15	4214:1716:1 3752:11798:1 3752:18825:1 3752:4214:1 3752:18823:1 3752:1502:1 3752:11799:1 18828:18827:1 3752:18829:1 3752:18831:1 3752:18826:1 18828:18824:1 11799:18828:1 18825:1503:1	3
679	18832	-47088000	10	18837:18833:1 18832:18836:1 18837:18835:1 18833:18834:1 18842:18843:1 18836:18837:1 18836:18840:1 18843:18841:1 18834:18842:1	4
681	7288	-314409600	14	7288:2526:1 7288:8561:1 7288:2666:1 2526:2552:1 7288:18883:1 7288:7819:1 2526:2548:1 7288:18878:1 2526:2550:1 2552:2543:1 2526:2554:1 2666:18879:1 2552:2538:1	9
684	4799	-99705600	16	13531:14330:1 4799:10565:1 14334:4812:1 14334:3697:1 4799:10626:1 4799:14336:1 4799:18030:1 4812:14335:1 4799:13531:1 4799:18901:1 4799:14334:1 7858:9061:1 18901:7858:1 7858:18904:1 4799:18900:1	32
685	2538	-159321600	20	4786:2536:1 2538:11700:1 4800:4798:1 2538:4835:1 2528:3552:1 2538:3555:1 2538:18908:1 2538:2537:1 2538:4786:1 2538:18909:1 4798:4794:1 2536:2529:1 2538:3554:1 4786:2535:1 2536:4793:1 2538:4838:1 4786:4800:1 2538:3565:1 3554:2528:1	23
687	2543	-167184000	23	2533:4791:1 18926:18925:1 4800:11585:1 18923:4792:1 4786:2533:1 4795:18923:1 4840:18927:1 2543:4818:1 4840:4800:1 2543:4786:1 4818:4772:1 4800:4795:1 2543:4835:1 2543:4826:1 2543:4840:1 2543:18926:1 4800:4798:1 4794:18922:1 11585:18924:1 4786:2529:1 4840:4796:1 4798:4794:1	11
688	18941	115689600	23	18968:18963:1 18941:18967:1 18969:18964:1 18964:18962:1 4783:18968:1 18972:18973:1 18941:18972:1 18941:4789:1 18972:7820:1 18941:18944:1 18941:4783:1 18941:5190:1 18974:4878:1 18962:9070:1 18964:18965:1 18972:18974:1 4878:4892:1 18973:18966:1 18973:18969:1 18973:18940:1 4783:18961:1 18940:18960:1	27
690	14334	31536000	19	4603:18999:1 14334:4812:1 14334:3697:1 19001:8973:1 3697:3724:1 19001:14337:1 4812:14335:1 3697:4602:1 14334:19000:1 4780:14332:1 13081:4666:1 19001:5704:1 5777:13081:1 8973:5777:1 3724:4603:1 14335:4780:1 19001:5726:1 14335:19001:1	10
692	3945	23587200	14	5744:10759:1 19004:13081:1 3945:8973:1 3945:19005:1 5704:10758:1 4812:14332:1 3945:19004:1 3945:10617:1 13081:5744:1 10555:5704:1 3945:4812:1 3945:3729:1 3945:10555:1	4
694	4812	41904000	10	4812:14338:1 13081:10759:1 4812:14335:1 4812:18999:1 13081:4666:1 4812:14332:1 4812:14337:1 5777:13081:1 4812:5777:1	9
695	4814	328665600	10	9463:4777:1 4814:19013:1 12613:9444:1 4814:9463:1 4814:4778:1 4777:12623:1 4814:12613:1 12613:19014:1 4778:19010:1	12
696	19027	339206400	24	19031:19077:1 19027:19067:1 19043:19045:1 19031:19029:1 19033:19037:1 19027:19032:1 19077:13799:1 19027:19033:1 19027:19047:1 19027:19041:1 19027:19034:1 19043:19078:1 19047:19038:1 19043:19028:1 19027:19039:1 19027:19046:1 19033:19043:1 19027:19044:1 19029:19066:1 19033:19040:1 19078:19031:1 19027:19048:1 19027:19030:1	32
697	17930	276048000	34	19085:19118:1 6629:19114:1 17930:19107:1 19112:19104:1 17930:19123:1 17930:19085:1 19125:19117:1 17930:19125:1 17930:19122:1 17930:19120:1 19085:19100:1 19123:19081:1 19121:19105:1 19112:19111:1 19124:19109:1 17973:19086:1 19087:19097:1 19085:19110:1 19125:19119:1 17930:19084:1 17930:6629:1 17930:19124:1 17930:19108:1 17930:19121:1 17973:17956:1 17930:19113:1 19122:19112:1 17930:7086:1 19125:1797…	62
698	10799	-378691200	14	10799:10176:1 10799:19182:1 10799:1257:1 10799:16256:1 10799:3981:1 10799:12460:1 10799:19183:1 10799:17430:1 10799:19194:1 10176:11301:1 10799:16257:1 10176:2133:1 10799:19181:1	13
700	19218	-253929600	11	19228:19225:1 19218:19233:1 19218:19229:1 19218:2148:1 2148:19232:1 19218:19237:1 19231:19228:1 19231:19230:1 19229:6105:1 19218:19231:1	55
701	19274	-545788800	10	16051:16045:1 14395:16051:1 14395:16033:1 14395:16052:1 19274:14395:1 15995:16001:1 16052:11460:1 14395:16044:1 16051:15995:1	5
702	19275	-504921600	10	19275:21:1 19275:6232:1 19275:19279:1 19275:10972:1 19275:19277:1 19275:19299:1 19275:19278:1 19275:7319:1 19275:19280:1	30
704	19313	-427507200	26	15214:15213:1 19338:19331:1 19313:19327:1 19338:19314:1 15207:19317:1 19336:19340:1 19313:19343:1 19349:19321:1 19316:19330:1 19336:19349:1 15207:15214:1 19313:19348:1 19335:19338:1 19315:19336:1 15206:15207:1 19336:19322:1 19335:19315:1 19313:19319:1 19315:19339:1 19319:19335:1 19338:19333:1 15207:15215:1 19321:15206:1 19314:19324:1 19321:19316:1	35
705	19401	-228873600	10	19401:19408:1 19412:19406:1 19401:19411:1 19401:19412:1 19401:19410:1 19401:19409:1 19401:19402:1 19401:19413:1 19401:19407:1	19
707	12378	-1092960000	12	12378:9970:1 12765:1502:1 12765:1503:1 12378:19470:1 5556:12773:1 19474:19473:1 9970:5556:1 19470:19472:1 12378:19474:1 12769:12765:1 5556:12769:1	2
708	9442	-1163721600	20	9442:19484:1 9442:19483:1 19486:19479:1 19476:11560:1 11560:3883:1 9442:19485:1 19474:19478:1 9442:19482:1 19487:19480:1 9442:12378:1 19483:9970:1 19487:19476:1 12378:19474:1 9442:19486:1 19478:19477:1 9442:19481:1 9442:561:1 9970:9968:1 19485:19487:1	5
710	19523	506131200	12	19538:19540:1 19523:19533:1 19523:19532:1 19539:19538:1 19536:13726:1 19536:13987:1 19523:19539:1 19523:19535:1 13987:19534:1 19535:19537:1 19538:19536:1	11
713	19584	-1015113600	11	19584:19602:1 1716:1936:1 1767:19589:1 19602:1783:1 1716:1963:1 1716:19593:1 19593:1767:1 19584:19605:1 19584:1716:1 19584:19606:1	11
715	4214	-1013904000	14	19641:19631:1 4214:1716:1 1963:19645:1 1716:1963:1 4214:19630:1 19645:1783:1 19629:19632:1 19630:19629:1 4214:19644:1 19629:19643:1 4214:19641:1 19645:19639:1 19644:19637:1	14
717	19592	-1051920000	10	19592:19622:1 19622:19606:1 19592:19672:1 3752:1503:1 3752:1502:1 19592:19666:1 19666:1783:1 19606:1931:1 19592:3752:1	9
718	19593	-994204800	10	19593:19676:1 19675:1783:1 19593:1767:1 19593:19678:1 19676:19677:1 1767:19675:1 19593:18824:1 19593:1931:1 19678:19673:1	5
720	19596	-1104537600	11	19595:11793:1 19682:19690:1 19595:19687:1 3752:1503:1 3752:1502:1 19690:19689:1 1503:1764:1 11793:3752:1 11793:19682:1 19596:19595:1	9
721	3554	-81302400	15	19707:19706:1 19694:19711:1 3554:19705:1 3554:3548:1 2528:3552:1 3554:11403:1 19695:19708:1 19695:3549:1 19699:19694:1 19708:19707:1 3554:19696:1 3548:19695:1 3554:19699:1 3554:2528:1	28
722	7542	-553737600	15	19717:2819:1 19717:7545:1 2473:2476:1 2479:2473:1 19717:14709:1 14742:19716:1 2819:14742:1 2819:2812:1 7542:14787:1 16735:2479:1 7542:16735:1 2476:14842:1 7542:19717:1 14709:13224:1	18
723	19729	-561686400	13	19729:16735:1 2473:2476:1 19729:14702:1 19729:19731:1 16735:2473:1 14702:14710:1 19731:2819:1 19729:1225:1 19729:19730:1 14710:14709:1 14710:2812:1 14709:13224:1	8
725	13254	-661478400	11	13254:13261:1 13261:7565:1 19739:7542:1 13254:13429:1 19737:1226:1 13254:19739:1 13254:19740:1 19739:19738:1 7565:19737:1 1226:1225:1	2
726	13259	-651110400	41	13259:19763:1 9604:2264:1 19743:19755:1 13259:19768:1 19750:19743:1 19750:19762:1 19749:19753:1 19751:19770:1 6924:2820:1 2264:16671:1 19752:19767:1 9601:19746:1 13259:19750:1 13259:19764:1 19752:19765:1 19759:1226:1 13259:19744:1 16671:16680:1 2264:6924:1 19755:19745:1 13259:9604:1 13259:9601:1 13259:19751:1 19770:2250:1 13259:19760:1 19769:19757:1 19750:13251:1 13259:19771:1 9604:19761:1 19770:…	6
727	13199	-89942400	13	19775:19777:1 13199:19776:1 13199:14579:1 13199:19774:1 14579:1033:1 13199:13202:1 13199:13203:1 13199:19778:1 13178:19775:1 13203:2484:1 13199:13181:1 13202:13178:1	4
728	13200	-107568000	14	1033:7502:1 13199:2484:1 13199:14579:1 14579:1033:1 14724:14588:1 2827:19776:1 13202:13178:1 1033:2478:1 13200:14724:1 13199:13181:1 2827:13202:1 13200:13199:1 13200:2827:1	21
729	14850	-147830400	14	13199:2484:1 13199:14579:1 13199:19774:1 14579:1033:1 14850:2840:1 13199:13178:1 19789:19788:1 14850:2917:1 14850:13200:1 14850:19789:1 14850:19790:1 14850:13205:1 13205:13199:1	2
730	19793	-232934400	10	19793:19795:1 19793:11348:1 19793:2537:1 11348:15573:1 11348:15570:1 19793:17499:1 19793:19796:1 19793:19797:1 19793:8099:1	16
733	19828	541555200	10	19828:19861:1 19828:17117:1 19828:19855:1 19828:19859:1 19860:19858:1 19828:647:1 19861:19860:1 19861:19881:1 19828:19857:1	54
734	19907	-197337600	74	19915:19961:1 19907:19988:1 19907:19983:1 19909:19982:1 19907:19975:1 19915:19966:1 19907:19968:1 19907:19986:1 19907:19955:1 19907:19909:1 19907:20010:1 19908:19965:1 19986:19937:1 19909:19974:1 19907:19981:1 19985:19958:1 19907:19984:1 19907:19967:1 19907:19995:1 19907:19971:1 19907:19941:1 20011:19942:1 19907:19987:1 19907:19989:1 19907:19964:1 19907:19917:1 19909:19928:1 19973:19963:1 19907:1…	59
735	1572	-633830400	23	20082:20071:1 1572:16148:1 1572:20079:1 20068:20081:1 20082:20083:1 1572:20080:1 20074:20069:1 20057:20062:1 20074:20078:1 1572:16669:1 20081:20072:1 16148:20084:1 1572:20073:1 20057:20063:1 20075:20057:1 1572:20068:1 20073:20076:1 20080:20074:1 16148:20085:1 20079:20075:1 1572:20082:1 20063:20061:1	5
736	16148	-614304000	25	20098:20087:1 20092:20063:1 16148:20093:1 16148:20097:1 16148:6477:1 20087:20096:1 20099:20090:1 20096:20091:1 20087:20095:1 20098:20071:1 16148:20084:1 16148:14316:1 16148:20098:1 16148:20088:1 20098:20100:1 20075:20057:1 14316:16634:1 20075:20092:1 20095:20075:1 16148:20089:1 16148:20085:1 16148:20099:1 16148:12322:1 14316:20094:1	3
738	16349	-1241308800	11	16349:14859:1 16349:10017:1 16349:5560:1 16349:16820:1 16349:20160:1 16349:6948:1 16349:6943:1 16349:3475:1 6943:585:1 16349:16368:1	4
741	16173	-322358400	32	16142:17522:1 20240:20220:1 20244:17516:1 16142:20280:1 16142:20245:1 16173:20249:1 20244:20241:1 20252:20239:1 16173:17420:1 19237:19233:1 16142:20215:1 16142:20242:1 16142:20244:1 20252:20204:1 16142:20247:1 20252:20248:1 16173:20195:1 17520:20238:1 16142:20246:1 20194:16140:1 17420:20194:1 16173:20251:1 20246:20196:1 20249:20252:1 20247:17474:1 16257:16142:1 16257:19237:1 20247:20240:1 20248:1…	104
742	16140	-302486400	29	20244:20296:1 20300:20299:1 20243:17475:1 17520:20295:1 20244:17516:1 16142:20245:1 16140:20301:1 17516:17519:1 16142:20252:1 16142:20244:1 20244:724:1 16142:20247:1 16140:20303:1 16140:3981:1 20252:20243:1 16140:16142:1 17519:20298:1 17512:11233:1 20302:17520:1 16140:20300:1 20296:20297:1 20238:20294:1 16140:20287:1 20244:20302:1 20299:20290:1 16140:19191:1 20295:20238:1 20287:17512:1	23
744	5961	-437961600	13	5961:3912:1 5961:20334:1 3908:20333:1 5962:5956:1 5961:20332:1 5961:12308:1 5962:6011:1 12308:3907:1 5961:5962:1 5961:5997:1 5961:16687:1 5961:3908:1	4
746	5703	220924800	14	5751:5839:1 5703:20352:1 5703:5750:1 5703:16427:1 5703:20392:1 5703:20354:1 5703:5751:1 5703:20357:1 5703:5948:1 5703:20358:1 5703:20356:1 5948:5944:1 5703:20355:1	37
747	16202	-477446400	13	16202:16201:1 16198:11221:1 20405:17359:1 16198:16206:1 16202:16199:1 16199:20404:1 16202:20405:1 20404:16198:1 16198:20426:1 16202:20406:1 17359:20403:1 16202:20402:1	69
748	20446	-474854400	11	20451:20449:1 20456:2615:1 20446:20455:1 20446:20454:1 20446:20060:1 20446:20456:1 20451:20457:1 20451:20447:1 20446:20448:1 20446:20451:1	3
749	16648	-501033600	14	16200:20481:1 16648:20484:1 16648:19279:1 19279:16202:1 16648:13232:1 20481:20479:1 16648:18775:1 16199:20480:1 16199:16200:1 20480:20402:1 16200:20483:1 20484:16199:1 16199:20482:1	66
750	16660	-559008000	15	16660:6223:1 16660:20534:1 16660:16372:1 16660:19275:1 16660:16657:1 19275:19279:1 16660:14448:1 16660:16645:1 20534:16792:1 16657:20536:1 16657:20528:1 16660:20531:1 14448:14453:1 16657:20527:1	18
751	2264	-615513600	14	16671:16797:1 2264:20542:1 20543:20539:1 20542:16659:1 16801:20541:1 2264:16671:1 16659:16646:1 2264:20543:1 16671:16798:1 16671:16680:1 2264:6924:1 16671:16801:1 2264:20540:1	9
752	7999	-629942400	12	20563:20564:1 7999:20568:1 7999:20570:1 20554:20555:1 20570:7564:1 7999:20563:1 20564:20554:1 7999:20567:1 7999:20569:1 20568:20565:1 7999:20566:1	32
753	16354	-662688000	15	16354:20597:1 16354:20591:1 16354:1547:1 20594:20592:1 20590:20599:1 20595:20601:1 16354:20590:1 20603:20594:1 16354:20595:1 16354:20598:1 20594:20589:1 20598:20602:1 20591:20603:1 20597:20593:1	5
754	1867	-691632000	10	1867:20606:1 1627:1762:1 1849:1847:1 1867:20612:1 1867:20610:1 1867:20611:1 1867:1627:1 1867:1849:1 1867:9040:1	15
757	2781	-964051200	12	2781:13444:1 2781:9988:1 18487:9972:1 2781:9990:1 1230:18487:1 18487:2776:1 2781:13454:1 2781:1230:1 2781:13455:1 9988:20676:1 2781:13453:1	21
758	16363	-1099440000	11	17561:15898:1 17566:17562:1 16363:17565:1 7554:13473:1 13473:17566:1 16363:7556:1 16363:4220:1 7556:7554:1 17566:17561:1 17566:4272:1	17
759	20682	-14688000	14	5718:20683:1 20682:20695:1 14476:20692:1 20682:5348:1 5725:5718:1 20692:5725:1 20682:20690:1 5718:20691:1 20682:20711:1 20682:14476:1 5348:20688:1 20692:12896:1 20683:20712:1	29
761	2431	-62812800	24	2431:20730:1 5521:20727:1 20736:5303:1 5262:5300:1 20731:20728:1 20730:5271:1 5271:20754:1 4635:4602:1 2431:5521:1 20732:20729:1 20731:5262:1 5521:5270:1 5265:5361:1 20728:20736:1 2431:20731:1 5271:5272:1 5521:4635:1 5521:5380:1 2431:20737:1 2431:20732:1 5262:237:1 5262:5265:1 2431:14479:1	69
764	1965	-449798400	12	1965:14726:1 20308:20322:1 1965:20308:1 20793:20795:1 1965:20791:1 1965:20793:1 1965:20794:1 1965:20789:1 1965:20792:1 20324:20790:1 20308:20324:1	1
766	10986	-52358400	24	20840:20842:1 10986:20808:1 10986:20809:1 10986:17458:1 10986:20802:1 10986:20807:1 20804:7368:1 10986:20826:1 20840:20832:1 20826:15325:1 10986:14479:1 10986:20820:1 20832:20798:1 20826:20840:1 20804:20822:1 17458:17431:1 10986:20805:1 20826:20804:1 16411:20806:1 20842:20839:1 10986:16411:1 10986:20818:1 17431:16426:1	39
768	20231	-122688000	23	20231:20863:1 20863:20861:1 20231:20866:1 20231:20862:1 20231:20858:1 20231:20867:1 20860:20882:1 20231:20865:1 20213:20880:1 20862:20856:1 20231:20857:1 20231:20292:1 20231:20859:1 20231:20864:1 20866:20868:1 20867:20885:1 20859:20853:1 20231:20860:1 20292:20213:1 20861:20854:1 20857:20881:1 20864:20855:1	16
769	20515	-139363200	17	20515:20512:1 20515:20896:1 20892:20888:1 14927:20887:1 20515:20891:1 14927:20525:1 20515:11185:1 20894:14927:1 20515:20893:1 20896:20894:1 20895:20430:1 20515:20890:1 20515:20892:1 20887:20522:1 20892:20889:1 20515:20895:1	8
770	6892	-178675200	14	1474:19794:1 6892:6893:1 6892:18492:1 6892:6888:1 6888:20912:1 6892:20911:1 6892:20918:1 18492:20914:1 18492:20913:1 6892:6872:1 6892:1474:1 6888:6886:1 20918:20917:1	11
772	20926	-167788800	13	20933:19286:1 20934:20933:1 20926:20932:1 20926:20936:1 19286:19283:1 20926:20930:1 20926:20927:1 20926:15903:1 20926:20935:1 20926:20934:1 20933:20929:1 20933:20931:1	6
773	20516	-181094400	10	20516:20515:1 14973:20892:1 20516:20943:1 20516:20517:1 20516:20944:1 20892:20889:1 20516:14973:1 20943:20512:1 20516:20942:1	7
774	19292	-176256000	16	19292:20957:1 20954:19282:1 19292:20951:1 20958:20954:1 20958:20959:1 19292:20961:1 20958:20956:1 20957:20958:1 19292:19571:1 19292:20955:1 19292:20960:1 19571:20952:1 19292:20953:1 20956:20949:1 19292:20950:1	36
778	10836	-267148800	23	20490:6466:1 10836:6470:1 21025:16122:1 10841:21027:1 21026:10827:1 10836:21028:1 10841:10834:1 10841:21026:1 16418:16419:1 10836:19292:1 16419:5976:1 10836:10826:1 10841:17520:1 6470:20490:1 16418:10815:1 10836:16412:1 21026:14944:1 10836:21025:1 10841:16418:1 16419:16415:1 21026:14942:1 10836:10841:1	30
781	21050	-259200000	11	21050:21059:1 21050:21051:1 16122:21056:1 16122:10061:1 21050:21053:1 21050:16122:1 16122:21055:1 21050:21058:1 21050:21057:1 21050:21054:1	17
783	21077	44496000	18	21077:20806:1 5704:5783:1 5704:4598:1 21084:21079:1 21078:21080:1 10589:10616:1 10589:5894:1 21077:10589:1 21084:13566:1 20806:5704:1 21078:21082:1 21077:21084:1 13566:21081:1 5704:10766:1 21077:10912:1 5783:21078:1 21081:5842:1	9
784	14081	-299894400	10	3603:3595:1 14081:15953:1 3603:17578:1 15953:14960:1 3603:16443:1 14081:21093:1 14081:10798:1 14081:21090:1 14081:3603:1	16
785	21100	101001600	18	21100:11291:1 21117:21116:1 21100:21123:1 21100:4084:1 21100:21104:1 21100:21103:1 21100:21105:1 21100:21106:1 21100:21117:1 21117:21118:1 21100:21119:1 21100:21114:1 21100:21111:1 21100:14555:1 21123:21112:1 21117:21113:1 21116:21115:1	15
786	16206	-326160000	12	20425:20494:1 6472:6470:1 16206:20498:1 20425:6472:1 20498:20422:1 16206:6461:1 16206:19811:1 20420:20495:1 6472:20420:1 16206:14954:1 16206:20425:1	27
787	8676	502243200	18	21159:21153:1 8871:21152:1 8871:9228:1 9410:21156:1 8792:8874:1 21154:21155:1 8676:8792:1 8676:21154:1 21153:9410:1 15245:8871:1 8871:21158:1 8676:8922:1 8676:9229:1 8676:21157:1 8792:15245:1 8676:21159:1 8676:9251:1	21
788	21106	101001600	11	21106:21100:1 21106:21172:1 21106:21114:1 21117:21116:1 21117:21173:1 21106:5442:1 21106:21163:1 21116:21115:1 21106:21164:1 21106:21117:1	10
789	7345	101001600	21	21202:21178:1 21180:21205:1 21197:21198:1 7345:21206:1 212:21195:1 7345:21177:1 7345:20990:1 7345:21194:1 7345:21180:1 21205:21197:1 7345:21203:1 7345:21204:1 7345:21038:1 21180:21209:1 21202:21207:1 21198:20155:1 21206:21202:1 7345:21208:1 21204:21200:1 7345:212:1	46
790	21219	448156800	10	21219:7521:1 21219:2952:1 21237:21234:1 21237:21231:1 7521:21237:1 21219:21233:1 21219:21235:1 21237:21232:1 21219:21236:1	15
791	21244	224812800	15	21264:19253:1 21244:21264:1 21244:21246:1 21244:204:1 21244:21260:1 19253:21262:1 21260:21274:1 21244:21263:1 21244:21257:1 21246:21258:1 21244:21272:1 19253:21261:1 21244:21259:1 21244:21245:1	20
792	21276	24796800	11	21276:21277:1 21100:21117:1 21117:21118:1 21100:21106:1 21276:21280:1 21279:21281:1 21279:21278:1 21278:21100:1 21276:21209:1 21276:21279:1	3
793	21282	22204800	14	21282:21284:1 21282:20886:1 21100:21117:1 21283:21100:1 21100:21106:1 21282:21285:1 21283:21277:1 21277:21295:1 21100:21119:1 21282:21293:1 21282:21292:1 21282:21283:1 21284:7685:1	15
797	5800	102470400	16	5875:5892:1 10769:5743:1 5740:21381:1 5800:5856:1 5781:9072:1 5744:5875:1 5800:5744:1 10769:5740:1 5781:10769:1 8840:5885:1 5744:5882:1 5800:5862:1 5781:8840:1 5800:5781:1 9072:5741:1	4
799	21345	590630400	11	21431:21429:1 21345:21436:1 21434:21431:1 21345:15556:1 21345:21433:1 21429:21430:1 21433:21434:1 21429:21426:1 21345:21437:1 15556:21435:1	12
800	9358	602294400	11	9358:21440:1 9358:9356:1 9358:8735:1 9358:9409:1 9358:9230:1 9358:8743:1 21440:9366:1 9366:9365:1 9358:9224:1 9230:9407:1	2
802	16424	118281600	11	16424:20811:1 16424:20442:1 20442:20836:1 20442:20812:1 20803:5703:1 16424:21449:1 16424:5729:1 20812:20810:1 20810:21160:1 20442:20803:1	15
803	20711	116899200	18	20711:20706:1 20706:20686:1 20687:5772:1 20711:20703:1 20711:20720:1 20684:20685:1 20711:20709:1 20706:20707:1 20707:20687:1 20720:21457:1 20699:20713:1 20706:20699:1 20706:20701:1 20711:20712:1 20686:20162:1 20711:20702:1 20162:20684:1	16
804	21458	570672000	15	21458:21465:1 4700:21463:1 9185:21459:1 21458:9185:1 21458:9279:1 21458:21466:1 21459:21467:1 21458:21468:1 21467:4700:1 21458:11864:1 9185:21469:1 21458:21470:1 21458:21464:1 4700:21462:1	2
805	20885	22204800	10	20885:21498:1 21497:21495:1 20885:21496:1 20885:20872:1 21493:21502:1 20885:21494:1 21498:21497:1 21495:21493:1 20885:21492:1	5
806	7295	-445910400	10	21517:12067:1 7295:21517:1 7295:7292:1 7295:18884:1 21517:18886:1 7295:7311:1 7295:7291:1 7295:21518:1 18884:18885:1	15
807	6368	-1157241600	12	10189:3540:1 3540:3148:1 11742:10189:1 3148:12398:1 10189:10192:1 7805:2374:1 6368:11742:1 12398:10191:1 3148:7805:1 6368:597:1 10189:10190:1	4
809	21551	-1216512000	13	17757:1977:1 21551:21557:1 21556:1349:1 21551:21556:1 21551:21552:1 1977:7333:1 21556:17757:1 17757:17759:1 7333:268:1 21551:21555:1 21551:21553:1 21551:21554:1	2
810	3759	157766400	15	21597:3849:1 3759:21608:1 21611:21595:1 3759:21600:1 3759:21597:1 3759:21582:1 3759:21604:1 21582:21576:1 21582:11270:1 3759:21109:1 3759:21601:1 3759:21598:1 3759:21611:1 3759:21566:1	55
811	6766	323395200	26	6766:21741:1 6766:21656:1 6766:21655:1 21628:21692:1 21642:21626:1 6766:21744:1 6766:21642:1 21628:21657:1 6766:21654:1 6766:21742:1 21642:21643:1 6766:21628:1 6766:21641:1 6766:21659:1 6766:21627:1 6766:21658:1 6766:21694:1 6766:21631:1 21656:21640:1 6766:21629:1 21628:7194:1 21626:21733:1 21744:21653:1 21626:21693:1 6766:21630:1	116
813	9824	-611625600	26	9824:21818:1 21817:21802:1 9824:21814:1 9824:19756:1 9824:21800:1 9824:21807:1 9824:21808:1 9824:6207:1 21814:21810:1 9824:21812:1 9824:21813:1 13657:21806:1 9824:21801:1 9824:18775:1 21807:21809:1 9824:21804:1 9824:16800:1 9824:21817:1 9824:16661:1 9824:21815:1 18775:21805:1 9824:13657:1 9824:21803:1 21800:21811:1 21817:21816:1	65
814	21855	-33004800	11	21855:12737:1 21859:21860:1 21860:21861:1 21855:21858:1 12729:7916:1 21860:21856:1 21855:21857:1 21857:21859:1 21855:12729:1 21855:12728:1	1
815	21767	-61948800	13	21865:6771:1 21866:21881:1 21767:21762:1 21865:21775:1 21878:21865:1 21762:21866:1 21767:21765:1 21775:21869:1 21866:21878:1 21765:21784:1 21775:21779:1 21767:21871:1	18
816	13659	-69897600	20	21765:21783:1 13659:21885:1 21766:21866:1 21891:21780:1 21892:21779:1 21783:21782:1 21888:5616:1 5616:21781:1 21766:21765:1 21866:21889:1 21780:21892:1 21775:21869:1 13659:21886:1 13659:21766:1 21783:21888:1 21888:21775:1 21765:21896:1 21889:21878:1 21888:21891:1	16
817	21897	-107568000	29	21897:3764:1 3764:12723:1 12729:7916:1 21897:21899:1 12731:12737:1 21905:21902:1 12734:12725:1 21897:11231:1 21897:21904:1 12725:12729:1 12734:12728:1 12723:12730:1 12734:21900:1 21906:21908:1 21897:21901:1 21897:21914:1 21897:21905:1 12734:12731:1 21898:21916:1 21897:21898:1 12733:21858:1 21898:21915:1 21897:21903:1 21897:21906:1 12733:12734:1 12734:21857:1 21897:21907:1 12723:12733:1	16
818	21773	-146016000	10	21773:13659:1 21767:21765:1 21773:7916:1 21763:21767:1 21773:21763:1 21773:21778:1 21763:21769:1 21773:21770:1 21773:21768:1	6
819	21774	-182908800	18	21774:21772:1 21923:21763:1 21778:21925:1 21774:21926:1 21923:21768:1 21772:21931:1 21923:21927:1 21923:21928:1 21931:21760:1 21763:21769:1 13659:21886:1 21760:21778:1 21763:21767:1 21774:21773:1 21931:21923:1 21777:13659:1 21923:21777:1	12
820	21935	-159926400	12	21935:21938:1 12734:12725:1 21938:21897:1 21906:21855:1 21855:21857:1 21938:21936:1 21897:21906:1 12733:12734:1 21938:21937:1 21897:12730:1 21897:12733:1	3
821	21963	-328838400	18	21986:21981:1 21963:21964:1 21964:21973:1 21984:21980:1 21978:21976:1 21963:21986:1 21981:21967:1 21967:21977:1 21978:21979:1 21983:21974:1 21963:21965:1 21981:21984:1 21981:21994:1 21963:21975:1 21984:21978:1 21980:21983:1 21984:21985:1	28
822	22014	-1050710400	15	8587:2226:1 2226:3291:1 22023:22028:1 22014:22029:1 22014:22015:1 22014:22018:1 22014:6654:1 22015:2860:1 2860:22019:1 22014:6667:1 22014:8587:1 22014:22023:1 22014:22021:1 22021:22031:1	21
825	22090	281318400	46	20026:22225:1 15469:15111:1 22232:22240:1 22090:22233:1 22090:22237:1 22206:22229:1 22092:22218:1 22215:17628:1 22090:22238:1 22236:22207:1 22217:22216:1 22090:22234:1 22236:22095:1 18326:22221:1 15271:22224:1 22232:22097:1 22092:22094:1 20026:22239:1 22229:22217:1 22097:22223:1 20026:22222:1 22236:22197:1 22090:22232:1 22098:22206:1 22236:22226:1 22232:22228:1 22206:22230:1 22097:22236:1 22231:2…	132
827	20776	68256000	10	22289:5264:1 22306:22299:1 22299:22298:1 20776:12882:1 22299:14632:1 20776:22288:1 20776:22306:1 5264:5403:1 20776:22289:1	25
829	12443	-514252800	18	16639:16793:1 22358:22355:1 12443:19742:1 22358:22353:1 22358:22354:1 12443:18774:1 12443:22357:1 12443:16608:1 12443:22351:1 12443:22352:1 11308:2480:1 16608:11308:1 22351:16323:1 22355:22356:1 22354:9717:1 12443:16639:1 22357:22358:1	13
830	12444	-1032393600	30	10033:2590:1 12444:1707:1 1707:1955:1 1503:1948:1 12444:22379:1 12444:11569:1 1926:2595:1 12444:22376:1 22378:16317:1 12444:16299:1 12444:22381:1 12444:22380:1 10033:11563:1 1955:1691:1 22380:1503:1 22381:14411:1 12444:10033:1 16320:22377:1 12444:13455:1 1707:1962:1 12444:22378:1 1503:1923:1 10033:11575:1 12444:22382:1 13455:22374:1 11569:16320:1 1962:1926:1 12444:22375:1 10033:11562:1	23
831	22403	620611200	26	22445:22442:1 22463:22452:1 8602:22427:1 22459:22446:1 22403:22428:1 22403:22462:1 8604:22458:1 22403:8604:1 22463:22459:1 22403:22464:1 22427:22453:1 8604:22460:1 22462:22443:1 22403:22463:1 22459:22445:1 22460:8601:1 22461:8602:1 22403:22451:1 22451:22441:1 22459:22465:1 22403:22461:1 15454:15453:1 8602:22447:1 22459:22454:1 22428:15454:1	47
832	15199	575856000	37	22521:22511:1 15199:22481:1 22521:22403:1 22446:15239:1 22507:22506:1 15199:22521:1 22516:22507:1 8636:22447:1 22519:22518:1 22403:22427:1 22519:22516:1 22520:22482:1 22514:15357:1 22514:8636:1 22521:22522:1 22513:22505:1 22482:22515:1 22463:22459:1 8636:22452:1 15199:22519:1 22511:22510:1 22514:22512:1 22403:22463:1 22515:22513:1 22520:22517:1 15199:8637:1 22513:22509:1 22459:22465:1 22520:15246…	58
834	22546	120700800	20	22604:22606:1 22546:22596:1 22612:22610:1 22546:22592:1 22553:22604:1 22610:22602:1 22553:4084:1 22612:22553:1 22553:22595:1 22546:22605:1 22553:22607:1 22546:22619:1 22597:22593:1 22546:22611:1 22595:22609:1 22593:22612:1 22546:22597:1 22611:22608:1 22553:22603:1	12
835	22623	496972800	11	22623:22670:1 22623:22678:1 22623:22680:1 22623:22676:1 22623:22648:1 22623:22677:1 22623:22649:1 22623:22650:1 22649:22646:1 22623:22679:1	51
836	22684	429753600	11	22699:22706:1 22699:22702:1 22684:22699:1 22702:22705:1 22684:22700:1 22684:22689:1 22705:22709:1 22684:22695:1 22702:22685:1 22705:22696:1	15
837	22710	141868800	62	22710:22759:1 22710:22786:1 22784:22744:1 10384:22747:1 22710:22762:1 22773:22722:1 22710:22745:1 22710:22782:1 22751:10239:1 22710:22783:1 22760:22769:1 22710:22754:1 22761:22788:1 22774:22765:1 22778:22787:1 22710:22770:1 22710:22785:1 22710:22726:1 22785:22761:1 22710:22720:1 22710:22729:1 10239:22742:1 10239:22746:1 22710:22766:1 22766:22826:1 22785:22763:1 22710:22755:1 22710:22777:1 22766:2…	62
841	22899	294364800	12	22899:22905:1 22900:10447:1 22901:22900:1 22899:10454:1 22899:22904:1 22899:22903:1 10454:10452:1 22900:10448:1 22905:10463:1 22904:22901:1 22899:22902:1	6
842	22931	502329600	12	22931:22995:1 22931:22991:1 22991:22950:1 22931:22994:1 22931:22973:1 22972:22971:1 22931:22972:1 22931:22993:1 22931:22974:1 22931:22970:1 22931:22975:1	56
843	22997	386467200	10	23002:23000:1 22997:23002:1 22997:22998:1 23001:22999:1 681:23016:1 681:687:1 23001:681:1 681:23015:1 23002:23001:1	13
844	18289	10368000	12	18289:18147:1 23042:18460:1 18151:23042:1 18289:15347:1 23042:23044:1 23042:23047:1 18289:14700:1 18289:4744:1 18289:18151:1 23042:17576:1 18460:23038:1	5
847	16149	-435456000	11	16149:23089:1 14077:3590:1 14083:14081:1 16149:2481:1 14083:10788:1 2481:14083:1 16149:15911:1 16149:3888:1 14083:20394:1 2481:14077:1	28
848	14075	-242092800	14	14075:22045:1 14075:14079:1 14075:23096:1 23096:18232:1 11342:11337:1 23096:23097:1 23097:6467:1 23097:18219:1 18232:18237:1 14075:11342:1 14075:23095:1 6467:3597:1 14075:21011:1	14
849	3888	-307756800	13	3888:15955:1 3888:6553:1 15955:15917:1 3888:10832:1 3888:10840:1 3888:10834:1 3888:16125:1 3888:17578:1 3888:15919:1 23102:10837:1 3888:23102:1 15955:15923:1	23
851	11359	86745600	12	11589:18969:1 11359:13556:1 11589:18967:1 11359:18929:1 13556:7820:1 11589:23129:1 11589:11595:1 11587:11589:1 18969:18964:1 11359:11587:1 11359:9062:1	3
852	11593	57801600	28	11593:23135:1 11593:14087:1 11397:4595:1 18969:18964:1 23142:18969:1 18964:18962:1 11593:23137:1 13556:23134:1 14087:14089:1 11593:11397:1 18972:7820:1 18969:23144:1 11593:23136:1 14089:11595:1 23137:18944:1 11359:13556:1 11593:23139:1 23143:3734:1 11359:18929:1 11593:23142:1 18969:23143:1 18964:18965:1 11591:23138:1 11593:18972:1 11593:11359:1 23142:18966:1 11593:11591:1	8
855	12433	-1038700800	32	23229:278:1 12433:6949:1 23226:16289:1 13455:23233:1 12433:1502:1 12433:2775:1 6949:11569:1 12433:19688:1 23233:13445:1 12433:23225:1 2781:13455:1 22381:14411:1 12433:12745:1 6949:22381:1 12444:11575:1 12433:11565:1 12433:12444:1 278:13451:1 12433:23229:1 16289:2595:1 23232:9988:1 23230:23235:1 13451:23230:1 11565:10035:1 278:2781:1 13444:23226:1 12433:23227:1 2781:13444:1 12444:1503:1 13445:2323…	12
857	10737	179366400	18	10898:23147:1 10737:23245:1 23244:23241:1 23222:8845:1 10898:23238:1 23241:23242:1 10737:23252:1 23240:10898:1 23244:23240:1 10737:23243:1 8845:23239:1 10898:23223:1 23238:10762:1 23219:23222:1 10737:23219:1 10898:5854:1 10737:23244:1	21
859	23260	-1071792000	13	1503:1960:1 23260:8028:1 23260:12770:1 23260:23259:1 1502:1728:1 8028:1503:1 23260:23290:1 1503:1731:1 23260:18502:1 1502:1706:1 8028:1502:1 18502:18503:1	37
860	12388	-1180828800	12	12388:12387:1 6278:12720:1 3864:11920:1 12388:9820:1 12388:23298:1 3864:4196:1 12388:12375:1 12720:268:1 12388:23262:1 12375:6278:1 12388:3864:1	15
862	18488	-1041379200	12	18488:6921:1 12444:1503:1 6949:278:1 278:1230:1 18488:2775:1 18488:6949:1 18488:1502:1 278:13454:1 6921:6925:1 6949:14411:1 18488:12444:1	2
863	23301	-318297600	10	23301:7819:1 23308:23303:1 23301:23304:1 23304:23308:1 2555:3562:1 23301:18757:1 23308:3563:1 3563:2542:1 18757:2555:1	23
865	4568	496972800	21	4568:23364:1 11864:23356:1 9336:9341:1 9336:23359:1 4708:23355:1 4568:4737:1 23357:23361:1 4708:11864:1 23355:21469:1 23357:23362:1 23357:4741:1 4568:4733:1 4568:23357:1 23355:23358:1 4568:23363:1 4568:19009:1 4741:9335:1 4568:23360:1 23357:4708:1 4568:9336:1	28
866	3692	-47433600	14	3692:3725:1 3692:23371:1 3692:3698:1 3697:4602:1 3692:13530:1 3692:13556:1 3698:3720:1 3692:13564:1 3720:3697:1 3692:3695:1 3697:3717:1 3692:23365:1 3692:3700:1	25
868	10989	-130291200	16	10989:3937:1 10989:10600:1 10986:20826:1 10989:18805:1 5262:5392:1 10989:21010:1 21010:21009:1 10988:23383:1 10987:5262:1 10987:10985:1 10989:14482:1 21010:20468:1 10987:10986:1 18805:10988:1 3937:10987:1	27
869	23391	-138153600	23	23397:23399:1 10860:14340:1 10860:23410:1 23321:23398:1 23391:10860:1 23391:23396:1 23391:23392:1 23398:10858:1 10858:10872:1 23321:23402:1 23391:23400:1 23400:23401:1 14340:14353:1 23391:23394:1 23393:23411:1 23392:10562:1 23391:23397:1 23401:23393:1 10860:10856:1 23392:23321:1 23399:23395:1 23391:11214:1	13
871	19008	439084800	13	23433:9363:1 23433:23446:1 19008:23434:1 4568:4733:1 19008:23433:1 23433:4568:1 9363:23444:1 9350:23445:1 4568:23363:1 19008:4755:1 4568:19009:1 19008:9350:1	19
876	23493	-1226880000	16	23493:368:1 23493:1375:1 23493:2320:1 23493:23495:1 23493:2075:1 23493:3541:1 23493:1978:1 23493:4325:1 23493:2063:1 23493:364:1 23493:1050:1 23493:362:1 23493:23496:1 23493:23497:1 23493:23498:1	2
879	23504	-1146614400	21	23504:23510:1 23504:8577:1 2228:23520:1 7795:11751:1 23504:23515:1 23509:23519:1 23519:18212:1 2228:23517:1 7795:23513:1 23504:23509:1 23510:23511:1 23513:3459:1 23516:23514:1 23509:2227:1 23518:6677:1 23520:7795:1 23504:23518:1 23504:3269:1 23519:2228:1 23504:23516:1	5
22824	22726	194486400	40	87617:87842:1 169687:83165:1 22726:87633:1 22726:131055:1 169683:169687:1 87827:87794:1 22726:124750:1 22726:89757:1 22726:169683:1 82845:87827:1 121131:121168:1 22726:88397:1 22726:87976:1 22726:87830:1 22726:10384:1 22726:87812:1 123306:87840:1 22726:88353:1 121158:89897:1 124750:123306:1 22726:88345:1 22726:89895:1 169683:87844:1 89757:121131:1 169683:66941:1 22726:88731:1 22726:71611:1 22726:…	65
22825	104558	-3888000	20	69451:104350:1 72714:59993:1 69746:50319:1 151020:151023:1 104558:151020:1 69746:69450:1 48197:132697:1 104558:69449:1 90666:125348:1 104558:69746:1 69746:72714:1 151020:48197:1 69450:63098:1 104558:219241:1 104558:92079:1 63098:69451:1 69451:90666:1 69746:59991:1 90666:90668:1	14
22829	138732	354931200	12	138732:138733:1 140637:157696:1 92097:196370:1 157697:157702:1 92097:170404:1 157696:57802:1 157705:117097:1 138732:92097:1 138732:157705:1 57802:157697:1 138732:140637:1	3
22830	60029	135820800	17	60028:84444:1 60029:132479:1 60029:191912:1 55100:182979:1 60029:126172:1 109841:55225:1 60028:76333:1 111753:55100:1 132479:176128:1 60029:111753:1 60029:176129:1 55100:33316:1 60029:60028:1 111753:111757:1 126172:109841:1 60028:21263:1	11
22831	206163	27561600	18	218465:111750:1 206163:76894:1 109819:71776:1 218465:55239:1 71776:52663:1 190754:119938:1 109819:193921:1 206163:15001:1 218465:176132:1 111750:76335:1 206163:29228:1 111750:76334:1 206163:109819:1 109819:218465:1 71776:190754:1 206163:76326:1 109819:20903:1	22
22833	109795	435024000	14	109795:26381:1 109795:119627:1 26381:42562:1 119627:171025:1 109795:168506:1 41015:41020:1 109795:131934:1 109795:14226:1 109795:63360:1 131934:140180:1 42562:41015:1 109795:55413:1 109795:183042:1	9
22838	135108	577929600	11	135108:219264:1 205798:83969:1 141381:150711:1 83969:83965:1 83971:89740:1 135108:167868:1 135108:210442:1 135108:83971:1 135108:141381:1 135108:205798:1	11
22839	80797	561600000	16	112001:148198:1 148199:147871:1 148199:148196:1 44926:188388:1 80797:196291:1 112001:148199:1 80797:80829:1 80829:188390:1 80829:188392:1 44926:112001:1 80829:168898:1 80797:196319:1 80829:44926:1 80797:80791:1 80797:160420:1	8
22840	151283	39657600	11	151283:10556:1 10556:10586:1 5704:5783:1 10593:10623:1 21084:10616:1 10556:10593:1 151283:5894:1 10623:10895:1 151283:21084:1 10623:5704:1	1
22841	203437	78969600	18	58192:144463:1 203437:202819:1 125523:144464:1 211641:87639:1 144457:144465:1 203437:88459:1 58192:125523:1 22770:10239:1 87639:10373:1 88459:22770:1 203437:211644:1 203437:88464:1 58192:144457:1 211644:58192:1 203437:211641:1 58192:87644:1 87639:87638:1	10
22842	10209	243129600	12	50114:108390:1 5281:5436:1 10209:139092:1 5341:5281:1 219282:219281:1 139092:50114:1 139092:219282:1 10209:5337:1 10209:5341:1 5337:18125:1 5337:152996:1	2
22843	3018	616464000	18	2948:2946:1 3018:3015:1 3018:3106:1 3014:3011:1 3018:45657:1 3106:3002:1 3106:3103:1 3014:3141:1 2942:3102:1 3018:3124:1 3018:48382:1 3018:15555:1 2949:2948:1 3018:2949:1 3018:3014:1 3018:2942:1 2948:3123:1	4
22844	3139	603504000	14	3139:2949:1 3139:96559:1 3139:96572:1 3139:96570:1 2949:3087:1 3139:44774:1 96570:3082:1 3082:200724:1 3012:3078:1 3139:96568:1 2949:2948:1 96570:3012:1 3012:46132:1	3
22845	40309	500860800	17	96575:96574:1 216639:96573:1 216639:3139:1 216639:96575:1 216639:48296:1 40309:40308:1 207719:216639:1 3030:216638:1 40309:40312:1 40308:3025:1 96574:2949:1 3030:72478:1 40312:207719:1 207719:6392:1 216639:69717:1 40312:3030:1	14
22846	40310	567648000	17	3108:3107:1 47733:140661:1 47738:68340:1 47733:187376:1 47738:3159:1 40310:47738:1 68340:9904:1 68340:47733:1 3144:6391:1 40310:3144:1 47738:203693:1 6391:3041:1 9904:3108:1 3144:3106:1 68340:81488:1 68340:140871:1	38
22847	40311	547689600	10	46698:151178:1 69717:3088:1 6392:69717:1 40311:69718:1 40311:46698:1 40311:3011:1 6392:96573:1 46698:3139:1 40311:6392:1	10
22848	40312	509587200	33	48296:96572:1 72478:45389:1 40312:216640:1 3030:216638:1 3030:72478:1 207719:219293:1 40312:40311:1 96575:96574:1 40311:69718:1 2949:3088:1 40312:3026:1 216640:3030:1 40312:24268:1 2959:3139:1 40312:3027:1 216639:96573:1 48296:96559:1 216638:179615:1 207719:216639:1 38670:175725:1 216639:48296:1 207719:46698:1 2949:3089:1 72478:38670:1 216640:207719:1 6392:2946:1 3027:2959:1 216639:96575:1 96574:…	28
22851	151018	104976000	11	117145:22590:1 86292:104653:1 151018:117138:1 151018:90668:1 151018:117145:1 151018:104557:1 151018:52549:1 151018:151019:1 151018:86292:1 90668:154949:1	0
22852	151019	104976000	12	151019:117138:1 151019:151018:1 151019:90673:1 151019:52549:1 151019:86292:1 151019:147451:1 151019:104556:1 151019:90668:1 151019:69556:1 86292:104653:1 151019:69394:1	2
22853	219294	-19612800	52	219294:52525:1 52525:20261:1 114937:111926:1 219294:184622:1 177237:130847:1 52541:52556:1 52525:52560:1 219295:104350:1 69746:132692:1 219294:76326:1 52590:102140:1 52590:102137:1 219295:137699:1 52590:52543:1 132692:177237:1 52561:52558:1 219294:114937:1 219294:52526:1 137699:25519:1 106497:85927:1 72714:59993:1 219295:106497:1 164946:52547:1 219294:22588:1 216930:219295:1 219294:111994:1 52525…	26
22854	106485	166665600	36	164943:136240:1 140077:137925:1 164943:73140:1 164943:69556:1 164944:104557:1 106485:55131:1 164943:139289:1 164944:45445:1 164943:164942:1 106485:119002:1 164944:104556:1 164944:106532:1 106532:164943:1 164943:135216:1 106485:77457:1 136240:101147:1 106485:140077:1 136245:136242:1 164944:157020:1 101147:69625:1 106485:164944:1 136240:136244:1 101147:6576:1 6576:100989:1 106485:122523:1 73140:132…	136
22855	219295	22118400	13	85924:106497:1 24668:132698:1 219295:85924:1 219295:137699:1 219295:6577:1 177236:75775:1 219295:177236:1 219295:104350:1 106497:85927:1 219295:92079:1 104350:1263:1 219295:24668:1	0
22857	219310	-19612800	15	27483:18598:1 34590:51052:1 18598:117659:1 219310:108502:1 27483:34590:1 18598:117671:1 77739:75045:1 124269:104801:1 34590:75209:1 219310:51099:1 77739:124269:1 124269:135575:1 27483:77739:1 219310:27483:1	31
22858	102082	256348800	11	102082:35842:1 102082:105864:1 121045:35882:1 102082:74217:1 102082:102087:1 102082:102085:1 105864:123600:1 74217:31235:1 105864:121045:1 102082:109176:1	40
22860	219318	324604800	14	188476:110284:1 110284:184355:1 219340:219351:1 188476:88098:1 219353:216853:1 219340:219350:1 219318:219352:1 219318:219340:1 219340:123284:1 219340:88103:1 88103:184354:1 219340:219353:1 219318:188476:1	47
22862	31437	325987200	15	157244:94956:1 94942:94957:1 94941:157244:1 219358:180147:1 31437:94949:1 219358:149145:1 31437:94961:1 94960:94942:1 94949:94943:1 31437:94960:1 31437:31431:1 31437:65928:1 31437:219358:1 94960:94941:1	3
22864	35897	339206400	14	111638:145070:1 35897:148732:1 35897:35875:1 35897:71987:1 145070:25544:1 35897:111638:1 35897:123377:1 35897:148729:1 35897:148727:1 35897:122990:1 35897:204446:1 35897:143529:1 35897:35822:1	9
22865	111072	35424000	11	111072:50628:1 50598:50587:1 107891:50598:1 50617:107891:1 97884:64409:1 111072:97884:1 50617:106206:1 97884:50617:1 111072:50610:1 50617:107886:1	2
22866	219365	-19008000	13	219365:50641:1 110915:74702:1 109192:109195:1 109193:109192:1 109192:127448:1 74702:109193:1 219365:111281:1 219365:111005:1 74702:109187:1 187742:111063:1 219365:187742:1 187742:110915:1	2
22867	130124	412819200	13	130124:63356:1 77482:77363:1 130124:44269:1 130124:77482:1 44269:63189:1 130124:219374:1 130124:183433:1 57904:200446:1 130124:121594:1 130124:57904:1 130124:63456:1 130124:38682:1	58
22868	182053	37843200	66	182053:120666:1 120668:120583:1 120610:120629:1 181634:167688:1 120610:204503:1 181634:181636:1 195214:195335:1 203575:120668:1 182053:152851:1 203575:203574:1 99304:181303:1 204503:198462:1 144040:184596:1 195336:77830:1 120660:164065:1 77830:138589:1 164065:216533:1 182053:208295:1 96991:107215:1 203575:195214:1 125965:125962:1 182053:58816:1 184597:96991:1 203575:99304:1 167696:120709:1 182053…	10
22869	120610	41472000	14	120610:120673:1 120603:99304:1 120610:152874:1 120610:120629:1 120610:204503:1 120610:120632:1 120610:120603:1 120610:120670:1 64464:202371:1 99304:120655:1 120610:64464:1 120670:208294:1 120610:182052:1	1
22870	120683	44582400	25	120660:216535:1 120683:217799:1 120597:195336:1 20015:167693:1 120683:120646:1 120660:181744:1 120660:120652:1 120660:186344:1 77830:120661:1 195336:77830:1 120660:164065:1 164065:216533:1 120660:120489:1 120683:120597:1 181634:120642:1 120683:120660:1 77830:125965:1 216535:185787:1 120660:120649:1 164065:216532:1 120660:120631:1 125965:181634:1 120652:20015:1 181634:178860:1	1
22875	9107	333936000	17	9107:4582:1 2966:9133:1 9107:9106:1 9133:2968:1 9107:9134:1 9133:9293:1 9133:76400:1 9107:8694:1 155214:59293:1 2963:2966:1 9107:155214:1 9133:155211:1 155211:155209:1 2966:154442:1 9107:206126:1 9107:2963:1	5
22876	8843	244512000	15	8843:9286:1 8843:9313:1 9136:9137:1 9313:9136:1 8843:9296:1 9104:8785:1 8843:25545:1 8843:9104:1 9137:8694:1 8831:9134:1 8785:9108:1 9286:9110:1 9136:8831:1 9108:8824:1	2
22877	154672	483753600	22	154672:66012:1 36100:36081:1 154672:30486:1 36081:35960:1 154673:36270:1 154672:219411:1 154672:154674:1 154672:36276:1 35960:35981:1 126750:35998:1 36270:126750:1 154672:36100:1 154672:219406:1 36270:126767:1 36276:32866:1 36270:75735:1 154672:133946:1 154672:65921:1 36270:36108:1 36081:32881:1 36276:154673:1	13
22878	8033	227750400	17	55098:27027:1 8032:8247:1 60089:140759:1 8033:8032:1 60089:39256:1 8032:29493:1 8033:170535:1 8033:52448:1 8033:55093:1 55093:60089:1 8033:55098:1 170535:94560:1 27023:88353:1 55093:55454:1 8033:27023:1 8033:21066:1	12
22880	30686	370742400	10	120315:138422:1 30686:29099:1 138312:120315:1 31125:138408:1 30686:138312:1 120315:92574:1 138312:120312:1 30686:31125:1 138422:138412:1	49
22882	154487	419212800	11	154485:176453:1 154487:219428:1 154487:8067:1 154487:52772:1 176453:158765:1 176453:176443:1 154487:154485:1 176453:190144:1 154487:57784:1 176443:167519:1	9
22884	89015	204163200	11	89015:115919:1 89015:130227:1 89015:87801:1 87801:89913:1 89015:83172:1 89015:88815:1 89015:70013:1 89015:83424:1 89015:22754:1 87801:87984:1	7
22885	132797	101347200	22	132797:26746:1 55313:55200:1 26745:78451:1 132797:187926:1 132797:58220:1 26745:168564:1 26746:65641:1 132797:39669:1 78451:78450:1 132797:143028:1 132797:17899:1 132797:26745:1 132797:27024:1 17899:55313:1 78450:88498:1 17899:27028:1 132797:140337:1 78450:77981:1 132797:78593:1 78451:168563:1 26745:10085:1	37
22886	144475	462844800	17	144475:66316:1 66316:66297:1 67916:71676:1 111596:201650:1 71676:78459:1 78715:78458:1 144475:140814:1 78459:88520:1 78459:111596:1 144475:67916:1 71676:162845:1 201650:67906:1 144475:132517:1 78459:78715:1 144475:132799:1 67916:78461:1	6
22888	50338	59011200	20	42181:146568:1 59992:57293:1 190922:134204:1 210482:210481:1 50338:210482:1 190922:27035:1 173719:145936:1 59992:190922:1 59992:42181:1 50338:161940:1 27035:173719:1 27035:140211:1 50338:140087:1 50338:21208:1 59992:169993:1 190922:125312:1 50379:50381:1 50338:50379:1 50338:59992:1	23
22891	203513	5097600	12	125557:157689:1 125557:31151:1 70562:86615:1 169126:171694:1 203512:31135:1 203513:203512:1 31135:125557:1 171694:168999:1 203512:102756:1 125557:169126:1 157689:70562:1	3
22893	178820	501120000	26	147619:147618:1 178820:117922:1 178820:43486:1 178820:43436:1 178820:207409:1 43495:119872:1 178820:196968:1 43495:43452:1 178820:193890:1 178820:219459:1 43452:147619:1 196968:219457:1 178820:219458:1 178820:43473:1 178820:111826:1 147616:119871:1 219458:208732:1 43495:10471:1 43495:43479:1 43495:147616:1 178820:122647:1 178820:197983:1 119872:151202:1 178820:43495:1 208732:125387:1	15
22894	174980	3369600	22	174980:159525:1 159525:174974:1 159525:174972:1 159525:47869:1 174980:159424:1 159525:174968:1 159524:174975:1 174972:174967:1 159525:70982:1 174969:174970:1 159525:174971:1 159525:131191:1 174972:159524:1 159525:98025:1 174980:98056:1 159525:174969:1 174970:135587:1 159525:174973:1 159525:51050:1 159525:109032:1 47869:147271:1	2
22895	125590	77414400	21	125590:128065:1 128082:90379:1 90379:128083:1 128065:128085:1 125590:178713:1 128065:128073:1 90379:120697:1 128065:128078:1 125590:107186:1 128083:128070:1 128082:99294:1 181605:64379:1 128065:128082:1 90379:90373:1 125590:181605:1 125590:181608:1 125590:152860:1 90379:90368:1 128073:64373:1 128065:120634:1	4
22896	90379	128908800	23	90379:143248:1 120697:108586:1 90379:90368:1 90379:107192:1 90379:126823:1 90379:181611:1 128067:128083:1 90379:107126:1 90379:203595:1 120697:143846:1 90379:143249:1 108586:143241:1 90379:143844:1 90379:128067:1 90379:120697:1 90379:64377:1 90379:126084:1 90379:128081:1 90379:107149:1 90379:90373:1 90379:181615:1 143249:145424:1	0
22898	123855	226022400	12	149231:78677:1 152662:152661:1 123855:123846:1 56146:149231:1 133717:133706:1 123855:152662:1 123846:42869:1 123855:153252:1 123846:133718:1 133718:133717:1 123855:56146:1	4
22899	95573	531360000	13	129001:95576:1 95573:67216:1 95577:129001:1 95573:115021:1 95573:95577:1 95573:144699:1 95577:144698:1 95573:97154:1 95573:15230:1 95577:144696:1 95573:94992:1 95573:105284:1	9
22900	76790	397008000	10	35673:35766:1 153347:153343:1 182351:104071:1 76790:98540:1 76790:182351:1 35766:153347:1 76790:56039:1 76790:35673:1 182351:219480:1	6
22901	123971	55123200	13	123971:144676:1 144676:51934:1 123971:108205:1 123971:87235:1 108205:97056:1 123971:123935:1 144676:81507:1 144676:107647:1 123971:123950:1 123971:153439:1 123950:128798:1 123971:67698:1	8
22902	47807	265507200	11	15523:80193:1 18142:5443:1 80193:80189:1 80187:148509:1 47807:29401:1 47807:80187:1 47807:18142:1 80187:15523:1 29401:148508:1 148509:186471:1	2
22903	167195	406166400	20	116950:193493:1 167195:117099:1 167195:167193:1 116959:167198:1 167195:174700:1 167195:193492:1 116958:162494:1 162494:117048:1 167195:116950:1 167195:116959:1 167195:167200:1 117099:92050:1 117099:117036:1 174700:174704:1 167195:137981:1 167195:196370:1 116949:116958:1 92050:92048:1 167195:116949:1	1
22904	22831	507600000	17	22831:25442:1 25436:25435:1 179982:124508:1 22851:22830:1 22831:22852:1 22831:25440:1 22851:25433:1 25439:25432:1 22852:22836:1 25440:219490:1 25436:199615:1 22831:179982:1 22851:25436:1 25439:22851:1 124508:106058:1 25440:25439:1	15
22905	193506	444441600	13	191784:194685:1 193506:219492:1 193506:194680:1 194681:191784:1 194682:194679:1 193506:219493:1 194682:194676:1 194681:194674:1 194682:194681:1 194685:194683:1 191784:191785:1 193506:194682:1	9
22906	116976	351043200	14	117045:117044:1 116976:116922:1 116976:164332:1 116976:116968:1 117045:91195:1 116976:116969:1 116968:162490:1 116922:116914:1 116968:167195:1 116955:117105:1 116914:116954:1 116968:116955:1 117105:117045:1	13
22907	173037	262828800	15	173037:91322:1 173037:91320:1 86637:91311:1 173037:130380:1 173037:86618:1 173037:30677:1 173037:216612:1 173037:164696:1 173037:91324:1 173037:91334:1 30677:86637:1 91312:86630:1 91322:91312:1 173037:91326:1	5
22908	171873	623203200	36	138354:138352:1 171873:189898:1 219508:219507:1 161891:219506:1 161897:161891:1 189898:138354:1 189898:193514:1 155864:219519:1 189783:126554:1 193514:144112:1 189783:161896:1 138357:219508:1 144112:86443:1 171873:219515:1 171873:86476:1 219508:196386:1 138354:219505:1 219508:189783:1 138351:193538:1 171873:189843:1 171873:219520:1 161897:187931:1 171873:219511:1 189898:86456:1 219508:187933:1 86…	43
22910	31577	544233600	14	31577:31368:1 124576:22837:1 31577:154352:1 124576:30237:1 31577:110992:1 110992:31619:1 31577:22830:1 31349:31344:1 130355:157922:1 31577:130355:1 163008:124576:1 130355:31349:1 154352:163008:1	17
22911	22838	523238400	15	172127:154361:1 22838:163008:1 124444:30313:1 163008:124444:1 124444:124568:1 124444:30235:1 22838:31597:1 124444:124578:1 22838:168495:1 22838:154360:1 154360:172127:1 124444:31342:1 30313:124443:1 172127:179469:1	3
22912	86255	623289600	11	86255:124442:1 188690:124581:1 86255:188690:1 86255:193469:1 22845:193542:1 86255:193468:1 86255:22845:1 86255:22836:1 86255:216048:1 193468:193459:1	15
22913	194624	623289600	18	194624:114578:1 106020:219546:1 194624:219547:1 194610:219514:1 194624:117080:1 117075:116984:1 117080:117075:1 117074:106046:1 106046:194610:1 117074:116979:1 116979:106020:1 116984:116985:1 194624:212494:1 194610:189713:1 117074:205652:1 117080:117074:1 194624:120335:1	8
22914	189878	591840000	107	189913:189844:1 169117:188151:1 189847:189611:1 189624:186707:1 189913:189847:1 189624:189614:1 186707:92011:1 189913:86830:1 189878:189939:1 189878:214811:1 189946:189976:1 186707:189729:1 189650:186698:1 189624:179100:1 189878:189968:1 189880:189642:1 86812:86826:1 189216:189974:1 189880:189942:1 189853:189850:1 189876:189857:1 181012:189717:1 85891:86816:1 86830:189936:1 186668:189874:1 189853…	55
22916	187941	444441600	21	86431:192352:1 187941:87730:1 187941:205595:1 179126:86431:1 87730:86554:1 187938:144884:1 187938:31649:1 31649:31646:1 193545:187937:1 126423:126573:1 187941:115902:1 87730:31652:1 187941:126423:1 187938:115954:1 31652:187938:1 115954:193545:1 86503:87739:1 187941:86503:1 115954:115541:1 205595:179126:1	18
22917	219109	114048000	15	219109:10375:1 219109:88526:1 218777:10413:1 219109:218776:1 218776:218778:1 10375:10363:1 218777:87844:1 218772:212613:1 219109:218777:1 219109:10351:1 219109:218772:1 218773:130231:1 88526:217932:1 217932:218773:1	6
22918	129080	41472000	20	129080:101672:1 10349:10352:1 219566:10368:1 129080:101670:1 219566:10351:1 10352:88285:1 10352:99995:1 129080:121306:1 10349:10375:1 129080:219565:1 219566:219567:1 10349:10391:1 129080:88526:1 10349:10388:1 129080:219566:1 10352:10364:1 101670:219563:1 101672:166314:1 121306:10349:1	23
22922	104279	448156800	10	104279:4185:1 104279:123737:1 99593:4169:1 104279:4181:1 4181:99593:1 104279:15422:1 99627:99626:1 123737:99627:1 104279:219579:1	4
22925	33864	224121600	11	33864:64878:1 33864:126332:1 64878:218283:1 33864:170915:1 33864:120461:1 33864:71499:1 33864:109215:1 33864:116756:1 33864:126337:1 218283:126333:1	10
22926	170361	270777600	10	191700:133610:1 141630:54226:1 170361:101799:1 101799:156635:1 170361:64784:1 156635:141630:1 133610:70625:1 101799:191701:1 141630:191700:1	9
22928	170367	325987200	15	134737:106002:1 195622:118238:1 134737:189515:1 170367:137155:1 154468:70927:1 170367:133611:1 134737:95076:1 170367:134737:1 170367:195622:1 95076:105997:1 70926:154468:1 134737:117848:1 189515:152493:1 170367:70926:1	9
22929	181669	51062400	13	181669:212991:1 186167:103547:1 181669:157714:1 181669:186168:1 181669:103543:1 181669:50778:1 181669:218402:1 181669:159341:1 157714:186167:1 186167:53589:1 181669:99361:1 181669:22006:1	3
22930	72135	265507200	40	72135:105606:1 72135:40014:1 131368:131365:1 155534:199507:1 72135:95560:1 72135:186259:1 118780:67688:1 72135:108557:1 126896:113705:1 72135:107703:1 72135:168231:1 103618:15490:1 72135:219597:1 126808:126896:1 180555:22096:1 72135:180555:1 72135:155534:1 118780:135880:1 72135:20026:1 72135:72327:1 40014:181299:1 126896:131448:1 105598:103618:1 72135:219596:1 72135:148954:1 72135:72328:1 186264:…	106
22931	219603	-16416000	25	60368:60374:1 60366:60401:1 60401:60393:1 60391:60386:1 60401:42047:1 60393:60391:1 60393:60390:1 60366:60368:1 47834:60389:1 219603:60363:1 47834:60376:1 60368:60395:1 219603:41473:1 219603:60364:1 60396:60383:1 60395:47834:1 60379:60375:1 60395:60396:1 219603:60366:1 60391:60379:1 60363:60385:1 60368:60398:1 60395:60380:1 42047:60400:1	4
22933	37451	371952000	28	185078:44147:1 96493:21475:1 37451:46629:1 185078:46115:1 96496:96473:1 37451:44187:1 96473:55466:1 72746:206205:1 21475:45191:1 37451:72672:1 96493:44146:1 37451:119878:1 44146:96496:1 37451:46064:1 37451:185078:1 37451:72746:1 37451:96493:1 96457:41892:1 96457:96547:1 96493:158767:1 55466:96457:1 96473:185204:1 96473:44152:1 96547:57650:1 46629:947:1 158767:92116:1 46064:17949:1	31
22934	7455	43891200	15	7523:99813:1 99813:7534:1 94377:7460:1 7455:2599:1 7523:99814:1 7460:15157:1 7460:107946:1 7523:99819:1 7455:7449:1 107946:7523:1 7523:2606:1 7455:94377:1 7449:7472:1 99813:99812:1	1
22935	7460	91670400	12	7460:14681:1 7523:99813:1 99813:7534:1 7523:99814:1 7460:7490:1 7460:15157:1 7460:15168:1 7460:107946:1 107946:7523:1 7523:2606:1 7534:64815:1	0
22936	7477	155088000	14	7477:54100:1 7477:114205:1 114205:117867:1 7477:219611:1 7477:161496:1 7477:85231:1 7477:74446:1 7477:219614:1 7477:219616:1 7477:95391:1 219612:219613:1 7477:219612:1 7477:125465:1	2
22938	7533	306201600	35	110263:113189:1 143260:143295:1 7533:64860:1 7533:143798:1 113195:113186:1 110263:82959:1 143260:7469:1 113196:113195:1 113186:128101:1 126896:113705:1 143436:143439:1 7533:118779:1 7533:126896:1 113195:109150:1 113196:108063:1 118779:110263:1 113189:143984:1 113196:113194:1 7533:64662:1 109150:113185:1 7533:219624:1 113196:123395:1 7469:113187:1 113196:64602:1 128101:113191:1 7533:143260:1 11319…	37
22939	89437	575856000	18	89437:212389:1 89437:115640:1 115510:115489:1 115503:115460:1 89437:211365:1 89437:115685:1 89437:82885:1 89437:95199:1 82584:82576:1 89437:115523:1 199567:199566:1 89437:89452:1 89437:199567:1 89437:82584:1 89437:115503:1 89437:86235:1 89437:115510:1	81
22940	117045	476064000	66	196382:162492:1 117045:117048:1 208288:194712:1 117044:117025:1 117018:194714:1 116837:117087:1 117527:86355:1 219695:212960:1 91195:117030:1 117045:117034:1 92054:117007:1 117533:194357:1 117030:117011:1 194706:190436:1 117527:117531:1 117045:208288:1 117045:89385:1 117045:219695:1 194706:117000:1 117045:117041:1 117103:194624:1 181017:121190:1 117045:194706:1 117041:116837:1 117533:65427:1 1170…	132
22941	130949	525312000	33	196755:161922:1 130949:219765:1 219762:219764:1 219764:182124:1 219764:219763:1 219757:219759:1 215654:134485:1 130949:215654:1 219764:178073:1 207433:219754:1 219765:164992:1 219765:219757:1 178073:219755:1 207793:219789:1 219756:207430:1 178073:219758:1 130949:125371:1 130949:219762:1 219789:219756:1 207793:134479:1 178073:219777:1 130949:219760:1 215654:167582:1 167582:25386:1 178073:196755:1 …	49
22942	130950	480556800	26	130948:137989:1 130947:144163:1 130950:130948:1 88060:87733:1 87647:88071:1 130944:131031:1 130950:144282:1 130950:89909:1 130950:22970:1 144163:173111:1 87647:211389:1 130950:219792:1 27891:89437:1 130950:88060:1 144282:87647:1 130950:88646:1 130948:130945:1 87733:82613:1 87647:176495:1 130950:213129:1 130948:130947:1 87647:208882:1 87647:27891:1 130945:130944:1 130947:130943:1	21
22945	69673	440294400	14	24719:183042:1 24719:24748:1 69673:24719:1 69685:85502:1 24719:140180:1 69673:42554:1 69673:69680:1 69673:42562:1 69673:109874:1 24719:69684:1 69673:119834:1 69673:85505:1 85505:69685:1	31
22946	109800	387676800	13	109800:109913:1 183027:131934:1 109800:219794:1 109800:178937:1 35240:59397:1 109800:69675:1 63418:109803:1 109800:35240:1 109800:109916:1 109800:183027:1 109800:63418:1 63418:109795:1	6
22947	109801	408758400	21	109909:24753:1 55418:109909:1 183027:180082:1 109801:182939:1 63418:55418:1 109801:109911:1 182939:182938:1 109801:63418:1 109801:183027:1 60053:72965:1 182945:85505:1 180082:127316:1 109801:182945:1 109801:154970:1 183027:119834:1 213672:140180:1 63418:109795:1 183027:60053:1 109911:119627:1 109801:213672:1	8
22948	69685	496886400	18	42561:132590:1 69685:85502:1 182939:182938:1 69685:85501:1 69685:177194:1 42561:69682:1 69685:182925:1 69685:42561:1 69685:42557:1 69685:182939:1 176939:109855:1 132590:169427:1 69685:141397:1 69685:116221:1 69685:63424:1 169427:176939:1 69685:109871:1	19
22949	109803	429753600	17	109803:170701:1 109803:109909:1 183038:42555:1 69684:42559:1 109803:85491:1 109803:69680:1 41015:41020:1 109909:131934:1 69680:183026:1 132474:41015:1 109803:41048:1 69684:132519:1 183026:183038:1 69680:132474:1 109803:55413:1 132474:69684:1	11
22954	94376	520560000	11	94376:92453:1 94376:215858:1 62837:91563:1 94376:62837:1 62837:193974:1 94376:125580:1 92453:138294:1 94376:138288:1 94376:62819:1 215858:215857:1	19
22955	89732	55123200	10	89732:83272:1 89732:130921:1 89732:82847:1 89732:206108:1 89732:88290:1 130921:83105:1 89732:206110:1 89732:88987:1 206108:88325:1	9
22956	39444	120960000	33	39444:83118:1 130253:110619:1 68026:39467:1 144399:130151:1 130113:124750:1 130213:89757:1 110619:130113:1 83118:68025:1 87577:68027:1 39468:83924:1 39444:87577:1 124750:123306:1 110610:130253:1 39444:68021:1 39467:89083:1 39444:130213:1 130113:121160:1 110619:188331:1 83924:83923:1 39444:68020:1 20142:89804:1 110619:169687:1 39444:130215:1 39444:88343:1 39444:20142:1 39444:39468:1 39444:110610:1…	29
22959	47790	498182400	16	47790:154102:1 95679:96565:1 47790:45673:1 96440:76874:1 47790:96561:1 96565:174124:1 47790:214688:1 96561:96536:1 47790:95679:1 47790:60048:1 47790:45397:1 45397:617:1 60048:648:1 45397:96440:1 96561:96537:1	10
22962	142766	194486400	36	67559:67592:1 104001:31430:1 142766:219844:1 44398:133728:1 142766:62382:1 62382:61800:1 67589:133730:1 61800:67569:1 142766:48943:1 61800:67572:1 67572:67559:1 54140:67588:1 219844:103992:1 142766:104001:1 61800:67571:1 142766:109559:1 67559:67591:1 31430:31435:1 219354:15847:1 15847:54140:1 67567:54165:1 31430:31436:1 15847:67583:1 67572:44398:1 67572:67570:1 44398:67567:1 67572:66883:1 142766:…	51
22964	135576	559180800	10	135576:123114:1 135576:92261:1 92261:123116:1 92261:123117:1 92261:154780:1 135576:154798:1 92261:123679:1 92261:154768:1 123679:219854:1	10
22967	121039	511228800	10	109171:153369:1 123283:109171:1 121039:121038:1 109171:109166:1 123283:92150:1 92150:122743:1 121039:109172:1 121039:32443:1 109172:123283:1	6
22969	18706	465436800	11	123658:219951:1 123680:121040:1 123659:123680:1 109174:135578:1 123680:135581:1 18706:123658:1 18706:123229:1 18706:123659:1 123658:109174:1 18706:122757:1	6
22970	105864	308793600	16	213431:105866:1 105864:51727:1 105866:213430:1 105866:122899:1 122692:100637:1 121045:213431:1 105866:213429:1 213430:122692:1 123600:123682:1 105864:123600:1 213430:123280:1 105864:121045:1 213431:135589:1 213431:35900:1 105864:123397:1	55
22971	105866	358732800	12	105866:122665:1 184354:213427:1 105866:219956:1 105866:110270:1 213430:213428:1 105866:213430:1 105866:122899:1 105866:213429:1 122665:122758:1 213430:121041:1 105866:184354:1	12
22972	198825	51753600	10	198825:7367:1 117585:59402:1 198825:55154:1 117585:56847:1 14492:5321:1 198825:41000:1 198825:14492:1 55154:60029:1 198825:117585:1	5
22973	153011	219456000	10	153011:111759:1 153011:194922:1 153011:76332:1 190755:144847:1 153011:15013:1 153011:132477:1 153011:119669:1 153011:15019:1 153011:190755:1	6
22974	219974	528508800	18	82241:219978:1 144883:38640:1 134291:219976:1 183287:134291:1 219974:82241:1 183280:144883:1 183187:144901:1 183280:173217:1 134291:183187:1 219976:183282:1 183280:41997:1 41997:38652:1 219974:41995:1 219974:219977:1 144883:183287:1 219974:134365:1 219974:183280:1	8
22975	198911	324518400	23	10381:10374:1 86003:30831:1 85999:85994:1 69910:85998:1 198911:45255:1 85994:81263:1 30831:69921:1 198911:69910:1 198911:86000:1 85998:86003:1 198911:86001:1 198911:85996:1 198911:81301:1 198911:81308:1 198911:10381:1 198911:114057:1 45285:86002:1 85998:89501:1 10381:45283:1 10381:45285:1 85998:85999:1 114057:45256:1	13
22977	136038	619142400	16	136038:198725:1 136038:113379:1 83965:200684:1 95909:112418:1 136038:136039:1 136038:170126:1 136038:170475:1 136038:95909:1 136038:197463:1 136038:205804:1 136038:96722:1 136038:160683:1 136038:83965:1 136038:167875:1 136038:197475:1	20
22978	166378	520473600	30	166378:166346:1 166480:166371:1 156946:156954:1 166378:31842:1 30777:30793:1 166391:166365:1 166391:107437:1 156954:156952:1 166378:166393:1 166334:166344:1 166378:30777:1 107437:59907:1 166378:156946:1 166378:197600:1 166376:166367:1 166378:166480:1 166371:31859:1 166346:166334:1 166378:166392:1 166378:122067:1 166378:44558:1 166378:59949:1 44558:152510:1 166391:166376:1 166393:166391:1 166378:1…	36
22979	150592	2160000	11	150592:93585:1 8984:9007:1 163885:135122:1 163885:8984:1 9007:8760:1 163885:92157:1 150592:9011:1 8760:8811:1 93585:163885:1 163885:8974:1	1
22980	4377	602294400	14	4377:220034:1 4377:220035:1 4377:4333:1 113061:142669:1 4377:198543:1 4377:127839:1 4377:95668:1 4377:220043:1 196967:113061:1 4377:196967:1 4377:204569:1 163490:163474:1 4377:163490:1	26
22983	148625	487814400	12	148625:203904:1 148625:161450:1 148625:220062:1 148625:220064:1 148625:141221:1 220062:23595:1 147849:19136:1 23595:141220:1 161454:147849:1 148625:161454:1 220064:220063:1	3
22984	121164	236563200	10	115927:173060:1 121164:77432:1 173060:220082:1 121164:220081:1 77432:89897:1 77432:173059:1 77432:173061:1 89897:115927:1 121164:220080:1	21
22988	95646	374630400	13	46528:44475:1 106240:118182:1 95646:25206:1 95648:136478:1 95646:106236:1 106238:106240:1 46528:43951:1 106236:106238:1 95646:46528:1 46528:44594:1 136478:95676:1 95646:95648:1	12
22990	52744	456105600	10	52744:52750:1 52759:176441:1 52744:52758:1 52744:205916:1 52744:52748:1 52744:52749:1 52744:52759:1 52744:52753:1 52759:167746:1	5
22991	130223	394329600	15	87833:87992:1 130223:89890:1 89890:88003:1 22804:88385:1 88002:89274:1 22727:89887:1 130223:130222:1 88002:173089:1 89890:121196:1 88003:88002:1 130223:22727:1 130223:87833:1 88002:130175:1 130223:22804:1	27
22993	81654	487814400	12	81654:216084:1 81654:113724:1 81654:113725:1 81654:199147:1 199147:166921:1 81654:81656:1 113724:180797:1 81654:186122:1 81654:22249:1 81654:33878:1 186122:67669:1	1
22994	81656	539136000	14	109668:182016:1 81656:186125:1 109668:142006:1 81656:168430:1 81656:81655:1 168430:186123:1 13004:13000:1 81656:109669:1 81656:109668:1 12996:70201:1 81656:13004:1 142006:70178:1 13000:12996:1	3
22995	116702	541555200	10	103823:216818:1 116702:103823:1 116702:164123:1 116702:220145:1 103823:103838:1 216818:214552:1 116702:149675:1 103823:149805:1 116702:105020:1	4
22997	166644	307584000	14	99005:166649:1 135558:99003:1 166644:99005:1 150266:135558:1 73230:57677:1 73230:73225:1 99005:144520:1 166644:99006:1 135558:73227:1 73227:57676:1 99005:117997:1 166644:150266:1 99005:73230:1	8
22998	168006	489024000	10	168006:167480:1 168006:153820:1 210387:173223:1 210387:99007:1 168006:73232:1 167480:210387:1 168006:86609:1 73233:150269:1 153820:73233:1	3
22999	177999	164246400	12	111320:60574:1 60574:143681:1 177999:111320:1 177999:198179:1 177999:184723:1 177999:143668:1 177999:64760:1 198179:72008:1 177999:143621:1 177999:60521:1 143681:184709:1	0
23000	220153	-11145600	15	13563:11593:1 13563:33185:1 11359:13556:1 11359:18929:1 18941:18944:1 13563:33188:1 33188:33195:1 11593:11359:1 11587:11589:1 11359:11587:1 220153:13563:1 11593:11591:1 33185:18941:1 11591:3717:1	3
23001	99545	395539200	10	126809:123488:1 99545:17587:1 99545:125719:1 99545:99547:1 99545:75976:1 99545:108605:1 99545:105985:1 99545:145505:1 99545:126809:1	4
23002	35833	310608000	53	103436:103437:1 35833:35840:1 35833:94751:1 35842:123290:1 103385:103441:1 35837:123292:1 75806:65922:1 123427:10087:1 103385:103417:1 94743:35872:1 35892:123428:1 64769:111170:1 103420:103414:1 35841:122981:1 154820:145571:1 103436:103500:1 220173:71030:1 75836:97656:1 154690:154820:1 65922:35877:1 64769:154690:1 154690:143456:1 35833:64769:1 103385:103420:1 35892:123391:1 35833:35837:1 35842:22…	43
23003	220190	-11145600	56	220190:220191:1 212997:212995:1 186166:212998:1 58813:58849:1 103531:58857:1 220190:60751:1 58813:58850:1 220190:201466:1 167681:124277:1 186558:167681:1 58813:58842:1 220190:175286:1 212998:214532:1 220192:220193:1 220191:217800:1 212985:186170:1 214538:215402:1 220190:214538:1 212905:174325:1 220190:159317:1 58813:58845:1 212988:199521:1 186558:99305:1 186557:214533:1 112167:186166:1 174325:199…	8
23004	103531	85363200	19	218400:103524:1 103531:103535:1 103531:208888:1 103531:58857:1 159151:202347:1 103524:147662:1 103531:103547:1 103531:159151:1 103531:103546:1 103531:218400:1 103531:218404:1 103524:103550:1 90778:103543:1 103531:103537:1 103531:90778:1 103531:218653:1 103531:126823:1 103531:58873:1	3
23005	186166	6307200	11	212998:144594:1 212998:212993:1 186166:212998:1 186166:217800:1 186166:215401:1 212998:212988:1 186166:19914:1 212998:58857:1 212998:212995:1 212998:218401:1	0
23007	214539	8985600	11	212988:214529:1 214539:214538:1 214539:147630:1 214536:215783:1 120683:120489:1 214539:214536:1 212988:103538:1 214536:120683:1 214536:214532:1 214539:212988:1	3
23009	111006	439430400	52	105637:105642:1 111497:111362:1 180523:101461:1 105713:111609:1 111124:122967:1 220207:105637:1 80095:111124:1 122979:103656:1 111124:96050:1 122972:64730:1 111006:218112:1 80095:80097:1 111006:103370:1 111609:111066:1 105637:122952:1 111124:110554:1 122921:111047:1 122979:122978:1 111006:220207:1 122952:82811:1 122921:122974:1 96050:110265:1 122979:45119:1 111040:105644:1 111406:122976:1 111362:…	55
23010	111014	580348800	19	111021:130293:1 157178:216082:1 130016:118817:1 111622:214071:1 111014:111021:1 111014:130016:1 130293:214070:1 111608:111622:1 111608:111477:1 118825:72220:1 111615:191216:1 111014:123030:1 118825:111615:1 111014:72235:1 111014:157178:1 111021:111608:1 214071:118825:1 157178:123033:1	8
23011	111026	566524800	10	111026:191184:1 111026:111023:1 174561:111472:1 111026:123030:1 111026:174561:1 83440:111461:1 123030:83440:1 123030:157178:1 157178:123033:1	3
23012	109098	442972800	15	109101:109096:1 109101:109106:1 109098:109101:1 109200:109204:1 109098:109205:1 109106:64803:1 109101:109201:1 109200:109202:1 109098:109203:1 109200:111022:1 109098:111054:1 109101:109200:1 109202:111373:1 109098:109196:1	2
23013	111055	390268800	20	109101:109096:1 111010:105651:1 111055:101461:1 111055:111010:1 109098:109101:1 109098:109205:1 111055:109098:1 109200:109204:1 109101:109201:1 109101:109106:1 105651:80103:1 109200:111045:1 109098:111054:1 109101:109200:1 109096:111046:1 111055:111038:1 111055:111405:1 109098:109196:1 111046:111033:1	10
23015	111704	418003200	10	56088:56090:1 111701:103341:1 111701:72039:1 111704:56116:1 111701:142741:1 111704:111701:1 111704:56088:1 111701:159903:1 72039:52003:1	8
23016	127964	383788800	15	13713:13739:1 127964:70628:1 13723:13713:1 13713:13721:1 13696:13737:1 127964:70623:1 127964:23127:1 116563:13696:1 13723:13718:1 127964:220218:1 127964:116563:1 127964:102104:1 13696:13723:1 127964:220219:1	23
23019	95457	445651200	12	95457:124689:1 121069:121067:1 121067:124686:1 127970:95456:1 95457:127971:1 95457:127970:1 124689:119328:1 119328:39387:1 121069:162324:1 95457:125694:1 124689:121069:1	20
23024	87197	176342400	17	87197:5891:1 9142:9143:1 8841:9142:1 87197:8845:1 5858:5831:1 5891:8789:1 9143:5821:1 5836:5739:1 9082:5858:1 87197:5836:1 5891:21071:1 87197:8770:1 5891:5738:1 8789:8841:1 87197:9082:1 9082:3916:1	2
23025	10740	149731200	17	87197:5891:1 10740:87197:1 8788:5836:1 8841:9142:1 87197:8845:1 9142:9143:1 10740:83668:1 5738:8850:1 5836:5739:1 8788:9126:1 5891:21071:1 10740:8788:1 5891:5738:1 5738:5930:1 5891:9265:1 5739:8841:1	8
23026	10900	98323200	22	5743:9082:1 40093:21078:1 13551:90952:1 13551:7853:1 10900:13551:1 10900:52990:1 5794:10769:1 9082:5858:1 10900:10745:1 9082:8915:1 13551:9123:1 7848:9002:1 10769:5743:1 40093:5781:1 7853:7848:1 13551:42481:1 10900:40093:1 40093:130548:1 10900:5884:1 5794:8840:1 21078:5794:1	7
23027	39932	44582400	21	5321:5791:1 39932:39925:1 26374:47812:1 3696:5789:1 5791:19555:1 39932:26374:1 39925:14489:1 39932:14492:1 14492:5321:1 26374:21329:1 39932:6013:1 26374:26373:1 39932:10766:1 39932:26386:1 21329:21348:1 39932:13541:1 6013:7368:1 39932:10617:1 39932:3696:1 39932:5360:1	24
23029	119722	212025600	14	113847:188880:1 10196:146562:1 44341:10196:1 113847:146169:1 119722:179511:1 113847:146164:1 119722:152989:1 119722:152922:1 119722:220256:1 119722:44341:1 119722:148677:1 119722:113847:1 152922:96116:1	5
23030	136937	378691200	10	136937:38789:1 7081:130392:1 136937:44280:1 136937:7081:1 136937:46514:1 44533:43951:1 136937:220257:1 136937:44533:1 220257:162507:1	3
23033	34408	386467200	18	138408:34414:1 34408:138394:1 77951:8127:1 77951:138399:1 34408:206506:1 138394:62768:1 77951:138408:1 138408:138407:1 138402:34430:1 138408:138402:1 34408:5393:1 138402:138403:1 138402:34427:1 34408:201971:1 206506:77951:1 34408:18917:1 138399:34406:1	22
23034	34413	602121600	31	189022:67577:1 207267:207266:1 207267:220268:1 34413:8450:1 67577:216177:1 34416:187424:1 67577:186002:1 34413:8420:1 189021:207258:1 34413:34416:1 34413:150589:1 186002:189021:1 187424:216575:1 8443:116503:1 189022:151752:1 8443:116502:1 8420:207267:1 8420:74532:1 207267:203624:1 34413:22669:1 189022:203626:1 8443:203627:1 203627:14031:1 67577:216571:1 8420:203603:1 34416:8443:1 192257:152201:1 …	19
23035	34417	589075200	11	34417:98945:1 34417:185572:1 98945:152329:1 190136:138397:1 34417:220261:1 185572:185536:1 34417:138426:1 98945:98944:1 190136:138410:1 34417:190136:1	2
23038	172024	248313600	10	162618:220278:1 172024:101065:1 172024:176070:1 220279:129156:1 172024:104314:1 176070:172023:1 172024:220279:1 172024:53335:1 172024:162618:1	13
23039	136755	140659200	10	176890:172028:1 136753:94834:1 94834:172024:1 104324:176890:1 136755:136754:1 136755:104324:1 136754:104316:1 136755:180750:1 136754:136753:1	8
23040	4433	554947200	20	4433:169334:1 4433:184780:1 4432:4372:1 4433:4434:1 4446:4436:1 4433:195519:1 169338:4347:1 4446:220287:1 169334:4437:1 4433:4439:1 4433:4432:1 4444:194267:1 4444:4443:1 4433:62655:1 169334:169338:1 4433:4444:1 4433:97419:1 4433:4446:1 4432:91568:1	8
23042	150932	215049600	14	39461:130109:1 150932:150933:1 88812:88353:1 150932:22745:1 150933:153598:1 150932:150931:1 217826:204555:1 150932:39461:1 204555:104829:1 150933:217826:1 150932:88569:1 217826:88812:1 153598:91907:1	10
23043	111596	531187200	11	39477:67914:1 201650:211445:1 111596:201650:1 78706:39477:1 201650:140655:1 201650:67906:1 67912:78706:1 201650:39479:1 111596:68046:1 111596:67912:1	3
23045	66933	225936000	33	66942:81228:1 66933:70027:1 206109:81311:1 89701:81226:1 89701:128359:1 72325:82476:1 13797:89701:1 81393:87930:1 81312:89735:1 66933:89041:1 81226:81218:1 13797:13778:1 81228:81156:1 89041:31820:1 81218:81309:1 81393:66942:1 81226:13776:1 66933:66939:1 81312:81211:1 206109:81393:1 66933:13797:1 66933:83073:1 83073:81312:1 81211:81217:1 70027:83437:1 81211:81227:1 66933:81159:1 83073:89702:1 8793…	23
23046	88422	615254400	10	220293:115468:1 220293:143972:1 88422:115917:1 82581:208599:1 88422:87764:1 88422:82581:1 88422:220294:1 88422:220295:1 115917:220293:1	2
23047	82623	523238400	27	82623:220315:1 88435:82892:1 82623:199543:1 220324:220328:1 82623:89233:1 7709:7708:1 82623:89231:1 82623:82582:1 82623:82622:1 82592:82572:1 88435:220324:1 7708:83344:1 82623:82712:1 82623:82592:1 82623:7709:1 82623:7710:1 82623:89229:1 82623:160683:1 89233:89227:1 82623:89232:1 88435:89257:1 82623:88435:1 82623:121586:1 82592:89256:1 82592:82578:1 82712:82755:1	99
23048	88429	517968000	13	88429:130315:1 88429:208049:1 88429:196795:1 88429:208583:1 70967:82593:1 88429:88425:1 88429:144149:1 88429:220342:1 88429:87851:1 88429:70967:1 88429:174238:1 130315:82578:1	7
23050	88434	622080000	68	82695:82560:1 82572:89244:1 88434:89249:1 201758:89222:1 90108:82570:1 82570:79025:1 89548:220495:1 220493:82531:1 220494:89254:1 144386:220451:1 89548:82579:1 88021:88030:1 220451:90027:1 88434:82685:1 88434:82580:1 220324:220328:1 90108:22736:1 82579:201758:1 88434:220483:1 88434:220324:1 82570:88204:1 88434:220449:1 88434:88846:1 82579:82571:1 88434:220448:1 88434:220315:1 82695:82699:1 88434:…	253
23051	88435	597283200	88	82551:211867:1 88435:82892:1 90108:82570:1 220494:89254:1 220598:82578:1 88435:130341:1 220319:89248:1 88435:212358:1 198769:82742:1 82700:89949:1 88435:89228:1 88435:220576:1 82570:115790:1 82708:214500:1 207901:205380:1 88434:144386:1 201758:82684:1 201758:217848:1 82570:115905:1 220321:220319:1 88434:82699:1 89548:220495:1 88435:141736:1 88435:82708:1 220451:90027:1 115905:82551:1 220324:22032…	327
23052	88436	577324800	20	220293:115468:1 88436:130315:1 209398:88013:1 220293:143972:1 144273:82504:1 88422:115917:1 209398:144149:1 220293:208599:1 88436:82746:1 88436:89196:1 183608:88422:1 88422:87764:1 88422:220294:1 144273:134937:1 82746:89477:1 183608:144273:1 183608:209398:1 115917:220293:1 88436:183608:1	8
23053	88440	329875200	17	88440:130307:1 88440:220624:1 88440:82869:1 78867:78732:1 69985:82818:1 88440:144125:1 88440:83130:1 88440:55293:1 121277:87679:1 83245:78867:1 88440:70010:1 88440:69985:1 88440:72281:1 88440:211335:1 88440:83245:1 88440:121277:1	14
23054	116163	427939200	22	116163:116281:1 72965:78332:1 116163:132590:1 72965:116217:1 116281:182936:1 116163:169411:1 176900:72965:1 116163:169382:1 72965:120184:1 116281:116206:1 116223:116213:1 116163:143301:1 116163:176900:1 116275:143358:1 132590:169427:1 116163:37617:1 116163:116275:1 116163:116223:1 116163:144765:1 116223:116215:1 116163:154968:1	55
23055	144745	324518400	14	144745:144750:1 144745:149309:1 144745:144776:1 144753:144748:1 144745:144751:1 144745:144753:1 174387:137796:1 144745:174387:1 144744:52664:1 144744:183451:1 174387:174394:1 144745:144744:1 144753:144747:1	17
23056	144750	465436800	26	72965:164355:1 72965:78332:1 164355:156328:1 152083:189555:1 72965:116217:1 144750:144756:1 72965:146649:1 156328:41033:1 156328:120184:1 156328:129653:1 152083:131305:1 144750:152083:1 152083:195003:1 152083:72965:1 72965:116210:1 144750:169414:1 144750:143947:1 176940:155331:1 120184:116159:1 156328:176940:1 152083:144771:1 144750:116213:1 156328:129651:1 131305:142944:1 164355:169404:1	33
23057	144753	449625600	11	144775:60049:1 60049:144758:1 144753:144748:1 60049:144761:1 60049:144760:1 144767:144757:1 144775:144767:1 144747:144773:1 144753:144747:1 144747:144775:1	2
23060	95840	134006400	15	95840:15022:1 95840:220670:1 95818:63293:1 95840:211142:1 95840:220671:1 15022:83870:1 95840:95818:1 220669:220668:1 220670:205872:1 205872:220669:1 205872:84433:1 220668:15023:1 95840:137826:1 137826:220667:1	0
23061	163936	57801600	10	163936:220679:1 163936:108355:1 163936:163932:1 108355:220672:1 163936:108365:1 163936:10301:1 163936:220675:1 163936:220673:1 220675:163927:1	6
23063	69451	62640000	12	69451:90667:1 69451:104350:1 69452:69455:1 69451:69453:1 69451:26980:1 69455:114323:1 90666:69452:1 69455:69454:1 69454:90668:1 69451:132697:1 90667:90666:1	4
23064	104568	537667200	34	84248:198421:1 84248:220690:1 104568:187699:1 220697:220693:1 140431:220688:1 104568:198402:1 84248:140431:1 84248:140429:1 140431:220689:1 220696:27143:1 220697:208722:1 220688:188402:1 160006:73550:1 104568:220692:1 84248:27117:1 104568:220695:1 187694:27120:1 104568:220696:1 104568:220691:1 187699:84248:1 104568:47091:1 220696:220700:1 104568:220694:1 220695:160011:1 104568:206421:1 104568:190…	25
23065	46462	534384000	58	38269:207676:1 46462:38269:1 150734:198426:1 46462:73553:1 207550:37499:1 46457:131334:1 207676:220705:1 205242:47638:1 74627:208723:1 74627:73550:1 46462:207898:1 207676:170627:1 207559:138093:1 207676:84956:1 46457:140489:1 46462:150734:1 46462:46461:1 46462:206419:1 74627:220709:1 46462:104567:1 46462:205238:1 170627:46457:1 46462:104565:1 46462:69539:1 74627:17270:1 44459:167623:1 84955:20755…	27
23066	110610	145497600	32	130253:110619:1 66934:89895:1 169683:121159:1 110619:130113:1 130113:66934:1 110619:115843:1 130112:89902:1 66932:88721:1 110610:22825:1 130113:68032:1 78226:87852:1 131211:71617:1 39438:130112:1 110610:130253:1 188331:188333:1 130112:85061:1 130113:89882:1 188331:110617:1 110619:188331:1 110619:78226:1 188331:110623:1 110619:89879:1 85061:192221:1 68032:66932:1 110610:22769:1 110610:68225:1 1883…	17
23068	9877	406166400	12	126690:45563:1 9877:62635:1 9875:126690:1 9877:9875:1 9877:55944:1 9877:128178:1 9859:9939:1 126690:138248:1 126690:9859:1 126690:55946:1 128178:126689:1	9
23070	58766	276048000	11	58766:143174:1 58766:80686:1 80686:80668:1 58766:130704:1 80686:174312:1 143174:62154:1 174312:80675:1 58766:80656:1 58766:80670:1 80686:80681:1	5
23071	164034	239241600	13	164034:158023:1 164034:130556:1 184656:218288:1 164034:166905:1 184656:213892:1 164034:184656:1 218290:166910:1 184656:81857:1 164034:213871:1 164034:148859:1 164034:218309:1 164034:218290:1	2
23072	218717	365040000	12	218717:220735:1 218717:102160:1 220735:157266:1 218717:157240:1 218717:135157:1 218717:120384:1 157240:44437:1 220735:168433:1 220735:220737:1 218717:181537:1 218717:123621:1	3
23073	192019	273110400	18	105502:33892:1 116742:15096:1 192019:116759:1 220738:187745:1 192019:105502:1 192019:109727:1 192019:116742:1 192019:64495:1 64819:64817:1 64817:64801:1 64732:109777:1 116742:64732:1 192019:211805:1 192019:109692:1 116742:64819:1 211805:220738:1 64732:109742:1	0
23074	143555	202348800	42	143555:148914:1 143591:109692:1 64667:109727:1 143555:184655:1 109692:64861:1 105502:109777:1 184675:143591:1 143595:214345:1 143595:148858:1 143555:148941:1 111295:143595:1 40264:40185:1 148941:148859:1 64667:148745:1 143555:137207:1 143555:116763:1 158024:40264:1 143555:60546:1 111295:180579:1 143555:218289:1 64667:148998:1 184675:116759:1 143595:158024:1 71998:53940:1 64667:111295:1 143555:719…	8
23075	218718	106790400	18	140001:157136:1 218718:211808:1 192043:218284:1 218718:148784:1 71851:148785:1 140001:71851:1 218718:145372:1 175555:192043:1 218718:25847:1 218718:192048:1 218284:83514:1 175555:144592:1 218718:159300:1 175555:164035:1 71851:175555:1 218718:140001:1 140001:148792:1	1
23076	167112	120960000	16	131261:127056:1 131261:184711:1 167112:220741:1 131255:109681:1 220741:192026:1 131261:131255:1 167112:109680:1 131261:150381:1 167112:138613:1 192024:192025:1 192024:192036:1 131255:192024:1 109681:109683:1 167112:126090:1 109680:131261:1	3
23077	164048	60393600	64	164048:137547:1 164048:164069:1 164048:41415:1 63683:159402:1 164048:166088:1 164048:192049:1 181674:176276:1 157116:151552:1 167112:138613:1 187485:41524:1 159402:157136:1 164048:209486:1 201510:220747:1 117594:126076:1 167112:126090:1 192048:181301:1 164048:71525:1 63683:159405:1 164048:181665:1 164048:120696:1 164048:109192:1 187485:128250:1 157136:159408:1 159408:98190:1 160679:60564:1 164048…	62
23079	157147	276048000	15	41488:155512:1 157150:191717:1 157146:220758:1 157149:157150:1 157147:41488:1 157149:166807:1 157147:220759:1 220758:157149:1 157147:126356:1 157147:157146:1 157147:220757:1 157147:157145:1 157147:64403:1 157147:127068:1	7
23080	150380	149817600	16	150380:160124:1 138618:148775:1 107007:148963:1 150380:17674:1 150380:107007:1 17674:138618:1 148775:148814:1 159298:166746:1 150380:166747:1 107007:100211:1 107007:111186:1 148972:159298:1 150380:150381:1 166747:122166:1 150380:148972:1	2
23081	127074	186624000	28	127074:127060:1 127074:127082:1 127074:77786:1 77786:95583:1 127074:143872:1 127074:181578:1 127056:141803:1 127056:157104:1 127056:64472:1 127074:64383:1 131253:181561:1 218272:202230:1 143869:106432:1 127056:141801:1 127053:143869:1 127056:218272:1 181578:127008:1 127054:104239:1 106432:148920:1 127056:127053:1 157131:127054:1 143872:157129:1 143872:131253:1 127056:157131:1 127074:128269:1 1815…	3
23082	34040	494380800	12	34040:220762:1 109595:109600:1 220762:36122:1 67311:109595:1 36235:36271:1 67311:109602:1 220762:36235:1 109600:65991:1 67311:109598:1 67311:67319:1 36235:67311:1	7
23083	54086	70934400	12	165964:198881:1 54054:114929:1 54086:131471:1 54086:54042:1 54086:165964:1 54032:54046:1 54054:198871:1 198881:54054:1 54046:53988:1 54042:54032:1 165964:142495:1	4
23084	118352	553737600	14	118352:138506:1 220765:48841:1 118352:70727:1 138506:215720:1 215721:215713:1 118352:118353:1 118353:118350:1 118352:220768:1 215720:138502:1 118352:220765:1 118353:118351:1 118353:220770:1 118351:215721:1	16
23086	118355	525916800	11	90665:118352:1 118353:118350:1 118355:90665:1 118352:118353:1 118355:113925:1 90665:215723:1 118353:220770:1 118355:90689:1 118353:215721:1 118355:118354:1	18
23087	118356	478137600	10	118354:118350:1 90664:118355:1 118356:94569:1 118355:90665:1 118356:90664:1 118354:118351:1 118355:90689:1 118351:215721:1 118355:118354:1	34
23088	176654	189302400	11	176654:84711:1 174590:206159:1 176654:174590:1 176654:31873:1 176654:925:1 84711:188358:1 188358:174591:1 176654:101049:1 176654:75491:1 174590:174592:1	14
23089	146206	170294400	16	146207:183559:1 146206:42927:1 220796:142651:1 146206:146207:1 91975:83321:1 213676:146209:1 146206:213676:1 213676:131174:1 146207:66882:1 146207:158773:1 146206:184989:1 91975:146202:1 146206:91975:1 146206:202906:1 213676:220796:1	6
23090	153468	510019200	10	153468:78808:1 66149:66144:1 176296:66142:1 66144:66143:1 78808:176296:1 153468:66167:1 153468:66149:1 153468:190451:1 153468:220799:1	6
23091	220800	32400000	11	220800:146390:1 217742:120642:1 220800:159341:1 220800:138590:1 220800:144039:1 220800:220801:1 217742:217741:1 220800:178857:1 220800:217742:1 220800:210403:1	0
23092	89128	86832000	18	89128:90597:1 78241:88978:1 78241:88322:1 68207:83180:1 130271:130279:1 89128:83317:1 83179:83183:1 83183:83185:1 89128:78517:1 89128:83179:1 83179:68207:1 89128:39445:1 89128:68208:1 83179:83181:1 83179:78241:1 78241:130271:1 130279:83182:1	1
23093	104318	136425600	18	176890:172028:1 97907:104130:1 136753:94834:1 104318:136752:1 94834:172024:1 104324:176890:1 104318:138638:1 136755:136754:1 136755:104324:1 136752:97936:1 104316:84557:1 104318:136755:1 104318:97907:1 136754:104316:1 136755:180750:1 136754:136753:1 172024:162618:1	15
23094	172026	86832000	44	97925:97940:1 97925:104216:1 97922:121242:1 10352:10364:1 104216:162199:1 97939:102745:1 97922:102866:1 104213:97925:1 97923:97939:1 97939:97938:1 97923:104213:1 183534:102741:1 162199:97907:1 98285:99993:1 102745:121240:1 104213:97924:1 183534:121243:1 97923:97922:1 183534:97919:1 158049:183534:1 97938:158051:1 97927:97920:1 97907:99991:1 97923:121241:1 97927:158049:1 97923:97937:1 102741:162180…	6
23095	32746	381369600	13	32746:220802:1 32746:49178:1 32746:220805:1 220805:32748:1 220805:48957:1 49177:49222:1 32746:220804:1 220805:32747:1 220803:49177:1 49178:49241:1 32746:220803:1 49222:49221:1	7
23099	52829	217468800	14	40870:27246:1 5770:5772:1 52829:20700:1 52829:14495:1 52829:26372:1 52829:40870:1 20689:5774:1 14495:5339:1 52829:8042:1 52829:5770:1 5772:20689:1 52829:20713:1 52829:14496:1	19
23101	151360	112233600	10	151360:67473:1 67473:130746:1 53115:147691:1 151360:152671:1 151360:53115:1 147691:62185:1 67473:85223:1 67473:151364:1 62185:90438:1	3
23102	103864	515030400	15	103864:103863:1 103863:153614:1 153614:153624:1 101190:153616:1 101191:101190:1 101190:103815:1 103864:35754:1 153614:101191:1 103864:67297:1 153614:101192:1 103864:220821:1 67297:67301:1 67297:103909:1 103864:58784:1	15
23103	81668	235612800	18	81668:82191:1 81668:82207:1 82191:82170:1 82170:82155:1 82076:82078:1 81668:81724:1 81668:82076:1 81668:123663:1 81668:81726:1 81668:81701:1 81668:82208:1 81668:70354:1 82141:82142:1 81668:124259:1 81668:82141:1 81724:82188:1 123663:146962:1	20
23104	81669	222307200	17	81669:81730:1 81725:2986:1 81708:81725:1 81669:81708:1 82193:81721:1 81669:60538:1 81669:82194:1 81669:82193:1 81725:81724:1 81721:81726:1 81669:81728:1 82193:82214:1 81669:82201:1 81725:81729:1 81726:81727:1 81721:82170:1	1
23105	78163	609984000	16	78163:145618:1 208905:180234:1 78163:157495:1 197941:208905:1 196183:197941:1 157495:127546:1 145618:175765:1 196183:157308:1 78163:157461:1 157308:78195:1 78163:168148:1 208905:64551:1 145618:78197:1 175765:196183:1 145618:214192:1	1
23106	168784	353548800	11	111688:111711:1 120777:143909:1 168784:120777:1 168784:158414:1 168784:93986:1 168784:120764:1 120777:111230:1 168784:70848:1 168784:111688:1 70848:121920:1	6
23107	181736	6998400	10	181736:120668:1 120611:99304:1 181736:99390:1 99304:185787:1 99390:99392:1 120665:58851:1 181736:120611:1 120668:120665:1 99392:181744:1	1
23108	212095	144892800	10	212095:95124:1 220845:220843:1 167932:220844:1 212095:220842:1 212095:220846:1 120734:167932:1 220845:181649:1 220843:120734:1 220846:220845:1	3
23109	120609	84412800	22	120609:181648:1 99277:138601:1 152867:99260:1 120609:120733:1 120609:120688:1 138601:152867:1 120609:126972:1 120609:120630:1 120609:58851:1 120609:178709:1 120609:120583:1 120609:219052:1 120609:99277:1 181648:220848:1 58851:120638:1 120609:220849:1 120609:181643:1 120609:185786:1 120609:220850:1 58839:99283:1 120583:58839:1	0
23110	120612	24537600	46	120612:120651:1 120612:120640:1 120612:99332:1 138589:120654:1 120612:92211:1 180663:120667:1 120648:202261:1 138589:181640:1 120683:120646:1 120612:120638:1 120612:120704:1 99332:120622:1 120612:120614:1 99304:120665:1 120614:99258:1 99304:131956:1 120612:99386:1 68480:130517:1 120635:215166:1 99386:199657:1 120610:120670:1 120612:68480:1 120665:120641:1 120612:120680:1 99386:99359:1 120604:1206…	1
31564	216639	579657600	25	48296:96572:1 216639:176283:1 3089:3085:1 69717:96570:1 96575:96574:1 3010:3078:1 3094:3079:1 3089:179667:1 216639:96573:1 200725:3082:1 216639:3139:1 3012:3094:1 216639:69717:1 216639:48296:1 3089:227634:1 2949:3089:1 96570:3086:1 96574:96569:1 216639:96575:1 200725:46132:1 96574:2949:1 96570:3012:1 96570:200725:1 3086:3010:1	21
31565	207719	566524800	26	207719:219293:1 96575:96574:1 2950:2949:1 2949:3088:1 96572:3085:1 207719:179615:1 46698:3139:1 216639:96573:1 200725:3082:1 96572:3083:1 179615:227634:1 46698:176283:1 207719:216639:1 3012:3094:1 2949:3012:1 207719:46698:1 2949:3086:1 3139:96572:1 2949:3087:1 216639:200725:1 6392:2950:1 216639:96575:1 207719:6392:1 216639:69717:1 3086:3010:1	19
31568	186781	528940800	13	186781:199622:1 186781:145152:1 111011:164086:1 186781:167124:1 186781:134653:1 186781:105934:1 186781:145488:1 143956:111116:1 111011:186741:1 186781:143956:1 186781:111011:1 186781:210413:1	4
31569	185757	573177600	14	26226:103165:1 185757:90014:1 185757:26226:1 185757:103125:1 21410:103111:1 237565:261167:1 185757:135417:1 103150:167077:1 185757:24703:1 135417:185755:1 26226:103150:1 135417:237565:1 103165:21410:1	14
31571	216020	621475200	23	30313:216048:1 193666:219203:1 216020:30312:1 216048:91531:1 30313:124581:1 193722:193667:1 216020:193722:1 193667:193469:1 193722:193666:1 124443:143328:1 30313:124443:1 216048:254565:1 193667:22845:1 30313:193664:1 193666:124570:1 216020:235657:1 216020:113531:1 30313:229055:1 193667:30313:1 30313:124442:1 193667:124566:1 124443:261176:1	21
31572	195003	530150400	10	195003:176938:1 195003:144768:1 177042:205697:1 195003:170346:1 195003:205680:1 195003:177042:1 205680:66292:1 170346:132587:1 177042:177029:1	3
31573	261180	460166400	16	31358:124444:1 261180:110979:1 31374:124514:1 31374:31356:1 124514:162367:1 31356:31357:1 110979:22649:1 124514:31354:1 31354:31352:1 110979:31358:1 31371:31374:1 31357:31353:1 124444:22837:1 261180:31359:1 261180:31371:1	6
31574	147381	624499200	15	195164:66281:1 147381:66286:1 147381:121176:1 147381:66315:1 147381:195147:1 66281:186823:1 66286:66285:1 147356:147357:1 66285:195164:1 147381:147380:1 147381:181068:1 121176:147360:1 147380:147356:1 66285:195146:1	8
31575	183301	622080000	14	122122:129913:1 183301:142791:1 183301:144146:1 183301:153710:1 183301:160949:1 41035:125653:1 164469:129281:1 122122:43069:1 41035:160917:1 183301:117232:1 117232:122122:1 183301:41035:1 125653:164469:1	2
31576	250662	522892800	13	250662:259519:1 250662:252685:1 250662:81209:1 153390:153389:1 232773:206776:1 250662:122047:1 122047:144374:1 250662:250659:1 252685:225480:1 250662:232773:1 250662:153390:1 206776:219965:1	13
31579	261187	460598400	24	261054:81191:1 261187:88970:1 88970:5481:1 228377:25833:1 88970:89337:1 261187:254929:1 261187:228383:1 261187:138196:1 261053:260045:1 261187:243611:1 169928:207274:1 228383:228382:1 243611:261054:1 261187:228373:1 261187:228377:1 228383:245129:1 243611:211401:1 261187:256781:1 225387:142421:1 261187:130180:1 130180:169928:1 243611:261053:1 261053:225387:1	29
31581	216899	616464000	10	217635:28625:1 216899:223447:1 261193:222351:1 222351:216898:1 216899:43282:1 261193:217635:1 216899:261193:1 223447:217639:1 216899:112935:1	6
31582	256793	502934400	13	256793:241061:1 256793:72195:1 256793:241063:1 256793:78111:1 241061:241062:1 256793:131417:1 241056:158201:1 256793:78129:1 241062:241056:1 241062:241060:1 241060:241059:1 241056:206634:1	0
31583	244542	550713600	26	244542:36210:1 236141:158201:1 244542:173638:1 236064:237485:1 244542:89228:1 158195:237486:1 244542:36222:1 158201:236200:1 244542:158195:1 244542:244534:1 244542:36228:1 254744:254753:1 244542:175981:1 237486:236064:1 244542:118803:1 254753:220615:1 244542:257835:1 118803:236141:1 236064:241058:1 254744:238307:1 244542:241069:1 237486:254744:1 236064:143742:1 36222:173645:1 220615:220324:1	13
31584	73055	504144000	23	46458:86095:1 86095:45196:1 46458:201152:1 73055:73659:1 45196:200701:1 73055:247647:1 73055:145858:1 200701:201151:1 73055:261197:1 45196:37553:1 42350:57683:1 73055:18870:1 45187:47636:1 42352:45187:1 42350:42352:1 42350:25477:1 46458:21217:1 86095:44580:1 46458:42350:1 44580:141292:1 73055:135002:1 73055:46458:1	36
31585	28457	549504000	42	28460:161013:1 28457:28852:1 165104:28446:1 28716:28459:1 160976:28667:1 28443:172279:1 28449:28458:1 28714:28682:1 172128:172139:1 28449:28439:1 28459:145903:1 165104:28445:1 28446:28714:1 28712:160959:1 28457:28443:1 28457:28452:1 28438:28409:1 28457:172128:1 28699:25972:1 1272:28419:1 28459:211245:1 28449:1272:1 28682:28895:1 28446:160976:1 28714:28460:1 28439:28822:1 28714:28438:1 28457:16510…	13
31586	154865	619142400	14	154865:233122:1 154865:154783:1 154865:124713:1 176171:32599:1 123327:123325:1 123325:154856:1 124713:123327:1 250955:102337:1 154865:250955:1 123327:205735:1 233122:176171:1 154865:102339:1 154865:261202:1	6
31587	170391	519177600	13	92054:65427:1 92054:194357:1 170391:92054:1 194690:92056:1 170391:106554:1 92061:162110:1 170391:194690:1 65427:92061:1 194357:92058:1 170391:170387:1 92056:92055:1 170391:92059:1	2
31589	243136	576115200	16	243136:240618:1 243136:106538:1 243136:106639:1 243136:91117:1 240615:21670:1 106547:261215:1 243136:95200:1 240618:240615:1 243136:106537:1 106547:95195:1 243136:261216:1 243136:106539:1 243136:106547:1 95195:95199:1 21670:95945:1	6
31590	261218	461808000	17	128694:54146:1 54162:106747:1 128681:128684:1 261219:54162:1 54162:221227:1 128684:128694:1 261220:261221:1 128693:128689:1 128684:128692:1 261218:36124:1 261218:261219:1 128684:128693:1 261218:261220:1 261221:128681:1 261221:135737:1 54146:128688:1	9
31592	261221	475718400	19	128694:54146:1 128694:128690:1 54162:106747:1 128681:128684:1 54162:221227:1 128684:128694:1 128693:128689:1 128690:212083:1 261221:29461:1 261221:261220:1 54162:128695:1 128684:128693:1 261221:54162:1 29461:29460:1 128695:128692:1 261221:128681:1 261221:135737:1 54146:128688:1	12
31593	22971	609379200	10	22971:68279:1 22971:68277:1 22971:259934:1 22971:207183:1 22971:83218:1 22971:144254:1 259934:22990:1 259934:207181:1 83218:22988:1	15
31594	65426	555984000	15	65430:65412:1 65426:65427:1 65417:65418:1 65418:65410:1 65410:65419:1 65425:65399:1 65419:65423:1 65423:65414:1 65423:65430:1 65418:65425:1 65408:88214:1 65423:65416:1 65426:65417:1 65426:65408:1	8
31595	239004	479347200	11	25406:178233:1 239004:178192:1 138005:87991:1 178192:138005:1 138005:138087:1 87991:178230:1 25406:210834:1 178230:178229:1 239004:239003:1 239004:25406:1	6
31596	248163	551923200	25	245613:209942:1 209943:247838:1 247840:245604:1 247841:247847:1 245610:209943:1 245613:209846:1 247841:196818:1 245610:196665:1 233672:247849:1 205859:131033:1 245613:245610:1 248163:219953:1 233672:233670:1 247840:207797:1 205859:245611:1 247841:247840:1 247849:247841:1 233672:205859:1 248163:240538:1 247840:245613:1 196818:234621:1 248163:247848:1 248163:261228:1 248163:233672:1	7
31597	248165	544060800	24	245613:209942:1 248165:182119:1 247841:247847:1 247841:196818:1 247841:209845:1 233672:224066:1 233672:247849:1 248165:220204:1 247847:207797:1 205859:131033:1 248163:219953:1 233672:233670:1 248165:248163:1 205859:245611:1 245611:196665:1 247849:247841:1 233672:205859:1 196818:234621:1 248163:247848:1 248163:261228:1 247841:245613:1 247841:245604:1 248163:233672:1	14
31599	241840	521078400	10	214311:142749:1 241840:171659:1 241840:232453:1 148836:171654:1 171659:148836:1 241840:214311:1 241840:125168:1 241840:157494:1 241840:199461:1	2
31600	4432	588816000	17	4374:4373:1 4373:4371:1 4373:4370:1 4373:4350:1 4432:4372:1 4445:170853:1 4432:4376:1 4432:91568:1 4373:4347:1 4432:4374:1 4375:4360:1 4432:93310:1 4432:90831:1 4432:4445:1 4432:4375:1 4376:4333:1	6
31601	195480	588816000	17	195480:152202:1 195480:92401:1 195480:92659:1 195480:62858:1 62858:91387:1 92659:90831:1 152202:138307:1 195480:221351:1 92659:93310:1 195480:207330:1 93310:92493:1 195480:221333:1 195480:4355:1 195480:91568:1 92401:92395:1 138307:193969:1	10
31602	4446	591667200	14	4446:4376:1 4446:195478:1 195478:195474:1 138555:29163:1 4446:220287:1 4446:4375:1 4446:4436:1 4446:31725:1 4375:4360:1 4446:261240:1 4446:32441:1 4446:138555:1 4376:4333:1	5
31603	4447	570672000	19	4447:4446:1 4446:4376:1 4447:195480:1 4375:4423:1 4432:91568:1 4445:170853:1 4447:193972:1 4447:195519:1 4446:4375:1 4432:93310:1 4432:90831:1 4439:4360:1 4447:4439:1 4447:62818:1 4447:4437:1 4432:4445:1 4447:4432:1 4376:4333:1	12
31604	222905	578448000	24	222905:170852:1 92659:90831:1 222905:91570:1 222905:169338:1 222905:195480:1 195480:152202:1 62818:49136:1 195480:92659:1 222905:92415:1 93311:221351:1 170852:207330:1 93310:93311:1 92659:93310:1 170852:138307:1 138307:193969:1 221333:92558:1 222905:62818:1 152202:93448:1 49136:4355:1 93310:207322:1 93310:92493:1 92493:92395:1 195480:221333:1	17
31606	226237	532569600	22	226226:226323:1 178191:259397:1 226237:99998:1 226235:164983:1 226237:226331:1 261248:241483:1 226235:215829:1 226237:164996:1 226237:226235:1 226237:104194:1 226237:215830:1 226226:178191:1 215830:261248:1 164996:106650:1 164996:164984:1 226237:167862:1 226237:98301:1 261248:241481:1 215829:258788:1 167862:249812:1 167862:226226:1	22
31608	232529	558576000	11	183459:225541:1 162809:110621:1 162809:245306:1 232529:242352:1 157883:183424:1 232529:196334:1 232529:157883:1 183424:183459:1 162809:191750:1 232529:162809:1	9
31609	126051	537408000	10	126051:126052:1 126051:126064:1 126051:126053:1 126051:126060:1 126071:126068:1 126051:126072:1 126068:126050:1 126060:126059:1 126072:126071:1	12
31610	205056	516499200	14	46443:207562:1 46443:42352:1 205056:45854:1 46443:207558:1 45195:44423:1 45194:45187:1 205056:46443:1 45854:45195:1 45194:47637:1 45854:46112:1 45194:197473:1 44423:45194:1 46443:200703:1	5
31612	120524	578534400	51	56113:56065:1 120524:242552:1 120541:199901:1 191970:120532:1 120541:120530:1 36173:199032:1 56104:56096:1 56113:56104:1 56113:56110:1 120516:120514:1 199034:160114:1 120524:74155:1 191970:167124:1 199034:120541:1 145024:120517:1 120541:71113:1 159868:160113:1 120524:120523:1 120541:106165:1 120541:120531:1 120524:160101:1 160114:143480:1 56110:56070:1 120517:59012:1 120524:120516:1 120524:159868…	23
31613	232769	527126400	15	143975:250904:1 232769:210075:1 232769:144169:1 232769:210834:1 232770:207434:1 232769:178073:1 232769:138087:1 232769:143975:1 232769:219757:1 232769:178082:1 232770:207433:1 207433:207431:1 232769:207432:1 232769:232770:1	6
31614	226371	490233600	21	182131:4962:1 167582:25386:1 226296:196783:1 226372:226366:1 91134:91132:1 226371:91134:1 182131:25392:1 25392:210836:1 91132:164993:1 226371:226372:1 91132:91186:1 226296:86765:1 226371:165011:1 91132:167582:1 164993:226296:1 226371:134489:1 226296:182149:1 226296:226308:1 226371:117502:1 165011:182131:1	14
31615	194669	601516800	29	194669:62783:1 194670:261278:1 253932:243164:1 194669:208372:1 253971:119298:1 87058:253942:1 194669:253971:1 253914:253967:1 87058:253946:1 253942:253938:1 179890:22830:1 253962:246509:1 253932:253941:1 22830:30307:1 253971:253962:1 253962:87058:1 194669:21613:1 253932:253915:1 253932:174770:1 179891:179890:1 253946:253917:1 119298:194670:1 261278:253932:1 253914:253969:1 253971:253949:1 194669:…	89
31616	119298	617932800	23	253932:253943:1 253962:233604:1 119298:219490:1 194670:261278:1 253941:253940:1 87058:253946:1 253932:253966:1 253932:253406:1 253962:87058:1 253932:253969:1 253943:253941:1 253932:174770:1 253406:252162:1 119298:253962:1 253969:253964:1 119298:194670:1 261278:253932:1 253938:174768:1 219490:199614:1 219490:253944:1 253946:253938:1 253966:253934:1	17
31617	250568	493257600	15	114615:114586:1 43776:232044:1 250568:244256:1 250568:216003:1 244256:148448:1 250568:244257:1 250568:114635:1 250568:87046:1 244256:4962:1 250568:165011:1 4962:114615:1 232044:221498:1 250568:43776:1 4962:4974:1	18
31618	154091	584928000	15	154091:196318:1 140771:151190:1 205992:188413:1 188391:124122:1 154091:151201:1 154091:205992:1 154091:37578:1 196318:188391:1 154091:140771:1 154091:142538:1 148073:141356:1 205992:151085:1 154091:148073:1 141356:196316:1	7
31619	151204	532396800	10	151204:46510:1 151204:154091:1 151204:196291:1 151204:46056:1 147875:221210:1 154091:205992:1 151189:147875:1 154091:140771:1 151204:151189:1	2
31620	260126	513907200	17	230554:230562:1 260126:258905:1 260126:230554:1 13832:13942:1 260126:13832:1 260126:261285:1 21579:237394:1 237400:261284:1 261287:237390:1 260126:21579:1 260126:230559:1 13832:13962:1 261284:261288:1 21579:230563:1 230554:237400:1 261285:261287:1	3
31621	260127	498182400	14	230564:230563:1 260126:230554:1 230564:237389:1 237389:230562:1 260126:261285:1 260127:21623:1 261287:237399:1 260127:260126:1 237399:13832:1 237389:13962:1 230554:237400:1 261285:261287:1 260127:230564:1	9
31622	157528	573177600	16	112746:112755:1 112755:112753:1 112750:111024:1 112755:112754:1 112750:112749:1 157528:157504:1 112750:213848:1 112746:112750:1 143764:244861:1 64563:112752:1 143764:64563:1 157528:157470:1 112754:112756:1 157528:112746:1 112755:143764:1	8
31624	157535	552096000	24	226786:232457:1 157535:114850:1 157535:157498:1 157535:157524:1 157524:213877:1 258106:235736:1 258089:64558:1 157535:261126:1 235735:226786:1 235735:226795:1 258105:157463:1 157498:157390:1 227729:258089:1 226786:199910:1 157463:157471:1 199910:180504:1 157535:218225:1 227729:258105:1 227729:239697:1 199910:227729:1 235736:235735:1 157498:157492:1 157535:258106:1	23
31629	256025	539136000	10	261331:261330:1 256025:261328:1 256025:231923:1 261332:261331:1 256025:241553:1 261328:261334:1 261332:261333:1 261328:87858:1 261328:261332:1	4
31631	160991	620611200	13	126565:28665:1 160883:240289:1 160883:226111:1 160991:126565:1 58424:240314:1 28665:261340:1 240314:240318:1 28665:58537:1 58537:58424:1 160991:161258:1 28665:102933:1 58424:160883:1	7
31633	28446	587606400	22	28714:28666:1 28895:28632:1 28714:28682:1 28895:172747:1 28446:28419:1 28712:1268:1 28714:28439:1 28446:28714:1 28446:28447:1 28682:28895:1 28419:28432:1 28446:160976:1 28446:28646:1 28439:28705:1 28714:28438:1 28438:28436:1 28446:246317:1 28439:28585:1 28419:28699:1 28419:28663:1 28446:28712:1	6
31634	28458	611798400	21	28826:28679:1 28412:28826:1 217652:160327:1 28458:172125:1 28458:28706:1 28688:179311:1 28679:102932:1 28688:28657:1 102932:28613:1 28679:28688:1 28701:156699:1 217652:28695:1 28458:28701:1 28657:43242:1 28458:217652:1 28458:28412:1 102932:28624:1 28679:28681:1 28458:181411:1 28701:28693:1	7
31635	165521	585792000	18	160991:28665:1 208168:165254:1 172284:86401:1 165521:208168:1 165521:28712:1 165521:160991:1 165641:165645:1 165521:172284:1 208168:165509:1 165645:164885:1 165521:165641:1 165645:165096:1 165645:253494:1 28665:86370:1 28665:102933:1 86370:172347:1 165509:66507:1	24
31636	172288	543456000	22	91124:172731:1 172288:144865:1 172288:91184:1 91176:58431:1 91176:106537:1 91184:4962:1 156701:165304:1 172288:28712:1 172288:161269:1 172288:161040:1 25385:91169:1 91124:25385:1 91124:240329:1 172288:156701:1 91184:114631:1 114615:91176:1 172288:172737:1 165304:160976:1 4962:114615:1 160976:164791:1 114631:91124:1	5
31637	171982	580348800	49	171982:193683:1 171982:168494:1 171982:157793:1 171955:186668:1 171982:79460:1 192327:189879:1 171982:158721:1 171982:146270:1 171982:160627:1 171982:216730:1 162723:157887:1 171982:162954:1 174612:86491:1 171982:171957:1 171982:118795:1 171982:160623:1 146270:167260:1 171982:188184:1 189216:186717:1 171982:215244:1 171982:122422:1 171982:171955:1 171982:43227:1 186717:208457:1 171982:47600:1 192…	28
31638	226296	554774400	10	226308:91118:1 234906:182117:1 226296:196783:1 226296:196766:1 226296:82473:1 226296:86765:1 226296:234906:1 226296:226308:1 226296:182149:1	8
31639	191272	549504000	14	191270:191269:1 178817:146800:1 146800:112928:1 112928:144497:1 207407:191270:1 178817:175054:1 191272:112952:1 178817:175053:1 191272:207407:1 191272:178817:1 175054:112945:1 146800:196205:1 146800:77466:1	5
31640	178667	623289600	18	178667:127669:1 235568:217173:1 178667:249485:1 127669:252741:1 178667:73569:1 178667:166095:1 178667:32704:1 178667:32782:1 178667:235568:1 32704:152227:1 178667:32784:1 178667:246993:1 178667:32788:1 70519:23821:1 178667:70519:1 23821:70635:1 178667:70530:1	9
31641	167583	552096000	21	114400:132330:1 167583:114400:1 39376:44156:1 114365:102989:1 167583:114365:1 114400:146256:1 167583:146276:1 114363:186405:1 167583:108259:1 146276:162417:1 114365:114363:1 132330:146231:1 167583:39376:1 39376:114331:1 167583:146275:1 132330:79649:1 114400:102995:1 132330:146223:1 102995:114354:1 114400:132333:1	6
31643	219168	553305600	19	23599:25969:1 28718:160517:1 179330:205130:1 28718:179243:1 179330:9900:1 28718:179330:1 28718:23599:1 23593:23590:1 28718:124442:1 219168:23593:1 160517:140915:1 219168:23670:1 23587:23586:1 219168:8499:1 140915:23578:1 219168:179422:1 219168:28718:1 23590:23587:1	68
31647	253550	512611200	23	253550:179982:1 253550:258811:1 190511:190502:1 254307:253551:1 254307:234453:1 258883:253555:1 254307:190476:1 253550:254307:1 253558:234460:1 253551:258883:1 190512:253558:1 253550:221138:1 254307:253546:1 253555:253564:1 190513:190512:1 234453:253552:1 253546:253565:1 253550:190496:1 254307:190513:1 253558:190510:1 190510:190511:1 253546:250126:1	12
31648	253557	523238400	24	258824:250125:1 253547:221371:1 250125:257750:1 258824:253547:1 258883:253555:1 258810:253554:1 253551:258883:1 190511:258810:1 190512:253558:1 253558:234459:1 190513:258824:1 253557:190513:1 250126:190511:1 253557:253551:1 234459:190509:1 253555:253564:1 190513:190512:1 250125:258809:1 253546:253565:1 253557:229340:1 258824:253546:1 253546:250126:1 253555:244158:1	16
31649	190512	546825600	18	258883:258821:1 253558:234460:1 216718:253549:1 216719:204271:1 190512:216719:1 190510:190509:1 216719:204270:1 258810:235003:1 190512:258883:1 216719:190510:1 190511:258810:1 190510:190511:1 216719:253561:1 253561:216718:1 258883:253555:1 190512:253558:1 258810:253554:1	12
31651	253558	570672000	19	253558:234460:1 204270:258807:1 258807:258865:1 253558:216718:1 190502:234451:1 253558:204270:1 253558:204271:1 253558:258805:1 258867:253549:1 253558:190510:1 190510:190511:1 190511:258810:1 257748:190502:1 258874:257748:1 216718:258867:1 190510:234459:1 253558:250124:1 258810:258874:1	24
31652	253559	603331200	18	237744:251493:1 244651:250115:1 253559:202313:1 253559:244651:1 253559:118670:1 253559:250091:1 237744:251783:1 253559:179954:1 228311:192548:1 253559:237744:1 244651:4240:1 253559:258885:1 253559:228311:1 4240:196035:1 253559:228299:1 258885:258884:1 253559:212135:1	35
31653	253560	519264000	36	258883:258821:1 258808:237749:1 253552:258883:1 250125:244115:1 253552:216719:1 190511:258874:1 244115:258809:1 253560:258882:1 258812:221371:1 216719:190510:1 258822:253547:1 253560:190513:1 190513:258824:1 258862:204273:1 258808:253558:1 258811:250125:1 237749:258816:1 258808:258823:1 190510:190509:1 190513:190512:1 258809:258862:1 253560:253552:1 258874:257748:1 258822:247181:1 258822:258808:1…	17
31654	190511	596937600	13	258868:258807:1 258807:179980:1 258810:258868:1 258868:253549:1 257748:235003:1 179980:4240:1 190511:258810:1 257748:190502:1 258810:258815:1 258874:257748:1 258810:258874:1 258810:253554:1	7
31655	210945	583977600	17	210950:211038:1 210945:210903:1 210945:211091:1 210945:210950:1 210945:210813:1 115723:184525:1 211038:211022:1 210945:194727:1 210945:115766:1 210950:210918:1 115766:211023:1 115766:261404:1 210945:115723:1 210945:210864:1 211022:246841:1 184525:245774:1	13
31656	86141	628732800	12	241341:86206:1 86141:237281:1 86141:86207:1 250840:245423:1 86141:241341:1 250840:86673:1 86141:229741:1 86141:215091:1 86141:250840:1 86141:241343:1 86141:237282:1	22
31658	86186	611798400	20	86174:86168:1 86184:258049:1 86184:86183:1 86141:86673:1 86184:86213:1 86186:225460:1 86183:86180:1 86186:211832:1 252439:86207:1 86186:86184:1 86186:86215:1 86184:260799:1 86184:252439:1 86180:86174:1 86186:86749:1 86168:86212:1 86186:86211:1 86749:86751:1 86186:86141:1	15
31659	86190	573696000	21	86174:86168:1 86184:258049:1 86218:86163:1 86190:86146:1 86218:87039:1 86218:86747:1 86190:256512:1 86218:86187:1 86218:86683:1 86218:86186:1 86186:86184:1 86190:86218:1 86190:86142:1 245432:86674:1 86747:86679:1 86180:86174:1 87039:86180:1 86683:128418:1 86190:86153:1 86190:245432:1	45
31660	86218	589075200	33	128418:256514:1 86212:258055:1 86183:86180:1 86218:86683:1 86218:86186:1 86747:86679:1 86747:86753:1 87010:86749:1 86218:87036:1 86218:87039:1 87039:260799:1 86168:86212:1 86184:86213:1 86184:86183:1 86218:86747:1 86218:86187:1 86183:86167:1 86186:86215:1 86184:258049:1 178075:86211:1 86218:86210:1 86174:86168:1 87036:178075:1 86167:252452:1 86186:86184:1 86683:128418:1 86180:86174:1 86218:86674:…	23
31661	251676	507600000	21	251886:234739:1 251561:251886:1 251531:131066:1 234757:234586:1 251676:251561:1 251676:231427:1 251676:251486:1 251886:251884:1 251676:251534:1 251676:222169:1 251617:256365:1 234586:251678:1 234586:251512:1 231427:251636:1 251561:251617:1 234757:251531:1 131066:131061:1 251676:251535:1 251676:234757:1 251531:131057:1	14
31662	162350	531187200	10	154352:31597:1 31577:154352:1 162350:31637:1 124444:124578:1 31577:130355:1 154352:124444:1 130355:31643:1 31643:162346:1 162350:31577:1	7
31663	260266	491702400	12	213617:213630:1 260266:237032:1 260266:247470:1 260266:198551:1 82822:90061:1 120376:174775:1 260266:213617:1 247470:244735:1 247470:120376:1 260266:244736:1 237032:82822:1	6
31664	26886	595468800	24	134106:134103:1 26886:133995:1 26886:134104:1 134106:133994:1 134108:134106:1 227048:134101:1 134108:134107:1 26886:169780:1 134106:227048:1 134104:134098:1 140579:134077:1 26892:27079:1 134108:124498:1 140579:111830:1 227048:199751:1 199751:134102:1 134106:195292:1 26886:35934:1 26892:195287:1 26886:26860:1 26886:134108:1 26886:26892:1 134106:140579:1	58
31665	256278	625881600	14	160368:259830:1 160368:248938:1 259830:261445:1 256278:261441:1 261441:256264:1 256278:220448:1 256278:259833:1 256278:256269:1 42004:258968:1 42004:122140:1 256278:42004:1 42004:160368:1 160368:215244:1	15
31666	227437	604713600	11	183285:165262:1 227437:134355:1 219976:248985:1 41994:227436:1 227437:37375:1 227437:183284:1 227437:183286:1 41994:219976:1 183286:41994:1 183286:183285:1	1
31667	215300	592876800	11	215302:215298:1 215300:115525:1 215300:224876:1 134353:55425:1 224876:215302:1 215298:224870:1 215298:215244:1 215300:115532:1 215300:134353:1 215300:224869:1	2
31669	134360	529718400	13	134360:134365:1 126161:55867:1 134360:126161:1 226195:215302:1 134360:173224:1 134360:226195:1 134360:134309:1 41997:134291:1 134309:134283:1 134291:183286:1 134360:132349:1 134360:41997:1	3
31670	134362	527126400	18	165348:210823:1 134290:134289:1 210835:187512:1 210823:210817:1 134290:134283:1 134296:78817:1 210823:134285:1 210835:134290:1 134362:134298:1 134362:134294:1 134296:134286:1 134362:210835:1 134362:134295:1 210835:134296:1 134362:134297:1 134294:165348:1 134362:134302:1	11
31671	229353	525916800	23	229353:256312:1 229362:229352:1 229353:229362:1 229362:42002:1 229353:173243:1 122142:247983:1 122142:173212:1 229353:229361:1 42002:219977:1 248959:173245:1 122142:258739:1 229362:243115:1 173252:118596:1 248959:122144:1 229353:248959:1 229353:212323:1 229362:124590:1 229353:122149:1 229353:173252:1 173252:243953:1 173212:244275:1 248959:122142:1	18
31672	173229	521769600	35	42004:134283:1 173246:173215:1 173229:134293:1 173246:42004:1 173229:88548:1 173229:126567:1 173229:65398:1 173229:173224:1 173229:173213:1 134303:134290:1 173229:153098:1 173229:173226:1 173246:244266:1 173229:173260:1 173229:173252:1 173229:15758:1 153098:164785:1 244266:247982:1 173229:226195:1 173229:134303:1 88548:122143:1 173246:173212:1 134290:243030:1 173218:173246:1 173229:124590:1 13429…	18
31673	244293	504921600	11	244293:173228:1 244293:244287:1 244293:229361:1 244293:212323:1 244293:206689:1 244293:248279:1 244293:256286:1 244287:227440:1 244293:161035:1 244293:248277:1	0
31674	244294	498182400	19	173194:78817:1 244294:173229:1 173229:226195:1 244294:248944:1 173229:173194:1 227438:248947:1 173229:173218:1 88548:121966:1 173229:88548:1 88548:122142:1 121966:122143:1 244294:229353:1 173194:134364:1 244294:248943:1 244294:227440:1 244294:230552:1 244294:227438:1 173194:173228:1	6
31675	248282	498182400	80	244306:248958:1 244288:244289:1 248282:188155:1 187514:134299:1 248282:144883:1 134299:173248:1 173228:244279:1 244287:256285:1 241476:41997:1 238778:244288:1 248282:187524:1 173194:173244:1 144883:183287:1 241476:238778:1 241476:244306:1 244288:248969:1 173221:173214:1 248944:248942:1 187514:175438:1 42002:219977:1 134303:134290:1 173194:173221:1 173218:244268:1 134291:183286:1 244307:176874:1 1…	50
31676	248948	492912000	17	248948:230551:1 72492:227438:1 248948:72492:1 248948:248950:1 248948:134292:1 244293:244287:1 248948:41991:1 248948:118599:1 248948:59126:1 248948:244293:1 244293:212323:1 238778:72480:1 248948:229352:1 248950:238778:1 244287:227440:1 41991:42000:1	0
31677	248949	490233600	23	248950:227435:1 248949:248950:1 248949:140161:1 248950:238778:1 183280:41997:1 248950:244287:1 248950:247967:1 248949:105370:1 227435:134356:1 134291:183286:1 238778:183280:1 219978:115532:1 183280:183288:1 238778:219977:1 238778:72480:1 227435:219978:1 183287:134291:1 105370:134364:1 183280:183287:1 248950:238779:1 238779:72492:1 183286:183285:1	4
31678	248950	502243200	19	248950:247967:1 227439:219974:1 248950:227435:1 219974:41997:1 227435:134356:1 219974:219978:1 248950:232075:1 41997:134291:1 227435:227439:1 238780:209238:1 41997:38652:1 248950:238778:1 248950:238780:1 134365:215300:1 248950:238779:1 248950:244287:1 219974:134365:1 248950:176874:1	6
31679	256311	577324800	15	185013:234370:1 256264:173203:1 256311:256280:1 261441:256264:1 256311:261441:1 256311:118596:1 256311:185013:1 256311:261459:1 42005:42003:1 118596:188079:1 256311:42005:1 248961:173214:1 256311:248961:1 42003:256273:1	10
31680	248289	616636800	28	173203:244264:1 173215:247983:1 173215:230550:1 185030:38704:1 230550:74557:1 229350:248938:1 244275:244266:1 248289:185030:1 42004:160368:1 248289:173215:1 244275:244265:1 244265:244301:1 229350:247980:1 229357:243113:1 229357:52721:1 229350:173242:1 248289:229357:1 248289:207373:1 42004:229358:1 244266:261463:1 248289:173212:1 244275:229350:1 173242:220449:1 248289:173246:1 248289:42004:1 74557…	14
31681	248958	611193600	24	248958:122140:1 244275:244266:1 248958:248288:1 244275:244265:1 248958:229357:1 229350:247980:1 229357:243113:1 229357:248991:1 215302:101067:1 215302:153711:1 248958:215302:1 229357:244275:1 229357:124590:1 244265:248939:1 229357:256274:1 248958:74557:1 256274:256271:1 229357:229358:1 244275:229350:1 215302:115445:1 248958:215297:1 248958:164876:1 74557:173203:1	7
31682	42007	557366400	13	185013:234370:1 42007:256311:1 42007:244268:1 261441:256264:1 244268:185013:1 256311:261441:1 42005:256273:1 256311:118596:1 42007:134353:1 256311:261459:1 256311:42005:1 42007:134289:1	21
31683	173251	544665600	11	248943:256277:1 173251:244266:1 173251:41998:1 173251:55867:1 248987:243437:1 248943:256279:1 256279:248987:1 173251:248943:1 173251:38767:1 173251:248945:1	1
31684	238778	528336000	11	238778:227438:1 238778:219977:1 238778:41995:1 41996:256280:1 238778:259835:1 238778:72480:1 259835:41996:1 238778:134359:1 227438:244288:1 238778:183280:1	2
31685	244306	527731200	34	244306:248958:1 248958:122140:1 244306:241475:1 241475:173214:1 192216:65398:1 248958:124590:1 248958:244266:1 122150:122141:1 244306:41996:1 187584:243438:1 244306:132392:1 173249:173250:1 244306:256158:1 244306:122150:1 229360:219977:1 244306:229362:1 229360:156950:1 248943:256277:1 244306:244288:1 244306:42005:1 248958:244265:1 244306:42002:1 229360:248291:1 244306:173249:1 244306:248943:1 244…	9
31686	229362	527731200	29	229362:256277:1 244268:243115:1 229362:229352:1 192216:65398:1 229362:42002:1 229362:248988:1 229362:41996:1 229362:229360:1 173249:173250:1 229360:219977:1 229362:42005:1 229362:244306:1 229360:156950:1 156950:229357:1 248988:244268:1 229357:124590:1 229362:244288:1 229362:230552:1 229362:248986:1 229360:248291:1 243115:243438:1 229360:118596:1 229362:192216:1 229362:187584:1 229360:206689:1 229…	22
31687	248290	509587200	21	244288:244289:1 248290:132349:1 248290:227440:1 244288:248987:1 244291:227441:1 173228:42002:1 248290:173228:1 248290:227438:1 248290:41997:1 41997:134291:1 248290:173218:1 248290:248944:1 173218:156950:1 173218:185030:1 248290:243953:1 156950:156952:1 248290:244291:1 248290:230552:1 248290:82241:1 227438:244288:1	15
31688	244310	493257600	11	244310:241476:1 244310:247967:1 244310:173194:1 173194:134364:1 244310:238779:1 241476:238778:1 244310:244292:1 241476:244307:1 244310:244312:1 241476:248291:1	1
31689	244311	516240000	18	42007:256311:1 244311:72480:1 256311:173214:1 244311:258739:1 256311:256280:1 244311:256313:1 244311:134287:1 261470:244269:1 261470:243115:1 244311:41991:1 244311:258735:1 244311:256287:1 41991:42007:1 41991:41995:1 244311:261470:1 244311:248263:1 243115:243438:1	5
31690	248963	488419200	66	88542:122144:1 248963:185037:1 134299:173248:1 244313:238778:1 173252:188155:1 173229:126526:1 173228:244279:1 88548:88542:1 248282:187524:1 134299:88548:1 248290:244289:1 244313:244307:1 173221:173214:1 244294:173229:1 15758:248947:1 248963:132703:1 248963:204500:1 134299:173219:1 88548:122142:1 15758:173228:1 173194:134364:1 173218:156950:1 244307:176874:1 248963:243116:1 248963:187559:1 15758:…	39
31691	256316	491443200	12	42007:256311:1 256316:261457:1 256316:248263:1 256311:118596:1 256311:261459:1 173194:15758:1 256316:256314:1 256316:139183:1 256316:173194:1 256311:42005:1 256316:42007:1	29
31692	244313	504144000	80	227439:219974:1 241477:230552:1 244313:227439:1 41996:248969:1 134360:126161:1 226195:127302:1 244313:15758:1 41996:256280:1 244313:256283:1 41997:38652:1 183280:41997:1 259835:41996:1 241476:238778:1 244313:194987:1 248989:134356:1 248290:244289:1 72492:227438:1 187584:243438:1 244313:232028:1 241476:192216:1 244313:42005:1 42002:219977:1 241476:259837:1 244313:187584:1 15758:173228:1 244313:248…	62
31693	248965	482371200	29	248965:229353:1 248282:244288:1 248965:173229:1 248282:134310:1 229353:243115:1 121966:173212:1 134310:134361:1 241476:78818:1 173218:156950:1 241476:173228:1 134310:173248:1 248965:187559:1 118596:173215:1 122149:121966:1 244293:248279:1 248282:244293:1 248282:187514:1 248965:206678:1 248965:105370:1 229353:118596:1 229353:248959:1 187514:134303:1 248282:241476:1 248965:248282:1 173229:173218:1 …	31
31694	244314	481766400	48	229362:118596:1 244314:188188:1 206672:244294:1 223572:223571:1 188188:232078:1 188188:105370:1 243953:188153:1 229362:248988:1 187559:244293:1 213829:230553:1 213829:206690:1 122142:173212:1 229353:122144:1 244294:173229:1 229353:243953:1 206672:187559:1 244306:156950:1 213829:134305:1 244306:256158:1 244313:207487:1 256286:229359:1 244306:229362:1 10417:134296:1 173228:122142:1 244293:256286:1 …	28
31695	248966	497491200	11	248966:188158:1 248966:256284:1 248966:9933:1 188158:248279:1 244292:154157:1 248966:244291:1 248279:241477:1 244292:173217:1 188158:244292:1 248966:227437:1	3
31696	248967	496886400	43	256311:118596:1 41996:256280:1 41991:41995:1 244311:261470:1 42004:160368:1 134364:78818:1 173194:134290:1 121966:122141:1 42007:256311:1 244311:72480:1 244311:256313:1 248967:134359:1 42004:258968:1 173194:134364:1 244311:256287:1 248967:121966:1 41991:42007:1 248967:238780:1 256278:42004:1 244311:248263:1 121966:122147:1 248967:256314:1 256311:173214:1 15758:258735:1 244311:41991:1 244308:24430…	40
31699	221204	605923200	15	221203:221199:1 248896:90175:1 221204:179209:1 221204:222790:1 221204:221203:1 221204:45954:1 221204:207923:1 221203:83967:1 221204:81175:1 221204:90177:1 222790:248896:1 221204:222792:1 221204:51450:1 221204:3138:1	6
31700	251265	564019200	19	251265:90178:1 251265:200973:1 200973:122088:1 200973:231003:1 221204:221203:1 221204:45954:1 251265:221204:1 251265:90980:1 200973:231333:1 3138:48468:1 200973:73196:1 231333:3122:1 73196:231049:1 251265:90261:1 251265:3108:1 221204:222792:1 221204:51450:1 73196:3138:1	13
31701	41917	627091200	20	41917:90981:1 41917:41857:1 201408:139097:1 41917:128383:1 41917:208774:1 41917:247871:1 41917:41915:1 41917:261490:1 150711:96495:1 41917:201223:1 41917:205154:1 189100:121353:1 55525:55519:1 201408:234806:1 90981:150711:1 247871:55525:1 150711:189100:1 41917:45697:1 128383:201408:1	12
31702	251561	533779200	19	251561:251886:1 251886:251805:1 251617:251848:1 251886:234684:1 251561:251522:1 251561:251460:1 251561:251526:1 251561:251452:1 244123:251483:1 251886:251955:1 251526:224970:1 251617:251554:1 251460:251506:1 251617:256365:1 251561:251617:1 251522:251524:1 244123:251448:1 251452:244123:1	15
31703	164540	559785600	10	165458:66482:1 164540:161007:1 164540:165458:1 164540:164550:1 66501:66487:1 66471:66501:1 164538:161327:1 164540:164538:1 164540:66471:1	10
31704	227067	616464000	11	147972:141351:1 227067:147972:1 147972:252079:1 227067:147971:1 227067:147974:1 227067:163657:1 180072:154069:1 227067:154068:1 227067:180072:1 227067:189248:1	2
31705	153953	627091200	11	163401:138385:1 163401:163651:1 153953:147933:1 142845:70576:1 153953:154069:1 153953:154068:1 142845:154067:1 153953:142845:1 153953:148114:1 153953:163401:1	1
31706	222188	558662400	29	222187:153953:1 222188:154059:1 154073:154077:1 222188:222186:1 227067:147974:1 227067:163657:1 153953:154069:1 142851:152024:1 148120:140615:1 148117:163553:1 222188:153954:1 6592:154100:1 148117:141351:1 153953:142845:1 154073:148117:1 142851:175105:1 152024:175107:1 153954:6592:1 154071:154068:1 222188:142851:1 153954:154073:1 6592:154071:1 154073:252080:1 222188:227067:1 222188:235828:1 22218…	16
31707	152304	560995200	13	152304:75133:1 152309:152264:1 152304:43373:1 152304:148133:1 152304:172297:1 152264:113907:1 152304:152300:1 152304:212999:1 152304:152294:1 152304:152309:1 152304:148014:1 152304:77314:1	12
31708	152306	557366400	12	111802:152019:1 152306:111802:1 152306:163607:1 152306:150578:1 152019:138832:1 152274:152299:1 152306:152305:1 152306:152279:1 163607:163615:1 163607:163616:1 152306:152274:1	8
31710	221933	591667200	13	58224:111584:1 221933:210469:1 177874:79427:1 137806:210468:1 58224:137806:1 137806:174814:1 221933:177874:1 221933:221932:1 58224:177873:1 163074:175721:1 111584:163074:1 221933:58224:1	6
31711	226226	612662400	14	226226:241482:1 226323:226234:1 226226:226323:1 241484:167857:1 226323:140338:1 226226:15779:1 226374:227283:1 241482:226374:1 227283:227282:1 226226:178191:1 226374:86763:1 226226:226260:1 226226:241484:1	5
31712	102993	607392000	55	102993:175723:1 102993:141139:1 102993:198076:1 46866:46880:1 102993:261522:1 122441:142964:1 255097:141144:1 122485:122410:1 255097:79476:1 17135:122485:1 198076:47190:1 102993:261520:1 102993:185049:1 102993:44156:1 163088:171399:1 171399:102981:1 142961:142966:1 261521:46875:1 102993:82780:1 122485:129219:1 102993:122427:1 122410:141175:1 102993:170960:1 46866:17135:1 102993:122505:1 102993:47…	22
31713	170962	591667200	12	257015:201198:1 170962:79499:1 170962:141168:1 170962:137021:1 170962:47195:1 170962:141152:1 79499:257015:1 170962:47197:1 47197:47191:1 79499:122445:1 170962:171402:1	1
31715	117236	608601600	12	178263:117203:1 165090:178263:1 117236:178278:1 135521:135519:1 117236:261532:1 261532:47704:1 117236:165090:1 178289:178286:1 178263:135521:1 178263:178259:1 261532:178289:1	11
31717	177043	551318400	54	39376:44157:1 43445:171950:1 134331:114369:1 129649:141153:1 177043:114400:1 208439:43445:1 177043:114372:1 177043:163138:1 177043:216015:1 155991:157794:1 177043:134331:1 156336:261538:1 177043:171981:1 89111:66292:1 114372:89111:1 177043:225768:1 177043:157886:1 177043:155991:1 17598:163099:1 114369:134330:1 177043:147073:1 162596:160615:1 177043:157906:1 177043:162596:1 89111:129592:1 162596:1…	34
31718	122142	611193600	15	258739:173208:1 122142:160368:1 122142:261459:1 256267:256266:1 220449:247987:1 122142:247983:1 122142:258739:1 122142:256267:1 122142:160320:1 256267:229364:1 122142:256273:1 247983:220449:1 122142:244267:1 122142:173212:1	14
31719	248959	582768000	15	261542:256271:1 259834:261542:1 248959:134309:1 248959:122144:1 248959:122147:1 248959:256278:1 42004:122140:1 248959:229350:1 42004:160368:1 256278:42004:1 248959:259834:1 259834:173245:1 248959:122142:1 122140:122139:1	4
31720	176332	554774400	13	23013:174774:1 176332:87058:1 176332:4434:1 23013:4429:1 4434:4437:1 23013:35627:1 176332:23013:1 4434:4370:1 35627:35648:1 4437:4347:1 23009:35643:1 174774:23009:1	2
31721	250589	626918400	11	251364:250591:1 250591:227354:1 251364:250590:1 250591:102409:1 250591:261543:1 227374:227372:1 250589:227374:1 251364:261544:1 250589:251364:1 250589:248515:1	6
31724	78121	565228800	12	66418:235465:1 78121:135163:1 202247:202246:1 66418:199869:1 78121:66419:1 66418:232341:1 78121:202247:1 66419:66418:1 78121:67543:1 66418:66410:1 78121:22140:1	35
31726	167272	578448000	18	162704:79511:1 167272:261559:1 193686:167267:1 261561:189854:1 167272:162708:1 162708:162702:1 189854:261558:1 162709:193684:1 167272:162710:1 167272:261560:1 167272:261561:1 167272:193686:1 167272:162709:1 167272:162704:1 167272:162712:1 167267:167266:1 162712:224742:1	0
31727	168645	565315200	18	167268:162703:1 167268:189897:1 168645:162702:1 168645:162713:1 162709:162714:1 168645:162705:1 168645:162709:1 162709:193684:1 168645:167268:1 193690:162710:1 168645:167269:1 193690:167267:1 168645:193690:1 168645:167270:1 167267:167266:1 168645:162704:1 168645:186731:1	0
31728	189574	562723200	29	167268:189897:1 189574:167270:1 193690:162710:1 189574:193687:1 189574:162644:1 162707:167267:1 162707:189856:1 162711:162703:1 189574:167268:1 162698:162704:1 162698:162711:1 187949:259134:1 189574:186731:1 189574:162228:1 193690:193686:1 189574:261564:1 189574:193690:1 189574:189570:1 189574:167273:1 162698:162713:1 193690:162707:1 167267:167266:1 189574:166522:1 189574:187949:1 189574:162698:1…	7
31729	193694	544233600	14	162707:167267:1 193694:189571:1 193694:167263:1 193694:114351:1 193694:168645:1 167263:162707:1 193694:189573:1 167263:167272:1 189573:171872:1 193694:162820:1 167272:193686:1 189573:189570:1 193694:162815:1	1
31730	258609	558576000	25	258610:258604:1 258609:169774:1 258609:261582:1 243559:59272:1 258609:133162:1 155482:9808:1 155482:258610:1 258597:261583:1 258609:155482:1 258609:11648:1 133162:8196:1 258609:133161:1 258609:75163:1 258609:258597:1 258609:51021:1 258609:240065:1 133157:51031:1 258609:243559:1 258609:133157:1 258609:42910:1 51031:250579:1 155482:260367:1 258609:62644:1 258609:138434:1	10
31731	228933	549504000	11	133162:51030:1 51030:97513:1 51030:228932:1 228933:75162:1 228933:75161:1 228933:243198:1 97513:260367:1 51030:120032:1 228933:133162:1 97513:237810:1	7
31732	260369	498700800	24	103122:103128:1 243554:243559:1 243559:59272:1 133159:133155:1 260369:156990:1 30715:138434:1 260369:155481:1 133159:133161:1 260369:51031:1 260369:242126:1 51031:9808:1 260369:168699:1 260369:243554:1 260369:258615:1 243554:62644:1 260369:180824:1 260369:30715:1 260369:103122:1 260369:133047:1 260369:228967:1 243554:51021:1 260369:260368:1 260369:133159:1	41
31733	142069	621820800	12	142069:51445:1 51452:134230:1 142069:122105:1 83965:122102:1 51452:51441:1 142069:167719:1 142069:122128:1 142069:83998:1 142069:51454:1 51454:83965:1 51454:51452:1	5
31734	122132	623894400	20	90184:218607:1 142305:200684:1 218607:90174:1 122132:205795:1 240654:243952:1 122132:219264:1 122132:81189:1 83969:88578:1 88578:122102:1 205799:205796:1 122132:90184:1 81189:142305:1 81189:228866:1 122132:240654:1 122132:258968:1 122132:83969:1 122132:205799:1 122132:88559:1 122132:51445:1	10
31735	122135	579744000	22	122135:135979:1 99642:210440:1 122135:210286:1 122135:122131:1 210286:122132:1 122135:122016:1 122135:122106:1 122132:205796:1 122135:188042:1 122131:218607:1 122135:99642:1 122106:81232:1 122135:205798:1 122132:205795:1 205796:205804:1 122131:83969:1 122135:205017:1 210442:224818:1 99642:210438:1 122135:210442:1 99642:83971:1	6
31736	261591	474508800	16	261591:144891:1 261591:28013:1 28011:161019:1 144872:144821:1 144872:144822:1 143041:143040:1 115724:115529:1 261591:144871:1 28013:144950:1 143041:144872:1 261591:143041:1 28011:115724:1 28011:144820:1 261591:28011:1 143040:144885:1	10
31737	115724	565228800	14	89452:209865:1 115521:115509:1 115724:114614:1 115724:99430:1 115529:115521:1 115724:115529:1 115521:89452:1 115509:115700:1 115724:170946:1 115700:115494:1 115509:231769:1 115724:173081:1 115724:127898:1	10
31739	261604	474595200	12	188526:24745:1 261604:160737:1 160737:121633:1 261604:125488:1 261604:38482:1 261604:81099:1 261604:73131:1 121633:121637:1 261604:188526:1 261604:38679:1 160737:125299:1	11
31741	179427	558662400	18	23587:23582:1 179427:23670:1 179427:23593:1 179215:23588:1 23670:190364:1 179427:179697:1 179427:179218:1 179218:239085:1 179427:250964:1 179427:23663:1 23593:23587:1 179427:179215:1 190364:179363:1 23670:179321:1 179427:23595:1 23595:141219:1 179427:179425:1	10
31742	244383	586396800	22	244383:199910:1 244383:197810:1 197762:197808:1 244383:195875:1 215751:197762:1 244383:244381:1 244383:132834:1 244383:230636:1 244383:172019:1 244381:218148:1 197762:244390:1 244383:235902:1 244390:244374:1 199910:169515:1 244383:215751:1 215751:112814:1 175591:244389:1 199910:175591:1 215751:183747:1 244383:109021:1 244383:243676:1	22
31743	238082	548294400	14	53849:48744:1 238082:5909:1 238082:134603:1 238082:53849:1 48744:106254:1 238082:53856:1 53849:53845:1 238082:134604:1 238082:134601:1 238082:247601:1 238082:19510:1 238082:53841:1 238082:52056:1	2
31744	31558	546825600	11	31558:80061:1 31558:31533:1 80161:80153:1 31558:80149:1 193958:80161:1 193958:93415:1 31558:193958:1 31558:80177:1 80161:31707:1 80061:31528:1	2
31746	215866	578534400	24	215865:32248:1 30705:32401:1 32248:32243:1 215866:80159:1 31520:195579:1 195612:195497:1 80159:195612:1 215866:31720:1 215866:32391:1 32391:30705:1 32391:32399:1 32399:49437:1 31522:31517:1 184806:184797:1 215866:212304:1 215866:215865:1 32243:32400:1 32391:32402:1 31520:31522:1 80159:31520:1 215866:184806:1 184806:192523:1 215866:62816:1	30
31747	31549	609984000	11	31549:31544:1 31549:31534:1 31536:80145:1 31534:31529:1 31549:31510:1 31544:31533:1 31544:31536:1 31544:31517:1 31549:31548:1 31533:31512:1	14
31748	194207	523238400	15	194202:194205:1 36486:29202:1 15808:15805:1 194202:194206:1 94721:194202:1 194205:194203:1 194207:62965:1 194206:127573:1 194205:194200:1 194207:18559:1 194207:36486:1 18559:94721:1 194203:15808:1 194207:194204:1	55
31749	169055	589075200	13	169055:261631:1 213482:8189:1 169055:8188:1 243200:185641:1 202517:202516:1 169055:213480:1 243639:213482:1 169055:243200:1 213480:202517:1 243639:218335:1 169055:243639:1 243639:223313:1	7
31750	169056	552096000	12	213482:8189:1 169055:8188:1 169056:243624:1 169056:50978:1 50983:223313:1 243639:213482:1 169056:169071:1 169055:243639:1 243639:50983:1 169056:169055:1 169056:8196:1	2
31751	219712	624499200	58	142300:130376:1 89298:89297:1 89330:229889:1 219712:238712:1 229679:89330:1 93474:184575:1 229768:179804:1 219712:229678:1 89330:229746:1 219712:229540:1 219712:142300:1 229758:91125:1 140338:226333:1 142387:142306:1 229756:229679:1 89330:184509:1 116961:215091:1 225813:240388:1 89330:229731:1 219712:229776:1 225813:205652:1 184506:229761:1 229756:210900:1 238712:225813:1 229761:229748:1 229768:1…	66
31753	261653	476928000	117	261653:242374:1 261653:109056:1 195926:195879:1 261653:143464:1 261653:203745:1 233846:218227:1 261653:157499:1 261674:261661:1 261653:100630:1 261653:58828:1 261653:109057:1 261653:109051:1 120579:235713:1 261662:260817:1 261662:190809:1 261669:175596:1 225266:238580:1 159790:159850:1 261672:147640:1 193834:195926:1 261653:261670:1 261662:230812:1 261653:143566:1 184367:145113:1 261662:235718:1 …	47
31754	219032	630547200	11	174575:219041:1 216076:174577:1 174579:174574:1 174577:174572:1 174574:174573:1 174574:174575:1 219032:219031:1 174572:219043:1 219032:174579:1 219032:216076:1	5
31755	261660	508377600	13	159848:143483:1 261660:171652:1 171659:171654:1 171652:171659:1 159850:137192:1 261660:159850:1 159850:159848:1 261660:225951:1 171652:171653:1 241841:159791:1 261660:241841:1 261660:214113:1	12
31757	216072	510796800	15	216072:108819:1 216072:111066:1 216072:111020:1 216072:123030:1 108819:99218:1 216072:191191:1 12667:79985:1 111066:228434:1 216072:12667:1 111020:111372:1 216072:216071:1 216072:261682:1 216072:261681:1 216072:209035:1	6
31758	261662	494467200	15	261662:100625:1 244867:222466:1 190809:190810:1 261662:230812:1 261662:123368:1 261662:244867:1 261662:260817:1 261662:190809:1 261660:143483:1 261662:261660:1 261662:235718:1 261662:235712:1 261662:101307:1 261662:184349:1	17
31760	247895	622684800	10	31950:17266:1 152600:91826:1 247895:5156:1 247895:97845:1 247895:31950:1 75964:225618:1 247895:75964:1 247895:75963:1 247895:152600:1	20
31761	93409	620265600	34	119120:261700:1 92496:93372:1 31525:93354:1 93383:195606:1 93409:93395:1 93409:79800:1 195606:93361:1 119120:31525:1 195606:93365:1 119120:35650:1 93409:93392:1 93409:93367:1 92496:4405:1 93414:93405:1 215506:93383:1 93414:261701:1 93392:48966:1 93414:119120:1 93405:92496:1 93409:93414:1 93409:92383:1 35622:195496:1 93392:62808:1 93409:23026:1 215506:184771:1 215506:92578:1 93409:93394:1 93409:35…	20
31762	93419	620611200	11	93368:195600:1 92496:93372:1 92496:195610:1 93419:93368:1 93419:93357:1 93419:93364:1 93419:4344:1 93419:92578:1 93419:93405:1 93405:92496:1	7
31764	79763	626313600	56	79754:44472:1 79957:129534:1 79763:129329:1 79957:78988:1 129537:82483:1 79876:79253:1 79425:79761:1 78957:78948:1 78949:79620:1 79763:139663:1 79970:240770:1 79763:78946:1 79763:79754:1 79763:79970:1 78936:78926:1 79754:129327:1 79763:79893:1 79754:79751:1 79763:192132:1 79763:129537:1 79763:79067:1 139663:129223:1 129473:79255:1 83355:190980:1 79763:168285:1 79401:79957:1 82483:79401:1 78957:78…	36
31765	215873	615254400	13	215873:215878:1 215873:26860:1 215870:206829:1 215873:215876:1 215876:247471:1 247471:241690:1 215873:151314:1 215873:215868:1 215878:241691:1 215873:23337:1 247471:215870:1 215878:160029:1	16
31766	73520	574387200	14	73520:166279:1 73520:41653:1 73518:41649:1 73520:48621:1 73520:73518:1 41666:41668:1 73520:37526:1 73520:209996:1 73520:73519:1 73520:132818:1 73520:41666:1 73520:46331:1 73520:18869:1	21
31767	41871	621820800	19	140605:191603:1 41871:55534:1 261728:140605:1 261728:261726:1 261728:139124:1 41871:215220:1 55534:261727:1 261727:41849:1 209873:41853:1 55534:182270:1 41871:261728:1 41871:261730:1 252594:178621:1 182270:150711:1 55534:252594:1 55534:247859:1 41871:209873:1 55534:261729:1	13
31768	79921	623203200	23	244589:244592:1 118769:136600:1 136595:91642:1 244589:44871:1 79919:90219:1 118769:198804:1 79921:211261:1 79919:79874:1 79886:244589:1 79921:79919:1 79919:79898:1 136600:136595:1 198804:79886:1 197562:118769:1 79886:234123:1 79919:197562:1 118769:136601:1 79921:79425:1 79898:79864:1 79921:79870:1 79898:105767:1 79921:111606:1	39
31769	98167	606355200	24	41652:41651:1 35682:152998:1 37505:9868:1 41651:126374:1 41651:98148:1 41668:37441:1 98167:54145:1 98148:200519:1 200518:41668:1 98150:17077:1 37505:200518:1 35682:41652:1 200518:200512:1 41652:139053:1 137388:16998:1 126374:137388:1 54145:37505:1 139053:139043:1 16998:191:1 35682:98150:1 98167:35682:1 98148:35680:1 35682:48620:1	14
31771	249041	608774400	10	249041:219971:1 249041:261756:1 231242:261757:1 236655:236654:1 249041:231242:1 249041:236655:1 249041:261755:1 248853:246680:1 249041:248853:1	5
31774	22522	594345600	10	22522:15360:1 22522:22515:1 22505:22452:1 22522:21393:1 22463:15455:1 22463:22505:1 22463:22459:1 22522:22463:1 22459:22465:1	7
31775	198855	602294400	10	8443:8437:1 8443:127590:1 8437:203603:1 8443:151752:1 198855:39155:1 39155:8443:1 8443:8415:1 8437:95293:1 39155:15811:1	3
31776	261779	478483200	10	261779:231871:1 194685:91171:1 211066:130960:1 261779:231238:1 211103:211066:1 261779:251148:1 224506:211103:1 261779:224506:1 251148:194685:1	2
31777	207207	539136000	17	251510:222169:1 251531:131066:1 207207:234680:1 207207:251531:1 234736:251922:1 207207:251510:1 207207:251447:1 251922:251759:1 234680:234694:1 207207:234686:1 234680:128420:1 131057:207194:1 207207:234736:1 234694:234685:1 207207:222170:1 251531:131057:1	14
31779	90020	599616000	13	90020:252182:1 207099:204698:1 90011:230220:1 90020:207099:1 204698:204718:1 90020:22792:1 90020:90011:1 207099:207151:1 90020:144385:1 90020:144386:1 90020:191573:1 191573:90007:1	9
31781	221664	618451200	19	139948:155042:1 155049:166226:1 250700:248125:1 221664:101627:1 155051:155049:1 221664:247381:1 219197:155170:1 30121:110760:1 221664:34108:1 221664:219197:1 155170:30121:1 30121:114711:1 155049:139946:1 221664:250700:1 221664:250744:1 221664:155051:1 221664:219198:1 155049:139948:1	31
31785	41910	602726400	14	41871:55534:1 55534:27888:1 41910:55537:1 41910:244788:1 55534:142690:1 41910:248565:1 209873:55569:1 27888:256860:1 41910:41871:1 55569:55518:1 55569:261860:1 55534:252594:1 41871:209873:1	8
31786	207742	602121600	13	232018:179667:1 209243:232018:1 207712:37387:1 207742:261869:1 232018:84973:1 207742:138892:1 207742:209243:1 232018:207712:1 207742:176887:1 207712:236961:1 232018:84974:1 207742:40325:1	29
31787	249991	573177600	142	79294:79283:1 129589:79076:1 126511:129855:1 79908:79764:1 79973:79899:1 126518:126508:1 249991:79905:1 129589:82895:1 151716:79995:1 79903:215943:1 171419:79294:1 79977:171134:1 79916:79864:1 79294:79980:1 79973:79404:1 158983:164958:1 79627:171127:1 79907:171373:1 79294:79909:1 79404:79241:1 162926:119067:1 249991:79918:1 126513:129566:1 171042:158983:1 79294:79891:1 79294:143351:1 79879:79244:…	230
31788	129589	607564800	66	129589:79076:1 196094:79641:1 79393:79384:1 129589:79763:1 79643:82483:1 79643:79631:1 79255:79240:1 129589:79286:1 79643:79752:1 79401:79238:1 129589:196094:1 129589:82895:1 79425:79761:1 79754:164958:1 96036:196101:1 79763:79754:1 79267:78989:1 82483:151707:1 129589:123504:1 129589:79687:1 129384:78936:1 79401:87816:1 129384:78952:1 79067:129855:1 87816:79255:1 79763:79067:1 82483:191063:1 1295…	114
31789	226171	556156800	56	226171:80033:1 129589:79874:1 168277:168309:1 168276:79923:1 129735:168274:1 226171:129490:1 226171:32112:1 226171:79925:1 129735:129736:1 79283:79425:1 226171:253860:1 129589:82895:1 129738:122615:1 130410:191087:1 226171:193916:1 130410:129738:1 226171:168378:1 226171:72216:1 226171:79932:1 226171:199178:1 226171:129545:1 249931:243228:1 168277:226166:1 82483:191063:1 211961:139717:1 82483:7940…	241
31790	247905	602121600	16	182806:142088:1 247905:254134:1 247905:5692:1 5692:182806:1 187116:128817:1 5692:5673:1 261952:250396:1 5692:250395:1 5673:119053:1 247905:49344:1 5692:187116:1 5673:250397:1 261952:261951:1 247905:261952:1 247905:49201:1	22
31791	154101	616464000	22	175097:175096:1 154101:205992:1 154090:215983:1 154101:206997:1 142845:142844:1 154101:75110:1 154101:165993:1 154101:153853:1 154101:164792:1 154101:154090:1 154101:142845:1 142844:149414:1 153854:75114:1 75110:261953:1 154101:149416:1 205992:153854:1 142844:75138:1 142844:154002:1 154101:215980:1 153853:175097:1 75138:261954:1	12
31792	123034	616464000	11	216078:261955:1 123034:216079:1 123034:216078:1 209031:123031:1 216081:191183:1 216077:216081:1 216081:216074:1 216081:123032:1 216081:209031:1 216079:216077:1	1
31793	216091	506131200	22	191182:111026:1 111026:111023:1 216085:123034:1 216091:216085:1 216089:216083:1 191182:111492:1 111629:111370:1 174561:174580:1 123034:216079:1 216089:216087:1 216089:173440:1 216089:111629:1 111492:123035:1 111026:174561:1 216091:191182:1 111023:83440:1 174561:111472:1 216091:182391:1 111492:216089:1 216091:123036:1 191182:191186:1	10
31794	28411	626313600	26	28411:28638:1 43330:28684:1 32321:43858:1 28684:28383:1 28411:217640:1 28702:43330:1 28411:255455:1 28411:158710:1 28702:211246:1 43315:28636:1 43858:45899:1 28411:43228:1 28411:211245:1 28411:216621:1 28411:32321:1 28411:28702:1 28411:28694:1 28411:91689:1 43330:43315:1 244821:207013:1 244821:28640:1 28411:28693:1 28411:181882:1 28411:244821:1 28383:28613:1	28
31795	79642	617932800	10	41032:79637:1 79642:129953:1 79637:79276:1 141156:79047:1 79276:171296:1 141156:141138:1 79642:41032:1 129953:141156:1 79642:79477:1	2
31796	83401	599616000	33	129489:129264:1 83401:79482:1 82782:129953:1 83401:163090:1 83401:162927:1 83401:129489:1 129264:65165:1 83401:163082:1 163129:129552:1 83401:79485:1 129953:129941:1 83401:47173:1 129489:208476:1 83401:129222:1 141178:129762:1 83401:129789:1 79477:122423:1 47173:79487:1 129489:162837:1 65165:129232:1 82782:79478:1 129489:162718:1 47173:82782:1 47173:79474:1 141178:139737:1 162927:170657:1 47173:7…	17
31797	171416	573177600	112	79294:79283:1 79908:79764:1 171416:80033:1 139659:177111:1 164958:123308:1 171416:171042:1 139657:139650:1 171419:79294:1 79977:171134:1 177057:139659:1 171416:79905:1 171416:139657:1 79294:79878:1 79294:79980:1 171416:57939:1 79907:171373:1 79294:79909:1 162926:119067:1 171416:166687:1 126513:129566:1 171416:146976:1 79294:79891:1 171416:79904:1 79904:79903:1 79879:79244:1 171419:129987:1 171416…	122
31798	192136	575856000	22	79626:129938:1 192136:114014:1 79626:201636:1 129489:79752:1 129349:129942:1 192136:171042:1 80039:79583:1 80039:80038:1 79626:79680:1 192136:139742:1 192136:129349:1 129489:129952:1 192136:256136:1 171042:158983:1 129349:163143:1 192136:79283:1 192136:129489:1 192136:79920:1 129349:79626:1 129489:79762:1 129349:80039:1	11
31799	114396	577324800	60	79458:79496:1 129941:261981:1 114396:83398:1 114396:153400:1 83401:163090:1 114396:163095:1 79490:79483:1 114396:44576:1 79496:129538:1 47173:79479:1 114382:157878:1 114396:114383:1 114396:163103:1 79460:163063:1 261983:164373:1 260947:151839:1 199256:162927:1 114396:171356:1 129223:162676:1 162676:162718:1 114396:129223:1 79460:79481:1 162685:139662:1 114396:79458:1 114396:114382:1 83401:79485:1…	21
31800	163137	553132800	87	163137:163111:1 163137:163091:1 71673:163020:1 146256:129568:1 163137:152075:1 152081:152079:1 71671:163022:1 17598:102997:1 163096:119596:1 17598:163096:1 79458:79491:1 152114:78838:1 163137:163136:1 47173:79487:1 114396:83401:1 134333:129538:1 163137:129601:1 152081:139734:1 163134:261985:1 115172:114409:1 163137:152088:1 163137:83412:1 89111:163105:1 89111:114396:1 79628:79607:1 129506:79628:1…	22
31803	114615	583372800	14	91176:4991:1 114615:114586:1 91120:91173:1 91176:114614:1 114615:91118:1 114615:91176:1 25385:91109:1 91176:91120:1 91173:25366:1 91176:58431:1 114586:106537:1 91120:25385:1 25385:91169:1	5
31804	205664	525916800	12	205664:179618:1 84964:84980:1 205664:149465:1 205664:209245:1 236965:242813:1 205242:236965:1 149465:205242:1 205242:47638:1 209245:216641:1 242813:236964:1 205664:84964:1	10
31805	169708	567043200	21	169708:66010:1 178839:65965:1 169708:74052:1 126736:36045:1 197031:36069:1 169708:245715:1 234090:214916:1 197031:36048:1 197031:178839:1 169708:197031:1 66010:124001:1 126736:65979:1 65979:36047:1 74052:169722:1 169708:36052:1 197031:35959:1 169708:126736:1 169708:234090:1 35959:35973:1 169708:65885:1	23
31806	226786	617241600	13	258089:261124:1 226786:232457:1 199910:169515:1 226786:145600:1 226786:199910:1 226786:214316:1 199910:180504:1 169515:258089:1 258089:218201:1 227729:239697:1 199910:227729:1 169515:237770:1	3
31808	31553	583718400	14	32074:4438:1 31553:195612:1 32251:48814:1 32074:31517:1 31553:32074:1 31553:31550:1 32074:184826:1 31553:184805:1 31553:192524:1 31553:32251:1 32074:224619:1 31553:195579:1 4438:31705:1	13
31810	171185	602294400	11	171185:79645:1 171185:79639:1 79638:79060:1 79645:79638:1 130005:129932:1 171185:129955:1 79635:129922:1 171185:130005:1 79638:79635:1 171185:79621:1	1
31811	252808	604713600	63	262135:210570:1 249085:262094:1 249085:165482:1 210570:249085:1 147522:147523:1 195387:176877:1 244921:121328:1 189301:119571:1 252808:66146:1 252808:262136:1 262135:165494:1 244920:244921:1 119571:119558:1 165483:262095:1 262134:262093:1 262095:230162:1 262095:262132:1 176877:244787:1 262135:195387:1 92095:165493:1 119571:215220:1 175655:55484:1 165483:114572:1 119572:256862:1 262135:142690:1 16…	236
31812	66164	531964800	28	66152:156656:1 262135:182270:1 66150:66145:1 156656:252808:1 245277:55529:1 252808:262136:1 256866:144881:1 66167:245277:1 262135:195387:1 262135:256866:1 262136:156654:1 262136:66162:1 262209:190450:1 262135:66141:1 66150:66143:1 66164:246690:1 66164:66152:1 252808:262135:1 195387:262181:1 66164:66167:1 66164:244916:1 156654:66140:1 119571:262209:1 66141:256862:1 66152:66150:1 195387:140871:1 66…	282
31813	210969	525916800	18	210969:86957:1 210969:86949:1 210969:32365:1 210969:211118:1 210969:117181:1 231416:231419:1 210969:211013:1 210969:262232:1 210969:86960:1 210969:164808:1 210969:244004:1 210969:211120:1 210967:206730:1 262232:262231:1 244004:231416:1 164808:210822:1 210969:210967:1	2
31814	244288	584928000	10	244288:248969:1 244288:244289:1 244288:244265:1 244288:256279:1 244288:38640:1 244288:173203:1 256279:248987:1 244265:248939:1 244288:258734:1	4
31815	244289	584928000	12	244289:262240:1 244289:244265:1 244289:259830:1 244289:244266:1 244289:173203:1 248987:243437:1 244289:258734:1 256279:248987:1 244289:256279:1 244265:248939:1 244289:244288:1	6
31816	66150	573177600	13	66162:216230:1 163757:66143:1 177866:262098:1 66150:66136:1 66150:66163:1 66163:66162:1 66150:43378:1 177866:262250:1 66145:177866:1 262250:66137:1 163757:66145:1 66150:163757:1	30
31818	248721	608601600	14	28395:218447:1 248721:30208:1 253771:253770:1 248721:255455:1 91694:181408:1 28395:28390:1 248721:28395:1 248721:23578:1 248721:43303:1 248721:253771:1 43303:91694:1 248721:260530:1 248721:253764:1	27
31819	248724	500515200	37	174802:111826:1 248724:19137:1 248724:140461:1 248724:174802:1 248724:161379:1 163337:206246:1 248724:248721:1 141958:176068:1 206246:248726:1 141958:141954:1 168562:43372:1 248724:226367:1 248724:141955:1 248724:132379:1 174802:163337:1 248724:203655:1 96918:43482:1 163337:141958:1 22709:94134:1 248724:96918:1 117922:168562:1 248724:240155:1 248724:175056:1 248724:248723:1 163337:190122:1 248724…	32
31821	31709	538617600	14	31720:31716:1 48881:31724:1 31709:170860:1 31709:4437:1 31709:35648:1 31709:80162:1 138310:138308:1 31709:169338:1 48881:184828:1 31724:31720:1 31709:48881:1 31709:138310:1 31709:31535:1	7
31822	200701	600825600	11	200701:205053:1 200701:160537:1 46426:205007:1 200701:201151:1 200701:30746:1 201151:47636:1 47636:46426:1 30746:17955:1 46920:141291:1 200701:46920:1	7
31823	207558	592876800	10	207558:250058:1 207558:207550:1 207550:30746:1 207558:207675:1 207558:207596:1 207558:38959:1 207558:199968:1 207550:44417:1 207558:230330:1	6
31824	207898	542851200	11	220705:140489:1 207898:198424:1 198426:220705:1 207898:220709:1 208723:44459:1 208723:198426:1 44459:170627:1 44459:44470:1 170627:141316:1 207898:208723:1	0
31825	255230	587606400	10	220035:189251:1 255230:190122:1 198121:189261:1 255230:198121:1 255230:196967:1 255230:194873:1 255230:220035:1 198121:153999:1 255230:165587:1	2
31827	175758	604713600	11	157488:126353:1 157488:220754:1 41496:41493:1 175758:157391:1 220754:41496:1 126353:105476:1 175758:157488:1 175758:143863:1 175758:258139:1 157391:258141:1	3
31828	131578	562204800	13	131578:131577:1 131578:131573:1 131578:228649:1 82809:72246:1 145487:82809:1 145487:123096:1 123002:64726:1 131573:131579:1 131578:145487:1 131578:259483:1 131578:123002:1 72246:123100:1	0
31829	175347	613872000	17	43312:181944:1 43750:126432:1 175347:43750:1 43364:175340:1 175347:126514:1 175340:43142:1 43364:243089:1 43312:43256:1 175347:175371:1 175347:43347:1 43312:175379:1 43254:43141:1 175340:43254:1 175347:43364:1 175347:175332:1 43364:43312:1	7
31830	190314	587606400	14	190314:91701:1 190314:190312:1 190314:43758:1 43758:43750:1 91701:28390:1 43364:175339:1 173590:47553:1 175339:43254:1 43758:43364:1 91674:43199:1 190314:173590:1 190314:28418:1 190314:91674:1	23
31831	190319	524448000	11	43421:173617:1 190314:190312:1 190318:190314:1 190318:43421:1 190318:43450:1 190318:170112:1 190319:190318:1 190318:190315:1 190318:181829:1 43421:43360:1	11
31832	255022	498700800	31	255022:86978:1 213981:154807:1 154807:225403:1 123464:58827:1 154815:250149:1 254285:230637:1 213981:86988:1 58826:154720:1 245354:220178:1 154815:254285:1 228802:154721:1 254285:213981:1 255022:245354:1 254285:228802:1 58827:58826:1 254667:254287:1 255022:213982:1 213981:109053:1 123461:140454:1 248838:169856:1 154815:241126:1 228802:248839:1 255022:154815:1 248839:248843:1 255022:123464:1 22017…	8
31833	48745	560044800	12	48745:48742:1 48740:148722:1 56076:48740:1 56076:56113:1 56105:53846:1 48742:48738:1 48738:56076:1 48738:56105:1 56113:56104:1 48742:48743:1 48738:48736:1	17
31834	167631	573091200	12	167631:191101:1 205492:186404:1 167631:205492:1 117996:157943:1 167631:115171:1 167631:45381:1 167631:157935:1 117996:47511:1 191101:186405:1 205492:117996:1 205492:39376:1	11
31836	189171	521769600	12	189171:55489:1 189171:205025:1 77363:27994:1 189171:127327:1 205025:77363:1 205025:47389:1 189171:55486:1 205025:29505:1 189171:127323:1 189171:66176:1 205025:15374:1	8
31838	262311	484185600	16	191189:123037:1 111023:216082:1 111026:111023:1 262311:111622:1 262311:111020:1 111023:83440:1 262311:123036:1 111373:111369:1 111020:111372:1 262311:111026:1 111369:111477:1 262311:111022:1 111026:174561:1 191189:111373:1 262311:191189:1	13
31839	229909	565315200	25	229909:86217:1 89336:229540:1 229793:184564:1 144368:229797:1 144368:229776:1 229909:229542:1 86217:144368:1 184512:184506:1 184530:136150:1 184533:229631:1 229790:184512:1 229797:184530:1 229797:229790:1 184533:229793:1 86683:229876:1 86683:229629:1 229790:144253:1 144368:184533:1 229790:184493:1 184512:184508:1 229909:229899:1 229790:89336:1 86217:86683:1 144368:144204:1	7
31840	147619	610588800	17	205936:148196:1 147619:147618:1 142679:205936:1 147619:43372:1 205955:208737:1 198121:189261:1 205936:186514:1 142679:198121:1 205936:205935:1 147619:142679:1 186514:205955:1 205936:134890:1 148196:135243:1 198121:163645:1 205935:112903:1 205955:186511:1	6
31841	262313	484790400	19	259199:259201:1 232625:258139:1 259202:232625:1 262313:120482:1 262313:262315:1 232625:175757:1 232625:172020:1 262313:259199:1 259199:186239:1 262313:262314:1 262313:248920:1 259201:134426:1 259201:259202:1 259199:142716:1 262313:259852:1 186239:97221:1 120482:159617:1 259199:103510:1	6
31842	59125	605145600	10	197468:96763:1 59125:59115:1 59125:68280:1 197468:115684:1 59118:114097:1 59125:197460:1 59125:59118:1 197468:59116:1 59118:197468:1	10
31843	196318	616464000	15	196318:148199:1 205999:151199:1 124122:73472:1 206000:124122:1 188391:206000:1 196318:188391:1 205999:196294:1 196318:191899:1 124122:140929:1 196318:262324:1 206000:188413:1 196318:147412:1 206000:205999:1 196318:205998:1	3
31844	196320	514425600	13	196291:191366:1 196318:124122:1 196320:196318:1 196320:196291:1 196320:188394:1 196320:44926:1 124122:140929:1 44926:112001:1 196320:134893:1 196320:156775:1 156775:149376:1 196320:156193:1	4
31846	91702	621820800	29	91702:247100:1 211248:28668:1 247100:253774:1 28706:249152:1 23578:240247:1 253774:255451:1 249152:23578:1 253774:43242:1 249152:165302:1 91702:28673:1 240247:240244:1 28706:211245:1 143003:28321:1 253774:91662:1 253774:146329:1 30223:28322:1 28706:211248:1 91746:91665:1 28668:28644:1 240247:30223:1 211248:255459:1 91702:28706:1 91702:91693:1 211248:165298:1 253774:91746:1 253774:91666:1 253774:1…	30
31847	28846	600307200	13	28846:28842:1 28842:43330:1 28842:28439:1 28846:28458:1 28439:28686:1 181411:54985:1 28846:227953:1 28846:91670:1 28846:136390:1 28846:28845:1 28458:181411:1 28846:28829:1	5
31848	165742	523497600	58	93234:92560:1 165742:165741:1 165446:137732:1 165742:161017:1 165037:165445:1 66501:164521:1 164539:165459:1 165742:93235:1 165742:161310:1 165459:66486:1 164539:164525:1 161270:161007:1 165741:164541:1 161270:160991:1 161265:165100:1 165742:165446:1 164539:66501:1 165742:165037:1 165037:165120:1 165037:161055:1 161055:164544:1 165120:165521:1 92560:140195:1 66486:66484:1 165037:165522:1 93237:93…	28
31850	73645	597888000	17	73645:73549:1 73645:73640:1 38482:201314:1 73645:145964:1 73644:227198:1 73645:73644:1 38482:17108:1 73645:38482:1 73645:46439:1 58929:69502:1 73645:150125:1 46439:41605:1 58929:73551:1 201314:137926:1 73645:58929:1 137926:201313:1	9
31851	195680	511401600	17	193132:138644:1 138648:138647:1 199149:138650:1 138645:138648:1 195680:184613:1 195680:57980:1 138644:138653:1 138648:138649:1 195680:195677:1 195680:174461:1 138647:203644:1 195680:186788:1 195680:193132:1 138653:199149:1 138647:138646:1 138653:138645:1	13
31853	232827	620611200	20	101938:177248:1 4564:15583:1 232827:80363:1 125034:177247:1 125034:260812:1 39353:39354:1 232827:120055:1 262354:125034:1 125034:9497:1 232827:230508:1 232827:215516:1 232827:215514:1 4564:252817:1 232827:4564:1 232827:197609:1 232827:101938:1 125034:39353:1 177248:125033:1 232827:262354:1	9
31854	226905	605923200	10	212282:229710:1 212282:212279:1 229710:229881:1 229710:40322:1 226905:212283:1 212283:212282:1 226905:201672:1 226905:201223:1 212283:150711:1	7
31855	229360	553132800	13	244268:243115:1 229360:156950:1 229360:118596:1 229360:65398:1 229360:244268:1 229360:206689:1 243115:256269:1 229360:243437:1 229360:219977:1 229360:224876:1 229360:248960:1 229360:248291:1	2
31856	237958	600307200	40	205622:162457:1 157806:181013:1 237958:157806:1 140564:205886:1 161951:214811:1 205622:214804:1 237958:196422:1 161951:140567:1 140564:43739:1 162984:214810:1 128380:189966:1 197676:45771:1 214812:162983:1 162980:205881:1 237958:128386:1 140564:205622:1 162977:161951:1 172269:128380:1 161951:162978:1 237958:161950:1 128386:172269:1 214812:140564:1 162984:179319:1 128386:172433:1 237958:79918:1 14…	99
31857	234250	542246400	14	223809:234255:1 234252:230706:1 249662:103428:1 234255:241125:1 234250:249662:1 234250:234253:1 234250:220184:1 223809:249666:1 234250:206945:1 234250:86982:1 234252:223809:1 234250:234252:1 234250:147646:1	10
31861	146845	590284800	14	146837:146838:1 146845:146837:1 146297:110509:1 146845:146297:1 196318:188391:1 146845:138831:1 146845:154070:1 188391:206000:1 146845:149496:1 146297:191899:1 146845:70586:1 146845:196318:1 146845:148098:1	6
31862	221637	565833600	32	221335:155170:1 71830:71810:1 5142:5132:1 250700:251090:1 71830:139435:1 221637:221664:1 30121:30111:1 221637:5142:1 250700:156413:1 71819:229000:1 71819:229031:1 71819:229032:1 221637:5159:1 221637:31751:1 71819:76088:1 71830:221335:1 221335:221302:1 221637:221641:1 101601:250700:1 221302:180056:1 155170:30121:1 71833:71824:1 250700:71819:1 250700:101600:1 221637:219192:1 71810:71826:1 221664:21…	192
31863	215124	608601600	23	47675:83967:1 47675:204531:1 179422:262526:1 215124:241985:1 226687:47682:1 215124:45749:1 215124:253474:1 253474:7783:1 45799:250213:1 179422:47675:1 45798:90177:1 226687:179422:1 250213:236395:1 215124:8493:1 215124:226687:1 215124:179321:1 215124:72873:1 215124:45799:1 215124:95910:1 253474:72893:1 215124:226689:1 215124:45798:1	37
31864	179358	568857600	20	179358:200538:1 179358:96378:1 179358:47636:1 179358:138893:1 170621:17108:1 179358:170606:1 179358:197305:1 179358:46069:1 179358:96514:1 200538:201159:1 138893:138887:1 179358:46967:1 37597:134245:1 134245:197302:1 96378:203684:1 37597:37502:1 179358:37597:1 179358:170621:1 179358:231991:1	13
31865	208081	555552000	55	181444:172277:1 217647:249138:1 43330:28388:1 28838:28671:1 217647:161023:1 208081:145903:1 91701:28702:1 28449:28458:1 28667:165117:1 213688:102960:1 91757:28680:1 28458:160327:1 213688:217648:1 208081:86382:1 208081:208057:1 28702:43330:1 28842:28411:1 208081:181444:1 43330:28667:1 28848:45884:1 208081:164593:1 28711:28449:1 91759:28838:1 28848:213687:1 181444:217647:1 181444:210308:1 28707:917…	20
31866	55573	581558400	40	182912:147149:1 189139:191609:1 15377:55593:1 191609:147151:1 55573:41863:1 55541:55529:1 55573:41910:1 55573:199570:1 55573:48383:1 55573:189056:1 182912:41862:1 55571:78041:1 55573:15377:1 189139:147150:1 147149:121411:1 55529:189127:1 82701:121402:1 55571:182912:1 189127:150711:1 174233:155015:1 55573:82701:1 55573:55540:1 55573:183107:1 55571:189137:1 55573:189139:1 199570:55537:1 55540:19589…	44
31867	229799	563414400	10	229799:241345:1 229867:89336:1 89335:89301:1 89336:89334:1 229799:214427:1 89336:229708:1 89335:229867:1 229799:89335:1 229799:238682:1	13
31868	214428	504144000	14	214428:89302:1 144401:184492:1 144401:121195:1 121195:184536:1 184536:144368:1 144401:86194:1 214428:144401:1 214428:10499:1 184536:229799:1 144368:89301:1 144368:89336:1 214428:89308:1 144368:184564:1	36
31869	182829	572486400	19	182822:208729:1 182733:238407:1 182829:160686:1 262565:247732:1 182733:182725:1 182822:182821:1 156968:243232:1 135750:156967:1 233103:31346:1 182733:156960:1 156981:182822:1 135750:156968:1 182829:182733:1 156960:156981:1 156960:135750:1 182733:233103:1 182829:262565:1 156981:262564:1	104
31871	224133	619056000	14	224133:219714:1 139877:212185:1 224022:212187:1 219714:219547:1 224133:240435:1 224133:262591:1 219714:240459:1 224133:92405:1 212187:253695:1 212187:224026:1 224133:224022:1 224133:139877:1 219547:240448:1	22
31872	240475	605750400	14	240467:240464:1 22913:240389:1 240475:240471:1 22913:240390:1 22913:262613:1 22913:22917:1 240475:240467:1 22917:240497:1 240386:22912:1 240475:22913:1 240475:240385:1 22913:240386:1 22912:240384:1	29
31873	240476	581558400	12	240462:240390:1 240475:240471:1 240475:22913:1 240475:240385:1 22913:240386:1 240476:81253:1 22913:22917:1 81350:240462:1 240462:240384:1 240476:81350:1 240476:240475:1	10
31874	240478	527731200	10	207146:245133:1 245425:86146:1 240478:245425:1 245425:230221:1 207146:245132:1 207146:240836:1 240478:262624:1 245425:228103:1 262624:207146:1	23
31875	231924	626918400	12	231864:4240:1 251176:262631:1 231924:210587:1 231924:22966:1 237747:116961:1 237747:231864:1 231924:231930:1 231924:251176:1 231930:231179:1 231924:219744:1 231924:237747:1	13
31878	210958	559785600	17	210958:211011:1 210943:211015:1 211090:210962:1 210958:211083:1 210958:211005:1 210962:194725:1 211090:210943:1 243852:211025:1 210958:211094:1 211090:243852:1 210943:246895:1 211094:211090:1 210958:211095:1 211090:211082:1 211095:210896:1 211090:211018:1	10
31879	210960	550108800	30	210943:211015:1 210960:39372:1 210943:239654:1 210935:243852:1 211104:211005:1 210960:115722:1 211090:210935:1 210960:211083:1 210935:253426:1 210935:256011:1 210935:243807:1 210960:211104:1 246895:252792:1 239654:236832:1 210960:211100:1 243856:246895:1 243807:210962:1 210962:194725:1 243852:211025:1 210935:243856:1 211090:211018:1 210935:210943:1 211100:210952:1 211104:211095:1 210960:211094:1 …	66
31880	210970	528336000	41	210952:194723:1 211107:211103:1 210951:210946:1 211082:210829:1 211116:210951:1 210970:210957:1 211105:211118:1 130972:130970:1 210970:87000:1 210970:194733:1 210970:211072:1 211098:211040:1 211090:211082:1 210960:211100:1 211040:130972:1 210951:211011:1 211107:211031:1 210970:211099:1 211116:211119:1 210970:231869:1 210970:211105:1 211082:178436:1 210970:210960:1 210957:194727:1 210970:211121:1 …	15
18466	15844	354931200	14	31890:32187:1 15844:31890:1 43947:44042:1 35808:31887:1 35808:110711:1 32187:31923:1 15844:110712:1 110711:43944:1 15844:35808:1 15844:43947:1 12235:12234:1 15844:10308:1 15844:12235:1	28
18469	36419	282528000	13	44071:38747:1 44071:44105:1 170467:44094:1 127865:113101:1 44094:170468:1 44071:44104:1 36419:153582:1 170468:506:1 44105:170467:1 153582:127865:1 44109:44071:1 153582:44109:1	4
18470	57011	412214400	13	5334:73754:1 57011:126188:1 57011:158920:1 186050:48569:1 57011:4697:1 158920:42553:1 57011:5325:1 57011:5334:1 57011:197697:1 5325:612:1 5325:5431:1 57011:186050:1	16
18471	44327	269308800	13	19033:45365:1 24313:45442:1 55770:55337:1 44327:8247:1 152949:24313:1 44327:23760:1 55770:10207:1 44327:55770:1 45365:39240:1 8247:152949:1 44327:19033:1 8247:119725:1	29
18472	38698	477273600	11	131931:613:1 38698:646:1 5428:29292:1 5428:42585:1 38698:127322:1 5428:26379:1 38698:131931:1 38698:5428:1 38698:132643:1 5428:140721:1	10
18474	142517	-21427200	13	16110:34822:1 142517:160187:1 142517:130752:1 160187:16110:1 116701:85378:1 42899:71802:1 142517:116703:1 16110:134553:1 142517:116701:1 116703:123934:1 116701:67818:1 142517:42899:1	42
18475	158012	218678400	14	158012:143665:1 143657:143666:1 158012:143664:1 158012:116373:1 158012:135664:1 166592:167050:1 143657:197720:1 158012:197721:1 158012:105338:1 158012:166592:1 143666:184677:1 158012:143657:1 158012:143671:1	0
18476	81805	0	11	81805:82177:1 81805:163974:1 81805:122821:1 81805:80573:1 81805:151611:1 61028:192197:1 81805:15097:1 81805:159189:1 81805:61028:1 81805:60748:1	0
18477	148381	-152064000	18	148381:148344:1 148381:148375:1 148381:155550:1 148381:112152:1 148381:107973:1 25558:148352:1 148381:100122:1 63673:100119:1 148381:29727:1 108015:81548:1 148381:25558:1 155550:78181:1 148381:114857:1 148344:126323:1 148381:131133:1 148344:63673:1 148381:108015:1	1
18478	70284	-148435200	48	116720:153308:1 60730:70264:1 70284:60790:1 70284:81946:1 102263:135719:1 60608:60706:1 60720:60740:1 60790:60725:1 60730:60823:1 60724:101755:1 60730:153356:1 60832:60715:1 70284:151599:1 60730:155559:1 81946:116720:1 70282:59607:1 70284:102263:1 60722:60717:1 60790:60822:1 70284:70282:1 70284:60727:1 87169:60699:1 60720:87169:1 70264:50796:1 60822:163980:1 60823:60720:1 70284:70278:1 41380:1148…	23
18479	77752	-153273600	64	70263:70285:1 60829:60813:1 60829:60837:1 61040:61027:1 60720:60740:1 60690:60730:1 77752:60795:1 77752:70275:1 60730:60823:1 60790:60983:1 60832:60715:1 60983:61022:1 180673:70271:1 77752:60788:1 70277:60721:1 70292:70266:1 77752:61007:1 77752:61042:1 77752:70267:1 60983:60822:1 70262:19909:1 70275:70283:1 77752:70288:1 60690:60725:1 61022:60722:1 70262:180673:1 180673:70292:1 70262:70263:1 7775…	2
18480	77770	-71625600	14	186765:132077:1 77770:98179:1 77770:192248:1 186765:144043:1 77770:186765:1 77770:76022:1 77770:159184:1 144043:197729:1 77770:178000:1 192248:197728:1 144049:104761:1 197728:144048:1 186765:144049:1	1
18481	108455	457488000	25	108455:97153:1 105975:115031:1 59532:81761:1 59530:133327:1 59532:171916:1 125958:110357:1 81762:156610:1 108455:81760:1 125958:54222:1 156610:59530:1 197730:125958:1 115031:97155:1 59530:133329:1 108455:197730:1 81760:59532:1 108455:107683:1 93981:137161:1 59530:133289:1 125958:137162:1 108455:144650:1 81761:81762:1 137162:70626:1 108455:105975:1 108455:93981:1	22
18482	52875	31795200	17	52875:174666:1 52875:4846:1 55870:8270:1 4549:46847:1 52875:25917:1 55870:43059:1 8269:46845:1 52875:55877:1 52875:52886:1 52886:55876:1 8270:46848:1 52875:55884:1 43059:43045:1 4846:4549:1 55870:8269:1 4549:55870:1	3
18483	146526	-138758400	20	135133:52879:1 52871:4832:1 4769:72728:1 56288:4769:1 52871:56289:1 146526:116776:1 56296:4791:1 2533:52871:1 52879:56296:1 52871:52869:1 4769:56297:1 146526:2533:1 160715:56288:1 4838:51721:1 146526:4838:1 56288:56285:1 146526:83577:1 146526:135133:1 56296:160715:1	15
18486	11836	78796800	13	4768:33206:1 11836:18136:1 4768:11838:1 15541:197737:1 4768:29586:1 4768:3738:1 15541:11837:1 11836:145987:1 145987:4768:1 11836:39164:1 39164:15541:1 11836:11835:1	0
18487	56000	575856000	78	56000:167132:1 71206:197753:1 71244:197782:1 169617:19510:1 197759:71247:1 71212:66376:1 71246:71245:1 197763:52078:1 56000:197790:1 115020:114979:1 71246:56108:1 56000:71114:1 197763:71208:1 197764:197760:1 160109:19519:1 55998:197779:1 56000:120531:1 71244:56066:1 160074:71106:1 56000:71109:1 71212:197785:1 71238:197784:1 56066:71206:1 197761:71212:1 71239:71242:1 197764:160109:1 56000:19520:1 …	90
18488	71262	-51062400	15	71262:99489:1 130531:130528:1 71262:71261:1 71262:101833:1 70982:174976:1 130531:178352:1 71262:197803:1 71255:130531:1 71262:54050:1 71262:71260:1 71262:70982:1 71262:183697:1 183697:71255:1 71255:131910:1	25
18489	20383	470707200	15	20383:56012:1 20383:197814:1 20383:197815:1 20383:134603:1 197814:120543:1 20383:103435:1 103435:164031:1 103435:197813:1 20383:169624:1 56012:197809:1 169624:138503:1 197814:197810:1 197814:197812:1 197812:197811:1	15
18490	107951	140486400	13	17672:64747:1 107951:64756:1 64765:17672:1 64764:112372:1 112374:103682:1 64756:111206:1 60552:127004:1 64764:60552:1 107951:64764:1 103682:103683:1 64764:64765:1 112372:112374:1	6
18491	127006	314064000	13	127006:15115:1 126932:126931:1 127006:118884:1 145656:122816:1 127006:111056:1 127006:64591:1 127006:72086:1 127006:126932:1 127006:118882:1 127006:72307:1 127006:72333:1 111056:145656:1	37
18492	97453	162864000	10	97453:4084:1 8151:103085:1 97453:8108:1 97453:29085:1 97453:8151:1 29085:97450:1 97453:138468:1 97450:31204:1 97453:197826:1	11
18495	96645	-182908800	21	197834:97266:1 36965:36988:1 37069:36987:1 96645:36983:1 36965:36963:1 96645:47904:1 37065:37069:1 96645:197835:1 96645:77918:1 197835:197834:1 36965:36989:1 56457:56451:1 96645:37065:1 97266:116455:1 36983:36962:1 96645:96635:1 96645:56457:1 36962:36965:1 197835:3763:1 36988:36985:1	25
18497	21927	-115776000	15	13659:21885:1 21927:21767:1 21765:21783:1 21783:21782:1 21866:21881:1 105096:21769:1 21885:21762:1 21866:21889:1 21762:21866:1 21927:13659:1 21885:21765:1 21765:21896:1 21889:21878:1 21927:105096:1	7
18498	21928	-118195200	10	21928:13659:1 21866:21783:1 21783:21782:1 21866:21881:1 21767:21762:1 21866:5616:1 21762:21866:1 21866:21896:1 21928:21767:1	4
18499	48274	245721600	10	26161:77861:1 48274:29500:1 48274:21325:1 21189:48286:1 48274:26161:1 48274:124782:1 26161:48288:1 48274:21189:1 48274:21324:1	20
18500	20874	108950400	11	20874:57615:1 20874:936:1 20883:138807:1 20874:21206:1 57615:20883:1 20874:21290:1 20874:117918:1 21206:21202:1 20874:76870:1 20874:27035:1	8
18501	5441	245721600	17	5441:26985:1 5441:131926:1 5441:26943:1 5441:72762:1 14157:14127:1 26943:92099:1 5441:191577:1 5441:57178:1 14119:14129:1 5340:26982:1 14157:14119:1 14129:20744:1 5441:119775:1 5441:72768:1 5441:14157:1 14119:5340:1	27
18502	131671	173404800	12	175887:62346:1 131671:123795:1 131671:135442:1 131678:175855:1 175888:131678:1 175888:175887:1 131678:175466:1 131671:175875:1 131671:181713:1 73902:175888:1 131671:73902:1	15
18503	197847	-182304000	61	110338:139769:1 107626:63536:1 67467:135658:1 63536:71472:1 192294:112249:1 197847:60854:1 110338:19958:1 197848:67776:1 110055:110059:1 110090:99324:1 100127:55976:1 63536:110055:1 110055:82007:1 197847:84886:1 197847:116709:1 116709:83703:1 81992:110064:1 197847:170671:1 152581:110078:1 110090:80551:1 112249:112243:1 110080:110338:1 110090:120439:1 60813:81868:1 197847:59434:1 197847:186091:1 1…	5
18504	72127	226022400	10	72127:60543:1 15469:20026:1 22090:22232:1 72127:15497:1 22232:22097:1 72127:110451:1 72127:22090:1 22090:15469:1 60543:110101:1	6
18505	135479	12441600	10	181715:197850:1 135479:60878:1 135479:181715:1 181715:155068:1 135479:48486:1 135479:60879:1 155068:48489:1 181715:60877:1 135479:197851:1	2
18506	64121	510019200	14	64121:135735:1 109677:67221:1 64121:67231:1 97108:119216:1 64121:197853:1 64121:135734:1 64121:97108:1 67221:119221:1 64121:117833:1 117833:110472:1 64121:109677:1 64121:64120:1 97108:126948:1	9
18507	64397	-132105600	11	64397:74696:1 64388:31224:1 64397:110428:1 74696:110258:1 64397:107933:1 64397:64388:1 51047:147258:1 64397:151493:1 64397:50831:1 151493:51047:1	26
18508	64399	250128000	42	64414:111235:1 64399:64440:1 143546:145569:1 143552:64423:1 64423:143546:1 145569:64433:1 64829:64398:1 64399:143545:1 64399:64443:1 64424:64414:1 143546:105862:1 143546:107794:1 197861:197878:1 105862:124287:1 64399:143552:1 64399:105863:1 111235:64436:1 143552:197862:1 143552:143765:1 143546:197860:1 105862:197880:1 64399:167927:1 64414:145382:1 105862:197879:1 64399:190275:1 143552:143767:1 64…	29
18509	31338	457488000	13	29997:31369:1 29997:197882:1 31338:107411:1 31338:124447:1 31338:29997:1 29997:125581:1 197883:31359:1 31338:197883:1 29997:143365:1 31369:82905:1 125581:126151:1 82905:31579:1	8
18510	111387	578448000	14	111387:145589:1 145615:145592:1 145592:145608:1 145615:145612:1 145593:145588:1 145587:145579:1 111387:197886:1 145588:185954:1 145589:145615:1 111387:145593:1 145612:145611:1 111387:56066:1 145592:145587:1	17
18511	64409	93225600	20	103681:128040:1 128006:128046:1 59649:103681:1 64409:125718:1 128040:62988:1 64409:90778:1 64409:59649:1 64409:103525:1 128040:128043:1 50598:50587:1 128047:128006:1 50587:107960:1 59649:64406:1 197891:128045:1 64409:50598:1 64409:125955:1 128040:197891:1 64409:111242:1 59649:128047:1	10
18512	64419	427075200	11	173697:137773:1 137776:173697:1 64419:35878:1 64419:137778:1 64419:125696:1 113457:123569:1 64419:197894:1 64419:99603:1 137778:137776:1 64419:113457:1	34
18513	64423	262828800	14	145569:64433:1 64886:143289:1 64732:64886:1 105862:64732:1 105862:143601:1 64423:64829:1 143546:107794:1 143546:145569:1 105862:124287:1 143546:105862:1 64423:145382:1 143289:197897:1 64423:143546:1	5
18514	17636	227232000	11	64637:64872:1 17636:64476:1 17636:64431:1 17636:64417:1 64476:64437:1 17636:64421:1 17636:64637:1 64637:64638:1 64417:14069:1 64872:64884:1	0
18515	64438	310262400	10	64858:64415:1 64438:64380:1 64858:64862:1 64438:197899:1 197899:64863:1 64438:64858:1 197899:197898:1 197898:64857:1 64862:64853:1	1
18517	170072	-74044800	10	160405:44124:1 170072:160405:1 160405:152067:1 63143:156764:1 132013:156766:1 170072:160406:1 160406:63143:1 160406:160404:1 156764:132013:1	1
18519	99268	-40003200	15	99268:60480:1 99268:98380:1 104895:98392:1 104895:151564:1 60480:101776:1 99268:99373:1 99268:99303:1 107063:100834:1 99268:107063:1 99268:107195:1 99268:95550:1 99268:109716:1 99268:99308:1 107195:104895:1	9
18520	107264	-103075200	14	107264:109696:1 107264:159746:1 107264:107041:1 107264:152582:1 107264:107037:1 107037:159739:1 159739:107270:1 107041:159745:1 107264:63675:1 107264:99306:1 107264:170197:1 107041:40146:1 107264:112125:1	2
18521	99277	86227200	14	58836:120710:1 182295:197931:1 99277:197930:1 99277:197933:1 99277:58836:1 138601:136832:1 182295:197932:1 99277:178711:1 99277:136839:1 99277:182295:1 182295:138601:1 99277:195338:1 99277:136831:1	0
18522	99282	97372800	10	99282:64460:1 111319:127074:1 99282:64372:1 146488:157143:1 99282:178714:1 64372:64377:1 146488:111319:1 64372:146488:1 157143:64382:1	1
18523	58847	115689600	15	58847:167694:1 58847:99289:1 58847:152859:1 58847:99294:1 138613:58879:1 99260:167936:1 58847:126972:1 167936:138586:1 58847:138582:1 99260:167940:1 58847:182042:1 99260:138613:1 58847:195338:1 58847:99260:1	3
18524	148992	344476800	17	148992:148887:1 132025:110174:1 132025:111284:1 117316:117314:1 64498:111315:1 148992:113196:1 64498:132025:1 132025:135571:1 148992:148797:1 132025:143509:1 132025:195929:1 132025:123393:1 148797:167127:1 64498:117316:1 148992:64498:1 148992:64854:1	89
18525	46695	253670400	13	17971:17938:1 46695:76917:1 46695:57316:1 46695:24242:1 46735:46744:1 46695:46735:1 24736:51343:1 46695:20263:1 51343:17964:1 46695:17971:1 20263:24741:1 76917:24736:1	6
18526	142859	506131200	10	142859:179698:1 51364:25581:1 142859:76918:1 142859:163704:1 142859:51364:1 142859:72477:1 72477:72474:1 142859:146017:1 72477:4691:1	10
18527	71751	-40003200	26	61204:48788:1 71751:148235:1 71751:105541:1 71751:74439:1 71751:19347:1 61204:59814:1 71751:67046:1 98397:67076:1 61204:64001:1 71751:197948:1 101808:61204:1 64001:170364:1 71751:112129:1 105541:105531:1 59781:121948:1 112129:105530:1 48788:166699:1 61204:98397:1 71751:101808:1 90655:98642:1 71751:59781:1 48788:48786:1 71751:67752:1 71751:90655:1 61204:112476:1	19
18529	30571	-26784000	12	28984:22887:1 30571:29782:1 30571:30889:1 30571:28984:1 30990:30624:1 30571:30990:1 30571:30888:1 30624:30991:1 30571:8148:1 30991:31186:1 28984:25143:1	9
18530	94439	176083200	23	94439:62620:1 29154:4116:1 4129:32211:1 94439:138296:1 94439:94438:1 32210:31203:1 4129:81127:1 29154:91557:1 94439:4129:1 4129:32210:1 94439:138419:1 94657:29154:1 4129:94687:1 4116:31202:1 4129:94696:1 94657:94686:1 94439:94392:1 94438:32216:1 94657:91559:1 94439:31213:1 35568:94657:1 4129:35568:1	30
18531	129102	-82512000	17	88448:164209:1 102604:66530:1 102565:102604:1 66530:125265:1 164207:133421:1 102573:129108:1 129102:102565:1 125273:102758:1 109962:88448:1 88448:162001:1 88265:125273:1 102604:102573:1 88265:52584:1 164209:164207:1 88265:109962:1 129102:88265:1	12
18532	137255	-126057600	22	137255:84123:1 84123:11235:1 151891:151892:1 21905:21902:1 84121:151886:1 21855:21858:1 196200:12723:1 137255:21936:1 21902:21855:1 21902:119244:1 151892:84121:1 137255:36315:1 137255:21905:1 137255:50507:1 137255:151891:1 21855:7916:1 21902:12740:1 11235:93809:1 12723:12736:1 11235:91797:1 21936:196200:1	2
18533	74157	592876800	10	74157:72049:1 74157:124716:1 74157:74156:1 106106:18621:1 74156:124712:1 17605:106102:1 74157:106106:1 74157:74155:1 74157:17605:1	15
18534	126287	6998400	12	126286:49912:1 126287:126282:1 126286:126284:1 49912:52835:1 126287:49929:1 126287:101072:1 126287:190707:1 126287:52836:1 126284:49930:1 126287:126286:1 126287:126288:1	1
18535	126282	6998400	10	126286:49912:1 126282:126288:1 126282:190707:1 126286:126284:1 126282:49920:1 49920:126286:1 126282:126287:1 49920:101072:1 126282:49929:1	1
18536	181732	-161136000	13	181732:77279:1 127700:102021:1 127698:127700:1 102021:127699:1 181732:72018:1 102024:60846:1 77279:102024:1 102022:127698:1 77279:77275:1 127700:127701:1 181732:112156:1 77275:102022:1	3
18537	102024	-110332800	12	102024:60609:1 102024:21969:1 102021:127699:1 102024:60846:1 102024:71838:1 127699:102019:1 102024:18806:1 102024:68723:1 60846:102023:1 60846:169516:1 60846:102021:1	10
18538	127698	-98841600	12	127700:102021:1 127698:102023:1 127698:127700:1 102021:127699:1 186182:68744:1 127699:102019:1 127698:169516:1 102021:186182:1 127698:109689:1 186182:102026:1 127700:127701:1	2
18539	181737	-167184000	16	181732:77279:1 102022:102021:1 102021:127699:1 112156:127706:1 102022:109689:1 102024:60846:1 181737:181732:1 77279:102024:1 181732:72018:1 181737:25552:1 102021:186182:1 77279:77275:1 102022:21969:1 181732:112156:1 77275:102022:1	5
18540	149264	-45014400	10	149264:97072:1 149264:136794:1 116701:85378:1 116701:16110:1 149264:34823:1 142517:116701:1 149264:142517:1 149264:144535:1 149264:84427:1	5
18541	120751	306979200	16	120751:120755:1 98655:65927:1 98586:65901:1 120755:65903:1 65903:80321:1 65935:98655:1 120755:98598:1 131834:160429:1 120751:98586:1 80321:131834:1 120751:180117:1 160429:98656:1 160429:65892:1 120751:65935:1 120751:65896:1	6
18544	186187	-152668800	13	81535:59607:1 186187:81535:1 186187:186279:1 186187:197960:1 197960:60997:1 186187:81947:1 60997:61043:1 186187:59615:1 197958:197959:1 60997:81534:1 60997:197958:1 81535:70286:1	0
18545	60997	-137548800	12	197958:175292:1 108861:76267:1 60997:108861:1 60997:81534:1 60997:108884:1 60997:60701:1 175292:60654:1 60997:60716:1 60997:61043:1 60997:197958:1 60997:112213:1	6
18546	186281	-171417600	13	81535:59607:1 186190:60997:1 59627:59622:1 186280:186187:1 59627:186280:1 186187:186279:1 186280:76261:1 186281:112225:1 186190:81535:1 59622:186190:1 186281:59627:1 59622:19970:1	0
18547	70151	-74044800	11	99988:115046:1 70151:74671:1 70151:99988:1 70151:188705:1 109949:122264:1 70151:191685:1 99988:106677:1 70151:95811:1 70151:197963:1 197963:109949:1	7
18548	40504	193190400	19	60023:40506:1 40504:55190:1 60045:60042:1 60033:60041:1 40504:60045:1 55190:60054:1 40504:5286:1 60023:84446:1 195197:40987:1 60024:60032:1 60023:60033:1 21263:60023:1 5286:21263:1 60041:176158:1 40504:26372:1 40506:176150:1 40504:60024:1 60023:195197:1	31
18549	35248	398217600	10	176159:176151:1 176151:60060:1 35248:117733:1 35248:158920:1 176151:24753:1 35248:82334:1 35248:176159:1 35248:197965:1 35248:76273:1	1
18550	144913	261619200	10	117227:27971:1 144913:89893:1 27971:27948:1 117227:165180:1 144913:45455:1 27948:27949:1 144913:117227:1 27948:197967:1 144913:129150:1	9
18551	27971	362793600	22	27971:7218:1 117125:7094:1 27948:117226:1 27948:197967:1 7218:86601:1 27971:117125:1 130497:7120:1 27971:117202:1 27949:28017:1 130497:150675:1 27948:165071:1 27971:27948:1 27971:7090:1 27948:27949:1 7090:86642:1 27971:7214:1 7094:53298:1 86642:86645:1 7094:130497:1 28017:28025:1 27971:116017:1	24
18552	197971	490838400	13	197983:197981:1 197971:165181:1 197971:161269:1 197971:197982:1 26888:161333:1 197971:170108:1 197971:26888:1 197971:150513:1 197971:112956:1 161269:164801:1 197971:81437:1 197971:197983:1	44
18554	70289	-150249600	24	70263:70285:1 70289:70292:1 60608:60706:1 70289:70274:1 70273:60726:1 70282:59607:1 70289:60728:1 70289:70263:1 70289:60464:1 70289:70291:1 70263:70277:1 60706:60701:1 70289:60716:1 59607:60608:1 70289:61043:1 70289:87167:1 70289:70286:1 70289:70273:1 70289:19965:1 70289:60692:1 70292:70282:1 70289:19909:1 70289:70271:1	0
18555	96825	47174400	10	96825:155458:1 155458:96823:1 96825:155456:1 96825:96832:1 96825:73880:1 155458:68897:1 96825:13210:1 155458:147713:1 96825:198005:1	7
18556	124984	4579200	10	104022:55000:1 124984:110423:1 55000:124985:1 124984:73864:1 124984:142756:1 76607:48669:1 124984:142601:1 124984:76607:1 124984:104022:1	5
18558	198011	66960000	10	198011:198012:1 149108:149109:1 149108:113641:1 149108:198017:1 198012:198013:1 198013:149108:1 113641:108880:1 198012:198015:1 113641:113642:1	4
18560	188942	-97286400	13	195202:16752:1 195202:195199:1 188942:188553:1 188942:198023:1 188942:198024:1 188936:188931:1 188942:25136:1 188942:24057:1 188942:195202:1 188942:188937:1 195202:188936:1 188942:160146:1	4
18561	182316	60393600	11	182316:193767:1 182316:182321:1 182316:198027:1 198025:24159:1 182316:191296:1 182316:138897:1 165932:16756:1 138897:33113:1 193767:165932:1 182316:198025:1	7
18562	198041	482976000	14	187427:198048:1 198052:198050:1 187431:187428:1 198041:187427:1 187427:187431:1 198046:198051:1 198041:198047:1 196845:198026:1 198041:198053:1 187427:198046:1 198041:198049:1 187431:196845:1 187431:198052:1	4
18563	99205	569462400	16	99205:172649:1 12684:12680:1 99205:31545:1 99206:100793:1 12682:12639:1 12684:12682:1 100793:12673:1 99206:172667:1 99205:12684:1 99205:12642:1 99205:198054:1 99205:172661:1 99205:99217:1 99205:99206:1 99206:172652:1	2
18565	107204	18489600	13	107223:122276:1 107354:173770:1 173770:107223:1 173770:192439:1 122276:176645:1 107354:110901:1 107204:128467:1 107204:198066:1 107204:174358:1 107204:82175:1 107354:187195:1 107204:107354:1	0
18566	46662	219283200	18	176881:152915:1 17981:46663:1 46662:17977:1 46662:17981:1 46662:24265:1 46662:10226:1 24265:7774:1 46662:46796:1 17981:210:1 46683:46681:1 185117:176881:1 17981:69109:1 17981:73144:1 46662:46683:1 46662:2430:1 46662:185117:1 176881:94788:1	13
18567	50114	280972800	20	5284:152996:1 125399:139089:1 5284:139090:1 5284:190203:1 174519:108390:1 50114:14163:1 190203:26825:1 50114:5281:1 190203:72774:1 50114:5284:1 152996:50115:1 5281:5436:1 139090:190202:1 50114:174519:1 14163:198069:1 139090:2430:1 46692:179722:1 50114:46692:1 198069:125399:1	13
18568	26435	167875200	13	50131:50187:1 26435:26460:1 140892:57740:1 26435:26461:1 26435:140892:1 26461:26410:1 26435:26449:1 7666:5337:1 26435:50131:1 26435:24265:1 26435:7666:1 26435:50181:1	21
18570	50116	329875200	17	50116:198081:1 50116:73778:1 50116:108392:1 50116:180082:1 55308:72756:1 50116:92086:1 55453:55308:1 50116:26440:1 50116:124967:1 50116:72761:1 50116:24289:1 50116:46044:1 108392:164308:1 50116:20740:1 50116:14106:1 50116:55453:1	37
18571	125557	65750400	12	169126:131920:1 125557:157689:1 125557:31151:1 70562:86615:1 169126:171694:1 131915:170462:1 171694:168999:1 70562:136561:1 125557:169126:1 157689:70562:1 125557:131915:1	8
18573	178135	-167184000	10	178135:18629:1 25037:17505:1 25037:66646:1 25053:24022:1 25037:25053:1 178135:19810:1 178135:25042:1 178135:25037:1 19810:66644:1	28
18574	164708	393465600	17	164822:161060:1 164686:164683:1 164683:165131:1 165128:145884:1 164708:86389:1 164708:164686:1 164708:146162:1 165128:164822:1 165128:53298:1 164683:165128:1 164822:145879:1 145884:164892:1 164708:165129:1 164708:179093:1 164708:145881:1 165129:165174:1	5
18575	174220	201139200	11	161426:161428:1 161427:161432:1 57172:178136:1 161429:161434:1 178136:161426:1 174220:57172:1 161434:161427:1 161426:161429:1 161428:135919:1 161426:38762:1	19
18576	57824	143078400	10	57824:163726:1 147077:57794:1 57824:44351:1 57824:147077:1 57794:157617:1 57844:57827:1 57824:57844:1 57844:3644:1 57824:57169:1	3
18577	1474	-83980800	10	1474:19794:1 1474:1472:1 6885:1475:1 1474:6885:1 1479:1447:1 1475:1479:1 1474:1471:1 6885:1478:1 1478:1483:1	17
18579	113564	403747200	11	113564:198114:1 116836:116839:1 113564:168984:1 113564:190425:1 113564:116947:1 113564:179762:1 113564:117041:1 113564:116836:1 113564:198115:1 113564:198113:1	1
18582	33828	-136944000	10	33830:50093:1 33828:50102:1 50102:33833:1 33835:33830:1 33833:33835:1 33829:50092:1 33830:33832:1 33833:20906:1 33832:33829:1	5
18583	96475	532396800	11	96475:51309:1 96475:151176:1 174139:87399:1 51309:141360:1 96352:41873:1 96475:174139:1 96475:198122:1 96475:27020:1 96475:96352:1 41873:72748:1	6
18585	71976	165542400	185	151687:198154:1 71976:184670:1 71976:111320:1 71976:143539:1 102027:127079:1 64669:72142:1 111320:145704:1 122842:122839:1 151687:158443:1 151687:184710:1 151687:149002:1 184710:143668:1 71976:198162:1 135670:116373:1 60616:95558:1 157139:184715:1 158012:143664:1 71979:70281:1 198180:164069:1 158488:198178:1 71976:187760:1 148370:103682:1 184723:186283:1 158012:143665:1 71976:111864:1 143613:1709…	38
18587	102370	141868800	13	155299:85232:1 102373:87240:1 102370:56172:1 56172:102373:1 102370:156805:1 85236:198187:1 85236:87238:1 85236:102386:1 102370:137482:1 85236:125464:1 102370:85236:1 102370:155299:1	0
18588	125473	152496000	14	125473:198189:1 125473:198187:1 125473:125471:1 125473:198188:1 125473:87238:1 198186:198190:1 198186:62170:1 198185:62284:1 125473:62281:1 125471:85221:1 62281:198186:1 85221:108141:1 62281:198185:1	2
18589	151589	-128476800	16	151602:151582:1 159390:146282:1 60723:99278:1 112229:151586:1 151589:151597:1 60723:159390:1 60723:112229:1 151589:87168:1 151586:152745:1 151597:151602:1 151589:110857:1 151582:134409:1 60691:60723:1 151589:60691:1 60723:110205:1	3
18590	60796	-150854400	15	60796:81946:1 60796:151589:1 159390:146282:1 60796:60692:1 151589:60691:1 110868:110862:1 19908:19965:1 60796:19908:1 60691:152582:1 114840:59607:1 60796:114840:1 151597:159390:1 60692:151597:1 60796:110868:1	0
18592	139816	32745600	13	139816:167959:1 139816:110209:1 139816:50582:1 158486:111221:1 139816:50840:1 167959:167955:1 139816:87533:1 139816:145554:1 158486:150803:1 139816:158486:1 139816:139791:1 139816:110170:1	0
18593	22231	318211200	13	22239:60537:1 60537:95552:1 22231:60534:1 22231:120468:1 22231:22239:1 22231:22214:1 120468:93902:1 22231:158408:1 22231:105992:1 22231:34998:1 22231:22215:1 60537:95553:1	26
18594	176023	-152668800	33	176023:152584:1 176023:112118:1 166876:70274:1 198196:198197:1 198198:107973:1 166876:132099:1 158086:157708:1 70274:156423:1 166876:170182:1 198198:149114:1 198198:71562:1 198196:67776:1 166876:158086:1 138677:124055:1 149114:156508:1 152584:140027:1 176023:181149:1 176023:128240:1 170182:149110:1 198196:166876:1 176023:198196:1 166876:36679:1 176023:198198:1 176023:138677:1 166876:110078:1 1491…	1
18595	80914	-117244800	16	80914:66100:1 153284:168872:1 80914:56416:1 80914:153284:1 80730:29444:1 80914:27348:1 80914:150102:1 80914:8047:1 80914:8049:1 80914:18103:1 27348:27349:1 80914:98118:1 80914:24620:1 80914:117522:1 80914:80730:1	4
18596	184888	511401600	14	198205:198204:1 184888:194683:1 198207:194736:1 198207:184890:1 177297:198208:1 184888:177297:1 194683:198203:1 198205:184885:1 184888:128736:1 177297:198207:1 177297:198205:1 198205:177296:1 177297:194735:1	7
18597	162269	-112752000	11	102775:57195:1 104785:102775:1 57195:95866:1 162269:94072:1 162269:104785:1 162269:94059:1 162269:102606:1 94072:102613:1 162269:55060:1 57195:102837:1	1
18598	63152	90633600	10	63152:76902:1 52415:23707:1 63152:2160:1 52415:57088:1 23707:63445:1 63152:66626:1 52415:19264:1 63152:26935:1 63152:52415:1	7
18599	131630	-12873600	11	23379:3720:1 131630:11421:1 131630:3698:1 3697:4597:1 3697:4660:1 23380:3697:1 3698:23379:1 3697:4609:1 3697:4635:1 23379:23380:1	5
18600	11405	23587200	12	10549:4809:1 11405:23207:1 4609:4596:1 11405:11414:1 4609:4604:1 11405:3697:1 11405:9642:1 4809:4546:1 3697:4609:1 11405:3740:1 11405:10549:1	12
18601	14640	620611200	12	198237:198235:1 14640:198240:1 14638:27274:1 14640:198237:1 14640:14638:1 14640:14637:1 14640:169567:1 14637:198236:1 14640:21425:1 14640:14639:1 14640:14635:1	25
18602	132534	466041600	34	125554:173123:1 162138:131305:1 132534:161802:1 161802:104173:1 132534:161809:1 132534:162138:1 127749:161808:1 132534:116214:1 132534:152083:1 132534:66305:1 125554:145950:1 162138:116217:1 132534:109823:1 132534:116216:1 132534:169369:1 132534:161807:1 132534:169417:1 66299:144768:1 162138:66299:1 164374:163157:1 131305:41033:1 161802:116224:1 132534:31803:1 132534:66318:1 104173:162158:1 13253…	1
18604	152079	578448000	16	152079:198248:1 152079:129462:1 198248:198249:1 79071:79641:1 152079:129363:1 129363:79071:1 79071:79069:1 79071:79289:1 139744:146253:1 129462:129566:1 152079:139744:1 79516:79639:1 129363:79073:1 79071:79624:1 152079:79516:1	2
18605	57358	438825600	11	198252:198251:1 105355:42406:1 57358:24705:1 57358:72390:1 198251:136868:1 72390:105355:1 57358:187786:1 24705:24700:1 57358:51367:1 105355:198252:1	10
18608	14163	345686400	20	14163:86428:1 14163:198276:1 198263:160272:1 198273:198281:1 198263:198282:1 72782:198272:1 14163:96517:1 187791:198263:1 187791:187790:1 198272:198278:1 14163:55885:1 198263:170676:1 14163:134232:1 198254:198273:1 198069:72782:1 14163:198069:1 14163:198254:1 198069:187791:1 198069:125399:1	30
18610	37651	548035200	25	37638:37578:1 37651:81099:1 37651:46640:1 37638:81096:1 37638:37587:1 37586:57617:1 37651:140463:1 37651:37638:1 38272:81105:1 37638:121838:1 37651:81082:1 37638:43068:1 81099:37586:1 37651:38272:1 37651:46699:1 37651:41869:1 37587:47345:1 37651:81087:1 37638:173016:1 81096:38656:1 37651:81078:1 37651:81098:1 37651:46639:1 37638:198304:1	17
18611	127367	550713600	10	127367:81105:1 153879:140981:1 127367:46639:1 127367:153879:1 153879:81085:1 140994:140996:1 127367:37638:1 153879:140994:1 140994:154078:1	6
18612	45442	414115200	12	45442:45686:1 45442:198306:1 140636:45695:1 45692:57847:1 45692:84020:1 45692:84019:1 84019:84013:1 140636:39272:1 45442:140636:1 198306:45692:1 45442:59225:1	14
18613	113768	-4060800	27	110612:59097:1 110614:88485:1 104406:102761:1 110613:101025:1 113768:156258:1 59097:110614:1 113768:50449:1 101027:110618:1 102761:113778:1 113778:113773:1 179077:11223:1 110618:110613:1 110618:78642:1 113768:175160:1 80908:114736:1 113768:101027:1 162252:80908:1 113768:114760:1 80908:130104:1 78642:179077:1 102761:162252:1 110618:11266:1 101025:104750:1 113768:104406:1 101027:88296:1 110618:1106…	14
18614	113772	-37756800	17	101027:110611:1 27364:114760:1 113768:175160:1 110614:101025:1 114760:110614:1 113768:101027:1 80936:113768:1 113772:80936:1 101027:110618:1 113772:27364:1 113772:108246:1 113772:179061:1 113772:57075:1 108246:75454:1 113768:104406:1 110618:110612:1	14
18615	80836	15638400	10	80807:27392:1 80836:80835:1 27392:17703:1 80836:80807:1 80836:80816:1 17703:88162:1 27392:81031:1 80836:80844:1 80807:36549:1	9
18616	113773	113011200	11	113773:75464:1 113773:110619:1 113773:81031:1 93542:93531:1 188332:10350:1 22771:22780:1 93542:182102:1 113773:93542:1 113773:188332:1 113773:22771:1	5
18618	172865	103766400	25	172865:198328:1 198335:198331:1 172865:26422:1 198339:198336:1 198340:4084:1 198333:12141:1 172865:86017:1 198331:11967:1 198334:86019:1 172865:41685:1 198339:198338:1 198327:198332:1 172865:186572:1 172865:198327:1 172865:198334:1 198324:198333:1 198338:86022:1 172865:198339:1 198324:138777:1 172865:198337:1 198334:198335:1 198324:198340:1 198327:198324:1 198334:10321:1	9
18619	180740	-70416000	19	180740:125506:1 198349:160156:1 160153:139861:1 180740:160153:1 101561:198347:1 198347:180781:1 198347:198342:1 180740:101556:1 180740:198348:1 180740:198349:1 198345:198344:1 160153:169889:1 180740:198023:1 180740:101561:1 198342:125511:1 160156:180783:1 198348:198346:1 198346:198345:1	4
18621	120471	196905600	22	120460:120468:1 41465:120460:1 41465:157333:1 120471:112841:1 120471:120464:1 120471:109256:1 120464:120466:1 186734:120461:1 120471:158429:1 120471:20008:1 50773:112355:1 111088:120467:1 120471:50773:1 20008:186734:1 120464:120465:1 120462:41465:1 120471:70297:1 120471:112374:1 186734:120462:1 120471:158468:1 120471:111088:1	1
18622	111200	199756800	16	148370:122823:1 175948:112374:1 112374:148370:1 175925:186263:1 111200:175948:1 175948:158453:1 175925:175938:1 145139:149860:1 111200:145448:1 111200:20008:1 145139:103683:1 148370:103682:1 122823:145139:1 103682:103603:1 103683:175925:1	2
18623	87250	-15984000	10	87250:87304:1 87250:113665:1 87250:87276:1 87250:114210:1 87250:165966:1 87250:157098:1 87250:87302:1 87250:42893:1 87302:156943:1	3
18624	81944	-116035200	21	81944:106195:1 81944:81577:1 81944:81896:1 81944:112119:1 81944:81909:1 81944:81913:1 81944:64451:1 106195:109251:1 106195:61005:1 153330:170223:1 100120:81911:1 81909:101447:1 153330:100226:1 81913:19962:1 112288:153330:1 112288:60465:1 64451:81898:1 81913:60820:1 81913:112288:1 81944:100120:1	1
18625	30643	157766400	11	30639:31068:1 31068:30638:1 90828:29153:1 30643:31067:1 30643:30639:1 30643:99570:1 90828:24984:1 30643:90828:1 90828:80268:1 80268:52764:1	16
18627	2724	196300800	17	24130:77934:1 62520:77938:1 2724:69816:1 62580:22567:1 2724:156488:1 62521:62520:1 62521:98889:1 62521:92132:1 77938:98893:1 62521:25264:1 2724:24130:1 77934:77945:1 2724:83796:1 2724:62580:1 2724:62722:1 62722:62521:1	11
18628	35550	194486400	11	198370:62706:1 198370:41986:1 62521:31209:1 35550:198369:1 41986:92141:1 62706:53632:1 35550:69706:1 35550:62521:1 35550:198370:1 53632:62701:1	6
18630	89821	222912000	13	13797:13778:1 89821:89817:1 89821:13797:1 89821:89819:1 89821:31820:1 13797:89701:1 89821:69905:1 69905:69885:1 89821:13783:1 89821:81393:1 89821:101065:1 69885:101066:1	5
18631	114667	-93398400	13	66748:69929:1 57895:102825:1 114667:75310:1 69929:57907:1 114667:189558:1 66748:57895:1 57895:57876:1 114667:21968:1 114667:131987:1 21968:102834:1 114667:66748:1 66748:114668:1	2
18634	57268	126144000	15	50332:20277:1 57268:63302:1 57268:57615:1 57268:26964:1 57268:53289:1 20277:20275:1 57268:73149:1 57268:8277:1 57615:20883:1 57268:50377:1 940:57343:1 57268:50332:1 76925:940:1 57268:76925:1	11
18635	20962	366249600	14	21182:33493:1 20962:116461:1 75526:45408:1 20962:44155:1 20962:75526:1 20962:142866:1 178816:19095:1 20962:17956:1 20962:178816:1 20962:19087:1 20962:38290:1 20962:21182:1 19087:33481:1	7
18637	20976	364003200	21	195721:152898:1 20976:198408:1 69588:127137:1 20976:151128:1 151128:69416:1 20976:187810:1 20976:198403:1 151128:152885:1 198408:195721:1 151128:152896:1 20976:148564:1 20976:198401:1 152885:147126:1 20976:104562:1 20976:198404:1 152885:69587:1 152883:152895:1 151128:69588:1 152883:198405:1 151128:152883:1	22
18639	150109	595555200	10	160009:174120:1 150109:104607:1 150109:160009:1 167619:167617:1 150109:167620:1 167621:167619:1 150109:170627:1 150109:167621:1 150109:140439:1	12
18640	140844	510019200	24	150734:198426:1 44459:160009:1 140844:46462:1 46462:150734:1 46462:46461:1 140844:69508:1 140844:170626:1 170627:46457:1 46462:152902:1 140844:198425:1 198421:27125:1 160009:174120:1 140844:101062:1 46462:44459:1 44459:44470:1 46462:198421:1 140844:104569:1 160009:198411:1 198426:37558:1 140844:198422:1 46461:198424:1 150734:167614:1 44459:170627:1	12
18641	46457	623289600	10	46457:174120:1 46457:131334:1 46457:46414:1 141316:27137:1 46457:140484:1 46457:41649:1 46457:141316:1 46457:140489:1 46457:198429:1	17
18642	150734	560995200	13	167614:150109:1 160009:174120:1 198426:37558:1 150734:198426:1 167624:167621:1 167623:104607:1 150109:160009:1 167614:167622:1 150734:167614:1 198426:167623:1 150109:140439:1 167614:167624:1	8
18643	198432	459993600	10	198432:87703:1 87703:198435:1 198432:187698:1 198432:198447:1 198432:198433:1 198432:82569:1 198432:138004:1 198432:86147:1 198432:198443:1	19
18645	99000	310608000	19	73230:73231:1 99000:118535:1 99005:73234:1 99005:166649:1 135558:99003:1 99000:99006:1 73230:73226:1 73225:99002:1 73230:57677:1 99000:150266:1 73230:73225:1 118535:118536:1 99006:135558:1 135558:73227:1 99000:99005:1 73227:57676:1 99005:117997:1 99005:73230:1	9
18646	198452	-11145600	10	198452:104421:1 198452:69364:1 198452:3776:1 198452:142818:1 59104:102776:1 198452:110244:1 198452:132228:1 198452:59104:1 198452:101992:1	18
18647	99005	345686400	25	182299:99002:1 99005:144520:1 99005:3857:1 99005:73230:1 57676:168006:1 198453:144526:1 25202:117999:1 73227:57676:1 198453:182299:1 99005:118533:1 99005:73227:1 99005:170044:1 99005:73234:1 117997:118001:1 198453:73225:1 99005:166649:1 73230:73231:1 73230:73226:1 73230:57677:1 99002:99009:1 166649:25202:1 118533:118536:1 99005:198453:1 99005:117997:1	26
18648	150774	-136339200	15	150774:155313:1 143091:60501:1 150774:135658:1 198460:175459:1 150774:81871:1 150774:155691:1 150774:143091:1 150774:92225:1 150774:160212:1 150774:81841:1 150774:198460:1 150774:110071:1 150774:182098:1 150774:99271:1	2
18649	125962	78796800	12	198462:198461:1 125962:195335:1 125962:152874:1 198462:177931:1 125962:159229:1 125962:185789:1 125962:152873:1 116131:77796:1 125962:198462:1 159229:116131:1 125962:146891:1	1
18650	141545	-8899200	13	133026:133028:1 141545:87327:1 141545:16405:1 133026:133031:1 141545:60645:1 141545:85260:1 141545:130677:1 141545:176562:1 141545:133029:1 141545:51904:1 141545:133026:1 130677:198469:1	9
18651	141546	-6307200	16	141546:142496:1 141546:125487:1 141546:141568:1 141546:125484:1 87279:87290:1 141546:42858:1 141546:149266:1 141546:87337:1 141568:125475:1 141546:83799:1 141546:75172:1 141546:87279:1 141546:137648:1 87279:85166:1 137648:198472:1	5
18652	135902	-103334400	11	178359:105570:1 105570:102371:1 135902:125734:1 135902:178359:1 141551:102366:1 135902:68803:1 125734:194802:1 68803:125485:1 135902:141551:1 105570:125472:1	4
18653	176572	-169603200	18	83520:176570:1 83520:70208:1 176572:167845:1 176570:53784:1 125454:83520:1 125454:125458:1 176572:135902:1 135902:178359:1 135902:125734:1 135902:68803:1 176572:42264:1 125458:74677:1 176571:125460:1 176572:125454:1 70208:176571:1 176572:74675:1 125458:142491:1	8
18654	162067	-125712000	11	125532:162045:1 162067:117465:1 117465:125532:1 117465:103689:1 125532:155827:1 66750:145767:1 162067:131983:1 117465:125537:1 162067:66750:1 162067:162049:1	4
18655	87663	35424000	14	52551:52576:1 117160:117982:1 117160:180930:1 198477:117160:1 117160:52551:1 52551:66875:1 198477:41021:1 117160:180931:1 87663:170559:1 117982:36732:1 117160:180933:1 87663:198477:1 87663:198476:1	1
18656	87669	163641600	23	71767:155263:1 87669:179756:1 71767:119703:1 87669:87691:1 87669:87687:1 119709:119712:1 87687:119708:1 198478:156245:1 87669:198479:1 119661:119705:1 87669:146207:1 119705:157774:1 198479:157619:1 119661:119709:1 87669:87688:1 119703:119661:1 119710:48255:1 119703:119710:1 87669:71767:1 157619:198478:1 146207:119706:1 87669:154349:1	6
18657	87670	354758400	18	87670:198480:1 190384:190380:1 87670:162155:1 162155:113097:1 190384:161466:1 190378:132319:1 113097:198483:1 128525:133514:1 122550:190391:1 113097:198482:1 198483:122550:1 87670:128525:1 87670:116971:1 128525:190384:1 198483:86628:1 87670:189210:1 128525:190378:1	14
18658	87676	126230400	40	87676:168880:1 117986:86634:1 162212:147403:1 87676:73091:1 91972:83311:1 176074:102858:1 87676:146161:1 66876:91977:1 146161:117986:1 87694:87693:1 66876:91978:1 66876:91971:1 117986:91972:1 87676:176076:1 102858:119646:1 83311:83312:1 176076:198488:1 176076:176074:1 83321:91968:1 127867:152978:1 104671:66876:1 83321:133507:1 146161:127867:1 87676:69903:1 87676:129131:1 87676:87694:1 91968:91970…	30
18659	87679	418003200	14	87679:118008:1 87679:146611:1 198491:125558:1 146611:83327:1 146611:113106:1 87679:139508:1 180559:180563:1 87679:198491:1 87679:180559:1 125558:188156:1 83327:162658:1 83327:129189:1 113106:145894:1	43
18662	87691	207705600	13	87691:70092:1 87691:44103:1 87691:143403:1 55284:87673:1 87691:83319:1 87691:129146:1 173034:83313:1 87691:173034:1 87691:83308:1 87691:55284:1 87691:129130:1 87691:156067:1	2
18663	126627	552096000	12	126627:198516:1 126627:40666:1 79460:77463:1 139276:102983:1 77463:79872:1 126627:125639:1 55434:139276:1 83406:79460:1 126627:83406:1 83406:102985:1 126627:55434:1	21
18664	93717	-9763200	13	93717:34162:1 93717:94330:1 93717:10134:1 93717:94543:1 4083:4110:1 94360:4083:1 93717:91065:1 93717:62612:1 93717:75592:1 93717:94360:1 93717:94349:1 93717:91072:1	34
18665	35524	-65059200	16	40347:35533:1 25239:2844:1 35524:198519:1 40351:6488:1 177592:29333:1 35524:35543:1 35524:52895:1 198519:198518:1 198518:29348:1 35524:177592:1 35524:35526:1 35524:25239:1 35524:40351:1 40351:40347:1 35524:52893:1	11
18666	169300	444268800	16	169300:174741:1 52856:52861:1 169300:184917:1 120377:32070:1 174741:179893:1 174741:52856:1 184917:120377:1 52856:120369:1 179924:86906:1 174741:156462:1 184917:30719:1 52856:184913:1 179924:120372:1 86906:86917:1 120377:179924:1	10
18667	52895	-65059200	13	40351:40347:1 35543:187078:1 40347:35533:1 52895:25239:1 198519:198518:1 52895:29706:1 52895:35526:1 52895:40351:1 52895:198519:1 40351:29333:1 52895:35524:1 52895:35543:1	1
18668	35526	-65059200	12	35526:198519:1 35543:187078:1 35526:35524:1 177592:29333:1 35526:25239:1 198519:198518:1 198518:35533:1 198518:29348:1 35526:52893:1 35526:177592:1 35526:35543:1	6
18670	169310	-115171200	16	169310:31105:1 169310:35524:1 10246:31027:1 31027:25257:1 10246:10123:1 169310:30584:1 31027:156450:1 25239:30960:1 169310:76028:1 30584:91064:1 169310:30595:1 35524:25239:1 10123:31026:1 169310:10246:1 10123:31085:1	4
18671	169311	399686400	13	169311:130039:1 150750:32115:1 150750:75989:1 169311:8127:1 169311:110746:1 169311:118987:1 130039:198529:1 130039:29837:1 198529:31735:1 169311:195495:1 29837:41984:1 29837:150750:1	2
18677	30696	255139200	12	169296:31184:1 30696:30635:1 30696:169297:1 169297:169296:1 30696:138378:1 31184:158493:1 138378:138381:1 156448:169303:1 169296:156448:1 169297:31180:1 156448:30682:1	18
18683	23013	570672000	27	35627:35651:1 151252:4370:1 23013:174774:1 35623:35622:1 35624:35623:1 23013:184878:1 35624:35621:1 174774:23009:1 35627:35624:1 4437:4371:1 23013:4374:1 23013:35627:1 35627:35648:1 35645:35649:1 184878:4429:1 23013:169338:1 35624:35645:1 23013:192483:1 23013:151252:1 169338:185598:1 23013:198595:1 23013:4439:1 35648:198594:1 151252:4437:1 184878:35643:1 23013:4443:1	10
18685	62671	517968000	14	62654:62643:1 62671:35651:1 62668:101622:1 31734:193971:1 62654:101607:1 62671:158032:1 62668:195482:1 31734:62668:1 62668:62654:1 62654:62645:1 62671:31557:1 62654:62690:1 62671:31734:1	0
18686	8056	101001600	11	9885:11390:1 114325:161990:1 8056:23707:1 8056:23716:1 9885:9889:1 8056:114325:1 8056:4683:1 9889:161988:1 114325:161991:1 161991:9885:1	4
18687	95859	3888000	12	95859:95856:1 57214:169000:1 95859:132297:1 135074:66688:1 95856:57214:1 134151:80751:1 95859:57882:1 95859:134151:1 132297:132296:1 95859:135074:1 95859:180749:1	5
18688	126454	397699200	45	126578:181516:1 198613:99211:1 198620:28461:1 198638:12677:1 126537:126538:1 111406:12667:1 126428:126581:1 126454:44853:1 126454:181324:1 126454:44974:1 126454:46610:1 126450:126479:1 44820:44863:1 198620:44952:1 198613:198638:1 44973:99212:1 44973:198620:1 99212:198619:1 126454:126424:1 126479:126537:1 126454:126426:1 126454:198616:1 198613:111406:1 126581:126578:1 126454:164566:1 111406:111132…	166
18689	44973	479692800	15	44973:198618:1 197554:99212:1 44973:43778:1 198620:28461:1 43778:43448:1 198620:44952:1 44973:44965:1 44973:181516:1 181516:181520:1 28461:171735:1 44973:198620:1 198618:10327:1 99212:126538:1 44973:197554:1	54
18690	84939	-170812800	143	60785:60473:1 60785:60812:1 60785:26294:1 60785:26288:1 59811:60463:1 60827:59607:1 60786:59610:1 60493:60605:1 60473:60799:1 84939:19987:1 84939:126831:1 60690:60717:1 60728:60507:1 60785:50796:1 60799:60816:1 59811:167536:1 84939:84934:1 84939:60785:1 60799:60787:1 60477:60796:1 84939:26491:1 84939:137183:1 70272:60808:1 60990:61023:1 60785:60793:1 60803:60810:1 180673:60826:1 60994:59811:1 849…	36
18691	123976	193881600	35	10779:73915:1 58766:130704:1 174311:10779:1 123976:139992:1 139993:133691:1 73985:174299:1 73985:73995:1 58766:143174:1 175876:97096:1 133694:74442:1 58766:80686:1 176220:198673:1 176222:176221:1 139992:143114:1 133694:173759:1 175877:175876:1 139992:175875:1 139992:76612:1 139992:73985:1 139992:67573:1 139992:133690:1 73985:58766:1 175876:133694:1 143174:174313:1 175865:176222:1 123976:175865:1 …	19
18692	139992	208396800	38	73987:73915:1 67573:44398:1 80652:130703:1 80656:175892:1 73985:174299:1 73985:73995:1 58766:143174:1 58766:80686:1 176220:198673:1 139992:65878:1 139992:143114:1 80651:133690:1 139992:80651:1 80651:10779:1 139992:175875:1 139992:76612:1 139992:73985:1 139992:67573:1 73985:58766:1 143174:174313:1 131667:97096:1 73985:73987:1 139992:183618:1 139992:174311:1 73992:74002:1 139992:176221:1 80651:1762…	21
18693	139993	204768000	19	133691:188433:1 139993:73995:1 80657:133969:1 73915:133689:1 139993:76612:1 139993:62119:1 62119:73969:1 178362:133691:1 139993:73915:1 80656:175892:1 139993:188431:1 44398:80657:1 139993:178362:1 174311:58766:1 139993:74002:1 58766:80656:1 139993:44398:1 139993:174311:1	4
18694	80657	297043200	20	80657:174313:1 198679:76644:1 198679:80681:1 80657:62175:1 80657:198682:1 80657:143182:1 80657:133969:1 143144:133688:1 143144:173894:1 130812:98432:1 80657:143144:1 80657:174312:1 174312:133692:1 198683:54728:1 133969:198679:1 80657:198684:1 80657:130812:1 80657:62345:1 198679:198683:1	29
18695	133689	332985600	27	133689:176258:1 133689:62154:1 133689:175906:1 133689:143177:1 133689:175881:1 198684:130814:1 133689:198690:1 198679:198683:1 58762:198676:1 130814:130813:1 133689:58769:1 133689:73999:1 54732:143220:1 58764:198689:1 133689:54732:1 175881:173894:1 198690:130812:1 198690:198684:1 73999:98444:1 133689:198680:1 198679:198688:1 133689:198679:1 133689:58762:1 133689:52185:1 58769:133692:1 198680:5876…	16
18696	116400	-108518400	14	116400:116532:1 116400:116534:1 67048:68951:1 18293:131593:1 116400:39210:1 116400:116378:1 116400:198692:1 116378:34873:1 116400:67057:1 116400:18293:1 18293:90650:1 116534:116411:1 116400:67048:1	2
18697	109302	-50630400	22	67048:67752:1 34873:34877:1 67752:116378:1 109302:116405:1 68961:39231:1 109302:67024:1 67057:136720:1 67026:68951:1 109302:68961:1 59328:34844:1 109302:34864:1 59328:59335:1 109302:67057:1 59328:59333:1 109302:198693:1 67048:59328:1 116378:34873:1 109302:68929:1 68929:67026:1 67024:34863:1 109302:67048:1	3
18698	120601	38448000	11	120601:120672:1 120601:143861:1 120601:198694:1 109185:173801:1 120672:109185:1 120601:138602:1 120672:120644:1 109185:41524:1 120601:99304:1 120601:198696:1	4
18699	110162	130118400	14	110162:100697:1 64758:110393:1 72010:113448:1 110162:190281:1 110162:143816:1 72010:105868:1 110162:71996:1 110162:72095:1 110162:64754:1 110162:72010:1 110162:64758:1 110162:106212:1 72010:111331:1	4
18700	198700	-83980800	10	198700:25026:1 198700:198701:1 25015:86109:1 198701:85046:1 198700:56221:1 25026:25015:1 139859:128872:1 25026:139859:1 86109:86110:1	2
18701	25413	252460800	12	25413:31875:1 31824:83604:1 25413:136376:1 136376:85050:1 25413:128917:1 136376:108310:1 136376:86651:1 31875:31824:1 25413:32123:1 25413:87078:1 136376:85049:1	9
18702	105577	-75254400	11	105578:121939:1 105578:156207:1 105578:51478:1 105577:132258:1 61494:61455:1 105577:173954:1 132258:60640:1 105577:105578:1 105577:55972:1 105577:61494:1	6
18703	150364	-153878400	15	150364:107974:1 150364:105833:1 167684:53774:1 53765:155536:1 155536:27791:1 150364:53765:1 155536:33090:1 150364:53762:1 155536:41434:1 150364:13167:1 33090:167684:1 27791:71561:1 53765:78182:1 53765:155537:1	9
18704	141878	46310400	15	120237:120245:1 29749:69325:1 156641:120237:1 69309:83569:1 141878:141879:1 141878:29749:1 141878:141877:1 69325:156640:1 156640:69309:1 156640:156641:1 69309:126122:1 141878:11132:1 141878:116146:1 69309:69323:1	1
18705	69311	17884800	28	29749:98958:1 156641:120237:1 69331:29756:1 120237:120246:1 29750:25676:1 69311:29750:1 69312:69326:1 29749:11176:1 29750:141878:1 69309:83569:1 29749:69331:1 69311:69312:1 69311:75321:1 69309:169890:1 29749:83621:1 120246:150979:1 69305:141879:1 29750:69305:1 29755:29748:1 29749:69325:1 69325:69309:1 169890:69323:1 141878:29749:1 120237:69328:1 120237:170067:1 69325:156641:1 169890:29755:1	13
18706	58092	-30326400	12	129125:129133:1 58106:11198:1 58092:129125:1 58092:58110:1 21929:17786:1 58109:167492:1 58092:58100:1 58100:21929:1 167492:198704:1 58100:58109:1 58092:58106:1	5
18707	85015	-25228800	18	26467:53264:1 7687:7772:1 7772:7765:1 7659:7685:1 85015:26467:1 7772:119734:1 7772:7683:1 26467:66220:1 85015:7678:1 7683:58101:1 7683:7684:1 26467:127873:1 85015:197579:1 85015:7675:1 7687:7659:1 85015:197580:1 85015:7687:1	6
18708	87930	317260800	13	87930:87940:1 81218:81309:1 81309:81385:1 34644:82546:1 87940:34644:1 81385:89706:1 81309:198706:1 81309:81164:1 81212:188137:1 81385:87857:1 87930:81218:1 81309:81212:1	14
18709	99046	-86745600	13	42605:56867:1 99046:85031:1 88171:25800:1 25754:56878:1 42605:56887:1 99046:88171:1 58092:58110:1 99046:58092:1 88171:42605:1 25800:58095:1 25754:58106:1 88171:25754:1	13
18710	42304	140486400	12	36407:29558:1 42304:36407:1 42304:24586:1 63159:21194:1 25579:12933:1 42304:25579:1 42304:18124:1 24586:40454:1 42304:121789:1 42304:63159:1 42304:10073:1	8
18712	56878	61603200	15	198712:58111:1 56878:50437:1 147406:56872:1 198712:147405:1 56878:147406:1 31627:102193:1 31627:136707:1 56878:102184:1 147405:56883:1 147406:198713:1 31627:128905:1 56876:198712:1 147406:56876:1 58111:31627:1	11
18713	99049	456105600	16	81491:4252:1 122009:198717:1 81260:81239:1 4252:81236:1 81482:116790:1 81239:81250:1 99049:81259:1 69366:81491:1 198717:122020:1 99671:89518:1 99049:122009:1 99049:81260:1 122009:99671:1 99049:69366:1 89518:81482:1	14
18715	37124	177292800	16	37124:39997:1 37117:36930:1 37124:37043:1 38740:37119:1 21194:20265:1 37124:37117:1 38740:19253:1 37124:37120:1 37124:37166:1 37117:21260:1 21260:21274:1 37119:21194:1 37124:38740:1 37124:28272:1 37120:52730:1	48
18716	12997	623203200	11	70178:126124:1 12995:70200:1 12995:128945:1 70178:12995:1 70200:128946:1 12997:70201:1 142004:142003:1 128945:142004:1 12997:70178:1 126124:12989:1	6
18719	82839	399686400	32	89213:82623:1 82839:198770:1 81212:81162:1 88995:68202:1 82839:81212:1 82839:82544:1 87897:83078:1 82839:82716:1 88995:88402:1 82623:89233:1 82839:130272:1 82839:7698:1 82839:87897:1 82839:89212:1 82839:89213:1 82839:88995:1 88954:87900:1 82541:89274:1 82839:88954:1 68202:88432:1 89213:89230:1 81162:81260:1 89213:88522:1 82623:7709:1 82839:83071:1 87897:82541:1 82839:7701:1 88995:78358:1 82839:81…	53
18720	88522	489024000	22	88522:130174:1 88522:122798:1 88522:121977:1 196799:88425:1 122798:129398:1 109973:121228:1 130353:130351:1 130351:130352:1 88522:109973:1 198783:130353:1 198783:130362:1 88522:198783:1 88522:198782:1 88522:196799:1 88522:90252:1 130351:198775:1 88522:125649:1 88522:89233:1 130359:196796:1 88522:78328:1 109973:130359:1	18
18722	178539	508982400	44	178539:89872:1 178539:88424:1 131161:89381:1 178539:89578:1 178539:188792:1 188851:188852:1 131161:90348:1 178539:83342:1 178539:188838:1 178539:89380:1 88424:89154:1 188844:188854:1 89578:168278:1 178539:188793:1 89081:188853:1 188853:188850:1 83196:188842:1 178539:130238:1 178539:129164:1 178539:82614:1 168278:131161:1 168278:168264:1 188844:188843:1 178539:188837:1 178539:125234:1 188794:82893…	131
18723	48104	325987200	12	48104:124382:1 48104:95310:1 100802:7497:1 48104:13571:1 95310:100795:1 95310:95321:1 48104:198811:1 48104:100802:1 48104:95164:1 100802:115064:1 48104:15485:1	10
18725	198838	-173232000	13	60838:81972:1 93927:128196:1 198838:81579:1 81972:156508:1 136355:60838:1 198838:81971:1 93927:136355:1 60838:154142:1 60838:152584:1 60838:67496:1 198838:93927:1 93927:81963:1	1
18726	63194	-27648000	57	27080:27081:1 90677:90714:1 57446:78691:1 6120:6107:1 17524:119715:1 55174:25519:1 63197:55341:1 52561:90677:1 55174:26755:1 26755:27080:1 63194:55107:1 63194:57460:1 55212:57832:1 27081:27026:1 63194:6120:1 48195:24670:1 63194:55272:1 55174:55346:1 63194:6098:1 57446:63196:1 57446:125315:1 63194:52590:1 63194:48196:1 48195:6114:1 55174:63197:1 6098:125308:1 63194:57289:1 63194:6122:1 52561:52559…	33
18727	77424	279936000	17	77377:90704:1 73743:77414:1 90704:125377:1 77436:25524:1 25524:25525:1 90704:90700:1 77424:17976:1 77377:77440:1 73743:63198:1 90698:90696:1 77377:73741:1 77424:63202:1 77424:77377:1 90700:90698:1 73741:73743:1 77377:77436:1	27
18728	162024	193881600	19	66805:145759:1 145759:162189:1 66805:25354:1 66805:162218:1 66805:136993:1 66805:66777:1 162024:162221:1 86619:86632:1 66805:162187:1 162024:66894:1 162024:162025:1 162024:66805:1 162024:179115:1 162024:186476:1 162024:86619:1 86632:158909:1 162024:88366:1 66777:162225:1	9
18729	129104	36633600	12	129104:96505:1 129104:160238:1 129104:69456:1 99042:87674:1 96505:150972:1 87674:114323:1 129104:100916:1 129104:132237:1 129104:161775:1 150972:157657:1 129104:99042:1	6
18730	108311	365472000	15	142024:142023:1 86690:85978:1 108311:86690:1 86690:137501:1 142032:142019:1 30835:142032:1 108311:3272:1 142024:142033:1 142024:30835:1 86690:142024:1 142024:142031:1 108311:125296:1 142031:140341:1 142032:106016:1	5
18731	85044	423273600	17	85044:139863:1 165774:141853:1 85044:198848:1 85044:142058:1 85044:141847:1 165907:176854:1 128296:165774:1 165774:176843:1 128941:86705:1 85044:133077:1 85044:128941:1 85044:142032:1 85044:125519:1 165907:128307:1 85044:128296:1 165774:165907:1	19
18732	59238	143078400	28	22607:22603:1 59238:115220:1 24130:62520:1 115223:76111:1 186008:22605:1 59238:114684:1 117288:35513:1 62696:31209:1 186008:115223:1 22605:24130:1 59238:33112:1 22603:117288:1 97452:4084:1 117288:94624:1 59238:40509:1 139956:22607:1 59238:62696:1 62789:62791:1 59238:139956:1 22607:62789:1 94624:138571:1 59238:186008:1 33112:77937:1 186008:149591:1 59238:115222:1 186008:68077:1 59238:97452:1	17
18733	8110	45100800	19	8120:8145:1 8110:8109:1 198852:182306:1 8111:59241:1 8111:8117:1 59241:103084:1 182306:3057:1 8110:198852:1 59239:8111:1 8120:4084:1 8110:30881:1 18183:8141:1 103084:8120:1 8111:103083:1 59241:23177:1 8109:59239:1 8110:8125:1 8120:18183:1	7
18734	59239	79574400	13	103083:23175:1 103083:8121:1 8111:59241:1 59241:103084:1 23175:23177:1 103084:15798:1 59239:8111:1 8120:4084:1 23175:8120:1 103083:7388:1 8120:8147:1 8111:103083:1	3
18735	8111	83203200	14	103083:23175:1 103083:8121:1 8111:8117:1 8111:59241:1 8120:97451:1 59241:103084:1 23175:23177:1 103084:15798:1 97451:4084:1 103083:7388:1 23175:8120:1 8111:59244:1 8111:103083:1	1
18736	15809	585792000	10	105316:118381:1 198855:39155:1 15809:105316:1 39155:8406:1 39155:15811:1 15809:105317:1 118381:105243:1 15809:15810:1 15809:198855:1	4
18737	136058	67478400	10	101025:39444:1 110613:101025:1 136058:117707:1 136058:110613:1 136058:113778:1 136058:128554:1 101025:22759:1 101025:188330:1 136058:78642:1	4
18738	78642	67478400	16	78642:113778:1 85028:57610:1 93542:22780:1 101025:85028:1 78642:136058:1 101025:104750:1 78642:88485:1 78642:101025:1 101025:182103:1 88485:144399:1 101025:108248:1 78642:179077:1 113778:10350:1 179077:11223:1 179077:93542:1	11
18742	56038	517968000	13	71109:56317:1 56038:55999:1 71109:19510:1 56038:56036:1 56000:71109:1 56038:56028:1 56000:56019:1 56028:56000:1 56000:197763:1 56038:198868:1 56038:56025:1 56317:56327:1	16
18743	54050	97372800	11	54054:114929:1 54046:54054:1 54050:198870:1 198871:54000:1 54050:139311:1 54050:105584:1 54050:54046:1 54050:87316:1 54054:198871:1 54050:56159:1	7
18747	106930	486000000	17	106935:198908:1 106930:106967:1 106930:106935:1 106930:198896:1 106972:106975:1 106930:106981:1 106935:106927:1 106930:106926:1 106930:106972:1 106930:106915:1 106930:198906:1 106930:198909:1 106930:163920:1 106930:198907:1 106927:106914:1 106930:198905:1	17
18748	85010	-12873600	13	30942:31626:1 85010:30933:1 30942:116014:1 85010:198913:1 116013:18637:1 30933:30942:1 30942:116013:1 116013:11142:1 85010:11152:1 85010:34064:1 116013:166325:1 85010:166327:1	46
18749	88795	13651200	19	193090:88799:1 68197:183565:1 83095:78644:1 88795:83415:1 88795:83095:1 88331:34651:1 198919:68197:1 34651:26722:1 198919:82392:1 88795:88331:1 88795:193090:1 183565:169959:1 88795:83027:1 198919:88727:1 88795:198919:1 88795:89806:1 68197:68240:1 82392:169960:1	12
18750	88797	-102124800	12	87565:19356:1 87565:88277:1 88305:19364:1 88797:68141:1 68141:82843:1 58160:88517:1 87565:198921:1 88797:77337:1 19356:88305:1 88277:58160:1 88797:87565:1	21
18751	73157	178761600	11	11122:73165:1 73157:93759:1 11122:11112:1 73158:11122:1 73157:70067:1 73157:30934:1 73157:73158:1 73165:73162:1 73157:150354:1 73157:69313:1	5
18752	88801	418003200	15	198938:81482:1 122005:90356:1 88801:88229:1 122009:198938:1 122005:89286:1 121998:122009:1 122002:122012:1 88801:198931:1 88801:122002:1 88801:122005:1 88801:119174:1 122005:121998:1 88801:122004:1 122009:99645:1	12
18753	30753	311472000	13	19383:81152:1 19383:88801:1 121995:122010:1 30753:198940:1 30753:19392:1 88801:122002:1 30753:30765:1 19383:121995:1 89206:198941:1 89206:19383:1 30753:89206:1 30753:198939:1	19
18755	26423	101952000	13	26423:10300:1 26423:198324:1 26422:198956:1 26423:198350:1 198324:198340:1 26423:26422:1 26423:198958:1 198958:198332:1 198956:198959:1 26422:198957:1 198957:4084:1 26423:198331:1	11
18756	197708	466646400	16	46505:118713:1 110519:147577:1 43533:43486:1 110520:134947:1 118713:110519:1 118713:43496:1 43496:149436:1 197708:43533:1 197708:147510:1 43533:46505:1 110520:134896:1 197708:118714:1 118714:110520:1 46504:118710:1 43533:46504:1	11
18757	46492	466646400	23	118710:46501:1 46511:46508:1 46492:46511:1 46492:46504:1 118713:43496:1 43496:46500:1 46505:118713:1 46492:46505:1 46505:118712:1 110519:134895:1 46492:43534:1 118713:110519:1 46511:43486:1 46504:118710:1 46511:43504:1 118713:147587:1 46492:110533:1 46508:156518:1 46511:46502:1 46503:46498:1 46511:46503:1 46503:46509:1	29
18758	43533	479692800	26	43533:46502:1 118713:43496:1 43533:147577:1 43496:46500:1 46505:118713:1 43533:118711:1 43533:98110:1 118710:118708:1 43533:46503:1 46505:118712:1 46505:134947:1 43533:46504:1 43496:149436:1 43533:46505:1 43533:45102:1 46504:118710:1 43533:46508:1 46508:156518:1 43533:43486:1 43533:134895:1 118712:134896:1 43533:43504:1 46503:46498:1 46508:43450:1 46503:46509:1	43
18759	83924	165542400	16	83923:83919:1 83922:83923:1 88728:39465:1 83924:39466:1 83924:91981:1 83922:130229:1 83924:88722:1 83924:69907:1 83924:88350:1 83924:75627:1 83923:116623:1 83922:88728:1 83924:83922:1 83924:188907:1 83922:88723:1	9
18760	196200	-93484800	27	12734:12726:1 196200:151894:1 36308:12740:1 12732:12727:1 36308:40762:1 21855:21860:1 12734:12725:1 12736:21914:1 21855:21858:1 196200:12723:1 12734:36308:1 12731:12732:1 196200:125817:1 21855:12728:1 12727:12737:1 12734:12731:1 196200:199002:1 196200:151893:1 12737:40766:1 151893:151886:1 7916:7935:1 196200:21855:1 12723:12736:1 21855:21857:1 12727:7916:1 12736:12734:1	27
18761	111394	300326400	28	191138:71987:1 143443:199038:1 199040:191153:1 145572:199039:1 143443:199037:1 145572:159861:1 143443:145572:1 120569:120573:1 143443:199040:1 111394:41480:1 120573:99743:1 41480:120572:1 143443:191138:1 145572:191158:1 143445:183675:1 111394:143443:1 111394:143445:1 120572:120562:1 111394:99731:1 111394:148985:1 111394:175404:1 145572:159862:1 120569:123287:1 143443:64610:1 120572:120569:1 19115…	112
18763	114862	211420800	46	143598:114876:1 125660:118410:1 114862:167054:1 114862:139805:1 148813:148912:1 114862:148813:1 100062:64734:1 118410:35886:1 111237:114919:1 64734:118385:1 64734:136983:1 114861:118411:1 100062:118414:1 118410:35885:1 114862:118412:1 118411:143916:1 114862:74992:1 148912:143598:1 118410:35879:1 148813:148949:1 167054:109266:1 111237:100062:1 114862:145532:1 114862:111630:1 114862:125660:1 118410…	93
18764	148361	-25056000	10	108093:81816:1 148361:108093:1 148361:114877:1 114877:148359:1 114877:114873:1 148361:50822:1 148361:124257:1 148361:148358:1 148361:114898:1	7
18765	155553	7603200	11	67798:50841:1 155553:67792:1 155553:141699:1 155553:105154:1 155553:109678:1 67798:59846:1 67792:67798:1 155553:67794:1 155553:19791:1 155553:178861:1	3
18766	180803	184032000	11	180803:166911:1 195866:148979:1 180803:175570:1 180803:184726:1 148954:148969:1 105338:195866:1 105338:166904:1 105338:148954:1 180803:105338:1 166911:199048:1	20
18767	25558	-94608000	15	148352:19930:1 25558:158075:1 25558:155547:1 25558:74979:1 148355:114854:1 25558:114855:1 25558:148352:1 25558:112216:1 25558:148355:1 25558:108085:1 108085:8997:1 25558:158079:1 25558:124256:1 148352:112204:1	0
18768	117779	620265600	29	117779:148723:1 114909:117777:1 157305:196246:1 117779:157306:1 173795:199087:1 114909:118395:1 117779:199120:1 114909:157301:1 196183:157308:1 117778:157305:1 117778:199122:1 52026:114908:1 117778:114906:1 117778:98138:1 117778:199119:1 157306:157307:1 157307:117778:1 52026:155042:1 117778:145584:1 52026:157304:1 157307:167072:1 157306:196183:1 157306:157309:1 117778:52026:1 114906:5695:1 157307…	38
18769	175766	517968000	12	78163:145618:1 166820:199090:1 145618:175765:1 175766:166820:1 175766:78169:1 157307:52026:1 175766:78163:1 166820:157309:1 175766:81603:1 175765:196183:1 175766:157307:1	20
18773	14893	452217600	12	14893:129032:1 14893:95338:1 176314:183508:1 14893:176309:1 14893:141790:1 14893:106400:1 14893:183514:1 14893:135933:1 95338:145493:1 14893:153346:1 95338:176314:1	11
18774	139827	-79488000	20	139827:59688:1 139827:55970:1 112161:145173:1 112161:60313:1 139827:139825:1 55970:139799:1 139827:186442:1 60313:111077:1 55970:19932:1 186442:50819:1 19932:112176:1 139827:101485:1 60313:50793:1 139827:87480:1 55970:145171:1 50819:100190:1 139827:105508:1 186442:112161:1 59688:145143:1	2
18775	111145	111542400	17	118419:111237:1 50553:72011:1 111145:100704:1 111145:114898:1 111145:72060:1 114898:72029:1 111145:137204:1 111145:87503:1 111145:194346:1 111237:118414:1 111145:140004:1 114898:50553:1 118419:118420:1 114898:99819:1 111237:118387:1 194346:118419:1	3
18776	99362	92016000	13	99362:109728:1 99362:157100:1 99362:17666:1 99362:108573:1 99362:64442:1 99362:22003:1 99362:126084:1 99362:71537:1 99362:111402:1 99362:68724:1 99362:60525:1 99362:107164:1	0
18777	95070	376012800	15	95070:90742:1 95070:105981:1 95070:133612:1 95076:105997:1 95070:137155:1 95070:95076:1 90742:144620:1 95076:108464:1 137155:125958:1 90742:189514:1 95070:148397:1 95076:109278:1 133612:70925:1 148397:105936:1	16
18778	95072	5788800	13	132083:112359:1 166900:64821:1 95072:166900:1 95072:132081:1 95072:122821:1 122821:111525:1 166900:132083:1 132083:132075:1 101435:101481:1 101481:101469:1 166900:112294:1 95072:101435:1	0
18779	122804	489024000	24	199147:186744:1 122804:195672:1 138645:138648:1 195680:195677:1 122804:105626:1 138648:138647:1 122804:199144:1 195672:195680:1 122804:186742:1 122804:199142:1 195672:195679:1 195680:184613:1 138653:199149:1 138653:138645:1 186744:136977:1 122804:148395:1 122804:199147:1 138647:138646:1 122804:199146:1 136977:136976:1 122804:32217:1 199144:199152:1 184613:138653:1	18
18780	60994	-165974400	72	61030:60799:1 61003:60476:1 59645:60825:1 60507:60501:1 59645:60793:1 60993:60473:1 61004:60830:1 59811:60463:1 60516:60507:1 60827:59607:1 61024:60818:1 60993:60842:1 26294:60795:1 60994:116114:1 84940:60993:1 60799:60816:1 61024:59645:1 59811:167536:1 107202:60699:1 61004:60477:1 19973:19963:1 60994:61024:1 84938:60827:1 60799:60997:1 84938:60980:1 60994:61023:1 60799:63614:1 84940:61030:1 6047…	6
18781	61018	-161740800	17	70284:61006:1 61018:181150:1 70290:59607:1 61018:60786:1 61018:19973:1 107266:70290:1 145059:70284:1 59671:145059:1 61018:60798:1 60786:59671:1 59671:107266:1 60786:107202:1 145059:60826:1 61018:60799:1 61018:84937:1 61018:61017:1	0
18782	60786	-156297600	31	60507:70270:1 60507:60501:1 60708:60605:1 60786:60979:1 60516:60507:1 19909:61035:1 19909:59610:1 60786:135719:1 19909:60824:1 60786:19909:1 61035:19983:1 60786:59671:1 60786:60516:1 180673:70292:1 180673:60826:1 60786:112292:1 60786:50562:1 60786:60474:1 60507:60846:1 60824:59607:1 60786:60732:1 60786:145276:1 180673:60708:1 60708:107202:1 156394:81874:1 60786:156394:1 112292:61016:1 60786:18067…	6
18783	60720	-108172800	11	60809:113655:1 60720:87169:1 60720:186764:1 60720:81948:1 87169:197722:1 87169:60605:1 186764:77770:1 60720:60740:1 60720:60809:1 81948:169084:1	1
18784	60829	-144201600	24	60690:60701:1 60829:112370:1 60829:60837:1 60829:60813:1 60690:60716:1 60997:81534:1 60997:61043:1 60654:14799:1 60690:60699:1 60837:18506:1 60690:60728:1 60837:81885:1 60813:59607:1 60837:186561:1 60829:199155:1 60690:60711:1 59607:54242:1 60829:70286:1 60829:87167:1 81534:60654:1 60829:175256:1 60829:60997:1 60829:60690:1	1
18785	84940	-164160000	23	60993:60473:1 60993:60842:1 60813:60727:1 60993:60477:1 60813:19963:1 84940:60993:1 59607:60501:1 84940:61030:1 60802:84935:1 60813:59607:1 60993:60786:1 60477:61022:1 60476:84886:1 84940:26294:1 61010:60997:1 60993:60841:1 60993:26288:1 84935:60813:1 59607:60499:1 84940:60802:1 84940:60476:1 26294:61010:1	1
18786	61010	-146620800	11	61010:81946:1 61010:60728:1 61010:60464:1 61010:60813:1 61010:81842:1 61010:81959:1 61010:61031:1 61010:60997:1 61010:60730:1 60464:59607:1	0
18787	198662	-144201600	14	198662:199156:1 198662:70269:1 70269:60699:1 135081:60818:1 90932:112704:1 198662:135081:1 60818:90932:1 60819:170342:1 199156:199157:1 198662:61041:1 198662:60658:1 60818:26313:1 198662:60819:1	3
18788	70263	-146620800	17	70277:59607:1 70263:60729:1 70263:70277:1 70263:70269:1 70263:70285:1 70269:60699:1 70278:60708:1 70277:60718:1 70263:60722:1 70263:70278:1 70263:60831:1 70277:60701:1 70263:70266:1 60708:153308:1 70263:70268:1 60708:60736:1	0
18789	180673	-148435200	23	61035:70278:1 70278:60708:1 70292:41380:1 180673:70268:1 60708:153308:1 180673:70271:1 180673:60464:1 70282:59607:1 180673:61035:1 70292:70266:1 70292:60726:1 180673:70292:1 180673:60826:1 70292:81855:1 61035:60729:1 41380:60699:1 70277:60718:1 180673:70277:1 180673:87168:1 70292:70282:1 41380:60701:1 60708:60736:1	0
18790	60493	-66355200	11	60493:19933:1 60492:60605:1 60493:60483:1 60493:68799:1 19933:60487:1 20000:60529:1 60493:60492:1 60493:60527:1 19933:20000:1 68799:137546:1	19
18791	81959	-102729600	14	60483:81953:1 173415:61000:1 173415:60492:1 60492:82181:1 81959:14746:1 81959:60488:1 81959:81964:1 81959:60483:1 60488:60484:1 81959:176204:1 81959:173415:1 82181:70265:1 173415:135810:1	12
18792	76263	-137548800	11	76260:112704:1 76263:126818:1 126818:42054:1 126818:76260:1 199159:199156:1 126818:60658:1 126818:76267:1 76263:199159:1 76263:60507:1 76263:14745:1	5
18793	60844	442454400	12	82264:82285:1 82264:82300:1 60844:105957:1 60844:82264:1 60844:195997:1 60844:199162:1 60844:105773:1 105957:186743:1 195997:17612:1 82264:82298:1 195997:84907:1	30
18794	144802	322704000	13	158928:174423:1 174422:162076:1 174422:158927:1 158928:158924:1 57723:157700:1 162076:158928:1 57723:174422:1 158928:158925:1 174422:174424:1 144802:57723:1 174422:130256:1 144802:117436:1	3
18795	104822	-28080000	13	69733:104532:1 69733:90593:1 104577:83052:1 104822:69733:1 132662:132661:1 83052:188740:1 104577:25114:1 104577:39632:1 25114:132662:1 83052:104700:1 104822:104577:1 104822:104382:1	5
18796	129123	302745600	11	174500:109350:1 129123:104608:1 129146:129128:1 129123:129130:1 34652:78645:1 129146:174500:1 129123:125228:1 129123:129146:1 34652:129141:1 129146:34652:1	2
18797	129124	395280000	12	129137:83367:1 88408:138144:1 88408:188729:1 129124:88408:1 88408:154200:1 129124:146612:1 83367:83383:1 188726:199174:1 88408:188726:1 188726:77496:1 129124:129137:1	12
18798	104577	-17712000	18	104577:83052:1 90995:90595:1 104577:90995:1 87604:100979:1 90995:104535:1 90995:90596:1 132662:132661:1 104710:25105:1 83052:188740:1 104577:25114:1 104577:39632:1 69744:104710:1 104577:69744:1 90995:87604:1 104577:56818:1 69744:132662:1 83052:104700:1	10
18799	129129	375926400	39	72178:31053:1 88408:138144:1 41037:55261:1 55261:44803:1 129129:168250:1 121277:87679:1 44726:44592:1 72178:72309:1 146613:72178:1 72178:41037:1 129129:118794:1 82823:44726:1 164283:83367:1 87679:198491:1 55261:146633:1 129124:146612:1 72309:199177:1 72178:184581:1 72309:82823:1 129129:146613:1 198491:41024:1 146613:118887:1 198491:199176:1 129129:171750:1 129129:121298:1 72178:134813:1 41037:444…	19
18800	27952	241660800	16	27952:27975:1 27979:127724:1 27952:27944:1 27944:27980:1 27952:135791:1 27975:27986:1 27980:199181:1 27952:88497:1 27944:89893:1 27957:27979:1 27944:66658:1 27952:87627:1 89893:27943:1 27952:27957:1 27952:55191:1	5
18801	121260	241056000	11	121260:174644:1 82844:91940:1 82844:174648:1 121260:121163:1 121260:199183:1 82844:169121:1 82844:88655:1 121260:82844:1 88655:129209:1 88655:129207:1	12
18802	104624	213840000	19	104624:104659:1 129115:129150:1 138128:104621:1 138171:138172:1 129145:144427:1 104624:104652:1 129145:152942:1 104624:138171:1 102141:129148:1 104624:41030:1 104621:138156:1 104624:102141:1 104659:104656:1 52568:129115:1 102141:52568:1 138171:129145:1 138171:138128:1 138171:129144:1	6
18803	129131	179971200	11	82844:169121:1 129131:35134:1 35134:131172:1 35134:129166:1 82844:88655:1 129131:83308:1 35134:129118:1 35134:173581:1 35134:82844:1 88655:129207:1	20
18804	104642	99792000	13	104642:104639:1 104642:129152:1 104639:104663:1 55267:104640:1 104642:55267:1 104639:104635:1 104642:55252:1 104642:104377:1 104642:104363:1 104377:104654:1 104642:104673:1 104642:104677:1	3
18805	82869	457488000	16	129719:83365:1 83365:131160:1 129719:73425:1 150361:83356:1 83357:78876:1 150361:83360:1 129719:125232:1 150361:83357:1 82869:78839:1 82869:131163:1 82869:88586:1 82869:150361:1 131163:129719:1 131163:131162:1 129719:78777:1	19
18806	129145	335145600	10	104621:28017:1 129145:144427:1 152942:104621:1 129145:152942:1 129145:129135:1 129145:76101:1 104621:138142:1 104621:138156:1 152942:91225:1	8
18807	41029	294364800	11	129139:199191:1 129139:129143:1 41029:41027:1 41029:129207:1 41027:199182:1 41029:199192:1 129207:68214:1 41029:83307:1 41029:129139:1 129207:104647:1	24
18808	41031	232502400	13	142649:134515:1 134515:113089:1 41031:142649:1 41031:104655:1 104543:104648:1 41031:41030:1 41031:131173:1 41031:87686:1 41031:133507:1 41031:129120:1 133507:104543:1 41031:83307:1	11
18809	104652	244512000	12	138128:104621:1 129145:144427:1 129145:152942:1 77372:129150:1 129150:129145:1 104652:104656:1 104652:178332:1 104652:77372:1 129150:138128:1 104621:138156:1 129150:138172:1	4
18810	78494	178761600	10	78494:125222:1 78494:83290:1 78494:139302:1 78494:83320:1 78494:88494:1 78494:176300:1 129162:88655:1 78494:129162:1 78494:22781:1	4
18812	80031	599616000	23	123318:123309:1 78943:129356:1 78943:79269:1 78980:79273:1 79266:78932:1 78947:79266:1 80031:83353:1 80031:78980:1 79273:79252:1 80031:123318:1 80031:129490:1 44472:79003:1 78980:44472:1 78943:78947:1 123318:129598:1 80031:171304:1 78980:78943:1 79266:79260:1 78980:129358:1 79273:129759:1 80031:70202:1 80031:80030:1	4
18814	83382	525916800	11	31419:188709:1 83382:92068:1 92067:92073:1 86552:86498:1 188709:92067:1 188709:188759:1 83382:31419:1 92068:125647:1 83382:86552:1 83382:91328:1	7
18815	150361	523238400	42	150361:83362:1 79763:79267:1 199259:144272:1 83357:83361:1 150361:83356:1 150361:72244:1 150361:79975:1 150361:78327:1 129433:79755:1 150361:125233:1 79648:79069:1 79755:79763:1 83356:129556:1 79291:79648:1 199259:190988:1 79655:152074:1 199259:158331:1 83357:78876:1 150361:129187:1 129433:129363:1 150361:180986:1 158331:80030:1 80030:79009:1 129433:79291:1 129433:129441:1 72244:199259:1 150361:8…	66
18818	41037	424483200	19	197362:129190:1 41024:162637:1 55293:132575:1 41037:55261:1 129190:199250:1 41037:55294:1 41024:197362:1 41037:125558:1 41037:88584:1 41024:55293:1 41037:132511:1 41037:162103:1 41037:44473:1 197362:129187:1 41024:118018:1 41037:83359:1 41037:129135:1 41037:41024:1	29
18819	129153	373420800	14	130923:87877:1 130923:130924:1 132551:55294:1 130923:73415:1 129153:199278:1 129153:82870:1 129153:89810:1 132551:130923:1 129153:143335:1 143335:132551:1 129153:129140:1 129153:150361:1 55294:132589:1	11
18820	21684	554774400	29	43974:44016:1 7225:7223:1 37532:17096:1 7227:34174:1 38264:37527:1 21673:164109:1 34174:21726:1 21684:7176:1 21684:199286:1 21684:38264:1 44546:37477:1 21726:7225:1 21684:122570:1 7225:7250:1 21684:44551:1 38247:34183:1 38264:37532:1 21726:21673:1 7279:38247:1 37532:44709:1 21684:43974:1 21684:21669:1 21729:7227:1 21684:7219:1 37527:44546:1 21684:21729:1 7225:7279:1 38264:37571:1	49
18821	25894	50544000	13	924:199291:1 75479:176654:1 22550:35348:1 75467:75479:1 25894:75467:1 35589:116844:1 25894:22550:1 25894:199290:1 35348:35589:1 75479:174585:1 199290:94385:1 75467:924:1	17
18823	84338	-99100800	16	199305:84340:1 84340:44124:1 84340:140225:1 140225:199306:1 84338:199305:1 154944:121113:1 44124:233:1 84338:63215:1 199306:118515:1 84338:154944:1 84338:63271:1 199306:56689:1 140225:175298:1 84340:37013:1 84340:44075:1	3
18824	230	448156800	11	230:44139:1 230:31802:1 230:44137:1 230:44093:1 28851:118728:1 230:28851:1 230:93771:1 230:187:1 230:44136:1 31802:190402:1	4
18827	183	214185600	10	183:178:1 183:163:1 183:44114:1 183:127867:1 44114:36419:1 183:44070:1 183:37032:1 183:127866:1 44114:27630:1	13
18828	45659	499305600	30	46816:218:1 45652:68337:1 190402:39109:1 20710:198:1 45659:43985:1 44138:20724:1 37648:38260:1 45659:37678:1 92121:46816:1 218:43975:1 37678:45658:1 20724:118728:1 20710:20171:1 45659:24796:1 45659:44139:1 43975:216:1 46816:45652:1 46816:20710:1 43975:43972:1 44138:37648:1 45659:21242:1 44138:187533:1 44138:190402:1 45659:199311:1 45659:163298:1 43985:144985:1 45659:44138:1 45659:20721:1 45658:92…	31
18829	163217	-146016000	14	163217:139905:1 163217:102654:1 163217:151473:1 163217:70387:1 102654:103689:1 163217:156063:1 163217:111732:1 163217:11066:1 119193:179120:1 163217:119193:1 163217:85073:1 163217:125532:1 119193:25221:1	6
18830	115063	84153600	10	102898:163230:1 115063:179125:1 115063:194655:1 115063:102898:1 115063:128398:1 115063:86615:1 115063:86647:1 115063:199313:1 128398:86621:1	6
18831	7449	51753600	14	7452:7487:1 7453:19784:1 194899:29868:1 7449:7453:1 7460:7534:1 7460:7490:1 7453:7452:1 7449:7460:1 7526:7489:1 7452:7472:1 7453:29871:1 7452:7526:1 7453:194899:1	0
18832	7453	59011200	12	7472:7490:1 7453:19784:1 7452:7487:1 7453:7452:1 7453:124995:1 7526:7489:1 7452:7472:1 7453:29871:1 7452:7526:1 7453:194899:1 7526:7500:1	1
18833	70262	-150249600	37	70262:60698:1 60829:60716:1 70263:70285:1 107266:61014:1 70282:60709:1 60829:60837:1 60829:60813:1 87167:152592:1 60608:60706:1 60829:60728:1 70273:60726:1 180673:70271:1 180673:60464:1 70282:59607:1 70262:84937:1 70262:107266:1 107266:70273:1 70262:19909:1 61022:60722:1 70262:180673:1 180673:70292:1 70262:70263:1 70263:70277:1 70292:60729:1 60706:60701:1 70262:60692:1 70262:61022:1 59607:60608:1…	0
18835	76610	271900800	14	76610:133731:1 54668:8878:1 76610:80686:1 31379:130585:1 8878:52161:1 76610:143151:1 119359:76649:1 119359:73960:1 133731:54668:1 76610:73993:1 76610:73999:1 76610:119359:1 133731:31379:1	25
18836	65634	436492800	12	65634:54730:1 54676:133850:1 65634:54665:1 54730:54677:1 54676:54712:1 54665:173904:1 65634:54676:1 54677:54720:1 173904:54711:1 54720:74058:1 54720:54704:1	7
18837	133731	328665600	13	54668:8878:1 54668:54669:1 54669:54727:1 54669:52184:1 52185:52183:1 133731:54668:1 133731:170881:1 54727:76640:1 52184:52186:1 8878:133960:1 133731:31379:1 54669:52185:1	37
18838	125965	59011200	16	125965:178860:1 178860:181636:1 152863:126823:1 178860:199333:1 181636:144040:1 182032:146891:1 125965:131319:1 125965:125962:1 178860:182032:1 144040:143861:1 178860:181634:1 181636:152863:1 181634:120642:1 131319:199334:1 178860:167688:1	1
18839	125968	-25660800	70	139845:109187:1 139837:110915:1 110915:139843:1 145272:81749:1 139845:109191:1 111214:111257:1 167953:110211:1 187743:187748:1 187485:41524:1 110915:139845:1 164065:90382:1 151556:199336:1 167953:139822:1 139849:146468:1 199335:154619:1 126825:64465:1 145272:167116:1 125968:199335:1 126825:147254:1 139845:111222:1 157099:71509:1 167953:109714:1 144605:131263:1 108566:120489:1 199335:126825:1 1109…	12
18841	148737	344476800	13	148734:199344:1 143454:143262:1 143262:82139:1 148737:35891:1 148733:148728:1 35891:143507:1 148737:199343:1 148734:148733:1 143507:81657:1 148737:148735:1 35891:148734:1 148737:143454:1	0
18842	76259	-84844800	18	76259:199345:1 113653:113652:1 76259:76260:1 76259:113654:1 90932:112704:1 90932:76258:1 14727:76267:1 112703:14727:1 112704:113658:1 76259:170343:1 112704:76264:1 112704:113649:1 199345:113653:1 90932:112370:1 76259:90932:1 199345:85545:1 90932:112703:1	4
18843	81897	-79574400	15	132121:152814:1 60618:112343:1 81897:132121:1 152814:168443:1 152814:145268:1 145268:60991:1 60991:60618:1 145213:111878:1 60812:132152:1 145268:60812:1 81897:14809:1 81897:169628:1 81897:145213:1 145268:132003:1	0
18844	168803	-17193600	44	168803:175932:1 117620:158366:1 168803:111152:1 150868:81932:1 168803:166897:1 155094:158359:1 166742:166741:1 122808:109147:1 168803:122824:1 158359:122791:1 111075:155094:1 168803:168813:1 155094:50840:1 166888:112352:1 111075:166736:1 175932:150868:1 111075:50797:1 168803:50811:1 166736:166888:1 111075:166886:1 155094:150846:1 158359:122808:1 111075:111246:1 150840:112294:1 166741:168810:1 168…	6
18845	166896	-84326400	73	166896:144577:1 152814:186763:1 166896:145216:1 145281:99806:1 145277:145214:1 166896:19932:1 81852:81883:1 146281:50793:1 145278:166742:1 145277:150365:1 146281:112195:1 166896:112278:1 166896:158100:1 50561:111261:1 159374:101485:1 146281:135722:1 81852:81882:1 145274:111077:1 146290:145277:1 166896:145130:1 145281:145278:1 145281:144046:1 166896:118339:1 145277:145262:1 145278:122818:1 145278:…	25
18846	64739	184032000	23	64739:145518:1 111326:143679:1 145518:122828:1 64739:145540:1 64739:64761:1 64739:126095:1 64739:149016:1 64739:145528:1 145518:99548:1 64739:145513:1 111326:64738:1 64739:191251:1 64739:111326:1 111326:145527:1 64739:163993:1 111326:108958:1 143628:145448:1 111326:143672:1 64738:17632:1 143679:145522:1 17632:143628:1 64739:81921:1	19
18847	82136	602294400	48	199445:143640:1 199450:199441:1 198170:199075:1 199428:199396:1 82136:199446:1 199442:199439:1 199402:141775:1 120944:143639:1 82136:199437:1 199433:131427:1 82128:82125:1 199398:199444:1 82130:199450:1 146479:199397:1 146479:82128:1 199450:199442:1 199451:15438:1 199442:167914:1 199451:199448:1 82136:199440:1 82136:120941:1 82130:64562:1 82136:120944:1 198171:80464:1 82136:199395:1 199451:199443…	126
18849	166742	55123200	10	168810:168804:1 168804:96995:1 173422:168809:1 175422:168810:1 166742:166741:1 166741:175422:1 168810:168811:1 166742:173422:1 166742:111249:1	1
18850	71999	202435200	14	175403:163971:1 163971:175409:1 71999:125174:1 71999:72002:1 16421:16427:1 71999:64731:1 71999:85332:1 71999:72004:1 163971:175408:1 71999:16421:1 64731:145174:1 71999:175403:1 71999:72006:1	4
18854	139571	533779200	14	139949:125058:1 159011:199495:1 139571:199496:1 159010:139949:1 139571:139576:1 199495:159007:1 159010:159008:1 139539:154394:1 139571:159010:1 139571:159011:1 139571:139539:1 139571:139573:1 199495:199494:1	14
18859	33208	136598400	10	33208:72991:1 33208:9564:1 33208:19700:1 34385:9588:1 33208:9574:1 72991:9631:1 9564:53361:1 9564:11832:1 33208:34385:1	3
18860	61009	-94608000	35	99326:110857:1 61009:87135:1 60707:60701:1 70270:159320:1 61009:139840:1 110859:159208:1 61009:70270:1 61009:61037:1 147233:159294:1 61009:116720:1 61009:146418:1 61009:153329:1 61009:19939:1 139840:112114:1 61009:99326:1 139840:139833:1 110857:81739:1 60708:60492:1 61009:59610:1 139841:139839:1 112114:110859:1 139839:139834:1 61009:139841:1 61009:60707:1 61009:141692:1 61009:60708:1 110857:15918…	0
18861	61014	-149040000	15	59607:60603:1 70292:60706:1 70282:59607:1 70290:112134:1 70292:70266:1 61014:70292:1 70290:70271:1 70292:70282:1 61014:60828:1 70292:41380:1 70292:60726:1 61014:70285:1 61014:70290:1 60726:60831:1	0
18862	61028	118281600	10	61028:72135:1 60564:77786:1 77786:108843:1 61028:139805:1 61028:192197:1 61028:108842:1 108842:109255:1 192197:60564:1 60564:72120:1	53
18863	136763	-85536000	24	84095:10293:1 116140:53217:1 53550:35007:1 11077:136765:1 136763:11077:1 136763:116140:1 136763:84095:1 53223:53236:1 136765:84097:1 84553:166657:1 136763:53567:1 53567:53547:1 35007:53223:1 84095:147396:1 53567:136748:1 136765:84553:1 136763:53553:1 116140:132665:1 136765:136762:1 11077:99071:1 53223:53237:1 84095:53550:1 53553:53225:1	9
18864	53240	579139200	12	150339:128892:1 53240:26063:1 53240:69916:1 69916:199286:1 128892:138576:1 69916:46540:1 53240:150339:1 138576:128899:1 128892:199520:1 69916:118591:1 46540:46537:1	25
18865	84876	-102729600	15	84876:84873:1 84876:84879:1 84874:84883:1 84873:60607:1 84877:153307:1 84876:84878:1 84876:116408:1 84876:84906:1 84876:84884:1 84883:59728:1 84876:84894:1 84876:84874:1 153307:61021:1 84876:84877:1	0
18866	157030	-604800	16	144594:186169:1 109710:128250:1 181669:186167:1 157030:71525:1 186166:19914:1 157030:186170:1 186170:199521:1 181669:159341:1 157030:186166:1 128250:157101:1 186170:144594:1 144594:181669:1 157030:112167:1 157030:186171:1 144594:109710:1	0
18867	135809	49852800	17	87232:87237:1 54111:141541:1 135809:199533:1 135809:141566:1 135809:54111:1 135809:164116:1 108150:123880:1 119151:108150:1 87339:114218:1 135809:87232:1 87237:74922:1 87237:123933:1 135809:164133:1 74922:119151:1 135809:135807:1 135807:87339:1	5
18868	159300	131328000	13	159300:148975:1 150380:148814:1 159300:148817:1 159300:148939:1 159300:53940:1 159300:148938:1 159300:148987:1 159300:131458:1 159300:70985:1 150380:150381:1 159300:150380:1 159300:164033:1	0
18869	97545	-56764800	10	97545:3837:1 97545:24562:1 24562:52794:1 12741:12739:1 12726:12741:1 97545:3792:1 97545:12726:1 97545:116381:1 116381:80760:1	3
18870	110157	109209600	13	59754:64642:1 110157:110158:1 59754:145577:1 100669:143576:1 143576:113450:1 110157:100675:1 100669:50553:1 110157:100669:1 100675:58865:1 110158:59754:1 110157:147630:1 145577:117607:1	15
18871	111091	75945600	77	100687:110435:1 50577:143603:1 83533:59734:1 114898:72029:1 100673:110170:1 100681:114228:1 111091:130073:1 100667:148860:1 87487:164023:1 50613:143821:1 100687:100681:1 72061:100658:1 100688:137202:1 50577:60622:1 111091:148881:1 83533:83532:1 110168:50613:1 111091:87478:1 59731:72077:1 100681:87487:1 111091:71572:1 83533:87486:1 87487:110162:1 100666:77229:1 100666:100672:1 83532:111145:1 14886…	20
18872	110159	93484800	40	64743:72027:1 64744:64757:1 72031:50613:1 123442:72041:1 110159:148866:1 123414:72083:1 64743:72023:1 123442:72094:1 123379:72031:1 50613:72062:1 50594:64743:1 110159:117418:1 50594:64744:1 123384:64799:1 64754:72028:1 110159:110179:1 50613:50594:1 72083:123442:1 50603:123384:1 50603:123379:1 123442:64672:1 110159:50603:1 110159:143553:1 117418:64756:1 50613:50553:1 72027:123414:1 64671:64668:1 1…	18
18873	100687	80006400	29	100681:59731:1 100687:110435:1 111145:100704:1 100687:100681:1 100687:111633:1 59731:100669:1 100681:87509:1 100687:111631:1 100687:148866:1 59731:81555:1 100687:100706:1 111140:110162:1 111140:100658:1 83533:100678:1 110435:109104:1 100687:143612:1 100681:111145:1 100687:72140:1 72140:40258:1 72140:190282:1 100687:83533:1 72140:71989:1 100687:72025:1 100687:100663:1 111145:72060:1 100687:60624:1…	49
18874	72314	224812800	23	118778:143420:1 72314:60538:1 118894:64469:1 72314:64478:1 72314:72321:1 72314:72322:1 72314:72287:1 72314:118899:1 72314:118894:1 72314:118778:1 72321:72977:1 72314:145426:1 72314:72339:1 72314:2607:1 72314:31226:1 72314:130022:1 72314:72353:1 72314:72328:1 72314:64480:1 72314:17636:1 130022:70026:1 72314:69989:1	25
18875	81162	462844800	16	81282:199545:1 81405:81406:1 81162:81405:1 81162:199544:1 81260:81239:1 81254:81256:1 81162:81368:1 81239:81254:1 89672:7711:1 81162:89850:1 81260:89843:1 81368:81146:1 81162:81282:1 81282:81260:1 81162:89672:1	23
18880	70558	519177600	11	153956:113891:1 70558:152021:1 70558:199562:1 70558:199559:1 146847:70586:1 70558:153956:1 113891:154131:1 153956:148046:1 146847:150241:1 153956:146847:1	31
18881	183601	521683200	24	183601:90316:1 196782:156545:1 115543:90308:1 27891:89549:1 115550:196782:1 89437:82576:1 183601:144168:1 183601:199564:1 115547:115527:1 27891:89437:1 183601:176495:1 115550:87902:1 196782:173074:1 27891:113596:1 90316:115543:1 115550:115789:1 90316:199565:1 144822:115547:1 90316:115550:1 89437:89452:1 183601:144822:1 89437:199567:1 183601:27891:1	28
18883	89131	73526400	10	89130:68209:1 88322:83182:1 89131:89130:1 89131:88722:1 89131:68196:1 89131:88322:1 89131:58183:1 89130:78644:1 89131:40926:1	5
18884	136992	262828800	13	199578:172000:1 44105:187070:1 136992:153582:1 199578:36439:1 199578:44105:1 136992:162032:1 136992:199578:1 199578:168996:1 162032:172003:1 199578:36435:1 136992:36440:1 136992:199579:1	10
18885	55323	-63158400	18	104477:158881:1 131181:154956:1 162276:104479:1 158881:55119:1 154956:119715:1 116033:55359:1 162276:104477:1 158881:140092:1 104477:63205:1 104477:55158:1 55323:44076:1 154956:154960:1 55323:131181:1 104479:116033:1 119715:55157:1 55323:162276:1 55119:55175:1	5
18886	104469	-65059200	27	35910:56864:1 104469:104466:1 35910:160586:1 55107:55157:1 55229:55175:1 17539:57832:1 104469:199586:1 23759:90562:1 104469:23758:1 104469:23759:1 104469:109820:1 104478:17539:1 104478:55229:1 63205:180953:1 131181:140092:1 104478:162276:1 104469:195774:1 160586:23755:1 55323:55158:1 35910:63205:1 104478:131181:1 104469:144505:1 162276:55107:1 195774:35910:1 104469:104478:1 104469:55323:1	19
18887	104478	-60739200	21	104477:158881:1 131181:154956:1 162276:104479:1 158881:55119:1 104478:131181:1 17539:57828:1 17539:23773:1 116033:55359:1 162276:104477:1 158881:140092:1 116033:55229:1 23773:119715:1 104478:162276:1 104479:116033:1 116033:23745:1 23745:23748:1 119715:55157:1 55229:55175:1 104478:71715:1 104478:17539:1	9
18888	104479	-52272000	13	154956:119715:1 116033:55359:1 104479:158882:1 104479:154956:1 154956:57828:1 158881:140092:1 116033:55229:1 104479:158881:1 158881:55228:1 104479:116033:1 119715:55157:1 104479:55107:1	10
18889	155818	-82512000	31	87565:88277:1 58181:104401:1 155818:77337:1 25103:25109:1 88445:58191:1 39607:25103:1 58160:58187:1 88449:88512:1 155818:58181:1 58164:78441:1 58160:88474:1 58181:98956:1 58160:88445:1 58160:25014:1 58160:39607:1 58181:56218:1 58160:88477:1 144402:124926:1 58181:144402:1 58160:88486:1 87565:146520:1 58181:58164:1 87565:98964:1 58160:88449:1 155818:156661:1 58181:87565:1 58181:104399:1 144402:9897…	44
18891	151597	-125452800	67	151599:146893:1 151601:99306:1 98678:158093:1 151597:60612:1 98678:155559:1 151597:135658:1 151602:151595:1 155559:176204:1 151597:81533:1 151601:187734:1 151597:151602:1 158093:149294:1 112365:152821:1 107084:60490:1 155559:101769:1 60490:81964:1 151597:158483:1 151597:81904:1 60612:81861:1 151599:151601:1 180674:199590:1 149294:60621:1 60490:61000:1 60612:159390:1 151597:151588:1 151599:146465:…	27
18892	139820	-121478400	10	110337:110336:1 139820:14816:1 139820:96962:1 139821:110067:1 139821:110337:1 139821:116111:1 139820:56050:1 139820:139821:1 110336:110211:1	4
18893	139793	-111196800	14	110337:139770:1 139770:126817:1 139770:110336:1 139793:139773:1 139793:14430:1 14816:95075:1 110336:19940:1 139793:110337:1 139793:81543:1 139793:139772:1 139793:116111:1 139770:14816:1 110336:110211:1	0
18896	105249	181353600	11	105249:105248:1 153449:67620:1 105249:53137:1 105249:67619:1 105248:154527:1 105249:68958:1 126110:131615:1 105249:126110:1 53137:34143:1 105249:153449:1	4
18899	116730	180576000	28	15095:112395:1 116738:105151:1 116730:127015:1 109729:109255:1 109729:109645:1 116730:116739:1 116738:116740:1 116740:98191:1 116738:127013:1 116730:145459:1 105151:116741:1 109645:15095:1 109730:127014:1 116738:109665:1 116730:98383:1 116730:109730:1 116730:116738:1 109665:153680:1 116738:154461:1 116730:34853:1 116738:109729:1 116738:67099:1 109255:164042:1 98383:98381:1 116730:98375:1 116730:1…	32
18900	152495	141868800	11	116738:116740:1 97333:97332:1 116730:116738:1 116738:109729:1 116738:105151:1 116730:127015:1 152495:116730:1 152495:97333:1 152495:128209:1 116738:154461:1	12
18902	70158	40867200	19	25661:89836:1 11137:13795:1 89047:128360:1 128360:25662:1 70158:109969:1 70158:155825:1 70158:109956:1 89040:89043:1 70158:88289:1 88289:11137:1 89040:89042:1 88289:69889:1 11137:25661:1 70158:132436:1 89040:89044:1 89042:89047:1 88289:89040:1 89040:89046:1	7
18903	70160	324604800	12	70160:87857:1 19043:45428:1 25750:77883:1 140065:89823:1 70160:110022:1 70160:89825:1 89825:13776:1 19043:19078:1 13776:140065:1 13776:25750:1 70160:19043:1	6
18904	80201	236563200	11	80201:29775:1 80201:176029:1 176029:100863:1 71402:100849:1 29775:71406:1 80201:71382:1 80201:4751:1 77333:71402:1 77333:71409:1 29775:77333:1	10
18906	34056	63244800	11	789:788:1 34057:34062:1 34056:789:1 34056:34058:1 34056:23775:1 34062:34053:1 788:34055:1 34056:24564:1 34056:34057:1 34056:5476:1	9
18907	37103	379900800	13	37103:37134:1 37103:145882:1 7481:31804:1 37103:140573:1 37103:38698:1 37103:7481:1 16494:37368:1 37103:45708:1 37103:16497:1 37368:37181:1 37103:16494:1 37103:612:1	12
18908	141980	266457600	13	77431:139916:1 141980:186397:1 141980:53328:1 141980:53299:1 53299:53312:1 53299:53305:1 141980:53326:1 141980:53321:1 141980:77431:1 77431:117987:1 141980:53310:1 53321:119769:1	8
18909	198095	237427200	20	53301:17976:1 53327:53316:1 198095:53301:1 198095:53317:1 198095:139917:1 53299:53312:1 198095:141979:1 198095:21257:1 198095:199640:1 141979:53327:1 53301:53321:1 141980:77431:1 53318:53307:1 53301:53299:1 77431:117987:1 141979:141980:1 53301:53328:1 53301:53314:1 198095:53318:1	10
18910	88294	-8726400	10	88294:68144:1 88294:66721:1 88294:83860:1 88294:87584:1 74351:74357:1 88294:74351:1 88294:87634:1 88294:88395:1 66721:66723:1	3
18912	80834	43891200	10	80834:80838:1 80834:18177:1 80834:80842:1 80834:179783:1 80834:114764:1 80834:81038:1 80834:27408:1 80803:11223:1 80834:80803:1	9
18913	93538	84153600	12	93538:169540:1 93561:93542:1 93538:81038:1 81038:93560:1 93541:54809:1 93561:93541:1 93560:11223:1 81038:93561:1 93561:93537:1 93542:93544:1 93538:186500:1	5
18914	93542	144547200	15	88685:93523:1 93542:22780:1 93566:182102:1 93542:54809:1 93559:114725:1 192224:88685:1 192224:93559:1 88685:125513:1 93542:81036:1 93542:93544:1 182102:192224:1 93559:192219:1 93542:93566:1 93566:93531:1	10
[truncated: 1,100 more rows]
