# Supplementary material for: Structural-topic aware deep neural networks for information cascade prediction
Source: PeerJ Comput Sci. 2024 Feb 19;10:e1870. doi: 10.7717/peerj-cs.1870 (PMC10909194; doi:10.7717/peerj-cs.1870)
Supplement: Supplemental Information 1 [file peerj-cs-10-1870-s001.zip › 1_txt_file/initial_data14.txt]

27705	25208	470275200	10	25208:25209:1 25208:155821:1 86608:196363:1 86608:25198:1 25200:86608:1 25208:25200:1 25208:25201:1 25209:112954:1 25208:150609:1	5
27706	208794	262224000	19	208794:208799:1 204884:157146:1 204884:223415:1 157150:191717:1 157146:220758:1 157149:157150:1 208794:143594:1 204884:156347:1 157147:155512:1 220758:157149:1 204884:197899:1 208794:157147:1 204884:181572:1 208794:106444:1 157147:220757:1 208794:218729:1 208794:204884:1 204884:220759:1	7
27709	186203	261014400	26	106432:143600:1 186203:64732:1 186203:58814:1 186203:170911:1 143594:143602:1 180162:157132:1 186203:106432:1 106432:226515:1 186203:204884:1 204884:157146:1 224417:98658:1 170910:186214:1 106432:145394:1 106432:145569:1 106432:148920:1 106432:208799:1 106432:143594:1 106432:224417:1 145394:145393:1 186203:180162:1 143602:157149:1 186203:160195:1 106432:218742:1 186203:170910:1 145569:145395:1	0
27712	215520	444441600	10	215520:240053:1 215520:8205:1 215520:243199:1 215520:230348:1 215520:8487:1 8203:185736:1 230348:8203:1 215520:234393:1 215520:235918:1	12
27713	73536	595555200	13	28263:176063:1 73536:28263:1 141494:177307:1 173808:177330:1 28263:141494:1 176063:173810:1 176063:173808:1 73536:37605:1 37605:222989:1 28263:73532:1 73532:33948:1 173810:17086:1	18
27714	167892	592876800	23	173810:33935:1 167892:35137:1 33474:116474:1 167892:33968:1 173810:17086:1 37605:222988:1 28263:176063:1 73625:173810:1 28263:73532:1 167892:33474:1 33968:33933:1 176063:176062:1 173808:140398:1 167892:28263:1 167892:37605:1 167892:140490:1 33968:33936:1 173808:177330:1 176063:173808:1 167892:81067:1 176063:73625:1 33474:73598:1	19
27715	126262	579657600	14	126262:33959:1 126262:134740:1 126262:33947:1 33938:33933:1 126262:69501:1 134740:69493:1 126262:33938:1 126262:33944:1 33942:33931:1 126262:222814:1 126262:74617:1 126262:33942:1 126262:33964:1	10
27716	74625	516844800	20	74625:46951:1 74625:167893:1 74625:106365:1 167893:69412:1 73536:28263:1 74625:73536:1 73532:167890:1 74625:73533:1 74625:142890:1 69412:141465:1 28263:167891:1 74625:74618:1 73536:37605:1 74625:46462:1 74625:177348:1 28263:73532:1 73532:33948:1 74625:21217:1 167893:33964:1	22
27717	86432	450316800	14	86556:86543:1 86432:89629:1 89629:89650:1 89650:89649:1 4253:86431:1 86543:208749:1 86432:205596:1 86432:69917:1 86432:86503:1 86432:86501:1 86431:155870:1 86432:86556:1 86432:4253:1	13
27718	91194	486604800	20	25394:117043:1 91194:4962:1 117030:117011:1 203074:65427:1 91194:146580:1 91194:91188:1 91194:225810:1 194692:203074:1 203074:194714:1 91194:189858:1 25394:241138:1 91195:162492:1 91194:194692:1 4962:4974:1 117001:91121:1 91195:117030:1 91194:25394:1 194714:117001:1 225810:91195:1	19
27719	82590	539136000	15	82590:146632:1 82590:181780:1 146632:83403:1 41089:132627:1 41088:132633:1 132633:73782:1 146632:83405:1 82590:163137:1 82590:41088:1 73782:167020:1 41088:41089:1 41088:83927:1 82590:57947:1 132627:79460:1	17
27721	186802	461808000	11	174490:174494:1 242783:215585:1 186802:243219:1 174490:174495:1 243219:216420:1 243219:242783:1 215585:243218:1 243219:125233:1 242783:242782:1 186802:174490:1	9
27723	130406	506131200	10	130406:161014:1 130406:117238:1 130406:125303:1 130406:28019:1 130406:161020:1 130406:161042:1 28019:28030:1 161020:164793:1 161020:161007:1	10
27724	130410	601516800	27	191084:191083:1 130410:168274:1 210597:191084:1 129734:139719:1 191087:210597:1 130410:129738:1 79400:83300:1 210597:226157:1 130410:211453:1 130410:79653:1 168274:83342:1 83342:122615:1 130410:243228:1 191087:171779:1 79400:78935:1 129738:129744:1 130410:78811:1 226157:209170:1 226157:226147:1 129738:129734:1 130410:211868:1 191084:78868:1 79400:243227:1 83342:129715:1 130410:191087:1 130410:794…	30
27725	243235	213235200	13	116442:99526:1 116444:116449:1 116442:116444:1 99526:77885:1 116442:116446:1 77884:19027:1 243235:116555:1 116555:233094:1 232187:232189:1 116555:116442:1 243235:232187:1 232187:77884:1	4
27726	224886	458179200	20	224886:231808:1 224886:234891:1 224886:234901:1 243239:138213:1 101056:164542:1 224886:184432:1 224886:208214:1 224886:225994:1 224886:226367:1 224886:207443:1 207445:229046:1 224886:165038:1 224886:207445:1 224886:243239:1 224886:217134:1 224886:243237:1 165038:101056:1 165038:106556:1 243239:226363:1	5
27727	178013	349315200	28	178013:87970:1 227114:128009:1 178013:184410:1 203424:207423:1 88854:88489:1 87940:34644:1 178013:134453:1 25406:10150:1 165010:134494:1 178013:88854:1 178013:87940:1 134453:227114:1 196784:144282:1 144282:144281:1 134453:87700:1 207423:25406:1 203424:174152:1 87970:196784:1 34644:82539:1 178013:217613:1 174152:165010:1 178013:81384:1 134453:203424:1 165010:207441:1 88854:87907:1 174152:207443:1 …	73
27728	224888	460166400	14	224888:243239:1 224888:207445:1 243239:138213:1 224888:184416:1 224888:130358:1 224888:231808:1 224888:225994:1 224888:243245:1 243239:226363:1 224888:136273:1 224888:134481:1 136273:117187:1 184416:138002:1	13
27729	184492	589075200	13	115501:144190:1 115501:184506:1 184492:89134:1 184492:121174:1 184492:89300:1 184492:203809:1 184506:93474:1 184492:144204:1 184492:229867:1 184492:229751:1 121174:86824:1 184492:115501:1	3
27730	89368	526521600	15	88056:88053:1 89368:115529:1 88061:89303:1 89368:210602:1 89368:122119:1 89368:88057:1 227927:88775:1 89368:88061:1 122119:227927:1 89368:216209:1 89368:89367:1 89368:83207:1 89367:89352:1 89368:88056:1	45
27733	140899	521769600	10	140899:132768:1 140899:215250:1 140899:142690:1 140899:140900:1 140899:157662:1 140899:160971:1 132768:156654:1 140899:210671:1 157662:170036:1	11
27734	140900	559180800	63	114369:114335:1 43445:171950:1 140900:126138:1 140900:162596:1 132330:132327:1 140900:243281:1 141153:137019:1 140900:189643:1 205868:171353:1 140900:167282:1 171982:171957:1 205868:171954:1 114400:146254:1 140900:166521:1 162596:160615:1 114369:134330:1 140900:157855:1 140900:106667:1 43445:171959:1 205868:176990:1 140900:137047:1 205868:122425:1 140900:162809:1 114400:132330:1 140900:114369:1 1…	54
27735	186076	521769600	15	140183:47156:1 72787:27017:1 92104:140183:1 186076:72826:1 47159:201411:1 21232:92104:1 140185:21232:1 92104:47159:1 186076:186075:1 92104:47153:1 186076:50168:1 186076:140185:1 186076:72787:1 140185:47149:1	9
27736	89726	347155200	18	89726:34644:1 89726:243289:1 89726:178023:1 178016:178026:1 89726:130306:1 178043:178042:1 83069:83064:1 89726:83065:1 89726:178028:1 89726:178016:1 243289:178043:1 89726:83069:1 89726:137955:1 89726:178029:1 89726:178041:1 83069:83068:1 178028:178022:1	4
27737	178080	576720000	13	178080:88242:1 178080:183608:1 178080:89196:1 89477:193085:1 183608:209398:1 183608:88422:1 82746:89477:1 209398:185944:1 183608:134937:1 209398:130422:1 209398:82504:1 178080:82746:1	21
27739	178083	594259200	15	178083:243304:1 178083:226327:1 243303:243301:1 178083:210742:1 243296:243303:1 243301:242693:1 240606:140338:1 243303:205652:1 243303:243302:1 178083:241396:1 243304:240606:1 178083:243298:1 226327:243299:1 178083:243296:1	23
27740	178084	594259200	14	196813:196819:1 173082:227976:1 191550:196818:1 178084:243311:1 178084:243312:1 178084:227980:1 173082:191550:1 196815:243310:1 191550:196812:1 191550:196815:1 227976:178077:1 178084:173082:1 178077:196813:1	6
27741	89479	537408000	57	209398:130017:1 89479:178080:1 88422:115917:1 88435:220578:1 82746:89477:1 209398:87770:1 88435:82708:1 209398:163752:1 88434:82580:1 89479:191547:1 89477:89478:1 88436:130315:1 89479:243361:1 209398:89681:1 144273:144262:1 82579:82571:1 89479:88436:1 89479:82602:1 88436:89196:1 89479:243362:1 144273:134937:1 82572:82700:1 183608:144273:1 144273:130422:1 89149:144264:1 82708:82572:1 115917:82573:…	269
27742	90316	533174400	12	115538:220294:1 115543:115538:1 199565:211369:1 90316:115527:1 90316:199565:1 90316:115550:1 90308:115917:1 90316:115543:1 115543:90308:1 90316:121188:1 115917:220293:1	33
27743	82746	590284800	14	82746:134937:1 208587:208602:1 82746:209398:1 209398:115917:1 220293:208599:1 220293:115686:1 209398:130422:1 82746:89477:1 89477:208587:1 209398:82685:1 115917:220293:1 209398:82504:1 130422:87764:1	15
27744	106360	387676800	17	69416:17951:1 106360:243388:1 152896:104568:1 17951:152898:1 106360:152897:1 106360:238255:1 152885:147126:1 106360:147134:1 152885:69587:1 106360:85945:1 69587:127133:1 147134:152896:1 106360:27051:1 106360:152885:1 106360:69416:1 106360:85942:1	26
27746	142472	608774400	24	142472:89647:1 142472:223522:1 228225:228243:1 223539:220126:1 142472:89661:1 142472:223538:1 228243:219144:1 142472:224818:1 142472:223539:1 228243:228247:1 142472:223518:1 209786:209787:1 224818:142471:1 223538:118552:1 142472:243421:1 224818:228242:1 89661:118621:1 142472:122039:1 228225:193047:1 193047:228241:1 142472:228225:1 118552:223521:1 118552:209786:1	31
27747	223525	599097600	12	223525:223532:1 223541:223522:1 223522:223523:1 121212:115680:1 235661:203893:1 235661:223547:1 223525:220126:1 223525:223541:1 223541:121212:1 223522:235661:1 220126:223521:1	36
27750	200279	249782400	12	86721:128850:1 918:196828:1 91247:110729:1 110729:75518:1 110729:91252:1 200279:918:1 200279:91247:1 110729:86721:1 128850:128849:1 91247:75380:1 918:117731:1	13
27751	88115	627091200	21	213673:182998:1 182998:191638:1 88115:40684:1 40684:215682:1 40684:40676:1 88115:243446:1 191638:186083:1 88115:176632:1 191638:211611:1 186064:191637:1 40676:126877:1 88115:213673:1 211611:230993:1 191638:182999:1 88115:211616:1 213673:186064:1 182998:173819:1 88115:182996:1 88115:243445:1 215682:103241:1	7
27752	54714	531187200	11	243460:54679:1 178988:66072:1 178990:178989:1 66072:179161:1 54714:178990:1 178988:243460:1 66072:75744:1 54714:130536:1 54714:143145:1 143145:178988:1	11
27753	54665	446083200	12	54720:74033:1 54665:54720:1 54665:54124:1 153433:54147:1 124003:74034:1 54665:173904:1 74034:31384:1 153433:153430:1 153433:124003:1 153433:76639:1 54124:153433:1	6
27754	54720	517968000	45	74068:133802:1 178988:66072:1 133843:133846:1 66072:179161:1 54720:66074:1 178988:243460:1 76634:133843:1 54720:243495:1 54720:76634:1 66072:75744:1 243495:74089:1 143145:178988:1 74058:74073:1 54720:74033:1 54720:54704:1 54720:62369:1 66010:126768:1 74058:74068:1 54720:66060:1 75734:66010:1 74058:62339:1 76634:76628:1 54720:74058:1 73938:186427:1 54720:54707:1 54679:130784:1 54720:51973:1 54720:…	126
27755	54723	389059200	14	65634:54730:1 54723:54667:1 54723:54124:1 65634:54711:1 54730:54678:1 54723:143165:1 54730:54720:1 54729:54725:1 66069:54729:1 54723:66069:1 54723:65674:1 66069:65634:1 54720:54714:1	26
27757	241992	491702400	11	137625:78656:1 241992:133486:1 137625:153645:1 241992:137625:1 133486:221828:1 241992:137628:1 137625:137627:1 137627:243503:1 137625:137630:1 241992:225286:1	6
27759	36454	435196800	14	36454:12779:1 36454:70514:1 36454:138437:1 36454:36477:1 36454:9147:1 36454:92563:1 92563:36488:1 36454:92360:1 36454:61049:1 36488:36479:1 36454:92359:1 36488:22525:1 36454:243512:1	48
27761	177588	468460800	19	177588:54929:1 177588:206520:1 8154:8472:1 8455:203530:1 177588:206516:1 31745:97458:1 206516:8475:1 177588:152159:1 8472:8460:1 206516:31745:1 206516:139105:1 177588:108289:1 206516:8154:1 190179:8473:1 190179:8455:1 8154:8442:1 31745:190179:1 206516:7389:1	10
27762	177591	520560000	12	177591:243524:1 243524:243523:1 103204:103285:1 177591:228979:1 177591:103204:1 177591:243521:1 103204:80315:1 177591:243522:1 177591:243525:1 103204:101648:1 177591:109594:1	3
27763	173072	479347200	17	121227:27891:1 171673:27997:1 173072:121227:1 173072:127732:1 173072:165070:1 121227:66951:1 127732:144821:1 87733:82613:1 27891:82609:1 173072:171674:1 173072:144871:1 27891:115534:1 173072:240876:1 173072:82716:1 27891:87733:1 173072:171673:1	5
27765	215138	291859200	25	215138:94929:1 120385:108027:1 215138:120385:1 215138:243538:1 94942:94956:1 120385:94964:1 94938:149144:1 135161:94944:1 94949:94942:1 108027:181535:1 215138:120750:1 94938:157271:1 94929:94938:1 215138:94965:1 181535:166493:1 215138:137781:1 215138:65931:1 108028:234272:1 234272:135161:1 215138:172840:1 94949:94943:1 215138:108028:1 94938:102165:1 215138:94949:1	47
27766	181536	254966400	14	181536:94947:1 149130:94964:1 181536:107283:1 181536:120394:1 208314:128670:1 181536:120390:1 94947:160558:1 174280:172842:1 160558:149130:1 181536:208314:1 181536:187125:1 181536:109492:1 94964:174280:1	3
27767	193117	489628800	28	36124:36094:1 35998:126736:1 36094:36095:1 193117:130801:1 35993:35980:1 193117:36123:1 193117:198686:1 36094:126750:1 36094:66010:1 193117:36028:1 139415:139417:1 36095:35993:1 36095:36052:1 193117:51951:1 126750:35998:1 193117:66012:1 36094:98745:1 36094:66009:1 193117:193118:1 130801:130802:1 35998:126768:1 193117:139415:1 193117:36124:1 66009:126767:1 193117:65919:1 35993:35975:1 193118:30474…	6
27768	30474	581126400	10	36050:51961:1 30474:74074:1 30474:35975:1 30474:194844:1 30474:36050:1 30474:65780:1 74074:74072:1 30474:138759:1 74072:143219:1	1
27769	30559	581126400	23	36078:30448:1 36012:36024:1 30559:105790:1 30559:35999:1 36047:65973:1 36047:35972:1 35977:36069:1 30559:35976:1 36078:35977:1 36078:35959:1 30448:35974:1 35999:36012:1 30559:166309:1 30559:66418:1 36078:36071:1 35959:35973:1 30559:36078:1 36078:36047:1 30559:166310:1 30559:36017:1 30559:243544:1 30559:126750:1	33
27770	65917	494380800	16	65917:51951:1 126769:35980:1 36095:126767:1 65917:198686:1 36094:36095:1 65917:36094:1 130802:126769:1 198686:173956:1 130801:130802:1 35998:126768:1 36094:66010:1 65917:130801:1 173956:193118:1 193118:30474:1 126767:35998:1	10
27771	35953	565315200	14	36248:36036:1 32868:36117:1 36117:36265:1 36117:36047:1 36117:126763:1 126736:32868:1 35953:66038:1 36117:36045:1 35953:36248:1 32868:60901:1 32868:126764:1 35953:126736:1 32868:214916:1	26
27772	36095	565315200	26	36095:74071:1 36117:36265:1 126736:32868:1 36118:224701:1 36095:35993:1 36117:126763:1 36095:36052:1 36095:36248:1 36095:36118:1 32868:60901:1 35975:66036:1 36248:36036:1 32868:36117:1 36095:65987:1 66036:126761:1 35998:126749:1 35998:126768:1 36095:126765:1 36095:65948:1 35951:126736:1 36095:35951:1 35993:35975:1 36095:126767:1 126768:51961:1 126767:35998:1	18
27773	36123	525916800	15	32868:36117:1 181543:126769:1 126769:35980:1 36095:35998:1 36123:66039:1 36123:183615:1 36123:30474:1 181543:30478:1 36123:181543:1 36095:36118:1 36123:36095:1 126769:32868:1 126769:191793:1 36123:234091:1	22
27775	100617	571881600	28	100617:153363:1 109125:214620:1 153366:161672:1 100617:82195:1 214620:243579:1 100592:128022:1 100617:30549:1 100617:100368:1 100617:100608:1 100617:177371:1 100617:153366:1 227763:135602:1 153366:227763:1 153366:227764:1 100368:100369:1 100369:212813:1 100592:100726:1 100617:100432:1 100617:109125:1 100617:243581:1 100617:100592:1 100617:32482:1 153363:243580:1 100368:124302:1 100592:243578:1 10…	36
27777	18647	459993600	11	18696:18661:1 18647:18703:1 18703:18701:1 18647:178574:1 18647:18702:1 18647:18705:1 18701:18696:1 18696:18692:1 18647:226370:1 226370:243585:1	21
27778	121109	527126400	12	18695:123222:1 123657:230324:1 123222:123657:1 18695:121010:1 121109:18695:1 123222:123597:1 123596:209932:1 18696:18693:1 123597:123596:1 121109:18696:1 121109:123117:1	11
27780	38662	605923200	16	111745:195396:1 111745:241448:1 38662:124972:1 38662:182348:1 38662:38655:1 38662:634:1 38662:111745:1 38662:131509:1 38662:46045:1 38662:131510:1 38662:185172:1 38662:47767:1 38655:38643:1 46045:57954:1 195396:141403:1	10
27781	176149	368668800	10	185198:109920:1 176149:66245:1 176149:185198:1 176149:185199:1 21273:131934:1 176149:185195:1 60037:185204:1 66245:21273:1 176149:60037:1	6
27782	188343	455760000	19	169928:207274:1 243609:243608:1 188343:225387:1 243611:141871:1 188349:234900:1 243606:243610:1 243611:243609:1 243606:232696:1 188343:228373:1 188343:243606:1 188343:166030:1 228373:188349:1 188343:243611:1 243609:243607:1 188349:86747:1 130180:169928:1 188343:87703:1 243609:130180:1	11
27783	243612	357177600	16	201915:107636:1 243612:97227:1 243612:201915:1 243612:176122:1 243612:70624:1 201915:152709:1 70624:107355:1 243612:158440:1 243612:202945:1 243612:128465:1 243612:243613:1 243612:189516:1 243612:189513:1 243612:128468:1 97227:152703:1	7
27784	118990	536457600	11	91032:195522:1 200284:94583:1 200284:91032:1 200284:200271:1 200284:139959:1 118990:199839:1 199839:199841:1 199839:94635:1 118990:200284:1 195522:96235:1	12
27785	8178	429753600	21	8486:8202:1 8205:8204:1 240053:239161:1 8486:8203:1 8203:8201:1 8204:15249:1 8201:8196:1 8197:8486:1 8178:8182:1 8178:240051:1 8178:243620:1 240053:8197:1 8178:234393:1 8178:8205:1 5748:5952:1 8197:8206:1 240053:5748:1 8178:240053:1 8178:243619:1 8178:8199:1	26
27786	8197	505958400	21	8197:8487:1 8486:8202:1 8486:243512:1 13037:213480:1 202517:21436:1 8197:13037:1 13037:224122:1 8197:8486:1 8204:15249:1 8486:8203:1 243632:8201:1 243632:243631:1 8197:53637:1 8202:54935:1 213480:202517:1 8197:8204:1 8197:8206:1 8486:243632:1 243512:243624:1 8197:185641:1	24
27787	8201	552096000	10	179137:8188:1 179137:243637:1 8201:54999:1 54999:54994:1 8201:240049:1 240049:179137:1 8201:8196:1 8201:117402:1 8201:169055:1	19
27788	8204	523238400	16	8204:8203:1 169056:243624:1 8204:15249:1 8204:243632:1 54999:54994:1 15249:54999:1 243632:8201:1 243632:243631:1 8204:8202:1 8204:243625:1 243632:169056:1 169056:243639:1 8201:8196:1 8204:243200:1 169056:8189:1	14
27789	8205	515289600	19	8205:8204:1 243631:179137:1 213482:8189:1 8204:8203:1 8205:243512:1 8201:54999:1 8204:243632:1 243632:8201:1 243632:243631:1 8201:240049:1 243639:213482:1 243639:167337:1 8204:8202:1 243632:169056:1 169055:243639:1 243639:50983:1 169056:169055:1 179137:218335:1	13
27790	8206	512697600	11	8206:224122:1 8206:243631:1 8203:8201:1 8206:243625:1 8201:54999:1 8206:243512:1 8206:243200:1 8206:8202:1 8206:8203:1 243512:243624:1	13
27791	160724	224121600	12	225699:243650:1 160724:427:1 434:226826:1 59139:436:1 160724:429:1 160724:225697:1 160724:59139:1 225697:225699:1 427:434:1 160724:243649:1 226826:222618:1	9
27792	232188	268272000	10	99526:116445:1 110020:154939:1 232188:232190:1 110020:19027:1 110020:3846:1 232188:99526:1 232188:154936:1 232188:110020:1 110020:13776:1	1
27795	96467	561254400	13	96467:81105:1 81105:223749:1 187857:187859:1 96467:203687:1 96467:55866:1 203686:140702:1 187857:203686:1 96467:187857:1 96467:96345:1 96467:214962:1 96467:96546:1 187859:41873:1	2
27796	113329	491443200	10	113329:243657:1 113329:243655:1 113329:200433:1 113329:72825:1 243658:121582:1 113329:38683:1 113329:121589:1 113329:243658:1 113329:77364:1	10
27798	221231	261014400	30	131749:8784:1 67711:80664:1 217663:8790:1 62344:194828:1 221231:173761:1 217663:62344:1 62344:176221:1 67711:192610:1 221231:143114:1 243675:80642:1 192611:217667:1 67711:217663:1 194828:54724:1 67711:217670:1 221231:175875:1 221231:130585:1 176221:214388:1 217663:131749:1 176221:58762:1 217663:217669:1 221231:67711:1 143114:181702:1 192610:80650:1 194828:131758:1 221231:173167:1 62344:80640:1 22…	5
27801	166475	235612800	10	4850:37147:1 166432:166477:1 166477:140061:1 166475:4850:1 166477:166479:1 166475:166432:1 166479:25779:1 25779:89206:1 166432:30753:1	65
27803	212201	489024000	90	211103:211087:1 212201:243809:1 212201:234172:1 212201:211117:1 212201:177289:1 220228:224480:1 210958:211005:1 212201:228343:1 211099:32710:1 211087:243852:1 212201:200286:1 212201:234178:1 194743:211099:1 212201:210970:1 243862:211096:1 243865:243851:1 177289:243870:1 243861:178436:1 194743:239677:1 32710:32732:1 211087:211071:1 243862:211125:1 195379:212234:1 212201:234197:1 211055:243861:1 21…	270
27804	212203	332985600	17	212203:243882:1 231851:231861:1 212203:243879:1 106014:231851:1 231851:236828:1 231851:164482:1 243881:231865:1 212203:106014:1 236823:243881:1 212203:236824:1 106014:231200:1 243881:231848:1 231200:88223:1 106014:183446:1 212203:236823:1 212203:243880:1	14
27805	212205	410227200	18	219493:194685:1 87044:195030:1 219493:194674:1 212205:167190:1 212205:189269:1 212205:175203:1 212205:203407:1 212205:193506:1 212205:208284:1 212205:213512:1 194685:194683:1 212205:87044:1 212205:243888:1 212205:194699:1 243888:219493:1 212205:228616:1 193506:194682:1	14
27806	212230	492652800	11	243903:243910:1 212230:232544:1 211105:211118:1 212230:228556:1 212230:211105:1 211105:210936:1 212230:243904:1 243904:243903:1 243910:243909:1 212230:243908:1	16
27807	212231	494467200	18	210943:211015:1 236629:243856:1 210952:210943:1 212231:211818:1 236629:239679:1 243869:32737:1 216721:210960:1 212231:212249:1 212231:216721:1 243856:210932:1 216721:236629:1 212231:243920:1 210960:210952:1 216721:211081:1 212231:198203:1 216721:211070:1 212231:243869:1	42
27808	195379	583718400	10	112449:212222:1 112448:112446:1 195379:212234:1 195379:224376:1 195379:112449:1 195379:112448:1 212229:210896:1 112449:212229:1 195379:243930:1	45
27809	58642	578448000	20	32379:14056:1 32433:32429:1 243933:58629:1 58642:80053:1 58552:32807:1 32219:32430:1 58552:58538:1 32379:32374:1 58642:58552:1 243933:58564:1 80053:32704:1 58642:116569:1 58642:243933:1 32374:32433:1 58642:58554:1 58642:32379:1 58554:147228:1 32219:58626:1 58552:32219:1	10
27811	89872	605145600	14	211917:213068:1 213069:82886:1 89872:89478:1 89872:213069:1 89478:178046:1 213068:213064:1 89478:208600:1 89872:128338:1 211917:82566:1 211917:90074:1 211917:243946:1 89872:222058:1 89872:211917:1	15
27812	122136	564624000	19	122136:5481:1 122136:81242:1 122136:122135:1 122096:122095:1 122135:210286:1 21121:122129:1 122133:51443:1 5481:142313:1 5481:121971:1 122095:90181:1 122136:81191:1 122136:25781:1 122136:21121:1 121971:122096:1 210286:90184:1 121971:121990:1 25781:240654:1 122136:122133:1	9
27813	25772	394675200	11	122008:89179:1 19383:122008:1 225436:19383:1 89179:99049:1 116789:81249:1 89179:69306:1 25768:116789:1 19383:25767:1 25772:25768:1 25772:225436:1	4
27814	45263	394329600	11	45263:118543:1 89718:81194:1 89718:243954:1 45263:89640:1 89662:87924:1 45263:89718:1 89718:45310:1 81194:114063:1 45263:89662:1 89640:45271:1	21
27815	81249	460166400	12	81247:81256:1 138577:122021:1 81247:81245:1 81249:99661:1 81249:121966:1 19396:88898:1 122009:81247:1 81249:122009:1 81249:19396:1 81256:81242:1 81247:138577:1	21
27816	89718	431222400	11	69921:81369:1 69921:81194:1 81368:114063:1 89718:243954:1 81369:227515:1 89718:69921:1 89718:45310:1 114063:45250:1 81369:81368:1 81368:81363:1	8
27817	86003	407548800	18	86003:89718:1 86003:209767:1 81279:81363:1 69921:81194:1 69921:81297:1 81297:81279:1 81368:114063:1 81157:81254:1 114063:45333:1 30831:81157:1 81157:81368:1 86003:85994:1 86003:30831:1 30831:69921:1 86003:89729:1 81194:82618:1 86003:198706:1	19
27819	25781	592876800	10	25781:122132:1 25781:243957:1 122132:81189:1 122132:240654:1 25781:81184:1 25781:209146:1 25781:229790:1 25781:241839:1 209146:91923:1	5
27820	45108	509587200	30	45108:12667:1 209380:43765:1 45108:45110:1 45108:45090:1 45106:45620:1 209380:136638:1 45110:45762:1 136386:126516:1 45108:31772:1 45110:189422:1 45110:209380:1 45110:44945:1 45108:44927:1 45108:44952:1 45097:44920:1 44945:136386:1 136386:136385:1 209380:79930:1 45108:157953:1 44930:44942:1 45108:44930:1 44945:136389:1 45108:46610:1 45108:44956:1 45108:44955:1 46610:78331:1 136638:45097:1 12667:4…	12
27821	88595	533779200	42	88595:229909:1 229909:86217:1 212282:229710:1 184533:144362:1 138280:86683:1 229899:199968:1 88595:86141:1 144368:229797:1 184512:184511:1 229758:91125:1 144368:229776:1 229909:229542:1 86217:144368:1 184533:207130:1 88595:234748:1 229790:229791:1 184491:229790:1 229790:229758:1 184533:229794:1 144368:184564:1 184530:184561:1 229790:184512:1 144362:184530:1 210959:128409:1 184533:184491:1 88595:2…	127
27822	184410	407548800	16	184410:234592:1 242963:207142:1 234596:234618:1 234592:243984:1 242964:243982:1 234594:234754:1 242964:242963:1 242964:234594:1 242964:144091:1 243982:234596:1 184410:242964:1 234592:239041:1 184410:234742:1 184410:234608:1 234592:234629:1	4
27823	178052	508377600	13	178052:82706:1 82706:183481:1 178052:184424:1 213088:213081:1 82706:243990:1 178052:228955:1 178052:86958:1 83198:213088:1 228955:86291:1 243990:243989:1 178052:243993:1 82706:83198:1	18
27825	184436	528508800	40	210950:211038:1 210949:211069:1 211102:210954:1 244004:210953:1 210933:244007:1 234746:234740:1 184436:244012:1 244004:231416:1 184436:86960:1 184436:210950:1 210953:211056:1 184436:210832:1 184436:86953:1 184436:211102:1 184436:211120:1 210933:211021:1 184436:210959:1 184436:86958:1 244004:211075:1 184436:134487:1 210953:210933:1 184436:210820:1 184436:210920:1 211021:210927:1 184436:244011:1 86…	28
27827	157038	387417600	22	157038:102144:1 44822:126473:1 164566:138077:1 126450:126479:1 126473:126471:1 164566:126451:1 126479:157043:1 126451:164576:1 102155:157044:1 157038:126456:1 157038:185016:1 164566:164567:1 164566:164574:1 138077:138112:1 157038:132464:1 157044:126535:1 164566:126582:1 138077:102155:1 132464:164566:1 126451:126450:1 157038:44822:1	19
27828	239693	236217600	14	102138:138134:1 197364:81396:1 239693:110933:1 239693:86577:1 239693:121165:1 197364:85886:1 239693:102138:1 85894:91954:1 86577:85894:1 85894:106479:1 85894:116673:1 239693:137365:1 239693:197364:1	4
27829	86592	240451200	22	86595:101042:1 86596:3272:1 86592:138130:1 101042:86591:1 137506:138127:1 86592:101045:1 138130:137973:1 86592:86026:1 86594:86036:1 86592:101044:1 86596:137506:1 86592:167729:1 86592:86594:1 86596:104539:1 86596:86578:1 86596:85882:1 167729:153140:1 86026:85894:1 86592:86596:1 86592:86037:1 86592:86595:1	37
27830	106701	424483200	12	138876:44448:1 106701:8250:1 106701:106693:1 106693:179603:1 106701:138876:1 106701:140805:1 106701:44467:1 179603:174130:1 106701:48379:1 174130:106705:1 106693:138882:1	3
27831	187821	371952000	10	187821:92109:1 187821:138876:1 37184:38408:1 187821:37184:1 38408:140805:1 187821:45845:1 187821:151180:1 187821:146021:1 138876:138894:1	6
27832	72415	429753600	14	72415:72410:1 72415:72497:1 72415:48379:1 72415:72490:1 72415:24705:1 72415:47794:1 197253:46151:1 72415:72531:1 72415:24267:1 24705:24700:1 72415:37350:1 46151:176885:1 72415:197253:1	19
27834	218269	274665600	18	229994:125708:1 235684:103673:1 218269:218132:1 218269:186161:1 218269:191154:1 218269:229994:1 218269:180159:1 103673:82458:1 218269:180546:1 218269:238587:1 218269:157193:1 218269:237841:1 218269:81608:1 218269:122822:1 218269:235684:1 218269:244038:1 191154:64490:1	6
27835	218270	248400000	12	218270:145416:1 180159:180554:1 218270:123400:1 218269:229994:1 218269:180159:1 218270:218269:1 218270:238588:1 218269:81608:1 180554:154507:1 218270:242576:1 123400:118896:1	3
27836	145416	316742400	10	145416:75261:1 145416:145512:1 145416:75241:1 145416:75185:1 75267:145412:1 145416:75182:1 145416:72096:1 75267:75258:1 145416:75267:1	1
27837	86584	245721600	16	28182:28180:1 86584:106523:1 86580:7955:1 86585:86587:1 86584:230462:1 86581:86589:1 86584:77457:1 86581:75546:1 86587:86579:1 86584:86354:1 75546:28182:1 86585:86581:1 86584:86580:1 106523:106515:1 86584:86585:1	9
27838	153211	363830400	11	209042:244042:1 164105:7194:1 209042:135561:1 153211:209038:1 153211:164105:1 209038:209042:1 209038:209040:1 164105:116025:1 164105:153212:1 164105:7172:1	26
27839	96493	401328000	20	96473:44152:1 96457:96547:1 96493:96448:1 96547:57650:1 44146:44147:1 96547:41879:1 96547:41878:1 96493:21475:1 96473:96454:1 96496:96473:1 96493:55818:1 44146:46759:1 44146:96496:1 96454:96457:1 44146:46115:1 96493:158767:1 96493:44146:1 96547:203678:1 96454:185204:1	8
27840	38629	343094400	24	203679:136741:1 72666:96482:1 38629:33482:1 96482:38596:1 38629:96253:1 136741:87396:1 203679:92116:1 45367:46041:1 96510:96478:1 92116:96517:1 45367:46043:1 46040:46051:1 96447:46040:1 203679:96510:1 72666:96255:1 38629:72666:1 96447:38602:1 72666:27004:1 203679:45367:1 38629:203679:1 96482:60037:1 38629:176411:1 87396:96447:1	19
27841	96547	513907200	15	51311:187861:1 96547:96467:1 96547:57650:1 238938:41879:1 57650:187825:1 96547:173018:1 238938:203688:1 96547:238938:1 187825:51311:1 96547:244047:1 96547:46757:1 96547:203678:1 51311:41878:1 41879:41880:1	0
27842	188379	477273600	53	188379:226735:1 196315:154091:1 226734:243127:1 191989:206014:1 196315:188380:1 206015:188394:1 151051:151016:1 163335:134893:1 21569:124227:1 106668:151017:1 126576:187522:1 188379:158632:1 226736:191989:1 80897:193889:1 206015:211216:1 210385:99007:1 188379:80896:1 188379:153464:1 44926:112001:1 188379:131312:1 188395:210385:1 80897:206015:1 226734:126524:1 226735:106668:1 226735:206002:1 18837…	52
27843	140537	498182400	11	205990:210473:1 141363:138836:1 149376:205990:1 141363:47346:1 141363:140983:1 140537:107859:1 140537:56643:1 140537:141363:1 140537:156775:1 156775:149376:1	3
27844	99743	457488000	10	99743:99736:1 99743:159658:1 197814:120543:1 99743:120545:1 99743:195775:1 99743:197814:1 99743:99740:1 99743:183688:1 99736:150388:1	20
27845	97202	399513600	15	122806:111381:1 97202:105957:1 97202:97224:1 15492:72259:1 97202:97219:1 97202:15492:1 97202:22175:1 97202:166951:1 97202:131447:1 15492:120961:1 97202:167126:1 97202:183518:1 97202:122806:1 97202:186241:1	19
27846	97203	384393600	17	97203:145494:1 145494:82815:1 15492:72259:1 112726:97219:1 97203:22221:1 97203:22209:1 15492:112726:1 97203:158417:1 97203:120069:1 97203:67663:1 67532:22175:1 97203:158420:1 97203:150369:1 67663:67532:1 97203:183518:1 97203:15492:1	30
27852	228318	413424000	24	244110:244116:1 244095:244096:1 228318:244091:1 234619:244093:1 228318:244090:1 244091:244089:1 244094:239042:1 118661:32048:1 228318:144914:1 244091:244095:1 228318:214480:1 228318:234606:1 244093:234602:1 228318:244092:1 244089:244094:1 236530:244110:1 244094:234619:1 228318:118661:1 214478:236530:1 244110:228342:1 228318:216324:1 214480:214478:1 228342:228359:1	61
27853	214481	416534400	10	244089:244124:1 214481:244118:1 214481:214482:1 214481:244089:1 214481:86636:1 244118:244120:1 214482:86629:1 244089:90364:1 244118:244119:1	5
27857	228342	550713600	11	228359:228358:1 228359:244113:1 244109:238207:1 244109:136098:1 228358:204708:1 228359:244097:1 228359:4241:1 228342:228359:1 228359:244109:1 228359:244114:1	26
27858	228345	481161600	13	228345:219492:1 228345:236514:1 228345:10376:1 228345:228362:1 236514:228361:1 228345:244143:1 228345:198208:1 228345:236528:1 228345:237045:1 228345:234452:1 228345:244142:1 228345:179964:1	16
27859	228358	609984000	12	228358:47295:1 228358:231185:1 231182:204708:1 90038:231182:1 231182:169182:1 228358:207163:1 227689:212141:1 231182:207109:1 228358:90038:1 231182:206784:1 207109:227689:1	18
27860	228359	567993600	29	228359:228329:1 228359:244113:1 236535:136169:1 136098:136140:1 228359:228326:1 228359:244097:1 228359:206114:1 228359:4241:1 136098:86669:1 228359:207171:1 228359:244114:1 136098:136147:1 228359:244155:1 136098:136148:1 228359:236535:1 228359:244109:1 136098:136168:1 228359:228358:1 244109:238207:1 136169:136135:1 228359:131066:1 136098:136152:1 204708:144181:1 244109:136098:1 228358:204708:1 22…	61
27861	190484	546825600	10	234452:236561:1 190484:190488:1 179975:190505:1 190484:244158:1 190484:179975:1 179975:234452:1 190505:190474:1 190505:190486:1 190474:190489:1	7
27863	118674	523238400	10	118674:25389:1 118664:118670:1 118674:192557:1 118674:233032:1 118674:118664:1 118674:118671:1 118674:118675:1 118675:118665:1 118674:118669:1	11
27864	51030	586396800	17	120032:185709:1 51030:97513:1 51030:244196:1 51028:120027:1 237810:244182:1 85564:120032:1 120032:244189:1 51028:120028:1 51030:244193:1 237810:75163:1 51028:228932:1 51030:85564:1 51030:51028:1 237810:204836:1 51030:51027:1 97513:237810:1	42
27865	156902	604713600	11	117940:127837:1 156902:168919:1 156902:117943:1 117943:125059:1 125059:125071:1 117943:117940:1 127837:127834:1 125071:125064:1 117943:34021:1 125059:113918:1	37
27866	136393	291859200	48	55351:176144:1 183142:185055:1 50152:55308:1 18106:136741:1 136393:55469:1 52430:148549:1 118724:173829:1 119696:55309:1 55347:38618:1 119696:55460:1 60057:136394:1 52430:55351:1 55351:124965:1 55469:73779:1 124965:87386:1 136393:103138:1 60057:119894:1 55409:55418:1 119894:119896:1 18098:55409:1 124965:35244:1 136394:183142:1 136393:48386:1 183141:120154:1 60057:183141:1 183141:109795:1 55351:26…	66
27870	124978	494467200	18	132569:116217:1 57941:57946:1 57976:57969:1 124978:57968:1 57938:57951:1 57975:57943:1 57938:57950:1 57975:57942:1 124978:55436:1 57977:41909:1 57943:57944:1 57968:57977:1 57944:57941:1 124978:132569:1 57977:57976:1 57976:57975:1 57976:57938:1	28
27871	92071	499651200	12	92071:31420:1 59877:80041:1 92071:109377:1 92071:59877:1 92071:111585:1 83382:31419:1 83382:92067:1 92071:92069:1 92071:83382:1 92071:194755:1 83382:91328:1	3
27872	78816	266716800	12	77453:165148:1 164938:98913:1 78816:164938:1 78816:98914:1 78816:164940:1 164940:77453:1 78816:164939:1 164939:164937:1 78816:98911:1 78816:232717:1 164940:226518:1	3
27873	89713	494380800	11	229184:30777:1 122024:122019:1 89713:213362:1 213362:229192:1 122046:229184:1 122046:122024:1 213362:99648:1 122046:204772:1 99648:122046:1 89713:88884:1	5
27874	206172	607564800	18	206172:89613:1 89620:89244:1 206172:244225:1 206172:128337:1 89244:183473:1 206172:83349:1 89613:225075:1 89244:183478:1 89244:206784:1 225074:122064:1 89244:225074:1 89620:83324:1 206172:153389:1 229057:89925:1 89620:183479:1 89613:89620:1 89613:229057:1	11
27875	244237	229564800	10	222708:222705:1 244237:227847:1 222705:222706:1 244237:222697:1 244237:244238:1 222708:222698:1 244237:236670:1 222708:222711:1 222697:222708:1	3
27876	196043	377740800	16	196043:196046:1 196043:90285:1 196043:28001:1 28000:27891:1 196043:90325:1 196043:90280:1 196043:90326:1 173072:144871:1 196043:28000:1 196043:88387:1 173072:240876:1 171666:173072:1 196046:90291:1 90280:171666:1 171666:238734:1	13
27877	176492	397008000	15	173072:27891:1 176492:90281:1 176492:144808:1 176492:90291:1 90281:171666:1 90281:90293:1 144809:173072:1 176492:193693:1 176492:90325:1 90281:90298:1 144809:144815:1 173072:240876:1 171666:144809:1 144808:240844:1	0
27878	156350	416448000	14	78162:109136:1 156350:184696:1 156350:126959:1 109136:157567:1 156350:148795:1 156350:148747:1 156350:111133:1 109136:157560:1 156350:134426:1 156350:148870:1 156350:145692:1 156350:78162:1 156350:167127:1	49
27879	91100	443059200	25	91100:110738:1 91099:91135:1 91100:91099:1 4962:4974:1 91122:114635:1 91191:161276:1 25393:125386:1 91099:25404:1 25404:25391:1 91099:244256:1 91100:91191:1 91133:91122:1 244256:4962:1 161276:114631:1 91099:132379:1 161276:19532:1 91100:216049:1 19532:143008:1 91100:91133:1 161276:43413:1 91100:4993:1 91099:25393:1 91099:244257:1 25404:4977:1	42
27880	96457	508809600	15	41892:41886:1 96457:96547:1 41886:173018:1 96467:203687:1 173018:96472:1 96499:6409:1 96472:141401:1 41892:46114:1 96547:203688:1 96457:41892:1 41886:96467:1 41886:55811:1 96457:96604:1 96604:96499:1	2
27881	55578	531360000	11	55578:92089:1 41890:47693:1 55538:55532:1 55578:47518:1 55578:140600:1 41890:55539:1 55578:132601:1 55539:55538:1 55578:41910:1 55578:41890:1	23
27884	173218	528508800	13	173218:173246:1 173218:244267:1 173218:244269:1 173246:244265:1 173246:173212:1 173218:134361:1 173218:244268:1 173218:156950:1 173246:244266:1 173218:185030:1 156950:156952:1 185030:185029:1	8
27886	173228	527126400	10	173228:41993:1 173228:244265:1 173228:42002:1 173228:244279:1 173228:229351:1 156950:156952:1 173228:42007:1 173228:122142:1 173228:156950:1	5
27887	185043	481766400	71	244288:244289:1 173250:173214:1 188188:105370:1 185043:212160:1 188188:232078:1 243953:188153:1 223572:223571:1 187559:244293:1 188158:244292:1 187559:244305:1 134277:134305:1 213829:206690:1 173194:134290:1 241476:244306:1 105370:238780:1 10417:215299:1 232078:244287:1 188188:206678:1 241477:227440:1 188188:244311:1 173218:156950:1 244307:176874:1 173226:243953:1 244313:207487:1 241476:118599:1 …	38
27888	198285	554947200	18	90986:198277:1 198285:73785:1 90986:244317:1 198285:127801:1 198259:90982:1 90986:41917:1 198285:134248:1 198285:198259:1 198285:216834:1 198285:244318:1 198285:189102:1 198285:90980:1 198285:90986:1 226018:201164:1 128383:226018:1 41917:128383:1 198285:205796:1	15
27890	244328	222307200	42	191157:197891:1 60552:64490:1 244328:191139:1 81608:145108:1 244328:124700:1 244328:17624:1 191156:62988:1 244328:191157:1 62988:157193:1 191157:145249:1 157193:242578:1 81620:123604:1 244328:195799:1 191157:81728:1 191157:123665:1 103669:81621:1 218270:238588:1 191157:242577:1 180551:81608:1 191157:81726:1 62988:81620:1 60552:180551:1 242578:186161:1 191157:60552:1 244328:109073:1 123665:30718:1…	41
27891	215347	245894400	12	215347:160195:1 160196:160193:1 160196:64876:1 215347:215020:1 160196:107177:1 215347:112396:1 112396:160226:1 215347:107187:1 107187:90372:1 215347:107179:1 107187:160196:1	2
27892	146921	504921600	13	146921:59531:1 59533:146920:1 146921:155669:1 133329:146917:1 155669:76764:1 146921:59533:1 133329:126955:1 146921:133329:1 126953:174926:1 146921:51982:1 126955:126953:1 59533:133289:1	8
27893	114685	228960000	14	76063:114680:1 114685:77945:1 86730:22601:1 114685:114683:1 114685:4130:1 114685:178969:1 68073:110725:1 114685:86730:1 114685:114684:1 114685:68073:1 114685:76063:1 114685:114681:1 68073:110724:1	11
27894	244338	336614400	15	244338:244345:1 244355:244352:1 244341:244339:1 244348:221064:1 221064:106823:1 244342:244341:1 244341:244355:1 244345:244348:1 244345:244346:1 244338:244343:1 244338:244347:1 244338:244344:1 244342:244340:1 244348:244342:1	7
27896	103435	487641600	20	103435:112802:1 112649:241792:1 93690:134655:1 197812:209016:1 112649:112659:1 103435:244391:1 112659:209017:1 103435:164031:1 244383:197810:1 244383:109021:1 103435:112649:1 112649:197813:1 103435:244383:1 197812:244382:1 103435:120543:1 112649:197812:1 197812:197811:1 244382:93690:1 164031:197809:1	62
27897	67674	562723200	12	140246:206453:1 67674:202946:1 137660:225823:1 34993:137660:1 67674:34993:1 137660:137659:1 206451:214553:1 67674:206451:1 206451:140246:1 67674:90732:1 67674:144622:1	1
27899	46620	449712000	12	46645:196266:1 46620:45356:1 96377:96353:1 46620:96377:1 46620:46645:1 45356:81090:1 46620:43401:1 46620:46114:1 196265:173014:1 46620:196265:1 46620:231556:1	3
27901	46625	429753600	29	17998:173017:1 17998:96357:1 46625:125996:1 46620:46645:1 46645:46643:1 46645:196266:1 46620:45356:1 45356:46648:1 46625:149428:1 46625:46620:1 46625:185648:1 96357:81090:1 46643:46641:1 46649:231556:1 45356:46649:1 46625:147435:1 46649:46071:1 46625:46624:1 46644:37651:1 46625:96522:1 196266:173019:1 46645:46644:1 149428:141365:1 45356:17998:1 46625:96449:1 46649:96359:1 46625:46646:1 46625:5765…	27
27902	143169	256176000	40	131749:8784:1 67711:80664:1 217663:8790:1 143169:67711:1 217663:62344:1 217664:131758:1 62344:176221:1 194830:194828:1 217663:143094:1 67711:192610:1 67711:73975:1 143094:175875:1 192611:217667:1 143169:173761:1 67711:217663:1 194828:54724:1 62344:194830:1 67711:217670:1 54724:198676:1 73975:80681:1 143169:243675:1 176221:214388:1 217663:131749:1 176221:58762:1 143169:201493:1 143169:67694:1 6771…	12
27903	166492	443664000	13	166492:65698:1 31453:58802:1 34040:220762:1 244412:36278:1 65700:244413:1 244412:65699:1 65700:65703:1 36278:31453:1 244412:65700:1 166492:244412:1 166492:34040:1 65700:65702:1	7
27904	105788	450316800	11	105788:65700:1 31453:58802:1 105788:65699:1 105788:36278:1 65700:244413:1 65700:65703:1 105788:34040:1 36278:31453:1 31453:58805:1 65700:65702:1	11
27905	206443	573177600	18	206443:234269:1 206443:177735:1 206443:194338:1 206443:231833:1 206443:175994:1 206443:105790:1 206443:244420:1 232361:231273:1 231833:102314:1 150650:36008:1 36008:244421:1 232361:150650:1 206443:230631:1 231273:102348:1 206443:123611:1 206443:66409:1 206443:232361:1	15
27906	112662	462844800	11	112662:56023:1 112659:112668:1 244422:99848:1 112662:244422:1 112662:112661:1 221718:112659:1 112662:221718:1 99848:204455:1 177602:52093:1 99848:177602:1	7
27910	168231	316051200	25	168231:143619:1 143619:143678:1 143678:143655:1 168231:106115:1 184677:223883:1 143678:135505:1 223883:126809:1 168231:135494:1 179015:198175:1 143678:175942:1 143619:159355:1 184677:173392:1 143619:81857:1 168231:184677:1 168231:179015:1 168231:143894:1 168231:143616:1 143616:197388:1 168231:111218:1 168231:105863:1 223883:215426:1 168231:192434:1 223883:198156:1 143678:132215:1	15
27911	168233	254361600	15	168233:191159:1 166953:166960:1 168233:41469:1 167117:111057:1 166959:166956:1 168233:139775:1 166953:166959:1 203389:139786:1 167117:143771:1 111057:166953:1 167117:203389:1 168233:148955:1 168233:167117:1 168233:118385:1	5
27912	232713	456969600	19	232713:220911:1 224886:234891:1 232713:207427:1 232713:224886:1 232713:231374:1 224886:225994:1 232713:232695:1 232713:244470:1 232713:96067:1 244469:208214:1 224886:164542:1 232713:232696:1 224886:207445:1 244469:244471:1 232696:140347:1 244469:184432:1 232713:244469:1 207427:86289:1	3
27916	216251	270086400	14	216246:32139:1 69703:216246:1 216251:68074:1 4000:55655:1 68074:69703:1 69703:216243:1 216246:4000:1 216244:216245:1 68074:69701:1 216251:119404:1 68074:216244:1 62633:32142:1 68074:62633:1	48
27917	186919	263433600	10	186919:188441:1 73908:31385:1 186919:188440:1 188440:31388:1 31388:73908:1 73908:188444:1 31385:65793:1 188440:31387:1 188440:178977:1	1
27919	143419	413424000	46	143419:225080:1 143419:235053:1 143419:70009:1 143419:244536:1 143419:236058:1 143419:106153:1 143419:143979:1 210225:145674:1 210225:244535:1 210225:238305:1 210225:236111:1 210225:232356:1 124777:111136:1 143419:154505:1 143419:236219:1 111007:125668:1 143419:107950:1 106153:180409:1 111136:102343:1 143419:72280:1 210225:213815:1 143419:111007:1 244536:78129:1 210225:241061:1 102343:180142:1 23…	17
27920	143420	377740800	27	143420:118871:1 143419:70009:1 143419:236058:1 72156:143982:1 143420:72273:1 118887:236065:1 143419:72280:1 143420:72156:1 118879:143979:1 143419:111007:1 143420:143422:1 143420:143425:1 143420:64589:1 118887:191181:1 146613:118887:1 143420:146613:1 118887:118879:1 146613:236057:1 143420:130015:1 72156:143418:1 143420:118794:1 72156:143419:1 118887:118870:1 143419:127001:1 236058:125701:1 143419:…	15
27921	214604	550713600	10	214604:154802:1 51732:167948:1 214604:51732:1 51732:123117:1 51732:123115:1 214604:154789:1 167948:167950:1 167950:154776:1 214604:123656:1	18
27922	183142	334800000	22	183142:185055:1 183142:140188:1 55347:38618:1 38618:55443:1 183142:124965:1 183142:55347:1 183142:136511:1 183142:185054:1 183142:136741:1 183142:61133:1 183142:119783:1 183142:18049:1 18049:41014:1 136511:132639:1 55409:55410:1 41014:139286:1 139286:55413:1 183142:136406:1 55347:55868:1 183142:173829:1 124965:55409:1	24
27923	136396	283392000	10	35225:55410:1 126164:200595:1 136396:126164:1 136396:87198:1 136396:35225:1 136396:85527:1 35225:136514:1 136514:136511:1 35225:55868:1	24
27925	179560	444873600	23	191654:134249:1 179560:81322:1 170433:76864:1 179560:215384:1 179560:244560:1 170433:73442:1 191654:73676:1 142911:73675:1 170433:170436:1 179560:142911:1 179560:179564:1 179560:21619:1 191654:51434:1 179560:218497:1 76864:191654:1 76864:73413:1 47497:212052:1 179560:170433:1 170433:170440:1 179560:80833:1 179560:134252:1 170433:47497:1	20
27926	44814	419472000	46	45112:45895:1 44814:44820:1 44817:44823:1 45108:45110:1 44848:44850:1 44820:36383:1 44861:44865:1 44968:44929:1 44860:45112:1 44977:44928:1 198620:44955:1 44975:197554:1 36383:44849:1 44971:45108:1 44848:198620:1 44820:44863:1 45112:44977:1 44820:44855:1 44928:181831:1 44849:44851:1 43521:43777:1 45112:44971:1 44968:197564:1 44814:43786:1 44814:44852:1 44820:44817:1 45110:44945:1 44814:45119:1 44…	35
27927	44817	429753600	81	45108:12667:1 244575:44851:1 44817:44857:1 44865:44864:1 44977:244583:1 43521:43411:1 44817:44823:1 99171:44973:1 44849:44815:1 172235:44972:1 45108:45110:1 44955:44954:1 44848:44850:1 44977:43524:1 44861:44865:1 44968:44929:1 44973:126538:1 164815:190313:1 45621:130316:1 45106:197568:1 44854:45766:1 198620:44955:1 164815:44961:1 45766:45765:1 44817:220113:1 43521:43446:1 189423:244581:1 44861:44…	287
27929	45608	458697600	27	45766:182000:1 244575:44851:1 45636:44964:1 45608:46603:1 44815:151806:1 44968:44929:1 45895:45763:1 45636:43784:1 43784:43468:1 189423:244581:1 45766:45622:1 43760:43761:1 151806:44968:1 45608:244575:1 45763:152021:1 44968:45887:1 45636:45635:1 45636:189423:1 45766:45895:1 44815:45636:1 43761:44941:1 45895:43524:1 244581:181831:1 45608:44815:1 44964:43760:1 45636:45766:1	80
27930	44860	456105600	31	44977:244583:1 44977:43524:1 44850:44961:1 44968:44929:1 44860:45112:1 197554:44935:1 198620:44955:1 44860:44948:1 45112:44977:1 44860:206988:1 44928:181831:1 45103:197563:1 44968:197564:1 43524:45103:1 45112:190313:1 45112:197554:1 43524:44928:1 45112:44968:1 44980:44967:1 45112:158307:1 197564:181982:1 44929:44957:1 43524:44945:1 44860:44850:1 44860:198620:1 44968:44951:1 44980:105676:1 44955:4…	22
27934	96496	471484800	22	96473:96455:1 96496:96473:1 96468:219609:1 96473:131934:1 131934:205658:1 96455:185191:1 96473:96454:1 187825:51311:1 55466:96468:1 96454:185204:1 96457:96547:1 55466:96457:1 51311:41878:1 41879:41880:1 96547:57650:1 96547:41879:1 57650:187825:1 51311:187824:1 96496:96517:1 96473:197697:1 96454:55466:1	9
27935	96375	606960000	15	96375:96342:1 96375:55811:1 96341:44149:1 96499:6409:1 55811:218440:1 55811:120133:1 96375:96604:1 96375:72450:1 96375:219605:1 96341:96498:1 96499:96341:1 96604:96499:1 96375:47804:1 44149:44153:1	7
27936	151076	568252800	11	244621:134443:1 151076:244621:1 244621:160641:1 151076:244620:1 151076:140650:1 151076:174522:1 210695:151074:1 151074:155936:1 210695:174523:1 151076:210695:1	2
27937	196297	621820800	17	196297:191889:1 191889:191874:1 205955:189247:1 191889:244623:1 196297:81113:1 196297:186513:1 148194:135243:1 81113:81112:1 196297:205955:1 158769:205934:1 148194:244622:1 196297:177652:1 196297:112935:1 196297:158769:1 205934:148194:1 205955:186511:1	20
27939	21272	295574400	12	21273:206198:1 176149:66245:1 131926:176149:1 140175:164706:1 21272:208685:1 21272:72666:1 21272:52413:1 52413:39252:1 66245:21273:1 21272:131926:1 21272:140175:1	12
27940	195879	517968000	12	213968:157557:1 195878:143486:1 213878:200226:1 213968:213878:1 213968:103336:1 195878:195406:1 195878:213968:1 195879:195878:1 213968:213967:1 213878:243681:1 195879:190278:1	4
27941	238115	299635200	20	238115:7702:1 238115:217850:1 238115:148739:1 188132:118543:1 238115:188132:1 238115:44366:1 238115:130393:1 118543:212118:1 148739:196017:1 238115:97942:1 238115:179026:1 238115:198612:1 238115:205603:1 148739:213822:1 238115:118546:1 238115:10399:1 205603:226002:1 238115:217095:1 238115:35842:1	105
27943	131362	373507200	19	131362:223428:1 131362:131360:1 131362:113705:1 131362:131640:1 113705:109770:1 113705:128167:1 131362:158419:1 131362:123544:1 131362:143457:1 131362:64626:1 117315:143496:1 131362:143270:1 131362:107761:1 143457:148731:1 131362:109666:1 131640:123488:1 131362:117315:1 113705:131402:1	23
27945	176465	375926400	28	144816:89442:1 176465:86239:1 144810:127733:1 176465:143041:1 130336:144829:1 89928:89931:1 90326:88490:1 176465:121276:1 176465:144874:1 176465:90326:1 176465:196048:1 176465:89928:1 144829:175476:1 176465:196049:1 176465:144812:1 176465:28012:1 240858:88951:1 127727:144810:1 176465:7946:1 196048:240858:1 176465:130336:1 240858:144816:1 144874:127727:1 144874:144880:1 144829:27891:1 144816:89441…	14
27946	144874	382579200	25	127723:121595:1 127723:121126:1 127727:127726:1 144874:240876:1 144810:144817:1 127723:175470:1 144810:121208:1 127727:91352:1 127723:144816:1 175473:27995:1 144808:27891:1 127726:127723:1 104144:175472:1 144817:127733:1 127723:144810:1 104144:127730:1 144874:127727:1 144874:144880:1 104144:144808:1 127727:27964:1 175472:144824:1 144810:175473:1 127726:104144:1 27964:129157:1	7
27948	194832	465436800	10	176577:155435:1 176580:173740:1 194832:176580:1 194832:176577:1 194832:135627:1 155435:194848:1 176577:244679:1 244679:194805:1 176577:176578:1	2
27949	143155	435196800	13	135925:143163:1 143155:52183:1 143155:52184:1 52183:30484:1 51965:51971:1 51967:143156:1 52184:51967:1 143155:135925:1 143155:182453:1 182453:51965:1 143155:244680:1 51967:51966:1	7
27951	117855	536457600	52	117855:97151:1 142587:116508:1 117855:174926:1 117855:150788:1 140036:153063:1 117855:149218:1 117855:70626:1 117855:142584:1 192005:97149:1 117855:80484:1 117855:146932:1 117860:140036:1 117855:51982:1 126976:129006:1 117855:67549:1 142584:107685:1 117855:129004:1 14892:14897:1 70626:56306:1 117855:133327:1 117855:244686:1 117855:133325:1 14897:14898:1 117855:142587:1 97151:137160:1 117855:21659…	48
27952	130039	437011200	13	29837:5666:1 130039:198529:1 130039:196846:1 130039:29837:1 5666:5667:1 130039:62588:1 130039:62590:1 130039:167348:1 29837:41984:1 5667:133061:1 5666:138340:1 5666:138344:1	3
27954	15815	583718400	16	8443:8437:1 8443:127590:1 127590:73692:1 8443:185687:1 226393:8443:1 185687:15805:1 15815:198855:1 15815:131772:1 73692:127588:1 8443:8018:1 127588:203601:1 15815:8460:1 8460:131220:1 15815:226393:1 73692:73691:1	4
27955	217090	470275200	13	224073:63494:1 217100:182087:1 217090:88215:1 217090:10432:1 217090:89663:1 81194:217100:1 217100:45250:1 217090:81194:1 217090:188186:1 217090:89630:1 45250:114061:1 217090:224073:1	20
27957	48568	478483200	17	48568:111565:1 48568:103108:1 48568:186077:1 48568:103109:1 48568:103136:1 111564:83143:1 48568:89413:1 82350:103129:1 48568:117073:1 103129:103112:1 48568:89407:1 185757:135417:1 103136:103135:1 89407:111564:1 82350:185757:1 48568:82350:1	11
27958	163229	521683200	15	161900:214475:1 163229:226063:1 176361:215126:1 194769:176361:1 163229:170347:1 163229:167281:1 194769:215127:1 66287:66276:1 194769:162590:1 163229:169409:1 163229:129655:1 215126:161900:1 163229:194769:1 215126:66287:1	9
27959	106109	550713600	19	74157:72049:1 106109:106108:1 106109:17607:1 74153:74157:1 74157:74156:1 106106:18621:1 106109:17609:1 74153:74158:1 106106:51139:1 106109:106104:1 106102:70957:1 74153:106107:1 17605:106102:1 106109:17608:1 74157:106106:1 74153:106103:1 74157:17605:1 106109:74153:1	28
27960	193499	383788800	31	126473:187929:1 126444:126437:1 205890:126476:1 126444:187941:1 193499:209353:1 31652:31651:1 86436:109975:1 193499:175216:1 175216:86436:1 126449:187955:1 126476:126449:1 187929:129101:1 118564:126444:1 193499:31337:1 175216:179122:1 126437:86554:1 193499:205890:1 86436:86562:1 87737:31652:1 86436:31633:1 209353:118564:1 31633:31634:1 175216:173585:1 126476:126473:1 87737:87734:1 193499:86462:1 …	32
27961	178232	528508800	25	178232:121221:1 144884:86474:1 162815:162705:1 178232:115789:1 178232:31642:1 178232:189571:1 87991:164987:1 178232:144884:1 121221:86496:1 115510:86480:1 121221:189650:1 178232:87991:1 189650:115510:1 178232:189574:1 178232:189573:1 121221:189890:1 178232:193685:1 193516:115713:1 189573:115958:1 86480:86830:1 87991:162815:1 178232:193516:1 115958:189897:1 189573:189570:1	22
27962	31650	525916800	11	126530:31637:1 31647:31641:1 162351:31645:1 162351:31646:1 31646:31643:1 31650:157925:1 31650:162351:1 31647:126530:1 31646:31349:1 162351:31647:1	5
27963	31653	502243200	18	162362:162347:1 165006:124445:1 157923:31349:1 22650:164994:1 31653:165008:1 164994:157923:1 164994:154350:1 31653:161252:1 31349:169353:1 164994:157925:1 154350:31640:1 165008:22650:1 165008:165006:1 157925:188691:1 164994:162362:1 165006:31577:1 188691:164883:1	28
27964	162362	616636800	33	162362:162347:1 162362:244716:1 162362:147550:1 162362:89723:1 147562:193542:1 221805:171729:1 193598:160920:1 162362:147563:1 171703:171701:1 125636:114089:1 193722:193666:1 115713:162346:1 162663:124454:1 147563:147562:1 162362:86299:1 89723:86479:1 193542:221805:1 147550:162343:1 115713:193598:1 193542:178211:1 115640:125636:1 162362:193469:1 86479:147547:1 193598:115640:1 162362:193722:1 1623…	40
27965	221753	396489600	19	85912:188245:1 221753:201913:1 188254:85911:1 188245:188258:1 85912:188248:1 201538:188257:1 188254:188251:1 85911:188260:1 188257:206141:1 188248:201538:1 188248:201605:1 188244:177638:1 221753:244717:1 188244:85912:1 221753:188244:1 221753:188254:1 188244:160710:1 188244:188246:1	14
27967	140511	489628800	15	244720:244718:1 140511:224052:1 140511:244720:1 140511:155336:1 140511:23702:1 44134:96716:1 140511:47703:1 155336:41871:1 140511:163761:1 244721:244719:1 140511:244721:1 140511:44134:1 140511:242784:1 242784:83146:1	2
27968	144282	484185600	18	144282:87647:1 88524:144171:1 88524:144160:1 144487:88519:1 144282:173308:1 144486:144487:1 144282:90310:1 88524:89435:1 88524:138043:1 144281:144486:1 138043:89147:1 144486:111559:1 138043:138006:1 144282:88524:1 88524:89454:1 88524:89308:1 144282:144281:1	10
27969	142165	498700800	12	244737:244736:1 244737:244724:1 142165:244734:1 244734:239688:1 244734:244737:1 142165:244723:1 142165:244738:1 244738:244735:1 244734:244739:1 239688:244733:1 244724:244732:1	14
27971	134928	473385600	20	192446:166920:1 174928:192446:1 134928:71014:1 134928:10462:1 192446:192441:1 108605:131572:1 123362:133790:1 133790:123490:1 134928:113725:1 134928:166922:1 174908:120958:1 134928:134653:1 134928:113720:1 120958:123362:1 166922:174928:1 123362:108605:1 134928:113726:1 166920:174908:1 174908:166923:1	11
27972	38674	607392000	28	38674:205155:1 205155:38611:1 38674:181680:1 38674:55536:1 38674:189056:1 38611:244756:1 205155:244757:1 38674:47393:1 38674:154425:1 155004:189151:1 55521:231551:1 41862:55397:1 38648:38646:1 189151:37401:1 38674:41862:1 38674:38648:1 155004:113351:1 119503:38607:1 38674:220927:1 38674:55485:1 155004:55521:1 38674:189159:1 38674:41870:1 38646:155004:1 41862:127259:1 41870:17079:1 38646:119503:1	88
27973	195703	263433600	17	113264:212523:1 195703:53326:1 195703:146193:1 163746:244770:1 53315:90569:1 195703:125401:1 195703:244768:1 195703:53315:1 195703:2430:1 195703:27974:1 244770:163743:1 27974:113264:1 195703:53311:1 195703:244769:1 244768:163746:1 163746:182281:1	2
27974	7793	542764800	13	234764:40339:1 7793:234764:1 7793:173191:1 205218:197277:1 48068:197278:1 7793:23663:1 234764:48068:1 7793:198071:1 7793:191651:1 198071:203958:1 48068:72437:1 40339:205218:1	10
1	2	-504921600	67	51:22:1 34:3:1 22:26:1 2:61:1 2:68:1 34:44:1 62:72:1 48:33:1 2:92:1 44:45:1 25:87:1 67:32:1 72:29:1 60:28:1 38:21:1 46:156:1 33:5:1 59:30:1 2:67:1 2:70:1 2:52:1 89:155:1 61:64:1 2:154:1 65:37:1 2:55:1 71:59:1 43:36:1 2:51:1 2:69:1 34:24:1 2:6:1 42:41:1 2:62:1 43:54:1 32:25:1 32:40:1 59:66:1 2:47:1 30:39:1 2:58:1 30:38:1 2:94:1 89:153:1 54:157:1 70:88:1 65:46:1 29:34:1 2:95:1 2:49:1 65:31:1 54:89:…	93
2	162	56332800	12	162:170:1 172:165:1 162:172:1 162:173:1 162:167:1 182:181:1 162:168:1 172:171:1 167:182:1 162:166:1 162:169:1	17
3	182	161654400	11	182:213:1 209:207:1 209:212:1 182:209:1 182:181:1 182:199:1 207:206:1 182:211:1 212:210:1 182:208:1	12
4	220	-14688000	20	221:223:1 172:165:1 220:237:1 220:234:1 162:172:1 225:173:1 162:167:1 220:233:1 220:235:1 222:170:1 220:221:1 172:171:1 220:224:1 220:228:1 224:225:1 221:236:1 220:222:1 220:162:1 162:169:1	21
7	310	-1238716800	11	310:368:1 362:288:1 310:363:1 310:364:1 310:365:1 364:366:1 364:361:1 361:328:1 310:362:1 310:367:1	9
8	319	-1322784000	11	319:398:1 319:289:1 401:310:1 398:397:1 403:294:1 319:399:1 319:401:1 319:403:1 402:400:1 403:402:1	4
9	426	233798400	12	426:429:1 426:437:1 427:433:1 434:431:1 434:436:1 426:427:1 426:432:1 434:430:1 427:434:1 426:438:1 426:435:1	4
10	442	-1470182400	12	335:449:1 442:443:1 449:341:1 442:309:1 335:319:1 442:448:1 442:451:1 335:444:1 335:313:1 309:335:1 442:450:1	14
11	468	-1309737600	10	468:476:1 471:474:1 468:469:1 468:472:1 471:473:1 472:471:1 468:477:1 468:475:1 468:289:1	1
13	512	-1475452800	10	308:331:1 512:522:1 522:523:1 512:309:1 512:406:1 331:519:1 512:524:1 512:308:1 512:520:1	13
15	542	-1191369600	15	542:558:1 542:556:1 542:550:1 542:555:1 542:562:1 542:551:1 542:554:1 542:549:1 542:557:1 555:539:1 550:561:1 557:560:1 542:552:1 554:548:1	2
17	289	-1254528000	30	289:392:1 601:342:1 289:310:1 289:582:1 289:285:1 289:581:1 289:374:1 289:600:1 289:603:1 310:361:1 289:602:1 289:343:1 599:595:1 289:352:1 289:597:1 375:599:1 289:580:1 582:583:1 289:607:1 606:598:1 289:605:1 289:606:1 289:375:1 289:604:1 289:601:1 362:288:1 581:363:1 604:585:1 310:362:1	22
18	609	471916800	22	609:650:1 639:652:1 609:656:1 646:640:1 609:643:1 609:651:1 609:639:1 609:645:1 612:641:1 612:646:1 609:653:1 609:644:1 612:638:1 638:637:1 650:647:1 609:649:1 609:612:1 609:648:1 656:613:1 609:642:1 643:636:1	9
25	335	-1414972800	15	335:449:1 340:338:1 449:341:1 335:319:1 341:800:1 319:402:1 335:444:1 340:387:1 335:313:1 335:340:1 335:307:1 335:801:1 340:798:1 335:796:1	11
26	802	-1388534400	13	802:800:1 802:801:1 802:810:1 802:812:1 795:735:1 802:806:1 810:814:1 802:729:1 807:289:1 289:310:1 802:807:1 802:795:1	10
27	293	-1190160000	12	816:824:1 293:819:1 293:820:1 816:821:1 815:818:1 293:822:1 293:816:1 293:815:1 293:282:1 816:823:1 823:817:1	4
28	841	-1396483200	13	841:851:1 857:853:1 841:859:1 841:858:1 841:856:1 841:842:1 376:854:1 853:855:1 859:857:1 859:850:1 842:852:1 857:376:1	10
29	578	-1057276800	11	866:864:1 578:861:1 578:836:1 578:867:1 865:860:1 865:346:1 578:863:1 864:865:1 836:866:1 578:593:1	2
31	879	-165369600	27	879:896:1 879:880:1 900:898:1 884:907:1 895:890:1 880:897:1 891:885:1 879:899:1 897:894:1 879:889:1 879:903:1 893:891:1 890:892:1 891:908:1 908:884:1 880:895:1 880:888:1 895:886:1 879:904:1 904:902:1 879:901:1 884:882:1 879:887:1 879:900:1 886:883:1 903:893:1	23
32	929	121910400	17	934:931:1 935:932:1 929:942:1 944:943:1 932:933:1 929:945:1 929:934:1 934:944:1 931:938:1 929:941:1 933:946:1 945:940:1 941:930:1 946:936:1 945:939:1 934:935:1	2
33	344	-654912000	10	344:973:1 987:983:1 344:985:1 344:984:1 344:717:1 344:979:1 344:715:1 344:986:1 344:987:1	31
35	736	-1393804800	11	319:289:1 736:735:1 1030:295:1 735:319:1 1027:1026:1 736:1030:1 319:399:1 1030:1027:1 736:1029:1 736:313:1	5
36	735	-1351900800	11	319:398:1 735:319:1 397:1028:1 1028:1031:1 398:397:1 319:402:1 735:733:1 319:399:1 400:310:1 402:400:1	2
38	1055	-1391212800	14	1063:1069:1 1059:1061:1 1059:1067:1 1057:1070:1 1059:1056:1 1056:1066:1 1055:302:1 302:1068:1 1056:1057:1 1058:1060:1 1067:1058:1 1055:1059:1 1055:1063:1	3
39	1080	-582768000	42	1110:1108:1 1107:1086:1 1134:1102:1 1087:1088:1 1132:1117:1 1100:1087:1 1080:1126:1 1080:1120:1 1080:1124:1 1127:1133:1 1080:1109:1 1087:1099:1 1127:1125:1 1080:1101:1 1131:1105:1 1080:1104:1 1130:1100:1 1080:1132:1 1080:1127:1 1080:1123:1 1123:1110:1 1080:1097:1 1134:1114:1 1134:1113:1 1104:1098:1 1106:1122:1 1130:1121:1 1080:1129:1 1080:1119:1 1134:1106:1 1134:1107:1 1080:1118:1 1080:1131:1 108…	61
41	543	-1211241600	13	1240:555:1 1245:542:1 1243:1244:1 543:1238:1 539:1241:1 543:1245:1 1244:1239:1 555:576:1 555:539:1 1240:1243:1 1240:1242:1 543:1240:1	0
43	1280	-1404432000	14	1287:1070:1 1280:1055:1 1287:289:1 1059:1056:1 1280:1286:1 1055:1069:1 1280:1281:1 1280:1288:1 1056:1057:1 1280:1287:1 1288:1282:1 1055:1059:1 1287:855:1	5
45	1295	-1428019200	12	1295:411:1 1295:1280:1 1060:1309:1 1060:1310:1 1059:1056:1 1295:1313:1 1056:1314:1 1295:317:1 1280:1059:1 1056:1060:1 1295:1312:1	10
46	1056	-1341360000	11	1057:1314:1 1341:1066:1 1070:1064:1 1314:1341:1 1056:1340:1 1341:1070:1 1341:289:1 1056:1057:1 1056:1339:1 1056:1060:1	2
47	1342	-1219190400	19	1342:1343:1 1358:1352:1 1353:817:1 1353:819:1 1342:1356:1 1358:1351:1 1342:1348:1 1351:1355:1 1355:1346:1 1342:282:1 1351:1347:1 1342:1357:1 1356:1358:1 1352:1353:1 1346:287:1 1356:1354:1 1342:1349:1 1358:1350:1	3
48	1346	-1088899200	11	1374:1372:1 1371:1373:1 1371:1370:1 1346:1367:1 621:1369:1 1372:621:1 1346:1374:1 1374:1371:1 1346:287:1 1346:1344:1	9
49	750	-1336003200	18	1395:1394:1 1387:1395:1 1381:1384:1 750:1392:1 750:1387:1 1394:1393:1 750:1385:1 750:1383:1 1392:1377:1 1376:1386:1 750:1388:1 750:1391:1 1389:1376:1 1393:1389:1 1381:1382:1 1394:1390:1 1386:1381:1	4
55	1502	-1033603200	69	1682:1690:1 1684:1700:1 1502:1730:1 1732:1522:1 1502:1550:1 1674:1671:1 1502:1719:1 1502:1713:1 1502:1718:1 1502:1717:1 1731:1725:1 1502:1720:1 1502:1545:1 1692:1685:1 1725:1691:1 1502:1684:1 1502:1524:1 1708:1678:1 1712:1714:1 1686:1699:1 1502:1546:1 1502:1728:1 1725:1721:1 1524:1731:1 1502:1716:1 1502:1525:1 1724:1682:1 1502:1677:1 1727:1672:1 1732:1726:1 1679:1674:1 1711:1673:1 1724:1683:1 172…	154
56	1503	-1025740800	90	1503:1950:1 1503:1766:1 1503:1962:1 1903:1916:1 1503:1915:1 1916:1921:1 1503:1932:1 1902:1783:1 1503:1525:1 1768:1933:1 1503:274:1 1503:1942:1 1503:1958:1 1524:1731:1 1503:1522:1 1783:1745:1 1503:1763:1 1503:1940:1 1708:1952:1 1503:626:1 1525:1769:1 1926:1949:1 1503:1930:1 1503:1918:1 1761:1923:1 1503:1904:1 1503:1939:1 1958:1708:1 1503:1524:1 1768:1929:1 1904:1781:1 1725:1910:1 1725:1691:1 1716:…	167
57	1064	-1215129600	17	1974:1976:1 1978:1967:1 1064:1979:1 1975:342:1 1064:1973:1 1064:1982:1 1981:1974:1 1064:1983:1 1983:1975:1 342:1972:1 1064:1980:1 1064:1306:1 1064:1311:1 1974:1978:1 1976:1977:1 1064:1981:1	10
59	2061	-1187568000	16	2061:1351:1 2036:2070:1 2068:2067:1 2036:2075:1 2067:2071:1 2036:2062:1 2070:2063:1 2063:1346:1 2061:2065:1 2069:2073:1 2036:2068:1 2061:2069:1 2061:2036:1 1346:287:1 2061:2066:1	3
62	2114	-1412294400	22	2114:2120:1 1063:1069:1 1287:1314:1 1056:1057:1 2114:411:1 1288:1282:1 1341:1066:1 1280:1055:1 2114:1496:1 2114:2121:1 1059:1056:1 1341:1070:1 1280:1288:1 2114:1280:1 1055:1059:1 2114:2122:1 1280:1287:1 1280:1286:1 1314:1341:1 1059:2119:1 1055:1063:1	11
65	1311	-1198022400	12	2180:1307:1 1311:2180:1 1311:845:1 1311:2116:1 1311:2179:1 1311:2031:1 2174:2177:1 2180:1967:1 1311:342:1 1311:2178:1 1311:2174:1	9
67	2209	-1219190400	13	2215:2211:1 2217:2212:1 2211:2218:1 607:2217:1 2225:2213:1 2211:2219:1 607:2220:1 2210:607:1 2209:2210:1 607:2215:1 2209:2221:1 2211:2225:1	6
68	2215	-1183507200	10	2229:2233:1 2230:2229:1 2218:2231:1 2215:2211:1 2215:2227:1 2211:2218:1 2215:2228:1 2229:2234:1 2218:2230:1	4
70	2246	-741744000	14	2269:2265:1 2251:2263:1 2268:2270:1 2246:2248:1 2261:2264:1 2246:2267:1 2246:2269:1 2270:2266:1 2246:2268:1 2246:2251:1 2246:2261:1 2267:2262:1 2261:2250:1	12
73	1015	-1472860800	15	2314:2315:1 1015:2317:1 1021:545:1 2318:701:1 2314:2313:1 1015:2319:1 1015:2314:1 1015:2303:1 1015:2318:1 1015:2312:1 2319:1022:1 2314:2304:1 2313:1021:1 2319:2316:1	12
75	2337	-615513600	11	2337:2341:1 2337:2348:1 2344:2342:1 2337:2345:1 2337:2350:1 2337:2344:1 2337:2347:1 2337:2349:1 2342:2343:1 2350:2346:1	7
77	328	-1096761600	11	328:394:1 328:2379:1 328:730:1 328:350:1 328:533:1 533:528:1 731:2374:1 350:531:1 730:2377:1 730:731:1	7
78	2040	-1183507200	20	2040:2386:1 2041:2065:1 2068:2067:1 2040:1023:1 2401:2407:1 2040:2391:1 2040:2041:1 2401:2036:1 2400:2062:1 2040:2400:1 2040:1051:1 2386:2401:1 2036:2068:1 2401:2405:1 1346:1374:1 2067:1346:1 2067:2403:1 2400:2408:1 2036:2070:1	5
79	2392	-1232236800	10	2036:2411:1 2392:2412:1 2392:2413:1 2413:2410:1 2411:2070:1 2380:2036:1 2380:2386:1 2392:2409:1 2392:2380:1	4
80	2394	-1248048000	13	2415:2040:1 2040:2386:1 2394:2415:1 2380:2382:1 2040:2391:1 2394:2392:1 2040:2036:1 2036:2062:1 2382:2416:1 2394:2414:1 2392:2380:1 2394:1348:1	1
81	2396	-1307059200	14	2396:2422:1 2396:2035:1 2422:2061:1 2394:2392:1 2414:2416:1 2421:2415:1 2394:2414:1 2380:2386:1 2422:2394:1 2392:2380:1 2396:2418:1 2422:2421:1 2396:2393:1	9
86	350	-1073001600	17	350:2495:1 445:2377:1 350:279:1 350:334:1 334:528:1 534:445:1 531:2493:1 731:2496:1 2499:2491:1 534:2500:1 2491:2490:1 2496:2499:1 350:531:1 334:731:1 350:2492:1 350:534:1	8
88	2526	-281318400	23	2526:2547:1 2526:2534:1 2526:2556:1 2548:2549:1 2532:2539:1 2526:2552:1 2555:2548:1 2526:2550:1 2556:2540:1 2555:2554:1 2555:2551:1 2552:2544:1 2552:2543:1 2526:2555:1 2526:2553:1 2542:2538:1 2554:2532:1 2544:2541:1 2538:2537:1 2548:2545:1 2546:2542:1 2545:2546:1	15
89	2063	-1108598400	13	2573:2417:1 2063:2574:1 2063:2576:1 2565:621:1 2063:2572:1 2063:2567:1 2576:2573:1 2574:2575:1 2063:1346:1 2063:2384:1 621:1369:1 2572:2565:1	10
91	2599	70934400	10	2602:2610:1 2599:2601:1 2599:1042:1 2599:2606:1 2599:2602:1 2604:2608:1 2599:2609:1 2599:2605:1 2599:2604:1	3
92	607	-1192838400	12	2230:2229:1 2218:2231:1 2215:2211:1 2217:2212:1 2641:2218:1 607:2217:1 607:2644:1 2218:2230:1 607:2215:1 2644:2641:1 607:2220:1	5
94	2665	-695779200	11	2665:2677:1 2678:2263:1 2665:2649:1 2657:2518:1 2649:2657:1 2665:2675:1 2665:2678:1 2657:2654:1 2649:2658:1 2665:2175:1	36
97	2728	-1491177600	11	2728:2194:1 2728:2729:1 335:341:1 2728:802:1 2728:451:1 335:313:1 2728:448:1 309:335:1 2728:309:1 2728:450:1	7
98	764	-1420070400	13	738:744:1 764:857:1 747:745:1 749:2733:1 744:741:1 747:765:1 747:2732:1 764:749:1 738:332:1 741:739:1 764:738:1 738:747:1	6
99	2324	-1215129600	16	2308:539:1 1245:542:1 2324:2746:1 2323:2745:1 1243:1244:1 2746:1240:1 560:2323:1 1244:1239:1 1240:1243:1 1244:560:1 2324:2744:1 2324:2742:1 1245:2308:1 1240:576:1 2746:1245:1	2
100	2322	-1219190400	27	2745:548:1 2323:2745:1 551:2742:1 560:2323:1 555:576:1 1244:1239:1 1240:2747:1 1244:560:1 2322:543:1 1240:1242:1 1243:1244:1 1240:1243:1 2745:551:1 2311:2746:1 2746:1245:1 2322:2311:1 2311:2320:1 2322:2750:1 2311:2748:1 551:2749:1 2745:1241:1 1245:2308:1 1240:555:1 1245:542:1 2748:2744:1 2746:1240:1	4
101	2326	-1219190400	21	1240:555:1 1245:542:1 2745:2749:1 2311:2744:1 2323:2745:1 2746:1240:1 1243:1244:1 560:2323:1 2311:2320:1 555:576:1 1244:1239:1 1240:2747:1 2326:2311:1 1245:2308:1 1240:1243:1 1244:560:1 2326:543:1 2311:2746:1 1240:1242:1 2746:1245:1	5
103	2772	-1092960000	10	2778:2781:1 2778:2774:1 2783:2778:1 2772:2782:1 2782:2773:1 2773:2777:1 2781:1230:1 2772:2783:1 2778:2775:1	5
104	2796	-1485907200	10	2796:841:1 2798:1055:1 2796:2798:1 2796:2799:1 2796:872:1 2798:1077:1 2796:737:1 2798:1496:1 2796:2119:1	5
105	2263	-611625600	13	2263:2820:1 2816:2818:1 2819:2811:1 2816:2814:1 2815:2819:1 2819:2813:1 2263:2821:1 2263:2810:1 2818:2815:1 2263:2816:1 2818:2817:1 2819:2812:1	38
108	2887	-1443830400	10	2887:2891:1 2887:2893:1 841:859:1 2892:2894:1 2892:841:1 2887:1313:1 2887:2892:1 859:857:1 2887:1281:1	10
109	2471	-1322784000	10	2208:289:1 2471:1420:1 289:604:1 2471:2927:1 2926:370:1 2927:2925:1 604:585:1 2471:2208:1 2208:2926:1	1
110	2928	388022400	17	2928:2929:1 2939:2955:1 2928:2939:1 2928:2961:1 2941:2934:1 2928:2938:1 2939:2953:1 2928:2952:1 2928:2940:1 2928:2941:1 2928:2930:1 2928:2935:1 2928:2937:1 2928:2960:1 2938:2936:1 2928:2954:1	18
111	2934	432432000	19	2934:3028:1 3029:3031:1 2934:3048:1 3029:3026:1 2955:3032:1 3027:2959:1 2934:3034:1 2934:3029:1 2955:3030:1 3029:3027:1 2955:3047:1 2955:2951:1 2934:3046:1 2934:2953:1 3047:3024:1 2934:2955:1 2934:2994:1 2934:3033:1	56
113	2949	629683200	26	3089:3086:1 3093:3075:1 3089:3085:1 2949:2948:1 2949:3095:1 3093:3081:1 3082:3077:1 3010:3076:1 3010:3078:1 2949:3088:1 3094:3079:1 3074:3072:1 3089:3083:1 3095:3093:1 3085:3073:1 3012:3084:1 2949:3012:1 2949:3011:1 2949:3089:1 3080:3074:1 2949:3087:1 3010:3080:1 3012:3094:1 3094:3082:1 3086:3010:1	10
114	3099	619142400	12	3108:3107:1 2948:2946:1 3099:3088:1 3099:3108:1 3099:3109:1 3109:3106:1 3106:3103:1 3099:2948:1 3099:3105:1 3106:3104:1 3099:3102:1	7
115	3025	592876800	16	3025:3016:1 2948:2946:1 2946:3122:1 2946:3121:1 3025:3018:1 3016:2942:1 3018:3124:1 2949:3079:1 3014:3128:1 2949:2948:1 3018:2949:1 3018:3014:1 3025:3099:1 2948:3123:1 2942:3129:1	27
116	2959	588816000	22	3140:3134:1 2959:3138:1 2959:3143:1 3140:3005:1 3144:3142:1 3144:3109:1 3043:2942:1 2959:3144:1 3144:3016:1 2959:3139:1 3044:3141:1 2959:3137:1 2942:3129:1 3043:3042:1 3129:3136:1 3044:3041:1 3144:3044:1 2959:3043:1 3041:3121:1 3041:3135:1 3129:3140:1	7
119	3031	545443200	12	3108:3107:1 3031:3162:1 3099:3108:1 3099:3109:1 3160:3158:1 3109:3106:1 3031:3161:1 3031:3094:1 3162:3160:1 3162:3159:1 3160:3099:1	5
120	2311	-1215129600	11	1240:555:1 1245:542:1 1240:1239:1 2746:1240:1 2748:2744:1 2311:2320:1 2311:2748:1 1245:2308:1 2311:2746:1 2746:1245:1	3
121	2312	-1362268800	10	3186:604:1 2312:254:1 2312:858:1 3184:3185:1 3186:848:1 2312:853:1 3186:3184:1 2312:1007:1 2312:3186:1	10
122	2314	-1414972800	13	3194:1021:1 2314:2315:1 3195:3194:1 2314:2313:1 545:3193:1 3194:3188:1 3188:545:1 2314:3197:1 2304:3195:1 1021:2740:1 2314:878:1 2314:2304:1	13
123	361	-1124496000	11	361:396:1 350:334:1 328:730:1 328:350:1 731:2496:1 730:528:1 361:328:1 361:727:1 730:731:1 361:3216:1	6
124	338	-1278201600	10	336:368:1 338:400:1 338:814:1 338:336:1 289:310:1 338:3217:1 338:289:1 338:393:1 310:362:1	7
125	3219	-1417392000	12	3219:768:1 3219:1282:1 3219:1071:1 3220:1079:1 768:772:1 3219:3222:1 3219:3220:1 1078:1077:1 1079:1072:1 1071:1074:1 1079:1078:1	6
126	3225	-1073001600	16	3226:3228:1 3226:3242:1 3225:3244:1 3248:3243:1 3243:3240:1 3246:3241:1 3225:3249:1 3249:3247:1 3245:3238:1 3242:3246:1 3225:3248:1 3225:825:1 3246:3237:1 3225:3226:1 3225:3245:1	13
127	136	-285465600	10	136:142:1 129:3258:1 3258:3253:1 136:3257:1 3258:3256:1 3256:3254:1 3258:110:1 136:3252:1 3257:129:1	7
128	2226	-986256000	18	2226:3291:1 3294:3312:1 2226:3320:1 3319:3322:1 2226:3319:1 3319:3323:1 2226:3294:1 2226:3293:1 2226:1781:1 3322:3316:1 2226:3311:1 3316:3318:1 2226:3292:1 3294:3309:1 2226:3321:1 2226:3313:1 2226:3310:1	25
129	2733	-1328140800	17	2733:3371:1 2733:3368:1 2733:1324:1 2733:577:1 3372:3367:1 2736:2732:1 2733:303:1 2732:2735:1 2733:3363:1 2733:765:1 765:2736:1 2733:3364:1 3370:3372:1 1324:301:1 2732:3370:1 1324:289:1	6
130	3373	-1286064000	11	3377:3374:1 3378:3379:1 3380:3382:1 3380:3377:1 3378:3375:1 3382:3378:1 3381:3380:1 3373:3381:1 3378:3376:1 3380:3383:1	0
136	3199	-1304380800	13	3447:3449:1 3448:3447:1 3199:2392:1 3448:577:1 2392:2386:1 3199:254:1 3198:3191:1 3199:878:1 3191:2412:1 3199:3448:1 3191:3187:1 3448:3198:1	0
138	3460	-1354320000	14	3460:3470:1 3460:3457:1 3468:3476:1 3460:2237:1 3472:3473:1 3460:3477:1 3460:3468:1 3479:3453:1 3460:2245:1 3460:3474:1 3468:3479:1 3460:3472:1 3460:3469:1	4
140	3503	-331516800	10	3503:3524:1 3503:3525:1 3503:3519:1 3523:3522:1 3503:3523:1 3503:3521:1 3503:3526:1 3503:3528:1 3503:3520:1	27
142	2555	-231465600	25	3557:3554:1 2545:3561:1 2548:2549:1 2546:3560:1 2555:2548:1 2555:3562:1 3557:3565:1 2542:3557:1 2555:3546:1 3563:2542:1 2555:2554:1 2555:2551:1 2545:3556:1 3557:3558:1 2542:2538:1 2554:2532:1 2554:3564:1 2538:3555:1 2555:3559:1 2538:2537:1 2545:3563:1 2548:2545:1 2545:2546:1 3557:3551:1	24
143	3589	-307756800	10	3603:3595:1 3603:3602:1 3589:3591:1 3589:3590:1 3589:3594:1 3589:3596:1 3589:3592:1 3589:3603:1 3589:3593:1	11
144	2703	-1245456000	11	2703:3610:1 3612:2704:1 2703:3611:1 2704:1491:1 2703:3613:1 2705:2695:1 2703:2700:1 2704:2705:1 2703:3612:1 2703:585:1	1
145	3586	-1304380800	12	3614:3624:1 3626:585:1 3624:3622:1 3586:3626:1 3586:3629:1 3627:3614:1 3627:3625:1 3586:3628:1 3624:3623:1 3586:3627:1 3586:3582:1	7
146	3587	-1317600000	13	3587:3630:1 3634:772:1 3587:3586:1 3633:3636:1 3587:3637:1 3587:3632:1 3635:3584:1 3637:3634:1 3587:3635:1 3587:3633:1 3587:3631:1 3587:1060:1	1
147	3650	-1428019200	14	3650:3446:1 3666:3661:1 3650:3653:1 3650:3668:1 3650:768:1 3650:3651:1 3663:3666:1 3659:3667:1 3665:3659:1 3652:3656:1 3666:3652:1 3650:3663:1 3650:3665:1	8
148	582	-1237507200	14	846:843:1 582:3688:1 3184:2876:1 582:3689:1 582:3690:1 582:583:1 3184:1311:1 582:846:1 3688:2031:1 582:3184:1 3688:847:1 3690:3685:1 3690:342:1	12
149	3691	-126230400	14	3692:3725:1 3691:3739:1 3691:3704:1 3691:3692:1 3692:3698:1 3691:3703:1 3691:3702:1 3691:3726:1 3691:3693:1 3691:3699:1 3691:3701:1 3693:3728:1 3692:3700:1	40
150	853	-1261094400	20	853:1308:1 853:289:1 582:583:1 3184:3744:1 3747:585:1 853:3748:1 853:3749:1 289:602:1 853:3747:1 3749:1064:1 289:582:1 853:855:1 855:3750:1 582:3184:1 3750:1065:1 1065:1983:1 3744:342:1 3184:847:1 1064:1981:1	5
151	855	-1250726400	13	1978:1967:1 1975:342:1 1065:1311:1 1983:1975:1 1065:1983:1 3750:1065:1 855:3750:1 855:3434:1 1064:1974:1 3750:1064:1 1974:1978:1 855:1285:1	9
152	859	-1375488000	18	859:3354:1 3357:3755:1 853:289:1 857:853:1 1063:1070:1 1063:1069:1 859:1063:1 859:3756:1 857:854:1 332:3357:1 853:855:1 289:582:1 859:857:1 582:3184:1 859:850:1 859:2312:1 859:332:1	8
153	2589	-1073001600	14	2589:2865:1 2589:3821:1 3826:3812:1 2865:3815:1 3820:2578:1 3826:3816:1 2588:2587:1 2589:2588:1 3816:3820:1 2589:3827:1 2589:3826:1 2589:3825:1 3820:3811:1	12
154	3765	-72489600	13	3765:3830:1 3765:3847:1 3765:3841:1 3765:3775:1 3765:464:1 3765:3828:1 3765:3838:1 3765:3833:1 3831:3853:1 3765:3836:1 3765:3831:1 3765:3848:1	23
155	2422	-1261094400	12	2036:2070:1 2382:2061:1 2394:2392:1 2382:2416:1 2416:1014:1 2394:2414:1 2422:2394:1 2421:2382:1 2422:2421:1 2422:3447:1 2061:2036:1	2
156	3949	433814400	12	3952:3964:1 3949:3953:1 3949:3952:1 3972:3966:1 3967:3968:1 3954:3951:1 3951:3972:1 3949:3971:1 3949:3967:1 3949:3954:1 3949:3950:1	12
158	4003	-299894400	10	4004:4008:1 4008:4005:1 4010:4006:1 3993:3985:1 4003:4011:1 4003:2837:1 3993:4010:1 4008:3993:1 4003:4004:1	7
159	4036	119491200	18	4053:4040:1 4036:4057:1 4036:4047:1 4036:4046:1 4036:4049:1 4036:4050:1 4053:4044:1 4036:4048:1 4058:4053:1 4036:4055:1 4036:4058:1 4053:4045:1 4036:4052:1 4055:4051:1 4036:4056:1 4036:4037:1 4036:4054:1	14
160	4083	39312000	23	4083:4110:1 4083:4144:1 4109:4131:1 4091:4108:1 4093:4092:1 4107:4091:1 4083:4143:1 4093:4095:1 4083:4105:1 4083:4106:1 4091:4127:1 4083:4098:1 4096:4093:1 4083:4096:1 4083:4132:1 4091:4109:1 4083:4124:1 4083:4107:1 4110:4084:1 4093:4125:1 4083:4094:1 4127:4126:1	42
162	3651	-1317600000	11	778:3900:1 3651:777:1 3651:4198:1 3651:3444:1 781:778:1 3651:781:1 778:770:1 777:4197:1 778:3899:1 778:773:1	9
163	1060	-1307059200	12	1060:3469:1 1060:4225:1 1060:1309:1 1060:3634:1 1060:4229:1 1060:1310:1 1060:4221:1 3469:4227:1 1060:4228:1 4221:4223:1 3469:4226:1	4
164	1314	-1315008000	11	1341:1066:1 1070:1064:1 1314:1341:1 1314:4230:1 1341:1070:1 1314:4231:1 1064:1306:1 1314:600:1 1341:1310:1 1341:1281:1	1
165	1059	-1375488000	12	1059:1061:1 1059:1067:1 4231:1070:1 1059:1056:1 1059:2119:1 1059:4231:1 1056:1057:1 1067:4232:1 4231:1309:1 1056:1060:1 1067:4233:1	1
166	337	-1066608000	10	445:2377:1 4234:3459:1 534:445:1 337:4234:1 2377:3214:1 337:334:1 2377:2490:1 337:537:1 337:534:1	6
169	4284	-1351900800	13	4284:4288:1 4284:772:1 4291:4289:1 4291:3477:1 4284:4286:1 4284:4291:1 4291:779:1 4284:4287:1 3477:4290:1 4284:3222:1 3477:1060:1 4286:4285:1	0
170	2732	-1272844800	10	3367:4302:1 3372:3367:1 2732:2735:1 2732:767:1 2732:3369:1 3367:4304:1 3367:876:1 3370:3372:1 2732:3370:1	2
173	4318	-1417392000	10	4321:4323:1 4318:4322:1 4318:4320:1 4321:2465:1 2465:3440:1 2465:3437:1 3439:4319:1 4318:4321:1 3440:3439:1	2
175	4326	549504000	29	4372:4351:1 4373:4353:1 4326:4374:1 4326:4372:1 4358:4352:1 4376:4333:1 4374:4373:1 4365:4346:1 4373:4347:1 4326:4376:1 4373:4370:1 4373:4350:1 4326:4377:1 4333:4360:1 4326:4368:1 4368:4375:1 4375:4361:1 4333:4366:1 4375:4363:1 4326:4362:1 4373:4371:1 4368:4358:1 4366:4359:1 4362:4364:1 4326:4369:1 4366:4367:1 4366:4365:1 4326:4379:1	28
176	4383	531187200	42	4383:4448:1 4439:4429:1 4366:4438:1 4432:4445:1 4433:4444:1 4383:4447:1 4376:4333:1 4374:4373:1 4448:4428:1 4437:4371:1 4375:4366:1 4432:4372:1 4375:4435:1 4435:4430:1 4375:4441:1 4444:4443:1 4447:4439:1 4368:4432:1 4447:4446:1 4383:4440:1 4373:4370:1 4373:4350:1 4383:4433:1 4446:4436:1 4432:4374:1 4326:4368:1 4375:4361:1 4375:4363:1 4373:4437:1 4368:4358:1 4383:4442:1 4366:4359:1 4433:4434:1 444…	72
180	798	-1320278400	13	339:4480:1 362:288:1 339:289:1 798:4482:1 4480:4481:1 289:310:1 4480:515:1 798:2874:1 798:339:1 798:2185:1 310:362:1 310:367:1	4
181	2122	-1375488000	10	1323:1324:1 2122:4498:1 3439:377:1 289:310:1 388:289:1 2122:3439:1 2122:388:1 2122:1323:1 1323:1315:1	2
182	4500	-1367539200	13	4500:4503:1 779:4502:1 4291:3477:1 4500:4501:1 4284:4286:1 4284:4291:1 4291:4505:1 4291:779:1 4500:1312:1 4500:3634:1 4500:4284:1 4284:3222:1	2
183	4458	-1367539200	12	4458:2238:1 3224:4512:1 4511:4509:1 4507:4229:1 4458:2245:1 4507:1340:1 4507:4508:1 4458:4510:1 4507:4511:1 4458:4507:1 4458:3224:1	2
184	1356	-1200700800	10	1358:1355:1 1356:4525:1 1355:1346:1 1356:819:1 1356:1358:1 1356:1354:1 1356:1345:1 1346:287:1 1358:817:1	4
185	2527	55123200	11	2527:4552:1 2527:4549:1 2527:4561:1 2527:4548:1 2527:4546:1 2527:4553:1 2527:3567:1 2527:4551:1 2527:4556:1 2527:2560:1	15
186	3697	47174400	44	4605:4686:1 4742:4666:1 3697:4573:1 4743:3713:1 4608:4670:1 3717:3694:1 4598:4672:1 3717:3733:1 3697:4600:1 4635:4602:1 3697:4682:1 3697:4580:1 3697:4742:1 4609:4596:1 4603:4743:1 3697:4597:1 4609:4604:1 4603:4660:1 3697:4609:1 3697:4605:1 3697:4570:1 3697:4598:1 3697:4577:1 4675:4576:1 3697:4575:1 3697:3724:1 3697:4673:1 4597:4676:1 4635:3717:1 3697:4608:1 3697:4599:1 3697:4569:1 3697:4585:1 369…	157
187	4544	-1250726400	11	4544:1506:1 4544:4765:1 4544:4762:1 4766:3690:1 4544:839:1 4544:3356:1 4544:4766:1 3690:3685:1 4544:2876:1 3690:342:1	7
188	3556	-113011200	10	4772:4771:1 4773:4774:1 4773:2535:1 3556:4769:1 4771:4781:1 3556:4773:1 3556:4782:1 4773:4772:1 4774:4770:1	16
189	4786	-149644800	21	2533:4791:1 4786:2536:1 2691:4797:1 4800:4795:1 4800:4798:1 3556:2535:1 4787:4801:1 4786:2691:1 4786:4788:1 4786:4796:1 4786:4787:1 4795:4792:1 2536:2529:1 4798:4794:1 4786:2533:1 2536:4793:1 4787:3556:1 4786:4799:1 4786:4800:1 4786:4790:1	27
191	2552	-210556800	31	2536:4833:1 4826:4832:1 4837:4834:1 4843:4836:1 4826:4838:1 4786:3556:1 4786:2533:1 2541:2538:1 2552:3560:1 2552:4875:1 2552:4831:1 2552:4837:1 4840:4800:1 2552:4828:1 2538:4786:1 4828:4835:1 4786:2536:1 4800:4830:1 2533:4839:1 2552:2544:1 2543:4826:1 2543:4840:1 2552:2543:1 2552:4844:1 2544:2541:1 4786:4797:1 4875:3557:1 2552:4842:1 2552:4841:1 2552:4843:1	45
193	4559	265507200	10	4559:4814:1 4562:4902:1 4562:4901:1 4559:4562:1 4559:4851:1 4559:4526:1 4559:4903:1 4902:4890:1 4559:4900:1	7
194	3192	-1283472000	14	3192:4911:1 4470:3187:1 3192:4908:1 3192:4907:1 3192:3198:1 3192:3447:1 3192:4909:1 3198:3191:1 3191:2412:1 4911:4470:1 3192:4910:1 3192:577:1 3192:2740:1	8
195	3979	-536457600	16	976:4916:1 4920:4917:1 4921:4918:1 4921:3401:1 976:4915:1 3979:4922:1 3977:3976:1 3979:4919:1 4918:481:1 3979:3977:1 976:3328:1 3979:4921:1 3977:976:1 3979:3978:1 3979:4920:1	9
196	2251	-670636800	16	2251:2263:1 4950:2250:1 2251:4956:1 2251:4953:1 2251:4950:1 2251:4958:1 2251:4946:1 4949:4947:1 2251:4949:1 2251:4955:1 2251:4951:1 4955:4954:1 4953:3232:1 2251:4952:1 2251:4957:1	2
197	4960	282528000	12	4960:4973:1 4970:4969:1 4970:4963:1 4973:4965:1 4963:4968:1 4961:4970:1 4964:4961:1 4965:4971:1 4960:4972:1 4960:4964:1 4971:4982:1	13
199	3059	278726400	13	3059:5019:1 3059:5018:1 3059:5016:1 5017:5005:1 3059:5004:1 3059:5020:1 5024:5013:1 3059:5023:1 5017:5024:1 3059:5021:1 5017:5022:1 3059:5017:1	19
201	5048	-1359676800	21	4291:1060:1 5058:5056:1 4291:4289:1 5058:289:1 1060:4229:1 4291:4290:1 1060:4228:1 5048:3222:1 5048:4501:1 5048:772:1 4286:5057:1 5048:4490:1 5058:5055:1 5058:1309:1 4286:5058:1 5048:4291:1 5058:4512:1 5048:1057:1 4490:4286:1 5048:1072:1	7
202	5059	520560000	20	5059:5165:1 5154:5156:1 5165:5084:1 5059:5155:1 5165:5154:1 5059:5157:1 5059:5159:1 5059:5151:1 5155:5163:1 5059:5152:1 5059:5150:1 5059:5164:1 5059:5149:1 5059:5166:1 5059:5153:1 5155:5160:1 5059:5162:1 5059:5161:1 5059:5085:1	91
206	5221	-1291161600	12	2206:3154:1 2206:5243:1 5243:5242:1 3428:5244:1 5221:5245:1 289:285:1 5221:5246:1 854:3428:1 5221:2206:1 5221:854:1 5221:289:1	7
208	1067	-1370217600	29	1060:3469:1 1067:5257:1 1067:4490:1 1067:4500:1 1067:5251:1 1067:5259:1 4500:1312:1 1067:4233:1 1067:1057:1 5250:5261:1 1282:1075:1 1066:4229:1 1058:1060:1 1067:5255:1 1067:2238:1 1067:5222:1 5257:4225:1 4500:4501:1 1067:1066:1 1067:4232:1 1067:1058:1 1067:4300:1 1067:5260:1 1067:4290:1 1067:1282:1 1067:5250:1 1067:5258:1 4501:4456:1	8
209	5262	-47433600	47	5273:5293:1 5303:5290:1 5262:5392:1 5291:5320:1 5299:5270:1 5262:5321:1 5262:5300:1 5299:5347:1 5262:5294:1 5262:5295:1 5262:5273:1 5295:5319:1 5305:5390:1 5303:5359:1 5262:5266:1 5297:5322:1 5389:5360:1 5300:5380:1 5299:5297:1 5262:3723:1 5262:5381:1 5262:5346:1 5381:5303:1 5381:3697:1 5265:5361:1 5262:5388:1 5388:5264:1 5271:5272:1 3697:4602:1 5262:5296:1 5291:5317:1 5293:5366:1 5262:5267:1 527…	177
210	3472	-1330732800	13	3472:5494:1 5499:5496:1 3472:5498:1 3472:5499:1 3472:5501:1 5500:5493:1 3472:5497:1 3472:5489:1 5496:585:1 5499:4510:1 5489:5500:1 3472:3473:1	4
213	5533	-665366400	23	5540:5541:1 5551:5550:1 5547:5539:1 5533:5552:1 5544:5546:1 5544:5554:1 5533:5544:1 5544:5543:1 5547:5548:1 5549:5537:1 5553:5542:1 3491:5536:1 5544:5553:1 5554:5549:1 5533:5551:1 5533:5547:1 5546:5540:1 5542:5545:1 5540:3498:1 5533:3491:1 5544:1830:1	7
215	2751	-1253318400	28	2308:539:1 2751:2326:1 1243:1239:1 2326:2311:1 2744:548:1 2324:2746:1 1242:2302:1 1240:1242:1 2751:2752:1 2751:5560:1 2751:5562:1 2751:2322:1 1240:1243:1 2744:551:1 2326:543:1 2751:2848:1 2746:1245:1 2311:2320:1 2311:2748:1 1245:2308:1 2751:3628:1 1245:542:1 1242:4471:1 2748:2744:1 2746:1240:1 2751:2324:1 2752:2753:1	3
216	5572	-461808000	16	5572:5584:1 5572:5579:1 5572:5626:1 5579:5574:1 5581:5613:1 5572:5594:1 5573:5576:1 5580:5577:1 5596:5573:1 5584:5578:1 5572:5581:1 5572:5596:1 5584:5580:1 5578:5615:1 5573:5575:1	41
217	3359	-1240099200	12	3690:3744:1 549:342:1 549:5631:1 549:5630:1 4766:3690:1 1975:549:1 3359:5560:1 4766:5629:1 3359:4766:1 3690:1975:1 3359:583:1	1
218	5637	-1346630400	13	5637:3652:1 5637:5641:1 3661:4205:1 3661:4204:1 5637:4201:1 5637:3661:1 5637:2699:1 3587:3632:1 3661:3662:1 4505:3587:1 5637:4505:1 5637:5640:1	2
219	393	-1145404800	12	328:394:1 393:328:1 393:337:1 393:5643:1 393:374:1 337:334:1 393:5644:1 393:3216:1 393:5642:1 536:513:1 393:536:1	2
220	5645	-109987200	11	5645:1487:1 5649:5648:1 5645:5661:1 5645:5649:1 5645:1453:1 5649:5647:1 5645:1451:1 1448:5646:1 5645:1448:1 5645:5651:1	15
221	3696	86745600	135	5847:5888:1 3696:5723:1 3696:5789:1 5718:5775:1 3696:5765:1 3696:5945:1 5704:5778:1 3696:5726:1 5715:5761:1 3696:3914:1 3696:5801:1 5847:5835:1 3696:5762:1 3696:3694:1 3696:5767:1 5788:5741:1 3696:5755:1 5794:5887:1 5724:5707:1 5802:5871:1 5704:5846:1 5726:5894:1 5836:5739:1 3696:5704:1 3696:5763:1 3696:5725:1 5802:3733:1 5891:3916:1 5743:5881:1 5767:5764:1 3696:5784:1 5704:4678:1 3696:5752:1 580…	134
222	5954	-532569600	35	5975:5966:1 5954:5978:1 5990:5980:1 5954:5979:1 5954:5977:1 5980:5964:1 5993:5983:1 5954:5988:1 5970:5958:1 5993:5986:1 5954:5987:1 5981:5971:1 5961:5997:1 5954:5981:1 5954:5985:1 5971:5965:1 5977:5984:1 5954:5959:1 5954:5973:1 5954:5989:1 5954:5992:1 5954:5993:1 5990:5967:1 5954:5990:1 5954:5968:1 5984:5969:1 5986:5970:1 5961:5962:1 5954:5991:1 5968:5963:1 5954:5974:1 5954:5961:1 5954:5982:1 598…	29
223	3184	-1222992000	10	3184:2876:1 3184:1311:1 3184:6017:1 3184:3744:1 3184:3185:1 3184:1983:1 3185:585:1 3744:342:1 3184:847:1	3
225	6056	-125712000	10	6063:6066:1 6056:6065:1 6056:6062:1 6062:6058:1 6056:6063:1 6061:6059:1 6063:6057:1 6063:6061:1 6062:6060:1	2
227	2752	-1221782400	22	2752:543:1 555:576:1 1244:1239:1 542:557:1 2750:2748:1 2744:548:1 2752:2750:1 1240:1242:1 1243:1244:1 555:539:1 1240:1243:1 2311:2746:1 2746:1245:1 2752:2311:1 1240:555:1 1245:542:1 2748:2744:1 2746:1240:1 2752:1379:1 555:4471:1 2752:2753:1	1
228	1527	-576028800	10	1527:6080:1 1527:6090:1 6093:2596:1 2596:6089:1 6093:6085:1 1527:6086:1 6093:6091:1 1527:6093:1 1527:6092:1	36
229	4221	-1199232000	31	4221:6137:1 4221:6140:1 2180:1307:1 6150:4298:1 4298:6143:1 4221:2177:1 4221:6138:1 4221:6135:1 4298:6123:1 5638:6144:1 4221:6147:1 6149:6148:1 6148:6133:1 4221:5638:1 4221:6150:1 4221:4223:1 4221:5560:1 4221:6142:1 4221:1975:1 4221:6146:1 4221:6149:1 4221:6141:1 4221:6145:1 4221:548:1 6149:4220:1 4221:6139:1 4221:2180:1 4221:6136:1 4221:6134:1 4298:4504:1	15
230	5256	-1205971200	16	5256:6163:1 6160:6155:1 5256:6158:1 5638:6144:1 5256:6160:1 5256:6164:1 6151:6157:1 6152:6162:1 6164:6165:1 6163:5638:1 6144:6159:1 6163:6156:1 6156:6151:1 6156:6161:1 6160:6152:1	3
231	4300	-1242777600	11	4300:4294:1 4300:6172:1 4300:6167:1 4300:6169:1 4300:6139:1 4300:4220:1 4300:284:1 4294:6168:1 4300:6170:1 4294:4298:1	1
232	4507	-1351900800	15	4507:6173:1 6179:6180:1 4509:6174:1 6173:6177:1 6173:4511:1 4507:6176:1 4507:1340:1 4507:5501:1 6173:6175:1 4507:6179:1 6180:4509:1 4507:4508:1 6180:6178:1 6179:4229:1	1
233	6181	-1312329600	18	6181:4509:1 6181:3476:1 6187:6186:1 6189:6182:1 6181:6188:1 6181:1060:1 6181:772:1 1060:4227:1 6181:3453:1 6181:3633:1 6181:6192:1 6191:6187:1 6181:6189:1 6181:6185:1 4509:6190:1 6185:585:1 6190:6191:1	3
234	6193	-1370217600	20	6193:4198:1 6206:6205:1 3661:4204:1 6200:770:1 3587:3637:1 4284:4291:1 779:6202:1 3634:6201:1 768:779:1 443:4284:1 6193:443:1 6206:6203:1 6206:3661:1 6193:6206:1 3634:6200:1 6203:3587:1 6193:768:1 3637:3634:1 6193:3666:1	7
236	770	-1222992000	44	5203:6281:1 5203:5197:1 5204:6275:1 5203:6237:1 5204:5203:1 3870:3864:1 770:6287:1 5204:5196:1 770:6283:1 770:6291:1 6280:5052:1 6236:1073:1 6284:6271:1 770:6273:1 770:3870:1 5196:6272:1 3870:5635:1 6275:6289:1 770:6238:1 5197:6274:1 770:6241:1 6276:6249:1 6276:6240:1 770:5204:1 6199:6288:1 770:6279:1 770:6280:1 770:6199:1 1073:6284:1 6286:6277:1 6286:3867:1 770:6282:1 6274:6247:1 5204:5195:1 770…	35
237	3634	-1286064000	28	3634:6331:1 3634:5638:1 6333:6311:1 3634:6335:1 6310:6309:1 6332:6330:1 3634:6325:1 6331:6139:1 6333:6310:1 6330:6326:1 4294:6146:1 6311:6328:1 3634:6336:1 6310:6332:1 6326:6312:1 6326:6337:1 3634:6201:1 3634:6334:1 3634:4287:1 772:4300:1 3634:6200:1 3634:6333:1 3634:772:1 3634:6150:1 6150:6143:1 4287:4294:1 6328:6324:1	22
238	6206	-1354320000	12	6206:6205:1 6203:6343:1 6200:770:1 3587:3637:1 770:6199:1 6206:6203:1 6206:3661:1 3634:6200:1 6203:3587:1 6206:4291:1 3637:3634:1	5
239	3637	-1307059200	14	6201:6311:1 4290:6336:1 3634:6150:1 3634:6330:1 3637:4290:1 6352:6201:1 3637:6353:1 3637:3634:1 3634:6200:1 6344:6328:1 6311:6344:1 3637:4205:1 3637:6352:1	19
241	4511	-1315008000	10	4509:6174:1 6420:585:1 4511:4509:1 4509:6420:1 4511:1418:1 6419:6416:1 4511:6419:1 4511:6417:1 4511:3453:1	1
244	4286	-1307059200	14	4286:3221:1 4286:6441:1 4286:6439:1 6438:6440:1 4286:5057:1 5058:5055:1 4285:6438:1 4286:5058:1 4286:6442:1 4286:6163:1 6163:6161:1 4286:4285:1 4286:6336:1	4
248	6530	-114825600	16	6530:6532:1 6536:6540:1 6539:6538:1 6530:6534:1 6548:6547:1 6530:6541:1 6548:6546:1 6551:6548:1 6538:6536:1 6530:6539:1 6531:6551:1 6530:6531:1 6536:6535:1 6530:6537:1 6536:6533:1	9
249	6551	8985600	24	6582:6574:1 6583:6577:1 6544:6582:1 6573:6546:1 6548:6573:1 6547:6543:1 6582:6581:1 6583:6601:1 6544:6545:1 6578:6591:1 6551:6572:1 6551:6571:1 6548:6547:1 6551:6588:1 6544:6583:1 6551:6575:1 6547:6579:1 6551:6580:1 6546:6544:1 6583:6590:1 6551:6548:1 6544:6578:1 6545:6507:1	17
251	6514	241920000	10	6618:6506:1 6514:6629:1 6627:6511:1 6514:6630:1 6509:6618:1 6511:6632:1 6514:6627:1 6618:6520:1 6514:6509:1	10
252	3265	-1004745600	20	3265:6645:1 3265:6655:1 6666:6651:1 6641:3459:1 3265:6641:1 3265:6656:1 3322:3316:1 3265:6664:1 3322:6646:1 3322:6654:1 3265:6657:1 6663:3318:1 3265:6649:1 6665:6666:1 6666:6640:1 3316:6663:1 6656:6665:1 3265:6662:1 6665:3322:1	14
253	3269	-1128297600	10	3269:6671:1 6673:6672:1 3269:6669:1 3269:6668:1 6673:6667:1 3269:6670:1 3459:2226:1 6667:3459:1 6669:6673:1	1
256	1430	-188956800	11	6721:6722:1 1429:6725:1 1430:1429:1 1430:1427:1 1428:6724:1 1430:1428:1 1428:6721:1 1429:6720:1 6721:6723:1 1427:6726:1	11
257	5054	-1200700800	10	6276:6740:1 5054:6280:1 5054:6241:1 6280:5052:1 6241:6276:1 5054:5049:1 5054:6741:1 1073:6284:1 6280:1073:1	1
258	5058	-1296518400	17	5058:5053:1 5058:6749:1 5058:264:1 5058:5056:1 5058:289:1 5058:6746:1 5058:5052:1 855:1978:1 5058:4512:1 6744:6748:1 5058:5055:1 5058:1309:1 1309:6744:1 5058:6747:1 5058:855:1 5058:5259:1	6
259	6765	2678400	11	6767:6775:1 6769:6773:1 6765:6768:1 6768:3715:1 6765:5388:1 6765:6771:1 6765:6772:1 5388:5407:1 6765:6769:1 6773:6767:1	4
260	4294	-1230768000	20	4294:255:1 4294:6799:1 4294:4221:1 4294:6306:1 4294:6326:1 6326:6337:1 6326:6803:1 4294:6801:1 6799:5196:1 4294:6802:1 4294:6800:1 4221:6146:1 4294:4299:1 6326:6805:1 4221:4298:1 4294:6168:1 4294:6804:1 4221:6135:1 6326:264:1	11
261	3231	-641692800	15	6881:4953:1 3231:6870:1 3232:6878:1 3233:6879:1 6877:6220:1 3233:6876:1 3233:6880:1 3227:6881:1 6879:6877:1 3231:6882:1 6881:6883:1 4953:3232:1 3231:3227:1 6881:3233:1	34
262	6450	-1117756800	14	6450:6921:1 2772:2773:1 6450:6922:1 6921:6929:1 6450:6932:1 6450:6923:1 2778:6926:1 6922:6928:1 6450:6930:1 6922:2778:1 6450:6920:1 6450:268:1 6923:2772:1	8
263	6173	-1320278400	10	6175:6942:1 4509:6174:1 6173:4511:1 6173:6177:1 4511:4509:1 6935:3223:1 6173:6175:1 6942:6935:1 6173:6941:1	8
264	4285	-1254528000	14	4285:5256:1 4285:6802:1 5256:6160:1 6947:6948:1 4285:6944:1 4285:6196:1 6438:6440:1 4285:6946:1 4285:6438:1 4285:6947:1 6438:585:1 6944:6943:1	5
267	6986	181353600	13	6986:6987:1 6994:6990:1 6991:6967:1 6991:6989:1 6993:6995:1 6986:6993:1 6986:6994:1 6991:6992:1 6988:6991:1 6994:2974:1 6986:6988:1 2974:2981:1	8
272	7053	-1163721600	10	7053:7056:1 2862:7060:1 7053:7059:1 7053:2867:1 7053:7057:1 7053:7058:1 7053:3362:1 7053:7055:1 2867:2862:1	1
273	7062	459993600	11	7062:7076:1 7073:7070:1 7070:7071:1 7062:7073:1 7062:7075:1 7075:7066:1 7076:7072:1 7068:7067:1 7072:7068:1 7073:7069:1	5
274	7085	173318400	13	7085:7114:1 7110:7106:1 7111:7107:1 7085:7092:1 7085:7105:1 7085:7108:1 7091:7087:1 7085:7093:1 7111:7091:1 7110:7109:1 7091:7110:1 7085:7111:1	25
275	7124	461376000	10	7124:7132:1 7132:7133:1 7131:7070:1 7133:7131:1 7125:7130:1 7133:7125:1 7132:7127:1 7127:7126:1 7124:7129:1	2
276	7135	446947200	21	7070:7071:1 7135:7147:1 7142:7141:1 7135:7139:1 7132:7133:1 7147:7146:1 7131:7070:1 7135:7143:1 7135:7145:1 7145:7132:1 7133:7131:1 7135:7136:1 7133:7125:1 7125:7130:1 7132:7127:1 7127:7126:1 7135:7142:1 7140:7144:1 7136:7062:1 7135:7140:1	5
277	7149	442972800	20	7149:7124:1 7156:7125:1 7147:7160:1 7149:7157:1 7147:7146:1 7153:7145:1 7149:7135:1 7145:7132:1 7135:7143:1 7127:7155:1 7153:7156:1 7152:7140:1 7125:7130:1 7132:7127:1 7127:7126:1 7152:7147:1 7149:7152:1 7140:7144:1 7149:7153:1	7
278	7153	456105600	10	7153:7163:1 7168:7167:1 7145:7168:1 7169:7164:1 7153:7145:1 7153:7156:1 7153:7169:1 7153:7165:1 7168:7162:1	2
279	7170	373420800	10	7170:7191:1 7170:7171:1 7170:7172:1 7173:7181:1 7171:7182:1 7170:7180:1 7170:7174:1 7171:7177:1 7170:7173:1	16
280	7193	319420800	18	7195:7204:1 7206:7172:1 7195:7149:1 7195:7197:1 7197:7194:1 7206:7205:1 7195:7196:1 7193:7195:1 7149:7153:1 7149:7135:1 7204:7206:1 7193:7200:1 7135:7136:1 7195:7201:1 7195:7199:1 7135:7140:1 7195:7198:1	14
281	7127	500860800	11	7125:7128:1 7127:7243:1 7127:7131:1 7131:7070:1 7131:7155:1 7126:7069:1 7127:7125:1 7127:7072:1 7127:7126:1 7127:7240:1	5
282	7167	602726400	11	7074:7065:1 7167:7074:1 7167:7271:1 7271:7225:1 7167:7161:1 7167:7265:1 7225:7203:1 7271:7226:1 7225:7266:1 7167:7270:1	13
283	7129	602726400	10	7279:7203:1 7271:7225:1 7277:7276:1 7225:7279:1 7129:7277:1 7129:7074:1 7129:7271:1 7129:7265:1 7271:7226:1	15
284	7286	-747014400	14	3412:7301:1 3412:7296:1 7286:7303:1 7301:3673:1 7286:5240:1 3673:3674:1 7301:3675:1 7302:7300:1 3430:828:1 7303:7302:1 7303:3412:1 7286:3430:1 3675:7299:1	30
287	3753	-1278201600	13	853:582:1 853:1308:1 853:3749:1 1981:1974:1 3749:1064:1 853:855:1 3753:853:1 855:3750:1 582:3184:1 3750:1065:1 1974:342:1 1064:1981:1	4
289	1391	-1261094400	14	7349:7350:1 1391:7355:1 7358:7349:1 5212:7353:1 7352:7358:1 7355:7352:1 7360:7356:1 1391:7361:1 1391:7354:1 7355:245:1 7350:7360:1 1391:7351:1 1391:5212:1	2
290	7362	57801600	13	7367:7365:1 7366:7363:1 7369:7364:1 7371:7368:1 7362:7370:1 7362:7371:1 7363:3918:1 7362:7372:1 7362:5866:1 7371:7369:1 7369:7367:1 7372:7366:1	1
291	2036	-1150761600	15	2036:2573:1 2036:2411:1 7374:1372:1 2036:2075:1 2411:2070:1 2036:2062:1 2036:7373:1 2036:2068:1 2075:2567:1 2036:817:1 2067:1346:1 2411:7374:1 2036:2419:1 2075:2067:1	2
293	7400	-1336003200	14	7400:7403:1 7400:2702:1 3612:2704:1 7403:3612:1 7404:2706:1 7402:7014:1 2706:1490:1 7402:585:1 2702:7404:1 7400:7401:1 7400:1300:1 7404:7402:1 7400:7046:1	1
294	1033	-15897600	77	7470:5264:1 1033:7463:1 1033:7447:1 7455:2599:1 7471:3696:1 7449:7453:1 1033:7464:1 1033:7479:1 7512:7510:1 7452:7526:1 7460:7490:1 1033:7537:1 1033:7458:1 7503:7487:1 1033:7504:1 1033:7511:1 7448:7493:1 7461:7473:1 7473:7509:1 7466:2839:1 7464:7528:1 7454:7448:1 7526:7500:1 7466:7451:1 1033:7467:1 1033:7512:1 7461:7466:1 7466:7459:1 7465:7484:1 1033:7486:1 7512:7508:1 7460:7523:1 1033:7461:1 103…	41
295	6962	-1241308800	11	816:824:1 816:821:1 7541:6966:1 293:816:1 816:281:1 6962:269:1 6962:5697:1 6966:293:1 816:823:1 6962:7541:1	6
296	1226	-599616000	18	1225:7543:1 2816:2818:1 2818:1225:1 1225:1224:1 1226:7549:1 1226:7547:1 1226:7542:1 1226:7546:1 1226:7550:1 1225:7544:1 2816:7548:1 1225:7545:1 1226:3884:1 1226:7551:1 2818:2815:1 1226:2816:1 1226:6233:1	3
297	281	-1104537600	12	277:627:1 280:277:1 281:268:1 281:1347:1 275:1344:1 280:626:1 7382:275:1 1344:280:1 281:7553:1 281:7382:1 7382:6963:1	3
300	6326	-1215129600	20	6326:7573:1 6326:6312:1 6326:7572:1 6326:7570:1 6326:4504:1 264:261:1 6326:6337:1 6326:6803:1 6326:6440:1 6308:6194:1 7574:6322:1 7570:7574:1 7573:264:1 6326:6135:1 6326:1238:1 6326:6805:1 6312:6308:1 6337:7571:1 6312:7575:1	8
301	7413	-1251936000	10	7593:7591:1 7586:2882:1 7593:606:1 384:7590:1 7413:7592:1 7591:384:1 384:385:1 7592:7593:1 7592:7586:1	4
305	4308	-3888000	26	7657:7671:1 4308:4314:1 7653:4311:1 4308:7652:1 7648:7670:1 7660:7649:1 4314:4313:1 7631:7665:1 4308:7653:1 7670:7659:1 7655:7661:1 7651:7657:1 7659:7645:1 7670:7667:1 7659:7655:1 7631:7630:1 7645:7660:1 4314:7631:1 4314:7669:1 7668:7664:1 7669:7648:1 7653:7658:1 7631:7651:1 7645:7668:1 7661:7672:1	8
306	7673	-99100800	15	7673:7677:1 7673:7691:1 7674:7675:1 4314:4313:1 7626:7628:1 7673:7676:1 7681:7680:1 7680:7626:1 7674:4314:1 7673:7679:1 7673:7681:1 7679:7678:1 7674:7689:1 7673:7674:1	9
307	7692	360201600	22	7714:7720:1 7694:7695:1 7694:7693:1 7694:7697:1 7694:7702:1 7695:7704:1 7692:7694:1 7705:7711:1 7694:7698:1 7693:7713:1 7698:7714:1 7692:7701:1 7692:7715:1 7704:7700:1 7702:7703:1 7692:7717:1 7704:7699:1 7714:7712:1 7694:7705:1 7692:7724:1 7692:7716:1	13
308	7671	111542400	14	7671:7740:1 7735:7741:1 7671:7732:1 7671:7738:1 7671:7734:1 7671:7735:1 7739:7733:1 7735:7729:1 7739:7742:1 7671:7743:1 7671:7731:1 7734:7739:1 7735:6385:1	5
309	7738	111542400	11	7735:7741:1 7738:7745:1 7738:7732:1 7738:7735:1 7738:7746:1 7735:6385:1 7738:5475:1 7735:7729:1 7738:7739:1 7738:7671:1	3
310	4311	43113600	18	7687:7762:1 7660:7649:1 7670:7766:1 7765:7683:1 7670:7765:1 7659:7685:1 7645:7660:1 7765:7672:1 4311:7761:1 7670:7659:1 7659:7645:1 4311:7768:1 4311:7687:1 4311:7764:1 7670:7667:1 7687:7670:1 4311:2440:1	2
311	7630	43113600	19	7629:7738:1 7630:7631:1 7687:7772:1 7630:7687:1 7769:7629:1 7651:7764:1 7630:7770:1 7686:7634:1 7738:7739:1 7657:7771:1 7764:7655:1 7769:7686:1 7738:7671:1 7657:7769:1 7769:7773:1 7671:7731:1 7687:7657:1 7630:7651:1	1
312	7631	43113600	22	7764:7655:1 7769:7686:1 7738:7745:1 7687:7772:1 7631:7665:1 7651:7764:1 7777:7769:1 7769:7773:1 7631:7630:1 7686:7634:1 7738:7739:1 7629:7738:1 7631:7687:1 7657:7731:1 7631:7777:1 7769:7629:1 7631:7770:1 7655:7685:1 7631:7651:1 7657:7771:1 7687:7657:1	6
313	7779	361411200	11	7779:7697:1 7779:7780:1 7780:7712:1 7779:7704:1 7779:7720:1 7779:7786:1 7779:7715:1 7704:7700:1 7779:7701:1 7779:7781:1	9
314	6192	-1312329600	11	6192:3476:1 6191:585:1 6192:4510:1 6188:6186:1 6192:772:1 6192:7811:1 6192:4227:1 6192:4509:1 6192:6191:1 6192:6188:1	3
315	7812	-1325462400	11	7812:3364:1 7816:7814:1 7812:7815:1 7812:810:1 7812:4204:1 289:310:1 7812:7816:1 7812:2925:1 289:585:1 7816:289:1	4
316	7817	-312940800	14	7833:7832:1 7817:7836:1 7817:7826:1 7838:7819:1 7837:7833:1 7817:7834:1 7835:7828:1 7836:7827:1 7817:7838:1 7817:7835:1 7817:7818:1 7834:7831:1 7817:7837:1	35
317	5462	110332800	18	5462:7896:1 7882:7877:1 5462:7778:1 5462:7900:1 5462:7899:1 5462:7882:1 942:7878:1 5462:7891:1 5462:7881:1 7878:7893:1 7900:7894:1 5462:7898:1 7882:7879:1 5462:7902:1 7894:7897:1 7896:7895:1 7882:942:1	24
318	7916	7776000	25	7916:7983:1 7983:7937:1 7020:7930:1 7916:7931:1 7916:7964:1 7916:7936:1 7916:7965:1 7916:7938:1 7916:7963:1 7916:7932:1 7916:7939:1 7916:7941:1 7916:7918:1 7931:7924:1 7916:7953:1 7968:3759:1 7916:7968:1 7916:7020:1 7916:7966:1 7916:7940:1 7916:7933:1 7916:7925:1 7916:7934:1 7916:7935:1	48
319	7987	-636422400	11	7987:7995:1 7987:7998:1 7991:7990:1 7987:7999:1 7987:7997:1 7987:7991:1 7998:2175:1 7987:7989:1 7987:7996:1 7991:7992:1	11
320	6618	311212800	13	6618:8010:1 6618:8020:1 6520:6603:1 6618:8005:1 8010:6506:1 6618:8011:1 8005:6517:1 8012:8008:1 6618:6520:1 6618:8009:1 6618:8012:1 8005:8007:1	14
322	7816	-1304380800	10	8027:5560:1 5560:4765:1 7816:7814:1 8029:585:1 4543:289:1 7816:4543:1 7816:8029:1 7816:8027:1 7816:3629:1	3
323	8030	-17712000	12	8043:8044:1 8030:8037:1 8036:8038:1 8035:8036:1 8030:8031:1 8044:8035:1 8034:5462:1 8040:8039:1 8030:8043:1 8043:8040:1 8030:8034:1	12
324	8046	-33004800	18	8046:8052:1 8046:8055:1 8046:8051:1 8046:8065:1 8055:8050:1 8046:8058:1 8046:8053:1 8050:8057:1 8046:8048:1 8046:8054:1 8054:8056:1 8052:8047:1 8064:8059:1 8050:8060:1 8052:8049:1 8046:8063:1 8050:8064:1	4
325	6468	-107568000	10	8082:8089:1 6468:8083:1 8080:8087:1 6468:8084:1 6468:6516:1 6465:8082:1 6468:8081:1 8084:8080:1 6468:6465:1	6
326	8091	-120873600	11	8099:8098:1 8091:8097:1 8091:8092:1 8091:8094:1 8091:8096:1 8095:8150:1 8098:8095:1 8091:8099:1 8091:8148:1 8095:8093:1	55
327	8166	268876800	16	6618:8010:1 6618:6517:1 8168:8170:1 8166:8169:1 8021:6618:1 8166:8168:1 8010:6506:1 8010:8167:1 3061:6520:1 6618:8011:1 8166:3061:1 8012:8008:1 8166:8021:1 6618:8012:1 8021:8023:1	20
328	8207	47520000	11	8211:5462:1 8209:8214:1 8207:8212:1 5462:7882:1 8210:8208:1 8211:8213:1 8207:8211:1 8207:8209:1 8209:8215:1 8211:8210:1	0
329	8211	65750400	15	8211:8214:1 8211:5462:1 8211:8222:1 8223:7897:1 5462:7882:1 7900:7894:1 7882:8223:1 8211:8215:1 7900:8208:1 6403:7900:1 8211:8221:1 8211:8210:1 8211:6403:1 8221:8213:1	1
331	7882	130118400	11	7882:7877:1 7882:8249:1 7897:8032:1 8248:7897:1 7877:7895:1 7882:8223:1 7882:7879:1 8249:7894:1 7882:8248:1 7882:942:1	5
332	6547	35424000	14	6547:6543:1 6544:6550:1 6544:6574:1 6591:8277:1 6547:7881:1 8273:6591:1 6544:6552:1 6544:6545:1 6547:6579:1 6544:6578:1 6547:8278:1 6547:6544:1 6544:8273:1	11
333	6548	27475200	21	6548:6573:1 6547:6543:1 6547:6550:1 7479:6578:1 6548:8283:1 6548:6547:1 8286:8273:1 8286:6582:1 6547:7881:1 8273:6591:1 6591:8277:1 6548:6507:1 6548:8286:1 8283:7479:1 6546:6552:1 7479:8285:1 6582:6574:1 6548:6583:1 8283:8284:1 6573:6546:1	24
334	8223	193190400	12	8311:8312:1 8223:8309:1 8223:8311:1 8309:8041:1 7876:8313:1 8223:7890:1 8309:7893:1 8223:7876:1 8309:8315:1 8312:8310:1 8223:7897:1	1
335	8043	5097600	17	8043:8321:1 8211:5462:1 8043:8044:1 8043:8318:1 5462:7882:1 8317:8316:1 8043:8207:1 8207:8211:1 8043:8320:1 8211:8210:1 8040:8039:1 8211:8221:1 8043:8040:1 8043:8317:1 8043:8038:1 8221:8213:1	6
338	8529	-633830400	13	8544:8539:1 8545:8544:1 8541:8546:1 8529:8545:1 8538:3671:1 8529:2516:1 8529:8543:1 8529:8535:1 8544:8538:1 8529:8540:1 8546:8542:1 8529:8541:1	23
339	2641	-1161302400	22	8562:8579:1 8571:3269:1 8571:8577:1 8577:6670:1 6667:2860:1 3269:6667:1 8572:8571:1 2641:8575:1 2641:8562:1 8563:8576:1 8575:8568:1 2641:8564:1 2641:2218:1 8576:8567:1 2641:8573:1 8563:8572:1 2641:8563:1 8577:8578:1 8577:8566:1 2641:8570:1 2641:8574:1	6
340	6675	-1228089600	16	8580:6676:1 6675:8584:1 6675:8586:1 6675:8588:1 6675:2641:1 6675:8589:1 6675:8580:1 6675:8585:1 8575:8577:1 6676:8582:1 8585:8581:1 6675:2227:1 8584:8575:1 6675:2225:1 8586:3268:1	4
342	8605	444441600	17	8610:8655:1 8605:8610:1 6985:6982:1 8605:8645:1 8605:8656:1 8605:8641:1 8656:8653:1 6985:6980:1 8641:8652:1 8605:8640:1 8605:8651:1 8605:8608:1 8609:8654:1 8605:6968:1 6968:6985:1 8605:8609:1	41
343	8668	291772800	29	8699:8689:1 8672:8684:1 8755:8696:1 8699:8688:1 8705:8702:1 8692:8683:1 8755:8694:1 8668:8755:1 8675:8692:1 8668:8695:1 8668:8703:1 8668:8705:1 8675:8690:1 8672:8671:1 8669:8701:1 8675:8691:1 8690:8672:1 8674:8699:1 8699:8698:1 8669:8700:1 8668:8693:1 8668:8669:1 8673:8674:1 8668:8673:1 8683:8686:1 8672:8687:1 8692:8697:1 8701:8675:1	65
344	8760	78796800	41	8760:8798:1 8779:8762:1 8760:8779:1 8760:8799:1 8760:5760:1 8760:8809:1 8788:5836:1 8760:8812:1 8760:8775:1 8782:8854:1 8778:8776:1 8760:8808:1 8760:8836:1 8760:8851:1 8778:8849:1 8760:8806:1 8806:8805:1 8760:8777:1 8760:8797:1 8760:8847:1 8760:8782:1 8779:8778:1 8854:8788:1 8760:8816:1 8760:8837:1 8780:8807:1 5422:8789:1 8760:8781:1 8760:8765:1 8809:8840:1 8788:5422:1 8760:5846:1 8760:8810:1 876…	98
347	8662	-355104000	20	8662:8958:1 7837:8961:1 8662:8956:1 3984:8937:1 8662:8962:1 8662:8996:1 8662:8964:1 7837:8957:1 8662:7837:1 8662:8951:1 8961:8955:1 8662:8965:1 8662:8959:1 8662:8952:1 8662:8963:1 8662:8953:1 8662:3984:1 8662:8923:1 8959:8960:1	77
350	9036	-612835200	14	9041:9038:1 9036:9043:1 9036:1780:1 9038:9013:1 9041:9020:1 9036:9040:1 9042:9037:1 9036:1791:1 9036:1799:1 9036:3975:1 9036:9039:1 9043:9042:1 9037:9041:1	6
353	9121	116467200	13	9122:9126:1 9121:7862:1 5858:5831:1 9082:5858:1 9121:9128:1 9121:8840:1 8840:5885:1 9123:9122:1 5740:9082:1 9121:9123:1 9128:5740:1 9082:3916:1	5
354	8785	286675200	14	8785:9131:1 9107:9106:1 8785:9136:1 9136:9137:1 8785:9107:1 8785:9138:1 9107:9133:1 9107:8694:1 8831:9134:1 8785:9108:1 9136:9135:1 9136:8831:1 9108:8824:1	2
355	5739	226022400	12	5739:9145:1 5739:5872:1 8841:8832:1 9142:9143:1 8841:9142:1 5739:5879:1 9143:5821:1 8841:9141:1 9141:9140:1 5821:9139:1 5739:8841:1	4
358	7843	68256000	14	9031:7862:1 7843:9063:1 9194:7820:1 9189:7855:1 7843:9194:1 7843:9191:1 7843:9031:1 7843:9032:1 9032:9189:1 9189:7854:1 7854:9195:1 9196:7859:1 9031:9196:1	8
361	9034	57801600	10	9032:9236:1 9034:7843:1 7843:9194:1 9034:9233:1 9034:9234:1 9236:7820:1 7843:9191:1 7843:9032:1 9034:9235:1	2
363	9082	226022400	25	8668:8696:1 9263:5821:1 7852:5872:1 9082:8668:1 9082:5852:1 5852:5831:1 9263:8832:1 9082:9141:1 8915:7852:1 9082:5858:1 5821:8700:1 9263:9262:1 5831:5732:1 9082:8915:1 9082:7846:1 7852:9264:1 5858:9142:1 5852:5874:1 9082:9265:1 9082:3916:1 9127:9263:1 5852:9127:1 5874:9266:1 8700:9253:1	7
365	7851	189302400	11	7848:9002:1 9082:8915:1 8915:7852:1 4573:8998:1 9002:7846:1 7852:7861:1 4573:7848:1 7852:9264:1 7851:4573:1 7851:9082:1	14
366	7852	262828800	16	7852:6355:1 7852:8911:1 7852:8825:1 7852:9127:1 7852:5872:1 7852:7849:1 7852:9282:1 5395:8700:1 5395:9275:1 7852:9264:1 7852:8852:1 7852:7861:1 9264:5395:1 5395:9283:1 9275:9001:1	10
367	5858	244512000	16	5858:8852:1 9127:9263:1 9263:5821:1 9142:9143:1 5858:5874:1 8700:9253:1 5858:5831:1 5858:5872:1 5858:9127:1 5874:9266:1 5821:8700:1 5831:5732:1 5858:9142:1 5872:5395:1 5858:9270:1	2
368	9284	239241600	40	9308:9291:1 9310:9306:1 8755:8696:1 9286:9314:1 9348:9104:1 9284:9292:1 9284:4647:1 9083:9222:1 9136:8755:1 8755:8694:1 9286:9096:1 9309:9348:1 9096:9083:1 9306:9296:1 8694:9349:1 9284:9290:1 9284:9307:1 9222:9138:1 9306:9312:1 9286:9305:1 9313:9302:1 9286:9289:1 9110:9308:1 9305:9347:1 9284:9311:1 9306:9313:1 9348:9286:1 9284:9310:1 9136:9298:1 8824:9300:1 9305:9299:1 9136:9137:1 9313:9136:1 928…	60
369	5872	294364800	11	5872:5708:1 8692:8697:1 5872:9268:1 5872:8755:1 5872:9269:1 8755:9079:1 5395:8700:1 5872:9360:1 5872:5395:1 5872:8692:1	25
370	5422	218246400	13	5422:9372:1 5422:8829:1 5422:8848:1 5422:9135:1 5422:5739:1 5422:9378:1 5422:9379:1 9135:8826:1 8789:8841:1 5422:9101:1 5422:9380:1 5422:8789:1	6
373	7862	178761600	10	7862:9411:1 7862:7857:1 7862:8805:1 7862:9284:1 7862:9171:1 7862:7851:1 9096:9083:1 7857:9193:1 9284:9096:1	6
374	4480	-1243987200	10	4480:2076:1 1031:361:1 4480:4481:1 392:288:1 3542:1031:1 4480:367:1 4480:515:1 4480:3542:1 4480:392:1	2
375	6182	-1249257600	13	9427:9419:1 9427:9423:1 6182:9425:1 6419:6416:1 6182:9422:1 6182:9424:1 6182:5496:1 9425:9421:1 9421:9427:1 6182:9426:1 9426:585:1 6182:6419:1	4
376	3547	315532800	41	9463:4777:1 3547:9475:1 9457:9555:1 3547:9444:1 9473:9455:1 3547:4810:1 9470:9458:1 9471:9445:1 3547:4902:1 3547:4749:1 3547:9470:1 4810:9462:1 3547:4547:1 9444:9466:1 3547:9473:1 9553:9472:1 9475:9474:1 9476:9456:1 4777:9468:1 4749:4620:1 3547:9461:1 9466:6361:1 3547:3569:1 9465:9457:1 3547:9557:1 3547:4858:1 3547:9459:1 3547:9553:1 3547:9460:1 9473:9476:1 4547:9454:1 3547:9464:1 3547:9465:1 477…	95
377	3549	55123200	17	9568:9585:1 9579:9569:1 3549:9587:1 3549:9568:1 3549:4806:1 3549:9571:1 9568:9584:1 3549:9580:1 9564:9566:1 4768:9564:1 9566:9579:1 3549:9570:1 9566:9583:1 3549:9567:1 9568:4768:1 9564:9588:1	24
381	4773	-76032000	13	9594:4781:1 4772:4771:1 4773:4774:1 4773:2535:1 4773:9658:1 4781:4779:1 4773:9659:1 4773:3548:1 4774:4770:1 4781:3549:1 4773:4772:1 4774:9594:1	18
382	9660	-104544000	10	9660:9071:1 9649:9651:1 9660:9661:1 2829:9652:1 9660:2829:1 9651:9650:1 9662:9649:1 9660:9662:1 9660:9641:1	3
384	4781	23587200	11	4781:9675:1 4779:9568:1 4781:9676:1 9564:9673:1 4781:9674:1 4781:2561:1 4768:9564:1 4781:3549:1 9568:4768:1 4781:4779:1	16
385	9689	-477446400	19	9689:9703:1 9697:9738:1 9705:9694:1 9689:9706:1 9689:9696:1 9717:6699:1 9707:9705:1 9689:9698:1 9689:9702:1 9689:9707:1 9707:9691:1 9706:9717:1 9717:9695:1 9696:9697:1 6699:9739:1 9739:9690:1 9717:9693:1 9738:9740:1	42
386	9814	-1213920000	13	2871:2878:1 368:2871:1 7012:9815:1 9814:7012:1 9426:5492:1 2871:578:1 9814:9426:1 9814:9817:1 9815:2696:1 9817:1490:1 9814:9816:1 2696:368:1	0
388	2299	-1309737600	15	2299:2293:1 3378:3379:1 2299:9840:1 3381:2298:1 3380:3382:1 9840:9839:1 3378:3375:1 2299:3373:1 3382:3378:1 3381:3380:1 3373:3381:1 3380:2291:1 3378:3376:1 3380:3383:1	2
389	6374	103680000	16	6374:9886:1 6374:9881:1 6374:9888:1 6383:9884:1 6374:7643:1 6374:9887:1 6374:9890:1 9885:9889:1 6374:9882:1 6374:9885:1 6374:5480:1 9886:9857:1 6374:6383:1 6374:7733:1 6374:9891:1	116
390	6186	-1158624000	26	6186:9999:1 6920:2772:1 2782:6949:1 6920:9993:1 6186:3895:1 3896:9991:1 10002:9994:1 6186:10001:1 6186:9971:1 2772:2782:1 6186:3896:1 6186:10002:1 3895:3897:1 9996:10000:1 10000:9973:1 10003:9996:1 3895:9992:1 6186:9997:1 6186:10004:1 3895:9995:1 6186:10003:1 10002:9998:1 9995:10005:1 3897:2777:1 6186:6920:1	23
391	6187	-1224460800	12	10013:10011:1 6187:10013:1 10009:10006:1 10010:10007:1 6187:10012:1 10011:4019:1 6187:10014:1 6186:10002:1 10011:10009:1 10014:10010:1 10006:6186:1	2
392	6188	-1263772800	13	6188:10015:1 6188:6947:1 6947:6948:1 6188:10018:1 6186:9971:1 6186:10004:1 10004:10010:1 6947:10017:1 10016:6186:1 10015:6187:1 6947:585:1 10017:10016:1	3
393	6189	-1266364800	41	6189:6824:1 10053:10051:1 10048:10046:1 6832:6741:1 10049:4298:1 6189:10056:1 5639:6184:1 10049:10058:1 10039:10045:1 9421:10048:1 6189:10026:1 10058:10039:1 4293:5640:1 10039:5639:1 6189:3630:1 6189:6454:1 10056:3475:1 9425:10049:1 3626:6832:1 6191:4293:1 6182:9425:1 4293:6187:1 10058:9421:1 9421:9427:1 10048:9998:1 4293:10053:1 6189:10057:1 6189:6182:1 10057:10022:1 10054:3626:1 6189:10017:1 61…	30
394	6190	-1259625600	10	6190:10060:1 6190:10012:1 10060:585:1 6191:4293:1 6190:10046:1 6191:9425:1 9425:9421:1 4293:5640:1 6190:6191:1	3
395	6191	-1249257600	18	6184:9422:1 5495:5492:1 9425:10049:1 6191:4293:1 10049:4298:1 6191:9426:1 6191:9425:1 4293:6187:1 10004:10010:1 6191:10004:1 9426:10002:1 9426:5495:1 9421:6184:1 10049:9421:1 6191:9424:1 9426:585:1 6191:2236:1	1
396	7436	47174400	12	7436:10114:1 10089:10090:1 7436:10118:1 7436:10093:1 10090:10091:1 7436:10111:1 7436:10092:1 10112:10110:1 7436:10112:1 7436:10115:1 7436:10089:1	22
397	10119	-331516800	12	10119:10120:1 10119:10125:1 10119:10127:1 10119:10122:1 10119:10130:1 10119:10129:1 10119:10133:1 10119:10132:1 10128:10126:1 10119:10131:1 10131:10128:1	4
398	10135	-523411200	10	10135:10143:1 10142:10139:1 10135:10144:1 10143:10141:1 10135:10137:1 10137:10140:1 10144:10142:1 10137:10136:1 10136:10138:1	3
399	3380	-1276992000	12	10171:3382:1 10172:3379:1 3378:10172:1 2291:3377:1 3379:10173:1 3382:3378:1 3380:10171:1 10173:10170:1 3380:2291:1 10170:3375:1 3380:3383:1	0
400	10174	-410227200	16	10174:10185:1 52:10179:1 10174:10181:1 10174:55:1 10177:10187:1 10174:10180:1 10175:10177:1 10174:5525:1 10180:10176:1 10181:709:1 10174:52:1 10174:10175:1 10177:10186:1 10177:10188:1 10177:10178:1	4
401	943	164073600	24	10208:10209:1 943:10193:1 10194:10217:1 943:10215:1 943:10228:1 943:10220:1 943:10211:1 10217:10196:1 943:6380:1 943:10195:1 943:10210:1 943:10216:1 943:10194:1 943:10218:1 933:946:1 943:10212:1 10218:10208:1 943:10219:1 10208:10226:1 943:10214:1 10210:10213:1 943:10221:1 943:933:1	16
405	10273	-583977600	12	10135:10143:1 10266:10282:1 10143:10136:1 10273:10280:1 10278:10260:1 10143:10141:1 10273:10278:1 10273:10283:1 10283:10277:1 10283:10266:1 10273:10135:1	41
406	10299	-65491200	12	10310:10303:1 10303:10312:1 10315:10310:1 10299:10304:1 10299:10311:1 10314:10316:1 10311:10313:1 10299:10314:1 10299:10301:1 10299:10318:1 10299:10315:1	13
407	10323	446947200	11	10323:10330:1 10329:10346:1 10329:10344:1 10346:10343:1 10330:10348:1 10323:10331:1 10343:10342:1 10331:10329:1 10323:10327:1 10323:10326:1	16
408	10349	92016000	22	10369:10375:1 10349:10352:1 10387:10388:1 10352:10364:1 10349:10389:1 10364:10372:1 10349:10373:1 10370:10414:1 10349:10387:1 10349:10371:1 10349:10407:1 10349:10391:1 10349:10350:1 10349:10368:1 10370:10351:1 10370:10369:1 10349:10390:1 10371:10370:1 10349:10365:1 10407:10411:1 10371:10413:1	74
409	10444	291772800	11	10444:10448:1 10444:10447:1 10444:10446:1 10444:10456:1 10454:10452:1 10444:10455:1 10456:10453:1 10448:10463:1 10456:10454:1 10453:10449:1	13
410	10467	532396800	10	10467:10468:1 10471:10473:1 10478:10474:1 10471:10475:1 10478:10472:1 10470:10479:1 10468:10470:1 10467:10478:1 10478:10471:1	3
411	10480	516499200	14	10485:10483:1 10480:10467:1 10483:10484:1 10484:10482:1 10467:10470:1 10480:10487:1 10478:10485:1 10487:10486:1 10471:10473:1 10470:10479:1 10484:10472:1 10467:10478:1 10478:10471:1	3
412	10489	491443200	14	10494:10492:1 6018:6025:1 10489:10498:1 10494:10502:1 10502:10501:1 10489:10499:1 10492:6018:1 10489:10493:1 10489:10494:1 10489:10490:1 6028:6019:1 10494:10491:1 6025:6028:1	12
414	10543	-36460800	11	10546:10548:1 10543:2727:1 10544:10547:1 10549:10546:1 10543:10549:1 10543:6051:1 10549:10552:1 10543:10545:1 10545:3728:1 10543:10544:1	5
415	10554	-148435200	19	10594:10596:1 10565:10566:1 10554:10567:1 10554:10601:1 10564:10561:1 10568:10600:1 10594:10560:1 10568:10595:1 10595:10591:1 10554:10569:1 10554:10594:1 10554:10570:1 10560:10598:1 10566:10563:1 10566:10564:1 10554:10562:1 10568:10565:1 10554:10568:1	125
416	6355	354931200	18	6355:10668:1 6355:10672:1 6355:10666:1 10680:10670:1 10677:10673:1 10668:9389:1 6355:10723:1 6355:10675:1 6355:9572:1 6355:10679:1 6355:10669:1 6355:10676:1 6355:10678:1 6355:10677:1 6355:10674:1 10680:10671:1 6355:10680:1	49
417	5704	102470400	93	10765:5738:1 10770:10643:1 5704:5778:1 10759:5771:1 4682:5190:1 5704:8837:1 5704:10656:1 5778:10764:1 10656:10642:1 5778:5877:1 5794:5887:1 10746:5863:1 5704:5846:1 5704:10747:1 5885:10651:1 5704:10746:1 9128:5740:1 5704:10742:1 5704:10608:1 5704:10770:1 5842:10761:1 4598:5888:1 4598:5782:1 5704:10579:1 8788:10773:1 3920:3919:1 5704:10739:1 5876:5880:1 5848:5885:1 5704:5717:1 4598:5844:1 5704:468…	38
419	10564	-65491200	48	10626:10630:1 10654:10632:1 10654:10588:1 10593:10623:1 10564:10596:1 10625:10555:1 10590:10612:1 10558:10556:1 10564:10860:1 10625:10626:1 10879:10624:1 10564:10590:1 10564:10654:1 10880:10879:1 10858:10872:1 10564:10871:1 10564:9011:1 10560:10873:1 10558:10866:1 10564:10870:1 10632:10659:1 10603:10868:1 10556:10586:1 10564:10560:1 10584:10593:1 10623:10587:1 10866:10557:1 10561:10880:1 10560:10…	77
420	10603	78796800	74	5717:10559:1 10580:10663:1 10921:10646:1 10894:8762:1 10638:10635:1 10663:10648:1 10609:10585:1 10603:10926:1 5887:10923:1 10603:10609:1 10656:8788:1 10663:10655:1 5704:10579:1 5704:8837:1 10901:10616:1 8782:5717:1 5704:10656:1 5704:10613:1 10603:10580:1 10579:10662:1 10603:10649:1 10583:10927:1 5704:10739:1 10603:10901:1 5720:10614:1 5887:3916:1 10603:10925:1 10900:5781:1 5717:10576:1 10868:1090…	75
421	6163	-1199232000	15	5638:6144:1 6163:10950:1 6151:6157:1 6151:6162:1 6163:4298:1 6156:6161:1 6163:5638:1 6144:6159:1 6163:6156:1 2242:6145:1 6163:10952:1 6156:6151:1 6163:2242:1 2242:6826:1	5
423	5247	-1137542400	10	2063:2576:1 5247:2859:1 2063:621:1 2576:2417:1 5247:2063:1 5247:2420:1 5247:817:1 5247:819:1 2420:2419:1	1
424	976	-480124800	14	976:4916:1 10995:10994:1 3324:3328:1 976:9413:1 976:3399:1 976:3324:1 976:10995:1 10995:10996:1 976:2664:1 976:11000:1 10995:4915:1 10994:4914:1 4915:10997:1	40
426	3627	-1224460800	12	3627:11063:1 3614:3624:1 3624:3622:1 3624:6458:1 6746:3620:1 11063:3625:1 3627:3614:1 11063:6746:1 3624:3623:1 3627:11062:1 3627:7353:1	8
427	11064	-148435200	27	11083:11078:1 11064:11082:1 11083:11174:1 11075:11175:1 11083:11077:1 11078:11073:1 11064:11081:1 11078:11069:1 11081:11095:1 11078:11068:1 11082:11083:1 11083:11074:1 11064:11066:1 11064:11085:1 11095:11071:1 11085:11084:1 11084:11079:1 11064:11080:1 11073:11173:1 11082:11075:1 11078:11067:1 11076:11072:1 11064:11097:1 11083:11076:1 11066:11070:1 11064:11086:1	95
428	11184	-211939200	13	11190:11196:1 11194:11190:1 11194:11188:1 11194:11189:1 11184:11195:1 11195:11193:1 11184:11197:1 11184:11185:1 11184:11191:1 11193:11004:1 11184:11192:1 11184:11194:1	11
430	11221	-355104000	15	11253:11248:1 11221:11249:1 11289:6082:1 11221:11255:1 11289:11250:1 11221:11254:1 11253:11245:1 11253:11246:1 11221:11247:1 11221:11222:1 11221:11289:1 11255:11244:1 11253:3766:1 11289:11253:1	65
431	11300	-399859200	15	11306:11308:1 11300:11312:1 11307:11303:1 11305:11304:1 11307:11322:1 11300:11319:1 11305:11302:1 11322:11305:1 11300:11307:1 11305:11311:1 11302:11317:1 11305:11301:1 11300:11306:1 11312:11318:1	8
432	11323	-236822400	26	11323:11351:1 11342:11337:1 11350:11347:1 11349:11354:1 11323:11339:1 11334:11333:1 11323:11335:1 11349:11350:1 11323:2543:1 11340:11345:1 11343:11342:1 11351:11336:1 11323:11340:1 11323:11349:1 11323:11352:1 11351:11334:1 11323:11324:1 11323:11338:1 11323:11344:1 2543:4840:1 11323:11343:1 11323:11348:1 11352:11341:1 11323:11346:1 11323:7830:1	39
433	3693	-55296000	36	3693:11377:1 11405:9642:1 3693:11382:1 11395:4609:1 3693:11405:1 3693:11404:1 3693:4824:1 3693:11395:1 3693:11385:1 3693:11378:1 3693:11402:1 11406:10552:1 3693:11423:1 3693:4015:1 11381:11384:1 9071:11422:1 3697:4602:1 3693:3696:1 3693:3725:1 3725:3697:1 3693:11380:1 3693:3728:1 3693:11381:1 3693:11403:1 3693:11420:1 3693:11406:1 11381:9071:1 3693:11399:1 3693:11379:1 3693:11394:1 9071:11397:1 1…	50
434	1543	-591840000	41	1543:11469:1 11502:11477:1 11464:11484:1 11500:11455:1 1564:11432:1 1543:1564:1 11453:11442:1 1543:11456:1 11474:1568:1 1543:11452:1 1543:11474:1 11453:11443:1 11445:11441:1 1543:1796:1 1543:11498:1 1543:11475:1 1543:11478:1 1543:9040:1 1775:11460:1 11498:11446:1 11444:11495:1 1543:11444:1 1543:11492:1 1543:11464:1 1543:1533:1 11476:11488:1 1543:1775:1 11495:11458:1 11466:11483:1 11466:11476:1 11…	39
435	8028	-1046649600	36	8028:11572:1 8028:11576:1 11559:11526:1 11565:11563:1 8028:11562:1 8028:11532:1 11565:11560:1 11565:11569:1 1503:1960:1 8028:10036:1 11561:11573:1 11526:11579:1 11560:11533:1 10036:1503:1 8028:11571:1 8028:11561:1 10036:1502:1 11576:11565:1 8028:11577:1 1714:11531:1 11533:1714:1 8028:11570:1 8028:11575:1 11526:11578:1 11574:11557:1 11561:1901:1 8028:11568:1 11561:11574:1 11561:2591:1 1901:11558:1…	36
436	11583	-62812800	15	9071:11422:1 3726:11384:1 11381:3726:1 3726:3697:1 3726:9064:1 9064:11359:1 11381:9071:1 11583:11381:1 3726:11593:1 11583:7822:1 3697:4635:1 11583:11585:1 11593:11591:1 11583:11584:1	15
437	11597	-57628800	10	9240:9033:1 11597:11600:1 11603:9240:1 11597:9217:1 11597:11605:1 11604:11603:1 11597:11604:1 11600:11601:1 11597:11602:1	6
439	11397	97372800	18	11397:4605:1 9062:4595:1 11397:7609:1 11397:11419:1 11419:4667:1 11397:4742:1 11397:11620:1 11397:9062:1 4742:5194:1 11397:11625:1 9069:9068:1 11397:11635:1 11417:9069:1 11397:11629:1 11419:4567:1 11397:11417:1 11397:11409:1	21
440	9071	5097600	13	9071:11422:1 9062:4595:1 9071:3697:1 3697:4597:1 9071:11589:1 11397:9062:1 4595:11650:1 9071:11651:1 9064:4686:1 9071:11397:1 11651:11649:1 9071:9064:1	6
441	11652	-661478400	10	11652:11655:1 11659:11656:1 11659:11658:1 11652:11659:1 11652:7313:1 11652:11660:1 7321:11657:1 7313:7321:1 11652:11654:1	2
442	11662	-733795200	12	11662:11667:1 11665:11652:1 11666:11665:1 11662:11669:1 11662:2248:1 11662:2779:1 11662:11668:1 11668:11663:1 11662:11666:1 11668:11664:1 11664:2251:1	0
443	9059	-629942400	11	9059:8540:1 8545:8542:1 8541:11676:1 9059:11675:1 8541:2659:1 9059:8545:1 9059:8541:1 9059:11677:1 11676:8539:1 11676:8538:1	8
446	11694	-249782400	15	11695:11707:1 11707:2687:1 11694:8559:1 11707:11706:1 11707:8553:1 11694:11695:1 8559:8554:1 11695:11709:1 11718:8557:1 11709:11704:1 11707:11703:1 11695:11718:1 11694:11705:1 2687:11702:1	21
447	11720	-282787200	14	11695:11707:1 11695:11704:1 11707:2687:1 11694:8559:1 8559:8560:1 11720:11723:1 11694:11695:1 11718:8557:1 11720:11721:1 11722:8554:1 11695:11718:1 11695:11722:1 11723:11694:1	7
449	8575	-1148083200	16	8575:8568:1 11744:11750:1 8568:8577:1 8568:3269:1 8575:2228:1 6669:11747:1 8577:11745:1 11747:11744:1 3269:6669:1 8575:11746:1 8577:6677:1 11752:11751:1 8575:11749:1 8575:11748:1 11748:11752:1	3
454	6755	92016000	10	6755:6754:1 6755:11859:1 6761:6764:1 6759:6761:1 6754:6759:1 6755:11609:1 6754:9171:1 6755:9645:1 6755:11862:1	10
455	3868	-931046400	10	3868:11880:1 3868:6259:1 6259:11892:1 6296:6248:1 3868:6257:1 3868:6296:1 3868:6250:1 3868:11891:1 6257:6297:1	19
456	6253	-675907200	19	4958:11894:1 4958:11898:1 11894:4951:1 6253:11908:1 2251:4950:1 6253:11907:1 6253:11909:1 2251:4946:1 6253:11905:1 6253:11906:1 6253:11901:1 6253:2251:1 4958:11897:1 6253:11902:1 6253:11904:1 6253:11903:1 11894:11900:1 11909:4958:1	3
457	6289	-1075680000	12	11920:11922:1 6289:11917:1 6289:11921:1 6318:11919:1 6289:6318:1 6318:3868:1 6289:11916:1 6289:11912:1 6289:6268:1 6289:11915:1 6289:11920:1	11
459	11943	-104544000	12	11943:11945:1 11943:11946:1 11943:11951:1 11945:11944:1 11943:2822:1 11943:6059:1 6059:11936:1 11943:11948:1 11943:8936:1 11936:11937:1 11943:6065:1	4
460	11952	-138153600	10	11952:11943:1 6059:11938:1 6059:11939:1 11952:6063:1 11943:2822:1 6061:6059:1 6059:11936:1 11943:11944:1 6063:6061:1	5
461	10855	-1278201600	30	10855:5259:1 4512:6139:1 10855:4229:1 10855:11962:1 10855:6331:1 10855:6161:1 10855:6803:1 3224:6743:1 10855:772:1 10855:11963:1 10855:284:1 10855:11961:1 11962:6134:1 11961:6744:1 10855:1064:1 6331:4512:1 772:4292:1 10855:5049:1 10855:6455:1 6161:11957:1 10855:6336:1 10855:1309:1 10855:5056:1 10855:780:1 6744:6748:1 772:3224:1 10855:6787:1 10855:4197:1 10855:3223:1	7
462	11981	-426124800	25	5531:11996:1 11989:5525:1 11983:11985:1 11981:11989:1 11983:7422:1 5531:3341:1 11981:58:1 11998:7624:1 11981:11987:1 11986:11983:1 11981:11997:1 11981:12007:1 11982:12004:1 11982:5531:1 11983:12006:1 11998:11982:1 11998:12005:1 11997:10799:1 11981:7613:1 11981:11998:1 11996:11984:1 11981:7616:1 11986:11988:1 11998:11986:1	21
463	12020	-566870400	26	12027:12048:1 12020:12041:1 12020:12045:1 5232:12049:1 5231:5579:1 12020:12043:1 12020:12026:1 12048:11981:1 4305:12027:1 12044:12033:1 12020:12042:1 12020:12038:1 12020:12032:1 5232:12037:1 5231:5232:1 12041:12044:1 12041:5231:1 12044:12039:1 5231:12034:1 5231:12036:1 5231:4305:1 5231:12031:1 5231:12013:1 12020:12040:1 12031:12035:1	47
464	12073	-586569600	20	5231:12034:1 12041:12039:1 12073:12079:1 5231:12080:1 12073:12078:1 5231:12036:1 12020:12032:1 12035:5594:1 12020:12041:1 12073:12020:1 12073:12077:1 5231:12027:1 5231:12013:1 5231:12035:1 5231:5579:1 5232:12037:1 5231:5232:1 12041:5231:1 12020:12043:1	20
466	12094	-187747200	20	12094:12134:1 12131:12114:1 12112:12123:1 12094:12105:1 12094:12129:1 12134:12130:1 12131:12112:1 12111:12125:1 12105:12132:1 12105:12131:1 12094:12115:1 12111:12126:1 12105:12128:1 12115:12107:1 12094:12133:1 12131:5236:1 12094:12113:1 12133:12111:1 12133:12127:1	12
470	12243	-1291161600	10	12244:12246:1 12243:11789:1 12247:9828:1 7815:12244:1 12243:5259:1 12243:12245:1 12243:7815:1 12243:12247:1 12247:310:1	4
471	12265	-551145600	21	12265:12273:1 12278:12285:1 12265:12266:1 12265:12268:1 12274:12275:1 12265:12270:1 12265:12283:1 12271:12276:1 12281:12274:1 12281:12271:1 12265:6731:1 12273:12286:1 12268:12281:1 12265:12272:1 12274:12277:1 12281:12282:1 12265:12279:1 12281:12267:1 12282:12269:1 12265:12278:1	3
472	1606	-631152000	58	1606:12334:1 1606:12346:1 1606:12322:1 1606:12355:1 1606:12326:1 1576:12297:1 1597:12340:1 1606:1597:1 1606:12348:1 1606:12315:1 12353:12320:1 12319:12316:1 12358:1576:1 1606:12343:1 1836:12349:1 12342:12345:1 1597:12330:1 12336:12335:1 1606:12317:1 12358:12265:1 1606:12352:1 1606:12351:1 1606:12329:1 1597:12358:1 12312:12357:1 12343:12356:1 1606:12311:1 12313:12354:1 12346:12338:1 1606:12325:1 1…	11
474	3871	-1274313600	17	12385:12381:1 3871:3870:1 3871:6286:1 3871:12383:1 5195:5203:1 5203:6281:1 3871:6170:1 3871:12385:1 6286:5195:1 12383:5633:1 3870:3864:1 12383:6238:1 3871:5636:1 3870:6278:1 3871:12382:1 3871:568:1	5
475	3870	-1192838400	11	12388:12387:1 3870:5635:1 6278:6284:1 3870:6285:1 3864:11920:1 3870:12388:1 3864:4196:1 12388:12375:1 12375:6278:1 12388:3864:1	4
476	2923	-1098230400	11	2923:12395:1 578:836:1 2467:12396:1 12393:2467:1 12392:12394:1 2923:2924:1 2924:578:1 836:866:1 12395:12393:1 2923:12392:1	3
477	3542	-1215129600	19	361:396:1 6368:10192:1 12402:797:1 328:730:1 362:288:1 11740:1031:1 11742:361:1 3542:12401:1 6368:11742:1 3542:799:1 12402:4301:1 3542:362:1 1031:364:1 361:328:1 364:6368:1 3542:12402:1 3542:11740:1 1031:728:1	17
478	12403	-1288742400	32	12406:9427:1 12403:12407:1 6150:4298:1 9419:10043:1 6190:10046:1 12403:12411:1 6182:9426:1 4293:5640:1 6190:6191:1 9427:9419:1 12403:6966:1 12403:6189:1 4293:12406:1 6191:4293:1 6191:10049:1 12403:3747:1 12409:3629:1 10049:9421:1 9426:5495:1 12411:585:1 6189:6182:1 12403:12408:1 12409:6190:1 12403:12409:1 6191:10010:1 12403:6413:1 10049:10023:1 12403:12410:1 12407:5496:1 12403:6150:1 6182:6419:1	15
479	10049	-1204502400	19	10049:585:1 9421:12430:1 10043:5492:1 12427:12431:1 9419:10043:1 10049:12427:1 10049:10023:1 12427:6807:1 10049:10058:1 9421:12426:1 10058:9421:1 10049:4298:1 12432:10002:1 9421:12432:1 10049:9419:1 9421:6184:1 6184:9422:1 6184:4220:1	3
480	4293	-1238716800	19	4293:10053:1 10039:5639:1 10045:10044:1 4293:12406:1 5639:12435:1 4293:5495:1 12436:6716:1 6716:12434:1 10053:10058:1 4293:12436:1 4293:6187:1 10039:10045:1 5640:585:1 10058:9421:1 4293:6741:1 10058:10039:1 10045:9965:1 4293:5640:1	2
481	12409	-1267574400	13	12438:4294:1 6190:10060:1 10060:585:1 12409:4204:1 12438:12439:1 12439:12440:1 12409:12438:1 6190:5640:1 10060:4298:1 10060:3629:1 12409:6190:1 12409:6187:1	1
482	9421	-1190160000	15	9427:9423:1 10045:10044:1 9421:12430:1 9421:12446:1 9421:10045:1 6184:9965:1 9421:10048:1 9421:12447:1 9421:12432:1 9423:6807:1 9421:9427:1 10044:12445:1 9427:12426:1 10044:6184:1	1
483	12456	-383961600	12	12473:12475:1 12473:12469:1 12456:12458:1 12459:12473:1 10799:12460:1 12456:10799:1 12473:12474:1 12456:12459:1 12456:12461:1 12474:12457:1 12459:12471:1	19
484	12485	-453859200	12	12491:12489:1 12485:12492:1 12489:12490:1 12495:12487:1 12485:12486:1 12485:12498:1 12493:12494:1 12489:12493:1 12485:12491:1 12485:12495:1 12485:12488:1	20
485	6434	-537926400	13	10972:10954:1 6434:10975:1 6434:10971:1 6434:6219:1 6434:6435:1 6219:10972:1 10972:6214:1 10954:6211:1 10971:6218:1 6434:21:1 6211:6223:1 6434:12515:1	14
486	12515	-506390400	14	7338:7334:1 10954:6211:1 12515:12520:1 12515:6214:1 6229:12519:1 12519:12523:1 6223:7338:1 12515:10954:1 12522:6229:1 6211:6223:1 12520:12522:1 12515:12524:1 12515:12521:1	4
487	12525	-622166400	20	12531:12534:1 12529:12547:1 12547:12543:1 12543:12530:1 12535:12539:1 12545:12542:1 12543:12536:1 12546:12545:1 12525:12529:1 12531:12533:1 12535:12538:1 12546:12535:1 12529:12541:1 12546:12540:1 12525:12531:1 12541:12546:1 12546:12544:1 12546:12532:1 12529:12548:1	14
488	6314	-703641600	15	9614:9615:1 12568:6207:1 12565:12566:1 6314:9614:1 2265:12564:1 12564:12567:1 6314:12562:1 12564:12563:1 12564:9601:1 9615:2265:1 6314:12568:1 6314:7321:1 6314:12565:1 9601:12560:1	10
492	12629	510192000	26	12684:12680:1 12629:12668:1 12663:12683:1 12668:12664:1 12664:12661:1 12661:12658:1 12629:12669:1 12629:12666:1 12684:12682:1 12661:12674:1 12658:12662:1 12658:12673:1 12667:12676:1 12664:12659:1 12643:12660:1 12683:12665:1 12659:12684:1 12668:12675:1 12668:12672:1 12683:12643:1 12661:12657:1 12668:12678:1 12678:12677:1 12666:12663:1 12666:12667:1	31
495	3864	-1146614400	11	12720:3869:1 3869:3865:1 3864:4196:1 3869:12722:1 3864:12720:1 12720:6289:1 12720:268:1 6289:6268:1 3864:12721:1 6289:11920:1	8
496	12723	-77846400	20	12734:12725:1 12735:3853:1 12734:12726:1 12735:12733:1 12734:12731:1 12725:12729:1 12723:12736:1 12726:12741:1 12735:12730:1 12731:12732:1 12732:12727:1 12734:12728:1 12733:12734:1 12741:12737:1 12737:12739:1 12734:12740:1 12727:7916:1 12723:12724:1 12723:12735:1	5
497	5556	-1065139200	30	12772:12769:1 12769:12761:1 1674:1671:1 12766:1503:1 12766:12764:1 1503:1524:1 1502:1686:1 5556:12771:1 12762:12767:1 1502:1545:1 5556:12747:1 5556:12773:1 1502:1728:1 12772:12760:1 12771:12768:1 5556:12772:1 5556:12770:1 5556:12774:1 1502:1693:1 1503:1708:1 12767:1674:1 12765:12762:1 5556:12746:1 12766:1502:1 5556:12745:1 1524:1723:1 5556:12766:1 12769:12765:1 5556:9968:1	27
498	7607	203644800	10	12816:12804:1 7607:7880:1 12808:12817:1 7607:12815:1 12818:12806:1 7880:12816:1 12808:12805:1 7607:12818:1 7607:12808:1	25
499	12833	-426124800	34	12852:12848:1 12848:12844:1 12833:12880:1 12850:12849:1 12849:12839:1 12833:12846:1 12858:12869:1 12848:12857:1 12876:12858:1 12845:12876:1 12834:12861:1 12838:12845:1 12833:12843:1 12845:12874:1 12833:12847:1 12834:12854:1 12842:12875:1 12833:12851:1 12852:3503:1 12849:12834:1 12842:12840:1 12833:12838:1 12833:12850:1 12833:12837:1 12849:12842:1 12858:12856:1 12833:12860:1 12834:12836:1 12840:12…	26
501	12895	18316800	33	12895:12949:1 12938:12882:1 12895:3697:1 12911:12907:1 12911:4466:1 12895:12915:1 12904:7605:1 12895:12909:1 12939:12913:1 12895:12904:1 7605:12896:1 12939:12938:1 12942:12901:1 12904:12914:1 12911:12908:1 12895:12959:1 12904:12919:1 12915:12912:1 12895:9111:1 12942:12941:1 12939:12900:1 12938:12962:1 12919:5569:1 12941:12936:1 12939:12910:1 12942:12935:1 12941:12940:1 12895:12928:1 12942:12939:1…	59
502	12913	90633600	10	12913:12965:1 12906:12971:1 12913:12967:1 12913:12906:1 12967:182:1 12965:12966:1 12913:12970:1 12913:12894:1 12913:12964:1	7
504	12942	26265600	22	12901:13032:1 12939:12913:1 12942:13033:1 7605:12896:1 12939:12938:1 13032:12907:1 12942:12901:1 12913:12966:1 12942:13031:1 12942:12941:1 12942:12914:1 12938:12962:1 12942:7605:1 12941:12936:1 12938:13036:1 12938:12905:1 12907:12894:1 12942:12935:1 12941:12940:1 12942:12939:1 12942:12919:1	12
505	10555	63072000	14	10555:10611:1 10735:13078:1 5704:5846:1 10555:13080:1 10735:10758:1 10555:13087:1 10555:5726:1 5726:8775:1 10555:13084:1 5846:5869:1 10555:13081:1 10555:5704:1 5704:10735:1	7
506	6753	-91670400	10	6753:13094:1 9641:3697:1 6753:6752:1 6753:13093:1 6753:13102:1 6753:13095:1 6753:9641:1 6753:11686:1 6753:13096:1	13
508	371	-648432000	14	371:5233:1 5233:5229:1 5229:13140:1 13143:13142:1 12073:12020:1 5233:13141:1 12020:12040:1 12020:12044:1 371:12073:1 12020:12037:1 371:13143:1 12044:12039:1 371:5228:1	39
510	1034	-134179200	51	1034:13205:1 13178:13175:1 13179:13172:1 13175:8995:1 1034:13174:1 10820:13180:1 1034:7620:1 1034:13187:1 1034:13200:1 13206:13191:1 13195:13206:1 1034:13177:1 10820:13170:1 1034:13179:1 13199:13203:1 1034:13186:1 1034:13198:1 1034:13193:1 1034:13197:1 1034:13183:1 13206:13176:1 1034:13194:1 13179:10803:1 13205:13199:1 1034:13196:1 13206:13204:1 13175:1033:1 1034:13173:1 2840:13167:1 2827:13202:1…	12
511	1225	-520819200	37	1225:12285:1 1225:1533:1 1225:13232:1 1225:13217:1 1225:2669:1 1225:13239:1 1225:11653:1 1225:5970:1 1225:13235:1 1225:7545:1 1225:13226:1 1225:13236:1 12285:13220:1 1225:13234:1 13229:7561:1 1225:13223:1 1225:13225:1 1225:13238:1 1225:7544:1 13237:13231:1 1225:6215:1 13227:13224:1 1225:13228:1 1225:13222:1 13231:13233:1 1225:13227:1 1225:13230:1 1225:1224:1 1225:13218:1 13229:13221:1 7544:13237:…	7
512	270	-694310400	29	270:13263:1 270:13259:1 13263:7557:1 270:13244:1 270:13254:1 13262:13257:1 13252:1226:1 270:13249:1 270:13258:1 270:13243:1 13242:2817:1 13242:13255:1 13262:13260:1 270:13256:1 270:13262:1 270:13250:1 7557:7559:1 1226:7551:1 13242:13251:1 270:13252:1 270:13253:1 13260:13242:1 13254:13261:1 13247:13248:1 13260:2375:1 270:13245:1 13263:13246:1 270:13247:1	6
513	271	-891561600	32	13403:6650:1 13406:3465:1 271:3308:1 271:3310:1 13406:13403:1 271:13391:1 13402:1890:1 13401:3317:1 271:13398:1 271:13409:1 271:13395:1 271:13397:1 271:13405:1 271:13407:1 271:13408:1 271:13281:1 271:3464:1 13393:13389:1 271:13388:1 271:13394:1 3317:3306:1 13401:13404:1 3464:13393:1 13409:13401:1 271:13396:1 3317:1770:1 3317:13280:1 271:13399:1 13397:13400:1 13401:13406:1 271:13402:1	152
514	272	-891561600	11	272:13423:1 272:13425:1 272:13424:1 272:1647:1 272:1365:1 272:13422:1 272:6449:1 272:4295:1 272:13415:1 272:623:1	16
515	278	-972000000	21	13452:13445:1 1230:2776:1 2781:9972:1 2781:13444:1 13450:13448:1 13452:13451:1 13453:13433:1 1230:13446:1 1230:13447:1 13446:9988:1 2781:9990:1 278:13452:1 2781:13454:1 278:13450:1 13452:2781:1 2781:1230:1 2781:13455:1 1230:13449:1 2781:13453:1 2776:13443:1	25
516	7554	-1062547200	11	7554:13469:1 7554:13472:1 7554:13458:1 7554:13474:1 7554:13473:1 7554:13471:1 13471:10030:1 7554:6500:1 6500:4483:1 13471:10191:1	16
517	8946	-148435200	24	13532:13531:1 8946:13537:1 8946:8664:1 8946:13536:1 13537:13095:1 13532:13542:1 9018:13529:1 13532:9018:1 8946:13533:1 8946:13528:1 8946:11701:1 8946:13538:1 13528:3692:1 8946:11717:1 8946:13534:1 8946:3693:1 13534:13543:1 13534:13535:1 13535:13532:1 3693:11420:1 3692:13530:1 8946:6061:1 3693:11379:1	69
518	13578	415238400	10	13579:13589:1 13579:13581:1 13579:13580:1 13592:13597:1 13592:13591:1 13578:13579:1 13578:13596:1 13579:13592:1 13580:13595:1	11
519	7322	-545788800	11	13658:9602:1 13658:9591:1 13436:13656:1 13644:7319:1 13656:9595:1 7322:13644:1 7322:13657:1 7322:13658:1 13644:13436:1 13644:13648:1	12
520	9606	-616896000	10	7322:9602:1 9606:9601:1 13663:13664:1 13664:6931:1 6931:7322:1 7322:13436:1 9606:9605:1 13664:9608:1 9606:13663:1	4
521	11962	-1176940800	13	11962:6146:1 6320:6329:1 11962:6160:1 11962:6320:1 11962:13666:1 13666:7574:1 6327:6321:1 6329:6346:1 11962:6134:1 7574:6322:1 6134:6327:1 6320:6155:1	3
522	13696	450835200	25	13723:13719:1 13732:13727:1 13719:13724:1 13719:13717:1 13713:13739:1 13736:13735:1 13733:13726:1 13737:13731:1 13696:13697:1 13733:13728:1 13723:13718:1 13722:13721:1 13721:13720:1 13723:13722:1 13732:13730:1 13723:13713:1 13733:13729:1 13696:13723:1 13696:13736:1 13737:13733:1 13724:13732:1 13696:13737:1 13718:13734:1 13696:13738:1	19
523	9444	431222400	13	9444:13756:1 9444:11845:1 9444:9486:1 9444:9450:1 9450:9552:1 9444:12614:1 6361:6360:1 9444:9537:1 9466:6361:1 9444:9466:1 6360:6359:1 9444:9572:1	8
524	11133	165542400	11	13778:13781:1 11133:13784:1 13777:13778:1 11133:13786:1 11133:13785:1 11133:13788:1 13787:13782:1 13782:13783:1 13786:13777:1 11133:13787:1	8
525	13800	286675200	10	13800:13815:1 13815:13801:1 13810:13811:1 13815:13814:1 13800:13805:1 13801:13812:1 13815:13813:1 13800:13804:1 13815:13810:1	6
526	13832	613008000	18	13963:13910:1 13934:13956:1 13832:13959:1 13832:13942:1 13956:13955:1 13957:13953:1 13832:13958:1 13955:13940:1 13942:13906:1 13934:13957:1 13942:13952:1 13832:13962:1 13832:13941:1 13832:13909:1 13832:13963:1 13832:13934:1 13956:13960:1	125
527	13975	561254400	13	13975:13986:1 13975:13989:1 13975:13988:1 13975:13730:1 13989:13985:1 13975:13709:1 13985:13984:1 13975:13992:1 13975:13993:1 13992:13987:1 13975:13991:1 13975:13994:1	9
528	14006	570672000	21	14034:14033:1 14034:14032:1 14032:13817:1 14006:14012:1 14029:14025:1 14006:14039:1 14040:14023:1 14006:14041:1 14006:14038:1 14006:14040:1 14006:4140:1 4138:14031:1 4138:14030:1 4138:14029:1 4140:4138:1 14006:14034:1 14033:14011:1 14023:14022:1 14033:14024:1 14006:14036:1	20
529	13813	306201600	12	13813:13814:1 14073:13801:1 13811:13803:1 13813:13810:1 13810:13811:1 14058:13812:1 14073:14058:1 14058:14059:1 14058:14057:1 13813:14073:1 14059:14069:1	15
530	2481	-377481600	11	14077:3590:1 3603:14075:1 2481:14074:1 14083:14081:1 2481:12087:1 2481:14083:1 14083:10788:1 14081:3603:1 3590:14080:1 2481:14077:1	7
531	14084	-15552000	12	14084:14087:1 14084:9233:1 14085:9098:1 14087:14089:1 14091:14090:1 14084:14092:1 14084:14086:1 14084:14094:1 14092:14091:1 14084:14085:1 14090:14088:1	3
532	10065	130118400	22	930:14099:1 14131:7895:1 10065:14128:1 941:14100:1 14130:14125:1 941:14127:1 10065:14119:1 10065:4053:1 14130:14126:1 14132:14117:1 10065:14130:1 14131:14132:1 10065:14124:1 14132:14122:1 10065:941:1 10065:14098:1 10065:14101:1 14133:14131:1 10065:10064:1 941:930:1 10065:14133:1	38
533	7839	110332800	11	7839:14146:1 7840:14147:1 7851:8998:1 7840:5194:1 7839:7840:1 7840:14148:1 7840:7853:1 7853:7851:1 7839:9091:1 7851:7848:1	10
534	944	156297600	31	7666:14153:1 944:5345:1 944:14158:1 14159:14156:1 7666:14155:1 944:7666:1 10221:14174:1 14156:5441:1 7666:10209:1 7666:10215:1 14154:14152:1 5441:14157:1 944:943:1 10221:14159:1 944:14165:1 5340:14173:1 943:10218:1 944:8215:1 5345:10221:1 14152:14167:1 14157:5340:1 14153:14154:1 7666:14164:1 943:10214:1 14155:14160:1 7666:2444:1 14159:10226:1 14159:5342:1 7666:14166:1 944:14151:1	8
538	6266	-961459200	11	6257:6301:1 6266:6318:1 11769:6258:1 6300:6297:1 3868:6257:1 6257:6300:1 6258:6244:1 6266:11769:1 11769:3868:1 6257:6197:1	4
540	14289	-1276992000	10	14289:14298:1 14289:3359:1 14289:1505:1 4766:3690:1 14289:14297:1 4766:5629:1 3359:4766:1 3690:3685:1 14289:14300:1	14
541	1769	-991526400	11	1903:14303:1 1769:1926:1 1927:14305:1 14302:1903:1 14305:14302:1 1769:1927:1 14305:14304:1 14305:1949:1 14305:1951:1 1769:14306:1	11
542	14294	-770601600	12	14310:14312:1 14314:14310:1 14314:14318:1 14309:14311:1 14308:14315:1 14308:14314:1 14294:14308:1 14310:14317:1 14309:14313:1 14310:14309:1 14294:14319:1	1
543	2092	-1053388800	11	1503:1934:1 14327:14324:1 2092:14325:1 2092:7332:1 14327:1503:1 2092:1502:1 2092:275:1 1503:1939:1 1934:14326:1 2092:14327:1	5
546	14339	-91670400	11	14339:14341:1 14339:14340:1 14339:14352:1 14344:14347:1 14339:14346:1 14344:8985:1 14339:14343:1 14340:14353:1 14344:14342:1 14339:14344:1	11
547	14355	-324950400	13	14355:14362:1 14362:14357:1 14361:14366:1 14355:14369:1 14361:14368:1 14357:14361:1 14362:14363:1 14362:14367:1 14362:14356:1 14355:14358:1 14355:14364:1 14355:14365:1	3
548	14392	-1037491200	16	6932:6478:1 6932:1714:1 6932:11575:1 6932:14414:1 14410:11569:1 14392:14408:1 14392:14410:1 14409:6932:1 14392:1502:1 14392:1503:1 14413:14411:1 14392:14412:1 6932:14413:1 14392:14409:1 14410:6921:1	18
550	14416	-228873600	13	14447:14436:1 14416:14445:1 14429:14433:1 14416:14438:1 14446:14431:1 14416:14446:1 14416:14447:1 14416:14437:1 14444:14440:1 14416:14429:1 14416:14444:1 14438:14420:1	11
551	10053	-1220400000	18	10049:585:1 10045:10044:1 10044:10005:1 10053:10051:1 10044:6184:1 10049:10023:1 10049:4298:1 9421:10045:1 10049:10058:1 10058:9421:1 9421:12447:1 9422:12445:1 6184:9965:1 10053:10049:1 6184:9422:1 12447:6807:1 10023:3471:1	3
552	5525	-331516800	12	5525:2148:1 5525:3935:1 2429:2437:1 5525:14487:1 5525:14475:1 5525:5530:1 14475:14486:1 5525:14485:1 5525:2429:1 5525:14488:1 5525:6002:1	52
553	5203	-1157241600	17	14514:14513:1 5203:14514:1 14514:14509:1 14514:14511:1 5203:14510:1 5203:6281:1 5203:6289:1 14514:14516:1 14514:5197:1 5203:6237:1 14513:14506:1 14514:775:1 14512:6636:1 5203:14515:1 5203:14512:1 14514:5202:1	9
554	14517	-1274313600	13	14529:14528:1 14529:14526:1 6187:10012:1 14530:4473:1 14517:14529:1 14529:14530:1 14530:10002:1 14529:14519:1 14528:6187:1 14530:14525:1 14528:7814:1 10012:585:1	12
555	14531	-377481600	10	14541:14537:1 14534:14539:1 14531:14533:1 14531:14540:1 14531:14541:1 14531:14542:1 14542:14532:1 14542:14534:1 14541:14538:1	2
558	14579	-23760000	15	14579:1033:1 14595:14588:1 1033:7500:1 1033:7507:1 14579:14595:1 14583:14609:1 1033:7504:1 14579:14607:1 14579:14583:1 7507:6851:1 7507:14585:1 14607:14603:1 1033:7489:1 14579:14587:1	26
559	5264	102470400	24	5264:14630:1 5403:14632:1 5264:14615:1 5264:5833:1 5264:14648:1 5264:12889:1 14624:14625:1 5308:5263:1 14632:14629:1 5264:14610:1 5264:14624:1 5264:5835:1 5264:14631:1 5263:14633:1 5264:14627:1 5264:5867:1 5264:14558:1 5264:5403:1 5264:5308:1 5264:14628:1 5264:14611:1 5867:5861:1 5264:2448:1	40
561	14702	-546998400	17	14708:14704:1 14713:14708:1 14712:14707:1 14702:2814:1 14702:14711:1 14702:2808:1 14702:14705:1 14702:14714:1 14702:14710:1 14702:14706:1 14712:14703:1 14707:2812:1 14710:14712:1 14710:14709:1 14702:14713:1 14709:13224:1	9
562	2816	-566870400	13	2816:14726:1 2816:2818:1 2818:1225:1 1225:2669:1 14694:2814:1 2815:2804:1 2816:7548:1 2815:2819:1 1225:7545:1 2816:14694:1 7548:2812:1 2818:2815:1	35
563	14737	-551145600	22	14708:14704:1 14742:2669:1 14743:14741:1 14737:2819:1 14714:14743:1 14710:14712:1 14737:14694:1 14702:14710:1 14737:14702:1 14713:14708:1 14743:14705:1 14712:14707:1 14702:14711:1 2819:14742:1 14714:14744:1 14702:14714:1 14710:14709:1 14694:2814:1 14737:14400:1 14707:2812:1 14702:14713:1	28
565	14764	-574819200	37	14798:14775:1 14764:14791:1 14764:14783:1 14764:14788:1 14714:14743:1 14794:14714:1 14714:14786:1 14710:14712:1 14794:14713:1 14794:14797:1 14743:14784:1 14764:14780:1 14764:6906:1 14743:14776:1 14702:14710:1 14764:14798:1 14783:14772:1 14764:14777:1 14798:14796:1 14737:14702:1 14786:14781:1 14713:14708:1 14743:14705:1 14780:6907:1 14798:14787:1 14714:14744:1 14764:14785:1 14798:14782:1 14798:147…	62
566	14522	-696988800	17	14522:14849:1 14522:14754:1 14843:14756:1 14402:2250:1 14848:14843:1 14522:14844:1 6933:14848:1 6933:13259:1 14843:14403:1 6933:13254:1 14522:14846:1 14848:14847:1 13259:7549:1 14843:14845:1 14754:14402:1 14522:6933:1	8
567	10821	-91670400	10	14866:14479:1 14866:14865:1 14865:14867:1 10821:14866:1 14865:14871:1 14865:10847:1 14871:7470:1 14865:14874:1 10821:14873:1	13
569	14901	-230256000	63	6466:14923:1 14901:14957:1 14938:14939:1 14901:15048:1 14956:14953:1 14939:6466:1 14934:14948:1 14901:14968:1 15049:14918:1 14901:14946:1 14968:14966:1 14901:14969:1 14950:896:1 14965:14931:1 15049:14927:1 14918:14929:1 14953:14935:1 14901:892:1 14901:14919:1 14931:14920:1 14945:14936:1 14962:14933:1 14956:14940:1 14901:14970:1 14968:14903:1 14954:14964:1 14901:14963:1 14901:14974:1 14935:14941:1…	94
570	15052	-264470400	30	15059:15057:1 15054:15065:1 15059:15086:1 15059:15063:1 15057:15082:1 15052:15059:1 15072:15070:1 15059:15058:1 15092:15074:1 15092:15072:1 15083:15076:1 15078:15092:1 15052:15084:1 15063:15054:1 15076:15078:1 15072:15073:1 15057:15083:1 15064:15080:1 15086:15071:1 15077:15066:1 15072:15088:1 15077:15079:1 15052:15053:1 15052:15081:1 15086:15077:1 15052:15069:1 15072:15075:1 15052:15085:1 15052:1…	18
571	15099	-291945600	15	15099:15105:1 15085:14423:1 15099:15064:1 15099:15101:1 15103:15102:1 15099:15100:1 15085:14421:1 15099:14422:1 15105:15104:1 15099:9699:1 15099:15085:1 15099:15103:1 15099:14426:1 15100:14416:1	6
572	15109	227750400	11	15117:15110:1 15121:15120:1 15116:15117:1 15109:15118:1 15109:15112:1 15119:15116:1 15109:15119:1 15109:15114:1 15119:15121:1 15120:15113:1	2
573	14541	-269740800	29	14541:15134:1 14901:14933:1 14541:15141:1 14901:14946:1 14541:15122:1 14541:15139:1 14541:15136:1 15137:14969:1 14541:15143:1 14541:14537:1 14541:15142:1 14958:15138:1 14958:14956:1 14541:14901:1 14901:14966:1 14541:15137:1 14541:15135:1 14541:14538:1 15138:15130:1 14947:14938:1 15141:14958:1 14538:14536:1 15138:14934:1 14901:14967:1 14541:15154:1 14541:14535:1 14901:14947:1 14541:15140:1	26
574	14588	47174400	17	7462:7444:1 14588:15170:1 1041:1043:1 7498:15168:1 14588:1041:1 14588:14725:1 1041:7498:1 14683:15167:1 15166:5654:1 1043:15165:1 14683:15157:1 14681:15156:1 1041:15166:1 14588:7462:1 7498:14683:1 14588:14681:1	12
575	7470	47174400	10	7470:14655:1 15175:15174:1 7470:5264:1 7470:14868:1 7470:14877:1 7470:15204:1 7470:15175:1 7470:15183:1 15175:15176:1	39
576	15206	-327628800	14	15214:15213:1 15207:15214:1 15052:15083:1 15215:15211:1 15214:15052:1 15207:15209:1 15212:15210:1 15207:15215:1 15213:15212:1 15206:15207:1 15214:15208:1 15083:15078:1 15052:15064:1	11
578	14867	1209600	11	14867:15262:1 15265:15268:1 14867:15265:1 15265:15264:1 14867:15261:1 15264:15260:1 15259:15266:1 14867:15259:1 14867:15258:1 15261:15267:1	2
579	15287	460166400	12	15287:15290:1 15287:15310:1 15287:15308:1 15290:15313:1 15287:15291:1 15287:15314:1 15290:15315:1 15315:15312:1 15287:15311:1 15287:15289:1 15314:15201:1	20
580	14871	39312000	13	15329:14877:1 7448:15322:1 15329:5264:1 14871:7448:1 7470:14868:1 15176:15325:1 14871:15326:1 14871:7470:1 14871:15329:1 7448:15174:1 15174:15323:1 7470:15176:1	18
588	15487	266716800	13	15496:15495:1 15489:15503:1 15503:15491:1 15487:15493:1 15503:15500:1 15489:14207:1 15487:15497:1 15487:15496:1 15495:15489:1 15487:15494:1 15495:15499:1 15495:15490:1	11
589	10228	216864000	12	14205:15508:1 15483:15335:1 10228:15475:1 15512:15509:1 15430:15429:1 10228:15512:1 10228:15483:1 15483:15427:1 15417:15430:1 10228:15417:1 10228:14205:1	10
590	4546	110332800	25	15521:5263:1 4546:15520:1 4546:11387:1 4546:9631:1 4546:5357:1 5357:15535:1 4546:15546:1 15564:15522:1 4546:15538:1 4546:15521:1 4546:15540:1 5357:15564:1 11372:15544:1 4546:10657:1 4546:11372:1 15538:7914:1 15521:15543:1 4546:15536:1 15543:15542:1 4546:15541:1 15541:11837:1 4546:11832:1 4546:11369:1 4546:10890:1	43
592	6717	-1196553600	13	9421:12430:1 15607:10006:1 6824:6716:1 6717:15607:1 10004:6824:1 6824:15609:1 6717:12406:1 6717:9421:1 6717:15603:1 6717:15608:1 15609:15606:1 10006:10004:1	3
594	1725	-983577600	23	1725:15644:1 1725:15647:1 1908:15642:1 1903:1916:1 15645:1691:1 15644:15646:1 1926:1903:1 1725:1721:1 1725:12763:1 1725:1908:1 1916:1909:1 1725:1956:1 1725:15648:1 1725:1926:1 1910:15643:1 15645:1783:1 1725:1952:1 1725:1955:1 1725:14411:1 1725:15645:1 15647:1910:1 1725:1924:1	33
595	15649	-1073001600	12	12765:1502:1 15649:10033:1 12770:12765:1 15649:15650:1 15649:15653:1 1503:1731:1 10033:1503:1 1731:1725:1 15649:12770:1 1503:1959:1 15649:15654:1	12
597	15632	-637891200	10	1750:15675:1 15674:1109:1 15671:1750:1 15632:15674:1 1750:1838:1 15632:15672:1 15632:15671:1 15671:1529:1 15674:1110:1	2
598	15683	-199929600	10	13148:15689:1 13148:15688:1 15693:15690:1 15685:15693:1 13148:15692:1 15683:15684:1 13148:15685:1 13148:15687:1 15683:13148:1	2
600	12838	-393379200	19	15725:15714:1 15726:12869:1 12838:15723:1 15726:15727:1 12838:12845:1 15723:15722:1 15718:15715:1 15713:15720:1 15718:15725:1 15727:15721:1 12838:15719:1 12838:15717:1 15725:15713:1 12838:2617:1 12838:15716:1 12838:15718:1 12838:15724:1 12838:15726:1	0
603	15829	212976000	10	15829:15871:1 15829:15843:1 15829:15840:1 15829:15845:1 15829:15846:1 15829:15841:1 15829:15844:1 15829:15847:1 15829:15830:1	37
604	10021	-1065139200	12	15898:677:1 15896:15898:1 15900:1369:1 1369:1363:1 15901:15897:1 10021:15899:1 10021:15895:1 10021:15901:1 1369:1364:1 10021:15896:1 10021:15900:1	26
606	15908	-467078400	15	15916:15914:1 15914:15909:1 15908:15916:1 15908:12417:1 15908:14077:1 15912:10799:1 15908:12087:1 15908:15924:1 15908:15913:1 15914:15911:1 15908:15910:1 15908:15912:1 15908:15915:1 15908:12036:1	83
607	14395	-528681600	92	15996:15997:1 14395:16030:1 15992:11440:1 14395:16049:1 16000:16001:1 14395:11511:1 16021:16018:1 14395:16037:1 15994:16016:1 14395:16041:1 16041:16020:1 1108:16025:1 16052:11460:1 14395:16039:1 16011:11479:1 16016:16008:1 16031:16038:1 15995:16002:1 15993:15998:1 14395:16047:1 16049:16027:1 14395:15999:1 15995:16005:1 16036:16044:1 1108:16066:1 1532:1108:1 14395:16036:1 15995:6699:1 16049:16048:…	72
610	16051	-503712000	12	16051:16177:1 16179:2615:1 16051:16179:1 16051:15995:1 16001:15987:1 15993:14851:1 16179:16045:1 16179:16180:1 16051:15993:1 15993:16001:1 15993:16003:1	3
611	16145	-528681600	15	16202:16201:1 16200:16198:1 16145:16202:1 14668:12420:1 16171:16143:1 16145:16204:1 16202:16199:1 16199:16200:1 16145:16171:1 16171:16174:1 16145:6215:1 16145:14668:1 6215:7320:1 16145:6217:1	11
612	15889	-596937600	27	15889:16216:1 16224:16132:1 15889:7427:1 15889:12540:1 15876:15888:1 15887:16220:1 15889:15884:1 15885:16225:1 16224:15876:1 15889:16224:1 16229:16218:1 15887:15874:1 15889:16228:1 16215:16219:1 16230:15885:1 15889:16226:1 16229:16230:1 15889:16229:1 16229:15887:1 16222:16221:1 15889:16215:1 16215:16213:1 15885:16222:1 16226:16217:1 15885:16223:1 15889:16227:1	31
613	10033	-1028332800	18	10033:1724:1 10033:16272:1 10033:16289:1 10033:16291:1 16292:1745:1 16273:2590:1 10033:1503:1 10033:11563:1 1696:16290:1 11572:16292:1 1926:11572:1 1724:1962:1 10033:11575:1 16272:1696:1 10033:11562:1 1962:1926:1 10033:16273:1	18
614	10036	-1040169600	25	10033:2590:1 12444:16317:1 11533:16320:1 10033:16289:1 12444:16299:1 10033:16272:1 11565:11533:1 1724:1962:1 1503:1956:1 12444:10033:1 10036:1502:1 1956:16319:1 11565:14409:1 10033:1503:1 16289:2595:1 11533:1714:1 11565:10035:1 10036:16315:1 10033:1724:1 10036:12444:1 10036:16318:1 1714:9596:1 10036:11565:1 16317:1691:1	38
615	10054	-1246665600	20	3626:6831:1 3626:585:1 3626:6161:1 10054:16363:1 10054:16349:1 10054:16364:1 10054:3187:1 10054:16365:1 10054:16366:1 10054:3627:1 10054:16371:1 10054:16370:1 10054:7433:1 10054:16367:1 10054:3626:1 10054:3636:1 10054:16369:1 10054:245:1 16349:16368:1	34
616	10056	-1246665600	17	10056:16349:1 6164:6149:1 10056:3627:1 16349:5560:1 10056:3187:1 16349:585:1 10056:16367:1 6946:6164:1 10056:6172:1 16349:3475:1 7414:6946:1 6164:16346:1 10056:10054:1 16349:16368:1 16367:10048:1 10056:7414:1	4
618	10057	-1257206400	13	10057:16384:1 16384:9828:1 10057:16382:1 10057:6946:1 10057:10054:1 10057:6148:1 10057:10022:1 10057:16383:1 10054:245:1 10057:6791:1 10057:16347:1 9828:9830:1	4
619	10058	-1198022400	11	10002:10007:1 10058:5492:1 10041:10052:1 10039:10045:1 10058:9421:1 12432:10002:1 10058:10039:1 10002:14854:1 9421:12432:1 10058:10041:1	0
620	16385	-24796800	11	16388:16390:1 16385:16388:1 16385:16389:1 16385:16399:1 16385:16396:1 16399:16401:1 16389:16405:1 16385:16402:1 16385:16403:1 16385:16404:1	12
621	16408	-214617600	12	16408:16412:1 16408:16418:1 10815:3937:1 16418:10815:1 16414:16416:1 16418:16419:1 16412:16417:1 16408:16413:1 16418:16414:1 16419:16415:1 16414:10984:1	13
622	14963	-197337600	10	14963:16430:1 16432:15123:1 14963:16435:1 16433:16436:1 16431:16434:1 14963:16432:1 14963:16433:1 14963:16431:1 14963:15132:1	13
623	16450	436492800	11	16467:16462:1 16453:16452:1 16450:16468:1 16452:16459:1 16467:16463:1 16450:16467:1 16459:16466:1 16450:16453:1 16450:16465:1 16467:16464:1	14
624	5017	394329600	12	5017:16478:1 5013:5012:1 5017:5005:1 16477:16476:1 5024:5013:1 5017:5024:1 5010:5008:1 5017:5010:1 5017:5022:1 5008:5007:1 5010:16477:1	7
627	16589	-536457600	14	16579:952:1 16588:16595:1 16589:16599:1 16589:16600:1 16589:16576:1 16589:16598:1 952:16597:1 952:16601:1 16589:16579:1 16589:16596:1 16588:16602:1 16600:16588:1 16601:16587:1	6
629	2250	-631152000	52	2250:16661:1 2250:16637:1 1529:3502:1 16640:5987:1 16676:16678:1 2250:16653:1 16640:16634:1 2250:16676:1 2250:16670:1 2250:16673:1 16651:11483:1 16659:1760:1 16667:16650:1 2250:16655:1 16660:16645:1 16678:16662:1 16659:16646:1 16640:16658:1 16657:16648:1 16679:16659:1 16638:6232:1 16641:16649:1 2250:16677:1 16671:16680:1 2250:1529:1 2250:16667:1 16641:12297:1 2250:16672:1 16672:16675:1 16641:1663…	58
631	11794	-1085011200	10	12770:16762:1 11794:16761:1 16764:16759:1 11794:16763:1 16762:1503:1 16762:1502:1 11794:16764:1 11794:12770:1 11794:16765:1	1
632	16671	-599616000	20	16671:16792:1 16803:13657:1 16671:16796:1 16671:16680:1 12565:16803:1 16671:16800:1 16671:16795:1 16804:12565:1 16671:16799:1 16671:16804:1 16671:16802:1 16671:16794:1 16671:16805:1 16800:9602:1 16803:16797:1 16671:16793:1 16798:16662:1 16671:16801:1 12565:16798:1	25
634	15833	615254400	137	15833:17042:1 15833:17105:1 17081:17064:1 15377:17126:1 15833:17039:1 17265:17043:1 15833:17109:1 15833:17071:1 15833:17312:1 15833:17112:1 15833:17267:1 15833:17142:1 15833:17271:1 17084:17040:1 15833:16508:1 17271:17248:1 15833:17308:1 15833:17041:1 15833:17141:1 15833:17049:1 15377:17134:1 15833:17211:1 17311:17309:1 15833:17057:1 15833:17044:1 15833:17243:1 17267:17098:1 15833:17161:1 15833:1…	405
635	6089	-468288000	42	17370:17369:1 15910:10799:1 17381:17380:1 6089:17367:1 16294:17368:1 6089:17383:1 17370:15913:1 17402:17356:1 17377:17372:1 17367:6079:1 17373:17393:1 17402:17401:1 16294:17362:1 16294:15910:1 6089:17378:1 17376:17363:1 17357:16063:1 17363:17375:1 17365:17402:1 17368:17365:1 17377:16294:1 17368:17376:1 6089:12087:1 17369:17359:1 16294:17361:1 6089:17385:1 6089:17357:1 17365:17358:1 17365:17381:1 …	23
636	17416	-596937600	22	12541:16262:1 17416:12031:1 17416:17438:1 17436:17435:1 13461:17433:1 17416:7429:1 17416:17436:1 17416:7428:1 17416:15886:1 17416:10802:1 16262:15880:1 10802:15908:1 17439:1135:1 17416:13461:1 17416:17429:1 17436:12542:1 17416:17439:1 17436:10801:1 16262:17434:1 17416:17437:1 7428:12541:1	167
637	16821	-1113868800	19	16821:15705:1 16821:17568:1 7554:13474:1 17568:7556:1 16821:16822:1 17566:17562:1 16822:16363:1 7554:13473:1 13473:17566:1 16363:17565:1 16363:4220:1 17565:17563:1 7556:7554:1 17566:17561:1 7554:10191:1 16822:17564:1 16821:17567:1 17566:4272:1	22
640	17580	162864000	79	17644:17626:1 17678:17657:1 17580:17648:1 17687:17652:1 17635:17643:1 17644:15497:1 17580:17638:1 17693:17687:1 17693:17663:1 17656:17645:1 17693:17676:1 17638:17683:1 17687:17667:1 17667:17662:1 17680:17635:1 14876:17591:1 17580:17693:1 17693:17627:1 17652:17658:1 17691:17629:1 17650:17678:1 17659:14876:1 17656:17642:1 17580:17656:1 17580:17691:1 17580:17586:1 17580:17588:1 17637:17684:1 17693:1…	40
641	2368	-637891200	10	17713:2787:1 17717:17719:1 2368:17718:1 17715:17713:1 17717:2337:1 17718:17717:1 17715:17716:1 2368:17714:1 17718:17715:1	21
642	17757	-1191369600	12	1976:17761:1 17757:6344:1 1976:17760:1 17759:17758:1 17761:7333:1 17757:10046:1 17757:17759:1 7333:268:1 17759:1976:1 1977:4197:1 1976:1977:1	4
644	1112	-378691200	24	17821:17814:1 1112:17784:1 17815:17811:1 17814:17804:1 1112:17821:1 1112:15918:1 1112:17817:1 17821:17785:1 1112:1211:1 1112:17820:1 17833:17823:1 1112:10133:1 1112:17824:1 1112:17827:1 1112:17822:1 17827:17828:1 1112:1170:1 1112:17819:1 1112:17833:1 1112:17818:1 17815:17816:1 1112:17815:1 1112:6082:1	33
645	17439	-588038400	12	17439:12036:1 7427:15888:1 17439:15884:1 17439:1135:1 1136:17846:1 17439:1136:1 17439:12540:1 15885:16225:1 17439:10801:1 17439:15885:1 17439:7427:1	39
646	16381	-1048118400	11	17864:11824:1 16381:11825:1 16381:15895:1 16381:17561:1 16381:17861:1 11824:1366:1 16381:17864:1 15895:17564:1 16381:11826:1 16381:17865:1	10
647	16382	-1156032000	22	17871:16821:1 7554:13474:1 17872:7554:1 7554:10191:1 17872:17565:1 17871:17872:1 13473:17566:1 17565:17563:1 16821:17568:1 17566:17562:1 17868:17561:1 7554:13473:1 16363:4220:1 17871:17870:1 16382:17867:1 17568:7556:1 16821:16822:1 16822:16363:1 16382:17871:1 17566:17868:1 17872:10021:1	26
648	16383	-1225670400	14	16369:17874:1 16346:4220:1 17875:16345:1 16383:17877:1 16383:9819:1 16383:6832:1 6832:16346:1 17875:4223:1 16383:17873:1 16383:17876:1 16383:6366:1 16369:17875:1 16383:16369:1	0
649	16384	-1249257600	10	9830:3367:1 16384:17881:1 16384:9828:1 16384:17880:1 16384:4261:1 16384:16821:1 16384:9820:1 3367:7637:1 9828:9830:1	5
650	16126	-264470400	10	16126:17888:1 16126:16121:1 16126:16128:1 17806:17884:1 17886:16117:1 16126:17886:1 16126:17887:1 17885:17806:1 16126:17885:1	9
651	17827	-353894400	11	14831:17919:1 17827:17914:1 17902:17921:1 17827:17903:1 17827:17902:1 17827:17917:1 17921:17918:1 17827:14831:1 17827:17828:1 14831:17922:1	24
652	17929	190512000	31	17929:17931:1 17929:17977:1 17929:17974:1 17991:17981:1 17935:17968:1 17983:17976:1 17929:17978:1 17929:17988:1 17971:17970:1 17929:17989:1 17987:17984:1 17991:17975:1 17929:17990:1 17929:17991:1 17936:17937:1 17968:17969:1 17987:17985:1 17937:17935:1 17929:17932:1 17929:17986:1 17987:17982:1 17971:17979:1 17929:17983:1 17975:17967:1 17929:17987:1 17931:17980:1 17975:17930:1 17982:17999:1 17929:1…	45
653	18004	-253929600	31	18004:18037:1 18032:18005:1 18004:18175:1 18045:18040:1 18004:17754:1 18039:18035:1 18080:18045:1 18175:18176:1 18004:3563:1 18173:18042:1 18004:18044:1 18004:18038:1 18037:18009:1 18042:18043:1 18176:18032:1 18175:18047:1 18042:10567:1 18037:4788:1 18080:18174:1 18004:18036:1 18004:18080:1 18004:18046:1 18043:18034:1 18176:18041:1 18040:18172:1 18047:18173:1 18032:18039:1 18004:18054:1 18004:180…	226
656	18032	-152668800	25	18035:13197:1 18032:4788:1 18039:18302:1 18032:18005:1 11338:18008:1 18039:18035:1 4788:18308:1 13197:18294:1 18008:5262:1 18033:18298:1 18307:18296:1 18039:18301:1 18032:11338:1 18039:18299:1 18300:18033:1 18032:18307:1 18032:11332:1 18298:18293:1 18300:18303:1 18032:18325:1 13197:18295:1 18032:18039:1 18032:18300:1 18308:18297:1	42
659	6954	-242092800	12	18218:18216:1 16736:18217:1 6954:18232:1 18218:14079:1 6954:18349:1 18232:18241:1 6954:18218:1 6954:14549:1 18240:16736:1 18241:18240:1 18218:6952:1	10
661	11427	-296006400	12	18364:18362:1 11427:18359:1 11427:18363:1 18365:18364:1 11427:18361:1 11427:18365:1 18366:7819:1 18363:18360:1 11429:11323:1 11427:18366:1 18360:11429:1	2
664	18455	-206668800	16	18455:18176:1 18039:18301:1 18039:18035:1 18035:13197:1 18455:18042:1 18455:18175:1 18176:18032:1 18301:18456:1 18042:10567:1 18458:18459:1 18455:18040:1 18032:18005:1 18032:18039:1 18005:8940:1 18455:18458:1	27
666	6944	-1242777600	12	15607:10046:1 10046:10042:1 16349:10017:1 6943:261:1 261:18481:1 16349:6943:1 6944:15607:1 10046:9994:1 6943:585:1 6944:16349:1 261:6160:1	10
667	2782	-1078272000	18	18483:16147:1 2782:2774:1 6926:2775:1 16147:12433:1 6949:278:1 278:1230:1 2782:18483:1 12433:1503:1 2782:2773:1 12433:6949:1 2777:6926:1 1230:18487:1 12433:11575:1 2777:18489:1 2773:2777:1 12433:1502:1 18489:18488:1	10
668	18514	404956800	20	18514:18517:1 18514:18519:1 18523:18555:1 18514:18559:1 18514:13756:1 18523:18561:1 18514:18521:1 18514:18190:1 18514:18516:1 18514:18523:1 18514:18518:1 18514:18207:1 18514:18562:1 18514:18563:1 18519:16565:1 18514:18560:1 18514:18520:1 18521:5314:1 18514:18522:1	38
670	18624	-167184000	12	18624:18631:1 18624:18633:1 18634:12082:1 18627:18625:1 18630:18628:1 18624:18629:1 18634:18632:1 18624:18626:1 18624:18630:1 18624:18627:1 18624:18634:1	9
671	18646	384998400	15	18698:18703:1 18646:18697:1 18705:18700:1 18646:18647:1 18701:18695:1 18646:18704:1 18703:18701:1 18647:18702:1 18646:18706:1 18701:18699:1 18646:18708:1 18647:18705:1 18646:18707:1 18705:18698:1	51
672	6084	-213148800	13	6084:18716:1 3348:3351:1 6084:11324:1 18720:18713:1 6084:18719:1 6084:18718:1 6084:3348:1 18720:18717:1 6084:18721:1 18714:18720:1 18720:18715:1 6084:18714:1	14
674	2746	-1209772800	13	1240:555:1 1245:542:1 1243:1239:1 2746:1240:1 1243:18734:1 555:576:1 576:2302:1 555:4471:1 555:539:1 1240:1243:1 1240:1242:1 2746:1245:1	1
675	18210	-767923200	10	18210:18764:1 18770:18760:1 18210:18763:1 18770:18761:1 18763:18770:1 18210:18768:1 18768:18771:1 18210:13386:1 18763:18762:1	4
678	3752	-1042848000	15	4214:1716:1 3752:11798:1 3752:18825:1 3752:4214:1 3752:18823:1 3752:1502:1 3752:11799:1 18828:18827:1 3752:18829:1 3752:18831:1 3752:18826:1 18828:18824:1 11799:18828:1 18825:1503:1	3
679	18832	-47088000	10	18837:18833:1 18832:18836:1 18837:18835:1 18833:18834:1 18842:18843:1 18836:18837:1 18836:18840:1 18843:18841:1 18834:18842:1	4
681	7288	-314409600	14	7288:2526:1 7288:8561:1 7288:2666:1 2526:2552:1 7288:18883:1 7288:7819:1 2526:2548:1 7288:18878:1 2526:2550:1 2552:2543:1 2526:2554:1 2666:18879:1 2552:2538:1	9
684	4799	-99705600	16	13531:14330:1 4799:10565:1 14334:4812:1 14334:3697:1 4799:10626:1 4799:14336:1 4799:18030:1 4812:14335:1 4799:13531:1 4799:18901:1 4799:14334:1 7858:9061:1 18901:7858:1 7858:18904:1 4799:18900:1	32
685	2538	-159321600	20	4786:2536:1 2538:11700:1 4800:4798:1 2538:4835:1 2528:3552:1 2538:3555:1 2538:18908:1 2538:2537:1 2538:4786:1 2538:18909:1 4798:4794:1 2536:2529:1 2538:3554:1 4786:2535:1 2536:4793:1 2538:4838:1 4786:4800:1 2538:3565:1 3554:2528:1	23
687	2543	-167184000	23	2533:4791:1 18926:18925:1 4800:11585:1 18923:4792:1 4786:2533:1 4795:18923:1 4840:18927:1 2543:4818:1 4840:4800:1 2543:4786:1 4818:4772:1 4800:4795:1 2543:4835:1 2543:4826:1 2543:4840:1 2543:18926:1 4800:4798:1 4794:18922:1 11585:18924:1 4786:2529:1 4840:4796:1 4798:4794:1	11
688	18941	115689600	23	18968:18963:1 18941:18967:1 18969:18964:1 18964:18962:1 4783:18968:1 18972:18973:1 18941:18972:1 18941:4789:1 18972:7820:1 18941:18944:1 18941:4783:1 18941:5190:1 18974:4878:1 18962:9070:1 18964:18965:1 18972:18974:1 4878:4892:1 18973:18966:1 18973:18969:1 18973:18940:1 4783:18961:1 18940:18960:1	27
690	14334	31536000	19	4603:18999:1 14334:4812:1 14334:3697:1 19001:8973:1 3697:3724:1 19001:14337:1 4812:14335:1 3697:4602:1 14334:19000:1 4780:14332:1 13081:4666:1 19001:5704:1 5777:13081:1 8973:5777:1 3724:4603:1 14335:4780:1 19001:5726:1 14335:19001:1	10
692	3945	23587200	14	5744:10759:1 19004:13081:1 3945:8973:1 3945:19005:1 5704:10758:1 4812:14332:1 3945:19004:1 3945:10617:1 13081:5744:1 10555:5704:1 3945:4812:1 3945:3729:1 3945:10555:1	4
694	4812	41904000	10	4812:14338:1 13081:10759:1 4812:14335:1 4812:18999:1 13081:4666:1 4812:14332:1 4812:14337:1 5777:13081:1 4812:5777:1	9
695	4814	328665600	10	9463:4777:1 4814:19013:1 12613:9444:1 4814:9463:1 4814:4778:1 4777:12623:1 4814:12613:1 12613:19014:1 4778:19010:1	12
696	19027	339206400	24	19031:19077:1 19027:19067:1 19043:19045:1 19031:19029:1 19033:19037:1 19027:19032:1 19077:13799:1 19027:19033:1 19027:19047:1 19027:19041:1 19027:19034:1 19043:19078:1 19047:19038:1 19043:19028:1 19027:19039:1 19027:19046:1 19033:19043:1 19027:19044:1 19029:19066:1 19033:19040:1 19078:19031:1 19027:19048:1 19027:19030:1	32
697	17930	276048000	34	19085:19118:1 6629:19114:1 17930:19107:1 19112:19104:1 17930:19123:1 17930:19085:1 19125:19117:1 17930:19125:1 17930:19122:1 17930:19120:1 19085:19100:1 19123:19081:1 19121:19105:1 19112:19111:1 19124:19109:1 17973:19086:1 19087:19097:1 19085:19110:1 19125:19119:1 17930:19084:1 17930:6629:1 17930:19124:1 17930:19108:1 17930:19121:1 17973:17956:1 17930:19113:1 19122:19112:1 17930:7086:1 19125:1797…	62
698	10799	-378691200	14	10799:10176:1 10799:19182:1 10799:1257:1 10799:16256:1 10799:3981:1 10799:12460:1 10799:19183:1 10799:17430:1 10799:19194:1 10176:11301:1 10799:16257:1 10176:2133:1 10799:19181:1	13
700	19218	-253929600	11	19228:19225:1 19218:19233:1 19218:19229:1 19218:2148:1 2148:19232:1 19218:19237:1 19231:19228:1 19231:19230:1 19229:6105:1 19218:19231:1	55
701	19274	-545788800	10	16051:16045:1 14395:16051:1 14395:16033:1 14395:16052:1 19274:14395:1 15995:16001:1 16052:11460:1 14395:16044:1 16051:15995:1	5
702	19275	-504921600	10	19275:21:1 19275:6232:1 19275:19279:1 19275:10972:1 19275:19277:1 19275:19299:1 19275:19278:1 19275:7319:1 19275:19280:1	30
704	19313	-427507200	26	15214:15213:1 19338:19331:1 19313:19327:1 19338:19314:1 15207:19317:1 19336:19340:1 19313:19343:1 19349:19321:1 19316:19330:1 19336:19349:1 15207:15214:1 19313:19348:1 19335:19338:1 19315:19336:1 15206:15207:1 19336:19322:1 19335:19315:1 19313:19319:1 19315:19339:1 19319:19335:1 19338:19333:1 15207:15215:1 19321:15206:1 19314:19324:1 19321:19316:1	35
705	19401	-228873600	10	19401:19408:1 19412:19406:1 19401:19411:1 19401:19412:1 19401:19410:1 19401:19409:1 19401:19402:1 19401:19413:1 19401:19407:1	19
707	12378	-1092960000	12	12378:9970:1 12765:1502:1 12765:1503:1 12378:19470:1 5556:12773:1 19474:19473:1 9970:5556:1 19470:19472:1 12378:19474:1 12769:12765:1 5556:12769:1	2
708	9442	-1163721600	20	9442:19484:1 9442:19483:1 19486:19479:1 19476:11560:1 11560:3883:1 9442:19485:1 19474:19478:1 9442:19482:1 19487:19480:1 9442:12378:1 19483:9970:1 19487:19476:1 12378:19474:1 9442:19486:1 19478:19477:1 9442:19481:1 9442:561:1 9970:9968:1 19485:19487:1	5
710	19523	506131200	12	19538:19540:1 19523:19533:1 19523:19532:1 19539:19538:1 19536:13726:1 19536:13987:1 19523:19539:1 19523:19535:1 13987:19534:1 19535:19537:1 19538:19536:1	11
713	19584	-1015113600	11	19584:19602:1 1716:1936:1 1767:19589:1 19602:1783:1 1716:1963:1 1716:19593:1 19593:1767:1 19584:19605:1 19584:1716:1 19584:19606:1	11
715	4214	-1013904000	14	19641:19631:1 4214:1716:1 1963:19645:1 1716:1963:1 4214:19630:1 19645:1783:1 19629:19632:1 19630:19629:1 4214:19644:1 19629:19643:1 4214:19641:1 19645:19639:1 19644:19637:1	14
717	19592	-1051920000	10	19592:19622:1 19622:19606:1 19592:19672:1 3752:1503:1 3752:1502:1 19592:19666:1 19666:1783:1 19606:1931:1 19592:3752:1	9
718	19593	-994204800	10	19593:19676:1 19675:1783:1 19593:1767:1 19593:19678:1 19676:19677:1 1767:19675:1 19593:18824:1 19593:1931:1 19678:19673:1	5
720	19596	-1104537600	11	19595:11793:1 19682:19690:1 19595:19687:1 3752:1503:1 3752:1502:1 19690:19689:1 1503:1764:1 11793:3752:1 11793:19682:1 19596:19595:1	9
721	3554	-81302400	15	19707:19706:1 19694:19711:1 3554:19705:1 3554:3548:1 2528:3552:1 3554:11403:1 19695:19708:1 19695:3549:1 19699:19694:1 19708:19707:1 3554:19696:1 3548:19695:1 3554:19699:1 3554:2528:1	28
722	7542	-553737600	15	19717:2819:1 19717:7545:1 2473:2476:1 2479:2473:1 19717:14709:1 14742:19716:1 2819:14742:1 2819:2812:1 7542:14787:1 16735:2479:1 7542:16735:1 2476:14842:1 7542:19717:1 14709:13224:1	18
723	19729	-561686400	13	19729:16735:1 2473:2476:1 19729:14702:1 19729:19731:1 16735:2473:1 14702:14710:1 19731:2819:1 19729:1225:1 19729:19730:1 14710:14709:1 14710:2812:1 14709:13224:1	8
725	13254	-661478400	11	13254:13261:1 13261:7565:1 19739:7542:1 13254:13429:1 19737:1226:1 13254:19739:1 13254:19740:1 19739:19738:1 7565:19737:1 1226:1225:1	2
726	13259	-651110400	41	13259:19763:1 9604:2264:1 19743:19755:1 13259:19768:1 19750:19743:1 19750:19762:1 19749:19753:1 19751:19770:1 6924:2820:1 2264:16671:1 19752:19767:1 9601:19746:1 13259:19750:1 13259:19764:1 19752:19765:1 19759:1226:1 13259:19744:1 16671:16680:1 2264:6924:1 19755:19745:1 13259:9604:1 13259:9601:1 13259:19751:1 19770:2250:1 13259:19760:1 19769:19757:1 19750:13251:1 13259:19771:1 9604:19761:1 19770:…	6
727	13199	-89942400	13	19775:19777:1 13199:19776:1 13199:14579:1 13199:19774:1 14579:1033:1 13199:13202:1 13199:13203:1 13199:19778:1 13178:19775:1 13203:2484:1 13199:13181:1 13202:13178:1	4
728	13200	-107568000	14	1033:7502:1 13199:2484:1 13199:14579:1 14579:1033:1 14724:14588:1 2827:19776:1 13202:13178:1 1033:2478:1 13200:14724:1 13199:13181:1 2827:13202:1 13200:13199:1 13200:2827:1	21
729	14850	-147830400	14	13199:2484:1 13199:14579:1 13199:19774:1 14579:1033:1 14850:2840:1 13199:13178:1 19789:19788:1 14850:2917:1 14850:13200:1 14850:19789:1 14850:19790:1 14850:13205:1 13205:13199:1	2
730	19793	-232934400	10	19793:19795:1 19793:11348:1 19793:2537:1 11348:15573:1 11348:15570:1 19793:17499:1 19793:19796:1 19793:19797:1 19793:8099:1	16
733	19828	541555200	10	19828:19861:1 19828:17117:1 19828:19855:1 19828:19859:1 19860:19858:1 19828:647:1 19861:19860:1 19861:19881:1 19828:19857:1	54
734	19907	-197337600	74	19915:19961:1 19907:19988:1 19907:19983:1 19909:19982:1 19907:19975:1 19915:19966:1 19907:19968:1 19907:19986:1 19907:19955:1 19907:19909:1 19907:20010:1 19908:19965:1 19986:19937:1 19909:19974:1 19907:19981:1 19985:19958:1 19907:19984:1 19907:19967:1 19907:19995:1 19907:19971:1 19907:19941:1 20011:19942:1 19907:19987:1 19907:19989:1 19907:19964:1 19907:19917:1 19909:19928:1 19973:19963:1 19907:1…	59
735	1572	-633830400	23	20082:20071:1 1572:16148:1 1572:20079:1 20068:20081:1 20082:20083:1 1572:20080:1 20074:20069:1 20057:20062:1 20074:20078:1 1572:16669:1 20081:20072:1 16148:20084:1 1572:20073:1 20057:20063:1 20075:20057:1 1572:20068:1 20073:20076:1 20080:20074:1 16148:20085:1 20079:20075:1 1572:20082:1 20063:20061:1	5
736	16148	-614304000	25	20098:20087:1 20092:20063:1 16148:20093:1 16148:20097:1 16148:6477:1 20087:20096:1 20099:20090:1 20096:20091:1 20087:20095:1 20098:20071:1 16148:20084:1 16148:14316:1 16148:20098:1 16148:20088:1 20098:20100:1 20075:20057:1 14316:16634:1 20075:20092:1 20095:20075:1 16148:20089:1 16148:20085:1 16148:20099:1 16148:12322:1 14316:20094:1	3
738	16349	-1241308800	11	16349:14859:1 16349:10017:1 16349:5560:1 16349:16820:1 16349:20160:1 16349:6948:1 16349:6943:1 16349:3475:1 6943:585:1 16349:16368:1	4
741	16173	-322358400	32	16142:17522:1 20240:20220:1 20244:17516:1 16142:20280:1 16142:20245:1 16173:20249:1 20244:20241:1 20252:20239:1 16173:17420:1 19237:19233:1 16142:20215:1 16142:20242:1 16142:20244:1 20252:20204:1 16142:20247:1 20252:20248:1 16173:20195:1 17520:20238:1 16142:20246:1 20194:16140:1 17420:20194:1 16173:20251:1 20246:20196:1 20249:20252:1 20247:17474:1 16257:16142:1 16257:19237:1 20247:20240:1 20248:1…	104
742	16140	-302486400	29	20244:20296:1 20300:20299:1 20243:17475:1 17520:20295:1 20244:17516:1 16142:20245:1 16140:20301:1 17516:17519:1 16142:20252:1 16142:20244:1 20244:724:1 16142:20247:1 16140:20303:1 16140:3981:1 20252:20243:1 16140:16142:1 17519:20298:1 17512:11233:1 20302:17520:1 16140:20300:1 20296:20297:1 20238:20294:1 16140:20287:1 20244:20302:1 20299:20290:1 16140:19191:1 20295:20238:1 20287:17512:1	23
744	5961	-437961600	13	5961:3912:1 5961:20334:1 3908:20333:1 5962:5956:1 5961:20332:1 5961:12308:1 5962:6011:1 12308:3907:1 5961:5962:1 5961:5997:1 5961:16687:1 5961:3908:1	4
746	5703	220924800	14	5751:5839:1 5703:20352:1 5703:5750:1 5703:16427:1 5703:20392:1 5703:20354:1 5703:5751:1 5703:20357:1 5703:5948:1 5703:20358:1 5703:20356:1 5948:5944:1 5703:20355:1	37
747	16202	-477446400	13	16202:16201:1 16198:11221:1 20405:17359:1 16198:16206:1 16202:16199:1 16199:20404:1 16202:20405:1 20404:16198:1 16198:20426:1 16202:20406:1 17359:20403:1 16202:20402:1	69
748	20446	-474854400	11	20451:20449:1 20456:2615:1 20446:20455:1 20446:20454:1 20446:20060:1 20446:20456:1 20451:20457:1 20451:20447:1 20446:20448:1 20446:20451:1	3
749	16648	-501033600	14	16200:20481:1 16648:20484:1 16648:19279:1 19279:16202:1 16648:13232:1 20481:20479:1 16648:18775:1 16199:20480:1 16199:16200:1 20480:20402:1 16200:20483:1 20484:16199:1 16199:20482:1	66
750	16660	-559008000	15	16660:6223:1 16660:20534:1 16660:16372:1 16660:19275:1 16660:16657:1 19275:19279:1 16660:14448:1 16660:16645:1 20534:16792:1 16657:20536:1 16657:20528:1 16660:20531:1 14448:14453:1 16657:20527:1	18
751	2264	-615513600	14	16671:16797:1 2264:20542:1 20543:20539:1 20542:16659:1 16801:20541:1 2264:16671:1 16659:16646:1 2264:20543:1 16671:16798:1 16671:16680:1 2264:6924:1 16671:16801:1 2264:20540:1	9
752	7999	-629942400	12	20563:20564:1 7999:20568:1 7999:20570:1 20554:20555:1 20570:7564:1 7999:20563:1 20564:20554:1 7999:20567:1 7999:20569:1 20568:20565:1 7999:20566:1	32
753	16354	-662688000	15	16354:20597:1 16354:20591:1 16354:1547:1 20594:20592:1 20590:20599:1 20595:20601:1 16354:20590:1 20603:20594:1 16354:20595:1 16354:20598:1 20594:20589:1 20598:20602:1 20591:20603:1 20597:20593:1	5
754	1867	-691632000	10	1867:20606:1 1627:1762:1 1849:1847:1 1867:20612:1 1867:20610:1 1867:20611:1 1867:1627:1 1867:1849:1 1867:9040:1	15
757	2781	-964051200	12	2781:13444:1 2781:9988:1 18487:9972:1 2781:9990:1 1230:18487:1 18487:2776:1 2781:13454:1 2781:1230:1 2781:13455:1 9988:20676:1 2781:13453:1	21
758	16363	-1099440000	11	17561:15898:1 17566:17562:1 16363:17565:1 7554:13473:1 13473:17566:1 16363:7556:1 16363:4220:1 7556:7554:1 17566:17561:1 17566:4272:1	17
759	20682	-14688000	14	5718:20683:1 20682:20695:1 14476:20692:1 20682:5348:1 5725:5718:1 20692:5725:1 20682:20690:1 5718:20691:1 20682:20711:1 20682:14476:1 5348:20688:1 20692:12896:1 20683:20712:1	29
761	2431	-62812800	24	2431:20730:1 5521:20727:1 20736:5303:1 5262:5300:1 20731:20728:1 20730:5271:1 5271:20754:1 4635:4602:1 2431:5521:1 20732:20729:1 20731:5262:1 5521:5270:1 5265:5361:1 20728:20736:1 2431:20731:1 5271:5272:1 5521:4635:1 5521:5380:1 2431:20737:1 2431:20732:1 5262:237:1 5262:5265:1 2431:14479:1	69
764	1965	-449798400	12	1965:14726:1 20308:20322:1 1965:20308:1 20793:20795:1 1965:20791:1 1965:20793:1 1965:20794:1 1965:20789:1 1965:20792:1 20324:20790:1 20308:20324:1	1
766	10986	-52358400	24	20840:20842:1 10986:20808:1 10986:20809:1 10986:17458:1 10986:20802:1 10986:20807:1 20804:7368:1 10986:20826:1 20840:20832:1 20826:15325:1 10986:14479:1 10986:20820:1 20832:20798:1 20826:20840:1 20804:20822:1 17458:17431:1 10986:20805:1 20826:20804:1 16411:20806:1 20842:20839:1 10986:16411:1 10986:20818:1 17431:16426:1	39
768	20231	-122688000	23	20231:20863:1 20863:20861:1 20231:20866:1 20231:20862:1 20231:20858:1 20231:20867:1 20860:20882:1 20231:20865:1 20213:20880:1 20862:20856:1 20231:20857:1 20231:20292:1 20231:20859:1 20231:20864:1 20866:20868:1 20867:20885:1 20859:20853:1 20231:20860:1 20292:20213:1 20861:20854:1 20857:20881:1 20864:20855:1	16
769	20515	-139363200	17	20515:20512:1 20515:20896:1 20892:20888:1 14927:20887:1 20515:20891:1 14927:20525:1 20515:11185:1 20894:14927:1 20515:20893:1 20896:20894:1 20895:20430:1 20515:20890:1 20515:20892:1 20887:20522:1 20892:20889:1 20515:20895:1	8
770	6892	-178675200	14	1474:19794:1 6892:6893:1 6892:18492:1 6892:6888:1 6888:20912:1 6892:20911:1 6892:20918:1 18492:20914:1 18492:20913:1 6892:6872:1 6892:1474:1 6888:6886:1 20918:20917:1	11
772	20926	-167788800	13	20933:19286:1 20934:20933:1 20926:20932:1 20926:20936:1 19286:19283:1 20926:20930:1 20926:20927:1 20926:15903:1 20926:20935:1 20926:20934:1 20933:20929:1 20933:20931:1	6
773	20516	-181094400	10	20516:20515:1 14973:20892:1 20516:20943:1 20516:20517:1 20516:20944:1 20892:20889:1 20516:14973:1 20943:20512:1 20516:20942:1	7
774	19292	-176256000	16	19292:20957:1 20954:19282:1 19292:20951:1 20958:20954:1 20958:20959:1 19292:20961:1 20958:20956:1 20957:20958:1 19292:19571:1 19292:20955:1 19292:20960:1 19571:20952:1 19292:20953:1 20956:20949:1 19292:20950:1	36
778	10836	-267148800	23	20490:6466:1 10836:6470:1 21025:16122:1 10841:21027:1 21026:10827:1 10836:21028:1 10841:10834:1 10841:21026:1 16418:16419:1 10836:19292:1 16419:5976:1 10836:10826:1 10841:17520:1 6470:20490:1 16418:10815:1 10836:16412:1 21026:14944:1 10836:21025:1 10841:16418:1 16419:16415:1 21026:14942:1 10836:10841:1	30
781	21050	-259200000	11	21050:21059:1 21050:21051:1 16122:21056:1 16122:10061:1 21050:21053:1 21050:16122:1 16122:21055:1 21050:21058:1 21050:21057:1 21050:21054:1	17
783	21077	44496000	18	21077:20806:1 5704:5783:1 5704:4598:1 21084:21079:1 21078:21080:1 10589:10616:1 10589:5894:1 21077:10589:1 21084:13566:1 20806:5704:1 21078:21082:1 21077:21084:1 13566:21081:1 5704:10766:1 21077:10912:1 5783:21078:1 21081:5842:1	9
784	14081	-299894400	10	3603:3595:1 14081:15953:1 3603:17578:1 15953:14960:1 3603:16443:1 14081:21093:1 14081:10798:1 14081:21090:1 14081:3603:1	16
785	21100	101001600	18	21100:11291:1 21117:21116:1 21100:21123:1 21100:4084:1 21100:21104:1 21100:21103:1 21100:21105:1 21100:21106:1 21100:21117:1 21117:21118:1 21100:21119:1 21100:21114:1 21100:21111:1 21100:14555:1 21123:21112:1 21117:21113:1 21116:21115:1	15
786	16206	-326160000	12	20425:20494:1 6472:6470:1 16206:20498:1 20425:6472:1 20498:20422:1 16206:6461:1 16206:19811:1 20420:20495:1 6472:20420:1 16206:14954:1 16206:20425:1	27
787	8676	502243200	18	21159:21153:1 8871:21152:1 8871:9228:1 9410:21156:1 8792:8874:1 21154:21155:1 8676:8792:1 8676:21154:1 21153:9410:1 15245:8871:1 8871:21158:1 8676:8922:1 8676:9229:1 8676:21157:1 8792:15245:1 8676:21159:1 8676:9251:1	21
788	21106	101001600	11	21106:21100:1 21106:21172:1 21106:21114:1 21117:21116:1 21117:21173:1 21106:5442:1 21106:21163:1 21116:21115:1 21106:21164:1 21106:21117:1	10
789	7345	101001600	21	21202:21178:1 21180:21205:1 21197:21198:1 7345:21206:1 212:21195:1 7345:21177:1 7345:20990:1 7345:21194:1 7345:21180:1 21205:21197:1 7345:21203:1 7345:21204:1 7345:21038:1 21180:21209:1 21202:21207:1 21198:20155:1 21206:21202:1 7345:21208:1 21204:21200:1 7345:212:1	46
790	21219	448156800	10	21219:7521:1 21219:2952:1 21237:21234:1 21237:21231:1 7521:21237:1 21219:21233:1 21219:21235:1 21237:21232:1 21219:21236:1	15
791	21244	224812800	15	21264:19253:1 21244:21264:1 21244:21246:1 21244:204:1 21244:21260:1 19253:21262:1 21260:21274:1 21244:21263:1 21244:21257:1 21246:21258:1 21244:21272:1 19253:21261:1 21244:21259:1 21244:21245:1	20
792	21276	24796800	11	21276:21277:1 21100:21117:1 21117:21118:1 21100:21106:1 21276:21280:1 21279:21281:1 21279:21278:1 21278:21100:1 21276:21209:1 21276:21279:1	3
793	21282	22204800	14	21282:21284:1 21282:20886:1 21100:21117:1 21283:21100:1 21100:21106:1 21282:21285:1 21283:21277:1 21277:21295:1 21100:21119:1 21282:21293:1 21282:21292:1 21282:21283:1 21284:7685:1	15
797	5800	102470400	16	5875:5892:1 10769:5743:1 5740:21381:1 5800:5856:1 5781:9072:1 5744:5875:1 5800:5744:1 10769:5740:1 5781:10769:1 8840:5885:1 5744:5882:1 5800:5862:1 5781:8840:1 5800:5781:1 9072:5741:1	4
799	21345	590630400	11	21431:21429:1 21345:21436:1 21434:21431:1 21345:15556:1 21345:21433:1 21429:21430:1 21433:21434:1 21429:21426:1 21345:21437:1 15556:21435:1	12
800	9358	602294400	11	9358:21440:1 9358:9356:1 9358:8735:1 9358:9409:1 9358:9230:1 9358:8743:1 21440:9366:1 9366:9365:1 9358:9224:1 9230:9407:1	2
802	16424	118281600	11	16424:20811:1 16424:20442:1 20442:20836:1 20442:20812:1 20803:5703:1 16424:21449:1 16424:5729:1 20812:20810:1 20810:21160:1 20442:20803:1	15
803	20711	116899200	18	20711:20706:1 20706:20686:1 20687:5772:1 20711:20703:1 20711:20720:1 20684:20685:1 20711:20709:1 20706:20707:1 20707:20687:1 20720:21457:1 20699:20713:1 20706:20699:1 20706:20701:1 20711:20712:1 20686:20162:1 20711:20702:1 20162:20684:1	16
804	21458	570672000	15	21458:21465:1 4700:21463:1 9185:21459:1 21458:9185:1 21458:9279:1 21458:21466:1 21459:21467:1 21458:21468:1 21467:4700:1 21458:11864:1 9185:21469:1 21458:21470:1 21458:21464:1 4700:21462:1	2
805	20885	22204800	10	20885:21498:1 21497:21495:1 20885:21496:1 20885:20872:1 21493:21502:1 20885:21494:1 21498:21497:1 21495:21493:1 20885:21492:1	5
806	7295	-445910400	10	21517:12067:1 7295:21517:1 7295:7292:1 7295:18884:1 21517:18886:1 7295:7311:1 7295:7291:1 7295:21518:1 18884:18885:1	15
807	6368	-1157241600	12	10189:3540:1 3540:3148:1 11742:10189:1 3148:12398:1 10189:10192:1 7805:2374:1 6368:11742:1 12398:10191:1 3148:7805:1 6368:597:1 10189:10190:1	4
809	21551	-1216512000	13	17757:1977:1 21551:21557:1 21556:1349:1 21551:21556:1 21551:21552:1 1977:7333:1 21556:17757:1 17757:17759:1 7333:268:1 21551:21555:1 21551:21553:1 21551:21554:1	2
810	3759	157766400	15	21597:3849:1 3759:21608:1 21611:21595:1 3759:21600:1 3759:21597:1 3759:21582:1 3759:21604:1 21582:21576:1 21582:11270:1 3759:21109:1 3759:21601:1 3759:21598:1 3759:21611:1 3759:21566:1	55
811	6766	323395200	26	6766:21741:1 6766:21656:1 6766:21655:1 21628:21692:1 21642:21626:1 6766:21744:1 6766:21642:1 21628:21657:1 6766:21654:1 6766:21742:1 21642:21643:1 6766:21628:1 6766:21641:1 6766:21659:1 6766:21627:1 6766:21658:1 6766:21694:1 6766:21631:1 21656:21640:1 6766:21629:1 21628:7194:1 21626:21733:1 21744:21653:1 21626:21693:1 6766:21630:1	116
813	9824	-611625600	26	9824:21818:1 21817:21802:1 9824:21814:1 9824:19756:1 9824:21800:1 9824:21807:1 9824:21808:1 9824:6207:1 21814:21810:1 9824:21812:1 9824:21813:1 13657:21806:1 9824:21801:1 9824:18775:1 21807:21809:1 9824:21804:1 9824:16800:1 9824:21817:1 9824:16661:1 9824:21815:1 18775:21805:1 9824:13657:1 9824:21803:1 21800:21811:1 21817:21816:1	65
814	21855	-33004800	11	21855:12737:1 21859:21860:1 21860:21861:1 21855:21858:1 12729:7916:1 21860:21856:1 21855:21857:1 21857:21859:1 21855:12729:1 21855:12728:1	1
815	21767	-61948800	13	21865:6771:1 21866:21881:1 21767:21762:1 21865:21775:1 21878:21865:1 21762:21866:1 21767:21765:1 21775:21869:1 21866:21878:1 21765:21784:1 21775:21779:1 21767:21871:1	18
816	13659	-69897600	20	21765:21783:1 13659:21885:1 21766:21866:1 21891:21780:1 21892:21779:1 21783:21782:1 21888:5616:1 5616:21781:1 21766:21765:1 21866:21889:1 21780:21892:1 21775:21869:1 13659:21886:1 13659:21766:1 21783:21888:1 21888:21775:1 21765:21896:1 21889:21878:1 21888:21891:1	16
817	21897	-107568000	29	21897:3764:1 3764:12723:1 12729:7916:1 21897:21899:1 12731:12737:1 21905:21902:1 12734:12725:1 21897:11231:1 21897:21904:1 12725:12729:1 12734:12728:1 12723:12730:1 12734:21900:1 21906:21908:1 21897:21901:1 21897:21914:1 21897:21905:1 12734:12731:1 21898:21916:1 21897:21898:1 12733:21858:1 21898:21915:1 21897:21903:1 21897:21906:1 12733:12734:1 12734:21857:1 21897:21907:1 12723:12733:1	16
818	21773	-146016000	10	21773:13659:1 21767:21765:1 21773:7916:1 21763:21767:1 21773:21763:1 21773:21778:1 21763:21769:1 21773:21770:1 21773:21768:1	6
819	21774	-182908800	18	21774:21772:1 21923:21763:1 21778:21925:1 21774:21926:1 21923:21768:1 21772:21931:1 21923:21927:1 21923:21928:1 21931:21760:1 21763:21769:1 13659:21886:1 21760:21778:1 21763:21767:1 21774:21773:1 21931:21923:1 21777:13659:1 21923:21777:1	12
820	21935	-159926400	12	21935:21938:1 12734:12725:1 21938:21897:1 21906:21855:1 21855:21857:1 21938:21936:1 21897:21906:1 12733:12734:1 21938:21937:1 21897:12730:1 21897:12733:1	3
821	21963	-328838400	18	21986:21981:1 21963:21964:1 21964:21973:1 21984:21980:1 21978:21976:1 21963:21986:1 21981:21967:1 21967:21977:1 21978:21979:1 21983:21974:1 21963:21965:1 21981:21984:1 21981:21994:1 21963:21975:1 21984:21978:1 21980:21983:1 21984:21985:1	28
822	22014	-1050710400	15	8587:2226:1 2226:3291:1 22023:22028:1 22014:22029:1 22014:22015:1 22014:22018:1 22014:6654:1 22015:2860:1 2860:22019:1 22014:6667:1 22014:8587:1 22014:22023:1 22014:22021:1 22021:22031:1	21
825	22090	281318400	46	20026:22225:1 15469:15111:1 22232:22240:1 22090:22233:1 22090:22237:1 22206:22229:1 22092:22218:1 22215:17628:1 22090:22238:1 22236:22207:1 22217:22216:1 22090:22234:1 22236:22095:1 18326:22221:1 15271:22224:1 22232:22097:1 22092:22094:1 20026:22239:1 22229:22217:1 22097:22223:1 20026:22222:1 22236:22197:1 22090:22232:1 22098:22206:1 22236:22226:1 22232:22228:1 22206:22230:1 22097:22236:1 22231:2…	132
827	20776	68256000	10	22289:5264:1 22306:22299:1 22299:22298:1 20776:12882:1 22299:14632:1 20776:22288:1 20776:22306:1 5264:5403:1 20776:22289:1	25
829	12443	-514252800	18	16639:16793:1 22358:22355:1 12443:19742:1 22358:22353:1 22358:22354:1 12443:18774:1 12443:22357:1 12443:16608:1 12443:22351:1 12443:22352:1 11308:2480:1 16608:11308:1 22351:16323:1 22355:22356:1 22354:9717:1 12443:16639:1 22357:22358:1	13
830	12444	-1032393600	30	10033:2590:1 12444:1707:1 1707:1955:1 1503:1948:1 12444:22379:1 12444:11569:1 1926:2595:1 12444:22376:1 22378:16317:1 12444:16299:1 12444:22381:1 12444:22380:1 10033:11563:1 1955:1691:1 22380:1503:1 22381:14411:1 12444:10033:1 16320:22377:1 12444:13455:1 1707:1962:1 12444:22378:1 1503:1923:1 10033:11575:1 12444:22382:1 13455:22374:1 11569:16320:1 1962:1926:1 12444:22375:1 10033:11562:1	23
831	22403	620611200	26	22445:22442:1 22463:22452:1 8602:22427:1 22459:22446:1 22403:22428:1 22403:22462:1 8604:22458:1 22403:8604:1 22463:22459:1 22403:22464:1 22427:22453:1 8604:22460:1 22462:22443:1 22403:22463:1 22459:22445:1 22460:8601:1 22461:8602:1 22403:22451:1 22451:22441:1 22459:22465:1 22403:22461:1 15454:15453:1 8602:22447:1 22459:22454:1 22428:15454:1	47
832	15199	575856000	37	22521:22511:1 15199:22481:1 22521:22403:1 22446:15239:1 22507:22506:1 15199:22521:1 22516:22507:1 8636:22447:1 22519:22518:1 22403:22427:1 22519:22516:1 22520:22482:1 22514:15357:1 22514:8636:1 22521:22522:1 22513:22505:1 22482:22515:1 22463:22459:1 8636:22452:1 15199:22519:1 22511:22510:1 22514:22512:1 22403:22463:1 22515:22513:1 22520:22517:1 15199:8637:1 22513:22509:1 22459:22465:1 22520:15246…	58
834	22546	120700800	20	22604:22606:1 22546:22596:1 22612:22610:1 22546:22592:1 22553:22604:1 22610:22602:1 22553:4084:1 22612:22553:1 22553:22595:1 22546:22605:1 22553:22607:1 22546:22619:1 22597:22593:1 22546:22611:1 22595:22609:1 22593:22612:1 22546:22597:1 22611:22608:1 22553:22603:1	12
835	22623	496972800	11	22623:22670:1 22623:22678:1 22623:22680:1 22623:22676:1 22623:22648:1 22623:22677:1 22623:22649:1 22623:22650:1 22649:22646:1 22623:22679:1	51
836	22684	429753600	11	22699:22706:1 22699:22702:1 22684:22699:1 22702:22705:1 22684:22700:1 22684:22689:1 22705:22709:1 22684:22695:1 22702:22685:1 22705:22696:1	15
837	22710	141868800	62	22710:22759:1 22710:22786:1 22784:22744:1 10384:22747:1 22710:22762:1 22773:22722:1 22710:22745:1 22710:22782:1 22751:10239:1 22710:22783:1 22760:22769:1 22710:22754:1 22761:22788:1 22774:22765:1 22778:22787:1 22710:22770:1 22710:22785:1 22710:22726:1 22785:22761:1 22710:22720:1 22710:22729:1 10239:22742:1 10239:22746:1 22710:22766:1 22766:22826:1 22785:22763:1 22710:22755:1 22710:22777:1 22766:2…	62
841	22899	294364800	12	22899:22905:1 22900:10447:1 22901:22900:1 22899:10454:1 22899:22904:1 22899:22903:1 10454:10452:1 22900:10448:1 22905:10463:1 22904:22901:1 22899:22902:1	6
842	22931	502329600	12	22931:22995:1 22931:22991:1 22991:22950:1 22931:22994:1 22931:22973:1 22972:22971:1 22931:22972:1 22931:22993:1 22931:22974:1 22931:22970:1 22931:22975:1	56
843	22997	386467200	10	23002:23000:1 22997:23002:1 22997:22998:1 23001:22999:1 681:23016:1 681:687:1 23001:681:1 681:23015:1 23002:23001:1	13
844	18289	10368000	12	18289:18147:1 23042:18460:1 18151:23042:1 18289:15347:1 23042:23044:1 23042:23047:1 18289:14700:1 18289:4744:1 18289:18151:1 23042:17576:1 18460:23038:1	5
847	16149	-435456000	11	16149:23089:1 14077:3590:1 14083:14081:1 16149:2481:1 14083:10788:1 2481:14083:1 16149:15911:1 16149:3888:1 14083:20394:1 2481:14077:1	28
848	14075	-242092800	14	14075:22045:1 14075:14079:1 14075:23096:1 23096:18232:1 11342:11337:1 23096:23097:1 23097:6467:1 23097:18219:1 18232:18237:1 14075:11342:1 14075:23095:1 6467:3597:1 14075:21011:1	14
849	3888	-307756800	13	3888:15955:1 3888:6553:1 15955:15917:1 3888:10832:1 3888:10840:1 3888:10834:1 3888:16125:1 3888:17578:1 3888:15919:1 23102:10837:1 3888:23102:1 15955:15923:1	23
851	11359	86745600	12	11589:18969:1 11359:13556:1 11589:18967:1 11359:18929:1 13556:7820:1 11589:23129:1 11589:11595:1 11587:11589:1 18969:18964:1 11359:11587:1 11359:9062:1	3
852	11593	57801600	28	11593:23135:1 11593:14087:1 11397:4595:1 18969:18964:1 23142:18969:1 18964:18962:1 11593:23137:1 13556:23134:1 14087:14089:1 11593:11397:1 18972:7820:1 18969:23144:1 11593:23136:1 14089:11595:1 23137:18944:1 11359:13556:1 11593:23139:1 23143:3734:1 11359:18929:1 11593:23142:1 18969:23143:1 18964:18965:1 11591:23138:1 11593:18972:1 11593:11359:1 23142:18966:1 11593:11591:1	8
855	12433	-1038700800	32	23229:278:1 12433:6949:1 23226:16289:1 13455:23233:1 12433:1502:1 12433:2775:1 6949:11569:1 12433:19688:1 23233:13445:1 12433:23225:1 2781:13455:1 22381:14411:1 12433:12745:1 6949:22381:1 12444:11575:1 12433:11565:1 12433:12444:1 278:13451:1 12433:23229:1 16289:2595:1 23232:9988:1 23230:23235:1 13451:23230:1 11565:10035:1 278:2781:1 13444:23226:1 12433:23227:1 2781:13444:1 12444:1503:1 13445:2323…	12
857	10737	179366400	18	10898:23147:1 10737:23245:1 23244:23241:1 23222:8845:1 10898:23238:1 23241:23242:1 10737:23252:1 23240:10898:1 23244:23240:1 10737:23243:1 8845:23239:1 10898:23223:1 23238:10762:1 23219:23222:1 10737:23219:1 10898:5854:1 10737:23244:1	21
859	23260	-1071792000	13	1503:1960:1 23260:8028:1 23260:12770:1 23260:23259:1 1502:1728:1 8028:1503:1 23260:23290:1 1503:1731:1 23260:18502:1 1502:1706:1 8028:1502:1 18502:18503:1	37
860	12388	-1180828800	12	12388:12387:1 6278:12720:1 3864:11920:1 12388:9820:1 12388:23298:1 3864:4196:1 12388:12375:1 12720:268:1 12388:23262:1 12375:6278:1 12388:3864:1	15
862	18488	-1041379200	12	18488:6921:1 12444:1503:1 6949:278:1 278:1230:1 18488:2775:1 18488:6949:1 18488:1502:1 278:13454:1 6921:6925:1 6949:14411:1 18488:12444:1	2
863	23301	-318297600	10	23301:7819:1 23308:23303:1 23301:23304:1 23304:23308:1 2555:3562:1 23301:18757:1 23308:3563:1 3563:2542:1 18757:2555:1	23
865	4568	496972800	21	4568:23364:1 11864:23356:1 9336:9341:1 9336:23359:1 4708:23355:1 4568:4737:1 23357:23361:1 4708:11864:1 23355:21469:1 23357:23362:1 23357:4741:1 4568:4733:1 4568:23357:1 23355:23358:1 4568:23363:1 4568:19009:1 4741:9335:1 4568:23360:1 23357:4708:1 4568:9336:1	28
866	3692	-47433600	14	3692:3725:1 3692:23371:1 3692:3698:1 3697:4602:1 3692:13530:1 3692:13556:1 3698:3720:1 3692:13564:1 3720:3697:1 3692:3695:1 3697:3717:1 3692:23365:1 3692:3700:1	25
868	10989	-130291200	16	10989:3937:1 10989:10600:1 10986:20826:1 10989:18805:1 5262:5392:1 10989:21010:1 21010:21009:1 10988:23383:1 10987:5262:1 10987:10985:1 10989:14482:1 21010:20468:1 10987:10986:1 18805:10988:1 3937:10987:1	27
869	23391	-138153600	23	23397:23399:1 10860:14340:1 10860:23410:1 23321:23398:1 23391:10860:1 23391:23396:1 23391:23392:1 23398:10858:1 10858:10872:1 23321:23402:1 23391:23400:1 23400:23401:1 14340:14353:1 23391:23394:1 23393:23411:1 23392:10562:1 23391:23397:1 23401:23393:1 10860:10856:1 23392:23321:1 23399:23395:1 23391:11214:1	13
871	19008	439084800	13	23433:9363:1 23433:23446:1 19008:23434:1 4568:4733:1 19008:23433:1 23433:4568:1 9363:23444:1 9350:23445:1 4568:23363:1 19008:4755:1 4568:19009:1 19008:9350:1	19
876	23493	-1226880000	16	23493:368:1 23493:1375:1 23493:2320:1 23493:23495:1 23493:2075:1 23493:3541:1 23493:1978:1 23493:4325:1 23493:2063:1 23493:364:1 23493:1050:1 23493:362:1 23493:23496:1 23493:23497:1 23493:23498:1	2
879	23504	-1146614400	21	23504:23510:1 23504:8577:1 2228:23520:1 7795:11751:1 23504:23515:1 23509:23519:1 23519:18212:1 2228:23517:1 7795:23513:1 23504:23509:1 23510:23511:1 23513:3459:1 23516:23514:1 23509:2227:1 23518:6677:1 23520:7795:1 23504:23518:1 23504:3269:1 23519:2228:1 23504:23516:1	5
22824	22726	194486400	40	87617:87842:1 169687:83165:1 22726:87633:1 22726:131055:1 169683:169687:1 87827:87794:1 22726:124750:1 22726:89757:1 22726:169683:1 82845:87827:1 121131:121168:1 22726:88397:1 22726:87976:1 22726:87830:1 22726:10384:1 22726:87812:1 123306:87840:1 22726:88353:1 121158:89897:1 124750:123306:1 22726:88345:1 22726:89895:1 169683:87844:1 89757:121131:1 169683:66941:1 22726:88731:1 22726:71611:1 22726:…	65
22825	104558	-3888000	20	69451:104350:1 72714:59993:1 69746:50319:1 151020:151023:1 104558:151020:1 69746:69450:1 48197:132697:1 104558:69449:1 90666:125348:1 104558:69746:1 69746:72714:1 151020:48197:1 69450:63098:1 104558:219241:1 104558:92079:1 63098:69451:1 69451:90666:1 69746:59991:1 90666:90668:1	14
22829	138732	354931200	12	138732:138733:1 140637:157696:1 92097:196370:1 157697:157702:1 92097:170404:1 157696:57802:1 157705:117097:1 138732:92097:1 138732:157705:1 57802:157697:1 138732:140637:1	3
22830	60029	135820800	17	60028:84444:1 60029:132479:1 60029:191912:1 55100:182979:1 60029:126172:1 109841:55225:1 60028:76333:1 111753:55100:1 132479:176128:1 60029:111753:1 60029:176129:1 55100:33316:1 60029:60028:1 111753:111757:1 126172:109841:1 60028:21263:1	11
22831	206163	27561600	18	218465:111750:1 206163:76894:1 109819:71776:1 218465:55239:1 71776:52663:1 190754:119938:1 109819:193921:1 206163:15001:1 218465:176132:1 111750:76335:1 206163:29228:1 111750:76334:1 206163:109819:1 109819:218465:1 71776:190754:1 206163:76326:1 109819:20903:1	22
22833	109795	435024000	14	109795:26381:1 109795:119627:1 26381:42562:1 119627:171025:1 109795:168506:1 41015:41020:1 109795:131934:1 109795:14226:1 109795:63360:1 131934:140180:1 42562:41015:1 109795:55413:1 109795:183042:1	9
22838	135108	577929600	11	135108:219264:1 205798:83969:1 141381:150711:1 83969:83965:1 83971:89740:1 135108:167868:1 135108:210442:1 135108:83971:1 135108:141381:1 135108:205798:1	11
22839	80797	561600000	16	112001:148198:1 148199:147871:1 148199:148196:1 44926:188388:1 80797:196291:1 112001:148199:1 80797:80829:1 80829:188390:1 80829:188392:1 44926:112001:1 80829:168898:1 80797:196319:1 80829:44926:1 80797:80791:1 80797:160420:1	8
22840	151283	39657600	11	151283:10556:1 10556:10586:1 5704:5783:1 10593:10623:1 21084:10616:1 10556:10593:1 151283:5894:1 10623:10895:1 151283:21084:1 10623:5704:1	1
22841	203437	78969600	18	58192:144463:1 203437:202819:1 125523:144464:1 211641:87639:1 144457:144465:1 203437:88459:1 58192:125523:1 22770:10239:1 87639:10373:1 88459:22770:1 203437:211644:1 203437:88464:1 58192:144457:1 211644:58192:1 203437:211641:1 58192:87644:1 87639:87638:1	10
22842	10209	243129600	12	50114:108390:1 5281:5436:1 10209:139092:1 5341:5281:1 219282:219281:1 139092:50114:1 139092:219282:1 10209:5337:1 10209:5341:1 5337:18125:1 5337:152996:1	2
22843	3018	616464000	18	2948:2946:1 3018:3015:1 3018:3106:1 3014:3011:1 3018:45657:1 3106:3002:1 3106:3103:1 3014:3141:1 2942:3102:1 3018:3124:1 3018:48382:1 3018:15555:1 2949:2948:1 3018:2949:1 3018:3014:1 3018:2942:1 2948:3123:1	4
22844	3139	603504000	14	3139:2949:1 3139:96559:1 3139:96572:1 3139:96570:1 2949:3087:1 3139:44774:1 96570:3082:1 3082:200724:1 3012:3078:1 3139:96568:1 2949:2948:1 96570:3012:1 3012:46132:1	3
22845	40309	500860800	17	96575:96574:1 216639:96573:1 216639:3139:1 216639:96575:1 216639:48296:1 40309:40308:1 207719:216639:1 3030:216638:1 40309:40312:1 40308:3025:1 96574:2949:1 3030:72478:1 40312:207719:1 207719:6392:1 216639:69717:1 40312:3030:1	14
22846	40310	567648000	17	3108:3107:1 47733:140661:1 47738:68340:1 47733:187376:1 47738:3159:1 40310:47738:1 68340:9904:1 68340:47733:1 3144:6391:1 40310:3144:1 47738:203693:1 6391:3041:1 9904:3108:1 3144:3106:1 68340:81488:1 68340:140871:1	38
22847	40311	547689600	10	46698:151178:1 69717:3088:1 6392:69717:1 40311:69718:1 40311:46698:1 40311:3011:1 6392:96573:1 46698:3139:1 40311:6392:1	10
22848	40312	509587200	33	48296:96572:1 72478:45389:1 40312:216640:1 3030:216638:1 3030:72478:1 207719:219293:1 40312:40311:1 96575:96574:1 40311:69718:1 2949:3088:1 40312:3026:1 216640:3030:1 40312:24268:1 2959:3139:1 40312:3027:1 216639:96573:1 48296:96559:1 216638:179615:1 207719:216639:1 38670:175725:1 216639:48296:1 207719:46698:1 2949:3089:1 72478:38670:1 216640:207719:1 6392:2946:1 3027:2959:1 216639:96575:1 96574:…	28
22851	151018	104976000	11	117145:22590:1 86292:104653:1 151018:117138:1 151018:90668:1 151018:117145:1 151018:104557:1 151018:52549:1 151018:151019:1 151018:86292:1 90668:154949:1	0
22852	151019	104976000	12	151019:117138:1 151019:151018:1 151019:90673:1 151019:52549:1 151019:86292:1 151019:147451:1 151019:104556:1 151019:90668:1 151019:69556:1 86292:104653:1 151019:69394:1	2
22853	219294	-19612800	52	219294:52525:1 52525:20261:1 114937:111926:1 219294:184622:1 177237:130847:1 52541:52556:1 52525:52560:1 219295:104350:1 69746:132692:1 219294:76326:1 52590:102140:1 52590:102137:1 219295:137699:1 52590:52543:1 132692:177237:1 52561:52558:1 219294:114937:1 219294:52526:1 137699:25519:1 106497:85927:1 72714:59993:1 219295:106497:1 164946:52547:1 219294:22588:1 216930:219295:1 219294:111994:1 52525…	26
22854	106485	166665600	36	164943:136240:1 140077:137925:1 164943:73140:1 164943:69556:1 164944:104557:1 106485:55131:1 164943:139289:1 164944:45445:1 164943:164942:1 106485:119002:1 164944:104556:1 164944:106532:1 106532:164943:1 164943:135216:1 106485:77457:1 136240:101147:1 106485:140077:1 136245:136242:1 164944:157020:1 101147:69625:1 106485:164944:1 136240:136244:1 101147:6576:1 6576:100989:1 106485:122523:1 73140:132…	136
22855	219295	22118400	13	85924:106497:1 24668:132698:1 219295:85924:1 219295:137699:1 219295:6577:1 177236:75775:1 219295:177236:1 219295:104350:1 106497:85927:1 219295:92079:1 104350:1263:1 219295:24668:1	0
22857	219310	-19612800	15	27483:18598:1 34590:51052:1 18598:117659:1 219310:108502:1 27483:34590:1 18598:117671:1 77739:75045:1 124269:104801:1 34590:75209:1 219310:51099:1 77739:124269:1 124269:135575:1 27483:77739:1 219310:27483:1	31
22858	102082	256348800	11	102082:35842:1 102082:105864:1 121045:35882:1 102082:74217:1 102082:102087:1 102082:102085:1 105864:123600:1 74217:31235:1 105864:121045:1 102082:109176:1	40
22860	219318	324604800	14	188476:110284:1 110284:184355:1 219340:219351:1 188476:88098:1 219353:216853:1 219340:219350:1 219318:219352:1 219318:219340:1 219340:123284:1 219340:88103:1 88103:184354:1 219340:219353:1 219318:188476:1	47
22862	31437	325987200	15	157244:94956:1 94942:94957:1 94941:157244:1 219358:180147:1 31437:94949:1 219358:149145:1 31437:94961:1 94960:94942:1 94949:94943:1 31437:94960:1 31437:31431:1 31437:65928:1 31437:219358:1 94960:94941:1	3
22864	35897	339206400	14	111638:145070:1 35897:148732:1 35897:35875:1 35897:71987:1 145070:25544:1 35897:111638:1 35897:123377:1 35897:148729:1 35897:148727:1 35897:122990:1 35897:204446:1 35897:143529:1 35897:35822:1	9
22865	111072	35424000	11	111072:50628:1 50598:50587:1 107891:50598:1 50617:107891:1 97884:64409:1 111072:97884:1 50617:106206:1 97884:50617:1 111072:50610:1 50617:107886:1	2
22866	219365	-19008000	13	219365:50641:1 110915:74702:1 109192:109195:1 109193:109192:1 109192:127448:1 74702:109193:1 219365:111281:1 219365:111005:1 74702:109187:1 187742:111063:1 219365:187742:1 187742:110915:1	2
22867	130124	412819200	13	130124:63356:1 77482:77363:1 130124:44269:1 130124:77482:1 44269:63189:1 130124:219374:1 130124:183433:1 57904:200446:1 130124:121594:1 130124:57904:1 130124:63456:1 130124:38682:1	58
22868	182053	37843200	66	182053:120666:1 120668:120583:1 120610:120629:1 181634:167688:1 120610:204503:1 181634:181636:1 195214:195335:1 203575:120668:1 182053:152851:1 203575:203574:1 99304:181303:1 204503:198462:1 144040:184596:1 195336:77830:1 120660:164065:1 77830:138589:1 164065:216533:1 182053:208295:1 96991:107215:1 203575:195214:1 125965:125962:1 182053:58816:1 184597:96991:1 203575:99304:1 167696:120709:1 182053…	10
22869	120610	41472000	14	120610:120673:1 120603:99304:1 120610:152874:1 120610:120629:1 120610:204503:1 120610:120632:1 120610:120603:1 120610:120670:1 64464:202371:1 99304:120655:1 120610:64464:1 120670:208294:1 120610:182052:1	1
22870	120683	44582400	25	120660:216535:1 120683:217799:1 120597:195336:1 20015:167693:1 120683:120646:1 120660:181744:1 120660:120652:1 120660:186344:1 77830:120661:1 195336:77830:1 120660:164065:1 164065:216533:1 120660:120489:1 120683:120597:1 181634:120642:1 120683:120660:1 77830:125965:1 216535:185787:1 120660:120649:1 164065:216532:1 120660:120631:1 125965:181634:1 120652:20015:1 181634:178860:1	1
22875	9107	333936000	17	9107:4582:1 2966:9133:1 9107:9106:1 9133:2968:1 9107:9134:1 9133:9293:1 9133:76400:1 9107:8694:1 155214:59293:1 2963:2966:1 9107:155214:1 9133:155211:1 155211:155209:1 2966:154442:1 9107:206126:1 9107:2963:1	5
22876	8843	244512000	15	8843:9286:1 8843:9313:1 9136:9137:1 9313:9136:1 8843:9296:1 9104:8785:1 8843:25545:1 8843:9104:1 9137:8694:1 8831:9134:1 8785:9108:1 9286:9110:1 9136:8831:1 9108:8824:1	2
22877	154672	483753600	22	154672:66012:1 36100:36081:1 154672:30486:1 36081:35960:1 154673:36270:1 154672:219411:1 154672:154674:1 154672:36276:1 35960:35981:1 126750:35998:1 36270:126750:1 154672:36100:1 154672:219406:1 36270:126767:1 36276:32866:1 36270:75735:1 154672:133946:1 154672:65921:1 36270:36108:1 36081:32881:1 36276:154673:1	13
22878	8033	227750400	17	55098:27027:1 8032:8247:1 60089:140759:1 8033:8032:1 60089:39256:1 8032:29493:1 8033:170535:1 8033:52448:1 8033:55093:1 55093:60089:1 8033:55098:1 170535:94560:1 27023:88353:1 55093:55454:1 8033:27023:1 8033:21066:1	12
22880	30686	370742400	10	120315:138422:1 30686:29099:1 138312:120315:1 31125:138408:1 30686:138312:1 120315:92574:1 138312:120312:1 30686:31125:1 138422:138412:1	49
22882	154487	419212800	11	154485:176453:1 154487:219428:1 154487:8067:1 154487:52772:1 176453:158765:1 176453:176443:1 154487:154485:1 176453:190144:1 154487:57784:1 176443:167519:1	9
22884	89015	204163200	11	89015:115919:1 89015:130227:1 89015:87801:1 87801:89913:1 89015:83172:1 89015:88815:1 89015:70013:1 89015:83424:1 89015:22754:1 87801:87984:1	7
22885	132797	101347200	22	132797:26746:1 55313:55200:1 26745:78451:1 132797:187926:1 132797:58220:1 26745:168564:1 26746:65641:1 132797:39669:1 78451:78450:1 132797:143028:1 132797:17899:1 132797:26745:1 132797:27024:1 17899:55313:1 78450:88498:1 17899:27028:1 132797:140337:1 78450:77981:1 132797:78593:1 78451:168563:1 26745:10085:1	37
22886	144475	462844800	17	144475:66316:1 66316:66297:1 67916:71676:1 111596:201650:1 71676:78459:1 78715:78458:1 144475:140814:1 78459:88520:1 78459:111596:1 144475:67916:1 71676:162845:1 201650:67906:1 144475:132517:1 78459:78715:1 144475:132799:1 67916:78461:1	6
22888	50338	59011200	20	42181:146568:1 59992:57293:1 190922:134204:1 210482:210481:1 50338:210482:1 190922:27035:1 173719:145936:1 59992:190922:1 59992:42181:1 50338:161940:1 27035:173719:1 27035:140211:1 50338:140087:1 50338:21208:1 59992:169993:1 190922:125312:1 50379:50381:1 50338:50379:1 50338:59992:1	23
22891	203513	5097600	12	125557:157689:1 125557:31151:1 70562:86615:1 169126:171694:1 203512:31135:1 203513:203512:1 31135:125557:1 171694:168999:1 203512:102756:1 125557:169126:1 157689:70562:1	3
22893	178820	501120000	26	147619:147618:1 178820:117922:1 178820:43486:1 178820:43436:1 178820:207409:1 43495:119872:1 178820:196968:1 43495:43452:1 178820:193890:1 178820:219459:1 43452:147619:1 196968:219457:1 178820:219458:1 178820:43473:1 178820:111826:1 147616:119871:1 219458:208732:1 43495:10471:1 43495:43479:1 43495:147616:1 178820:122647:1 178820:197983:1 119872:151202:1 178820:43495:1 208732:125387:1	15
22894	174980	3369600	22	174980:159525:1 159525:174974:1 159525:174972:1 159525:47869:1 174980:159424:1 159525:174968:1 159524:174975:1 174972:174967:1 159525:70982:1 174969:174970:1 159525:174971:1 159525:131191:1 174972:159524:1 159525:98025:1 174980:98056:1 159525:174969:1 174970:135587:1 159525:174973:1 159525:51050:1 159525:109032:1 47869:147271:1	2
22895	125590	77414400	21	125590:128065:1 128082:90379:1 90379:128083:1 128065:128085:1 125590:178713:1 128065:128073:1 90379:120697:1 128065:128078:1 125590:107186:1 128083:128070:1 128082:99294:1 181605:64379:1 128065:128082:1 90379:90373:1 125590:181605:1 125590:181608:1 125590:152860:1 90379:90368:1 128073:64373:1 128065:120634:1	4
22896	90379	128908800	23	90379:143248:1 120697:108586:1 90379:90368:1 90379:107192:1 90379:126823:1 90379:181611:1 128067:128083:1 90379:107126:1 90379:203595:1 120697:143846:1 90379:143249:1 108586:143241:1 90379:143844:1 90379:128067:1 90379:120697:1 90379:64377:1 90379:126084:1 90379:128081:1 90379:107149:1 90379:90373:1 90379:181615:1 143249:145424:1	0
22898	123855	226022400	12	149231:78677:1 152662:152661:1 123855:123846:1 56146:149231:1 133717:133706:1 123855:152662:1 123846:42869:1 123855:153252:1 123846:133718:1 133718:133717:1 123855:56146:1	4
22899	95573	531360000	13	129001:95576:1 95573:67216:1 95577:129001:1 95573:115021:1 95573:95577:1 95573:144699:1 95577:144698:1 95573:97154:1 95573:15230:1 95577:144696:1 95573:94992:1 95573:105284:1	9
22900	76790	397008000	10	35673:35766:1 153347:153343:1 182351:104071:1 76790:98540:1 76790:182351:1 35766:153347:1 76790:56039:1 76790:35673:1 182351:219480:1	6
22901	123971	55123200	13	123971:144676:1 144676:51934:1 123971:108205:1 123971:87235:1 108205:97056:1 123971:123935:1 144676:81507:1 144676:107647:1 123971:123950:1 123971:153439:1 123950:128798:1 123971:67698:1	8
22902	47807	265507200	11	15523:80193:1 18142:5443:1 80193:80189:1 80187:148509:1 47807:29401:1 47807:80187:1 47807:18142:1 80187:15523:1 29401:148508:1 148509:186471:1	2
22903	167195	406166400	20	116950:193493:1 167195:117099:1 167195:167193:1 116959:167198:1 167195:174700:1 167195:193492:1 116958:162494:1 162494:117048:1 167195:116950:1 167195:116959:1 167195:167200:1 117099:92050:1 117099:117036:1 174700:174704:1 167195:137981:1 167195:196370:1 116949:116958:1 92050:92048:1 167195:116949:1	1
22904	22831	507600000	17	22831:25442:1 25436:25435:1 179982:124508:1 22851:22830:1 22831:22852:1 22831:25440:1 22851:25433:1 25439:25432:1 22852:22836:1 25440:219490:1 25436:199615:1 22831:179982:1 22851:25436:1 25439:22851:1 124508:106058:1 25440:25439:1	15
22905	193506	444441600	13	191784:194685:1 193506:219492:1 193506:194680:1 194681:191784:1 194682:194679:1 193506:219493:1 194682:194676:1 194681:194674:1 194682:194681:1 194685:194683:1 191784:191785:1 193506:194682:1	9
22906	116976	351043200	14	117045:117044:1 116976:116922:1 116976:164332:1 116976:116968:1 117045:91195:1 116976:116969:1 116968:162490:1 116922:116914:1 116968:167195:1 116955:117105:1 116914:116954:1 116968:116955:1 117105:117045:1	13
22907	173037	262828800	15	173037:91322:1 173037:91320:1 86637:91311:1 173037:130380:1 173037:86618:1 173037:30677:1 173037:216612:1 173037:164696:1 173037:91324:1 173037:91334:1 30677:86637:1 91312:86630:1 91322:91312:1 173037:91326:1	5
22908	171873	623203200	36	138354:138352:1 171873:189898:1 219508:219507:1 161891:219506:1 161897:161891:1 189898:138354:1 189898:193514:1 155864:219519:1 189783:126554:1 193514:144112:1 189783:161896:1 138357:219508:1 144112:86443:1 171873:219515:1 171873:86476:1 219508:196386:1 138354:219505:1 219508:189783:1 138351:193538:1 171873:189843:1 171873:219520:1 161897:187931:1 171873:219511:1 189898:86456:1 219508:187933:1 86…	43
22910	31577	544233600	14	31577:31368:1 124576:22837:1 31577:154352:1 124576:30237:1 31577:110992:1 110992:31619:1 31577:22830:1 31349:31344:1 130355:157922:1 31577:130355:1 163008:124576:1 130355:31349:1 154352:163008:1	17
22911	22838	523238400	15	172127:154361:1 22838:163008:1 124444:30313:1 163008:124444:1 124444:124568:1 124444:30235:1 22838:31597:1 124444:124578:1 22838:168495:1 22838:154360:1 154360:172127:1 124444:31342:1 30313:124443:1 172127:179469:1	3
22912	86255	623289600	11	86255:124442:1 188690:124581:1 86255:188690:1 86255:193469:1 22845:193542:1 86255:193468:1 86255:22845:1 86255:22836:1 86255:216048:1 193468:193459:1	15
22913	194624	623289600	18	194624:114578:1 106020:219546:1 194624:219547:1 194610:219514:1 194624:117080:1 117075:116984:1 117080:117075:1 117074:106046:1 106046:194610:1 117074:116979:1 116979:106020:1 116984:116985:1 194624:212494:1 194610:189713:1 117074:205652:1 117080:117074:1 194624:120335:1	8
22914	189878	591840000	107	189913:189844:1 169117:188151:1 189847:189611:1 189624:186707:1 189913:189847:1 189624:189614:1 186707:92011:1 189913:86830:1 189878:189939:1 189878:214811:1 189946:189976:1 186707:189729:1 189650:186698:1 189624:179100:1 189878:189968:1 189880:189642:1 86812:86826:1 189216:189974:1 189880:189942:1 189853:189850:1 189876:189857:1 181012:189717:1 85891:86816:1 86830:189936:1 186668:189874:1 189853…	55
22916	187941	444441600	21	86431:192352:1 187941:87730:1 187941:205595:1 179126:86431:1 87730:86554:1 187938:144884:1 187938:31649:1 31649:31646:1 193545:187937:1 126423:126573:1 187941:115902:1 87730:31652:1 187941:126423:1 187938:115954:1 31652:187938:1 115954:193545:1 86503:87739:1 187941:86503:1 115954:115541:1 205595:179126:1	18
22917	219109	114048000	15	219109:10375:1 219109:88526:1 218777:10413:1 219109:218776:1 218776:218778:1 10375:10363:1 218777:87844:1 218772:212613:1 219109:218777:1 219109:10351:1 219109:218772:1 218773:130231:1 88526:217932:1 217932:218773:1	6
22918	129080	41472000	20	129080:101672:1 10349:10352:1 219566:10368:1 129080:101670:1 219566:10351:1 10352:88285:1 10352:99995:1 129080:121306:1 10349:10375:1 129080:219565:1 219566:219567:1 10349:10391:1 129080:88526:1 10349:10388:1 129080:219566:1 10352:10364:1 101670:219563:1 101672:166314:1 121306:10349:1	23
22922	104279	448156800	10	104279:4185:1 104279:123737:1 99593:4169:1 104279:4181:1 4181:99593:1 104279:15422:1 99627:99626:1 123737:99627:1 104279:219579:1	4
22925	33864	224121600	11	33864:64878:1 33864:126332:1 64878:218283:1 33864:170915:1 33864:120461:1 33864:71499:1 33864:109215:1 33864:116756:1 33864:126337:1 218283:126333:1	10
22926	170361	270777600	10	191700:133610:1 141630:54226:1 170361:101799:1 101799:156635:1 170361:64784:1 156635:141630:1 133610:70625:1 101799:191701:1 141630:191700:1	9
22928	170367	325987200	15	134737:106002:1 195622:118238:1 134737:189515:1 170367:137155:1 154468:70927:1 170367:133611:1 134737:95076:1 170367:134737:1 170367:195622:1 95076:105997:1 70926:154468:1 134737:117848:1 189515:152493:1 170367:70926:1	9
22929	181669	51062400	13	181669:212991:1 186167:103547:1 181669:157714:1 181669:186168:1 181669:103543:1 181669:50778:1 181669:218402:1 181669:159341:1 157714:186167:1 186167:53589:1 181669:99361:1 181669:22006:1	3
22930	72135	265507200	40	72135:105606:1 72135:40014:1 131368:131365:1 155534:199507:1 72135:95560:1 72135:186259:1 118780:67688:1 72135:108557:1 126896:113705:1 72135:107703:1 72135:168231:1 103618:15490:1 72135:219597:1 126808:126896:1 180555:22096:1 72135:180555:1 72135:155534:1 118780:135880:1 72135:20026:1 72135:72327:1 40014:181299:1 126896:131448:1 105598:103618:1 72135:219596:1 72135:148954:1 72135:72328:1 186264:…	106
22931	219603	-16416000	25	60368:60374:1 60366:60401:1 60401:60393:1 60391:60386:1 60401:42047:1 60393:60391:1 60393:60390:1 60366:60368:1 47834:60389:1 219603:60363:1 47834:60376:1 60368:60395:1 219603:41473:1 219603:60364:1 60396:60383:1 60395:47834:1 60379:60375:1 60395:60396:1 219603:60366:1 60391:60379:1 60363:60385:1 60368:60398:1 60395:60380:1 42047:60400:1	4
22933	37451	371952000	28	185078:44147:1 96493:21475:1 37451:46629:1 185078:46115:1 96496:96473:1 37451:44187:1 96473:55466:1 72746:206205:1 21475:45191:1 37451:72672:1 96493:44146:1 37451:119878:1 44146:96496:1 37451:46064:1 37451:185078:1 37451:72746:1 37451:96493:1 96457:41892:1 96457:96547:1 96493:158767:1 55466:96457:1 96473:185204:1 96473:44152:1 96547:57650:1 46629:947:1 158767:92116:1 46064:17949:1	31
22934	7455	43891200	15	7523:99813:1 99813:7534:1 94377:7460:1 7455:2599:1 7523:99814:1 7460:15157:1 7460:107946:1 7523:99819:1 7455:7449:1 107946:7523:1 7523:2606:1 7455:94377:1 7449:7472:1 99813:99812:1	1
22935	7460	91670400	12	7460:14681:1 7523:99813:1 99813:7534:1 7523:99814:1 7460:7490:1 7460:15157:1 7460:15168:1 7460:107946:1 107946:7523:1 7523:2606:1 7534:64815:1	0
22936	7477	155088000	14	7477:54100:1 7477:114205:1 114205:117867:1 7477:219611:1 7477:161496:1 7477:85231:1 7477:74446:1 7477:219614:1 7477:219616:1 7477:95391:1 219612:219613:1 7477:219612:1 7477:125465:1	2
22938	7533	306201600	35	110263:113189:1 143260:143295:1 7533:64860:1 7533:143798:1 113195:113186:1 110263:82959:1 143260:7469:1 113196:113195:1 113186:128101:1 126896:113705:1 143436:143439:1 7533:118779:1 7533:126896:1 113195:109150:1 113196:108063:1 118779:110263:1 113189:143984:1 113196:113194:1 7533:64662:1 109150:113185:1 7533:219624:1 113196:123395:1 7469:113187:1 113196:64602:1 128101:113191:1 7533:143260:1 11319…	37
22939	89437	575856000	18	89437:212389:1 89437:115640:1 115510:115489:1 115503:115460:1 89437:211365:1 89437:115685:1 89437:82885:1 89437:95199:1 82584:82576:1 89437:115523:1 199567:199566:1 89437:89452:1 89437:199567:1 89437:82584:1 89437:115503:1 89437:86235:1 89437:115510:1	81
22940	117045	476064000	66	196382:162492:1 117045:117048:1 208288:194712:1 117044:117025:1 117018:194714:1 116837:117087:1 117527:86355:1 219695:212960:1 91195:117030:1 117045:117034:1 92054:117007:1 117533:194357:1 117030:117011:1 194706:190436:1 117527:117531:1 117045:208288:1 117045:89385:1 117045:219695:1 194706:117000:1 117045:117041:1 117103:194624:1 181017:121190:1 117045:194706:1 117041:116837:1 117533:65427:1 1170…	132
22941	130949	525312000	33	196755:161922:1 130949:219765:1 219762:219764:1 219764:182124:1 219764:219763:1 219757:219759:1 215654:134485:1 130949:215654:1 219764:178073:1 207433:219754:1 219765:164992:1 219765:219757:1 178073:219755:1 207793:219789:1 219756:207430:1 178073:219758:1 130949:125371:1 130949:219762:1 219789:219756:1 207793:134479:1 178073:219777:1 130949:219760:1 215654:167582:1 167582:25386:1 178073:196755:1 …	49
22942	130950	480556800	26	130948:137989:1 130947:144163:1 130950:130948:1 88060:87733:1 87647:88071:1 130944:131031:1 130950:144282:1 130950:89909:1 130950:22970:1 144163:173111:1 87647:211389:1 130950:219792:1 27891:89437:1 130950:88060:1 144282:87647:1 130950:88646:1 130948:130945:1 87733:82613:1 87647:176495:1 130950:213129:1 130948:130947:1 87647:208882:1 87647:27891:1 130945:130944:1 130947:130943:1	21
22945	69673	440294400	14	24719:183042:1 24719:24748:1 69673:24719:1 69685:85502:1 24719:140180:1 69673:42554:1 69673:69680:1 69673:42562:1 69673:109874:1 24719:69684:1 69673:119834:1 69673:85505:1 85505:69685:1	31
22946	109800	387676800	13	109800:109913:1 183027:131934:1 109800:219794:1 109800:178937:1 35240:59397:1 109800:69675:1 63418:109803:1 109800:35240:1 109800:109916:1 109800:183027:1 109800:63418:1 63418:109795:1	6
22947	109801	408758400	21	109909:24753:1 55418:109909:1 183027:180082:1 109801:182939:1 63418:55418:1 109801:109911:1 182939:182938:1 109801:63418:1 109801:183027:1 60053:72965:1 182945:85505:1 180082:127316:1 109801:182945:1 109801:154970:1 183027:119834:1 213672:140180:1 63418:109795:1 183027:60053:1 109911:119627:1 109801:213672:1	8
22948	69685	496886400	18	42561:132590:1 69685:85502:1 182939:182938:1 69685:85501:1 69685:177194:1 42561:69682:1 69685:182925:1 69685:42561:1 69685:42557:1 69685:182939:1 176939:109855:1 132590:169427:1 69685:141397:1 69685:116221:1 69685:63424:1 169427:176939:1 69685:109871:1	19
22949	109803	429753600	17	109803:170701:1 109803:109909:1 183038:42555:1 69684:42559:1 109803:85491:1 109803:69680:1 41015:41020:1 109909:131934:1 69680:183026:1 132474:41015:1 109803:41048:1 69684:132519:1 183026:183038:1 69680:132474:1 109803:55413:1 132474:69684:1	11
22954	94376	520560000	11	94376:92453:1 94376:215858:1 62837:91563:1 94376:62837:1 62837:193974:1 94376:125580:1 92453:138294:1 94376:138288:1 94376:62819:1 215858:215857:1	19
22955	89732	55123200	10	89732:83272:1 89732:130921:1 89732:82847:1 89732:206108:1 89732:88290:1 130921:83105:1 89732:206110:1 89732:88987:1 206108:88325:1	9
22956	39444	120960000	33	39444:83118:1 130253:110619:1 68026:39467:1 144399:130151:1 130113:124750:1 130213:89757:1 110619:130113:1 83118:68025:1 87577:68027:1 39468:83924:1 39444:87577:1 124750:123306:1 110610:130253:1 39444:68021:1 39467:89083:1 39444:130213:1 130113:121160:1 110619:188331:1 83924:83923:1 39444:68020:1 20142:89804:1 110619:169687:1 39444:130215:1 39444:88343:1 39444:20142:1 39444:39468:1 39444:110610:1…	29
22959	47790	498182400	16	47790:154102:1 95679:96565:1 47790:45673:1 96440:76874:1 47790:96561:1 96565:174124:1 47790:214688:1 96561:96536:1 47790:95679:1 47790:60048:1 47790:45397:1 45397:617:1 60048:648:1 45397:96440:1 96561:96537:1	10
22962	142766	194486400	36	67559:67592:1 104001:31430:1 142766:219844:1 44398:133728:1 142766:62382:1 62382:61800:1 67589:133730:1 61800:67569:1 142766:48943:1 61800:67572:1 67572:67559:1 54140:67588:1 219844:103992:1 142766:104001:1 61800:67571:1 142766:109559:1 67559:67591:1 31430:31435:1 219354:15847:1 15847:54140:1 67567:54165:1 31430:31436:1 15847:67583:1 67572:44398:1 67572:67570:1 44398:67567:1 67572:66883:1 142766:…	51
22964	135576	559180800	10	135576:123114:1 135576:92261:1 92261:123116:1 92261:123117:1 92261:154780:1 135576:154798:1 92261:123679:1 92261:154768:1 123679:219854:1	10
22967	121039	511228800	10	109171:153369:1 123283:109171:1 121039:121038:1 109171:109166:1 123283:92150:1 92150:122743:1 121039:109172:1 121039:32443:1 109172:123283:1	6
22969	18706	465436800	11	123658:219951:1 123680:121040:1 123659:123680:1 109174:135578:1 123680:135581:1 18706:123658:1 18706:123229:1 18706:123659:1 123658:109174:1 18706:122757:1	6
22970	105864	308793600	16	213431:105866:1 105864:51727:1 105866:213430:1 105866:122899:1 122692:100637:1 121045:213431:1 105866:213429:1 213430:122692:1 123600:123682:1 105864:123600:1 213430:123280:1 105864:121045:1 213431:135589:1 213431:35900:1 105864:123397:1	55
22971	105866	358732800	12	105866:122665:1 184354:213427:1 105866:219956:1 105866:110270:1 213430:213428:1 105866:213430:1 105866:122899:1 105866:213429:1 122665:122758:1 213430:121041:1 105866:184354:1	12
22972	198825	51753600	10	198825:7367:1 117585:59402:1 198825:55154:1 117585:56847:1 14492:5321:1 198825:41000:1 198825:14492:1 55154:60029:1 198825:117585:1	5
22973	153011	219456000	10	153011:111759:1 153011:194922:1 153011:76332:1 190755:144847:1 153011:15013:1 153011:132477:1 153011:119669:1 153011:15019:1 153011:190755:1	6
22974	219974	528508800	18	82241:219978:1 144883:38640:1 134291:219976:1 183287:134291:1 219974:82241:1 183280:144883:1 183187:144901:1 183280:173217:1 134291:183187:1 219976:183282:1 183280:41997:1 41997:38652:1 219974:41995:1 219974:219977:1 144883:183287:1 219974:134365:1 219974:183280:1	8
22975	198911	324518400	23	10381:10374:1 86003:30831:1 85999:85994:1 69910:85998:1 198911:45255:1 85994:81263:1 30831:69921:1 198911:69910:1 198911:86000:1 85998:86003:1 198911:86001:1 198911:85996:1 198911:81301:1 198911:81308:1 198911:10381:1 198911:114057:1 45285:86002:1 85998:89501:1 10381:45283:1 10381:45285:1 85998:85999:1 114057:45256:1	13
22977	136038	619142400	16	136038:198725:1 136038:113379:1 83965:200684:1 95909:112418:1 136038:136039:1 136038:170126:1 136038:170475:1 136038:95909:1 136038:197463:1 136038:205804:1 136038:96722:1 136038:160683:1 136038:83965:1 136038:167875:1 136038:197475:1	20
22978	166378	520473600	30	166378:166346:1 166480:166371:1 156946:156954:1 166378:31842:1 30777:30793:1 166391:166365:1 166391:107437:1 156954:156952:1 166378:166393:1 166334:166344:1 166378:30777:1 107437:59907:1 166378:156946:1 166378:197600:1 166376:166367:1 166378:166480:1 166371:31859:1 166346:166334:1 166378:166392:1 166378:122067:1 166378:44558:1 166378:59949:1 44558:152510:1 166391:166376:1 166393:166391:1 166378:1…	36
22979	150592	2160000	11	150592:93585:1 8984:9007:1 163885:135122:1 163885:8984:1 9007:8760:1 163885:92157:1 150592:9011:1 8760:8811:1 93585:163885:1 163885:8974:1	1
22980	4377	602294400	14	4377:220034:1 4377:220035:1 4377:4333:1 113061:142669:1 4377:198543:1 4377:127839:1 4377:95668:1 4377:220043:1 196967:113061:1 4377:196967:1 4377:204569:1 163490:163474:1 4377:163490:1	26
22983	148625	487814400	12	148625:203904:1 148625:161450:1 148625:220062:1 148625:220064:1 148625:141221:1 220062:23595:1 147849:19136:1 23595:141220:1 161454:147849:1 148625:161454:1 220064:220063:1	3
22984	121164	236563200	10	115927:173060:1 121164:77432:1 173060:220082:1 121164:220081:1 77432:89897:1 77432:173059:1 77432:173061:1 89897:115927:1 121164:220080:1	21
22988	95646	374630400	13	46528:44475:1 106240:118182:1 95646:25206:1 95648:136478:1 95646:106236:1 106238:106240:1 46528:43951:1 106236:106238:1 95646:46528:1 46528:44594:1 136478:95676:1 95646:95648:1	12
22990	52744	456105600	10	52744:52750:1 52759:176441:1 52744:52758:1 52744:205916:1 52744:52748:1 52744:52749:1 52744:52759:1 52744:52753:1 52759:167746:1	5
22991	130223	394329600	15	87833:87992:1 130223:89890:1 89890:88003:1 22804:88385:1 88002:89274:1 22727:89887:1 130223:130222:1 88002:173089:1 89890:121196:1 88003:88002:1 130223:22727:1 130223:87833:1 88002:130175:1 130223:22804:1	27
22993	81654	487814400	12	81654:216084:1 81654:113724:1 81654:113725:1 81654:199147:1 199147:166921:1 81654:81656:1 113724:180797:1 81654:186122:1 81654:22249:1 81654:33878:1 186122:67669:1	1
22994	81656	539136000	14	109668:182016:1 81656:186125:1 109668:142006:1 81656:168430:1 81656:81655:1 168430:186123:1 13004:13000:1 81656:109669:1 81656:109668:1 12996:70201:1 81656:13004:1 142006:70178:1 13000:12996:1	3
22995	116702	541555200	10	103823:216818:1 116702:103823:1 116702:164123:1 116702:220145:1 103823:103838:1 216818:214552:1 116702:149675:1 103823:149805:1 116702:105020:1	4
22997	166644	307584000	14	99005:166649:1 135558:99003:1 166644:99005:1 150266:135558:1 73230:57677:1 73230:73225:1 99005:144520:1 166644:99006:1 135558:73227:1 73227:57676:1 99005:117997:1 166644:150266:1 99005:73230:1	8
22998	168006	489024000	10	168006:167480:1 168006:153820:1 210387:173223:1 210387:99007:1 168006:73232:1 167480:210387:1 168006:86609:1 73233:150269:1 153820:73233:1	3
22999	177999	164246400	12	111320:60574:1 60574:143681:1 177999:111320:1 177999:198179:1 177999:184723:1 177999:143668:1 177999:64760:1 198179:72008:1 177999:143621:1 177999:60521:1 143681:184709:1	0
23000	220153	-11145600	15	13563:11593:1 13563:33185:1 11359:13556:1 11359:18929:1 18941:18944:1 13563:33188:1 33188:33195:1 11593:11359:1 11587:11589:1 11359:11587:1 220153:13563:1 11593:11591:1 33185:18941:1 11591:3717:1	3
23001	99545	395539200	10	126809:123488:1 99545:17587:1 99545:125719:1 99545:99547:1 99545:75976:1 99545:108605:1 99545:105985:1 99545:145505:1 99545:126809:1	4
23002	35833	310608000	53	103436:103437:1 35833:35840:1 35833:94751:1 35842:123290:1 103385:103441:1 35837:123292:1 75806:65922:1 123427:10087:1 103385:103417:1 94743:35872:1 35892:123428:1 64769:111170:1 103420:103414:1 35841:122981:1 154820:145571:1 103436:103500:1 220173:71030:1 75836:97656:1 154690:154820:1 65922:35877:1 64769:154690:1 154690:143456:1 35833:64769:1 103385:103420:1 35892:123391:1 35833:35837:1 35842:22…	43
23003	220190	-11145600	56	220190:220191:1 212997:212995:1 186166:212998:1 58813:58849:1 103531:58857:1 220190:60751:1 58813:58850:1 220190:201466:1 167681:124277:1 186558:167681:1 58813:58842:1 220190:175286:1 212998:214532:1 220192:220193:1 220191:217800:1 212985:186170:1 214538:215402:1 220190:214538:1 212905:174325:1 220190:159317:1 58813:58845:1 212988:199521:1 186558:99305:1 186557:214533:1 112167:186166:1 174325:199…	8
23004	103531	85363200	19	218400:103524:1 103531:103535:1 103531:208888:1 103531:58857:1 159151:202347:1 103524:147662:1 103531:103547:1 103531:159151:1 103531:103546:1 103531:218400:1 103531:218404:1 103524:103550:1 90778:103543:1 103531:103537:1 103531:90778:1 103531:218653:1 103531:126823:1 103531:58873:1	3
23005	186166	6307200	11	212998:144594:1 212998:212993:1 186166:212998:1 186166:217800:1 186166:215401:1 212998:212988:1 186166:19914:1 212998:58857:1 212998:212995:1 212998:218401:1	0
23007	214539	8985600	11	212988:214529:1 214539:214538:1 214539:147630:1 214536:215783:1 120683:120489:1 214539:214536:1 212988:103538:1 214536:120683:1 214536:214532:1 214539:212988:1	3
23009	111006	439430400	52	105637:105642:1 111497:111362:1 180523:101461:1 105713:111609:1 111124:122967:1 220207:105637:1 80095:111124:1 122979:103656:1 111124:96050:1 122972:64730:1 111006:218112:1 80095:80097:1 111006:103370:1 111609:111066:1 105637:122952:1 111124:110554:1 122921:111047:1 122979:122978:1 111006:220207:1 122952:82811:1 122921:122974:1 96050:110265:1 122979:45119:1 111040:105644:1 111406:122976:1 111362:…	55
23010	111014	580348800	19	111021:130293:1 157178:216082:1 130016:118817:1 111622:214071:1 111014:111021:1 111014:130016:1 130293:214070:1 111608:111622:1 111608:111477:1 118825:72220:1 111615:191216:1 111014:123030:1 118825:111615:1 111014:72235:1 111014:157178:1 111021:111608:1 214071:118825:1 157178:123033:1	8
23011	111026	566524800	10	111026:191184:1 111026:111023:1 174561:111472:1 111026:123030:1 111026:174561:1 83440:111461:1 123030:83440:1 123030:157178:1 157178:123033:1	3
23012	109098	442972800	15	109101:109096:1 109101:109106:1 109098:109101:1 109200:109204:1 109098:109205:1 109106:64803:1 109101:109201:1 109200:109202:1 109098:109203:1 109200:111022:1 109098:111054:1 109101:109200:1 109202:111373:1 109098:109196:1	2
23013	111055	390268800	20	109101:109096:1 111010:105651:1 111055:101461:1 111055:111010:1 109098:109101:1 109098:109205:1 111055:109098:1 109200:109204:1 109101:109201:1 109101:109106:1 105651:80103:1 109200:111045:1 109098:111054:1 109101:109200:1 109096:111046:1 111055:111038:1 111055:111405:1 109098:109196:1 111046:111033:1	10
23015	111704	418003200	10	56088:56090:1 111701:103341:1 111701:72039:1 111704:56116:1 111701:142741:1 111704:111701:1 111704:56088:1 111701:159903:1 72039:52003:1	8
23016	127964	383788800	15	13713:13739:1 127964:70628:1 13723:13713:1 13713:13721:1 13696:13737:1 127964:70623:1 127964:23127:1 116563:13696:1 13723:13718:1 127964:220218:1 127964:116563:1 127964:102104:1 13696:13723:1 127964:220219:1	23
23019	95457	445651200	12	95457:124689:1 121069:121067:1 121067:124686:1 127970:95456:1 95457:127971:1 95457:127970:1 124689:119328:1 119328:39387:1 121069:162324:1 95457:125694:1 124689:121069:1	20
23024	87197	176342400	17	87197:5891:1 9142:9143:1 8841:9142:1 87197:8845:1 5858:5831:1 5891:8789:1 9143:5821:1 5836:5739:1 9082:5858:1 87197:5836:1 5891:21071:1 87197:8770:1 5891:5738:1 8789:8841:1 87197:9082:1 9082:3916:1	2
23025	10740	149731200	17	87197:5891:1 10740:87197:1 8788:5836:1 8841:9142:1 87197:8845:1 9142:9143:1 10740:83668:1 5738:8850:1 5836:5739:1 8788:9126:1 5891:21071:1 10740:8788:1 5891:5738:1 5738:5930:1 5891:9265:1 5739:8841:1	8
23026	10900	98323200	22	5743:9082:1 40093:21078:1 13551:90952:1 13551:7853:1 10900:13551:1 10900:52990:1 5794:10769:1 9082:5858:1 10900:10745:1 9082:8915:1 13551:9123:1 7848:9002:1 10769:5743:1 40093:5781:1 7853:7848:1 13551:42481:1 10900:40093:1 40093:130548:1 10900:5884:1 5794:8840:1 21078:5794:1	7
23027	39932	44582400	21	5321:5791:1 39932:39925:1 26374:47812:1 3696:5789:1 5791:19555:1 39932:26374:1 39925:14489:1 39932:14492:1 14492:5321:1 26374:21329:1 39932:6013:1 26374:26373:1 39932:10766:1 39932:26386:1 21329:21348:1 39932:13541:1 6013:7368:1 39932:10617:1 39932:3696:1 39932:5360:1	24
23029	119722	212025600	14	113847:188880:1 10196:146562:1 44341:10196:1 113847:146169:1 119722:179511:1 113847:146164:1 119722:152989:1 119722:152922:1 119722:220256:1 119722:44341:1 119722:148677:1 119722:113847:1 152922:96116:1	5
23030	136937	378691200	10	136937:38789:1 7081:130392:1 136937:44280:1 136937:7081:1 136937:46514:1 44533:43951:1 136937:220257:1 136937:44533:1 220257:162507:1	3
23033	34408	386467200	18	138408:34414:1 34408:138394:1 77951:8127:1 77951:138399:1 34408:206506:1 138394:62768:1 77951:138408:1 138408:138407:1 138402:34430:1 138408:138402:1 34408:5393:1 138402:138403:1 138402:34427:1 34408:201971:1 206506:77951:1 34408:18917:1 138399:34406:1	22
23034	34413	602121600	31	189022:67577:1 207267:207266:1 207267:220268:1 34413:8450:1 67577:216177:1 34416:187424:1 67577:186002:1 34413:8420:1 189021:207258:1 34413:34416:1 34413:150589:1 186002:189021:1 187424:216575:1 8443:116503:1 189022:151752:1 8443:116502:1 8420:207267:1 8420:74532:1 207267:203624:1 34413:22669:1 189022:203626:1 8443:203627:1 203627:14031:1 67577:216571:1 8420:203603:1 34416:8443:1 192257:152201:1 …	19
23035	34417	589075200	11	34417:98945:1 34417:185572:1 98945:152329:1 190136:138397:1 34417:220261:1 185572:185536:1 34417:138426:1 98945:98944:1 190136:138410:1 34417:190136:1	2
23038	172024	248313600	10	162618:220278:1 172024:101065:1 172024:176070:1 220279:129156:1 172024:104314:1 176070:172023:1 172024:220279:1 172024:53335:1 172024:162618:1	13
23039	136755	140659200	10	176890:172028:1 136753:94834:1 94834:172024:1 104324:176890:1 136755:136754:1 136755:104324:1 136754:104316:1 136755:180750:1 136754:136753:1	8
23040	4433	554947200	20	4433:169334:1 4433:184780:1 4432:4372:1 4433:4434:1 4446:4436:1 4433:195519:1 169338:4347:1 4446:220287:1 169334:4437:1 4433:4439:1 4433:4432:1 4444:194267:1 4444:4443:1 4433:62655:1 169334:169338:1 4433:4444:1 4433:97419:1 4433:4446:1 4432:91568:1	8
23042	150932	215049600	14	39461:130109:1 150932:150933:1 88812:88353:1 150932:22745:1 150933:153598:1 150932:150931:1 217826:204555:1 150932:39461:1 204555:104829:1 150933:217826:1 150932:88569:1 217826:88812:1 153598:91907:1	10
23043	111596	531187200	11	39477:67914:1 201650:211445:1 111596:201650:1 78706:39477:1 201650:140655:1 201650:67906:1 67912:78706:1 201650:39479:1 111596:68046:1 111596:67912:1	3
23045	66933	225936000	33	66942:81228:1 66933:70027:1 206109:81311:1 89701:81226:1 89701:128359:1 72325:82476:1 13797:89701:1 81393:87930:1 81312:89735:1 66933:89041:1 81226:81218:1 13797:13778:1 81228:81156:1 89041:31820:1 81218:81309:1 81393:66942:1 81226:13776:1 66933:66939:1 81312:81211:1 206109:81393:1 66933:13797:1 66933:83073:1 83073:81312:1 81211:81217:1 70027:83437:1 81211:81227:1 66933:81159:1 83073:89702:1 8793…	23
23046	88422	615254400	10	220293:115468:1 220293:143972:1 88422:115917:1 82581:208599:1 88422:87764:1 88422:82581:1 88422:220294:1 88422:220295:1 115917:220293:1	2
23047	82623	523238400	27	82623:220315:1 88435:82892:1 82623:199543:1 220324:220328:1 82623:89233:1 7709:7708:1 82623:89231:1 82623:82582:1 82623:82622:1 82592:82572:1 88435:220324:1 7708:83344:1 82623:82712:1 82623:82592:1 82623:7709:1 82623:7710:1 82623:89229:1 82623:160683:1 89233:89227:1 82623:89232:1 88435:89257:1 82623:88435:1 82623:121586:1 82592:89256:1 82592:82578:1 82712:82755:1	99
23048	88429	517968000	13	88429:130315:1 88429:208049:1 88429:196795:1 88429:208583:1 70967:82593:1 88429:88425:1 88429:144149:1 88429:220342:1 88429:87851:1 88429:70967:1 88429:174238:1 130315:82578:1	7
23050	88434	622080000	68	82695:82560:1 82572:89244:1 88434:89249:1 201758:89222:1 90108:82570:1 82570:79025:1 89548:220495:1 220493:82531:1 220494:89254:1 144386:220451:1 89548:82579:1 88021:88030:1 220451:90027:1 88434:82685:1 88434:82580:1 220324:220328:1 90108:22736:1 82579:201758:1 88434:220483:1 88434:220324:1 82570:88204:1 88434:220449:1 88434:88846:1 82579:82571:1 88434:220448:1 88434:220315:1 82695:82699:1 88434:…	253
23051	88435	597283200	88	82551:211867:1 88435:82892:1 90108:82570:1 220494:89254:1 220598:82578:1 88435:130341:1 220319:89248:1 88435:212358:1 198769:82742:1 82700:89949:1 88435:89228:1 88435:220576:1 82570:115790:1 82708:214500:1 207901:205380:1 88434:144386:1 201758:82684:1 201758:217848:1 82570:115905:1 220321:220319:1 88434:82699:1 89548:220495:1 88435:141736:1 88435:82708:1 220451:90027:1 115905:82551:1 220324:22032…	327
23052	88436	577324800	20	220293:115468:1 88436:130315:1 209398:88013:1 220293:143972:1 144273:82504:1 88422:115917:1 209398:144149:1 220293:208599:1 88436:82746:1 88436:89196:1 183608:88422:1 88422:87764:1 88422:220294:1 144273:134937:1 82746:89477:1 183608:144273:1 183608:209398:1 115917:220293:1 88436:183608:1	8
23053	88440	329875200	17	88440:130307:1 88440:220624:1 88440:82869:1 78867:78732:1 69985:82818:1 88440:144125:1 88440:83130:1 88440:55293:1 121277:87679:1 83245:78867:1 88440:70010:1 88440:69985:1 88440:72281:1 88440:211335:1 88440:83245:1 88440:121277:1	14
23054	116163	427939200	22	116163:116281:1 72965:78332:1 116163:132590:1 72965:116217:1 116281:182936:1 116163:169411:1 176900:72965:1 116163:169382:1 72965:120184:1 116281:116206:1 116223:116213:1 116163:143301:1 116163:176900:1 116275:143358:1 132590:169427:1 116163:37617:1 116163:116275:1 116163:116223:1 116163:144765:1 116223:116215:1 116163:154968:1	55
23055	144745	324518400	14	144745:144750:1 144745:149309:1 144745:144776:1 144753:144748:1 144745:144751:1 144745:144753:1 174387:137796:1 144745:174387:1 144744:52664:1 144744:183451:1 174387:174394:1 144745:144744:1 144753:144747:1	17
23056	144750	465436800	26	72965:164355:1 72965:78332:1 164355:156328:1 152083:189555:1 72965:116217:1 144750:144756:1 72965:146649:1 156328:41033:1 156328:120184:1 156328:129653:1 152083:131305:1 144750:152083:1 152083:195003:1 152083:72965:1 72965:116210:1 144750:169414:1 144750:143947:1 176940:155331:1 120184:116159:1 156328:176940:1 152083:144771:1 144750:116213:1 156328:129651:1 131305:142944:1 164355:169404:1	33
23057	144753	449625600	11	144775:60049:1 60049:144758:1 144753:144748:1 60049:144761:1 60049:144760:1 144767:144757:1 144775:144767:1 144747:144773:1 144753:144747:1 144747:144775:1	2
23060	95840	134006400	15	95840:15022:1 95840:220670:1 95818:63293:1 95840:211142:1 95840:220671:1 15022:83870:1 95840:95818:1 220669:220668:1 220670:205872:1 205872:220669:1 205872:84433:1 220668:15023:1 95840:137826:1 137826:220667:1	0
23061	163936	57801600	10	163936:220679:1 163936:108355:1 163936:163932:1 108355:220672:1 163936:108365:1 163936:10301:1 163936:220675:1 163936:220673:1 220675:163927:1	6
23063	69451	62640000	12	69451:90667:1 69451:104350:1 69452:69455:1 69451:69453:1 69451:26980:1 69455:114323:1 90666:69452:1 69455:69454:1 69454:90668:1 69451:132697:1 90667:90666:1	4
23064	104568	537667200	34	84248:198421:1 84248:220690:1 104568:187699:1 220697:220693:1 140431:220688:1 104568:198402:1 84248:140431:1 84248:140429:1 140431:220689:1 220696:27143:1 220697:208722:1 220688:188402:1 160006:73550:1 104568:220692:1 84248:27117:1 104568:220695:1 187694:27120:1 104568:220696:1 104568:220691:1 187699:84248:1 104568:47091:1 220696:220700:1 104568:220694:1 220695:160011:1 104568:206421:1 104568:190…	25
23065	46462	534384000	58	38269:207676:1 46462:38269:1 150734:198426:1 46462:73553:1 207550:37499:1 46457:131334:1 207676:220705:1 205242:47638:1 74627:208723:1 74627:73550:1 46462:207898:1 207676:170627:1 207559:138093:1 207676:84956:1 46457:140489:1 46462:150734:1 46462:46461:1 46462:206419:1 74627:220709:1 46462:104567:1 46462:205238:1 170627:46457:1 46462:104565:1 46462:69539:1 74627:17270:1 44459:167623:1 84955:20755…	27
23066	110610	145497600	32	130253:110619:1 66934:89895:1 169683:121159:1 110619:130113:1 130113:66934:1 110619:115843:1 130112:89902:1 66932:88721:1 110610:22825:1 130113:68032:1 78226:87852:1 131211:71617:1 39438:130112:1 110610:130253:1 188331:188333:1 130112:85061:1 130113:89882:1 188331:110617:1 110619:188331:1 110619:78226:1 188331:110623:1 110619:89879:1 85061:192221:1 68032:66932:1 110610:22769:1 110610:68225:1 1883…	17
23068	9877	406166400	12	126690:45563:1 9877:62635:1 9875:126690:1 9877:9875:1 9877:55944:1 9877:128178:1 9859:9939:1 126690:138248:1 126690:9859:1 126690:55946:1 128178:126689:1	9
23070	58766	276048000	11	58766:143174:1 58766:80686:1 80686:80668:1 58766:130704:1 80686:174312:1 143174:62154:1 174312:80675:1 58766:80656:1 58766:80670:1 80686:80681:1	5
23071	164034	239241600	13	164034:158023:1 164034:130556:1 184656:218288:1 164034:166905:1 184656:213892:1 164034:184656:1 218290:166910:1 184656:81857:1 164034:213871:1 164034:148859:1 164034:218309:1 164034:218290:1	2
23072	218717	365040000	12	218717:220735:1 218717:102160:1 220735:157266:1 218717:157240:1 218717:135157:1 218717:120384:1 157240:44437:1 220735:168433:1 220735:220737:1 218717:181537:1 218717:123621:1	3
23073	192019	273110400	18	105502:33892:1 116742:15096:1 192019:116759:1 220738:187745:1 192019:105502:1 192019:109727:1 192019:116742:1 192019:64495:1 64819:64817:1 64817:64801:1 64732:109777:1 116742:64732:1 192019:211805:1 192019:109692:1 116742:64819:1 211805:220738:1 64732:109742:1	0
23074	143555	202348800	42	143555:148914:1 143591:109692:1 64667:109727:1 143555:184655:1 109692:64861:1 105502:109777:1 184675:143591:1 143595:214345:1 143595:148858:1 143555:148941:1 111295:143595:1 40264:40185:1 148941:148859:1 64667:148745:1 143555:137207:1 143555:116763:1 158024:40264:1 143555:60546:1 111295:180579:1 143555:218289:1 64667:148998:1 184675:116759:1 143595:158024:1 71998:53940:1 64667:111295:1 143555:719…	8
23075	218718	106790400	18	140001:157136:1 218718:211808:1 192043:218284:1 218718:148784:1 71851:148785:1 140001:71851:1 218718:145372:1 175555:192043:1 218718:25847:1 218718:192048:1 218284:83514:1 175555:144592:1 218718:159300:1 175555:164035:1 71851:175555:1 218718:140001:1 140001:148792:1	1
23076	167112	120960000	16	131261:127056:1 131261:184711:1 167112:220741:1 131255:109681:1 220741:192026:1 131261:131255:1 167112:109680:1 131261:150381:1 167112:138613:1 192024:192025:1 192024:192036:1 131255:192024:1 109681:109683:1 167112:126090:1 109680:131261:1	3
23077	164048	60393600	64	164048:137547:1 164048:164069:1 164048:41415:1 63683:159402:1 164048:166088:1 164048:192049:1 181674:176276:1 157116:151552:1 167112:138613:1 187485:41524:1 159402:157136:1 164048:209486:1 201510:220747:1 117594:126076:1 167112:126090:1 192048:181301:1 164048:71525:1 63683:159405:1 164048:181665:1 164048:120696:1 164048:109192:1 187485:128250:1 157136:159408:1 159408:98190:1 160679:60564:1 164048…	62
23079	157147	276048000	15	41488:155512:1 157150:191717:1 157146:220758:1 157149:157150:1 157147:41488:1 157149:166807:1 157147:220759:1 220758:157149:1 157147:126356:1 157147:157146:1 157147:220757:1 157147:157145:1 157147:64403:1 157147:127068:1	7
23080	150380	149817600	16	150380:160124:1 138618:148775:1 107007:148963:1 150380:17674:1 150380:107007:1 17674:138618:1 148775:148814:1 159298:166746:1 150380:166747:1 107007:100211:1 107007:111186:1 148972:159298:1 150380:150381:1 166747:122166:1 150380:148972:1	2
23081	127074	186624000	28	127074:127060:1 127074:127082:1 127074:77786:1 77786:95583:1 127074:143872:1 127074:181578:1 127056:141803:1 127056:157104:1 127056:64472:1 127074:64383:1 131253:181561:1 218272:202230:1 143869:106432:1 127056:141801:1 127053:143869:1 127056:218272:1 181578:127008:1 127054:104239:1 106432:148920:1 127056:127053:1 157131:127054:1 143872:157129:1 143872:131253:1 127056:157131:1 127074:128269:1 1815…	3
23082	34040	494380800	12	34040:220762:1 109595:109600:1 220762:36122:1 67311:109595:1 36235:36271:1 67311:109602:1 220762:36235:1 109600:65991:1 67311:109598:1 67311:67319:1 36235:67311:1	7
23083	54086	70934400	12	165964:198881:1 54054:114929:1 54086:131471:1 54086:54042:1 54086:165964:1 54032:54046:1 54054:198871:1 198881:54054:1 54046:53988:1 54042:54032:1 165964:142495:1	4
23084	118352	553737600	14	118352:138506:1 220765:48841:1 118352:70727:1 138506:215720:1 215721:215713:1 118352:118353:1 118353:118350:1 118352:220768:1 215720:138502:1 118352:220765:1 118353:118351:1 118353:220770:1 118351:215721:1	16
23086	118355	525916800	11	90665:118352:1 118353:118350:1 118355:90665:1 118352:118353:1 118355:113925:1 90665:215723:1 118353:220770:1 118355:90689:1 118353:215721:1 118355:118354:1	18
23087	118356	478137600	10	118354:118350:1 90664:118355:1 118356:94569:1 118355:90665:1 118356:90664:1 118354:118351:1 118355:90689:1 118351:215721:1 118355:118354:1	34
23088	176654	189302400	11	176654:84711:1 174590:206159:1 176654:174590:1 176654:31873:1 176654:925:1 84711:188358:1 188358:174591:1 176654:101049:1 176654:75491:1 174590:174592:1	14
23089	146206	170294400	16	146207:183559:1 146206:42927:1 220796:142651:1 146206:146207:1 91975:83321:1 213676:146209:1 146206:213676:1 213676:131174:1 146207:66882:1 146207:158773:1 146206:184989:1 91975:146202:1 146206:91975:1 146206:202906:1 213676:220796:1	6
23090	153468	510019200	10	153468:78808:1 66149:66144:1 176296:66142:1 66144:66143:1 78808:176296:1 153468:66167:1 153468:66149:1 153468:190451:1 153468:220799:1	6
23091	220800	32400000	11	220800:146390:1 217742:120642:1 220800:159341:1 220800:138590:1 220800:144039:1 220800:220801:1 217742:217741:1 220800:178857:1 220800:217742:1 220800:210403:1	0
23092	89128	86832000	18	89128:90597:1 78241:88978:1 78241:88322:1 68207:83180:1 130271:130279:1 89128:83317:1 83179:83183:1 83183:83185:1 89128:78517:1 89128:83179:1 83179:68207:1 89128:39445:1 89128:68208:1 83179:83181:1 83179:78241:1 78241:130271:1 130279:83182:1	1
23093	104318	136425600	18	176890:172028:1 97907:104130:1 136753:94834:1 104318:136752:1 94834:172024:1 104324:176890:1 104318:138638:1 136755:136754:1 136755:104324:1 136752:97936:1 104316:84557:1 104318:136755:1 104318:97907:1 136754:104316:1 136755:180750:1 136754:136753:1 172024:162618:1	15
23094	172026	86832000	44	97925:97940:1 97925:104216:1 97922:121242:1 10352:10364:1 104216:162199:1 97939:102745:1 97922:102866:1 104213:97925:1 97923:97939:1 97939:97938:1 97923:104213:1 183534:102741:1 162199:97907:1 98285:99993:1 102745:121240:1 104213:97924:1 183534:121243:1 97923:97922:1 183534:97919:1 158049:183534:1 97938:158051:1 97927:97920:1 97907:99991:1 97923:121241:1 97927:158049:1 97923:97937:1 102741:162180…	6
23095	32746	381369600	13	32746:220802:1 32746:49178:1 32746:220805:1 220805:32748:1 220805:48957:1 49177:49222:1 32746:220804:1 220805:32747:1 220803:49177:1 49178:49241:1 32746:220803:1 49222:49221:1	7
23099	52829	217468800	14	40870:27246:1 5770:5772:1 52829:20700:1 52829:14495:1 52829:26372:1 52829:40870:1 20689:5774:1 14495:5339:1 52829:8042:1 52829:5770:1 5772:20689:1 52829:20713:1 52829:14496:1	19
23101	151360	112233600	10	151360:67473:1 67473:130746:1 53115:147691:1 151360:152671:1 151360:53115:1 147691:62185:1 67473:85223:1 67473:151364:1 62185:90438:1	3
23102	103864	515030400	15	103864:103863:1 103863:153614:1 153614:153624:1 101190:153616:1 101191:101190:1 101190:103815:1 103864:35754:1 153614:101191:1 103864:67297:1 153614:101192:1 103864:220821:1 67297:67301:1 67297:103909:1 103864:58784:1	15
23103	81668	235612800	18	81668:82191:1 81668:82207:1 82191:82170:1 82170:82155:1 82076:82078:1 81668:81724:1 81668:82076:1 81668:123663:1 81668:81726:1 81668:81701:1 81668:82208:1 81668:70354:1 82141:82142:1 81668:124259:1 81668:82141:1 81724:82188:1 123663:146962:1	20
23104	81669	222307200	17	81669:81730:1 81725:2986:1 81708:81725:1 81669:81708:1 82193:81721:1 81669:60538:1 81669:82194:1 81669:82193:1 81725:81724:1 81721:81726:1 81669:81728:1 82193:82214:1 81669:82201:1 81725:81729:1 81726:81727:1 81721:82170:1	1
23105	78163	609984000	16	78163:145618:1 208905:180234:1 78163:157495:1 197941:208905:1 196183:197941:1 157495:127546:1 145618:175765:1 196183:157308:1 78163:157461:1 157308:78195:1 78163:168148:1 208905:64551:1 145618:78197:1 175765:196183:1 145618:214192:1	1
23106	168784	353548800	11	111688:111711:1 120777:143909:1 168784:120777:1 168784:158414:1 168784:93986:1 168784:120764:1 120777:111230:1 168784:70848:1 168784:111688:1 70848:121920:1	6
23107	181736	6998400	10	181736:120668:1 120611:99304:1 181736:99390:1 99304:185787:1 99390:99392:1 120665:58851:1 181736:120611:1 120668:120665:1 99392:181744:1	1
23108	212095	144892800	10	212095:95124:1 220845:220843:1 167932:220844:1 212095:220842:1 212095:220846:1 120734:167932:1 220845:181649:1 220843:120734:1 220846:220845:1	3
23109	120609	84412800	22	120609:181648:1 99277:138601:1 152867:99260:1 120609:120733:1 120609:120688:1 138601:152867:1 120609:126972:1 120609:120630:1 120609:58851:1 120609:178709:1 120609:120583:1 120609:219052:1 120609:99277:1 181648:220848:1 58851:120638:1 120609:220849:1 120609:181643:1 120609:185786:1 120609:220850:1 58839:99283:1 120583:58839:1	0
23110	120612	24537600	46	120612:120651:1 120612:120640:1 120612:99332:1 138589:120654:1 120612:92211:1 180663:120667:1 120648:202261:1 138589:181640:1 120683:120646:1 120612:120638:1 120612:120704:1 99332:120622:1 120612:120614:1 99304:120665:1 120614:99258:1 99304:131956:1 120612:99386:1 68480:130517:1 120635:215166:1 99386:199657:1 120610:120670:1 120612:68480:1 120665:120641:1 120612:120680:1 99386:99359:1 120604:1206…	1
32205	246290	619142400	23	246336:91746:1 165298:32314:1 28706:138195:1 246290:43287:1 246290:86743:1 246290:28653:1 246290:28684:1 86743:28706:1 28706:28668:1 246290:12185:1 28388:168591:1 246290:28388:1 91746:91665:1 246290:240262:1 28668:28644:1 43287:165298:1 91665:54980:1 86743:165384:1 28388:91688:1 253770:246336:1 86743:28390:1 246290:253770:1	2
32206	210695	590025600	10	210693:223971:1 210695:7901:1 210695:155939:1 210695:210694:1 210695:151074:1 210694:134443:1 210695:174523:1 210694:210693:1 134443:191578:1	4
32207	214959	549504000	15	264624:163106:1 264624:157798:1 214959:162806:1 214959:114360:1 214959:208439:1 264624:235871:1 264624:219416:1 226818:79460:1 214959:114370:1 208439:43445:1 219416:226818:1 264624:136183:1 214959:186405:1 214959:264624:1	1
32208	114385	575856000	10	146269:264626:1 114385:219232:1 219232:69863:1 219232:163016:1 163016:229990:1 69863:168061:1 146269:146271:1 114385:114364:1 219232:146269:1	2
32209	208439	557452800	14	43445:171950:1 171959:171954:1 208439:171963:1 171959:171962:1 83399:79460:1 43445:171959:1 43445:83399:1 43445:171956:1 43445:171958:1 208439:83406:1 208439:43445:1 43445:215229:1 208439:171982:1	1
32210	168646	549504000	13	264628:122440:1 73762:122441:1 168646:241444:1 168646:43394:1 168646:264628:1 168646:43445:1 168646:146276:1 168646:73762:1 241444:114362:1 168646:126138:1 168646:201202:1 168646:102980:1	1
32211	214977	549504000	14	162809:110621:1 214977:264630:1 239082:201199:1 214977:264631:1 214977:232529:1 214961:158001:1 214977:239082:1 214977:54826:1 214977:264629:1 162809:183424:1 214977:121701:1 232529:162809:1 214977:214961:1	0
32212	214982	546825600	21	214982:89799:1 89799:221932:1 146250:160627:1 153204:146250:1 183414:79491:1 214982:146255:1 146279:114361:1 214982:114364:1 214982:153204:1 153204:114346:1 214982:43454:1 214982:121698:1 214982:183414:1 114346:192572:1 146255:21607:1 191101:171599:1 89799:191101:1 214982:146279:1 191101:141972:1 146279:114363:1	3
32213	214985	573696000	43	214985:114408:1 214985:114378:1 214985:169434:1 264642:227734:1 47184:47160:1 214985:264642:1 264645:264638:1 214985:114354:1 214985:264636:1 264644:146265:1 264645:171982:1 39376:122433:1 39376:122420:1 264644:264641:1 264645:264639:1 214985:114357:1 214985:102994:1 264645:47184:1 214985:134518:1 264644:170696:1 47184:47196:1 264645:264637:1 264645:264640:1 264645:238126:1 141167:39376:1 214985:…	0
32214	214986	547084800	35	214986:42406:1 214986:157668:1 214986:214960:1 214986:189217:1 214986:114394:1 214986:46441:1 214986:146278:1 146278:216015:1 114387:114390:1 214986:114387:1 199954:264641:1 214986:208439:1 214986:199952:1 214986:163019:1 214986:238125:1 214986:264646:1 214986:238127:1 214986:126626:1 199954:114357:1 214986:214978:1 214986:227166:1 214986:238135:1 214986:114389:1 214986:238129:1 214986:199950:1 2…	2
32215	79506	609984000	15	79506:137007:1 79506:163144:1 79506:17135:1 163144:141150:1 79506:122427:1 79506:162804:1 79506:122439:1 79506:79237:1 79506:170960:1 79506:143347:1 17135:122423:1 79506:139661:1 79506:163080:1 79506:79479:1	6
32216	163138	574300800	40	163138:141168:1 113595:132718:1 163138:163098:1 102994:163022:1 113595:39376:1 174845:79242:1 163138:55432:1 130404:79686:1 163133:79973:1 163133:264649:1 132718:132737:1 39376:122441:1 163138:175728:1 163138:162589:1 163138:129481:1 175728:89775:1 162689:79460:1 163020:79259:1 191104:71671:1 132737:77465:1 163138:91363:1 163138:162689:1 191104:163020:1 71671:191075:1 162689:79075:1 163138:171595…	14
32217	199954	573696000	33	263155:128947:1 264644:201203:1 128947:39376:1 199954:47184:1 199954:201200:1 47184:47160:1 199954:114378:1 47160:47169:1 199954:168063:1 199954:79499:1 264644:263155:1 39376:122431:1 39376:122433:1 199954:264636:1 264644:264641:1 199954:169434:1 199954:264644:1 264644:264651:1 199954:114357:1 264644:166636:1 199954:234368:1 199954:157793:1 128947:128957:1 261559:264650:1 264641:261559:1 199954:1…	0
32218	214987	541641600	47	156024:214985:1 126626:129816:1 214987:157793:1 214987:114381:1 156024:126626:1 214987:216014:1 114394:44157:1 156024:139344:1 214987:158004:1 214987:214976:1 238128:180995:1 214985:114354:1 214987:214974:1 43387:157886:1 156024:227448:1 156024:114394:1 214987:264653:1 214987:156024:1 114350:114368:1 214987:215099:1 214987:214967:1 214987:207240:1 214987:264652:1 214987:162821:1 214987:249673:1 2…	2
32219	214988	541641600	398	214988:215359:1 170022:133500:1 214985:169434:1 79686:206544:1 163023:152088:1 171602:228105:1 154354:146279:1 114412:114390:1 168644:163115:1 170022:249677:1 79686:77465:1 214988:214972:1 264644:264641:1 170022:114374:1 204595:227620:1 167631:115171:1 180995:189947:1 199951:264673:1 140900:162772:1 193693:115544:1 129489:182233:1 157869:157881:1 78980:78943:1 163023:155991:1 187179:157864:1 1999…	59
32220	214989	545270400	12	214989:158004:1 214989:214969:1 214989:227620:1 214989:167583:1 214989:167631:1 114365:114363:1 183414:186405:1 214989:150968:1 167583:114365:1 214989:209343:1 209343:183414:1	1
32221	264697	538617600	123	264697:241442:1 126628:132326:1 158002:209343:1 264697:162811:1 163023:152088:1 163023:161034:1 189346:171418:1 264697:180941:1 264705:69862:1 214988:214972:1 157674:189200:1 114403:114381:1 162657:240755:1 114401:114360:1 264697:192324:1 162772:114331:1 214986:214978:1 140900:162772:1 152114:129603:1 80031:171304:1 214989:158004:1 214988:264679:1 214988:73761:1 214988:214974:1 163023:152114:1 21…	14
32223	264700	565315200	10	102972:79476:1 132330:114354:1 102972:102995:1 264700:132330:1 264700:44156:1 264700:152075:1 264700:102972:1 264700:142964:1 264700:171040:1	3
32224	187178	565315200	15	187178:171306:1 187178:157868:1 264708:160924:1 187178:157859:1 187178:163079:1 187178:187174:1 187178:163092:1 187178:157867:1 187174:157787:1 187178:187176:1 162678:264708:1 187178:162678:1 157859:191099:1 162678:187171:1	6
32225	264704	546825600	13	264704:170022:1 264704:264691:1 264704:199953:1 114403:114401:1 264704:216015:1 157886:157794:1 264704:249675:1 264704:157886:1 264704:187178:1 264704:219232:1 264704:114403:1 264704:199952:1	0
32226	264705	546825600	21	264705:228097:1 264705:43445:1 158002:186405:1 264705:129811:1 158002:153204:1 264705:168063:1 264705:214963:1 264705:69862:1 264705:158002:1 264705:213690:1 264705:227739:1 158002:209343:1 264705:79714:1 264705:191103:1 69862:39376:1 264705:163106:1 191103:137806:1 264705:177878:1 264705:252654:1 264705:42406:1	9
32227	249676	571276800	19	249676:162929:1 249676:146255:1 249676:264714:1 264714:157884:1 249676:46878:1 249676:264713:1 249676:82780:1 146255:146249:1 249676:171963:1 249676:163013:1 249676:264649:1 163013:121238:1 249676:79259:1 249676:264712:1 264714:79499:1 146255:21607:1 157884:102988:1 264713:141151:1	1
32228	74038	617241600	28	264725:133818:1 218639:264726:1 74038:218639:1 264734:264735:1 227374:264733:1 249030:227374:1 74038:235604:1 249030:263043:1 227374:227372:1 74038:74043:1 155491:74039:1 264726:264736:1 249030:155491:1 218639:74040:1 261544:249030:1 264726:261544:1 264736:264732:1 264733:174671:1 264732:233635:1 218639:254616:1 264725:264731:1 264726:264734:1 74038:133802:1 74038:250605:1 250605:264725:1 264732:…	10
32229	264752	540432000	16	103929:103927:1 264752:103929:1 264752:137623:1 264752:137593:1 264752:264760:1 103927:137589:1 137642:137619:1 137593:226439:1 264752:32203:1 264752:137633:1 137589:248628:1 137633:137642:1 264752:239930:1 264752:137622:1 137589:103931:1	21
32230	209269	587606400	20	209269:57923:1 209269:149419:1 209269:118201:1 107852:18001:1 209269:121543:1 209269:57934:1 209269:57924:1 210100:142555:1 209269:37542:1 57921:107852:1 209269:57931:1 209269:167482:1 209269:256568:1 57923:210100:1 57934:215983:1 209269:196296:1 37542:57933:1 209269:73440:1 57933:57921:1	5
32231	57931	626313600	14	57921:57919:1 224084:57921:1 57931:224084:1 57931:57597:1 18001:57916:1 181199:18001:1 181199:141347:1 57931:57933:1 57931:181199:1 57931:57918:1 57921:141391:1 57921:17054:1 57931:250237:1	6
32234	174834	609984000	11	46866:46876:1 79287:150687:1 174834:177893:1 174834:46866:1 174834:44541:1 79287:91354:1 46866:46873:1 174834:79287:1 174834:128957:1 79287:175719:1	10
32235	146271	589075200	12	146271:102987:1 114397:114379:1 146271:114397:1 114397:146234:1 146273:146268:1 146271:260948:1 146271:264775:1 146271:114348:1 146271:157746:1 146271:146273:1 146271:264776:1	6
32236	162805	596937600	14	162805:162804:1 248616:264239:1 264782:264781:1 126617:95669:1 162805:106585:1 150684:160888:1 162805:264782:1 162781:150684:1 162805:126617:1 162805:162781:1 162805:226012:1 162805:248616:1 162805:77512:1	5
32237	162687	596937600	28	79512:41034:1 79512:129945:1 162633:122396:1 139738:139737:1 162687:79487:1 162687:150982:1 129815:79237:1 162687:129232:1 162687:163087:1 162687:137027:1 129815:79624:1 162687:79477:1 79479:136416:1 162687:163064:1 162633:122406:1 79497:162633:1 79497:79512:1 162687:171352:1 79497:79460:1 162687:129815:1 129815:139738:1 163087:163084:1 79512:79479:1 79497:41032:1 162687:79489:1 162687:171299:1 1…	21
32238	102994	594345600	18	102994:121598:1 102994:215100:1 126617:95669:1 102994:119085:1 102994:121699:1 132718:79271:1 102994:201199:1 119085:126617:1 102994:171398:1 102994:132718:1 119085:119073:1 102994:261520:1 102994:264786:1 121699:121698:1 102994:79242:1 102994:102980:1 102994:163022:1	13
32239	47174	594345600	12	47174:79498:1 47173:129817:1 79486:17135:1 129817:79486:1 47173:79481:1 47174:79490:1 47174:79074:1 47174:47173:1 47174:46880:1 79486:79471:1 47173:79068:1	6
32240	264678	591667200	43	264678:264795:1 264678:264669:1 264678:255099:1 264678:79475:1 126639:201196:1 151829:121698:1 79475:162677:1 79649:137055:1 264678:227299:1 121711:121598:1 264678:141162:1 121710:264706:1 141151:264793:1 264678:137019:1 264797:126617:1 264678:127928:1 264678:264797:1 264678:79640:1 264678:142638:1 264678:264792:1 151829:174610:1 264793:241837:1 141151:186826:1 264797:126639:1 126617:95669:1 2646…	27
32241	264640	581126400	10	264640:192338:1 201201:264803:1 264640:264804:1 264640:170019:1 264640:264805:1 264714:201201:1 264640:201203:1 264640:264714:1 264640:264806:1	2
32242	264682	581126400	63	264682:264814:1 264682:157782:1 264682:264643:1 264682:264714:1 264682:163095:1 264682:227734:1 264643:263155:1 264643:79499:1 264821:229991:1 264682:261536:1 264817:201196:1 264682:264679:1 264682:167277:1 264814:264813:1 163092:47194:1 264806:264820:1 264643:162804:1 264682:240754:1 264682:261346:1 39376:122420:1 264682:264713:1 264682:186665:1 264682:202114:1 264682:15463:1 264682:240755:1 264…	19
32244	238130	554774400	10	238130:157867:1 238130:264701:1 194982:89798:1 238130:157744:1 238130:194982:1 238130:114357:1 238130:71673:1 264701:209834:1 194982:238135:1	4
32245	191104	578448000	18	191104:163020:1 163020:139343:1 163099:132718:1 39376:122401:1 191075:163099:1 39376:63338:1 132718:79251:1 191075:89791:1 163105:215100:1 89791:163022:1 191104:39376:1 163105:177893:1 191104:71671:1 191104:163105:1 71671:79242:1 71671:191075:1 163099:162676:1	8
32246	171964	578448000	29	171982:168494:1 171982:216730:1 171964:163014:1 174612:86491:1 86491:87809:1 171982:137021:1 171964:171950:1 171964:256665:1 171964:189566:1 171964:162644:1 171982:47600:1 171964:166518:1 210471:171962:1 171964:171959:1 171964:186722:1 86491:157782:1 171964:157795:1 171982:192327:1 171964:140565:1 171964:236124:1 171982:210471:1 171964:119071:1 171964:171982:1 192327:174612:1 171964:264827:1 2167…	7
32247	264684	578448000	12	89682:121700:1 89682:121622:1 264684:87944:1 264684:264830:1 87944:83324:1 87944:115882:1 264684:160622:1 264684:121702:1 264684:89682:1 121700:264829:1 83324:121619:1	6
32248	264685	573177600	37	146509:200417:1 39376:44156:1 264834:166517:1 79460:170657:1 264685:170969:1 264685:39376:1 264685:157943:1 146251:170664:1 264685:181681:1 264685:261983:1 39376:122433:1 114426:79498:1 264685:146509:1 79498:79460:1 264685:204585:1 264685:79507:1 264685:139211:1 114426:79485:1 264685:163091:1 264685:114426:1 264685:45381:1 114426:146251:1 264685:264835:1 264685:96610:1 170969:199256:1 264685:1898…	23
32250	187179	565315200	16	187179:157867:1 187179:167272:1 157864:168062:1 187179:215100:1 187179:238132:1 132330:21607:1 157865:170430:1 167272:79511:1 168062:168060:1 187179:157864:1 187174:157787:1 187179:187174:1 157867:170015:1 187179:132330:1 187179:157865:1	0
32251	114418	565315200	13	219232:146222:1 114418:114417:1 114385:219232:1 114418:114398:1 114418:229991:1 219232:69863:1 219232:163016:1 114398:114328:1 146269:146271:1 114418:114392:1 219232:146269:1 114418:114385:1	0
32252	238133	562723200	12	238133:139342:1 238133:167273:1 162702:193682:1 187949:259134:1 238133:186731:1 238133:162702:1 238133:187949:1 187949:162714:1 238133:167269:1 238133:167270:1 238133:162709:1	5
32253	216014	549504000	18	216014:146257:1 216014:216015:1 216014:154353:1 216014:162801:1 216014:114412:1 167277:57813:1 216015:114331:1 216014:162800:1 154353:154351:1 216014:44157:1 216014:146259:1 216014:167277:1 216014:146260:1 216014:162802:1 146259:146265:1 167277:167276:1 216014:171408:1	2
32254	146278	552096000	25	216015:114417:1 114385:219232:1 219232:146269:1 146278:114363:1 146269:146271:1 146278:253269:1 114417:170500:1 146269:249908:1 69863:168061:1 114417:114418:1 146278:114346:1 114418:114385:1 114417:114392:1 146269:177919:1 114417:201200:1 146278:54826:1 114418:229991:1 219232:69863:1 219232:163016:1 146278:171413:1 146278:146272:1 114385:114364:1 170500:121617:1 146278:216015:1	3
32255	264690	546825600	23	264690:199952:1 264690:648:1 264690:130404:1 264690:214978:1 264690:264684:1 264690:214971:1 264690:187166:1 264690:264842:1 264690:238125:1 264690:264646:1 264690:39376:1 264690:121614:1 264690:238133:1 264690:139332:1 264690:47200:1 264646:264843:1 264690:69861:1 264690:241549:1 158004:229989:1 264690:158004:1 264690:249674:1 264690:238127:1	5
32256	227448	550713600	17	227448:227449:1 227448:227444:1 227448:157864:1 227448:199952:1 227449:157867:1 227448:264777:1 227448:193725:1 227444:214955:1 114419:211902:1 227448:115544:1 227448:114419:1 227449:161903:1 227448:46879:1 227448:214961:1 227448:228104:1 227448:227446:1	0
32257	191075	590025600	22	191075:44472:1 89791:163022:1 191075:79645:1 132718:132745:1 132718:132737:1 163099:132718:1 174834:177893:1 132737:79271:1 174834:79287:1 191075:176529:1 191075:139291:1 79645:79638:1 191075:46875:1 191075:129255:1 191075:174845:1 132736:264845:1 191075:174834:1 79271:132736:1 191075:163099:1 129255:129257:1 191075:89791:1	4
32258	264644	577324800	33	263155:128947:1 264644:201203:1 264644:264846:1 264644:157795:1 264643:157884:1 264644:193680:1 264847:47169:1 264643:263155:1 264644:167270:1 264644:146265:1 264806:166636:1 264806:264651:1 264644:264641:1 264644:114409:1 264644:15463:1 264641:47196:1 264644:141167:1 264644:170696:1 128947:128961:1 264806:162385:1 261559:264650:1 264643:261559:1 128947:128958:1 264643:47160:1 264644:264643:1 264…	2
32259	264645	574905600	55	264850:264666:1 264645:264677:1 171982:157793:1 264645:127366:1 264645:167277:1 264645:240083:1 201201:264848:1 264645:171958:1 264645:162689:1 264645:163087:1 264850:264819:1 264640:264714:1 264640:264806:1 264806:157791:1 264645:146272:1 39936:47199:1 47199:39376:1 264850:264637:1 170962:79499:1 264645:171982:1 264850:170019:1 264806:261559:1 264645:240754:1 264645:264639:1 264644:15463:1 26464…	6
32261	241353	613612800	19	263664:15756:1 264899:264958:1 241342:237349:1 264899:144348:1 241353:4240:1 264899:264904:1 264899:242098:1 264958:264959:1 241353:241357:1 241357:264948:1 241342:241340:1 263664:264899:1 15756:264953:1 264948:252131:1 241353:190050:1 241353:263664:1 241353:241342:1 241353:264951:1	44
32263	177501	611193600	10	177489:177484:1 32476:100381:1 177501:100604:1 32476:177489:1 177492:177480:1 100604:32476:1 109014:161661:1 32476:177492:1 177501:109014:1	34
32264	154004	600825600	15	154123:153849:1 153849:264970:1 154120:204822:1 146839:154117:1 154120:70592:1 154004:154121:1 154004:150145:1 154004:154123:1 154123:146840:1 154004:43357:1 154120:208665:1 204822:154118:1 204822:146839:1 154004:154120:1	9
32265	237300	606355200	33	219511:246594:1 234139:246602:1 237300:264988:1 237300:253395:1 246587:219511:1 264990:246587:1 264992:264989:1 246604:246603:1 219511:243757:1 264992:243164:1 237300:227275:1 251181:246606:1 237300:231923:1 264992:194618:1 231923:194602:1 30706:30703:1 194618:194596:1 246586:246592:1 246606:234139:1 237300:251181:1 219511:246595:1 246594:246586:1 246604:246605:1 231923:30706:1 227275:219520:1 26…	51
32266	195151	625881600	13	195163:208448:1 195151:147378:1 195151:162679:1 121176:66276:1 121176:147360:1 66276:147356:1 195151:189654:1 66285:195146:1 66285:155989:1 195151:121176:1 195151:66285:1 121176:195163:1	4
32270	247840	622080000	20	245613:209846:1 245613:209942:1 247840:245613:1 209943:247838:1 247840:247839:1 245613:245610:1 209847:209943:1 245604:236163:1 247840:209847:1 247840:207797:1 247838:209848:1 247840:245604:1 142353:250650:1 247840:209845:1 209847:209841:1 245604:133393:1 209942:142353:1 247838:209849:1 245604:236165:1	6
32272	119322	602294400	14	9530:248780:1 119322:248784:1 38284:9530:1 248784:248779:1 119322:22451:1 186473:105314:1 119322:38301:1 119322:22464:1 119322:186473:1 22464:265030:1 38301:148465:1 119322:148514:1 38301:38284:1	9
32274	146270	596937600	25	146270:146223:1 146270:146231:1 146270:132327:1 167260:47193:1 137053:167259:1 146231:146229:1 146270:167260:1 146270:21607:1 137053:162600:1 167259:119064:1 146181:190914:1 146270:222863:1 146270:146235:1 146185:160631:1 146270:46880:1 190914:146185:1 190914:146263:1 146231:137053:1 137053:137051:1 146231:146181:1 146270:146222:1 146270:79649:1 146181:146267:1 146231:223671:1	4
32275	141166	612662400	28	137031:171433:1 141166:129182:1 79466:265045:1 126605:139527:1 129774:137022:1 141166:79460:1 137031:79466:1 141166:114331:1 141166:157741:1 162922:126605:1 137022:136437:1 141166:141162:1 253719:163070:1 141166:137031:1 141166:265051:1 129774:122398:1 129182:102979:1 137031:162922:1 137031:129774:1 79466:265050:1 171433:157932:1 102979:161787:1 137031:79473:1 162506:140909:1 129774:162506:1 1411…	45
32276	146269	586396800	10	146269:264626:1 146269:249908:1 146269:177919:1 146269:261311:1 146269:265054:1 249908:129813:1 168062:168060:1 146269:146271:1 146269:168062:1	5
32277	265056	544665600	96	120541:199901:1 253272:71017:1 120523:120524:1 265056:232624:1 214111:245363:1 160100:159868:1 199034:160114:1 259778:231108:1 215764:244441:1 214111:215765:1 197040:201910:1 265056:93691:1 159868:160113:1 265056:259788:1 160100:160110:1 56327:71091:1 200133:200130:1 103335:160092:1 247922:197040:1 120522:222004:1 120541:120532:1 215765:19510:1 259779:257171:1 265056:74206:1 265056:172020:1 26505…	85
32278	259778	547084800	16	247922:120522:1 247922:120537:1 244441:71107:1 160092:214111:1 259778:244441:1 214111:36055:1 259778:231108:1 231108:231109:1 247922:260924:1 103335:160092:1 247922:134605:1 259778:103335:1 259778:160137:1 260924:247601:1 259778:247922:1	6
32279	231109	569462400	12	231109:201904:1 231109:201910:1 231109:201908:1 231109:71207:1 231109:201903:1 231109:99847:1 201903:201912:1 231109:201911:1 231109:155562:1 231109:201909:1 231109:264973:1	15
32280	253272	555552000	10	253272:71017:1 253272:54215:1 253272:59580:1 253272:160092:1 253272:200132:1 253272:30475:1 253272:30555:1 59580:74188:1 253272:36078:1	6
32281	160092	578534400	13	160108:160112:1 160092:214111:1 160108:157479:1 160108:160099:1 160096:71238:1 160092:160110:1 160110:160108:1 160092:56110:1 160110:160096:1 160110:103332:1 214111:257172:1 56110:160107:1	10
32282	259782	551318400	17	215764:244441:1 244441:71107:1 160092:214111:1 259782:160092:1 259782:247601:1 200133:120541:1 259782:197623:1 19510:56106:1 214111:19510:1 215764:56020:1 259782:120537:1 259782:215764:1 200133:200130:1 200133:160101:1 259782:200133:1 259782:134605:1	9
32283	214111	584928000	23	71212:66376:1 214111:36055:1 214111:245363:1 103334:56070:1 214111:83784:1 48740:56097:1 245363:242552:1 214111:215765:1 214111:56065:1 257172:242171:1 197763:71212:1 214111:257172:1 197764:172019:1 214111:103334:1 197764:197763:1 197764:56019:1 214111:134604:1 215765:19510:1 214111:48740:1 214111:197764:1 214111:52093:1 214111:247569:1	27
32284	259788	582336000	10	259788:257172:1 259788:259777:1 259788:19510:1 259788:201911:1 257172:242171:1 259788:36055:1 259788:134604:1 245363:242552:1 259788:245363:1	20
32285	265068	545270400	13	265068:101610:1 265113:265112:1 238191:265110:1 265068:225613:1 265068:265113:1 265068:198562:1 198566:238191:1 265113:198566:1 265068:265111:1 265068:255051:1 198566:238179:1 198566:238188:1	64
32287	154123	613872000	22	154123:233297:1 154123:81074:1 163600:43294:1 154123:163600:1 140461:70592:1 81074:186454:1 233297:110503:1 70592:154118:1 163600:152261:1 47343:140924:1 153849:264970:1 140461:77466:1 140461:140832:1 47343:140834:1 154123:146840:1 140834:47342:1 154123:47343:1 154123:153849:1 154118:208668:1 154123:217637:1 154123:140461:1	25
32288	256541	617932800	15	256541:201195:1 208579:167280:1 256541:215272:1 23581:128955:1 256541:264813:1 256541:137032:1 264813:170418:1 256541:256540:1 122407:255762:1 122407:242458:1 256541:208579:1 208579:23581:1 23581:122407:1 128955:179360:1	4
32291	228102	596937600	40	129489:129264:1 182132:163141:1 228102:176669:1 228102:210469:1 129489:89607:1 228102:228097:1 228102:176670:1 228102:129489:1 129489:129942:1 150685:226011:1 210469:111584:1 228102:177876:1 210469:265143:1 228102:150685:1 129489:182132:1 129489:175723:1 226011:228094:1 150685:78873:1 176669:176668:1 228102:193934:1 150685:129811:1 265144:261522:1 210469:265144:1 129279:83411:1 228102:150690:1 16…	41
32292	163133	626313600	13	163133:150690:1 163133:121173:1 163133:118795:1 79973:79895:1 163133:175649:1 91360:129320:1 163133:91360:1 132745:79271:1 163133:132745:1 163133:79973:1 163133:86226:1 163133:264649:1	12
32293	238126	591667200	12	238126:264669:1 238126:171306:1 238126:146222:1 264670:171954:1 238126:157941:1 171306:168521:1 264670:43227:1 238126:171953:1 238126:264670:1 264670:150684:1 171306:47194:1	1
32294	265164	547689600	16	191103:39376:1 227449:219416:1 221933:210469:1 238131:238127:1 219416:221933:1 265164:157935:1 39376:122424:1 58224:192570:1 265164:227449:1 265164:155993:1 265164:191103:1 265164:175724:1 265164:238131:1 265164:150968:1 221933:58224:1	5
32295	210469	617932800	19	210469:111584:1 210469:265143:1 210469:137806:1 137806:210468:1 210469:264649:1 210469:192572:1 265144:261522:1 210469:265144:1 210469:265167:1 163074:192573:1 163074:175721:1 210469:265141:1 210469:192570:1 265167:221931:1 261522:265155:1 210469:265142:1 210469:228096:1 111584:163074:1	17
32296	200973	582163200	21	2946:3122:1 200973:38650:1 200974:51443:1 48468:41667:1 200973:122088:1 200973:48472:1 200973:205470:1 200973:37555:1 200973:2946:1 200973:231003:1 37555:83965:1 200973:200974:1 200973:45954:1 200973:221203:1 200973:231333:1 3138:48468:1 200973:73196:1 200973:46110:1 38650:25474:1 73196:3138:1	12
32297	202436	617241600	22	95940:217637:1 202436:239850:1 202436:265182:1 202436:112933:1 239850:239849:1 148072:217651:1 202436:148036:1 265190:265123:1 232439:230986:1 239849:239848:1 202436:249144:1 249144:160889:1 202436:153882:1 153882:232439:1 230986:163680:1 265190:163649:1 153882:95940:1 202436:95935:1 153882:265183:1 153882:148072:1 217651:265190:1	56
32298	93232	625708800	42	93230:93038:1 140195:92485:1 93220:92520:1 93037:93010:1 93037:93262:1 92500:93230:1 4362:93114:1 92358:83659:1 93038:93021:1 93044:93231:1 93232:93221:1 93232:93040:1 93233:93044:1 93018:93007:1 93229:151906:1 93232:92560:1 93229:93041:1 93018:140194:1 93232:92500:1 93232:161230:1 93229:93225:1 92560:93224:1 93018:93220:1 93229:93246:1 93232:92358:1 93044:93229:1 92560:29167:1 93230:93039:1 9322…	69
32299	224767	596073600	10	89336:89334:1 86496:158980:1 224767:86833:1 86496:86824:1 224767:89336:1 86496:196631:1 89334:229888:1 89336:229883:1 224767:86496:1	13
32300	249983	605923200	11	265219:21574:1 249983:249989:1 249983:143017:1 249983:265219:1 210357:13826:1 249983:249981:1 249983:210357:1 210357:260218:1 109308:238519:1 249983:109308:1	16
32301	249989	605923200	10	249989:249981:1 249989:13820:1 249989:143017:1 210357:13826:1 249989:210357:1 249989:249982:1 210357:260218:1 109308:238519:1 249989:109308:1	11
32302	265221	548899200	14	247847:247838:1 233672:205859:1 247841:196818:1 233672:247849:1 247847:207797:1 248163:219953:1 245611:245610:1 205859:245611:1 265221:248163:1 247841:245604:1 248163:233672:1 247841:247847:1 247849:247841:1	4
32303	112750	579744000	13	112750:111024:1 112750:120576:1 112750:112749:1 112750:171653:1 112750:213848:1 159849:184694:1 64563:112752:1 112750:64563:1 112750:112756:1 112752:64553:1 112750:159849:1 112750:112753:1	0
32305	224338	562723200	13	76764:59523:1 76764:82019:1 76764:36026:1 224338:51982:1 224338:61257:1 82019:82086:1 224338:108220:1 155669:76764:1 224338:155669:1 224338:17600:1 224338:133325:1 51982:70345:1	8
32306	251785	625708800	33	237746:251786:1 251603:199315:1 251787:244131:1 251785:251787:1 251778:4240:1 251770:192552:1 251601:251774:1 251606:251703:1 237746:251493:1 237746:199316:1 251603:251770:1 251770:251769:1 251787:251604:1 251601:251583:1 251583:251606:1 4240:251793:1 251787:251603:1 199316:251442:1 251772:247197:1 251601:251772:1 251601:251780:1 192552:251778:1 251785:251640:1 265234:251601:1 251785:237746:1 251…	13
32307	138187	613872000	11	185281:138186:1 138185:104549:1 138187:226340:1 138187:185282:1 138189:138184:1 138186:185280:1 138187:138189:1 138187:258667:1 138187:138185:1 185282:185281:1	8
32308	114417	565315200	17	146269:249908:1 219232:69863:1 219232:163016:1 114417:264821:1 69863:168061:1 114417:189950:1 114417:219232:1 114417:114418:1 114417:201200:1 146269:146271:1 114417:141881:1 170500:121617:1 114417:170500:1 114417:114398:1 219232:146269:1 114417:114392:1	0
32309	114426	591840000	15	114426:146251:1 114426:114397:1 114426:157955:1 114426:79498:1 114426:261561:1 79498:79460:1 261561:264834:1 114426:265238:1 114426:122438:1 146251:114334:1 79460:238295:1 114426:238293:1 114426:79485:1 114426:43980:1	11
32310	264624	554774400	16	264624:163106:1 264624:157798:1 264624:249677:1 249677:219416:1 264624:151825:1 219416:114358:1 235874:235871:1 79460:44157:1 264624:264843:1 219416:235874:1 264624:157855:1 249677:76976:1 264624:136183:1 264624:216729:1 216729:79460:1	1
32311	163020	583372800	16	163020:194982:1 163020:102993:1 163020:47172:1 163020:215100:1 177881:177893:1 163020:177881:1 163020:139343:1 163020:163099:1 163020:89791:1 177893:104613:1 163020:174845:1 89791:163022:1 163020:79259:1 163022:265241:1 163099:162676:1	4
32313	265242	549504000	20	227735:257675:1 265242:69863:1 265242:264674:1 265242:214957:1 265242:213690:1 265242:216729:1 265242:121703:1 265242:169169:1 265242:163110:1 264674:63338:1 265242:238125:1 265242:157865:1 264646:264843:1 265242:114357:1 265242:188310:1 121703:89684:1 265242:264646:1 265242:141168:1 265242:227735:1	2
32314	121703	578448000	15	121701:217086:1 121703:121701:1 102994:121598:1 121703:264842:1 119085:79511:1 121701:89682:1 89682:121708:1 121616:121696:1 121703:73762:1 121703:119075:1 119075:119085:1 121703:89684:1 121703:102994:1 121701:121616:1	7
32315	47197	607392000	43	79652:79681:1 79681:126555:1 79594:141138:1 47197:79480:1 47197:79482:1 79681:79601:1 47197:129563:1 47197:47192:1 139276:102982:1 129764:79594:1 79594:171293:1 79681:129457:1 47197:102984:1 47197:163132:1 47197:79652:1 47197:179360:1 47197:141140:1 139276:176992:1 47197:139276:1 139276:43309:1 79594:102976:1 102982:142964:1 79681:79612:1 79681:129764:1 139276:137024:1 79594:170656:1 102982:10298…	6
32316	142637	625104000	31	171355:129440:1 142637:137032:1 79751:78952:1 119072:79751:1 119068:137027:1 119070:137054:1 142637:177105:1 119070:78804:1 119072:119070:1 78952:79748:1 142637:47511:1 137027:136999:1 119070:104612:1 119072:78956:1 142637:129809:1 142637:129232:1 119068:47166:1 142637:142963:1 78952:79027:1 137027:137001:1 142637:171355:1 119068:137012:1 142637:119072:1 104612:137015:1 104612:129322:1 119070:119…	22
32317	146257	599616000	24	146257:141166:1 162232:198841:1 146257:167280:1 146268:157743:1 181115:181122:1 146257:226055:1 146257:216023:1 146257:162232:1 146257:79753:1 146257:47193:1 146257:181115:1 146257:145905:1 216023:215274:1 146257:248620:1 167280:265258:1 167281:167274:1 129584:126608:1 181115:167281:1 146257:129584:1 146257:146252:1 265258:192810:1 146257:215276:1 146257:146268:1	6
32318	79905	617932800	13	79905:79764:1 79907:126505:1 79905:79903:1 79067:129855:1 129855:171132:1 129855:79274:1 79905:141155:1 79764:126485:1 79905:79067:1 79764:129320:1 79907:90212:1 79905:79907:1	5
32319	129584	615254400	12	78990:201636:1 129584:78990:1 129584:174646:1 78990:137024:1 129584:79631:1 201636:129595:1 78990:129456:1 129584:139354:1 129584:78930:1 137024:79060:1 129584:126608:1	3
32320	129479	607392000	20	82483:123308:1 129479:82483:1 129479:79294:1 79404:79235:1 129479:79680:1 82483:79853:1 79762:176931:1 79687:79284:1 79687:79610:1 79294:79980:1 129479:129278:1 129479:79870:1 129479:79687:1 79853:105661:1 129278:79261:1 79980:79874:1 79687:79404:1 79687:162974:1 79687:79762:1	12
32321	79928	599616000	20	129858:129855:1 79928:129858:1 129858:90208:1 129858:79978:1 171122:171409:1 171122:158977:1 79928:164958:1 171134:129320:1 79928:129944:1 164958:79853:1 79764:171122:1 79928:79911:1 129858:79751:1 171134:171132:1 79928:78949:1 129858:79896:1 129858:79764:1 129858:171134:1 79928:96036:1	17
32322	171417	575856000	36	171417:129940:1 171417:157783:1 171417:171042:1 171417:158996:1 79931:79897:1 171949:208961:1 171417:146507:1 171417:79930:1 171417:126617:1 171977:122397:1 171042:163066:1 171417:126619:1 171417:79402:1 171417:265262:1 171417:171949:1 171417:79682:1 126617:95669:1 171417:129438:1 171042:79608:1 79460:162922:1 171417:129595:1 171417:157933:1 171417:171977:1 171417:171432:1 171417:79931:1 157933:1…	34
32323	79687	618451200	53	79687:79404:1 79687:78124:1 171118:90203:1 79486:79601:1 79683:79610:1 79683:122506:1 129946:79235:1 79687:79261:1 79853:176347:1 171157:164958:1 79687:238435:1 176347:171153:1 79687:79265:1 164958:161435:1 171114:215552:1 164958:123308:1 79687:162974:1 79687:79264:1 79687:79067:1 79687:78979:1 129457:90202:1 129946:176931:1 79687:79683:1 79853:132730:1 79687:79280:1 164958:171118:1 79853:72101:1…	49
32324	265274	550108800	10	263086:253843:1 265274:263087:1 263086:263301:1 263087:265277:1 263301:263089:1 263301:263085:1 265274:263086:1 263089:265278:1 265274:253818:1	9
32326	228101	612662400	14	150685:226011:1 228101:129949:1 210469:111584:1 228101:265280:1 228101:228100:1 228101:265154:1 228101:150685:1 150685:129811:1 129949:129919:1 228101:210469:1 226011:228094:1 210469:265141:1 210469:228096:1	2
32328	210308	623894400	16	210308:158864:1 158864:163563:1 240223:265285:1 172952:37371:1 158864:172952:1 172952:43124:1 163563:249136:1 43244:12175:1 210308:153882:1 210308:55939:1 153882:217651:1 158864:240223:1 172952:43244:1 153882:217637:1 172952:182813:1	8
32330	231501	592876800	10	231501:128146:1 231501:231506:1 231498:128158:1 128158:123196:1 221028:231498:1 231501:221028:1 221028:123655:1 231501:168832:1 128158:231500:1	2
32332	162685	602294400	14	162685:129953:1 129941:129762:1 162685:170657:1 162685:132809:1 79477:122423:1 162685:139662:1 162685:163082:1 129953:129941:1 79481:79477:1 162685:79482:1 162685:141163:1 162685:79481:1 162685:102992:1	8
32333	79497	607392000	16	141156:79708:1 79497:41032:1 79512:136416:1 79497:171130:1 79497:79512:1 79497:162633:1 171130:163066:1 82782:141156:1 136416:170656:1 79497:79460:1 79497:162681:1 79497:82782:1 79497:163082:1 162633:122406:1 79460:139647:1	6
32335	163135	587001600	19	163135:162686:1 163135:17051:1 119084:166640:1 122428:265299:1 163135:132733:1 163135:119076:1 166640:261520:1 163135:157875:1 265300:119084:1 166640:119072:1 163135:209102:1 119084:46875:1 119072:79751:1 163135:79753:1 163135:265300:1 166640:122428:1 163135:63338:1 163135:163099:1	4
32336	163021	576115200	17	157865:265054:1 163021:264706:1 163021:157861:1 163021:265304:1 163021:187176:1 163021:102994:1 265305:137039:1 163021:114408:1 163021:69861:1 163021:264797:1 163021:129499:1 187176:241435:1 163021:157865:1 163021:177899:1 264797:139349:1 264797:265305:1	16
32337	259024	605750400	21	264435:259020:1 246868:246867:1 259024:264438:1 110625:90058:1 90058:265335:1 90058:264435:1 90058:124605:1 246867:110630:1 110630:220325:1 264438:124607:1 90058:246868:1 259023:110632:1 110625:110637:1 264435:114056:1 259024:259023:1 259024:110625:1 90058:232745:1 246867:246866:1 110630:246871:1 90058:124604:1	30
32339	241354	612403200	65	25399:115758:1 237299:237282:1 184413:190080:1 190039:116963:1 190076:190014:1 241354:237143:1 116963:225815:1 136149:136171:1 241354:117074:1 189996:190055:1 241344:241410:1 190076:190039:1 241354:212175:1 241354:237145:1 190055:184413:1 190080:190078:1 241297:241344:1 241354:169173:1 225813:205652:1 241354:260593:1 190039:190041:1 25399:114587:1 190041:190022:1 184413:190036:1 237299:190049:1 1…	81
32340	171307	583718400	47	126511:79751:1 126511:129855:1 79757:129460:1 79757:129457:1 171307:57939:1 79757:129463:1 79916:126511:1 171307:114407:1 129350:79764:1 171307:79909:1 171307:79757:1 79068:79069:1 129858:80004:1 129460:79061:1 171307:126618:1 129941:79237:1 171307:128958:1 171307:166687:1 171307:177917:1 57939:79922:1 114407:129350:1 79483:139537:1 57939:129462:1 171307:79903:1 171307:139536:1 79757:79489:1 7949…	60
32341	158996	582163200	11	158996:171306:1 139744:79620:1 158996:171990:1 158996:171956:1 158996:171157:1 158996:90204:1 158996:132327:1 158996:139744:1 171157:163066:1 158996:171976:1	6
32342	177919	609984000	26	78954:129357:1 129386:79287:1 122410:163067:1 129386:73277:1 78954:79007:1 79491:129280:1 129817:129814:1 79287:141177:1 129386:78806:1 177919:122410:1 78954:78360:1 129386:78954:1 78954:44472:1 129817:129826:1 177919:79491:1 177919:177878:1 79879:129318:1 129386:129818:1 79007:129824:1 129826:79879:1 79491:129224:1 177919:129386:1 79879:79855:1 79855:79244:1 129386:129817:1	19
32343	171419	583718400	48	79977:162974:1 79977:79853:1 171419:79516:1 171419:79922:1 79908:79764:1 171419:180206:1 171122:171409:1 79294:123308:1 79294:79882:1 79977:129566:1 129858:162632:1 79977:126557:1 171419:171415:1 79764:129427:1 171419:171435:1 79294:79395:1 79909:79874:1 79977:79908:1 79977:171115:1 129858:79069:1 129858:79849:1 79294:79909:1 171419:80005:1 171419:189343:1 79909:198804:1 79764:90212:1 171419:1714…	66
32344	193722	625104000	22	216059:193666:1 193667:124574:1 30235:124577:1 193722:216059:1 193722:172120:1 193722:193667:1 193722:124439:1 216059:216058:1 162663:124454:1 193667:216048:1 193722:162340:1 216059:92060:1 193722:30235:1 193722:119052:1 216059:265356:1 216059:265357:1 193667:30230:1 193667:124581:1 124454:162668:1 216059:216047:1 193722:162663:1	11
32345	265360	603936000	32	265360:46634:1 265360:254982:1 265360:140783:1 265360:148056:1 265360:211247:1 196300:163465:1 265360:196296:1 265367:256247:1 265360:196264:1 265360:47342:1 265360:265367:1 265360:257126:1 265360:57919:1 265368:196300:1 265360:113890:1 265360:226716:1 265360:207490:1 265368:168034:1 196264:37472:1 265360:163488:1 265360:37471:1 265360:265368:1 265360:153849:1 265368:148055:1 265360:153176:1 1962…	28
32346	237144	623203200	26	241342:114608:1 91172:241342:1 237237:237278:1 237237:237351:1 25397:25399:1 237283:237354:1 237354:265373:1 237144:237280:1 237140:25397:1 237144:215093:1 25402:91172:1 215093:237140:1 91172:237237:1 237144:265372:1 215093:114579:1 237144:237283:1 237144:25402:1 237144:114603:1 25397:22663:1 237144:91125:1 241350:241242:1 241342:237349:1 91172:241350:1 241342:237350:1 237283:237201:1	25
32347	241355	599702400	49	241348:241342:1 91172:90125:1 237237:237278:1 91172:241317:1 237237:237351:1 241355:184885:1 241355:91164:1 241355:237300:1 106050:25399:1 91175:190013:1 190055:174783:1 241355:211076:1 91172:241348:1 237144:215093:1 241348:237355:1 241355:237144:1 241353:241357:1 90126:114621:1 211076:237145:1 241348:184413:1 263664:15756:1 190055:114603:1 263664:240322:1 91172:210923:1 241355:241353:1 211076:23…	100
32348	241356	581558400	57	190055:241352:1 169173:207098:1 190014:190022:1 241356:227972:1 114603:184507:1 241356:210941:1 241348:241342:1 91172:190080:1 190076:190014:1 241355:237300:1 241356:265407:1 241396:234724:1 229675:174783:1 227972:237145:1 189996:190055:1 241415:241396:1 241356:169978:1 237298:237299:1 241356:241354:1 241352:116963:1 91175:237243:1 91175:237298:1 241355:211076:1 91172:241348:1 241352:229675:1 237…	70
32351	257725	585187200	10	207462:178241:1 257725:86177:1 256394:254437:1 144469:265410:1 265410:165833:1 207462:207477:1 207477:144469:1 257725:256394:1 257725:207462:1	11
32353	265423	554774400	24	265423:214964:1 265423:171025:1 208439:83399:1 265423:129948:1 265423:171401:1 265423:146512:1 146512:228098:1 227447:73762:1 171025:79493:1 265423:171402:1 265423:208439:1 171025:114380:1 265423:265425:1 265423:214965:1 146512:228099:1 171601:163091:1 265423:162840:1 171401:102993:1 83399:79460:1 162840:171601:1 265423:265424:1 265423:227447:1 79493:140870:1	1
32354	215342	591235200	14	215342:243946:1 215342:211056:1 89382:215343:1 215342:212616:1 215343:183591:1 215342:213088:1 215343:213081:1 212358:184402:1 215342:89382:1 215345:212358:1 215343:222082:1 89382:213069:1 215343:215345:1	1
32355	215344	591235200	14	89382:215343:1 215344:89382:1 215343:183591:1 215344:213088:1 215343:213081:1 212358:213082:1 212358:184402:1 215344:215342:1 215344:212616:1 215345:212358:1 215343:222082:1 89382:213069:1 215343:215345:1	2
32356	222084	574905600	15	222084:242043:1 89382:215343:1 83200:89382:1 215343:183591:1 215344:213088:1 215343:213081:1 215343:222082:1 222084:130156:1 222084:222091:1 215344:215342:1 222084:215344:1 215345:212358:1 222084:83200:1 215343:215345:1	1
32357	199904	625708800	29	199904:159843:1 199904:143800:1 168170:192414:1 214098:195872:1 168149:173784:1 199904:64777:1 64521:192423:1 199904:214095:1 199904:199910:1 173784:56103:1 199904:199905:1 199904:142745:1 159840:64491:1 192414:159840:1 199904:111376:1 168170:168149:1 199904:123338:1 157463:157471:1 199910:180504:1 64521:158139:1 199904:180149:1 199904:214101:1 199904:64521:1 199904:168170:1 214095:157463:1 19990…	1
32358	214105	623203200	10	214105:197886:1 197886:265435:1 265435:265434:1 265434:64775:1 265435:230773:1 265435:197917:1 265434:238573:1 230773:265436:1 214105:64568:1	13
32361	215231	586396800	11	215231:47508:1 215231:96597:1 215231:45371:1 39376:122434:1 215231:205492:1 215231:37433:1 215231:47509:1 39376:63347:1 96597:44420:1 205492:39376:1	16
32362	171306	607392000	17	171306:47194:1 215558:265451:1 171306:31574:1 171306:215558:1 171306:265054:1 171306:79649:1 171306:126639:1 171306:264708:1 171306:168521:1 168521:264794:1 171306:171954:1 171306:241439:1 171306:140565:1 171306:215250:1 171306:168509:1 215558:171120:1	2
32363	216730	591667200	12	216730:79649:1 203340:192336:1 216730:193720:1 216730:144265:1 216730:130349:1 216730:188584:1 216730:119066:1 216730:203340:1 216730:214955:1 216730:146236:1 216730:208454:1	6
32364	257015	602294400	12	257015:201198:1 201198:255095:1 255764:187834:1 256541:122407:1 256541:208579:1 257015:255764:1 257015:201194:1 255095:255094:1 257015:201197:1 187834:137059:1 257015:256541:1	6
32365	211903	583718400	12	211903:21607:1 211903:146249:1 211903:146222:1 211903:127314:1 146218:79470:1 211903:102988:1 102988:122427:1 211903:102993:1 146222:146218:1 211903:146231:1 102993:102981:1	7
32366	189580	560995200	60	189602:86544:1 189602:189853:1 186588:161921:1 146260:216023:1 189580:219555:1 189580:146260:1 189580:186588:1 189580:139350:1 189813:189817:1 189580:189734:1 189580:79649:1 189580:189847:1 161921:189602:1 189602:265258:1 189580:187834:1 189580:157799:1 186588:157863:1 189580:66287:1 189623:189570:1 189623:171872:1 189580:165053:1 189620:189623:1 196334:134683:1 189580:161903:1 189580:193682:1 18…	37
32367	201247	587606400	21	121872:38231:1 265474:201244:1 201247:199998:1 41234:137560:1 121874:214647:1 265485:137559:1 201247:265484:1 199998:207539:1 121874:225693:1 201247:41234:1 265474:37128:1 225693:137558:1 201247:265485:1 201247:47332:1 265474:121874:1 201247:265474:1 121873:38462:1 137558:265483:1 121874:121873:1 121873:121872:1	67
32368	189643	620611200	19	205586:265505:1 189643:86812:1 189216:86823:1 85891:189780:1 189643:46537:1 189643:86483:1 189969:205624:1 189643:189216:1 189216:86820:1 86812:86833:1 85891:205586:1 86833:189848:1 86833:166516:1 86823:85891:1 189643:186727:1 189780:196541:1 166516:189969:1 189643:126512:1	2
32370	205868	625708800	225	205868:167280:1 205868:121173:1 122434:122421:1 215278:122506:1 146231:137055:1 255764:79592:1 215097:137009:1 255764:208578:1 137055:141139:1 205868:171353:1 255764:129950:1 137053:167259:1 77399:265587:1 205868:122434:1 173262:138149:1 177106:79047:1 187834:176992:1 202561:129761:1 79581:208482:1 146219:122503:1 137046:129930:1 255764:117478:1 137051:171948:1 119064:55929:1 143370:182968:1 2058…	264
32371	253971	617932800	18	253943:253941:1 87058:253946:1 253971:253949:1 253971:261278:1 253942:253938:1 253938:253948:1 253946:221301:1 253946:253915:1 253971:252162:1 253971:254087:1 253946:253943:1 87058:253942:1 253971:119298:1 253971:243179:1 253971:253962:1 253962:87058:1 253962:253914:1	28
32372	208360	591667200	17	208360:257859:1 257856:254087:1 22847:86905:1 124508:106058:1 86915:86904:1 21613:22847:1 257859:86915:1 208360:21613:1 257859:120362:1 208360:86916:1 206743:86911:1 208360:257857:1 120362:86910:1 86915:206743:1 208360:124508:1 86911:257856:1	2
32373	258039	619056000	10	226210:242211:1 258039:165214:1 242211:160886:1 165214:164760:1 164760:164568:1 226210:231965:1 258039:181211:1 258039:249100:1 258039:226210:1	16
32374	47199	600912000	64	82782:129953:1 79594:141138:1 47199:146229:1 46881:102981:1 47199:146232:1 171955:186668:1 215278:122506:1 157887:137028:1 157887:79872:1 215285:208578:1 47199:79288:1 47199:208580:1 47199:216023:1 187834:264813:1 47199:79862:1 171406:46881:1 47199:39376:1 208578:181128:1 47199:139230:1 47199:132809:1 146232:79649:1 47199:265609:1 187834:215278:1 205868:146220:1 47199:79006:1 137059:171188:1 2058…	13
32378	191073	623203200	21	79278:177894:1 191073:104613:1 177885:174865:1 191073:79860:1 79278:90165:1 219212:219211:1 177894:177895:1 79278:265619:1 191073:111584:1 91359:162928:1 191073:177888:1 191073:177883:1 191073:79402:1 177883:79278:1 104613:163075:1 191073:264708:1 79278:219212:1 191073:141160:1 191073:91359:1 163075:177885:1	11
32379	191074	616636800	54	191074:264699:1 265562:79241:1 191074:123308:1 191074:191073:1 191074:79280:1 191074:137046:1 171351:79053:1 137024:206406:1 191074:79761:1 137056:129322:1 191074:132718:1 78990:137024:1 132736:79259:1 191074:129949:1 79241:90202:1 132718:132745:1 132718:132737:1 129316:129377:1 137056:79245:1 137027:79271:1 191074:129278:1 137027:119086:1 191074:46875:1 191074:119082:1 137056:156014:1 137046:129…	18
32380	119085	605145600	43	137056:129322:1 182240:129908:1 191074:132737:1 119085:144267:1 119065:195045:1 119085:79460:1 119085:209101:1 119068:137027:1 119065:79221:1 78956:78952:1 119083:79649:1 119070:78804:1 137027:137020:1 119085:191074:1 137020:119065:1 119072:119070:1 137020:137011:1 119070:104612:1 78952:79748:1 119085:162721:1 137027:119086:1 119085:119083:1 119083:119072:1 119065:182240:1 79511:119068:1 119070:1…	41
32382	250250	627523200	32	250250:243950:1 234668:200970:1 250250:242819:1 265658:257322:1 250250:209273:1 250250:46330:1 250250:89495:1 229532:250238:1 262776:48418:1 250250:229532:1 46330:265658:1 250250:219606:1 207850:233075:1 46330:205376:1 233075:207703:1 55804:46109:1 232447:250249:1 250249:207850:1 250250:138892:1 250249:220057:1 250250:265648:1 257322:122094:1 209241:262776:1 209273:55804:1 250238:250211:1 250250:…	51
32383	242653	625104000	25	242653:265662:1 242653:242819:1 207853:207850:1 207972:207959:1 242653:250242:1 207854:207708:1 242653:43323:1 242653:179679:1 179679:207899:1 46330:207853:1 242653:207575:1 242653:102232:1 207738:207972:1 207853:207854:1 242653:102224:1 209267:179659:1 242653:209267:1 242653:46330:1 207850:179635:1 46330:207897:1 242653:233814:1 207899:250249:1 207899:207738:1 242653:243957:1	18
32384	186701	620611200	13	92032:92008:1 189735:186662:1 92032:230880:1 186701:189735:1 186701:157782:1 157782:186721:1 230880:186711:1 186701:186601:1 186701:189568:1 186697:230882:1 186701:92032:1 186701:186697:1	1
32386	230558	576720000	14	230554:230562:1 230564:230563:1 230564:230560:1 237393:263126:1 230558:230564:1 230558:230554:1 237400:261284:1 230555:237393:1 230554:230555:1 230558:230565:1 230558:229151:1 230558:230561:1 230554:237400:1	0
32387	219036	577929600	13	219032:174572:1 174579:174574:1 219032:216076:1 219036:219032:1 219032:219031:1 219036:219034:1 219036:174561:1 174574:174575:1 219036:191186:1 219032:174579:1 219036:174532:1 174561:216075:1	5
32388	265680	562723200	19	259556:244225:1 265680:265700:1 250660:265699:1 206777:219965:1 265680:250660:1 250660:259560:1 250660:265696:1 265680:226636:1 265680:206776:1 256654:179976:1 265680:265705:1 265680:204738:1 206776:206777:1 259560:259556:1 265680:256654:1 265680:254937:1 256654:251650:1 265680:164419:1	48
32390	86908	583372800	14	86908:22847:1 86908:86916:1 86908:208350:1 208350:22830:1 86908:86907:1 86915:86910:1 86908:86915:1 208350:86911:1 22830:30307:1 22830:86904:1 86908:124508:1 124508:106058:1 86908:208357:1	3
32393	216628	603504000	33	179292:179291:1 216628:216621:1 179291:32286:1 179291:28643:1 179292:160474:1 207055:43295:1 189254:189249:1 216628:226885:1 216628:147975:1 179291:216625:1 216628:25979:1 206996:207055:1 160483:179293:1 214897:147991:1 216628:179292:1 216628:189254:1 173277:216624:1 189254:32310:1 160483:173277:1 216628:206996:1 147942:147952:1 207055:147942:1 179299:160483:1 216628:214897:1 216628:257140:1 1792…	26
32395	265763	564624000	12	256652:265699:1 265763:265767:1 256652:265766:1 265763:265770:1 256654:259571:1 256654:259560:1 256654:256652:1 265763:245604:1 256654:179976:1 259560:259556:1 265763:256654:1	23
32396	196634	623203200	127	186726:186712:1 79760:196624:1 196626:189764:1 177632:109339:1 196634:86829:1 189778:196540:1 196494:177632:1 196634:157952:1 189597:196678:1 196634:186706:1 79760:189636:1 189936:46548:1 196680:31825:1 86830:189936:1 196634:187570:1 88010:115449:1 196628:86815:1 196675:196623:1 196634:227205:1 196634:189784:1 189967:214515:1 196662:88010:1 189717:193677:1 196462:144122:1 196634:186714:1 189967:7…	117
32397	186728	609984000	49	162558:202121:1 186728:166634:1 86480:188182:1 186728:128380:1 188184:186714:1 196578:265784:1 189813:189817:1 186728:255854:1 157781:157776:1 186728:197647:1 186728:189220:1 196578:255855:1 186728:160625:1 189817:189809:1 186728:186664:1 189220:189216:1 218584:227207:1 186728:186697:1 185285:248670:1 192334:157760:1 186728:188184:1 186728:227217:1 86480:189711:1 186728:196548:1 186728:210395:1 2…	26
32398	245785	625708800	13	245783:246840:1 246840:245773:1 245785:245782:1 245785:237743:1 245785:245754:1 245783:265788:1 245778:245793:1 245778:245777:1 245773:245778:1 245773:222326:1 245785:245783:1 245773:184498:1	5
32399	247297	628473600	28	265813:247270:1 246840:245773:1 247258:247234:1 265812:247291:1 245780:220231:1 247297:247268:1 247297:265813:1 265812:245793:1 265813:247258:1 247295:247292:1 247258:4240:1 247297:247273:1 247271:184498:1 265813:247262:1 222326:265815:1 246840:245780:1 265813:246840:1 247258:247295:1 247270:247274:1 247274:265812:1 247270:247250:1 247297:247294:1 265813:247271:1 265813:262641:1 245778:245777:1 2…	60
32401	263155	591667200	13	263155:128947:1 128947:128961:1 263155:139339:1 263155:247109:1 263155:265856:1 263155:114354:1 128947:128953:1 128961:128956:1 263155:157947:1 128947:128955:1 263155:174612:1 263155:141151:1	4
32402	265857	566438400	16	121701:217086:1 121703:121701:1 121699:121619:1 121708:121699:1 121701:89682:1 89682:121708:1 265857:121614:1 265857:162636:1 265857:186720:1 121616:87944:1 265857:121703:1 265857:265859:1 121708:265858:1 121703:102994:1 121701:121616:1	3
32404	121708	622080000	14	219234:121619:1 121708:87944:1 121708:121699:1 121708:265858:1 87944:83324:1 121708:160622:1 121708:219234:1 121708:121622:1 121699:121698:1 121622:121710:1 121708:265860:1 121708:121700:1 87944:89162:1	1
32406	217653	601516800	52	217653:138373:1 95940:217637:1 217653:181109:1 202436:239850:1 153957:230984:1 217653:256929:1 217637:149496:1 217653:205956:1 202436:112933:1 148072:217651:1 230986:232445:1 217653:150158:1 163345:127602:1 230984:206993:1 217650:77398:1 217653:217650:1 153957:230983:1 252391:265190:1 265190:265123:1 217653:147813:1 217653:43323:1 232439:230986:1 217653:196297:1 153882:265891:1 207854:179663:1 21…	27
32407	117365	612662400	14	117365:112660:1 157432:71229:1 112660:52052:1 66015:117354:1 117363:66015:1 117365:71239:1 112660:244431:1 248827:157432:1 157432:71103:1 244431:248827:1 117365:117363:1 244431:117360:1 112660:244439:1	46
32408	15463	607392000	12	15463:265912:1 15463:162813:1 157861:122483:1 15463:265913:1 15463:265910:1 15463:264795:1 265912:265911:1 15463:81404:1 15463:157861:1 15463:139341:1 81404:238124:1	7
32410	162782	617932800	20	162782:226677:1 226677:196623:1 162782:195148:1 162782:157784:1 196623:214501:1 162782:252305:1 162782:162586:1 162782:176353:1 195148:137021:1 160625:186717:1 162782:146222:1 162782:163052:1 162782:157756:1 162782:139757:1 162782:160625:1 162782:92012:1 226677:208456:1 160625:248670:1 162782:114331:1	4
32411	162786	600307200	65	39376:44157:1 162786:176529:1 162786:261563:1 162786:166632:1 162786:180885:1 162786:186601:1 160625:186717:1 125369:137013:1 162786:186721:1 162786:141178:1 186727:264103:1 162786:196619:1 193719:46549:1 79649:137026:1 162786:129941:1 166518:79649:1 205868:155327:1 162786:189198:1 162786:39376:1 86480:46537:1 162786:186728:1 137026:79872:1 137026:119087:1 162786:162782:1 162786:79475:1 162656:16…	17
32413	265928	568857600	11	265928:240392:1 226687:83967:1 265928:226687:1 231992:254794:1 265928:232481:1 213113:207923:1 265928:72873:1 265928:231992:1 265928:213113:1 265928:179209:1	8
32414	171980	582163200	13	79683:90204:1 79683:171157:1 171980:171957:1 171980:79683:1 171980:139744:1 171980:171956:1 164958:79853:1 79683:171976:1 171980:132327:1 171157:164958:1 164958:163066:1 171957:171954:1	0
32415	232248	628473600	20	162290:162296:1 265941:265943:1 254113:254112:1 232248:259682:1 232248:252651:1 162296:259676:1 232248:112581:1 232248:254113:1 252651:150322:1 232248:235256:1 232248:259674:1 232248:259684:1 232248:265941:1 232248:232249:1 232248:211052:1 259682:162290:1 232248:265942:1 162296:232343:1 254113:247515:1	8
32416	265948	570672000	12	150742:81069:1 150742:47345:1 265948:37578:1 47348:121546:1 47291:47348:1 47291:37471:1 47348:47353:1 47345:142927:1 265948:47291:1 265948:150742:1 37578:181524:1	0
32417	265949	570672000	20	121616:121700:1 89688:121703:1 265858:121628:1 121703:89682:1 121698:121619:1 121703:89684:1 121616:265860:1 87944:115882:1 89682:121708:1 87944:83324:1 121616:87944:1 265949:265950:1 121703:121616:1 121616:121698:1 121703:217086:1 121700:121710:1 265949:89688:1 121708:265858:1 115882:121696:1	7
32418	178437	620265600	15	178438:14024:1 178437:178436:1 178438:260725:1 178438:178422:1 221368:260719:1 221368:252157:1 260725:130970:1 260725:178432:1 178436:85767:1 178436:178438:1 178437:178408:1 252157:251194:1 235533:221368:1 260725:235533:1	15
32419	264714	583718400	28	102986:79474:1 157884:114354:1 264714:141167:1 171406:171399:1 163101:102986:1 264714:179214:1 141167:102993:1 47194:201196:1 264714:10227:1 264714:163101:1 141167:39376:1 47197:139276:1 264714:162578:1 102993:142966:1 264714:201198:1 264714:201201:1 264714:79499:1 102993:102992:1 264714:47197:1 47197:201197:1 139276:139337:1 264714:157884:1 47197:47200:1 47197:47191:1 47197:171406:1 47194:265245…	2
32420	253772	624412800	15	249152:28668:1 23578:23650:1 249152:23578:1 23578:23568:1 253772:249152:1 249152:28390:1 253772:181408:1 28668:28322:1 28668:28644:1 23590:248041:1 249152:32314:1 23578:240262:1 253772:23590:1 23590:23587:1	3
32421	255467	611193600	38	211248:246336:1 28390:255363:1 28706:138195:1 91700:28657:1 255467:28842:1 255464:255457:1 255457:181408:1 86743:28706:1 91700:28659:1 28390:28644:1 28706:240330:1 28842:172125:1 255467:28684:1 28842:255464:1 172125:253770:1 255464:255366:1 28388:165268:1 255467:165385:1 165385:28388:1 28657:240262:1 28842:91700:1 28706:211248:1 255467:28634:1 255467:253771:1 255467:43354:1 165385:253775:1 255467…	29
32422	244420	616032000	10	244420:254113:1 245061:232321:1 232324:245061:1 244420:232324:1 232324:251023:1 244420:259675:1 245061:232381:1 232324:251025:1 254113:247515:1	4
32423	265973	573177600	11	265977:265974:1 265976:265712:1 265714:265977:1 265973:247265:1 265973:227318:1 265973:86141:1 86141:250840:1 265973:109164:1 265973:265976:1 265973:265714:1	3
32424	189877	625104000	29	189877:189944:1 206599:109983:1 189877:86824:1 189869:189634:1 189877:189869:1 176353:85887:1 189780:86818:1 189877:206599:1 189634:181008:1 85887:265979:1 109983:196676:1 189877:86821:1 189877:189841:1 189944:186614:1 86818:46527:1 206599:189215:1 265979:85876:1 189877:176353:1 189877:208460:1 189877:189736:1 189877:189651:1 206599:189780:1 189877:196628:1 85887:85889:1 189877:189945:1 189877:22…	5
32425	261983	593049600	25	261983:163082:1 170657:132584:1 79492:163059:1 261983:164373:1 260947:151839:1 199256:162927:1 79460:79481:1 189373:129552:1 121699:121698:1 79492:129953:1 261983:189373:1 139537:79478:1 162927:238295:1 79492:139537:1 261983:79492:1 162927:129232:1 261983:83399:1 199256:121699:1 261983:260947:1 261983:199256:1 83399:79460:1 162927:170657:1 261983:163089:1 261983:79489:1	7
32426	119072	628473600	16	119070:265982:1 119070:137001:1 119070:137054:1 119070:78804:1 78952:79027:1 119072:119082:1 119072:119070:1 119070:119062:1 119072:265981:1 119072:169279:1 79751:78952:1 119072:137030:1 119082:79751:1 119072:78956:1 119070:137039:1	10
32427	166640	624499200	44	78956:79748:1 137056:129322:1 119066:137039:1 166640:122482:1 78958:119073:1 166640:47166:1 166640:265305:1 166640:122433:1 166640:265993:1 119070:137060:1 119066:137011:1 78958:79751:1 166640:79271:1 166640:137020:1 119070:78804:1 166640:261520:1 166640:78958:1 119072:119070:1 119070:104612:1 166640:119065:1 119070:137056:1 166640:79221:1 166640:142963:1 166640:119068:1 166640:114369:1 166640:18…	72
32428	264642	583718400	26	146509:200417:1 264642:171402:1 264642:227734:1 102990:174614:1 232506:232505:1 264642:227738:1 141168:102990:1 264642:102986:1 264642:79499:1 264642:141168:1 141167:47199:1 264642:157888:1 79499:257015:1 163095:39935:1 264642:202114:1 264642:10227:1 10227:163088:1 227734:47197:1 264642:141167:1 264642:163095:1 227734:146509:1 257015:201198:1 171406:47190:1 47197:171406:1 264642:232506:1	2
32429	264643	583718400	28	263155:128947:1 264643:157884:1 128947:39376:1 128947:128956:1 265143:261345:1 264643:255095:1 264643:263155:1 264643:79499:1 264643:260949:1 264643:79475:1 264643:162804:1 264643:245068:1 264643:264669:1 128947:128957:1 261559:264650:1 264796:141151:1 264643:261559:1 264643:47160:1 157884:47168:1 264643:186674:1 264643:264815:1 163092:265244:1 264796:265143:1 264643:264796:1 264643:163092:1 2646…	22
32430	47195	607392000	11	47195:256540:1 122431:122426:1 47195:201197:1 72823:215278:1 47195:171293:1 47195:47192:1 47195:157888:1 47195:72823:1 47195:122431:1 47195:47190:1	5
32431	264850	583718400	49	264669:141151:1 264817:266008:1 264817:264804:1 192327:189879:1 264850:264814:1 264850:162804:1 264850:264669:1 264850:63378:1 264850:264819:1 39936:47195:1 264817:201196:1 264850:264817:1 264850:264818:1 264817:264666:1 264850:264637:1 264850:170019:1 192327:192338:1 264637:201199:1 264638:264779:1 264638:264778:1 39376:122420:1 39936:141167:1 264850:264820:1 264850:201200:1 264850:192327:1 2648…	23
32432	264806	582163200	31	264806:177903:1 264806:214958:1 186614:189766:1 264806:157933:1 264806:264712:1 264806:186614:1 128947:128955:1 264806:167276:1 264806:157791:1 264806:252654:1 264806:166636:1 264806:264820:1 264806:162591:1 264806:264651:1 264806:264796:1 264806:261559:1 264806:157884:1 264806:128947:1 264806:157947:1 128947:128961:1 264806:162385:1 264806:162954:1 261559:264650:1 264796:141151:1 238126:264670:1…	1
32434	264797	602294400	23	121711:121598:1 264797:126617:1 264797:264800:1 121711:264791:1 191099:264708:1 264797:191099:1 264797:126639:1 126617:95669:1 264797:168508:1 264797:265245:1 264797:79649:1 264797:265305:1 264797:264796:1 264797:121711:1 264797:157887:1 265245:196542:1 264797:176529:1 264797:141166:1 264797:264802:1 264797:223948:1 264797:139349:1 265245:141150:1	3
32435	258090	609984000	13	214105:197886:1 197886:265435:1 258090:214105:1 265435:265434:1 265434:64775:1 265435:230773:1 64232:238573:1 265435:197917:1 265435:64232:1 230773:265436:1 214105:64568:1 64232:157456:1	12
32438	257943	595555200	11	226934:232722:1 232722:232723:1 232714:182112:1 257943:232714:1 232722:211454:1 257943:167221:1 257943:229980:1 167221:167253:1 232714:242796:1 232714:226934:1	34
32439	189880	609379200	18	189840:189873:1 189880:189844:1 189880:189216:1 189873:189834:1 189853:189840:1 189880:189938:1 189880:189642:1 189880:162591:1 189880:86826:1 189880:92017:1 189880:186590:1 189880:189599:1 186612:189853:1 189880:189942:1 189880:189943:1 186590:86824:1 189216:186612:1	2
32441	266063	599616000	11	266067:215070:1 266069:266076:1 265700:252663:1 266063:266077:1 266063:3279:1 266063:266067:1 265700:266071:1 3279:263276:1 266063:265700:1 266067:266069:1	19
32443	264817	623203200	24	264817:264804:1 264817:266129:1 264817:264803:1 264817:201196:1 177875:266008:1 264817:264666:1 122407:242458:1 264817:122407:1 162930:241439:1 264817:162960:1 264817:264813:1 264817:137032:1 122407:255762:1 266128:225545:1 264817:265144:1 264817:201208:1 264804:266128:1 177875:113040:1 264817:162930:1 264817:260949:1 264817:128955:1 264817:177875:1 264817:255093:1	14
32444	264818	602294400	15	137028:266133:1 266138:266135:1 264818:266136:1 264818:260949:1 264818:266129:1 157887:137028:1 264818:157887:1 266137:266138:1 266129:201192:1 266134:263015:1 266135:266134:1 264818:260948:1 264818:201208:1 264818:266137:1	12
32445	265407	599702400	14	240322:264948:1 265407:91175:1 241353:264899:1 266168:264904:1 266168:264920:1 241353:4240:1 265407:240322:1 241342:241340:1 265407:241353:1 241353:190050:1 265407:238916:1 265407:266168:1 241353:241342:1	71
32446	264796	628473600	11	174611:137021:1 265143:174611:1 264796:238276:1 264796:265143:1 174611:261345:1 264796:139339:1 264796:114353:1 264796:141151:1 264796:150684:1 264796:259267:1	5
32447	253972	607392000	29	253932:253943:1 119298:219490:1 219490:62735:1 62735:253942:1 253972:179890:1 253943:253917:1 87058:253946:1 253972:87055:1 253932:253406:1 253962:87058:1 253943:253941:1 253932:253915:1 253932:174770:1 119298:253962:1 253969:253964:1 219490:253932:1 119298:194670:1 253962:254047:1 253943:87056:1 179890:119298:1 253914:253969:1 253932:253968:1 219490:199614:1 253943:250787:1 219490:253944:1 25340…	21
32448	209853	596678400	22	209853:79864:1 209853:255141:1 209853:44556:1 129378:80026:1 266187:79595:1 209853:79900:1 209853:79281:1 209853:130339:1 266187:176344:1 79900:79845:1 209853:161828:1 266187:225059:1 209853:129496:1 209853:266187:1 78886:78950:1 209853:129378:1 78950:209852:1 209853:79847:1 209853:78886:1 209853:73278:1 73278:139535:1	22
32450	266203	584928000	10	266209:266208:1 266209:219892:1 266209:246812:1 266208:265749:1 266209:184850:1 266203:266209:1 265749:261206:1 266203:175029:1 266209:266207:1	12
32451	266209	592876800	12	266209:266208:1 266209:195563:1 266209:219892:1 266209:246812:1 266227:184850:1 266208:265749:1 266209:266227:1 219892:174985:1 266227:266207:1 265749:261206:1 184850:266230:1	39
32452	266255	585187200	12	106923:106907:1 106923:106876:1 266255:201501:1 266255:123697:1 266255:229044:1 106907:229043:1 266255:209444:1 123697:103754:1 209444:106870:1 209444:134098:1 266255:106923:1	18
32454	127688	586396800	15	127688:135757:1 127688:32807:1 127688:70639:1 127688:127684:1 127688:70636:1 70519:127683:1 18572:73568:1 127688:32809:1 127688:58639:1 70519:23821:1 70639:18572:1 127688:70519:1 135757:127668:1 18572:97181:1	67
32455	265026	623203200	14	213555:266281:1 266284:266282:1 265026:211741:1 213538:193311:1 265026:253607:1 213538:213555:1 265026:213538:1 265026:265020:1 253607:214456:1 266284:266283:1 265026:265019:1 265026:266284:1 265019:253616:1	12
32456	254873	614822400	10	138057:138030:1 138041:137997:1 138057:138041:1 254873:254872:1 138057:244484:1 254873:117188:1 254873:138057:1 138030:138033:1 117188:248049:1	6
32457	119076	599616000	15	119074:79287:1 119076:119074:1 119068:47166:1 119074:142636:1 119071:119066:1 119074:142637:1 119074:119083:1 119074:79484:1 119074:79490:1 142636:119068:1 79287:119071:1 137027:266288:1 119068:137027:1 119074:166635:1	9
32459	207569	626313600	16	207569:266313:1 266308:266307:1 266312:266309:1 207569:260730:1 266308:151026:1 266309:207565:1 266308:266326:1 266326:167702:1 266308:266306:1 266307:12810:1 207569:37479:1 207569:266312:1 266311:266321:1 207569:266311:1 266312:266308:1	26
32460	264802	628128000	23	266335:129217:1 114338:134327:1 264802:162580:1 261521:238122:1 264802:114338:1 264802:227737:1 137031:163043:1 264802:266331:1 241549:189934:1 264802:265303:1 264802:42402:1 264802:261350:1 264802:137031:1 264802:129813:1 264802:179127:1 264802:79427:1 264802:266335:1 227737:241549:1 241549:266334:1 114338:198214:1 227737:171346:1 264802:261521:1	12
32461	151829	623289600	20	141151:129825:1 151829:215098:1 151829:141151:1 129825:79258:1 151829:46876:1 151829:91359:1 151829:141137:1 151829:171599:1 129825:171589:1 50424:171396:1 151829:121545:1 151829:129806:1 121698:266339:1 151829:129949:1 151829:129941:1 151829:79474:1 151829:121698:1 151829:50424:1 151829:174610:1	11
32463	266375	593654400	15	266375:74495:1 266375:128690:1 212083:128691:1 212083:128686:1 266375:146352:1 128690:212083:1 146352:146351:1 266375:167987:1 266375:167988:1 167988:261223:1 266375:54703:1 212083:128685:1 128685:238472:1 128685:238473:1	8
32464	248753	596937600	11	248753:235927:1 211783:233796:1 228748:248755:1 211783:228750:1 248753:211783:1 155480:266394:1 248753:155480:1 228749:228748:1 248753:235928:1 228750:228749:1	5
32465	263581	619660800	37	252744:243803:1 32778:249485:1 252744:127669:1 263581:249629:1 263581:178436:1 178658:32804:1 263581:245733:1 263581:178423:1 31472:249487:1 252744:266419:1 263581:262688:1 249487:32355:1 252744:178658:1 252744:266427:1 245742:249576:1 252744:121057:1 178436:130970:1 178423:178426:1 178436:243774:1 127669:8623:1 32778:31472:1 263581:210872:1 263581:32704:1 263581:245742:1 263581:244404:1 208222:1…	48
32466	266428	598147200	10	37570:46237:1 266428:37464:1 266428:259364:1 37556:47344:1 37570:116902:1 266428:37556:1 266428:37413:1 266428:37570:1 259364:37479:1	2
32469	163957	611193600	21	43380:163956:1 163957:43328:1 65301:47658:1 47663:12179:1 163955:181914:1 43338:43211:1 163955:47663:1 163957:47664:1 47663:17136:1 47663:44538:1 17136:163950:1 47664:43338:1 47664:181885:1 163957:157952:1 47663:47662:1 47662:65301:1 163957:163955:1 157952:157949:1 47664:43210:1 163957:43380:1	4
32470	266462	602294400	11	266462:266466:1 266466:202192:1 266462:266468:1 266462:266464:1 266462:213555:1 253651:202191:1 266462:253651:1 266465:193245:1 266462:266467:1 266462:266465:1	11
32471	266469	602294400	17	4162:266489:1 266469:266501:1 138435:94701:1 266500:266499:1 138316:138314:1 138435:138316:1 138316:219420:1 266499:97419:1 266469:266500:1 176801:176804:1 176801:219418:1 266499:4162:1 138316:176801:1 266469:266497:1 266469:138435:1 138435:133156:1	52
32475	205645	620611200	13	186636:196460:1 186636:89571:1 196463:205644:1 205645:196463:1 205645:82926:1 205645:186636:1 205645:191768:1 205645:79913:1 205645:193715:1 196463:86452:1 205645:181060:1 205645:86824:1	3
32476	266520	603936000	11	105671:44871:1 266520:105671:1 103655:79993:1 266520:91642:1 266520:10106:1 266520:43236:1 266520:136652:1 266520:103655:1 266520:136645:1 266520:110405:1	6
32477	185576	623203200	27	185573:101596:1 185568:185534:1 185573:185537:1 185568:101592:1 185539:185530:1 185576:35618:1 185539:185502:1 185232:35642:1 62743:185568:1 185569:185522:1 101592:185521:1 185521:185132:1 185568:185569:1 185558:185539:1 185576:185573:1 185576:185434:1 185522:185496:1 185232:185558:1 185496:185481:1 62743:185482:1 185573:32439:1 185537:185499:1 185232:62743:1 62743:185536:1 101596:101593:1 185576…	30
32478	266529	605145600	60	177885:174865:1 266529:153818:1 187330:201709:1 266529:241442:1 79278:265619:1 79278:177899:1 153737:146263:1 266529:137031:1 104613:266536:1 79254:265451:1 266529:179127:1 266529:187330:1 162928:122413:1 266529:153737:1 266529:228097:1 162928:79714:1 266529:146221:1 79278:90165:1 191073:162928:1 104613:177885:1 266529:189948:1 129818:79278:1 79714:150686:1 162928:171293:1 266529:266537:1 266529:…	41
32479	266569	609984000	12	266569:266574:1 266574:247265:1 266574:247293:1 247269:184498:1 266574:4240:1 266569:199853:1 265813:247269:1 266569:265813:1 184498:247296:1 247269:262641:1 266569:239593:1	9
32480	266576	609984000	10	266576:86454:1 86454:196621:1 193567:266595:1 266576:196689:1 197643:224741:1 193567:197643:1 193567:266597:1 266576:193567:1 266576:266598:1	31
32482	266630	611798400	12	266630:243090:1 266630:196366:1 266630:246433:1 266630:171123:1 266630:189545:1 266630:266633:1 266630:232196:1 173617:207381:1 266633:145929:1 266630:266634:1 266630:173617:1	7
32488	266694	621475200	11	266700:266702:1 266694:157465:1 157465:118483:1 266694:266701:1 266699:244685:1 266699:266713:1 266702:266699:1 266702:170541:1 118483:157446:1 266694:266700:1	21
32489	266717	622080000	20	266732:21704:1 266717:266732:1 266717:32176:1 266717:160034:1 266717:266719:1 266725:266727:1 160034:266730:1 266722:266726:1 266717:266731:1 266729:266722:1 228872:178525:1 266725:266729:1 266732:266723:1 266732:266725:1 266732:266724:1 266726:266720:1 160034:228872:1 266732:266728:1 266727:31870:1	6
32490	266734	623289600	11	266734:246776:1 266734:159844:1 64535:148720:1 246775:64556:1 266734:160112:1 160112:215758:1 160112:64535:1 266734:214102:1 266734:246775:1 266734:175589:1	5
32491	266735	623894400	20	217737:259674:1 266735:266744:1 266735:254113:1 266735:266740:1 266744:259682:1 254113:254112:1 259682:112548:1 266735:66410:1 266735:177701:1 177701:177758:1 266735:217737:1 266735:232324:1 266744:162290:1 266735:266743:1 266735:259675:1 266735:66416:1 217737:232342:1 259682:66434:1 254113:247515:1	19
32493	245784	629337600	14	245784:245774:1 245784:255081:1 246840:4240:1 246840:245773:1 245780:245778:1 245780:245779:1 255081:245781:1 245780:220231:1 245778:245793:1 246840:245780:1 245778:245777:1 245779:222326:1 255081:246840:1	13
21663	37132	581126400	11	37132:39376:1 38256:632:1 17084:17083:1 37132:37588:1 37132:37130:1 38256:38246:1 15833:17129:1 37132:15833:1 17129:17084:1 37132:38256:1	24
21664	119636	499305600	14	119636:52994:1 50977:133157:1 50980:202519:1 50980:50977:1 119636:50980:1 119636:168699:1 50977:133162:1 50977:213487:1 133157:51031:1 50980:133153:1 185266:213481:1 50980:50975:1 50980:185266:1	3
21668	204225	109209600	14	204225:4097:1 4094:4131:1 4094:4095:1 109090:109039:1 17687:4121:1 204225:4099:1 204225:4094:1 4099:109067:1 109067:109090:1 204225:17687:1 17687:87696:1 204225:162233:1 17687:54815:1	27
21669	103618	360201600	18	131401:131400:1 103618:108398:1 105599:126861:1 103618:186248:1 15506:67293:1 103618:143436:1 15506:15492:1 103618:131401:1 103618:105608:1 103618:15490:1 103618:113705:1 103618:145497:1 103618:105602:1 103618:105599:1 103618:105989:1 131401:15506:1 105602:105604:1	11
21671	133556	591667200	14	133556:213569:1 133556:213573:1 124921:200300:1 133556:94583:1 133556:182009:1 133556:124921:1 124921:133554:1 133554:22616:1 133554:199941:1 199941:191278:1 133556:200271:1 133554:12656:1 199941:91483:1	11
21672	176891	97718400	12	121243:148412:1 176891:121243:1 176891:104327:1 176891:136752:1 104213:97925:1 176891:136755:1 121243:104213:1 148412:97907:1 121243:102866:1 176891:102741:1 136752:97936:1	1
21673	113550	-15984000	12	113550:77611:1 113550:179816:1 113550:57131:1 179815:102757:1 113550:179817:1 23775:125831:1 55345:179820:1 57131:55345:1 179820:23775:1 113550:179815:1 113550:26999:1	10
21674	32046	340243200	11	32046:30682:1 30682:25423:1 22566:32050:1 32046:32055:1 32055:120314:1 32055:120313:1 32055:32049:1 32046:94495:1 32046:22566:1 32046:32047:1	17
21675	94495	404352000	26	94495:94494:1 213587:174695:1 94495:213631:1 94495:213587:1 94495:213176:1 94495:213611:1 213617:213635:1 213588:213586:1 209112:169315:1 213633:213629:1 196844:213584:1 94495:52861:1 94495:213585:1 213617:213614:1 213617:213634:1 94495:117329:1 94495:213617:1 209112:198323:1 94495:213588:1 94495:196844:1 213617:213633:1 213617:213610:1 94495:209112:1 213617:213632:1 209112:213618:1	49
21676	184917	518659200	26	120377:120327:1 120330:32069:1 184917:32038:1 32070:120368:1 184917:30719:1 32060:32059:1 179924:120372:1 120377:179924:1 32069:32060:1 120329:32063:1 32069:32065:1 32073:120375:1 32065:120338:1 120377:32070:1 120330:120329:1 120377:206751:1 32065:120326:1 120338:120325:1 120368:120366:1 206751:120373:1 120327:120354:1 184917:120330:1 184917:32073:1 32073:120377:1 184917:144167:1	12
21677	32062	503539200	25	184917:32069:1 120377:120327:1 32073:120363:1 32062:184462:1 179924:120372:1 120377:179924:1 213649:120377:1 32069:32060:1 184462:184461:1 32062:184917:1 32062:52861:1 120375:22830:1 32069:32065:1 32073:120375:1 120377:32070:1 32062:213649:1 32065:120326:1 120327:120354:1 120377:120361:1 184917:32073:1 32062:32066:1 32073:94700:1 213649:30719:1 120372:120366:1	17
21678	32065	607392000	15	32059:213648:1 32061:32059:1 206722:120344:1 213582:120316:1 32059:120321:1 32065:94161:1 32065:32061:1 32059:206722:1 32065:120326:1 32059:120352:1 32059:120347:1 213582:120338:1 32065:213582:1 213582:213653:1	5
21679	120330	583718400	26	213582:120316:1 120330:32069:1 32059:120347:1 32059:213648:1 32061:32059:1 213659:213582:1 32069:32060:1 120330:120363:1 32059:120321:1 213659:213657:1 32059:120352:1 120330:213658:1 120330:206738:1 120330:174770:1 32069:32065:1 174770:174771:1 213582:213653:1 213657:32061:1 120330:120329:1 32065:120326:1 120338:120325:1 206738:120338:1 120330:213659:1 206738:193945:1 32059:206722:1	7
21680	32069	589075200	11	32061:32059:1 32069:32060:1 32059:120321:1 32065:32061:1 32059:206722:1 32065:120326:1 32059:120352:1 32059:120347:1 32065:213582:1 32069:32065:1	5
21681	46667	216259200	14	46667:17983:1 46667:24259:1 17983:55769:1 139300:50367:1 8313:39256:1 17983:27007:1 46667:139300:1 10195:55098:1 46667:10195:1 46667:72723:1 24259:44327:1 55769:8313:1 24259:20263:1	1
21682	8309	232588800	13	8309:24270:1 46734:46682:1 7893:46734:1 74552:140892:1 46734:8041:1 8309:7893:1 8309:74552:1 8309:12818:1 108390:8313:1 8041:108390:1 8041:50180:1 8309:8315:1	3
21683	24259	235180800	16	46734:46682:1 24259:27007:1 24259:8032:1 8313:39256:1 27007:8247:1 24259:46685:1 24259:24320:1 24259:48256:1 27007:10207:1 24259:46734:1 24259:44327:1 46734:55769:1 46682:119882:1 55769:8313:1 24259:20263:1	4
21684	45351	311212800	98	73097:33467:1 24256:37102:1 44293:37113:1 44301:24248:1 45351:44144:1 45822:44265:1 37102:37111:1 24254:24253:1 37450:179610:1 44275:44285:1 140076:37343:1 24249:21182:1 24248:33492:1 45351:24249:1 37102:44301:1 44301:45168:1 37184:36928:1 37456:40942:1 44313:38617:1 45777:44275:1 12918:44274:1 37113:38408:1 37456:37350:1 44155:73097:1 37456:37352:1 37113:37351:1 37457:37374:1 44309:44282:1 44151…	515
21685	20683	124329600	19	40871:5772:1 20706:20686:1 20683:5775:1 83948:5288:1 20162:40871:1 20683:14498:1 20706:20705:1 20683:20706:1 20706:36960:1 20162:51317:1 20706:20707:1 5775:20162:1 20683:83948:1 20683:20164:1 20706:52830:1 51317:20700:1 20683:20702:1 20683:20712:1	6
21686	126168	-27648000	18	126168:126166:1 21448:20690:1 126208:55219:1 126168:126208:1 124376:21442:1 126168:105184:1 126166:21448:1 126168:14477:1 126168:76468:1 124376:29998:1 126168:124376:1 126208:126204:1 5348:20688:1 126168:136560:1 126168:158901:1 76468:5348:1 126168:2440:1	15
21688	126170	281577600	22	20815:51467:1 126170:200597:1 126164:200595:1 26258:55417:1 126170:125622:1 88112:26258:1 205670:50139:1 20815:126164:1 60022:109796:1 200597:88112:1 126170:18085:1 18085:20815:1 88112:14222:1 88110:23384:1 60022:55347:1 126170:60022:1 26258:80399:1 60022:213671:1 126170:126169:1 88112:88110:1 126169:205670:1	20
21689	155541	216259200	10	48244:24324:1 155541:205040:1 158768:136496:1 155541:177658:1 136496:122614:1 205040:158768:1 155541:103077:1 155541:9881:1 155541:48244:1	11
21690	33141	173923200	11	33141:126172:1 213674:180672:1 33141:126210:1 126205:155542:1 126172:213674:1 180672:42270:1 33141:126205:1 33141:50177:1 33141:59218:1 126172:109841:1	13
21691	5718	120700800	22	40871:51324:1 5718:20683:1 5775:20685:1 52832:36960:1 5718:52832:1 5718:20703:1 52832:20707:1 52832:52830:1 20683:20706:1 108423:5775:1 20683:83948:1 20712:5785:1 40871:20745:1 5718:108423:1 5775:40871:1 20706:20705:1 52832:20701:1 52832:20686:1 5718:20691:1 36960:20700:1 20683:20712:1	1
21692	108423	133401600	10	108422:52830:1 108423:213676:1 52830:24279:1 108423:55462:1 108423:30378:1 108423:5775:1 108423:20745:1 5775:20720:1 108423:108422:1	14
21693	126203	356140800	14	126190:126191:1 126203:5431:1 136407:20829:1 126191:126184:1 126203:170689:1 126203:126190:1 136407:143058:1 126190:20165:1 21452:21453:1 126203:136407:1 126203:4698:1 126203:21452:1 126203:126188:1	14
21698	57707	524707200	13	57710:57708:1 57707:57705:1 57707:150131:1 73645:145964:1 73644:57712:1 73645:73644:1 57708:73645:1 57712:145962:1 73645:201314:1 150131:57710:1 57712:57709:1 73645:73640:1	12
21699	168397	316051200	10	168397:46769:1 7086:43179:1 168397:119861:1 43179:43163:1 7086:43079:1 168397:119672:1 7086:43160:1 43079:151926:1 46769:7086:1	6
21700	164715	328752000	14	164715:167754:1 200602:45232:1 164715:164776:1 7086:43172:1 200602:158249:1 164715:165145:1 164715:146166:1 7086:43077:1 164776:165130:1 165130:158712:1 164715:200602:1 164715:146164:1 164776:7086:1	8
21703	43154	458697600	14	43154:43529:1 43154:190111:1 43529:43510:1 43510:43459:1 43154:43404:1 43154:43549:1 43529:136541:1 43154:43516:1 43154:204828:1 140612:43402:1 43154:213690:1 43154:140612:1 43154:148100:1	17
21704	164776	371952000	15	164776:164777:1 164777:164751:1 164777:179093:1 145885:164818:1 165130:43538:1 164777:165130:1 145885:145884:1 164777:150680:1 164776:164700:1 165130:158712:1 164777:164747:1 164776:158702:1 164777:145885:1 164776:7086:1	5
21709	43545	503452800	12	43545:207016:1 43545:147778:1 43545:43427:1 43545:182344:1 43762:43340:1 43545:161762:1 43427:43345:1 182344:43364:1 43545:43762:1 43545:43540:1 43545:158849:1	19
21710	206988	588211200	23	44938:189404:1 45101:207086:1 206988:44938:1 207065:43236:1 44919:44915:1 206988:44919:1 192901:181826:1 43363:207065:1 206988:197981:1 206988:163952:1 44938:43363:1 206988:45101:1 207065:213727:1 207086:213714:1 213714:213728:1 206988:43755:1 197981:192901:1 207065:213729:1 189404:44920:1 207065:91642:1 43236:45070:1 213714:44899:1	35
21711	188283	-6307200	12	188283:113117:1 188283:18096:1 188283:56826:1 40764:56827:1 188283:70796:1 188283:56833:1 3833:40764:1 188283:132695:1 188283:21916:1 188283:156688:1 56826:3833:1	5
21712	147016	340243200	20	147016:213743:1 147016:212915:1 147016:128179:1 174690:190161:1 147016:212919:1 147016:50129:1 174690:205917:1 50129:174690:1 213742:176414:1 205914:52766:1 147016:176424:1 147016:176417:1 147016:213744:1 212919:135541:1 205914:50094:1 147016:205914:1 135541:52745:1 147016:213742:1 176414:91930:1	3
21713	64490	347155200	49	64885:115129:1 103591:213750:1 72298:58862:1 72298:213820:1 64885:125711:1 122977:151739:1 72298:82756:1 64490:173703:1 82756:213751:1 151741:122977:1 64490:64656:1 64490:213821:1 103591:64623:1 72298:103591:1 180548:106155:1 64490:64885:1 125700:173705:1 64490:191249:1 125711:72341:1 64490:53887:1 64490:125663:1 64490:125664:1 64490:143980:1 64490:100257:1 64490:105713:1 64490:118861:1 64490:143…	204
21714	148739	331257600	20	124764:210105:1 148739:152439:1 152439:124764:1 148739:145379:1 213823:152445:1 148739:44080:1 152439:150722:1 148739:196017:1 148739:152441:1 152441:213823:1 148739:68023:1 148739:147683:1 147679:147680:1 148739:213822:1 68023:124756:1 148739:123466:1 148739:104180:1 147683:147679:1 213822:188138:1	25
21715	137202	134006400	48	137202:143604:1 71976:17675:1 137202:164024:1 164070:156447:1 137202:149010:1 148745:164070:1 71976:60547:1 71976:192826:1 184727:184672:1 137202:150381:1 102454:111630:1 137202:143553:1 143595:148858:1 148941:148859:1 71979:111642:1 184673:175558:1 187760:81858:1 143553:71976:1 137202:64736:1 137202:148740:1 175558:148745:1 143553:148780:1 175558:184721:1 71979:184727:1 184721:40260:1 148931:148…	2
21716	148740	228700800	25	106444:106434:1 148740:170914:1 148997:87476:1 148997:106427:1 148740:148997:1 100217:106432:1 106433:106422:1 106444:106424:1 106432:106423:1 148740:142726:1 100217:106444:1 148740:64472:1 148740:203566:1 100217:106441:1 100217:106429:1 148740:131831:1 148740:100217:1 100217:106433:1 100217:106426:1 148740:117607:1 106444:106431:1 100217:106439:1 148740:72082:1 170914:106446:1	8
21717	148743	360806400	14	111151:148907:1 148743:148878:1 111151:144002:1 117315:111151:1 148743:144015:1 148743:148755:1 148755:148804:1 148907:148889:1 148743:117315:1 148743:143446:1 117315:148805:1 148743:148854:1 111151:64740:1	0
21718	148744	359596800	15	148744:64786:1 64786:166909:1 148744:143915:1 106440:7216:1 148744:106440:1 148744:123409:1 148744:184705:1 184705:148760:1 148744:148873:1 111388:148926:1 148760:135494:1 148744:169500:1 148760:111388:1 148744:148896:1	5
21719	111600	174528000	52	72140:60622:1 71979:175948:1 111600:143627:1 164036:164081:1 111600:175551:1 175558:148914:1 163993:40264:1 187760:175559:1 111600:198180:1 175559:184726:1 111320:105338:1 187760:100706:1 184673:145704:1 184673:175558:1 60622:106453:1 111602:71979:1 71979:70281:1 72140:64762:1 111600:213834:1 175558:148745:1 111603:149008:1 111320:148928:1 71979:184727:1 111600:27696:1 72140:184711:1 111600:18471…	1
21720	148745	216864000	23	148745:40263:1 143591:109692:1 164070:156447:1 148745:53940:1 148745:164070:1 202264:184707:1 202264:116759:1 148745:202264:1 109692:64732:1 148745:64731:1 202264:148856:1 192043:192020:1 111630:40252:1 111630:130553:1 148745:164034:1 148745:184675:1 192043:170913:1 148745:159172:1 170913:143591:1 148745:111630:1 148745:192043:1 192020:175557:1	0
21721	148746	163036800	14	148746:192921:1 148746:138618:1 148746:148963:1 138618:148998:1 148998:100217:1 148746:151384:1 148746:141679:1 148746:111603:1 148746:40181:1 148746:148964:1 148746:111633:1 148746:149005:1 148746:71854:1	2
21723	111083	374716800	13	111157:205741:1 111083:103437:1 137743:143447:1 111170:111157:1 111083:137743:1 111083:111170:1 137743:103438:1 137743:103342:1 111157:120557:1 137743:103440:1 137743:103416:1 111083:147668:1	0
21724	99730	345686400	12	99730:111164:1 99730:159928:1 99730:117315:1 213852:213866:1 99730:158404:1 99730:72055:1 159928:94748:1 99730:199040:1 99730:111693:1 99730:183675:1 99730:213852:1	34
21725	143445	345686400	16	143445:143456:1 64645:71988:1 71987:103437:1 143445:199037:1 184664:111170:1 143508:143498:1 143445:183675:1 111170:71987:1 148875:148905:1 143445:148875:1 143445:184664:1 143498:143499:1 143445:143518:1 143445:64645:1 143445:143508:1	1
21726	143618	306374400	18	143618:143623:1 116376:143678:1 143618:143617:1 148969:118418:1 143618:143669:1 143626:20033:1 143618:148744:1 158080:148969:1 158080:106434:1 116376:184677:1 143626:116376:1 143678:132215:1 143618:143626:1 143678:143656:1 116376:143894:1 143618:158080:1 143618:213850:1	3
21728	35830	298512000	15	35836:98020:1 35830:35879:1 35830:106167:1 35830:113470:1 35895:125700:1 35830:125708:1 35889:35901:1 35895:123390:1 35836:64769:1 64769:143501:1 35830:35895:1 35895:35889:1 35895:100655:1 35830:35836:1	13
21729	148767	297907200	46	166903:143617:1 148767:166903:1 148767:137179:1 148767:81857:1 166903:184714:1 118409:106440:1 148767:213871:1 166911:199048:1 158423:184705:1 148767:145069:1 158423:135505:1 143626:143894:1 148767:148960:1 148767:105863:1 148767:168227:1 148767:147685:1 148767:201328:1 158423:166906:1 148767:167067:1 166903:143669:1 148767:166905:1 148767:143618:1 118409:143915:1 166903:143678:1 143618:148744:1 …	2
21730	125660	270691200	58	125660:118410:1 35881:35875:1 35890:35844:1 143523:143449:1 35901:35898:1 158172:35883:1 35832:35891:1 35828:35819:1 35900:35881:1 35900:9360:1 35818:35834:1 74217:158172:1 94743:35872:1 35889:35901:1 35830:35879:1 143523:74217:1 35837:35826:1 74217:35890:1 64793:35869:1 35818:35837:1 35871:35876:1 10087:71988:1 35818:35829:1 35818:35886:1 35900:35825:1 35879:35839:1 35900:94743:1 118410:143523:1…	25
21731	106433	326332800	18	111151:148907:1 111151:144002:1 106422:148743:1 117315:111151:1 117315:148882:1 148743:144015:1 148907:135315:1 106433:106422:1 148907:148889:1 106422:94747:1 148743:117315:1 117315:148805:1 106422:144013:1 148743:148854:1 106422:148980:1 106433:87520:1 106433:103322:1	1
21732	72035	291859200	16	64786:166909:1 72035:64786:1 72035:167056:1 72035:72034:1 72035:185940:1 166909:111388:1 72035:157134:1 123409:166662:1 72035:64657:1 111388:148926:1 72035:94751:1 72035:148759:1 94751:90785:1 72035:123409:1 72035:64404:1	16
21733	111395	258595200	16	111395:111388:1 106421:213892:1 111395:109262:1 106421:123405:1 111395:64654:1 111395:40184:1 188503:111394:1 145090:180507:1 111390:155520:1 155520:145090:1 111395:111390:1 111395:188503:1 111395:148996:1 111395:106421:1 111395:148801:1	41
21734	148773	287020800	17	148936:82407:1 148773:148995:1 148936:18499:1 148773:40184:1 40178:148936:1 148936:117315:1 148773:148781:1 117312:35602:1 148773:132025:1 148773:98133:1 117315:148805:1 148781:117314:1 148773:148962:1 148773:40178:1 132025:148806:1 148773:117312:1	3
21735	148774	254966400	57	145572:145571:1 64752:72040:1 111057:149854:1 148774:64618:1 167117:143771:1 111057:166953:1 199040:191153:1 143443:199037:1 145572:193836:1 72081:114921:1 148774:191169:1 111057:118415:1 120572:107005:1 145571:145703:1 143443:145572:1 167117:111057:1 143443:199040:1 166959:166956:1 111394:41480:1 139775:64752:1 41480:120572:1 148774:148768:1 205717:205745:1 166957:199038:1 143445:183675:1 10087:…	171
21736	148775	210816000	10	148814:132206:1 148814:40259:1 148814:141801:1 148775:148998:1 148998:111630:1 148998:148786:1 148998:148953:1 148998:148814:1 148786:40264:1	3
21737	148776	264038400	35	148776:40183:1 148899:148764:1 148776:71990:1 148900:72024:1 153359:72035:1 148809:145557:1 148776:78686:1 148776:156445:1 148900:72080:1 148776:148802:1 40179:111188:1 148776:153359:1 148900:148899:1 132025:148898:1 148776:64644:1 148776:147685:1 153359:71993:1 148776:148952:1 148900:109580:1 153359:148996:1 71990:156446:1 148776:35602:1 148776:148957:1 148776:148794:1 153359:148900:1 153359:148…	1
21738	143549	245289600	12	143549:118416:1 143549:126335:1 143549:213897:1 143549:143791:1 143549:106430:1 143549:148857:1 213897:64654:1 143549:72080:1 72080:148977:1 143549:213896:1 143549:148954:1	1
21739	40176	244080000	36	64641:148952:1 148899:148764:1 40176:213899:1 40176:40179:1 40176:64641:1 40176:148964:1 148773:117312:1 132025:117315:1 40176:148955:1 137194:145556:1 40176:148773:1 40176:27692:1 148773:148962:1 40176:83513:1 40178:27694:1 137194:40181:1 27692:40178:1 64641:148904:1 148964:148899:1 40176:137180:1 40176:148963:1 40176:148857:1 148964:40255:1 148773:40184:1 148773:148995:1 40176:148911:1 148899:7…	4
21740	40177	244080000	35	64641:148952:1 148899:148764:1 40177:137194:1 40177:148955:1 148773:117312:1 132025:117315:1 27693:27692:1 40177:148911:1 137194:145556:1 40177:40176:1 40177:64641:1 40177:137180:1 148773:148962:1 40178:27694:1 137194:40181:1 40177:148964:1 27692:40178:1 64641:148904:1 148964:148899:1 40177:148857:1 40177:27693:1 148964:40255:1 148773:148995:1 40177:203389:1 40177:148773:1 148899:72024:1 148764:1…	3
21741	111386	248918400	16	111395:109262:1 213897:148801:1 111395:111394:1 111386:64734:1 111386:213897:1 64734:166959:1 111386:143291:1 213897:64654:1 111395:40184:1 111386:148911:1 111386:64508:1 111386:111395:1 111390:145090:1 111395:148996:1 111395:111390:1	40
21742	143553	158198400	101	102027:127079:1 64669:72142:1 71976:60863:1 69970:186258:1 60616:95558:1 157139:184715:1 213912:191255:1 213914:213913:1 69970:164043:1 186293:186292:1 17668:72165:1 71976:143627:1 71976:198176:1 72140:111642:1 71976:64669:1 143553:109268:1 64669:112714:1 71976:72008:1 143553:173417:1 175552:111097:1 118786:72098:1 71976:102027:1 112372:111200:1 175552:72038:1 118786:213915:1 71976:60563:1 72165:…	9
21743	148780	158198400	60	184718:100706:1 184673:137207:1 148780:184718:1 102454:111630:1 143551:185794:1 164026:164025:1 143595:148858:1 40260:143591:1 148780:60625:1 148998:175611:1 17668:72142:1 17668:157139:1 184673:175558:1 148780:143612:1 148780:192826:1 157139:184715:1 102454:40255:1 148780:60863:1 72140:173419:1 40258:110390:1 184673:184722:1 111642:148941:1 175558:148745:1 17675:17668:1 148780:143660:1 148780:134…	0
21744	40178	352944000	12	148936:82407:1 111151:148907:1 117315:111151:1 40178:148936:1 203384:27831:1 117316:148752:1 148752:203384:1 148936:117315:1 40178:117316:1 40178:27694:1 148752:213833:1	8
21745	148781	352944000	12	148936:82407:1 111151:148907:1 148936:18499:1 117316:117314:1 117315:111151:1 148781:117316:1 117315:148805:1 148781:148821:1 148781:14594:1 148936:117315:1 148781:148936:1	4
21746	134729	197510400	67	184673:148998:1 125660:118410:1 134729:87435:1 134729:116584:1 134729:125660:1 143593:145072:1 148931:110390:1 40252:40262:1 134734:148902:1 134729:42746:1 102454:111630:1 148776:78686:1 40260:143591:1 60478:143593:1 111630:64642:1 134729:64617:1 148776:156445:1 40257:148900:1 40252:134734:1 148998:132206:1 134729:40260:1 35832:17762:1 148776:153359:1 64617:149001:1 118410:35879:1 40264:40257:1 1…	11
21747	148785	141264000	22	148785:71854:1 148785:149015:1 149015:149019:1 138618:148998:1 148785:148963:1 148785:148993:1 148785:137132:1 148785:150378:1 148998:100217:1 148785:149010:1 17675:111603:1 148785:184668:1 148785:138618:1 148785:110187:1 148785:164035:1 148785:192921:1 148785:111633:1 148785:17675:1 148785:177258:1 148785:41517:1 148785:148975:1	2
21748	72036	192672000	33	114862:167054:1 114862:111237:1 72036:110296:1 72036:64671:1 111386:213897:1 72036:108029:1 108029:108034:1 72036:35898:1 108029:111386:1 145577:117607:1 72036:145577:1 72035:64404:1 111386:64734:1 64671:114862:1 64734:10087:1 114861:114876:1 111386:109262:1 167054:118414:1 72036:173673:1 167054:109266:1 72036:148978:1 145577:106421:1 72036:145704:1 145704:167053:1 72036:123417:1 117607:72035:1 2…	43
21749	148786	228355200	52	148786:33885:1 149001:78686:1 40264:64508:1 200230:106422:1 149001:123440:1 40253:153359:1 148786:148893:1 40264:40185:1 149000:148958:1 40253:203389:1 148786:148963:1 40257:148900:1 40263:149007:1 159172:195866:1 137194:145556:1 145556:148918:1 149003:148919:1 148786:40256:1 148786:143593:1 40264:71990:1 40264:40257:1 159172:149001:1 149001:148964:1 148786:159172:1 40263:40264:1 149003:148911:1 …	5
21750	148788	145497600	35	148788:149015:1 149015:149019:1 213925:132207:1 107007:40262:1 213924:40257:1 148776:156445:1 40257:148900:1 148788:107007:1 148788:149012:1 148788:148746:1 148776:153359:1 148788:40175:1 149015:148775:1 148788:135487:1 166509:148776:1 148788:149010:1 148788:109138:1 148746:148964:1 148788:213924:1 148746:192921:1 148788:148972:1 148788:72140:1 148746:151384:1 148900:148950:1 148788:163995:1 1487…	3
21751	148790	155174400	241	60511:60512:1 205746:154151:1 184718:100706:1 184667:186186:1 72141:191252:1 102027:127079:1 148790:205746:1 64669:72142:1 148790:41419:1 148780:184718:1 60521:184655:1 130067:150367:1 127073:127060:1 148790:149004:1 204876:159410:1 213935:213944:1 148790:164040:1 17647:72123:1 60616:95558:1 157139:184715:1 148790:150378:1 213941:144607:1 205746:213942:1 111339:72008:1 213956:198176:1 154151:1867…	38
21752	148791	153360000	10	148791:148818:1 148791:213959:1 148791:213960:1 173672:53590:1 148791:72012:1 213959:213958:1 213959:173672:1 148791:103622:1 148791:98004:1	8
21753	148792	134611200	61	159255:166746:1 148788:149015:1 149015:149019:1 71976:71854:1 148776:71990:1 148792:102428:1 138618:148998:1 148792:164041:1 148792:109157:1 148746:141679:1 148792:75665:1 109261:109268:1 148792:148742:1 148792:149004:1 148788:149012:1 175555:148746:1 148788:40175:1 148792:213961:1 148792:50955:1 148788:135487:1 148788:149010:1 125163:120774:1 148792:150380:1 148998:148931:1 148788:109138:1 14874…	11
21754	100660	81993600	51	64743:72027:1 100683:100668:1 100683:213962:1 72031:72078:1 64744:72083:1 72038:190282:1 100683:59732:1 100660:110159:1 72027:155556:1 110159:148866:1 72027:72032:1 72022:148816:1 139806:145629:1 72031:72042:1 64743:72023:1 123379:72031:1 143820:123301:1 72031:72076:1 143820:50553:1 148816:143820:1 50594:64763:1 145282:145147:1 100660:111640:1 50594:64743:1 50594:64744:1 72031:64668:1 83532:11114…	38
21755	148805	404956800	16	195983:213969:1 213968:157557:1 213893:195879:1 195878:195983:1 195926:213970:1 213878:200226:1 213968:213878:1 148805:195926:1 148805:213893:1 195878:157552:1 195878:213968:1 148805:148872:1 195879:195878:1 148805:64576:1 213968:213967:1	7
21756	148806	404956800	11	148806:144002:1 143493:143491:1 148806:64596:1 148907:148889:1 148806:148907:1 64596:64616:1 148907:143493:1 148806:111151:1 148806:64740:1 148806:7216:1	1
21757	143456	366681600	11	143456:140456:1 213972:123452:1 213972:213971:1 143456:145571:1 123466:213982:1 123452:123464:1 123452:123466:1 143456:154693:1 143456:105650:1 145571:213972:1	22
21758	148814	220924800	11	148814:132206:1 109724:153359:1 148814:159363:1 148814:40259:1 148814:141801:1 148814:40257:1 159363:132025:1 40262:109724:1 148814:40262:1 148814:156445:1	4
21759	148816	111542400	12	50594:64743:1 64743:72027:1 148816:50613:1 143820:143572:1 143820:50594:1 64743:72038:1 72027:72032:1 143820:139423:1 139423:50553:1 143820:123301:1 148816:143820:1	0
21760	148823	554342400	20	159889:199912:1 148823:127548:1 112750:120576:1 159795:87405:1 112750:159849:1 112750:171653:1 148823:111607:1 111607:159836:1 159795:159794:1 148823:112750:1 148823:64556:1 148823:120559:1 159796:87414:1 120576:214001:1 148823:159796:1 148823:159795:1 159794:200210:1 159794:112749:1 159849:159889:1	33
21761	159795	578534400	15	159889:199912:1 159795:159849:1 199912:159898:1 159795:87405:1 159849:184694:1 159795:159794:1 214001:159831:1 159795:171653:1 159795:159836:1 120576:214001:1 159794:199082:1 159795:120576:1 159794:112749:1 159849:159889:1	7
21762	56012	550108800	10	56000:19510:1 197761:71239:1 56000:197761:1 197761:66376:1 56012:165686:1 56012:197811:1 56012:56000:1 56012:197809:1 56012:214011:1	16
21763	148829	522288000	12	128736:214002:1 148829:168178:1 148829:148725:1 148829:157497:1 128736:123640:1 148829:128736:1 143268:168149:1 148829:214014:1 128736:214003:1 148829:176277:1 128736:143268:1	10
21764	148830	473904000	12	148830:143486:1 148830:187338:1 148830:176277:1 148830:56012:1 148830:71099:1 148830:144016:1 187341:103326:1 143486:128736:1 128736:125168:1 128736:168152:1 187338:187341:1	2
21765	111627	620611200	18	145592:145608:1 145608:145599:1 111627:100648:1 111627:127534:1 111627:159839:1 111627:64558:1 111627:175605:1 111627:175592:1 111627:175573:1 111627:175574:1 111627:145612:1 64560:64552:1 111627:145592:1 145592:145587:1 145587:118474:1 111627:64560:1 145587:145597:1	17
21766	125168	586396800	26	125168:214066:1 214051:157452:1 125168:214067:1 125168:184694:1 125168:52092:1 159843:64491:1 125168:214051:1 214067:167072:1 184694:184689:1 125168:52026:1 125168:168144:1 125168:127548:1 125168:199100:1 159843:159837:1 214066:214063:1 125168:214050:1 125168:159843:1 125168:112753:1 125168:52089:1 125168:195953:1 195953:71239:1 125168:214064:1 204437:171661:1 125168:204437:1 125168:214065:1	52
21767	111021	584928000	10	111021:130293:1 111622:214071:1 130293:214070:1 111608:111622:1 111608:111477:1 118825:111615:1 111021:111608:1 214071:118825:1 111608:123033:1	4
21768	159868	616464000	18	56113:56065:1 48740:56097:1 56113:56102:1 56076:48740:1 56076:56113:1 159868:160113:1 56104:56096:1 56113:56104:1 159868:160084:1 56113:56070:1 56065:160111:1 159868:56069:1 56065:56092:1 159868:56076:1 56113:200220:1 160113:213858:1 56065:56098:1	3
21769	128736	557452800	130	128736:214110:1 214099:112811:1 168170:192414:1 128736:111627:1 128736:164044:1 214111:66376:1 128736:52056:1 214084:214102:1 168152:214083:1 159840:64491:1 214098:214080:1 195953:214109:1 192414:159840:1 168175:157477:1 128736:214084:1 128736:123640:1 128736:123358:1 168175:214002:1 128736:64847:1 125168:214050:1 128736:170266:1 114850:214116:1 214100:157495:1 168152:199904:1 159840:143477:1 213…	46
21770	157532	602294400	11	175573:197917:1 157532:157463:1 157463:157471:1 175573:205721:1 175573:64232:1 125126:118473:1 125126:214145:1 64232:125126:1 157532:175573:1 157471:127535:1	36
21771	25542	600825600	19	214158:131413:1 25542:111620:1 111620:199091:1 214158:111626:1 111620:111619:1 25542:111024:1 111626:214156:1 199091:10105:1 10105:56128:1 25542:147671:1 56128:56081:1 25542:111623:1 214158:214157:1 214158:111621:1 25542:214158:1 214158:159836:1 214158:145684:1 25542:145067:1	14
21772	25543	536457600	14	214164:118402:1 214164:148831:1 25543:214164:1 25543:157545:1 214103:143480:1 148831:148834:1 25543:159841:1 148831:214115:1 25543:214110:1 157545:157552:1 214164:214103:1 148831:64844:1 214164:213904:1	6
21774	144001	502243200	18	144001:143996:1 144001:131438:1 131438:112744:1 144001:143997:1 143996:195877:1 144001:214194:1 144001:184680:1 144001:137191:1 143996:118398:1 144001:135497:1 144001:143995:1 143996:137193:1 143997:143993:1 131438:143999:1 143997:143994:1 131438:157985:1 157985:213904:1	7
21776	100664	86745600	36	111145:100704:1 114898:72029:1 100664:132036:1 184673:102454:1 187760:175559:1 111320:184711:1 194346:118419:1 187760:100706:1 111145:194346:1 111600:70281:1 111600:134729:1 111320:148928:1 100664:111600:1 111602:111237:1 111145:114898:1 111600:187760:1 114898:50553:1 194346:74992:1 111600:111320:1 184673:148745:1 111320:111294:1 111600:111602:1 111320:60574:1 60574:143681:1 100664:64743:1 100664…	10
21777	111630	223603200	13	111237:143595:1 111630:111237:1 143595:167055:1 111630:40256:1 111630:40252:1 111630:148812:1 111630:40183:1 130553:148900:1 143595:130553:1 111630:64642:1 111630:186258:1 111630:143551:1	0
21778	123379	103680000	24	123379:137202:1 64743:72027:1 111209:50594:1 72031:50613:1 123379:107992:1 72027:72032:1 72031:72042:1 123379:72031:1 50594:64743:1 64754:72028:1 123379:111209:1 72140:40264:1 72042:137210:1 111209:60514:1 64743:72038:1 137202:50553:1 107992:123301:1 123379:72029:1 123379:145628:1 50553:64755:1 72029:72140:1 60514:64668:1 50594:64754:1	17
21779	148862	102470400	11	159300:148817:1 148862:148863:1 125903:72140:1 159300:150381:1 148862:150379:1 148862:125903:1 148862:148782:1 148862:132207:1 148862:159300:1 148863:50553:1	1
21780	100680	82684800	12	100680:100668:1 100684:100679:1 100680:110168:1 100680:145282:1 100684:148866:1 50613:143820:1 50613:64744:1 100680:108058:1 110168:50613:1 100680:100684:1 100668:100676:1	0
21781	100681	82684800	32	100681:59731:1 100681:137202:1 100681:105382:1 87487:110168:1 100667:60622:1 64758:111320:1 100681:114228:1 111145:72029:1 87487:59734:1 100681:64760:1 60622:106453:1 100681:87487:1 83532:111145:1 100666:100672:1 100666:177256:1 100672:20030:1 50553:64758:1 87487:83532:1 100667:87509:1 148861:125163:1 100681:148865:1 100681:100666:1 137202:50553:1 100666:143603:1 100681:145282:1 100681:148863:1 8…	0
21782	100683	90633600	40	100683:100668:1 64743:72027:1 100683:213962:1 72038:190282:1 72031:50613:1 100683:59732:1 188475:72021:1 123379:107992:1 72027:72032:1 100683:123384:1 123379:72031:1 143820:50553:1 100683:137198:1 50594:64763:1 50594:64743:1 50594:64744:1 123384:64799:1 100683:123379:1 64799:64668:1 123379:111209:1 50613:143820:1 100683:188475:1 72057:100697:1 143820:50594:1 72027:123414:1 64743:72038:1 100683:83…	17
21783	148869	469324800	16	209948:172756:1 148869:214240:1 35865:125682:1 148869:159656:1 210416:175561:1 210416:214238:1 148869:111113:1 214243:111013:1 214243:123319:1 209948:214275:1 209948:214243:1 214243:35865:1 148869:210416:1 148869:145186:1 111113:209948:1	153
21784	100688	89424000	19	164032:148792:1 148792:159255:1 164032:137202:1 148862:148863:1 148862:150379:1 137202:111320:1 164032:181302:1 164032:148787:1 159255:141679:1 137202:50553:1 137202:53940:1 100688:105382:1 148792:148785:1 148862:159300:1 148792:148782:1 164032:148862:1 148785:137132:1 100688:164032:1	4
21785	109194	72144000	18	139790:50613:1 139790:144596:1 144598:167957:1 167956:139790:1 109192:109195:1 167959:50553:1 109194:167956:1 167959:50594:1 139790:187765:1 109194:167046:1 109194:111271:1 109194:109192:1 109194:167959:1 109194:144598:1 167956:111153:1 167956:145147:1 109194:72022:1	0
21787	143496	404956800	14	213968:157557:1 193834:195926:1 143486:157552:1 143496:143513:1 213878:200226:1 213968:213878:1 143496:143504:1 195926:213968:1 143496:193834:1 193834:195924:1 143496:103592:1 195926:143486:1 213968:213967:1	9
21788	111151	404956800	21	111151:148907:1 148907:148885:1 111151:144002:1 195926:142749:1 153052:135500:1 193834:195926:1 170271:214284:1 148907:135315:1 148907:170271:1 148907:148889:1 111151:148883:1 111151:7216:1 148907:143493:1 111151:153052:1 135315:64740:1 170271:195924:1 111151:159752:1 111151:193834:1 111151:143513:1 111151:64616:1	1
21789	148876	134006400	13	148876:158382:1 148964:148900:1 148876:33885:1 148900:148899:1 151384:40262:1 148876:40182:1 148964:52852:1 151384:126076:1 148964:40183:1 148876:151384:1 126076:148964:1 148964:148904:1	5
21790	148900	278726400	17	148900:72080:1 148950:153360:1 148950:127017:1 148950:117317:1 148900:148899:1 148900:72024:1 132025:148898:1 148809:145557:1 148900:148950:1 148900:148809:1 148900:156446:1 109580:132025:1 137201:64604:1 148900:137201:1 148900:109580:1 132025:148905:1	2
21791	117315	391737600	29	111151:148907:1 193834:213893:1 143493:143491:1 153052:135500:1 135314:143493:1 213893:111391:1 111151:148883:1 148805:148872:1 153052:148882:1 111151:153052:1 117315:174449:1 213893:143486:1 111151:144002:1 193834:195926:1 148907:135315:1 148907:148889:1 117315:148752:1 117315:117780:1 117315:148805:1 135315:64740:1 143486:170220:1 148752:117319:1 117315:135314:1 117315:111151:1 143496:143513:1 …	19
21792	148903	435024000	11	148869:214240:1 210416:175561:1 148869:111113:1 148903:123745:1 148903:148869:1 209948:214275:1 209948:214243:1 148869:145186:1 148869:210416:1 111113:209948:1	99
21793	64618	273456000	15	64618:64496:1 64624:64499:1 64618:64653:1 64647:64624:1 64618:64648:1 64618:64504:1 64618:64646:1 64504:64647:1 64624:64613:1 64618:148952:1 64618:109208:1 64618:111188:1 64618:110174:1 64618:148807:1	22
21796	148928	233971200	10	148928:40263:1 158023:33886:1 148928:40252:1 148928:158023:1 148928:148802:1 148928:64750:1 148928:195866:1 148928:137195:1 64750:156447:1	1
21797	106422	333936000	15	111151:148907:1 111151:144002:1 106422:148743:1 117315:111151:1 148743:148755:1 117315:148882:1 148743:144015:1 148907:148889:1 106422:94747:1 148743:117315:1 117315:148805:1 106422:144013:1 148743:148854:1 106422:148980:1	4
21799	148931	228700800	70	143598:114876:1 110393:59653:1 148928:40263:1 40263:148919:1 148943:148765:1 148931:145701:1 148931:35883:1 148931:110390:1 148931:148943:1 193876:72005:1 114876:192433:1 148931:148911:1 148774:64618:1 148984:35874:1 148931:148774:1 111237:114919:1 100062:118414:1 40179:111188:1 148931:105605:1 72005:214340:1 148931:148978:1 64750:64731:1 167062:56042:1 195866:148960:1 148928:148802:1 148812:1183…	103
21800	148936	368150400	12	148936:82407:1 148936:18499:1 27831:117780:1 203384:27831:1 82407:148752:1 148805:213893:1 117315:148805:1 117780:196252:1 148752:203384:1 148936:117315:1 148752:213833:1	1
21801	72313	195696000	14	72319:118878:1 72167:60845:1 72313:100773:1 100773:72334:1 214343:147661:1 72313:17585:1 72313:72167:1 72167:214343:1 60845:60523:1 72313:17584:1 72313:147662:1 17585:72319:1 214343:60519:1	6
21802	148943	294364800	11	137201:111701:1 148943:213928:1 148943:123649:1 148943:148765:1 148943:214344:1 137201:148930:1 148943:103441:1 148930:148905:1 148943:137201:1 137201:64604:1	3
21803	72080	294364800	12	72080:192418:1 192418:111163:1 72080:35869:1 72080:159863:1 148977:186290:1 72080:148977:1 148977:72087:1 148977:148795:1 111190:167056:1 72080:111190:1 72080:143446:1	4
21804	148949	241920000	10	148949:114876:1 148949:114918:1 192433:118409:1 148949:118418:1 148949:148912:1 143916:192433:1 118416:143916:1 148949:118416:1 148949:148813:1	16
21805	143595	239241600	13	40185:130553:1 143595:167055:1 158024:40185:1 143595:158023:1 143595:166905:1 143595:214345:1 143595:110393:1 143595:148858:1 143595:64732:1 110393:158024:1 143595:148856:1 143595:148859:1	0
21806	148964	257558400	27	148899:148764:1 148900:117317:1 148900:72024:1 148809:145557:1 148964:148959:1 148965:132025:1 148964:148904:1 40183:137201:1 132025:117315:1 148964:8882:1 148964:111315:1 148899:141805:1 148964:148900:1 40255:148794:1 148900:148899:1 132025:148898:1 143792:148965:1 148964:148970:1 148964:52852:1 148964:40255:1 40255:148962:1 148764:148809:1 148964:64503:1 148964:40183:1 148964:214350:1 148959:14…	9
21807	64641	265507200	17	64641:139422:1 64641:148893:1 64641:148904:1 64641:117317:1 71981:64634:1 64641:148952:1 148973:149020:1 64641:64503:1 139422:71981:1 64641:114919:1 64641:137134:1 117317:148973:1 117317:117318:1 64641:148794:1 139422:132025:1 139422:111315:1	2
21808	143533	341884800	14	143530:148799:1 143533:143499:1 143533:143530:1 143533:145061:1 143533:64593:1 143533:103438:1 143533:64657:1 143533:122990:1 143533:143534:1 143533:143783:1 143533:214355:1 143533:143515:1 143783:148730:1	8
21809	64661	344476800	16	64661:125155:1 125155:111701:1 111701:103341:1 159929:159908:1 64661:206470:1 64661:103340:1 64661:123393:1 159908:128265:1 125155:153050:1 111701:206480:1 64661:111693:1 103344:159929:1 159929:159928:1 64661:90375:1 64661:103344:1	12
21811	109208	331257600	17	64613:143440:1 109208:136921:1 143440:145627:1 109208:123393:1 109208:110193:1 109208:40184:1 136921:103438:1 109208:64613:1 64613:64590:1 143885:64814:1 143885:195918:1 136921:111047:1 195918:195928:1 109208:143885:1 143885:150849:1 136921:186291:1	61
21812	64666	212976000	12	64666:64789:1 64617:64492:1 64492:64649:1 64649:143533:1 64492:64644:1 143533:64657:1 64666:64655:1 143533:143534:1 143522:64500:1 64666:64617:1 64666:143522:1	1
21813	149000	252460800	35	204401:148952:1 153359:148764:1 148809:145557:1 143524:145061:1 149000:64655:1 40253:153359:1 148805:148872:1 149000:148958:1 149000:204401:1 132025:117315:1 149000:64503:1 149000:94926:1 148958:64644:1 149000:106433:1 148764:143524:1 106433:106422:1 106422:144015:1 132025:144013:1 149000:148927:1 148958:148878:1 64655:143530:1 132025:148854:1 149000:173673:1 204401:148900:1 143524:137201:1 11731…	14
21814	149001	252460800	27	149001:149003:1 204401:148952:1 149001:78686:1 200230:106422:1 149001:123440:1 40253:153359:1 132025:148806:1 149001:64644:1 149001:125153:1 149001:148964:1 143533:143530:1 143533:145061:1 149001:149000:1 143524:137201:1 149001:94926:1 149001:64655:1 64655:143533:1 143524:132025:1 149001:173673:1 149003:40253:1 149001:204401:1 149001:137194:1 148964:64503:1 149001:143524:1 106422:148980:1 40253:2…	6
21815	149003	262828800	20	64641:148904:1 153359:148995:1 149003:148911:1 149003:143448:1 149003:148857:1 149003:114912:1 149003:118385:1 149003:148918:1 149003:64641:1 149003:148919:1 40253:200230:1 153359:145557:1 40253:203389:1 148919:148927:1 118385:118415:1 149003:148980:1 40253:153359:1 148918:40179:1 149003:40253:1	7
21817	149013	205027200	22	149013:111237:1 149013:35879:1 149013:118418:1 72080:148977:1 149013:143774:1 111237:158023:1 149013:72080:1 149013:158392:1 111237:110393:1 158023:40185:1 166659:167067:1 111237:149007:1 149013:35895:1 149013:143894:1 149013:60544:1 149013:106434:1 40185:148857:1 110393:166659:1 149013:70595:1 149013:118412:1 111237:118387:1	5
21818	149014	160444800	14	158022:184676:1 158020:148945:1 40258:148947:1 158024:158025:1 158022:158023:1 158024:40264:1 149014:158022:1 149014:110393:1 158024:158021:1 149014:40258:1 149014:33884:1 158022:158020:1 110393:158024:1	2
21819	149015	157766400	11	149015:149019:1 149015:109579:1 149015:148782:1 148998:101261:1 164026:164025:1 164025:148998:1 101261:148814:1 149015:122166:1 164026:148775:1 149015:164026:1	0
21820	111339	165542400	39	148767:166903:1 111339:143660:1 111339:159154:1 111320:145704:1 143618:148969:1 70281:70287:1 72038:145701:1 184710:143668:1 143622:175948:1 111320:105338:1 184709:135670:1 111339:184723:1 143657:143666:1 111339:111600:1 105338:148954:1 111339:148767:1 105338:195866:1 111339:143680:1 111339:143622:1 198179:72008:1 111339:184710:1 111320:143665:1 148767:143618:1 111339:166592:1 166903:214379:1 111…	13
21822	153416	132192000	14	153416:122234:1 153416:103887:1 106414:135682:1 135685:106413:1 153416:135685:1 135715:135727:1 153416:135715:1 153416:123818:1 153416:106414:1 153416:135687:1 153416:65688:1 153416:80247:1 135715:103975:1	2
21823	149803	557971200	11	169728:214389:1 149803:169728:1 182437:182432:1 149808:169729:1 90681:149808:1 182437:182433:1 149803:103909:1 90681:182437:1 169728:90681:1 149808:149723:1	7
21824	161499	189302400	22	161499:117849:1 161499:141539:1 161499:143200:1 141539:80650:1 80658:62168:1 80658:146516:1 161499:112146:1 141539:85409:1 161499:68858:1 161499:80658:1 161499:80645:1 161499:143093:1 161499:143196:1 65859:130830:1 161499:143124:1 161499:160426:1 161499:194833:1 160426:65859:1 80658:65863:1 80658:208551:1 161499:137149:1	4
21825	155391	282182400	11	155391:104969:1 104969:104972:1 147629:110464:1 155391:67098:1 142613:134521:1 155391:142613:1 155391:147629:1 134521:142586:1 134521:201879:1 134521:149694:1	18
21828	182027	-21686400	23	150847:131637:1 138589:120661:1 182027:182026:1 126824:189186:1 182027:136827:1 182027:181616:1 150847:182040:1 126824:146436:1 182027:182023:1 150847:152762:1 182026:128078:1 99374:99353:1 146436:150847:1 159199:99304:1 126824:167696:1 159199:126824:1 189186:138589:1 182023:99374:1 182027:159663:1 182027:152865:1 189186:168732:1 182026:159199:1	0
21829	167696	90633600	11	167696:144040:1 167696:184596:1 184596:126823:1 167696:195329:1 167696:143842:1 167696:146459:1 167696:166091:1 143842:143834:1 167696:120709:1 167696:181637:1	1
21830	195332	-11145600	19	195332:182044:1 77830:167695:1 144040:184596:1 182053:168782:1 195336:77830:1 167688:146891:1 195332:168779:1 131319:144040:1 77830:167688:1 195332:19914:1 195332:182053:1 144040:167696:1 195332:152762:1 152762:120656:1 168782:184597:1 182053:195336:1 167695:131319:1 131319:199334:1	3
21831	111234	37843200	13	109213:111249:1 111234:111253:1 111234:109213:1 111234:111205:1 111234:111280:1 111234:111282:1 111234:145182:1 111234:175933:1 111234:81932:1 111234:175931:1 145182:104863:1 111234:111211:1	0
21833	145185	486432000	15	145185:111042:1 111011:174461:1 145185:208894:1 208894:186744:1 145185:186740:1 111042:145488:1 145185:122802:1 145185:154520:1 145154:148824:1 145185:122803:1 111042:145154:1 145154:145152:1 145154:122797:1 145154:111011:1	2
21835	88102	508809600	10	88102:183836:1 88102:101287:1 88102:183747:1 101287:101285:1 101287:101286:1 88102:101288:1 88102:214408:1 101287:102084:1 101287:101260:1	39
21836	88103	458697600	15	88103:184350:1 214414:109169:1 184354:213427:1 88103:161605:1 88103:214414:1 213427:109175:1 88103:214415:1 88103:100630:1 88103:100512:1 184354:32626:1 88103:101291:1 88103:101289:1 88103:184354:1 184350:102084:1	5
21838	168385	313027200	12	34643:82405:1 136375:34643:1 180577:180578:1 168385:121076:1 168385:136375:1 168385:125214:1 125214:143308:1 168385:180560:1 82405:116182:1 168385:180577:1 125214:179755:1	8
21840	185834	157766400	10	192813:61784:1 185834:214420:1 185834:154623:1 185834:67571:1 154623:61261:1 154623:192813:1 192813:211801:1 185834:122555:1 185834:15847:1	11
21841	83157	495072000	12	83157:88913:1 184539:121195:1 121195:184536:1 83157:214428:1 83157:82454:1 184539:214427:1 184539:10499:1 83157:184539:1 184539:89332:1 83157:90246:1 89332:184492:1	27
21843	5720	109814400	18	5720:10576:1 5720:10614:1 21072:23245:1 5848:10756:1 23245:10653:1 5720:60241:1 10947:21072:1 5720:59206:1 10614:5716:1 5720:185128:1 5720:23147:1 5716:5848:1 5848:10651:1 10947:18907:1 10576:10947:1 60241:176744:1 10947:203040:1	4
21844	8799	218246400	11	8799:214437:1 8799:8803:1 195636:209715:1 8794:155441:1 214437:8794:1 214438:195636:1 8803:74749:1 8803:214438:1 209715:131873:1 195636:209724:1	4
21847	35439	504921600	12	35439:35614:1 35439:9147:1 9393:35431:1 35439:35437:1 9393:177584:1 9181:9393:1 35439:35438:1 35439:180655:1 35439:9181:1 9147:9158:1 9147:9160:1	3
21848	89953	163036800	16	89953:22773:1 22773:87630:1 88506:88495:1 22773:88503:1 22773:28350:1 89953:22769:1 28350:22767:1 89953:98280:1 89953:120254:1 25536:25538:1 89953:88417:1 88728:25536:1 22773:22753:1 87630:88728:1 87630:88506:1	6
21849	125581	496972800	10	125581:126152:1 49556:182729:1 126151:126139:1 126139:22830:1 125581:124444:1 126152:126151:1 125581:132563:1 125581:31579:1 125581:49556:1	25
21850	104739	603331200	10	104738:104736:1 83989:83988:1 101184:83989:1 104738:58952:1 104738:104680:1 104739:214467:1 104739:104737:1 104739:104738:1 104739:101184:1	10
21851	170079	337824000	17	170079:117223:1 164324:164771:1 143704:126183:1 164324:143704:1 170079:164324:1 165174:164737:1 165174:164822:1 170079:162500:1 164771:7086:1 162500:157613:1 164771:164708:1 164771:117125:1 170079:134502:1 164708:165129:1 164771:179097:1 165129:165174:1	3
21852	189266	124934400	13	189266:86638:1 189266:10238:1 89955:214471:1 189266:102874:1 214471:179962:1 214471:179774:1 189266:214473:1 86638:22729:1 189266:214472:1 179962:179981:1 214470:89955:1 189266:214470:1	6
21853	86623	25747200	11	86626:86615:1 86623:179183:1 179183:87042:1 86623:111990:1 86626:86624:1 86631:86626:1 86624:86616:1 87042:87043:1 86623:86622:1 86623:86631:1	6
21854	192279	410400000	10	179554:179555:1 192279:192281:1 192279:162516:1 179554:196402:1 192279:179554:1 192279:192282:1 192281:214486:1 162516:214485:1 192279:189270:1	4
21855	162212	147916800	12	162212:162209:1 162212:133502:1 162212:147403:1 91975:91970:1 114731:44089:1 162212:83291:1 162212:83288:1 162212:91975:1 91975:146202:1 83291:83311:1 162212:114731:1	4
21856	140792	384998400	26	214495:162234:1 214492:146804:1 214495:140861:1 146827:109320:1 214493:146827:1 140792:146808:1 140792:214494:1 121050:176077:1 214493:214491:1 162234:130475:1 214493:178224:1 146808:146199:1 121050:214492:1 214492:119700:1 140792:214495:1 140792:214490:1 214492:214498:1 140792:121050:1 146808:214488:1 140792:214489:1 146808:214487:1 214494:162239:1 214495:214493:1 162234:162424:1 140792:201516:1	14
21857	130164	166665600	10	130164:182258:1 130164:136561:1 130164:102828:1 130164:131920:1 169133:127184:1 127184:197634:1 130164:169133:1 169133:169125:1 130164:83310:1	15
21858	189954	599616000	26	189954:196634:1 196634:186714:1 196634:46549:1 196634:196679:1 86830:196547:1 196634:157808:1 196689:205616:1 189954:189970:1 46549:86830:1 196680:31825:1 189970:90245:1 196634:189419:1 189954:157955:1 186630:196680:1 196634:189855:1 189970:196633:1 86830:189717:1 196632:196689:1 196634:196632:1 196634:86824:1 196689:88010:1 196689:205605:1 196632:186630:1 31825:44524:1 196547:46537:1	26
21859	189970	620870400	90	189970:86481:1 177632:109339:1 189597:196678:1 189778:196540:1 189970:121179:1 189970:157808:1 189735:189730:1 189569:189784:1 196680:31825:1 181012:189717:1 189970:189783:1 196678:189764:1 188182:46537:1 189970:186639:1 189970:205594:1 189967:214515:1 196662:88010:1 189967:79844:1 86480:188182:1 189784:86823:1 189569:186706:1 189778:189419:1 189764:177632:1 189597:189778:1 177632:189600:1 189569…	46
21860	128213	160444800	22	128213:87845:1 128213:130113:1 124629:22753:1 128213:130276:1 128217:154171:1 130113:124762:1 128213:87831:1 87831:124629:1 128217:116879:1 130113:89896:1 124629:191776:1 130113:121159:1 128213:87830:1 128213:22760:1 87845:83172:1 128213:128217:1 128213:68200:1 130113:22747:1 128217:174232:1 121159:121160:1 87845:89025:1	15
21862	172025	51148800	17	104318:136754:1 176071:53572:1 172025:78419:1 17786:132651:1 136753:94834:1 17786:104328:1 104327:136760:1 172025:176071:1 104318:104324:1 104328:104318:1 104324:176890:1 104319:17786:1 136754:136753:1 176071:104319:1 104328:104321:1 53572:104327:1	10
21863	104320	71107200	33	102866:130113:1 102745:158050:1 121243:97939:1 97907:99992:1 97939:102745:1 158046:104214:1 97939:25645:1 104213:97925:1 121243:104213:1 104318:136755:1 25645:97907:1 104320:104319:1 104319:17786:1 104213:97924:1 183534:121243:1 158049:183534:1 102745:99997:1 97927:158049:1 104328:104318:1 25645:97936:1 121243:102866:1 172026:69314:1 97927:176891:1 121243:148412:1 172026:97927:1 104320:158046:1 1…	12
21865	78231	147225600	10	78214:78213:1 78225:39461:1 78231:78225:1 78213:124629:1 78225:87830:1 78231:78214:1 78214:78227:1 87830:33847:1 78214:78229:1	1
21866	159200	-11145600	51	214537:214529:1 214539:214538:1 159200:214527:1 159200:149857:1 159200:152802:1 167681:124277:1 176681:214540:1 186558:167681:1 159200:198696:1 205758:145228:1 177577:205758:1 176681:205757:1 159200:186558:1 177577:107234:1 205758:214536:1 167693:195335:1 205758:192598:1 177577:212907:1 159200:145195:1 192598:213160:1 186558:99305:1 192598:212992:1 214532:103535:1 214534:214531:1 212992:159152:1 …	5
21867	46691	224812800	11	46664:46685:1 46691:208254:1 24259:27007:1 46691:24259:1 137886:46664:1 46691:57643:1 4046:119746:1 46664:20178:1 46691:4046:1 46691:137886:1	8
21868	140079	364003200	10	140079:140078:1 140079:75526:1 140079:106361:1 75526:45408:1 140079:33493:1 140079:44290:1 140079:157213:1 140079:65189:1 140079:20994:1	3
21869	111526	114220800	16	187805:80980:1 80980:56955:1 187804:214545:1 56955:134211:1 111526:52310:1 56955:69788:1 56955:134210:1 69788:80916:1 111526:52312:1 56955:134209:1 111526:137242:1 187804:52333:1 187804:187805:1 111526:187804:1 187804:80758:1	2
21870	14156	239241600	15	14156:5441:1 5441:131926:1 5441:26943:1 20744:72780:1 5441:26985:1 26943:92099:1 187807:72768:1 14156:937:1 5441:191577:1 14156:27027:1 14156:187807:1 191577:14129:1 191577:84333:1 84333:20744:1	23
21872	155635	481766400	12	155635:117922:1 155635:23547:1 173278:214549:1 155635:214548:1 168562:43372:1 155635:155634:1 23547:173278:1 214547:103298:1 173278:214547:1 23547:214546:1 117922:168562:1	1
21873	103972	270777600	13	103972:33869:1 103972:76799:1 103972:98755:1 33869:102095:1 103972:174377:1 98755:103963:1 103972:67017:1 31433:31434:1 98755:31433:1 103972:166298:1 103972:112493:1 103972:133910:1	14
21874	107337	181353600	12	12256:76662:1 107337:107335:1 107335:154532:1 107337:142506:1 142779:113146:1 107337:101796:1 154532:130729:1 76664:142765:1 107337:12256:1 154532:142779:1 113146:76664:1	2
21876	159304	-5875200	12	81867:161515:1 159304:139818:1 20012:174324:1 159304:81867:1 159304:159234:1 161515:20012:1 159304:110902:1 159304:153306:1 20012:155561:1 159304:203080:1 159304:110892:1	0
21877	204780	25747200	10	204781:206082:1 204780:151422:1 204780:86635:1 206079:204781:1 204778:206079:1 204780:88473:1 204780:204778:1 204780:125504:1 204781:204782:1	4
21878	214556	-63763200	11	214556:7680:1 24274:4311:1 24274:24278:1 214556:174219:1 24272:15567:1 4308:4314:1 214556:24272:1 24272:4308:1 24272:24274:1 7680:24275:1	0
21879	24274	20304000	15	7687:7762:1 24274:4311:1 66196:174224:1 7631:7665:1 24274:7652:1 24274:24278:1 7652:7669:1 24274:66196:1 7670:7629:1 7669:7648:1 7670:7667:1 7631:7687:1 7687:7670:1 24274:7631:1	1
21880	143298	398304000	15	82405:116227:1 143298:82405:1 116163:143301:1 116281:78332:1 82405:116163:1 82405:116184:1 132472:116281:1 143298:132472:1 116223:116215:1 143298:182906:1 132472:116223:1 143298:182986:1 116281:120184:1 116223:116213:1	9
21881	136982	310003200	10	136982:94929:1 136982:94934:1 65922:102343:1 94934:94970:1 94970:65922:1 102343:94969:1 94934:94972:1 136982:135157:1 136982:214565:1	36
21882	83680	291254400	12	83680:214567:1 83680:120590:1 83680:136982:1 83680:214570:1 83680:83775:1 33512:83690:1 136982:94970:1 83680:112595:1 83680:83689:1 120590:214566:1 83680:33512:1	5
21883	158470	505353600	17	158469:170266:1 158470:157550:1 170212:136703:1 158470:214580:1 158470:214578:1 158469:170220:1 158470:158469:1 170220:170221:1 170221:170212:1 158470:214581:1 170212:170211:1 158470:125168:1 214580:214579:1 170221:170210:1 158469:170267:1 170210:64867:1	25
21885	161591	166060800	10	161591:147264:1 161591:124392:1 161591:195244:1 48930:100264:1 161591:145645:1 161591:48930:1 161591:109229:1 161591:51101:1 161591:74146:1	9
21886	109043	598492800	13	172489:214583:1 147336:202059:1 109043:172501:1 109043:103608:1 147336:172487:1 109043:74224:1 74224:147336:1 109043:71058:1 71058:175539:1 109043:172489:1 109043:214594:1 109043:214596:1	21
21888	18699	516499200	12	18696:18661:1 18692:18690:1 18699:75204:1 18699:214604:1 18696:18692:1 214604:51732:1 18696:18693:1 18699:121109:1 121109:18696:1 18699:18691:1 18699:100252:1	24
21889	140320	61603200	12	140320:97576:1 122893:122896:1 140320:87557:1 140320:161599:1 140320:178556:1 140320:122893:1 140320:178559:1 178559:178569:1 140320:214605:1 140320:178563:1 140320:159428:1	9
21891	100264	232502400	19	100264:123663:1 100264:124272:1 92259:18646:1 100264:81620:1 100264:100270:1 100264:123684:1 100264:92259:1 100264:51739:1 100264:214628:1 100264:100031:1 100264:74149:1 123663:110308:1 100264:53888:1 100264:51737:1 100264:60012:1 100264:214629:1 100264:146949:1 81620:123604:1	122
21893	109274	76204800	24	149667:149668:1 109274:53204:1 64279:61233:1 90734:109479:1 109274:95329:1 109274:110094:1 109274:67033:1 109274:142529:1 105093:64277:1 105093:96993:1 96993:149667:1 142484:105093:1 109274:107104:1 90734:90678:1 109274:142484:1 96993:133265:1 109274:64279:1 95329:95341:1 90734:109480:1 101410:90734:1 64279:90736:1 109274:101410:1 90734:90739:1	19
21895	56592	84153600	11	56592:57610:1 56592:93548:1 56592:93556:1 56592:214644:1 80842:93555:1 56592:81031:1 56592:80842:1 56592:93549:1 56592:11223:1 56592:93550:1	17
21896	56596	450835200	11	56622:80794:1 56596:56621:1 56596:214653:1 56622:214649:1 56596:214646:1 56622:214650:1 56621:56620:1 56596:214651:1 214646:56622:1 56621:56619:1	4
21898	56603	231292800	29	56603:25344:1 185024:156147:1 56603:192356:1 114727:44100:1 198856:214676:1 56603:198856:1 198856:198310:1 114727:185021:1 192359:80766:1 192359:171771:1 114727:174180:1 185018:214657:1 185017:185023:1 56603:173175:1 214663:190424:1 214657:214663:1 56603:114762:1 56603:206118:1 206118:214662:1 214663:214655:1 198856:185017:1 56603:185024:1 56603:114727:1 56603:214658:1 56603:214664:1 56603:185018…	43
21899	177863	325987200	18	78484:104540:1 109363:109335:1 109335:109351:1 177863:109360:1 214682:199996:1 78484:214681:1 78484:129165:1 104540:214680:1 177863:78484:1 104540:109363:1 177863:214683:1 214680:109347:1 214682:91315:1 177863:214682:1 177863:214678:1 109363:109349:1 109349:179070:1	15
21900	75629	47174400	13	75629:75626:1 75629:22721:1 33426:78497:1 75629:1202:1 75629:122595:1 75629:101673:1 33426:122594:1 75629:75628:1 75629:33426:1 75629:132785:1 75629:78227:1 75629:78467:1	2
21901	154981	495676800	21	162142:113594:1 66299:152409:1 154981:162142:1 162142:156002:1 154981:66299:1 152409:155851:1 155851:182245:1 189547:86237:1 154981:162847:1 154981:50169:1 154981:145952:1 154981:154974:1 155851:182246:1 154981:173123:1 66299:147382:1 154981:163229:1 162142:195006:1 145952:145951:1 154981:72965:1 152409:189547:1	15
21903	20733	301536000	26	88111:63462:1 24727:24729:1 158562:2000:1 20733:96555:1 20733:202507:1 158563:158562:1 202502:158567:1 131524:146565:1 20733:158564:1 158564:158563:1 158562:88111:1 20733:13763:1 2000:72411:1 96555:148481:1 20733:148602:1 158562:85494:1 88111:202502:1 158563:202508:1 158564:35251:1 13763:131524:1 72411:24727:1 96555:96553:1 20733:2002:1 146565:158566:1 96555:136408:1	5
21904	20735	100742400	13	42877:130586:1 21332:135990:1 20735:4666:1 130586:21332:1 130587:42877:1 20735:4674:1 21332:13031:1 20735:8775:1 20735:130587:1 20735:12896:1 20735:185936:1 135990:23374:1	2
21905	15711	368150400	14	5302:20749:1 15711:103098:1 88107:26207:1 15711:185933:1 88107:114494:1 26207:103185:1 103098:88107:1 15711:185240:1 26207:5312:1 103098:5302:1 103098:18188:1 15711:27268:1 5302:82350:1	15
21907	158287	574387200	10	158287:15833:1 158287:158286:1 158287:136930:1 158287:158254:1 15833:16508:1 158287:127809:1 136930:38200:1 158287:16545:1 158254:17081:1	16
21908	38293	498096000	17	45502:46574:1 45502:44202:1 32902:16508:1 38293:29515:1 45502:29507:1 38293:32902:1 45502:55773:1 45502:9951:1 32902:22316:1 32902:15363:1 45502:16506:1 38293:36947:1 38293:45502:1 38293:119981:1 9951:120038:1 32902:25475:1	40
21909	141837	417657600	13	141837:145807:1 118217:141853:1 145807:142038:1 192679:198848:1 141837:176835:1 198848:141851:1 141837:192679:1 70865:118217:1 98186:70865:1 141841:98186:1 98186:141848:1 141837:141841:1	17
21910	30778	495590400	27	30778:38771:1 30778:113334:1 113334:113386:1 51449:197474:1 113334:95913:1 166344:83971:1 44458:46919:1 95913:113391:1 95913:166344:1 38771:113390:1 73676:39124:1 39124:113385:1 95913:48295:1 30778:147431:1 113390:113388:1 113393:175650:1 95913:73676:1 95913:55798:1 38771:113392:1 95913:113393:1 45214:46437:1 95913:45214:1 30778:38766:1 73676:51449:1 175650:197475:1 175650:44458:1	45
21912	71387	465436800	11	71387:8308:1 71387:199633:1 29898:133151:1 199633:173931:1 71387:173928:1 71387:133043:1 29898:133150:1 71387:29898:1 71387:117273:1 199633:133045:1	3
21914	99616	399686400	18	18523:18555:1 99616:214748:1 99616:6970:1 4149:8524:1 99540:77905:1 4149:99530:1 99549:4149:1 99616:99549:1 99541:6983:1 4149:99531:1 18523:97090:1 99616:95742:1 4149:99540:1 4149:99535:1 99535:99541:1 99540:99621:1 99616:18523:1	33
21915	4890	391737600	10	4890:4578:1 4883:4882:1 4578:4883:1 4883:4880:1 4890:4879:1 4890:99879:1 151803:40133:1 4890:151803:1 4883:71334:1	1
21918	10765	197164800	10	10765:5738:1 8850:5856:1 10765:3916:1 10765:64005:1 8789:5874:1 5738:8850:1 10765:8789:1 8789:8852:1 5738:5831:1	3
21919	132904	207705600	26	210189:9286:1 132904:8843:1 191687:155224:1 132904:210189:1 9284:9306:1 8838:8846:1 9136:191687:1 9284:9307:1 59295:9108:1 132904:214754:1 132904:9284:1 9311:59295:1 9306:9312:1 9286:9305:1 210189:8785:1 9284:9311:1 210189:9292:1 9306:9313:1 132904:8838:1 59295:9107:1 9136:9137:1 9313:9136:1 9284:9309:1 132904:9084:1 9286:9110:1	31
21922	186413	204163200	14	4939:4938:1 101654:29467:1 186413:186414:1 186413:214762:1 29467:29465:1 29467:60119:1 186413:214763:1 214763:175614:1 186413:4936:1 60119:34165:1 214763:186416:1 186413:101654:1 4936:4939:1	25
21923	214769	-62553600	11	214769:142801:1 135070:36734:1 122175:145723:1 122175:36353:1 122175:135070:1 214769:149299:1 149299:122175:1 135070:163939:1 149299:149297:1 135070:142809:1	4
21925	161951	614822400	22	205622:162457:1 140564:205886:1 161951:214811:1 205622:214804:1 140564:43739:1 161951:140567:1 162984:214810:1 197676:45771:1 214812:162983:1 162980:205881:1 140564:205622:1 205886:214803:1 161951:162978:1 214812:140564:1 140564:163001:1 140564:162984:1 162981:197676:1 161951:124571:1 161951:162981:1 162981:162980:1 162980:214812:1	26
21926	190456	602294400	11	190456:116940:1 190456:92061:1 190456:65410:1 116997:122392:1 190456:116997:1 190456:194358:1 92056:170385:1 190456:92056:1 65410:162526:1 190456:188477:1	3
21927	42373	558662400	15	84739:84752:1 84739:204174:1 42373:185878:1 185878:185877:1 185877:185875:1 42373:84753:1 84739:140368:1 42373:84739:1 42373:185866:1 84739:136943:1 42373:33471:1 42373:209092:1 42373:203806:1 84739:129180:1	37
21928	73425	565315200	11	73425:90348:1 73425:199178:1 73425:193916:1 168309:129712:1 199178:73418:1 73266:129348:1 73425:168378:1 73425:73266:1 168309:168326:1 73425:168309:1	12
21929	129193	484963200	22	136944:143025:1 84739:129184:1 109316:129183:1 48279:83358:1 129193:83407:1 168333:136944:1 129193:124379:1 129193:168333:1 129193:180563:1 129193:84736:1 109316:42373:1 129193:162410:1 129193:132575:1 42373:84739:1 129193:83359:1 168333:109316:1 168333:168334:1 162410:162407:1 129183:84742:1 136944:129186:1 83359:48279:1	29
21930	71679	519868800	18	71679:121199:1 71679:163736:1 189274:137816:1 71679:189274:1 156656:66163:1 121199:163758:1 71679:66164:1 66163:66162:1 163758:144851:1 121199:83462:1 121199:137814:1 71679:163760:1 166694:66151:1 71679:166694:1 66164:156656:1 163757:66145:1 71679:163757:1	24
21933	21865	33004800	13	21865:6771:1 21892:21779:1 21865:21892:1 21865:21775:1 21868:21867:1 21932:21868:1 21775:21869:1 21892:21882:1 21865:87544:1 21892:21932:1 87544:85847:1 85847:100898:1	4
21935	198712	112838400	11	198712:58111:1 198712:147405:1 31627:102193:1 136707:128904:1 147405:56883:1 198712:56875:1 31627:84505:1 31627:128905:1 31627:136707:1 58111:31627:1	1
21937	56844	137030400	10	56861:48292:1 20164:26988:1 20164:96089:1 20164:56842:1 56844:50161:1 56844:20164:1 56844:10215:1 56844:56861:1 56844:119775:1	4
21938	30316	619056000	26	30316:30235:1 214881:214880:1 30235:124577:1 30316:162670:1 30316:181919:1 30316:75141:1 30316:214884:1 214884:214883:1 214884:214879:1 30316:179469:1 30316:150511:1 124571:124574:1 181919:45896:1 30316:124571:1 214883:214882:1 124577:124579:1 214883:214881:1 214884:194559:1 124574:214889:1 30316:43240:1 30316:193667:1 30316:113531:1 30316:7909:1 30316:193666:1 193667:124566:1	20
21939	23665	579744000	27	23665:211247:1 23665:214902:1 23665:190129:1 205095:163651:1 189254:189253:1 190127:146330:1 214902:190100:1 214902:214900:1 23665:25974:1 189253:214893:1 189253:189249:1 214902:214901:1 190127:214903:1 23665:25969:1 205095:205671:1 205671:153971:1 189253:214894:1 190104:163657:1 189254:214896:1 23665:205095:1 163657:214895:1 189254:190127:1 146330:190098:1 214902:189254:1 23665:214897:1 23665:19…	10
21942	167990	131587200	10	124893:93534:1 167990:96647:1 96647:124898:1 167990:214644:1 167990:22771:1 167990:124893:1 167990:155575:1 167990:93529:1 124898:80798:1	5
21943	186392	192067200	12	186392:186390:1 69438:69440:1 186392:187677:1 187709:69438:1 187677:187689:1 186392:135215:1 187689:69442:1 186392:187709:1 186392:69475:1 187677:135216:1 135216:69620:1	4
21945	65769	341884800	16	214918:183629:1 65769:214921:1 65766:65797:1 65797:65693:1 65803:65798:1 65769:214920:1 214918:30480:1 65769:65796:1 65769:65766:1 65796:214924:1 65769:136026:1 65769:62333:1 136026:65803:1 65769:181547:1 65769:214918:1	8
21946	30446	531187200	11	30446:98537:1 30446:130802:1 126752:74074:1 30446:35980:1 30446:62339:1 130802:30474:1 74074:74072:1 30446:36118:1 36118:36050:1 30446:126752:1	3
21952	71851	141264000	30	148746:138618:1 148788:149015:1 149015:149019:1 71976:71854:1 138618:148998:1 71851:148785:1 71851:148788:1 71851:213961:1 71851:175555:1 71851:137132:1 109261:109268:1 71851:109261:1 148788:107007:1 175555:148746:1 148998:100217:1 71851:214932:1 148788:149010:1 148788:109138:1 148746:40181:1 148746:192921:1 148788:148972:1 109268:41517:1 71851:71976:1 148788:163995:1 148788:213925:1 148788:14897…	2
21953	81749	36633600	23	131264:82173:1 81749:19778:1 58859:64370:1 81749:131264:1 81749:58859:1 157122:58879:1 81749:59736:1 109710:157122:1 59736:59743:1 181670:144556:1 128250:157101:1 64370:103547:1 81749:187762:1 109710:144597:1 58859:181670:1 144602:81856:1 144602:109710:1 81749:144602:1 164048:128250:1 58859:181667:1 81749:164048:1 81749:25736:1	5
21954	178677	189302400	12	175558:148859:1 178677:148814:1 175558:71854:1 81858:158442:1 178677:184727:1 111642:175558:1 178677:81858:1 178677:184726:1 178677:149002:1 178677:179853:1 178677:111642:1	0
21955	159186	-20217600	15	159186:112315:1 112169:145199:1 112169:159191:1 159186:19914:1 61021:76267:1 159186:159180:1 159186:112169:1 61021:20025:1 159186:159187:1 159186:61021:1 145199:180133:1 159186:159183:1 159186:64825:1 20025:76266:1	2
21956	145110	-21686400	17	145110:145117:1 111208:59687:1 145110:145114:1 74693:74698:1 74698:101701:1 87432:145118:1 145110:101707:1 74693:124280:1 145110:187892:1 145110:114816:1 145110:143412:1 145110:74693:1 145110:145130:1 145110:87432:1 145110:114819:1 145110:111208:1	12
21959	104628	124934400	16	162608:91973:1 104628:145890:1 162606:162608:1 162608:190421:1 162608:121166:1 162606:96669:1 104628:176073:1 104671:91971:1 102858:162606:1 104628:104630:1 102858:162611:1 104628:104671:1 104628:145891:1 121166:133506:1 104630:102858:1	1
21960	155267	538617600	171	156024:214985:1 163023:162772:1 155267:118796:1 126628:132326:1 214988:214979:1 155267:82899:1 158002:209343:1 163023:152088:1 163023:146630:1 183414:79491:1 163096:119596:1 214988:214972:1 155267:78945:1 119596:79639:1 158003:73763:1 17598:163096:1 157674:189200:1 114403:114381:1 155267:129433:1 155267:192324:1 114401:114360:1 162772:114331:1 214986:214978:1 155267:58007:1 155267:176669:1 126628…	28
21962	168031	545443200	10	168028:176691:1 19055:176704:1 19055:176695:1 168031:137334:1 137334:167629:1 168031:80830:1 168031:73674:1 168031:168028:1 168031:19055:1	8
21963	111062	-3196800	14	111209:50594:1 50817:111065:1 50594:64741:1 111062:50817:1 50817:109110:1 111209:50553:1 111062:50613:1 111062:106206:1 111062:112366:1 111062:111209:1 111062:111183:1 50817:109111:1 111062:109100:1	6
21964	111209	114048000	85	72140:60622:1 50601:106215:1 114862:111237:1 50597:64795:1 50601:50594:1 64764:120465:1 60514:50553:1 50594:17663:1 111209:111074:1 64764:60552:1 72142:72140:1 82005:143576:1 111209:114862:1 111209:143590:1 64734:148774:1 17636:64637:1 50629:72128:1 50629:64667:1 17668:72142:1 50601:17664:1 60514:130073:1 50594:64743:1 111209:106217:1 50601:111317:1 106215:17672:1 72142:72127:1 50601:64422:1 1112…	57
21965	15497	278726400	20	15469:20026:1 20026:22221:1 15497:22234:1 15489:15503:1 97501:131452:1 97501:15499:1 97501:15490:1 20026:22050:1 15271:22224:1 22232:22095:1 22234:97501:1 131452:97496:1 131452:186247:1 15497:22232:1 15497:15469:1 15497:105989:1 15497:22233:1 15497:15489:1 15497:15271:1	15
21966	122810	53740800	19	122791:122792:1 112334:112329:1 122810:122793:1 122810:112334:1 122810:72138:1 122791:109144:1 122810:122809:1 122810:122808:1 122810:122791:1 122810:109094:1 122793:158362:1 122808:109147:1 109145:125976:1 122826:111200:1 125976:122826:1 122793:109145:1 122810:107951:1 122808:112316:1	4
21967	64667	212976000	74	148745:184707:1 64667:17632:1 64670:111302:1 64667:109727:1 64663:143532:1 180579:214995:1 139835:64759:1 64667:143795:1 111303:126095:1 103603:103683:1 64667:20028:1 64667:143674:1 64732:7469:1 103683:175925:1 111295:143595:1 64667:196180:1 143571:64860:1 143571:64662:1 64667:167066:1 64667:148745:1 143595:148859:1 64667:64790:1 64667:64786:1 158024:40185:1 64667:64670:1 143788:64657:1 139775:64…	50
21968	158365	40521600	26	112338:112316:1 112328:131792:1 112335:112380:1 158365:112270:1 158365:107905:1 122791:122792:1 158365:100680:1 131792:112319:1 158365:155556:1 81932:122791:1 112319:82094:1 158365:111282:1 160574:27504:1 158365:25736:1 112335:112322:1 158365:112328:1 155556:64672:1 158365:112335:1 112270:150800:1 112316:112367:1 122791:109144:1 112335:112337:1 158365:112338:1 112270:160574:1 158365:81932:1	12
21969	158361	16848000	12	158365:112335:1 131792:148880:1 158361:110098:1 158361:158365:1 158365:112328:1 158361:107014:1 158361:175929:1 158361:159431:1 158361:100210:1 112328:131792:1 158361:150875:1	0
21970	167117	269481600	14	111057:118415:1 64752:148809:1 64752:120468:1 167117:111057:1 148766:72081:1 143771:148766:1 143771:64752:1 203389:139786:1 167117:143771:1 64752:143672:1 167117:203389:1 148766:148985:1 72081:143443:1	2
21971	143550	166060800	14	69970:14206:1 17668:157139:1 143550:17668:1 143550:114919:1 95558:60545:1 17668:112372:1 114919:148955:1 186222:72123:1 143550:186222:1 143550:95558:1 69970:15487:1 17668:69970:1 72123:143551:1	0
21972	159197	103161600	19	159197:138581:1 191175:145423:1 168776:203592:1 191175:60570:1 159197:215005:1 145452:182034:1 159197:138608:1 145452:181639:1 145452:158467:1 159197:145452:1 159197:168776:1 159197:182048:1 145452:205760:1 159197:191175:1 168776:159155:1 145423:127062:1 159197:182028:1 159197:182042:1	15
21973	203574	52963200	12	143824:182032:1 203574:120673:1 203574:143824:1 203574:203823:1 203574:168777:1 203574:215006:1 203574:195335:1 182032:146891:1 203823:159235:1 203823:208296:1 182032:152874:1	0
21974	203575	43286400	16	143824:182032:1 203574:143824:1 203575:120606:1 203575:195214:1 152874:181635:1 203575:99304:1 195214:195335:1 195214:164415:1 203575:195336:1 203575:175284:1 203575:203574:1 99304:120655:1 203575:208294:1 120606:120668:1 195214:152874:1	0
21975	195342	-25056000	12	177577:107234:1 31080:120653:1 195342:132135:1 159200:177577:1 195342:31080:1 195342:99281:1 195342:178869:1 99281:107221:1 159200:99305:1 195342:212986:1 195342:159200:1	0
21976	192011	3369600	19	53769:68481:1 192011:109658:1 192011:164048:1 192011:109712:1 192011:112344:1 187743:187748:1 164048:181301:1 192011:109714:1 192011:176274:1 192011:53769:1 192011:132087:1 192011:187743:1 187748:164066:1 109714:81763:1 111214:111255:1 192011:111214:1 192011:164068:1 192011:110466:1	9
21977	109710	57801600	48	109710:164069:1 109679:110466:1 109710:147254:1 109710:128257:1 109720:109721:1 215008:167958:1 109710:50643:1 176042:131278:1 109679:173396:1 109710:187767:1 109655:58879:1 109710:82173:1 81763:139792:1 109710:81763:1 109710:157122:1 187767:211806:1 109710:107159:1 109710:109679:1 181670:144556:1 109710:203578:1 109710:41521:1 211806:128250:1 109679:181670:1 184740:157157:1 109710:176271:1 12825…	20
21978	154572	140659200	12	5356:26152:1 5356:24692:1 5356:76470:1 154572:36960:1 76470:21194:1 57334:76474:1 154572:5356:1 5356:76473:1 24692:18124:1 154572:57334:1 154572:24791:1	8
21979	85490	80179200	13	85490:65092:1 52832:52830:1 85490:24480:1 215013:173963:1 85490:73147:1 52832:36960:1 85490:154572:1 73147:940:1 173963:175224:1 85490:35226:1 85490:215013:1 85490:52832:1	39
21982	203647	101952000	13	203647:14203:1 203647:126088:1 128246:127063:1 14203:64372:1 203647:58844:1 203647:148932:1 146488:120702:1 146488:99380:1 58844:58842:1 14203:128246:1 126088:146488:1 203647:156270:1	4
21983	185764	-56505600	10	185764:81773:1 185764:81780:1 185764:120438:1 141701:104804:1 185764:146457:1 185764:146441:1 185764:81776:1 120438:146878:1 185764:141701:1	1
21984	128296	467856000	15	165907:191740:1 165907:165906:1 128296:187587:1 128296:201716:1 165775:165774:1 191740:191741:1 128296:25332:1 191740:176853:1 25332:25341:1 191740:128307:1 191740:191742:1 165907:201720:1 128296:165775:1 165774:165907:1	9
21985	174778	319680000	18	215021:25457:1 136522:174721:1 25452:25458:1 25458:25448:1 215021:25460:1 25451:174720:1 136522:25446:1 25457:173860:1 174778:25453:1 25457:136522:1 25457:25451:1 173860:25454:1 174778:215021:1 25457:25459:1 174721:174719:1 25457:91111:1 136522:25452:1	7
21986	144436	259200000	11	89075:88381:1 144436:89075:1 89075:30603:1 30603:144098:1 89075:144142:1 144098:87640:1 144098:144136:1 144436:144445:1 87640:144141:1 144142:144439:1	2
21987	204778	60825600	16	125502:88450:1 204781:206082:1 204778:88727:1 204778:87574:1 58192:144466:1 204778:88379:1 206079:204781:1 204778:34651:1 88727:124929:1 204778:206079:1 204778:19361:1 204778:88732:1 19361:58192:1 204778:125502:1 204778:87584:1	6
21988	88473	25747200	14	88473:68239:1 68244:68192:1 68244:206079:1 204781:206081:1 88473:151422:1 206079:204781:1 206082:68250:1 206079:22721:1 88473:68244:1 88473:204780:1 68244:68232:1 206081:206082:1 204781:204782:1	5
21989	165775	476064000	33	21883:82597:1 165775:165903:1 165775:165774:1 10441:165855:1 165903:165902:1 21883:138203:1 10441:115535:1 165907:165906:1 165775:165862:1 165856:165789:1 165791:73391:1 165775:165856:1 165775:167315:1 165774:165907:1 10441:165786:1 130990:115779:1 165855:165890:1 10441:106066:1 10441:165889:1 165862:165793:1 165862:112455:1 165775:142019:1 165859:21883:1 165793:165790:1 130990:165859:1 165907:13…	28
21990	22746	268099200	18	22746:28353:1 22746:22749:1 88456:28358:1 28352:28359:1 213134:142169:1 22746:22711:1 142169:88456:1 28358:28354:1 22746:106035:1 106062:90303:1 22711:22727:1 22746:22758:1 28352:28360:1 22746:213134:1 22746:106031:1 22746:106062:1 28353:28352:1	82
21992	176604	57801600	17	142037:128303:1 158219:131010:1 25414:142037:1 176604:191743:1 176604:22722:1 176604:200027:1 158219:170577:1 131010:25298:1 158219:25294:1 176604:158219:1 131010:10373:1 191731:84227:1 85060:25414:1 158219:191731:1 25294:85060:1 176604:201713:1	25
21993	144465	236563200	10	144465:180901:1 144465:144461:1 144436:89075:1 89075:30603:1 144465:89074:1 144465:88514:1 144465:89050:1 144465:144436:1 144436:144445:1	9
21994	184571	623203200	10	22885:184538:1 140338:215056:1 184571:215049:1 184571:140338:1 215049:215060:1 184571:22885:1 184571:215058:1 215049:215059:1 184571:215050:1	11
21995	203801	617932800	12	215064:215065:1 22885:184538:1 203801:184571:1 22885:142028:1 215064:140338:1 203801:215064:1 184571:22885:1 215064:215049:1 184571:215058:1 184538:215063:1 184571:215050:1	6
21996	165907	512697600	13	165907:191740:1 165907:165906:1 165906:165879:1 165907:25482:1 165907:106054:1 165907:176854:1 191740:128307:1 165907:215071:1 130990:165859:1 201720:112450:1 165907:130990:1 165907:201720:1	10
21997	168849	78969600	11	168849:215075:1 196933:196931:1 168849:203982:1 196935:215072:1 168849:196933:1 196933:215074:1 203982:196935:1 215075:215076:1 168849:196939:1 215072:26421:1	2
21998	121135	213235200	13	121131:121158:1 121160:90328:1 121135:121131:1 121131:115921:1 121135:121159:1 121131:121168:1 121159:121160:1 121160:121129:1 90328:87940:1 121135:89892:1 121158:89897:1 121135:121161:1	67
21999	101146	605923200	10	215085:110958:1 215083:110959:1 101146:101061:1 101061:101053:1 101146:101143:1 215083:215082:1 101146:110960:1 101146:215085:1 101053:215083:1	3
22000	78484	334800000	12	78484:104540:1 109363:109335:1 109335:109351:1 78484:214681:1 129165:188733:1 78484:129165:1 104540:214680:1 78484:104538:1 104540:109363:1 214680:109347:1 109363:109350:1	11
22001	170500	572486400	74	177919:73277:1 79458:79496:1 129280:79879:1 79458:39376:1 132736:79259:1 79038:46480:1 170500:71671:1 79068:79624:1 170500:215099:1 170500:79394:1 89791:163022:1 177919:129818:1 79038:79068:1 121617:191100:1 79491:129280:1 79496:142637:1 129817:129812:1 170500:163133:1 191100:79491:1 129817:129814:1 79394:78934:1 119059:119085:1 177919:129817:1 170500:142630:1 79496:162686:1 79718:129923:1 170500…	58
22002	130166	81388800	10	130166:88364:1 130257:162534:1 130166:122315:1 130166:26759:1 26759:105908:1 105908:130257:1 90552:128854:1 130166:90552:1 130166:130209:1	26
22005	150185	513907200	11	150185:215112:1 149423:148119:1 150185:180636:1 150185:95699:1 180078:193902:1 156774:147893:1 150185:141357:1 180078:156774:1 150185:149423:1 150185:180078:1	38
22006	21279	56332800	10	21279:34245:1 21100:21123:1 21279:21281:1 21279:21278:1 21100:14555:1 21278:21100:1 21279:24133:1 21123:21112:1 34245:4084:1	4
22007	50359	327196800	16	50394:7194:1 50359:116645:1 107440:107444:1 96653:56629:1 50359:50325:1 107442:50394:1 50359:56901:1 50359:107442:1 107442:96652:1 50359:53291:1 50394:107440:1 107442:69220:1 50359:44310:1 50359:96654:1 50359:96653:1	26
22008	73442	587606400	12	73442:98829:1 98829:193432:1 73442:160386:1 160386:193063:1 98829:141064:1 73442:195891:1 98829:138887:1 73442:37569:1 98829:101581:1 37569:197302:1 101581:179636:1	9
22009	76864	556156800	15	73413:24301:1 191654:134244:1 215124:95910:1 95910:179422:1 191654:51449:1 179422:210623:1 76864:45464:1 191654:134249:1 76864:215124:1 76864:191654:1 76864:212052:1 76864:45722:1 76864:73413:1 24301:51453:1	11
22010	154973	502243200	11	161900:214475:1 154973:154974:1 176361:215126:1 194769:176361:1 154973:163229:1 194769:215127:1 194769:162590:1 215126:161900:1 163229:194769:1 215126:66287:1	3
22015	173956	525916800	10	173956:35993:1 173956:130802:1 126766:51961:1 130802:126769:1 130802:126768:1 130802:126766:1 35993:35975:1 173956:193118:1 193118:30474:1	1
22016	98579	282787200	15	94938:94937:1 94937:174291:1 94948:65931:1 94948:94964:1 94948:94929:1 94937:94942:1 98579:160550:1 94964:181526:1 98579:94948:1 98579:109492:1 181526:94938:1 94929:31431:1 94937:157241:1 181526:94959:1	3
22017	98580	242870400	13	94948:94929:1 94948:94964:1 98580:98579:1 98579:94948:1 98580:94947:1 94964:65797:1 94964:181548:1 98580:135829:1 94964:94946:1 98580:166302:1 98580:98585:1 98580:215138:1	5
22018	67562	231984000	26	166302:181538:1 67562:76594:1 75170:61813:1 94928:160548:1 98580:98579:1 31437:31431:1 98579:160550:1 67562:98580:1 98579:94964:1 94928:65904:1 94937:94942:1 94928:75170:1 31431:94937:1 98580:98585:1 94928:94966:1 67562:94928:1 94928:94951:1 94951:31437:1 98580:166302:1 94947:94950:1 94947:65906:1 94928:120393:1 98580:94947:1 31437:94943:1 94964:94959:1	6
22019	98596	365472000	19	98596:112559:1 98596:120384:1 98596:98601:1 98596:135161:1 94937:174291:1 94937:94955:1 94937:104963:1 94955:181550:1 98596:98602:1 98601:105786:1 98596:65797:1 98596:108598:1 36251:36082:1 94937:157241:1 120384:36251:1 98596:94937:1 120384:98590:1 98596:174290:1	29
22020	98602	402278400	13	98602:128671:1 150634:131744:1 128671:145004:1 145010:150634:1 98602:105018:1 98602:105030:1 98602:145010:1 215141:145013:1 98602:98590:1 145013:31449:1 98602:215141:1 98590:145033:1	4
22021	178579	624499200	11	215152:177531:1 74225:215152:1 74225:178573:1 161711:26347:1 215152:161710:1 215152:178581:1 215152:161711:1 215152:161712:1 178579:74225:1 215152:215156:1	20
22023	111016	510796800	18	186747:136975:1 186747:180701:1 186747:186742:1 111016:186786:1 195680:57980:1 186781:111011:1 186781:145488:1 186788:145152:1 186781:167124:1 186747:215160:1 111016:186747:1 186781:143956:1 122797:186745:1 195680:186788:1 111016:195680:1 186747:122797:1 111016:186781:1	5
22026	145109	-13824000	18	145109:157030:1 186558:159153:1 174325:146898:1 145109:174325:1 145109:164065:1 174352:60752:1 157030:186170:1 145109:186558:1 145109:186559:1 164065:111220:1 174325:19914:1 174325:205754:1 145109:174352:1 186558:192598:1 174325:60747:1 186558:186557:1 174352:60751:1	1
22027	202216	175737600	10	202216:128797:1 202216:103900:1 87341:113819:1 202216:87341:1 87341:65519:1 127153:136015:1 128797:127153:1 87341:127122:1 202216:215168:1	8
22028	155370	267667200	64	86433:86461:1 141947:212603:1 155370:192278:1 45263:89640:1 155370:209354:1 89701:81226:1 89701:128359:1 69922:86433:1 89701:121293:1 81453:89634:1 86458:86463:1 81303:45303:1 155370:121296:1 155370:13783:1 121293:25769:1 89023:89645:1 165172:179110:1 25357:173585:1 86429:25357:1 86458:86460:1 128359:69922:1 155370:136081:1 86469:86458:1 86458:86457:1 10381:45263:1 165172:86429:1 121293:130363:1 …	52
22030	210422	-41990400	12	210421:175252:1 210422:206074:1 210422:85009:1 210422:175250:1 175250:85030:1 199962:199963:1 206074:199962:1 210422:6497:1 175250:175251:1 210422:210421:1 199962:199731:1	14
22032	173914	137808000	10	215184:7957:1 173914:215184:1 173914:121132:1 173914:75464:1 173914:44120:1 44120:44101:1 33007:132289:1 173914:33007:1 173914:11277:1	4
22035	169961	249782400	10	89075:87641:1 169961:131053:1 169961:130428:1 68223:89068:1 169961:89050:1 89050:149573:1 89050:68223:1 169961:89075:1 149573:168421:1	16
22037	192265	25142400	16	151423:58192:1 192265:169959:1 192265:88727:1 88504:83916:1 88705:83925:1 88504:83094:1 88705:87584:1 88696:163880:1 192265:88705:1 83916:88696:1 83925:88380:1 88727:88504:1 88727:124929:1 88380:83922:1 192265:151423:1	5
22038	89062	476064000	18	204694:89950:1 89927:122049:1 89082:215192:1 89062:89082:1 89062:87649:1 89080:88539:1 89062:82631:1 202822:204694:1 89927:89197:1 89062:207173:1 89062:202822:1 87649:89941:1 87649:89058:1 87649:89080:1 207173:144453:1 89062:89927:1 89062:215198:1	27
22041	52466	2678400	10	176637:8518:1 52466:52464:1 40080:11726:1 52466:6755:1 52466:11686:1 52466:8125:1 52464:176637:1 52466:6227:1 176637:40080:1	4
22043	40469	528508800	10	99537:124336:1 40469:109593:1 99537:99699:1 212470:149158:1 40469:212470:1 8526:124339:1 40469:215214:1 40469:99537:1 40469:8526:1	7
22044	62586	220924800	20	62586:22567:1 62586:62614:1 62586:53630:1 62586:62630:1 62586:62621:1 62586:152204:1 62586:31192:1 62586:62624:1 63037:69701:1 62586:63037:1 62586:62613:1 62586:62618:1 62586:31193:1 62586:24177:1 62586:62583:1 62586:62519:1 62586:8138:1 62586:30692:1 30692:62607:1	37
22045	53614	468115200	12	22863:91035:1 53614:30131:1 91014:22870:1 53614:91014:1 53613:91037:1 91037:22863:1 53614:22871:1 91035:22866:1 53614:22856:1 53614:53613:1 53614:91016:1	21
22047	30994	228700800	22	31028:138305:1 62584:62616:1 62577:30996:1 30994:30630:1 31189:31190:1 32209:62624:1 32209:31028:1 30994:22567:1 62624:62584:1 31000:62607:1 62578:32209:1 30994:30993:1 62584:62613:1 62607:31006:1 30994:62604:1 32209:62577:1 30994:30692:1 30994:62578:1 30994:18157:1 62624:31189:1 30630:31000:1	19
22048	157617	271296000	22	140114:66628:1 57809:164265:1 157617:97912:1 157742:57841:1 66909:21256:1 157617:57807:1 57807:63185:1 140114:57763:1 57838:140114:1 156230:161854:1 156230:57838:1 97931:155979:1 157617:57839:1 156230:156229:1 156230:208775:1 157617:156230:1 157617:157742:1 97912:97931:1 157617:57809:1 157617:162286:1 157617:66909:1	5
22050	126654	245894400	16	57864:186393:1 186393:127183:1 57808:142819:1 157742:182961:1 66909:57880:1 126654:85092:1 142819:66909:1 57841:63185:1 57808:157617:1 57864:57763:1 157742:57841:1 126654:57808:1 157617:157742:1 182961:114672:1 126654:57864:1	12
22052	157631	97372800	10	69935:140560:1 157631:87688:1 157631:69937:1 157631:102833:1 195796:69935:1 140560:44110:1 157631:162021:1 157631:190400:1 157631:195796:1	9
22054	147090	354931200	17	147090:139205:1 175186:157641:1 162569:162255:1 162569:140641:1 147090:132336:1 147090:157994:1 175186:175184:1 175186:57764:1 147090:147089:1 162569:133637:1 139228:139227:1 175186:162569:1 175186:57763:1 147090:139228:1 162569:132328:1 147090:175186:1	7
22055	53312	340416000	10	53312:53303:1 161385:53298:1 53312:102122:1 53312:85975:1 53312:164694:1 53312:164682:1 53312:164679:1 53312:124149:1 53312:161385:1	9
22056	157660	515289600	13	157660:160626:1 139514:139518:1 139518:162594:1 157660:157659:1 157660:146246:1 139516:114391:1 157660:114422:1 139514:139516:1 157660:139514:1 157660:147073:1 162594:114331:1 147073:162587:1	2
22057	43445	581126400	11	171959:171954:1 43445:171950:1 171959:171962:1 83399:79460:1 43445:171959:1 43445:83399:1 43445:171956:1 43445:171958:1 215229:78933:1 43445:215229:1	2
22058	114388	557452800	27	114388:146219:1 66911:114353:1 114388:211901:1 114388:114334:1 171959:171962:1 129649:141153:1 114388:66911:1 114388:171306:1 114388:166853:1 43445:171959:1 114388:215231:1 129649:129991:1 66911:39936:1 114388:215235:1 114388:158724:1 66911:129649:1 114388:215232:1 43445:171958:1 171962:39376:1 171306:171954:1 39376:122411:1 114388:126138:1 114388:43445:1 39376:63347:1 114388:171964:1 63347:45372…	8
22059	117434	555984000	13	26888:147092:1 117434:26888:1 117434:215229:1 117434:140710:1 117434:127287:1 117434:186107:1 117434:215244:1 117434:117433:1 117434:117432:1 117434:119575:1 114388:63347:1 117434:114388:1	28
22060	66911	578448000	31	171959:171954:1 171959:171962:1 66911:79624:1 215229:122408:1 66911:171959:1 129991:215250:1 39376:122433:1 66911:129942:1 129649:129991:1 66911:39936:1 66911:162600:1 129649:176990:1 66911:160630:1 117996:126136:1 117996:114353:1 66911:129649:1 39376:122418:1 66911:163014:1 129991:79601:1 171962:39376:1 163014:171955:1 66911:171956:1 39376:122411:1 66911:129774:1 66911:117996:1 129649:140842:1 3…	44
22061	45580	491702400	11	45578:157661:1 45200:207374:1 45472:45200:1 45580:45472:1 45465:45868:1 45580:195746:1 207374:45578:1 45580:45190:1 45472:45465:1 45472:45466:1	2
22062	167282	620265600	71	157887:215278:1 146230:171989:1 167282:157887:1 137024:206406:1 122421:162580:1 167282:79649:1 167282:215286:1 137021:215275:1 167282:167275:1 167282:145905:1 167280:171990:1 137053:162780:1 137021:160633:1 146230:208461:1 79511:44157:1 171990:215283:1 215283:215268:1 167274:163012:1 167282:177265:1 79603:181128:1 167282:215279:1 167282:156010:1 215271:167274:1 205868:146246:1 146230:171979:1 157…	21
22063	26888	559785600	18	26888:147092:1 26884:1276:1 26884:210694:1 161333:113086:1 147092:162577:1 26888:170697:1 167431:26862:1 161000:161333:1 26888:26884:1 26888:210661:1 210694:210693:1 147092:162232:1 147092:167431:1 147092:146234:1 210693:186113:1 26888:161000:1 210694:191640:1	51
22064	134365	547689600	11	55867:134291:1 215302:215298:1 134365:59126:1 134365:55867:1 215300:215302:1 134365:192216:1 192216:215299:1 215300:134353:1 215300:115532:1 55867:215300:1	4
22065	45589	486000000	20	45578:157661:1 45200:207374:1 45472:45200:1 44436:44427:1 44436:45466:1 45472:45201:1 45589:215306:1 45200:157665:1 45589:39265:1 45589:44436:1 45472:45465:1 45580:45472:1 45589:45580:1 45465:45868:1 45580:195746:1 207374:45578:1 44427:44425:1 45472:38792:1 207374:45197:1	13
22067	33275	236563200	10	144832:82474:1 215309:144832:1 33275:159107:1 159107:15020:1 215309:137797:1 215309:137812:1 15020:144745:1 144832:144833:1 33275:215309:1	25
22068	191778	59011200	12	69954:69953:1 191778:95899:1 95899:69954:1 69954:14987:1 191778:40544:1 137824:20150:1 191778:83852:1 191778:137824:1 191778:20132:1 191778:147437:1 95899:95901:1	7
22069	50315	-14688000	14	50315:24387:1 24387:50365:1 24140:50317:1 1248:21276:1 50315:1248:1 21100:21106:1 21279:21278:1 21278:21100:1 1248:24140:1 24140:80781:1 50365:21277:1 21276:21279:1 50315:8087:1	13
22070	21246	291254400	19	186068:66245:1 74555:24253:1 38576:38630:1 74554:60056:1 38576:37037:1 37037:21250:1 74555:74554:1 60056:45171:1 21246:204546:1 38576:21256:1 38576:215321:1 21246:60065:1 38576:38618:1 21246:74555:1 60065:25473:1 21246:21258:1 21246:186068:1 21246:38576:1	22
22071	63096	152150400	17	93664:20265:1 139300:50367:1 93664:20263:1 63096:44072:1 139300:93663:1 93664:20250:1 50367:57165:1 93663:19253:1 50367:93666:1 63096:21290:1 63096:50398:1 63096:50311:1 63096:76869:1 93663:93665:1 50367:93664:1 63096:139300:1	26
22072	150098	-23846400	15	150098:26980:1 150098:69758:1 24387:50365:1 50321:24387:1 150098:50313:1 150098:215322:1 215322:154480:1 24576:21292:1 50313:50319:1 150098:24576:1 50321:50341:1 150098:50369:1 150098:50308:1 150098:50321:1	1
22073	44068	164851200	35	44119:44117:1 44084:55283:1 114731:44089:1 44068:44120:1 56930:10212:1 44068:204493:1 44068:114731:1 44068:44084:1 44119:190430:1 114731:56603:1 44084:56930:1 55192:27982:1 44117:190399:1 56603:173175:1 208964:188105:1 44068:66809:1 44084:24195:1 44119:140562:1 55283:55192:1 44120:208964:1 208964:215325:1 190401:102833:1 44068:44085:1 188105:87941:1 208964:44112:1 44084:44110:1 44068:44119:1 1405…	32
22074	44072	163036800	10	44072:44119:1 44072:119732:1 44083:44106:1 44119:44117:1 44072:44083:1 44119:27982:1 119732:119727:1 119732:113571:1 119727:48290:1	3
22076	44114	266716800	10	44114:185021:1 44109:44105:1 127865:113101:1 44114:27630:1 44114:36419:1 36419:153582:1 44114:44082:1 153582:127865:1 153582:44109:1	1
22078	44119	179971200	12	126205:190430:1 44119:140562:1 44119:44117:1 44119:190423:1 126205:10212:1 44119:119729:1 119729:119660:1 190423:126205:1 190423:27982:1 44119:104624:1 44119:44101:1	14
22080	44139	499305600	19	45652:198:1 44139:111893:1 44139:45658:1 190402:39109:1 111893:190402:1 46816:45652:1 45652:68337:1 44139:187533:1 44139:45659:1 92121:73211:1 45658:38270:1 44139:199311:1 44139:37648:1 20724:118728:1 38270:46816:1 44139:20724:1 38776:92121:1 44139:38776:1	7
22081	89648	586396800	12	89382:215343:1 89648:215344:1 215344:213088:1 215344:89382:1 215343:183591:1 215343:213081:1 212358:184402:1 215344:215342:1 215344:212616:1 215345:212358:1 215343:215345:1	1
22082	107135	222307200	13	178705:90372:1 107135:184598:1 215347:160195:1 107135:215347:1 160196:160193:1 107135:107146:1 160196:107177:1 215347:107179:1 107135:178705:1 215347:107187:1 107187:160196:1 107135:107170:1	0
22083	107155	583718400	12	107155:167902:1 107155:128439:1 66414:66413:1 167902:66419:1 107155:41498:1 128439:161731:1 66410:66414:1 66418:99402:1 128439:128453:1 66419:66418:1 66418:66410:1	11
22084	66423	609984000	10	66421:66419:1 66435:66433:1 66416:66435:1 66435:66426:1 66431:66430:1 66421:66416:1 66423:99404:1 66423:66421:1 66426:66431:1	6
22086	128641	136425600	12	73920:61801:1 128641:61787:1 98685:98688:1 98687:98685:1 98685:128662:1 128641:65724:1 97720:204330:1 128641:204329:1 204329:98687:1 61787:73920:1 128641:97720:1	4
22087	79918	625881600	60	79895:79959:1 79899:126505:1 79959:79766:1 79895:90222:1 79959:215356:1 79956:140063:1 79918:79872:1 126505:79843:1 79866:126463:1 79918:172240:1 215359:79852:1 79979:105767:1 79852:104606:1 79274:78949:1 79918:79890:1 79918:215359:1 79979:79895:1 79918:136633:1 215358:79850:1 79956:215357:1 79979:215358:1 90222:79859:1 79918:79900:1 79918:79969:1 215358:181496:1 79918:181498:1 215359:79963:1 799…	8
22088	111587	218073600	15	87641:88338:1 111587:180902:1 89075:87641:1 111587:143946:1 120254:89050:1 144436:89075:1 111587:111589:1 111587:120254:1 89074:120260:1 120254:89074:1 144465:144436:1 143946:88381:1 89075:144443:1 111587:144465:1	3
22089	83090	128563200	21	87633:87617:1 83090:83093:1 39471:87622:1 83090:71644:1 39471:68029:1 83090:39471:1 71644:87631:1 83093:39438:1 39438:111593:1 87631:87652:1 39471:74364:1 87631:87633:1 83090:83094:1 71644:83108:1 87652:83107:1 83090:83110:1 83090:121132:1 83094:83115:1 39438:87630:1 83090:88398:1	3
22091	130337	436492800	10	130337:126472:1 130337:87739:1 130337:117569:1 126472:178242:1 126472:193519:1 178232:189573:1 126472:126437:1 178232:162815:1 178242:178232:1	17
22092	89067	407548800	10	89067:89062:1 89067:69077:1 89067:204771:1 163883:131048:1 89059:88202:1 89067:163883:1 89059:204791:1 89067:89059:1 89067:130158:1	12
22093	89075	286675200	25	87640:144094:1 89075:88381:1 89075:89067:1 25383:25382:1 9795:68237:1 89068:87614:1 111594:88338:1 87640:211345:1 89075:25383:1 144443:87640:1 89075:30603:1 89075:87568:1 144141:88527:1 87640:144141:1 89075:87569:1 89075:144142:1 89075:111594:1 89075:87641:1 87640:88480:1 30603:144098:1 144443:9791:1 89075:89068:1 87640:9795:1 144098:144443:1	14
22094	45740	525916800	12	45740:200052:1 45395:47313:1 45750:45395:1 47520:47222:1 45750:215384:1 45750:47520:1 45740:47521:1 45740:45750:1 45740:174236:1 47223:45374:1 47313:47223:1	6
22096	7714	494380800	15	7714:7720:1 7714:88426:1 7723:7721:1 7714:7784:1 7784:81291:1 7723:118594:1 7720:7723:1 7714:45740:1 7714:7712:1 7714:90266:1 7712:88039:1 7714:215389:1 7723:7706:1 7706:7708:1	10
22097	144267	622080000	38	144267:65165:1 137020:182240:1 119068:43314:1 137016:122395:1 79751:78952:1 119068:79388:1 119068:137027:1 119070:119067:1 137020:136999:1 79027:79223:1 173262:119062:1 129427:79055:1 119070:78804:1 137027:137020:1 119072:119070:1 119070:104612:1 137027:169279:1 129826:79617:1 144267:119073:1 119070:137045:1 78952:79027:1 119070:129826:1 144267:161210:1 144267:79572:1 144267:139536:1 144267:16306…	34
22099	159312	-31104000	42	167681:124277:1 176681:214540:1 186558:167681:1 192598:212989:1 159312:186171:1 159312:212987:1 205751:182021:1 159312:212903:1 188910:192598:1 176681:205757:1 182021:99305:1 212985:186170:1 159312:188910:1 212905:174325:1 212903:60697:1 205751:212905:1 192598:212992:1 177577:186557:1 212985:215401:1 174325:19914:1 159317:212997:1 159317:215403:1 159312:205751:1 159312:166734:1 212987:215402:1 15…	1
22100	195238	278553600	10	109072:109092:1 195235:215411:1 195238:109086:1 195238:195242:1 195242:195236:1 195238:109072:1 195238:53886:1 195238:195235:1 195238:215412:1	10
22101	168782	42681600	17	168782:138592:1 120661:99287:1 138595:215425:1 168782:215424:1 168782:138589:1 168782:138588:1 168782:120619:1 215424:146987:1 138589:120661:1 184597:167695:1 168782:99304:1 168782:138602:1 168782:118336:1 168782:120597:1 168782:138595:1 168782:184597:1	0
22102	186165	-20822400	44	111261:109193:1 109192:109195:1 122786:50778:1 186165:122786:1 186165:50612:1 187742:111064:1 172047:132088:1 186165:132085:1 117594:90382:1 186165:50605:1 187742:111063:1 111261:97886:1 186165:111075:1 187740:164068:1 109192:127448:1 186165:50793:1 117594:81928:1 111005:110908:1 109191:111261:1 110908:110915:1 186165:50555:1 109193:109192:1 186165:187742:1 110915:109187:1 186165:111005:1 110915:…	5
22103	192010	336614400	11	192010:166910:1 192010:33894:1 192014:131269:1 215427:215426:1 192010:215429:1 192010:192014:1 166906:215430:1 192010:215427:1 192010:166906:1 131269:116755:1	3
22104	144601	31536000	12	144598:144596:1 144557:144554:1 144601:144557:1 144557:132090:1 144601:111274:1 144601:111269:1 111274:131263:1 144596:187765:1 144601:144598:1 144601:144556:1 144601:199337:1	0
22105	95583	320716800	11	105497:106112:1 77773:105497:1 95583:77773:1 106115:167931:1 105497:95582:1 95583:106114:1 105497:106110:1 106114:106115:1 95583:120068:1 105497:105494:1	5
22106	13579	424310400	10	13592:156499:1 13579:13589:1 13579:13581:1 156499:124417:1 13579:13580:1 13592:13597:1 13592:13591:1 13579:13592:1 13580:13595:1	7
22107	184811	628473600	27	31297:170831:1 215445:170840:1 31297:204914:1 31296:32643:1 170840:170823:1 184811:31296:1 215443:48866:1 215445:193955:1 48882:49903:1 184811:48882:1 184811:215447:1 215448:215449:1 215449:215443:1 49892:31511:1 31297:215445:1 184811:204905:1 184811:31713:1 215447:184766:1 215448:31297:1 184811:207321:1 31713:48874:1 215443:215440:1 184811:49892:1 184811:215448:1 32648:184876:1 184811:32648:1	9
22108	202525	602294400	69	31297:170831:1 202525:4372:1 215447:195564:1 151251:213278:1 204915:35650:1 202525:202524:1 31297:204914:1 204914:32442:1 202525:184811:1 49903:215498:1 32648:204940:1 184792:195565:1 184792:80055:1 202525:215509:1 202525:31529:1 35650:93446:1 202525:215507:1 202525:31530:1 215443:48866:1 202525:174961:1 202525:94615:1 202525:215506:1 202525:32437:1 170837:215449:1 170837:215492:1 184792:215447:1…	94
22109	48913	471916800	19	108891:170809:1 31715:170848:1 10326:4172:1 48913:174995:1 48913:32092:1 48913:48922:1 31737:30971:1 48922:105907:1 48913:30969:1 31715:10326:1 170739:170800:1 48913:108932:1 30969:31715:1 48913:170739:1 48913:108891:1 31715:94904:1 30969:31737:1 174995:195566:1	36
22110	4448	549504000	13	4448:4351:1 4448:4428:1 4448:49892:1 4448:4326:1 4448:31549:1 4448:184801:1 31729:184790:1 4448:31729:1 4448:170807:1 170807:103740:1 48891:48889:1 4448:48891:1	11
22111	11383	115257600	11	11383:35612:1 35366:178968:1 35366:11629:1 23142:160680:1 11383:35371:1 11383:185069:1 11383:35366:1 11383:23142:1 23142:18966:1 11383:11412:1	20
22112	11395	78796800	13	11411:4685:1 8595:35540:1 11396:4569:1 11395:4609:1 35540:11411:1 11391:11387:1 11411:4653:1 11395:4546:1 4609:11391:1 11395:11396:1 11387:8595:1 11395:185122:1	17
[truncated: 764 more rows]
