# Supplementary material for: Structural-topic aware deep neural networks for information cascade prediction
Source: PeerJ Comput Sci. 2024 Feb 19;10:e1870. doi: 10.7717/peerj-cs.1870 (PMC10909194; doi:10.7717/peerj-cs.1870)
Supplement: Supplemental Information 1 [file peerj-cs-10-1870-s001.zip › 1_txt_file/initial_data4.txt]

27705	25208	470275200	10	25208:25209:1 25208:155821:1 86608:196363:1 86608:25198:1 25200:86608:1 25208:25200:1 25208:25201:1 25209:112954:1 25208:150609:1	5
27706	208794	262224000	19	208794:208799:1 204884:157146:1 204884:223415:1 157150:191717:1 157146:220758:1 157149:157150:1 208794:143594:1 204884:156347:1 157147:155512:1 220758:157149:1 204884:197899:1 208794:157147:1 204884:181572:1 208794:106444:1 157147:220757:1 208794:218729:1 208794:204884:1 204884:220759:1	7
27709	186203	261014400	26	106432:143600:1 186203:64732:1 186203:58814:1 186203:170911:1 143594:143602:1 180162:157132:1 186203:106432:1 106432:226515:1 186203:204884:1 204884:157146:1 224417:98658:1 170910:186214:1 106432:145394:1 106432:145569:1 106432:148920:1 106432:208799:1 106432:143594:1 106432:224417:1 145394:145393:1 186203:180162:1 143602:157149:1 186203:160195:1 106432:218742:1 186203:170910:1 145569:145395:1	0
27712	215520	444441600	10	215520:240053:1 215520:8205:1 215520:243199:1 215520:230348:1 215520:8487:1 8203:185736:1 230348:8203:1 215520:234393:1 215520:235918:1	12
27713	73536	595555200	13	28263:176063:1 73536:28263:1 141494:177307:1 173808:177330:1 28263:141494:1 176063:173810:1 176063:173808:1 73536:37605:1 37605:222989:1 28263:73532:1 73532:33948:1 173810:17086:1	18
27714	167892	592876800	23	173810:33935:1 167892:35137:1 33474:116474:1 167892:33968:1 173810:17086:1 37605:222988:1 28263:176063:1 73625:173810:1 28263:73532:1 167892:33474:1 33968:33933:1 176063:176062:1 173808:140398:1 167892:28263:1 167892:37605:1 167892:140490:1 33968:33936:1 173808:177330:1 176063:173808:1 167892:81067:1 176063:73625:1 33474:73598:1	19
27715	126262	579657600	14	126262:33959:1 126262:134740:1 126262:33947:1 33938:33933:1 126262:69501:1 134740:69493:1 126262:33938:1 126262:33944:1 33942:33931:1 126262:222814:1 126262:74617:1 126262:33942:1 126262:33964:1	10
27716	74625	516844800	20	74625:46951:1 74625:167893:1 74625:106365:1 167893:69412:1 73536:28263:1 74625:73536:1 73532:167890:1 74625:73533:1 74625:142890:1 69412:141465:1 28263:167891:1 74625:74618:1 73536:37605:1 74625:46462:1 74625:177348:1 28263:73532:1 73532:33948:1 74625:21217:1 167893:33964:1	22
27717	86432	450316800	14	86556:86543:1 86432:89629:1 89629:89650:1 89650:89649:1 4253:86431:1 86543:208749:1 86432:205596:1 86432:69917:1 86432:86503:1 86432:86501:1 86431:155870:1 86432:86556:1 86432:4253:1	13
27718	91194	486604800	20	25394:117043:1 91194:4962:1 117030:117011:1 203074:65427:1 91194:146580:1 91194:91188:1 91194:225810:1 194692:203074:1 203074:194714:1 91194:189858:1 25394:241138:1 91195:162492:1 91194:194692:1 4962:4974:1 117001:91121:1 91195:117030:1 91194:25394:1 194714:117001:1 225810:91195:1	19
27719	82590	539136000	15	82590:146632:1 82590:181780:1 146632:83403:1 41089:132627:1 41088:132633:1 132633:73782:1 146632:83405:1 82590:163137:1 82590:41088:1 73782:167020:1 41088:41089:1 41088:83927:1 82590:57947:1 132627:79460:1	17
27721	186802	461808000	11	174490:174494:1 242783:215585:1 186802:243219:1 174490:174495:1 243219:216420:1 243219:242783:1 215585:243218:1 243219:125233:1 242783:242782:1 186802:174490:1	9
27723	130406	506131200	10	130406:161014:1 130406:117238:1 130406:125303:1 130406:28019:1 130406:161020:1 130406:161042:1 28019:28030:1 161020:164793:1 161020:161007:1	10
27724	130410	601516800	27	191084:191083:1 130410:168274:1 210597:191084:1 129734:139719:1 191087:210597:1 130410:129738:1 79400:83300:1 210597:226157:1 130410:211453:1 130410:79653:1 168274:83342:1 83342:122615:1 130410:243228:1 191087:171779:1 79400:78935:1 129738:129744:1 130410:78811:1 226157:209170:1 226157:226147:1 129738:129734:1 130410:211868:1 191084:78868:1 79400:243227:1 83342:129715:1 130410:191087:1 130410:794…	30
27725	243235	213235200	13	116442:99526:1 116444:116449:1 116442:116444:1 99526:77885:1 116442:116446:1 77884:19027:1 243235:116555:1 116555:233094:1 232187:232189:1 116555:116442:1 243235:232187:1 232187:77884:1	4
27726	224886	458179200	20	224886:231808:1 224886:234891:1 224886:234901:1 243239:138213:1 101056:164542:1 224886:184432:1 224886:208214:1 224886:225994:1 224886:226367:1 224886:207443:1 207445:229046:1 224886:165038:1 224886:207445:1 224886:243239:1 224886:217134:1 224886:243237:1 165038:101056:1 165038:106556:1 243239:226363:1	5
27727	178013	349315200	28	178013:87970:1 227114:128009:1 178013:184410:1 203424:207423:1 88854:88489:1 87940:34644:1 178013:134453:1 25406:10150:1 165010:134494:1 178013:88854:1 178013:87940:1 134453:227114:1 196784:144282:1 144282:144281:1 134453:87700:1 207423:25406:1 203424:174152:1 87970:196784:1 34644:82539:1 178013:217613:1 174152:165010:1 178013:81384:1 134453:203424:1 165010:207441:1 88854:87907:1 174152:207443:1 …	73
27728	224888	460166400	14	224888:243239:1 224888:207445:1 243239:138213:1 224888:184416:1 224888:130358:1 224888:231808:1 224888:225994:1 224888:243245:1 243239:226363:1 224888:136273:1 224888:134481:1 136273:117187:1 184416:138002:1	13
27729	184492	589075200	13	115501:144190:1 115501:184506:1 184492:89134:1 184492:121174:1 184492:89300:1 184492:203809:1 184506:93474:1 184492:144204:1 184492:229867:1 184492:229751:1 121174:86824:1 184492:115501:1	3
27730	89368	526521600	15	88056:88053:1 89368:115529:1 88061:89303:1 89368:210602:1 89368:122119:1 89368:88057:1 227927:88775:1 89368:88061:1 122119:227927:1 89368:216209:1 89368:89367:1 89368:83207:1 89367:89352:1 89368:88056:1	45
27733	140899	521769600	10	140899:132768:1 140899:215250:1 140899:142690:1 140899:140900:1 140899:157662:1 140899:160971:1 132768:156654:1 140899:210671:1 157662:170036:1	11
27734	140900	559180800	63	114369:114335:1 43445:171950:1 140900:126138:1 140900:162596:1 132330:132327:1 140900:243281:1 141153:137019:1 140900:189643:1 205868:171353:1 140900:167282:1 171982:171957:1 205868:171954:1 114400:146254:1 140900:166521:1 162596:160615:1 114369:134330:1 140900:157855:1 140900:106667:1 43445:171959:1 205868:176990:1 140900:137047:1 205868:122425:1 140900:162809:1 114400:132330:1 140900:114369:1 1…	54
27735	186076	521769600	15	140183:47156:1 72787:27017:1 92104:140183:1 186076:72826:1 47159:201411:1 21232:92104:1 140185:21232:1 92104:47159:1 186076:186075:1 92104:47153:1 186076:50168:1 186076:140185:1 186076:72787:1 140185:47149:1	9
27736	89726	347155200	18	89726:34644:1 89726:243289:1 89726:178023:1 178016:178026:1 89726:130306:1 178043:178042:1 83069:83064:1 89726:83065:1 89726:178028:1 89726:178016:1 243289:178043:1 89726:83069:1 89726:137955:1 89726:178029:1 89726:178041:1 83069:83068:1 178028:178022:1	4
27737	178080	576720000	13	178080:88242:1 178080:183608:1 178080:89196:1 89477:193085:1 183608:209398:1 183608:88422:1 82746:89477:1 209398:185944:1 183608:134937:1 209398:130422:1 209398:82504:1 178080:82746:1	21
27739	178083	594259200	15	178083:243304:1 178083:226327:1 243303:243301:1 178083:210742:1 243296:243303:1 243301:242693:1 240606:140338:1 243303:205652:1 243303:243302:1 178083:241396:1 243304:240606:1 178083:243298:1 226327:243299:1 178083:243296:1	23
27740	178084	594259200	14	196813:196819:1 173082:227976:1 191550:196818:1 178084:243311:1 178084:243312:1 178084:227980:1 173082:191550:1 196815:243310:1 191550:196812:1 191550:196815:1 227976:178077:1 178084:173082:1 178077:196813:1	6
27741	89479	537408000	57	209398:130017:1 89479:178080:1 88422:115917:1 88435:220578:1 82746:89477:1 209398:87770:1 88435:82708:1 209398:163752:1 88434:82580:1 89479:191547:1 89477:89478:1 88436:130315:1 89479:243361:1 209398:89681:1 144273:144262:1 82579:82571:1 89479:88436:1 89479:82602:1 88436:89196:1 89479:243362:1 144273:134937:1 82572:82700:1 183608:144273:1 144273:130422:1 89149:144264:1 82708:82572:1 115917:82573:…	269
27742	90316	533174400	12	115538:220294:1 115543:115538:1 199565:211369:1 90316:115527:1 90316:199565:1 90316:115550:1 90308:115917:1 90316:115543:1 115543:90308:1 90316:121188:1 115917:220293:1	33
27743	82746	590284800	14	82746:134937:1 208587:208602:1 82746:209398:1 209398:115917:1 220293:208599:1 220293:115686:1 209398:130422:1 82746:89477:1 89477:208587:1 209398:82685:1 115917:220293:1 209398:82504:1 130422:87764:1	15
27744	106360	387676800	17	69416:17951:1 106360:243388:1 152896:104568:1 17951:152898:1 106360:152897:1 106360:238255:1 152885:147126:1 106360:147134:1 152885:69587:1 106360:85945:1 69587:127133:1 147134:152896:1 106360:27051:1 106360:152885:1 106360:69416:1 106360:85942:1	26
27746	142472	608774400	24	142472:89647:1 142472:223522:1 228225:228243:1 223539:220126:1 142472:89661:1 142472:223538:1 228243:219144:1 142472:224818:1 142472:223539:1 228243:228247:1 142472:223518:1 209786:209787:1 224818:142471:1 223538:118552:1 142472:243421:1 224818:228242:1 89661:118621:1 142472:122039:1 228225:193047:1 193047:228241:1 142472:228225:1 118552:223521:1 118552:209786:1	31
27747	223525	599097600	12	223525:223532:1 223541:223522:1 223522:223523:1 121212:115680:1 235661:203893:1 235661:223547:1 223525:220126:1 223525:223541:1 223541:121212:1 223522:235661:1 220126:223521:1	36
27750	200279	249782400	12	86721:128850:1 918:196828:1 91247:110729:1 110729:75518:1 110729:91252:1 200279:918:1 200279:91247:1 110729:86721:1 128850:128849:1 91247:75380:1 918:117731:1	13
27751	88115	627091200	21	213673:182998:1 182998:191638:1 88115:40684:1 40684:215682:1 40684:40676:1 88115:243446:1 191638:186083:1 88115:176632:1 191638:211611:1 186064:191637:1 40676:126877:1 88115:213673:1 211611:230993:1 191638:182999:1 88115:211616:1 213673:186064:1 182998:173819:1 88115:182996:1 88115:243445:1 215682:103241:1	7
27752	54714	531187200	11	243460:54679:1 178988:66072:1 178990:178989:1 66072:179161:1 54714:178990:1 178988:243460:1 66072:75744:1 54714:130536:1 54714:143145:1 143145:178988:1	11
27753	54665	446083200	12	54720:74033:1 54665:54720:1 54665:54124:1 153433:54147:1 124003:74034:1 54665:173904:1 74034:31384:1 153433:153430:1 153433:124003:1 153433:76639:1 54124:153433:1	6
27754	54720	517968000	45	74068:133802:1 178988:66072:1 133843:133846:1 66072:179161:1 54720:66074:1 178988:243460:1 76634:133843:1 54720:243495:1 54720:76634:1 66072:75744:1 243495:74089:1 143145:178988:1 74058:74073:1 54720:74033:1 54720:54704:1 54720:62369:1 66010:126768:1 74058:74068:1 54720:66060:1 75734:66010:1 74058:62339:1 76634:76628:1 54720:74058:1 73938:186427:1 54720:54707:1 54679:130784:1 54720:51973:1 54720:…	126
27755	54723	389059200	14	65634:54730:1 54723:54667:1 54723:54124:1 65634:54711:1 54730:54678:1 54723:143165:1 54730:54720:1 54729:54725:1 66069:54729:1 54723:66069:1 54723:65674:1 66069:65634:1 54720:54714:1	26
27757	241992	491702400	11	137625:78656:1 241992:133486:1 137625:153645:1 241992:137625:1 133486:221828:1 241992:137628:1 137625:137627:1 137627:243503:1 137625:137630:1 241992:225286:1	6
27759	36454	435196800	14	36454:12779:1 36454:70514:1 36454:138437:1 36454:36477:1 36454:9147:1 36454:92563:1 92563:36488:1 36454:92360:1 36454:61049:1 36488:36479:1 36454:92359:1 36488:22525:1 36454:243512:1	48
27761	177588	468460800	19	177588:54929:1 177588:206520:1 8154:8472:1 8455:203530:1 177588:206516:1 31745:97458:1 206516:8475:1 177588:152159:1 8472:8460:1 206516:31745:1 206516:139105:1 177588:108289:1 206516:8154:1 190179:8473:1 190179:8455:1 8154:8442:1 31745:190179:1 206516:7389:1	10
27762	177591	520560000	12	177591:243524:1 243524:243523:1 103204:103285:1 177591:228979:1 177591:103204:1 177591:243521:1 103204:80315:1 177591:243522:1 177591:243525:1 103204:101648:1 177591:109594:1	3
27763	173072	479347200	17	121227:27891:1 171673:27997:1 173072:121227:1 173072:127732:1 173072:165070:1 121227:66951:1 127732:144821:1 87733:82613:1 27891:82609:1 173072:171674:1 173072:144871:1 27891:115534:1 173072:240876:1 173072:82716:1 27891:87733:1 173072:171673:1	5
27765	215138	291859200	25	215138:94929:1 120385:108027:1 215138:120385:1 215138:243538:1 94942:94956:1 120385:94964:1 94938:149144:1 135161:94944:1 94949:94942:1 108027:181535:1 215138:120750:1 94938:157271:1 94929:94938:1 215138:94965:1 181535:166493:1 215138:137781:1 215138:65931:1 108028:234272:1 234272:135161:1 215138:172840:1 94949:94943:1 215138:108028:1 94938:102165:1 215138:94949:1	47
27766	181536	254966400	14	181536:94947:1 149130:94964:1 181536:107283:1 181536:120394:1 208314:128670:1 181536:120390:1 94947:160558:1 174280:172842:1 160558:149130:1 181536:208314:1 181536:187125:1 181536:109492:1 94964:174280:1	3
27767	193117	489628800	28	36124:36094:1 35998:126736:1 36094:36095:1 193117:130801:1 35993:35980:1 193117:36123:1 193117:198686:1 36094:126750:1 36094:66010:1 193117:36028:1 139415:139417:1 36095:35993:1 36095:36052:1 193117:51951:1 126750:35998:1 193117:66012:1 36094:98745:1 36094:66009:1 193117:193118:1 130801:130802:1 35998:126768:1 193117:139415:1 193117:36124:1 66009:126767:1 193117:65919:1 35993:35975:1 193118:30474…	6
27768	30474	581126400	10	36050:51961:1 30474:74074:1 30474:35975:1 30474:194844:1 30474:36050:1 30474:65780:1 74074:74072:1 30474:138759:1 74072:143219:1	1
27769	30559	581126400	23	36078:30448:1 36012:36024:1 30559:105790:1 30559:35999:1 36047:65973:1 36047:35972:1 35977:36069:1 30559:35976:1 36078:35977:1 36078:35959:1 30448:35974:1 35999:36012:1 30559:166309:1 30559:66418:1 36078:36071:1 35959:35973:1 30559:36078:1 36078:36047:1 30559:166310:1 30559:36017:1 30559:243544:1 30559:126750:1	33
27770	65917	494380800	16	65917:51951:1 126769:35980:1 36095:126767:1 65917:198686:1 36094:36095:1 65917:36094:1 130802:126769:1 198686:173956:1 130801:130802:1 35998:126768:1 36094:66010:1 65917:130801:1 173956:193118:1 193118:30474:1 126767:35998:1	10
27771	35953	565315200	14	36248:36036:1 32868:36117:1 36117:36265:1 36117:36047:1 36117:126763:1 126736:32868:1 35953:66038:1 36117:36045:1 35953:36248:1 32868:60901:1 32868:126764:1 35953:126736:1 32868:214916:1	26
27772	36095	565315200	26	36095:74071:1 36117:36265:1 126736:32868:1 36118:224701:1 36095:35993:1 36117:126763:1 36095:36052:1 36095:36248:1 36095:36118:1 32868:60901:1 35975:66036:1 36248:36036:1 32868:36117:1 36095:65987:1 66036:126761:1 35998:126749:1 35998:126768:1 36095:126765:1 36095:65948:1 35951:126736:1 36095:35951:1 35993:35975:1 36095:126767:1 126768:51961:1 126767:35998:1	18
27773	36123	525916800	15	32868:36117:1 181543:126769:1 126769:35980:1 36095:35998:1 36123:66039:1 36123:183615:1 36123:30474:1 181543:30478:1 36123:181543:1 36095:36118:1 36123:36095:1 126769:32868:1 126769:191793:1 36123:234091:1	22
27775	100617	571881600	28	100617:153363:1 109125:214620:1 153366:161672:1 100617:82195:1 214620:243579:1 100592:128022:1 100617:30549:1 100617:100368:1 100617:100608:1 100617:177371:1 100617:153366:1 227763:135602:1 153366:227763:1 153366:227764:1 100368:100369:1 100369:212813:1 100592:100726:1 100617:100432:1 100617:109125:1 100617:243581:1 100617:100592:1 100617:32482:1 153363:243580:1 100368:124302:1 100592:243578:1 10…	36
27777	18647	459993600	11	18696:18661:1 18647:18703:1 18703:18701:1 18647:178574:1 18647:18702:1 18647:18705:1 18701:18696:1 18696:18692:1 18647:226370:1 226370:243585:1	21
27778	121109	527126400	12	18695:123222:1 123657:230324:1 123222:123657:1 18695:121010:1 121109:18695:1 123222:123597:1 123596:209932:1 18696:18693:1 123597:123596:1 121109:18696:1 121109:123117:1	11
27780	38662	605923200	16	111745:195396:1 111745:241448:1 38662:124972:1 38662:182348:1 38662:38655:1 38662:634:1 38662:111745:1 38662:131509:1 38662:46045:1 38662:131510:1 38662:185172:1 38662:47767:1 38655:38643:1 46045:57954:1 195396:141403:1	10
27781	176149	368668800	10	185198:109920:1 176149:66245:1 176149:185198:1 176149:185199:1 21273:131934:1 176149:185195:1 60037:185204:1 66245:21273:1 176149:60037:1	6
27782	188343	455760000	19	169928:207274:1 243609:243608:1 188343:225387:1 243611:141871:1 188349:234900:1 243606:243610:1 243611:243609:1 243606:232696:1 188343:228373:1 188343:243606:1 188343:166030:1 228373:188349:1 188343:243611:1 243609:243607:1 188349:86747:1 130180:169928:1 188343:87703:1 243609:130180:1	11
27783	243612	357177600	16	201915:107636:1 243612:97227:1 243612:201915:1 243612:176122:1 243612:70624:1 201915:152709:1 70624:107355:1 243612:158440:1 243612:202945:1 243612:128465:1 243612:243613:1 243612:189516:1 243612:189513:1 243612:128468:1 97227:152703:1	7
27784	118990	536457600	11	91032:195522:1 200284:94583:1 200284:91032:1 200284:200271:1 200284:139959:1 118990:199839:1 199839:199841:1 199839:94635:1 118990:200284:1 195522:96235:1	12
27785	8178	429753600	21	8486:8202:1 8205:8204:1 240053:239161:1 8486:8203:1 8203:8201:1 8204:15249:1 8201:8196:1 8197:8486:1 8178:8182:1 8178:240051:1 8178:243620:1 240053:8197:1 8178:234393:1 8178:8205:1 5748:5952:1 8197:8206:1 240053:5748:1 8178:240053:1 8178:243619:1 8178:8199:1	26
27786	8197	505958400	21	8197:8487:1 8486:8202:1 8486:243512:1 13037:213480:1 202517:21436:1 8197:13037:1 13037:224122:1 8197:8486:1 8204:15249:1 8486:8203:1 243632:8201:1 243632:243631:1 8197:53637:1 8202:54935:1 213480:202517:1 8197:8204:1 8197:8206:1 8486:243632:1 243512:243624:1 8197:185641:1	24
27787	8201	552096000	10	179137:8188:1 179137:243637:1 8201:54999:1 54999:54994:1 8201:240049:1 240049:179137:1 8201:8196:1 8201:117402:1 8201:169055:1	19
27788	8204	523238400	16	8204:8203:1 169056:243624:1 8204:15249:1 8204:243632:1 54999:54994:1 15249:54999:1 243632:8201:1 243632:243631:1 8204:8202:1 8204:243625:1 243632:169056:1 169056:243639:1 8201:8196:1 8204:243200:1 169056:8189:1	14
27789	8205	515289600	19	8205:8204:1 243631:179137:1 213482:8189:1 8204:8203:1 8205:243512:1 8201:54999:1 8204:243632:1 243632:8201:1 243632:243631:1 8201:240049:1 243639:213482:1 243639:167337:1 8204:8202:1 243632:169056:1 169055:243639:1 243639:50983:1 169056:169055:1 179137:218335:1	13
27790	8206	512697600	11	8206:224122:1 8206:243631:1 8203:8201:1 8206:243625:1 8201:54999:1 8206:243512:1 8206:243200:1 8206:8202:1 8206:8203:1 243512:243624:1	13
27791	160724	224121600	12	225699:243650:1 160724:427:1 434:226826:1 59139:436:1 160724:429:1 160724:225697:1 160724:59139:1 225697:225699:1 427:434:1 160724:243649:1 226826:222618:1	9
27792	232188	268272000	10	99526:116445:1 110020:154939:1 232188:232190:1 110020:19027:1 110020:3846:1 232188:99526:1 232188:154936:1 232188:110020:1 110020:13776:1	1
27795	96467	561254400	13	96467:81105:1 81105:223749:1 187857:187859:1 96467:203687:1 96467:55866:1 203686:140702:1 187857:203686:1 96467:187857:1 96467:96345:1 96467:214962:1 96467:96546:1 187859:41873:1	2
27796	113329	491443200	10	113329:243657:1 113329:243655:1 113329:200433:1 113329:72825:1 243658:121582:1 113329:38683:1 113329:121589:1 113329:243658:1 113329:77364:1	10
27798	221231	261014400	30	131749:8784:1 67711:80664:1 217663:8790:1 62344:194828:1 221231:173761:1 217663:62344:1 62344:176221:1 67711:192610:1 221231:143114:1 243675:80642:1 192611:217667:1 67711:217663:1 194828:54724:1 67711:217670:1 221231:175875:1 221231:130585:1 176221:214388:1 217663:131749:1 176221:58762:1 217663:217669:1 221231:67711:1 143114:181702:1 192610:80650:1 194828:131758:1 221231:173167:1 62344:80640:1 22…	5
27801	166475	235612800	10	4850:37147:1 166432:166477:1 166477:140061:1 166475:4850:1 166477:166479:1 166475:166432:1 166479:25779:1 25779:89206:1 166432:30753:1	65
27803	212201	489024000	90	211103:211087:1 212201:243809:1 212201:234172:1 212201:211117:1 212201:177289:1 220228:224480:1 210958:211005:1 212201:228343:1 211099:32710:1 211087:243852:1 212201:200286:1 212201:234178:1 194743:211099:1 212201:210970:1 243862:211096:1 243865:243851:1 177289:243870:1 243861:178436:1 194743:239677:1 32710:32732:1 211087:211071:1 243862:211125:1 195379:212234:1 212201:234197:1 211055:243861:1 21…	270
27804	212203	332985600	17	212203:243882:1 231851:231861:1 212203:243879:1 106014:231851:1 231851:236828:1 231851:164482:1 243881:231865:1 212203:106014:1 236823:243881:1 212203:236824:1 106014:231200:1 243881:231848:1 231200:88223:1 106014:183446:1 212203:236823:1 212203:243880:1	14
27805	212205	410227200	18	219493:194685:1 87044:195030:1 219493:194674:1 212205:167190:1 212205:189269:1 212205:175203:1 212205:203407:1 212205:193506:1 212205:208284:1 212205:213512:1 194685:194683:1 212205:87044:1 212205:243888:1 212205:194699:1 243888:219493:1 212205:228616:1 193506:194682:1	14
27806	212230	492652800	11	243903:243910:1 212230:232544:1 211105:211118:1 212230:228556:1 212230:211105:1 211105:210936:1 212230:243904:1 243904:243903:1 243910:243909:1 212230:243908:1	16
27807	212231	494467200	18	210943:211015:1 236629:243856:1 210952:210943:1 212231:211818:1 236629:239679:1 243869:32737:1 216721:210960:1 212231:212249:1 212231:216721:1 243856:210932:1 216721:236629:1 212231:243920:1 210960:210952:1 216721:211081:1 212231:198203:1 216721:211070:1 212231:243869:1	42
27808	195379	583718400	10	112449:212222:1 112448:112446:1 195379:212234:1 195379:224376:1 195379:112449:1 195379:112448:1 212229:210896:1 112449:212229:1 195379:243930:1	45
27809	58642	578448000	20	32379:14056:1 32433:32429:1 243933:58629:1 58642:80053:1 58552:32807:1 32219:32430:1 58552:58538:1 32379:32374:1 58642:58552:1 243933:58564:1 80053:32704:1 58642:116569:1 58642:243933:1 32374:32433:1 58642:58554:1 58642:32379:1 58554:147228:1 32219:58626:1 58552:32219:1	10
27811	89872	605145600	14	211917:213068:1 213069:82886:1 89872:89478:1 89872:213069:1 89478:178046:1 213068:213064:1 89478:208600:1 89872:128338:1 211917:82566:1 211917:90074:1 211917:243946:1 89872:222058:1 89872:211917:1	15
27812	122136	564624000	19	122136:5481:1 122136:81242:1 122136:122135:1 122096:122095:1 122135:210286:1 21121:122129:1 122133:51443:1 5481:142313:1 5481:121971:1 122095:90181:1 122136:81191:1 122136:25781:1 122136:21121:1 121971:122096:1 210286:90184:1 121971:121990:1 25781:240654:1 122136:122133:1	9
27813	25772	394675200	11	122008:89179:1 19383:122008:1 225436:19383:1 89179:99049:1 116789:81249:1 89179:69306:1 25768:116789:1 19383:25767:1 25772:25768:1 25772:225436:1	4
27814	45263	394329600	11	45263:118543:1 89718:81194:1 89718:243954:1 45263:89640:1 89662:87924:1 45263:89718:1 89718:45310:1 81194:114063:1 45263:89662:1 89640:45271:1	21
27815	81249	460166400	12	81247:81256:1 138577:122021:1 81247:81245:1 81249:99661:1 81249:121966:1 19396:88898:1 122009:81247:1 81249:122009:1 81249:19396:1 81256:81242:1 81247:138577:1	21
27816	89718	431222400	11	69921:81369:1 69921:81194:1 81368:114063:1 89718:243954:1 81369:227515:1 89718:69921:1 89718:45310:1 114063:45250:1 81369:81368:1 81368:81363:1	8
27817	86003	407548800	18	86003:89718:1 86003:209767:1 81279:81363:1 69921:81194:1 69921:81297:1 81297:81279:1 81368:114063:1 81157:81254:1 114063:45333:1 30831:81157:1 81157:81368:1 86003:85994:1 86003:30831:1 30831:69921:1 86003:89729:1 81194:82618:1 86003:198706:1	19
27819	25781	592876800	10	25781:122132:1 25781:243957:1 122132:81189:1 122132:240654:1 25781:81184:1 25781:209146:1 25781:229790:1 25781:241839:1 209146:91923:1	5
27820	45108	509587200	30	45108:12667:1 209380:43765:1 45108:45110:1 45108:45090:1 45106:45620:1 209380:136638:1 45110:45762:1 136386:126516:1 45108:31772:1 45110:189422:1 45110:209380:1 45110:44945:1 45108:44927:1 45108:44952:1 45097:44920:1 44945:136386:1 136386:136385:1 209380:79930:1 45108:157953:1 44930:44942:1 45108:44930:1 44945:136389:1 45108:46610:1 45108:44956:1 45108:44955:1 46610:78331:1 136638:45097:1 12667:4…	12
27821	88595	533779200	42	88595:229909:1 229909:86217:1 212282:229710:1 184533:144362:1 138280:86683:1 229899:199968:1 88595:86141:1 144368:229797:1 184512:184511:1 229758:91125:1 144368:229776:1 229909:229542:1 86217:144368:1 184533:207130:1 88595:234748:1 229790:229791:1 184491:229790:1 229790:229758:1 184533:229794:1 144368:184564:1 184530:184561:1 229790:184512:1 144362:184530:1 210959:128409:1 184533:184491:1 88595:2…	127
27822	184410	407548800	16	184410:234592:1 242963:207142:1 234596:234618:1 234592:243984:1 242964:243982:1 234594:234754:1 242964:242963:1 242964:234594:1 242964:144091:1 243982:234596:1 184410:242964:1 234592:239041:1 184410:234742:1 184410:234608:1 234592:234629:1	4
27823	178052	508377600	13	178052:82706:1 82706:183481:1 178052:184424:1 213088:213081:1 82706:243990:1 178052:228955:1 178052:86958:1 83198:213088:1 228955:86291:1 243990:243989:1 178052:243993:1 82706:83198:1	18
27825	184436	528508800	40	210950:211038:1 210949:211069:1 211102:210954:1 244004:210953:1 210933:244007:1 234746:234740:1 184436:244012:1 244004:231416:1 184436:86960:1 184436:210950:1 210953:211056:1 184436:210832:1 184436:86953:1 184436:211102:1 184436:211120:1 210933:211021:1 184436:210959:1 184436:86958:1 244004:211075:1 184436:134487:1 210953:210933:1 184436:210820:1 184436:210920:1 211021:210927:1 184436:244011:1 86…	28
27827	157038	387417600	22	157038:102144:1 44822:126473:1 164566:138077:1 126450:126479:1 126473:126471:1 164566:126451:1 126479:157043:1 126451:164576:1 102155:157044:1 157038:126456:1 157038:185016:1 164566:164567:1 164566:164574:1 138077:138112:1 157038:132464:1 157044:126535:1 164566:126582:1 138077:102155:1 132464:164566:1 126451:126450:1 157038:44822:1	19
27828	239693	236217600	14	102138:138134:1 197364:81396:1 239693:110933:1 239693:86577:1 239693:121165:1 197364:85886:1 239693:102138:1 85894:91954:1 86577:85894:1 85894:106479:1 85894:116673:1 239693:137365:1 239693:197364:1	4
27829	86592	240451200	22	86595:101042:1 86596:3272:1 86592:138130:1 101042:86591:1 137506:138127:1 86592:101045:1 138130:137973:1 86592:86026:1 86594:86036:1 86592:101044:1 86596:137506:1 86592:167729:1 86592:86594:1 86596:104539:1 86596:86578:1 86596:85882:1 167729:153140:1 86026:85894:1 86592:86596:1 86592:86037:1 86592:86595:1	37
27830	106701	424483200	12	138876:44448:1 106701:8250:1 106701:106693:1 106693:179603:1 106701:138876:1 106701:140805:1 106701:44467:1 179603:174130:1 106701:48379:1 174130:106705:1 106693:138882:1	3
27831	187821	371952000	10	187821:92109:1 187821:138876:1 37184:38408:1 187821:37184:1 38408:140805:1 187821:45845:1 187821:151180:1 187821:146021:1 138876:138894:1	6
27832	72415	429753600	14	72415:72410:1 72415:72497:1 72415:48379:1 72415:72490:1 72415:24705:1 72415:47794:1 197253:46151:1 72415:72531:1 72415:24267:1 24705:24700:1 72415:37350:1 46151:176885:1 72415:197253:1	19
27834	218269	274665600	18	229994:125708:1 235684:103673:1 218269:218132:1 218269:186161:1 218269:191154:1 218269:229994:1 218269:180159:1 103673:82458:1 218269:180546:1 218269:238587:1 218269:157193:1 218269:237841:1 218269:81608:1 218269:122822:1 218269:235684:1 218269:244038:1 191154:64490:1	6
27835	218270	248400000	12	218270:145416:1 180159:180554:1 218270:123400:1 218269:229994:1 218269:180159:1 218270:218269:1 218270:238588:1 218269:81608:1 180554:154507:1 218270:242576:1 123400:118896:1	3
27836	145416	316742400	10	145416:75261:1 145416:145512:1 145416:75241:1 145416:75185:1 75267:145412:1 145416:75182:1 145416:72096:1 75267:75258:1 145416:75267:1	1
27837	86584	245721600	16	28182:28180:1 86584:106523:1 86580:7955:1 86585:86587:1 86584:230462:1 86581:86589:1 86584:77457:1 86581:75546:1 86587:86579:1 86584:86354:1 75546:28182:1 86585:86581:1 86584:86580:1 106523:106515:1 86584:86585:1	9
27838	153211	363830400	11	209042:244042:1 164105:7194:1 209042:135561:1 153211:209038:1 153211:164105:1 209038:209042:1 209038:209040:1 164105:116025:1 164105:153212:1 164105:7172:1	26
27839	96493	401328000	20	96473:44152:1 96457:96547:1 96493:96448:1 96547:57650:1 44146:44147:1 96547:41879:1 96547:41878:1 96493:21475:1 96473:96454:1 96496:96473:1 96493:55818:1 44146:46759:1 44146:96496:1 96454:96457:1 44146:46115:1 96493:158767:1 96493:44146:1 96547:203678:1 96454:185204:1	8
27840	38629	343094400	24	203679:136741:1 72666:96482:1 38629:33482:1 96482:38596:1 38629:96253:1 136741:87396:1 203679:92116:1 45367:46041:1 96510:96478:1 92116:96517:1 45367:46043:1 46040:46051:1 96447:46040:1 203679:96510:1 72666:96255:1 38629:72666:1 96447:38602:1 72666:27004:1 203679:45367:1 38629:203679:1 96482:60037:1 38629:176411:1 87396:96447:1	19
27841	96547	513907200	15	51311:187861:1 96547:96467:1 96547:57650:1 238938:41879:1 57650:187825:1 96547:173018:1 238938:203688:1 96547:238938:1 187825:51311:1 96547:244047:1 96547:46757:1 96547:203678:1 51311:41878:1 41879:41880:1	0
27842	188379	477273600	53	188379:226735:1 196315:154091:1 226734:243127:1 191989:206014:1 196315:188380:1 206015:188394:1 151051:151016:1 163335:134893:1 21569:124227:1 106668:151017:1 126576:187522:1 188379:158632:1 226736:191989:1 80897:193889:1 206015:211216:1 210385:99007:1 188379:80896:1 188379:153464:1 44926:112001:1 188379:131312:1 188395:210385:1 80897:206015:1 226734:126524:1 226735:106668:1 226735:206002:1 18837…	52
27843	140537	498182400	11	205990:210473:1 141363:138836:1 149376:205990:1 141363:47346:1 141363:140983:1 140537:107859:1 140537:56643:1 140537:141363:1 140537:156775:1 156775:149376:1	3
27844	99743	457488000	10	99743:99736:1 99743:159658:1 197814:120543:1 99743:120545:1 99743:195775:1 99743:197814:1 99743:99740:1 99743:183688:1 99736:150388:1	20
27845	97202	399513600	15	122806:111381:1 97202:105957:1 97202:97224:1 15492:72259:1 97202:97219:1 97202:15492:1 97202:22175:1 97202:166951:1 97202:131447:1 15492:120961:1 97202:167126:1 97202:183518:1 97202:122806:1 97202:186241:1	19
27846	97203	384393600	17	97203:145494:1 145494:82815:1 15492:72259:1 112726:97219:1 97203:22221:1 97203:22209:1 15492:112726:1 97203:158417:1 97203:120069:1 97203:67663:1 67532:22175:1 97203:158420:1 97203:150369:1 67663:67532:1 97203:183518:1 97203:15492:1	30
27852	228318	413424000	24	244110:244116:1 244095:244096:1 228318:244091:1 234619:244093:1 228318:244090:1 244091:244089:1 244094:239042:1 118661:32048:1 228318:144914:1 244091:244095:1 228318:214480:1 228318:234606:1 244093:234602:1 228318:244092:1 244089:244094:1 236530:244110:1 244094:234619:1 228318:118661:1 214478:236530:1 244110:228342:1 228318:216324:1 214480:214478:1 228342:228359:1	61
27853	214481	416534400	10	244089:244124:1 214481:244118:1 214481:214482:1 214481:244089:1 214481:86636:1 244118:244120:1 214482:86629:1 244089:90364:1 244118:244119:1	5
27857	228342	550713600	11	228359:228358:1 228359:244113:1 244109:238207:1 244109:136098:1 228358:204708:1 228359:244097:1 228359:4241:1 228342:228359:1 228359:244109:1 228359:244114:1	26
27858	228345	481161600	13	228345:219492:1 228345:236514:1 228345:10376:1 228345:228362:1 236514:228361:1 228345:244143:1 228345:198208:1 228345:236528:1 228345:237045:1 228345:234452:1 228345:244142:1 228345:179964:1	16
27859	228358	609984000	12	228358:47295:1 228358:231185:1 231182:204708:1 90038:231182:1 231182:169182:1 228358:207163:1 227689:212141:1 231182:207109:1 228358:90038:1 231182:206784:1 207109:227689:1	18
27860	228359	567993600	29	228359:228329:1 228359:244113:1 236535:136169:1 136098:136140:1 228359:228326:1 228359:244097:1 228359:206114:1 228359:4241:1 136098:86669:1 228359:207171:1 228359:244114:1 136098:136147:1 228359:244155:1 136098:136148:1 228359:236535:1 228359:244109:1 136098:136168:1 228359:228358:1 244109:238207:1 136169:136135:1 228359:131066:1 136098:136152:1 204708:144181:1 244109:136098:1 228358:204708:1 22…	61
27861	190484	546825600	10	234452:236561:1 190484:190488:1 179975:190505:1 190484:244158:1 190484:179975:1 179975:234452:1 190505:190474:1 190505:190486:1 190474:190489:1	7
27863	118674	523238400	10	118674:25389:1 118664:118670:1 118674:192557:1 118674:233032:1 118674:118664:1 118674:118671:1 118674:118675:1 118675:118665:1 118674:118669:1	11
27864	51030	586396800	17	120032:185709:1 51030:97513:1 51030:244196:1 51028:120027:1 237810:244182:1 85564:120032:1 120032:244189:1 51028:120028:1 51030:244193:1 237810:75163:1 51028:228932:1 51030:85564:1 51030:51028:1 237810:204836:1 51030:51027:1 97513:237810:1	42
27865	156902	604713600	11	117940:127837:1 156902:168919:1 156902:117943:1 117943:125059:1 125059:125071:1 117943:117940:1 127837:127834:1 125071:125064:1 117943:34021:1 125059:113918:1	37
27866	136393	291859200	48	55351:176144:1 183142:185055:1 50152:55308:1 18106:136741:1 136393:55469:1 52430:148549:1 118724:173829:1 119696:55309:1 55347:38618:1 119696:55460:1 60057:136394:1 52430:55351:1 55351:124965:1 55469:73779:1 124965:87386:1 136393:103138:1 60057:119894:1 55409:55418:1 119894:119896:1 18098:55409:1 124965:35244:1 136394:183142:1 136393:48386:1 183141:120154:1 60057:183141:1 183141:109795:1 55351:26…	66
27870	124978	494467200	18	132569:116217:1 57941:57946:1 57976:57969:1 124978:57968:1 57938:57951:1 57975:57943:1 57938:57950:1 57975:57942:1 124978:55436:1 57977:41909:1 57943:57944:1 57968:57977:1 57944:57941:1 124978:132569:1 57977:57976:1 57976:57975:1 57976:57938:1	28
27871	92071	499651200	12	92071:31420:1 59877:80041:1 92071:109377:1 92071:59877:1 92071:111585:1 83382:31419:1 83382:92067:1 92071:92069:1 92071:83382:1 92071:194755:1 83382:91328:1	3
27872	78816	266716800	12	77453:165148:1 164938:98913:1 78816:164938:1 78816:98914:1 78816:164940:1 164940:77453:1 78816:164939:1 164939:164937:1 78816:98911:1 78816:232717:1 164940:226518:1	3
27873	89713	494380800	11	229184:30777:1 122024:122019:1 89713:213362:1 213362:229192:1 122046:229184:1 122046:122024:1 213362:99648:1 122046:204772:1 99648:122046:1 89713:88884:1	5
27874	206172	607564800	18	206172:89613:1 89620:89244:1 206172:244225:1 206172:128337:1 89244:183473:1 206172:83349:1 89613:225075:1 89244:183478:1 89244:206784:1 225074:122064:1 89244:225074:1 89620:83324:1 206172:153389:1 229057:89925:1 89620:183479:1 89613:89620:1 89613:229057:1	11
27875	244237	229564800	10	222708:222705:1 244237:227847:1 222705:222706:1 244237:222697:1 244237:244238:1 222708:222698:1 244237:236670:1 222708:222711:1 222697:222708:1	3
27876	196043	377740800	16	196043:196046:1 196043:90285:1 196043:28001:1 28000:27891:1 196043:90325:1 196043:90280:1 196043:90326:1 173072:144871:1 196043:28000:1 196043:88387:1 173072:240876:1 171666:173072:1 196046:90291:1 90280:171666:1 171666:238734:1	13
27877	176492	397008000	15	173072:27891:1 176492:90281:1 176492:144808:1 176492:90291:1 90281:171666:1 90281:90293:1 144809:173072:1 176492:193693:1 176492:90325:1 90281:90298:1 144809:144815:1 173072:240876:1 171666:144809:1 144808:240844:1	0
27878	156350	416448000	14	78162:109136:1 156350:184696:1 156350:126959:1 109136:157567:1 156350:148795:1 156350:148747:1 156350:111133:1 109136:157560:1 156350:134426:1 156350:148870:1 156350:145692:1 156350:78162:1 156350:167127:1	49
27879	91100	443059200	25	91100:110738:1 91099:91135:1 91100:91099:1 4962:4974:1 91122:114635:1 91191:161276:1 25393:125386:1 91099:25404:1 25404:25391:1 91099:244256:1 91100:91191:1 91133:91122:1 244256:4962:1 161276:114631:1 91099:132379:1 161276:19532:1 91100:216049:1 19532:143008:1 91100:91133:1 161276:43413:1 91100:4993:1 91099:25393:1 91099:244257:1 25404:4977:1	42
27880	96457	508809600	15	41892:41886:1 96457:96547:1 41886:173018:1 96467:203687:1 173018:96472:1 96499:6409:1 96472:141401:1 41892:46114:1 96547:203688:1 96457:41892:1 41886:96467:1 41886:55811:1 96457:96604:1 96604:96499:1	2
27881	55578	531360000	11	55578:92089:1 41890:47693:1 55538:55532:1 55578:47518:1 55578:140600:1 41890:55539:1 55578:132601:1 55539:55538:1 55578:41910:1 55578:41890:1	23
27884	173218	528508800	13	173218:173246:1 173218:244267:1 173218:244269:1 173246:244265:1 173246:173212:1 173218:134361:1 173218:244268:1 173218:156950:1 173246:244266:1 173218:185030:1 156950:156952:1 185030:185029:1	8
27886	173228	527126400	10	173228:41993:1 173228:244265:1 173228:42002:1 173228:244279:1 173228:229351:1 156950:156952:1 173228:42007:1 173228:122142:1 173228:156950:1	5
27887	185043	481766400	71	244288:244289:1 173250:173214:1 188188:105370:1 185043:212160:1 188188:232078:1 243953:188153:1 223572:223571:1 187559:244293:1 188158:244292:1 187559:244305:1 134277:134305:1 213829:206690:1 173194:134290:1 241476:244306:1 105370:238780:1 10417:215299:1 232078:244287:1 188188:206678:1 241477:227440:1 188188:244311:1 173218:156950:1 244307:176874:1 173226:243953:1 244313:207487:1 241476:118599:1 …	38
27888	198285	554947200	18	90986:198277:1 198285:73785:1 90986:244317:1 198285:127801:1 198259:90982:1 90986:41917:1 198285:134248:1 198285:198259:1 198285:216834:1 198285:244318:1 198285:189102:1 198285:90980:1 198285:90986:1 226018:201164:1 128383:226018:1 41917:128383:1 198285:205796:1	15
27890	244328	222307200	42	191157:197891:1 60552:64490:1 244328:191139:1 81608:145108:1 244328:124700:1 244328:17624:1 191156:62988:1 244328:191157:1 62988:157193:1 191157:145249:1 157193:242578:1 81620:123604:1 244328:195799:1 191157:81728:1 191157:123665:1 103669:81621:1 218270:238588:1 191157:242577:1 180551:81608:1 191157:81726:1 62988:81620:1 60552:180551:1 242578:186161:1 191157:60552:1 244328:109073:1 123665:30718:1…	41
27891	215347	245894400	12	215347:160195:1 160196:160193:1 160196:64876:1 215347:215020:1 160196:107177:1 215347:112396:1 112396:160226:1 215347:107187:1 107187:90372:1 215347:107179:1 107187:160196:1	2
27892	146921	504921600	13	146921:59531:1 59533:146920:1 146921:155669:1 133329:146917:1 155669:76764:1 146921:59533:1 133329:126955:1 146921:133329:1 126953:174926:1 146921:51982:1 126955:126953:1 59533:133289:1	8
27893	114685	228960000	14	76063:114680:1 114685:77945:1 86730:22601:1 114685:114683:1 114685:4130:1 114685:178969:1 68073:110725:1 114685:86730:1 114685:114684:1 114685:68073:1 114685:76063:1 114685:114681:1 68073:110724:1	11
27894	244338	336614400	15	244338:244345:1 244355:244352:1 244341:244339:1 244348:221064:1 221064:106823:1 244342:244341:1 244341:244355:1 244345:244348:1 244345:244346:1 244338:244343:1 244338:244347:1 244338:244344:1 244342:244340:1 244348:244342:1	7
27896	103435	487641600	20	103435:112802:1 112649:241792:1 93690:134655:1 197812:209016:1 112649:112659:1 103435:244391:1 112659:209017:1 103435:164031:1 244383:197810:1 244383:109021:1 103435:112649:1 112649:197813:1 103435:244383:1 197812:244382:1 103435:120543:1 112649:197812:1 197812:197811:1 244382:93690:1 164031:197809:1	62
27897	67674	562723200	12	140246:206453:1 67674:202946:1 137660:225823:1 34993:137660:1 67674:34993:1 137660:137659:1 206451:214553:1 67674:206451:1 206451:140246:1 67674:90732:1 67674:144622:1	1
27899	46620	449712000	12	46645:196266:1 46620:45356:1 96377:96353:1 46620:96377:1 46620:46645:1 45356:81090:1 46620:43401:1 46620:46114:1 196265:173014:1 46620:196265:1 46620:231556:1	3
27901	46625	429753600	29	17998:173017:1 17998:96357:1 46625:125996:1 46620:46645:1 46645:46643:1 46645:196266:1 46620:45356:1 45356:46648:1 46625:149428:1 46625:46620:1 46625:185648:1 96357:81090:1 46643:46641:1 46649:231556:1 45356:46649:1 46625:147435:1 46649:46071:1 46625:46624:1 46644:37651:1 46625:96522:1 196266:173019:1 46645:46644:1 149428:141365:1 45356:17998:1 46625:96449:1 46649:96359:1 46625:46646:1 46625:5765…	27
27902	143169	256176000	40	131749:8784:1 67711:80664:1 217663:8790:1 143169:67711:1 217663:62344:1 217664:131758:1 62344:176221:1 194830:194828:1 217663:143094:1 67711:192610:1 67711:73975:1 143094:175875:1 192611:217667:1 143169:173761:1 67711:217663:1 194828:54724:1 62344:194830:1 67711:217670:1 54724:198676:1 73975:80681:1 143169:243675:1 176221:214388:1 217663:131749:1 176221:58762:1 143169:201493:1 143169:67694:1 6771…	12
27903	166492	443664000	13	166492:65698:1 31453:58802:1 34040:220762:1 244412:36278:1 65700:244413:1 244412:65699:1 65700:65703:1 36278:31453:1 244412:65700:1 166492:244412:1 166492:34040:1 65700:65702:1	7
27904	105788	450316800	11	105788:65700:1 31453:58802:1 105788:65699:1 105788:36278:1 65700:244413:1 65700:65703:1 105788:34040:1 36278:31453:1 31453:58805:1 65700:65702:1	11
27905	206443	573177600	18	206443:234269:1 206443:177735:1 206443:194338:1 206443:231833:1 206443:175994:1 206443:105790:1 206443:244420:1 232361:231273:1 231833:102314:1 150650:36008:1 36008:244421:1 232361:150650:1 206443:230631:1 231273:102348:1 206443:123611:1 206443:66409:1 206443:232361:1	15
27906	112662	462844800	11	112662:56023:1 112659:112668:1 244422:99848:1 112662:244422:1 112662:112661:1 221718:112659:1 112662:221718:1 99848:204455:1 177602:52093:1 99848:177602:1	7
27910	168231	316051200	25	168231:143619:1 143619:143678:1 143678:143655:1 168231:106115:1 184677:223883:1 143678:135505:1 223883:126809:1 168231:135494:1 179015:198175:1 143678:175942:1 143619:159355:1 184677:173392:1 143619:81857:1 168231:184677:1 168231:179015:1 168231:143894:1 168231:143616:1 143616:197388:1 168231:111218:1 168231:105863:1 223883:215426:1 168231:192434:1 223883:198156:1 143678:132215:1	15
27911	168233	254361600	15	168233:191159:1 166953:166960:1 168233:41469:1 167117:111057:1 166959:166956:1 168233:139775:1 166953:166959:1 203389:139786:1 167117:143771:1 111057:166953:1 167117:203389:1 168233:148955:1 168233:167117:1 168233:118385:1	5
27912	232713	456969600	19	232713:220911:1 224886:234891:1 232713:207427:1 232713:224886:1 232713:231374:1 224886:225994:1 232713:232695:1 232713:244470:1 232713:96067:1 244469:208214:1 224886:164542:1 232713:232696:1 224886:207445:1 244469:244471:1 232696:140347:1 244469:184432:1 232713:244469:1 207427:86289:1	3
27916	216251	270086400	14	216246:32139:1 69703:216246:1 216251:68074:1 4000:55655:1 68074:69703:1 69703:216243:1 216246:4000:1 216244:216245:1 68074:69701:1 216251:119404:1 68074:216244:1 62633:32142:1 68074:62633:1	48
27917	186919	263433600	10	186919:188441:1 73908:31385:1 186919:188440:1 188440:31388:1 31388:73908:1 73908:188444:1 31385:65793:1 188440:31387:1 188440:178977:1	1
27919	143419	413424000	46	143419:225080:1 143419:235053:1 143419:70009:1 143419:244536:1 143419:236058:1 143419:106153:1 143419:143979:1 210225:145674:1 210225:244535:1 210225:238305:1 210225:236111:1 210225:232356:1 124777:111136:1 143419:154505:1 143419:236219:1 111007:125668:1 143419:107950:1 106153:180409:1 111136:102343:1 143419:72280:1 210225:213815:1 143419:111007:1 244536:78129:1 210225:241061:1 102343:180142:1 23…	17
27920	143420	377740800	27	143420:118871:1 143419:70009:1 143419:236058:1 72156:143982:1 143420:72273:1 118887:236065:1 143419:72280:1 143420:72156:1 118879:143979:1 143419:111007:1 143420:143422:1 143420:143425:1 143420:64589:1 118887:191181:1 146613:118887:1 143420:146613:1 118887:118879:1 146613:236057:1 143420:130015:1 72156:143418:1 143420:118794:1 72156:143419:1 118887:118870:1 143419:127001:1 236058:125701:1 143419:…	15
27921	214604	550713600	10	214604:154802:1 51732:167948:1 214604:51732:1 51732:123117:1 51732:123115:1 214604:154789:1 167948:167950:1 167950:154776:1 214604:123656:1	18
27922	183142	334800000	22	183142:185055:1 183142:140188:1 55347:38618:1 38618:55443:1 183142:124965:1 183142:55347:1 183142:136511:1 183142:185054:1 183142:136741:1 183142:61133:1 183142:119783:1 183142:18049:1 18049:41014:1 136511:132639:1 55409:55410:1 41014:139286:1 139286:55413:1 183142:136406:1 55347:55868:1 183142:173829:1 124965:55409:1	24
27923	136396	283392000	10	35225:55410:1 126164:200595:1 136396:126164:1 136396:87198:1 136396:35225:1 136396:85527:1 35225:136514:1 136514:136511:1 35225:55868:1	24
27925	179560	444873600	23	191654:134249:1 179560:81322:1 170433:76864:1 179560:215384:1 179560:244560:1 170433:73442:1 191654:73676:1 142911:73675:1 170433:170436:1 179560:142911:1 179560:179564:1 179560:21619:1 191654:51434:1 179560:218497:1 76864:191654:1 76864:73413:1 47497:212052:1 179560:170433:1 170433:170440:1 179560:80833:1 179560:134252:1 170433:47497:1	20
27926	44814	419472000	46	45112:45895:1 44814:44820:1 44817:44823:1 45108:45110:1 44848:44850:1 44820:36383:1 44861:44865:1 44968:44929:1 44860:45112:1 44977:44928:1 198620:44955:1 44975:197554:1 36383:44849:1 44971:45108:1 44848:198620:1 44820:44863:1 45112:44977:1 44820:44855:1 44928:181831:1 44849:44851:1 43521:43777:1 45112:44971:1 44968:197564:1 44814:43786:1 44814:44852:1 44820:44817:1 45110:44945:1 44814:45119:1 44…	35
27927	44817	429753600	81	45108:12667:1 244575:44851:1 44817:44857:1 44865:44864:1 44977:244583:1 43521:43411:1 44817:44823:1 99171:44973:1 44849:44815:1 172235:44972:1 45108:45110:1 44955:44954:1 44848:44850:1 44977:43524:1 44861:44865:1 44968:44929:1 44973:126538:1 164815:190313:1 45621:130316:1 45106:197568:1 44854:45766:1 198620:44955:1 164815:44961:1 45766:45765:1 44817:220113:1 43521:43446:1 189423:244581:1 44861:44…	287
27929	45608	458697600	27	45766:182000:1 244575:44851:1 45636:44964:1 45608:46603:1 44815:151806:1 44968:44929:1 45895:45763:1 45636:43784:1 43784:43468:1 189423:244581:1 45766:45622:1 43760:43761:1 151806:44968:1 45608:244575:1 45763:152021:1 44968:45887:1 45636:45635:1 45636:189423:1 45766:45895:1 44815:45636:1 43761:44941:1 45895:43524:1 244581:181831:1 45608:44815:1 44964:43760:1 45636:45766:1	80
27930	44860	456105600	31	44977:244583:1 44977:43524:1 44850:44961:1 44968:44929:1 44860:45112:1 197554:44935:1 198620:44955:1 44860:44948:1 45112:44977:1 44860:206988:1 44928:181831:1 45103:197563:1 44968:197564:1 43524:45103:1 45112:190313:1 45112:197554:1 43524:44928:1 45112:44968:1 44980:44967:1 45112:158307:1 197564:181982:1 44929:44957:1 43524:44945:1 44860:44850:1 44860:198620:1 44968:44951:1 44980:105676:1 44955:4…	22
27934	96496	471484800	22	96473:96455:1 96496:96473:1 96468:219609:1 96473:131934:1 131934:205658:1 96455:185191:1 96473:96454:1 187825:51311:1 55466:96468:1 96454:185204:1 96457:96547:1 55466:96457:1 51311:41878:1 41879:41880:1 96547:57650:1 96547:41879:1 57650:187825:1 51311:187824:1 96496:96517:1 96473:197697:1 96454:55466:1	9
27935	96375	606960000	15	96375:96342:1 96375:55811:1 96341:44149:1 96499:6409:1 55811:218440:1 55811:120133:1 96375:96604:1 96375:72450:1 96375:219605:1 96341:96498:1 96499:96341:1 96604:96499:1 96375:47804:1 44149:44153:1	7
27936	151076	568252800	11	244621:134443:1 151076:244621:1 244621:160641:1 151076:244620:1 151076:140650:1 151076:174522:1 210695:151074:1 151074:155936:1 210695:174523:1 151076:210695:1	2
27937	196297	621820800	17	196297:191889:1 191889:191874:1 205955:189247:1 191889:244623:1 196297:81113:1 196297:186513:1 148194:135243:1 81113:81112:1 196297:205955:1 158769:205934:1 148194:244622:1 196297:177652:1 196297:112935:1 196297:158769:1 205934:148194:1 205955:186511:1	20
27939	21272	295574400	12	21273:206198:1 176149:66245:1 131926:176149:1 140175:164706:1 21272:208685:1 21272:72666:1 21272:52413:1 52413:39252:1 66245:21273:1 21272:131926:1 21272:140175:1	12
27940	195879	517968000	12	213968:157557:1 195878:143486:1 213878:200226:1 213968:213878:1 213968:103336:1 195878:195406:1 195878:213968:1 195879:195878:1 213968:213967:1 213878:243681:1 195879:190278:1	4
27941	238115	299635200	20	238115:7702:1 238115:217850:1 238115:148739:1 188132:118543:1 238115:188132:1 238115:44366:1 238115:130393:1 118543:212118:1 148739:196017:1 238115:97942:1 238115:179026:1 238115:198612:1 238115:205603:1 148739:213822:1 238115:118546:1 238115:10399:1 205603:226002:1 238115:217095:1 238115:35842:1	105
27943	131362	373507200	19	131362:223428:1 131362:131360:1 131362:113705:1 131362:131640:1 113705:109770:1 113705:128167:1 131362:158419:1 131362:123544:1 131362:143457:1 131362:64626:1 117315:143496:1 131362:143270:1 131362:107761:1 143457:148731:1 131362:109666:1 131640:123488:1 131362:117315:1 113705:131402:1	23
27945	176465	375926400	28	144816:89442:1 176465:86239:1 144810:127733:1 176465:143041:1 130336:144829:1 89928:89931:1 90326:88490:1 176465:121276:1 176465:144874:1 176465:90326:1 176465:196048:1 176465:89928:1 144829:175476:1 176465:196049:1 176465:144812:1 176465:28012:1 240858:88951:1 127727:144810:1 176465:7946:1 196048:240858:1 176465:130336:1 240858:144816:1 144874:127727:1 144874:144880:1 144829:27891:1 144816:89441…	14
27946	144874	382579200	25	127723:121595:1 127723:121126:1 127727:127726:1 144874:240876:1 144810:144817:1 127723:175470:1 144810:121208:1 127727:91352:1 127723:144816:1 175473:27995:1 144808:27891:1 127726:127723:1 104144:175472:1 144817:127733:1 127723:144810:1 104144:127730:1 144874:127727:1 144874:144880:1 104144:144808:1 127727:27964:1 175472:144824:1 144810:175473:1 127726:104144:1 27964:129157:1	7
27948	194832	465436800	10	176577:155435:1 176580:173740:1 194832:176580:1 194832:176577:1 194832:135627:1 155435:194848:1 176577:244679:1 244679:194805:1 176577:176578:1	2
27949	143155	435196800	13	135925:143163:1 143155:52183:1 143155:52184:1 52183:30484:1 51965:51971:1 51967:143156:1 52184:51967:1 143155:135925:1 143155:182453:1 182453:51965:1 143155:244680:1 51967:51966:1	7
27951	117855	536457600	52	117855:97151:1 142587:116508:1 117855:174926:1 117855:150788:1 140036:153063:1 117855:149218:1 117855:70626:1 117855:142584:1 192005:97149:1 117855:80484:1 117855:146932:1 117860:140036:1 117855:51982:1 126976:129006:1 117855:67549:1 142584:107685:1 117855:129004:1 14892:14897:1 70626:56306:1 117855:133327:1 117855:244686:1 117855:133325:1 14897:14898:1 117855:142587:1 97151:137160:1 117855:21659…	48
27952	130039	437011200	13	29837:5666:1 130039:198529:1 130039:196846:1 130039:29837:1 5666:5667:1 130039:62588:1 130039:62590:1 130039:167348:1 29837:41984:1 5667:133061:1 5666:138340:1 5666:138344:1	3
27954	15815	583718400	16	8443:8437:1 8443:127590:1 127590:73692:1 8443:185687:1 226393:8443:1 185687:15805:1 15815:198855:1 15815:131772:1 73692:127588:1 8443:8018:1 127588:203601:1 15815:8460:1 8460:131220:1 15815:226393:1 73692:73691:1	4
27955	217090	470275200	13	224073:63494:1 217100:182087:1 217090:88215:1 217090:10432:1 217090:89663:1 81194:217100:1 217100:45250:1 217090:81194:1 217090:188186:1 217090:89630:1 45250:114061:1 217090:224073:1	20
27957	48568	478483200	17	48568:111565:1 48568:103108:1 48568:186077:1 48568:103109:1 48568:103136:1 111564:83143:1 48568:89413:1 82350:103129:1 48568:117073:1 103129:103112:1 48568:89407:1 185757:135417:1 103136:103135:1 89407:111564:1 82350:185757:1 48568:82350:1	11
27958	163229	521683200	15	161900:214475:1 163229:226063:1 176361:215126:1 194769:176361:1 163229:170347:1 163229:167281:1 194769:215127:1 66287:66276:1 194769:162590:1 163229:169409:1 163229:129655:1 215126:161900:1 163229:194769:1 215126:66287:1	9
27959	106109	550713600	19	74157:72049:1 106109:106108:1 106109:17607:1 74153:74157:1 74157:74156:1 106106:18621:1 106109:17609:1 74153:74158:1 106106:51139:1 106109:106104:1 106102:70957:1 74153:106107:1 17605:106102:1 106109:17608:1 74157:106106:1 74153:106103:1 74157:17605:1 106109:74153:1	28
27960	193499	383788800	31	126473:187929:1 126444:126437:1 205890:126476:1 126444:187941:1 193499:209353:1 31652:31651:1 86436:109975:1 193499:175216:1 175216:86436:1 126449:187955:1 126476:126449:1 187929:129101:1 118564:126444:1 193499:31337:1 175216:179122:1 126437:86554:1 193499:205890:1 86436:86562:1 87737:31652:1 86436:31633:1 209353:118564:1 31633:31634:1 175216:173585:1 126476:126473:1 87737:87734:1 193499:86462:1 …	32
27961	178232	528508800	25	178232:121221:1 144884:86474:1 162815:162705:1 178232:115789:1 178232:31642:1 178232:189571:1 87991:164987:1 178232:144884:1 121221:86496:1 115510:86480:1 121221:189650:1 178232:87991:1 189650:115510:1 178232:189574:1 178232:189573:1 121221:189890:1 178232:193685:1 193516:115713:1 189573:115958:1 86480:86830:1 87991:162815:1 178232:193516:1 115958:189897:1 189573:189570:1	22
27962	31650	525916800	11	126530:31637:1 31647:31641:1 162351:31645:1 162351:31646:1 31646:31643:1 31650:157925:1 31650:162351:1 31647:126530:1 31646:31349:1 162351:31647:1	5
27963	31653	502243200	18	162362:162347:1 165006:124445:1 157923:31349:1 22650:164994:1 31653:165008:1 164994:157923:1 164994:154350:1 31653:161252:1 31349:169353:1 164994:157925:1 154350:31640:1 165008:22650:1 165008:165006:1 157925:188691:1 164994:162362:1 165006:31577:1 188691:164883:1	28
27964	162362	616636800	33	162362:162347:1 162362:244716:1 162362:147550:1 162362:89723:1 147562:193542:1 221805:171729:1 193598:160920:1 162362:147563:1 171703:171701:1 125636:114089:1 193722:193666:1 115713:162346:1 162663:124454:1 147563:147562:1 162362:86299:1 89723:86479:1 193542:221805:1 147550:162343:1 115713:193598:1 193542:178211:1 115640:125636:1 162362:193469:1 86479:147547:1 193598:115640:1 162362:193722:1 1623…	40
27965	221753	396489600	19	85912:188245:1 221753:201913:1 188254:85911:1 188245:188258:1 85912:188248:1 201538:188257:1 188254:188251:1 85911:188260:1 188257:206141:1 188248:201538:1 188248:201605:1 188244:177638:1 221753:244717:1 188244:85912:1 221753:188244:1 221753:188254:1 188244:160710:1 188244:188246:1	14
27967	140511	489628800	15	244720:244718:1 140511:224052:1 140511:244720:1 140511:155336:1 140511:23702:1 44134:96716:1 140511:47703:1 155336:41871:1 140511:163761:1 244721:244719:1 140511:244721:1 140511:44134:1 140511:242784:1 242784:83146:1	2
27968	144282	484185600	18	144282:87647:1 88524:144171:1 88524:144160:1 144487:88519:1 144282:173308:1 144486:144487:1 144282:90310:1 88524:89435:1 88524:138043:1 144281:144486:1 138043:89147:1 144486:111559:1 138043:138006:1 144282:88524:1 88524:89454:1 88524:89308:1 144282:144281:1	10
27969	142165	498700800	12	244737:244736:1 244737:244724:1 142165:244734:1 244734:239688:1 244734:244737:1 142165:244723:1 142165:244738:1 244738:244735:1 244734:244739:1 239688:244733:1 244724:244732:1	14
27971	134928	473385600	20	192446:166920:1 174928:192446:1 134928:71014:1 134928:10462:1 192446:192441:1 108605:131572:1 123362:133790:1 133790:123490:1 134928:113725:1 134928:166922:1 174908:120958:1 134928:134653:1 134928:113720:1 120958:123362:1 166922:174928:1 123362:108605:1 134928:113726:1 166920:174908:1 174908:166923:1	11
27972	38674	607392000	28	38674:205155:1 205155:38611:1 38674:181680:1 38674:55536:1 38674:189056:1 38611:244756:1 205155:244757:1 38674:47393:1 38674:154425:1 155004:189151:1 55521:231551:1 41862:55397:1 38648:38646:1 189151:37401:1 38674:41862:1 38674:38648:1 155004:113351:1 119503:38607:1 38674:220927:1 38674:55485:1 155004:55521:1 38674:189159:1 38674:41870:1 38646:155004:1 41862:127259:1 41870:17079:1 38646:119503:1	88
27973	195703	263433600	17	113264:212523:1 195703:53326:1 195703:146193:1 163746:244770:1 53315:90569:1 195703:125401:1 195703:244768:1 195703:53315:1 195703:2430:1 195703:27974:1 244770:163743:1 27974:113264:1 195703:53311:1 195703:244769:1 244768:163746:1 163746:182281:1	2
27974	7793	542764800	13	234764:40339:1 7793:234764:1 7793:173191:1 205218:197277:1 48068:197278:1 7793:23663:1 234764:48068:1 7793:198071:1 7793:191651:1 198071:203958:1 48068:72437:1 40339:205218:1	10
1	2	-504921600	67	51:22:1 34:3:1 22:26:1 2:61:1 2:68:1 34:44:1 62:72:1 48:33:1 2:92:1 44:45:1 25:87:1 67:32:1 72:29:1 60:28:1 38:21:1 46:156:1 33:5:1 59:30:1 2:67:1 2:70:1 2:52:1 89:155:1 61:64:1 2:154:1 65:37:1 2:55:1 71:59:1 43:36:1 2:51:1 2:69:1 34:24:1 2:6:1 42:41:1 2:62:1 43:54:1 32:25:1 32:40:1 59:66:1 2:47:1 30:39:1 2:58:1 30:38:1 2:94:1 89:153:1 54:157:1 70:88:1 65:46:1 29:34:1 2:95:1 2:49:1 65:31:1 54:89:…	93
2	162	56332800	12	162:170:1 172:165:1 162:172:1 162:173:1 162:167:1 182:181:1 162:168:1 172:171:1 167:182:1 162:166:1 162:169:1	17
3	182	161654400	11	182:213:1 209:207:1 209:212:1 182:209:1 182:181:1 182:199:1 207:206:1 182:211:1 212:210:1 182:208:1	12
4	220	-14688000	20	221:223:1 172:165:1 220:237:1 220:234:1 162:172:1 225:173:1 162:167:1 220:233:1 220:235:1 222:170:1 220:221:1 172:171:1 220:224:1 220:228:1 224:225:1 221:236:1 220:222:1 220:162:1 162:169:1	21
7	310	-1238716800	11	310:368:1 362:288:1 310:363:1 310:364:1 310:365:1 364:366:1 364:361:1 361:328:1 310:362:1 310:367:1	9
8	319	-1322784000	11	319:398:1 319:289:1 401:310:1 398:397:1 403:294:1 319:399:1 319:401:1 319:403:1 402:400:1 403:402:1	4
9	426	233798400	12	426:429:1 426:437:1 427:433:1 434:431:1 434:436:1 426:427:1 426:432:1 434:430:1 427:434:1 426:438:1 426:435:1	4
10	442	-1470182400	12	335:449:1 442:443:1 449:341:1 442:309:1 335:319:1 442:448:1 442:451:1 335:444:1 335:313:1 309:335:1 442:450:1	14
11	468	-1309737600	10	468:476:1 471:474:1 468:469:1 468:472:1 471:473:1 472:471:1 468:477:1 468:475:1 468:289:1	1
13	512	-1475452800	10	308:331:1 512:522:1 522:523:1 512:309:1 512:406:1 331:519:1 512:524:1 512:308:1 512:520:1	13
15	542	-1191369600	15	542:558:1 542:556:1 542:550:1 542:555:1 542:562:1 542:551:1 542:554:1 542:549:1 542:557:1 555:539:1 550:561:1 557:560:1 542:552:1 554:548:1	2
17	289	-1254528000	30	289:392:1 601:342:1 289:310:1 289:582:1 289:285:1 289:581:1 289:374:1 289:600:1 289:603:1 310:361:1 289:602:1 289:343:1 599:595:1 289:352:1 289:597:1 375:599:1 289:580:1 582:583:1 289:607:1 606:598:1 289:605:1 289:606:1 289:375:1 289:604:1 289:601:1 362:288:1 581:363:1 604:585:1 310:362:1	22
18	609	471916800	22	609:650:1 639:652:1 609:656:1 646:640:1 609:643:1 609:651:1 609:639:1 609:645:1 612:641:1 612:646:1 609:653:1 609:644:1 612:638:1 638:637:1 650:647:1 609:649:1 609:612:1 609:648:1 656:613:1 609:642:1 643:636:1	9
25	335	-1414972800	15	335:449:1 340:338:1 449:341:1 335:319:1 341:800:1 319:402:1 335:444:1 340:387:1 335:313:1 335:340:1 335:307:1 335:801:1 340:798:1 335:796:1	11
26	802	-1388534400	13	802:800:1 802:801:1 802:810:1 802:812:1 795:735:1 802:806:1 810:814:1 802:729:1 807:289:1 289:310:1 802:807:1 802:795:1	10
27	293	-1190160000	12	816:824:1 293:819:1 293:820:1 816:821:1 815:818:1 293:822:1 293:816:1 293:815:1 293:282:1 816:823:1 823:817:1	4
28	841	-1396483200	13	841:851:1 857:853:1 841:859:1 841:858:1 841:856:1 841:842:1 376:854:1 853:855:1 859:857:1 859:850:1 842:852:1 857:376:1	10
29	578	-1057276800	11	866:864:1 578:861:1 578:836:1 578:867:1 865:860:1 865:346:1 578:863:1 864:865:1 836:866:1 578:593:1	2
31	879	-165369600	27	879:896:1 879:880:1 900:898:1 884:907:1 895:890:1 880:897:1 891:885:1 879:899:1 897:894:1 879:889:1 879:903:1 893:891:1 890:892:1 891:908:1 908:884:1 880:895:1 880:888:1 895:886:1 879:904:1 904:902:1 879:901:1 884:882:1 879:887:1 879:900:1 886:883:1 903:893:1	23
32	929	121910400	17	934:931:1 935:932:1 929:942:1 944:943:1 932:933:1 929:945:1 929:934:1 934:944:1 931:938:1 929:941:1 933:946:1 945:940:1 941:930:1 946:936:1 945:939:1 934:935:1	2
33	344	-654912000	10	344:973:1 987:983:1 344:985:1 344:984:1 344:717:1 344:979:1 344:715:1 344:986:1 344:987:1	31
35	736	-1393804800	11	319:289:1 736:735:1 1030:295:1 735:319:1 1027:1026:1 736:1030:1 319:399:1 1030:1027:1 736:1029:1 736:313:1	5
36	735	-1351900800	11	319:398:1 735:319:1 397:1028:1 1028:1031:1 398:397:1 319:402:1 735:733:1 319:399:1 400:310:1 402:400:1	2
38	1055	-1391212800	14	1063:1069:1 1059:1061:1 1059:1067:1 1057:1070:1 1059:1056:1 1056:1066:1 1055:302:1 302:1068:1 1056:1057:1 1058:1060:1 1067:1058:1 1055:1059:1 1055:1063:1	3
39	1080	-582768000	42	1110:1108:1 1107:1086:1 1134:1102:1 1087:1088:1 1132:1117:1 1100:1087:1 1080:1126:1 1080:1120:1 1080:1124:1 1127:1133:1 1080:1109:1 1087:1099:1 1127:1125:1 1080:1101:1 1131:1105:1 1080:1104:1 1130:1100:1 1080:1132:1 1080:1127:1 1080:1123:1 1123:1110:1 1080:1097:1 1134:1114:1 1134:1113:1 1104:1098:1 1106:1122:1 1130:1121:1 1080:1129:1 1080:1119:1 1134:1106:1 1134:1107:1 1080:1118:1 1080:1131:1 108…	61
41	543	-1211241600	13	1240:555:1 1245:542:1 1243:1244:1 543:1238:1 539:1241:1 543:1245:1 1244:1239:1 555:576:1 555:539:1 1240:1243:1 1240:1242:1 543:1240:1	0
43	1280	-1404432000	14	1287:1070:1 1280:1055:1 1287:289:1 1059:1056:1 1280:1286:1 1055:1069:1 1280:1281:1 1280:1288:1 1056:1057:1 1280:1287:1 1288:1282:1 1055:1059:1 1287:855:1	5
45	1295	-1428019200	12	1295:411:1 1295:1280:1 1060:1309:1 1060:1310:1 1059:1056:1 1295:1313:1 1056:1314:1 1295:317:1 1280:1059:1 1056:1060:1 1295:1312:1	10
46	1056	-1341360000	11	1057:1314:1 1341:1066:1 1070:1064:1 1314:1341:1 1056:1340:1 1341:1070:1 1341:289:1 1056:1057:1 1056:1339:1 1056:1060:1	2
47	1342	-1219190400	19	1342:1343:1 1358:1352:1 1353:817:1 1353:819:1 1342:1356:1 1358:1351:1 1342:1348:1 1351:1355:1 1355:1346:1 1342:282:1 1351:1347:1 1342:1357:1 1356:1358:1 1352:1353:1 1346:287:1 1356:1354:1 1342:1349:1 1358:1350:1	3
48	1346	-1088899200	11	1374:1372:1 1371:1373:1 1371:1370:1 1346:1367:1 621:1369:1 1372:621:1 1346:1374:1 1374:1371:1 1346:287:1 1346:1344:1	9
49	750	-1336003200	18	1395:1394:1 1387:1395:1 1381:1384:1 750:1392:1 750:1387:1 1394:1393:1 750:1385:1 750:1383:1 1392:1377:1 1376:1386:1 750:1388:1 750:1391:1 1389:1376:1 1393:1389:1 1381:1382:1 1394:1390:1 1386:1381:1	4
55	1502	-1033603200	69	1682:1690:1 1684:1700:1 1502:1730:1 1732:1522:1 1502:1550:1 1674:1671:1 1502:1719:1 1502:1713:1 1502:1718:1 1502:1717:1 1731:1725:1 1502:1720:1 1502:1545:1 1692:1685:1 1725:1691:1 1502:1684:1 1502:1524:1 1708:1678:1 1712:1714:1 1686:1699:1 1502:1546:1 1502:1728:1 1725:1721:1 1524:1731:1 1502:1716:1 1502:1525:1 1724:1682:1 1502:1677:1 1727:1672:1 1732:1726:1 1679:1674:1 1711:1673:1 1724:1683:1 172…	154
56	1503	-1025740800	90	1503:1950:1 1503:1766:1 1503:1962:1 1903:1916:1 1503:1915:1 1916:1921:1 1503:1932:1 1902:1783:1 1503:1525:1 1768:1933:1 1503:274:1 1503:1942:1 1503:1958:1 1524:1731:1 1503:1522:1 1783:1745:1 1503:1763:1 1503:1940:1 1708:1952:1 1503:626:1 1525:1769:1 1926:1949:1 1503:1930:1 1503:1918:1 1761:1923:1 1503:1904:1 1503:1939:1 1958:1708:1 1503:1524:1 1768:1929:1 1904:1781:1 1725:1910:1 1725:1691:1 1716:…	167
57	1064	-1215129600	17	1974:1976:1 1978:1967:1 1064:1979:1 1975:342:1 1064:1973:1 1064:1982:1 1981:1974:1 1064:1983:1 1983:1975:1 342:1972:1 1064:1980:1 1064:1306:1 1064:1311:1 1974:1978:1 1976:1977:1 1064:1981:1	10
59	2061	-1187568000	16	2061:1351:1 2036:2070:1 2068:2067:1 2036:2075:1 2067:2071:1 2036:2062:1 2070:2063:1 2063:1346:1 2061:2065:1 2069:2073:1 2036:2068:1 2061:2069:1 2061:2036:1 1346:287:1 2061:2066:1	3
62	2114	-1412294400	22	2114:2120:1 1063:1069:1 1287:1314:1 1056:1057:1 2114:411:1 1288:1282:1 1341:1066:1 1280:1055:1 2114:1496:1 2114:2121:1 1059:1056:1 1341:1070:1 1280:1288:1 2114:1280:1 1055:1059:1 2114:2122:1 1280:1287:1 1280:1286:1 1314:1341:1 1059:2119:1 1055:1063:1	11
65	1311	-1198022400	12	2180:1307:1 1311:2180:1 1311:845:1 1311:2116:1 1311:2179:1 1311:2031:1 2174:2177:1 2180:1967:1 1311:342:1 1311:2178:1 1311:2174:1	9
67	2209	-1219190400	13	2215:2211:1 2217:2212:1 2211:2218:1 607:2217:1 2225:2213:1 2211:2219:1 607:2220:1 2210:607:1 2209:2210:1 607:2215:1 2209:2221:1 2211:2225:1	6
68	2215	-1183507200	10	2229:2233:1 2230:2229:1 2218:2231:1 2215:2211:1 2215:2227:1 2211:2218:1 2215:2228:1 2229:2234:1 2218:2230:1	4
70	2246	-741744000	14	2269:2265:1 2251:2263:1 2268:2270:1 2246:2248:1 2261:2264:1 2246:2267:1 2246:2269:1 2270:2266:1 2246:2268:1 2246:2251:1 2246:2261:1 2267:2262:1 2261:2250:1	12
73	1015	-1472860800	15	2314:2315:1 1015:2317:1 1021:545:1 2318:701:1 2314:2313:1 1015:2319:1 1015:2314:1 1015:2303:1 1015:2318:1 1015:2312:1 2319:1022:1 2314:2304:1 2313:1021:1 2319:2316:1	12
75	2337	-615513600	11	2337:2341:1 2337:2348:1 2344:2342:1 2337:2345:1 2337:2350:1 2337:2344:1 2337:2347:1 2337:2349:1 2342:2343:1 2350:2346:1	7
77	328	-1096761600	11	328:394:1 328:2379:1 328:730:1 328:350:1 328:533:1 533:528:1 731:2374:1 350:531:1 730:2377:1 730:731:1	7
78	2040	-1183507200	20	2040:2386:1 2041:2065:1 2068:2067:1 2040:1023:1 2401:2407:1 2040:2391:1 2040:2041:1 2401:2036:1 2400:2062:1 2040:2400:1 2040:1051:1 2386:2401:1 2036:2068:1 2401:2405:1 1346:1374:1 2067:1346:1 2067:2403:1 2400:2408:1 2036:2070:1	5
79	2392	-1232236800	10	2036:2411:1 2392:2412:1 2392:2413:1 2413:2410:1 2411:2070:1 2380:2036:1 2380:2386:1 2392:2409:1 2392:2380:1	4
80	2394	-1248048000	13	2415:2040:1 2040:2386:1 2394:2415:1 2380:2382:1 2040:2391:1 2394:2392:1 2040:2036:1 2036:2062:1 2382:2416:1 2394:2414:1 2392:2380:1 2394:1348:1	1
81	2396	-1307059200	14	2396:2422:1 2396:2035:1 2422:2061:1 2394:2392:1 2414:2416:1 2421:2415:1 2394:2414:1 2380:2386:1 2422:2394:1 2392:2380:1 2396:2418:1 2422:2421:1 2396:2393:1	9
86	350	-1073001600	17	350:2495:1 445:2377:1 350:279:1 350:334:1 334:528:1 534:445:1 531:2493:1 731:2496:1 2499:2491:1 534:2500:1 2491:2490:1 2496:2499:1 350:531:1 334:731:1 350:2492:1 350:534:1	8
88	2526	-281318400	23	2526:2547:1 2526:2534:1 2526:2556:1 2548:2549:1 2532:2539:1 2526:2552:1 2555:2548:1 2526:2550:1 2556:2540:1 2555:2554:1 2555:2551:1 2552:2544:1 2552:2543:1 2526:2555:1 2526:2553:1 2542:2538:1 2554:2532:1 2544:2541:1 2538:2537:1 2548:2545:1 2546:2542:1 2545:2546:1	15
89	2063	-1108598400	13	2573:2417:1 2063:2574:1 2063:2576:1 2565:621:1 2063:2572:1 2063:2567:1 2576:2573:1 2574:2575:1 2063:1346:1 2063:2384:1 621:1369:1 2572:2565:1	10
91	2599	70934400	10	2602:2610:1 2599:2601:1 2599:1042:1 2599:2606:1 2599:2602:1 2604:2608:1 2599:2609:1 2599:2605:1 2599:2604:1	3
92	607	-1192838400	12	2230:2229:1 2218:2231:1 2215:2211:1 2217:2212:1 2641:2218:1 607:2217:1 607:2644:1 2218:2230:1 607:2215:1 2644:2641:1 607:2220:1	5
94	2665	-695779200	11	2665:2677:1 2678:2263:1 2665:2649:1 2657:2518:1 2649:2657:1 2665:2675:1 2665:2678:1 2657:2654:1 2649:2658:1 2665:2175:1	36
97	2728	-1491177600	11	2728:2194:1 2728:2729:1 335:341:1 2728:802:1 2728:451:1 335:313:1 2728:448:1 309:335:1 2728:309:1 2728:450:1	7
98	764	-1420070400	13	738:744:1 764:857:1 747:745:1 749:2733:1 744:741:1 747:765:1 747:2732:1 764:749:1 738:332:1 741:739:1 764:738:1 738:747:1	6
99	2324	-1215129600	16	2308:539:1 1245:542:1 2324:2746:1 2323:2745:1 1243:1244:1 2746:1240:1 560:2323:1 1244:1239:1 1240:1243:1 1244:560:1 2324:2744:1 2324:2742:1 1245:2308:1 1240:576:1 2746:1245:1	2
100	2322	-1219190400	27	2745:548:1 2323:2745:1 551:2742:1 560:2323:1 555:576:1 1244:1239:1 1240:2747:1 1244:560:1 2322:543:1 1240:1242:1 1243:1244:1 1240:1243:1 2745:551:1 2311:2746:1 2746:1245:1 2322:2311:1 2311:2320:1 2322:2750:1 2311:2748:1 551:2749:1 2745:1241:1 1245:2308:1 1240:555:1 1245:542:1 2748:2744:1 2746:1240:1	4
101	2326	-1219190400	21	1240:555:1 1245:542:1 2745:2749:1 2311:2744:1 2323:2745:1 2746:1240:1 1243:1244:1 560:2323:1 2311:2320:1 555:576:1 1244:1239:1 1240:2747:1 2326:2311:1 1245:2308:1 1240:1243:1 1244:560:1 2326:543:1 2311:2746:1 1240:1242:1 2746:1245:1	5
103	2772	-1092960000	10	2778:2781:1 2778:2774:1 2783:2778:1 2772:2782:1 2782:2773:1 2773:2777:1 2781:1230:1 2772:2783:1 2778:2775:1	5
104	2796	-1485907200	10	2796:841:1 2798:1055:1 2796:2798:1 2796:2799:1 2796:872:1 2798:1077:1 2796:737:1 2798:1496:1 2796:2119:1	5
105	2263	-611625600	13	2263:2820:1 2816:2818:1 2819:2811:1 2816:2814:1 2815:2819:1 2819:2813:1 2263:2821:1 2263:2810:1 2818:2815:1 2263:2816:1 2818:2817:1 2819:2812:1	38
108	2887	-1443830400	10	2887:2891:1 2887:2893:1 841:859:1 2892:2894:1 2892:841:1 2887:1313:1 2887:2892:1 859:857:1 2887:1281:1	10
109	2471	-1322784000	10	2208:289:1 2471:1420:1 289:604:1 2471:2927:1 2926:370:1 2927:2925:1 604:585:1 2471:2208:1 2208:2926:1	1
110	2928	388022400	17	2928:2929:1 2939:2955:1 2928:2939:1 2928:2961:1 2941:2934:1 2928:2938:1 2939:2953:1 2928:2952:1 2928:2940:1 2928:2941:1 2928:2930:1 2928:2935:1 2928:2937:1 2928:2960:1 2938:2936:1 2928:2954:1	18
111	2934	432432000	19	2934:3028:1 3029:3031:1 2934:3048:1 3029:3026:1 2955:3032:1 3027:2959:1 2934:3034:1 2934:3029:1 2955:3030:1 3029:3027:1 2955:3047:1 2955:2951:1 2934:3046:1 2934:2953:1 3047:3024:1 2934:2955:1 2934:2994:1 2934:3033:1	56
113	2949	629683200	26	3089:3086:1 3093:3075:1 3089:3085:1 2949:2948:1 2949:3095:1 3093:3081:1 3082:3077:1 3010:3076:1 3010:3078:1 2949:3088:1 3094:3079:1 3074:3072:1 3089:3083:1 3095:3093:1 3085:3073:1 3012:3084:1 2949:3012:1 2949:3011:1 2949:3089:1 3080:3074:1 2949:3087:1 3010:3080:1 3012:3094:1 3094:3082:1 3086:3010:1	10
114	3099	619142400	12	3108:3107:1 2948:2946:1 3099:3088:1 3099:3108:1 3099:3109:1 3109:3106:1 3106:3103:1 3099:2948:1 3099:3105:1 3106:3104:1 3099:3102:1	7
115	3025	592876800	16	3025:3016:1 2948:2946:1 2946:3122:1 2946:3121:1 3025:3018:1 3016:2942:1 3018:3124:1 2949:3079:1 3014:3128:1 2949:2948:1 3018:2949:1 3018:3014:1 3025:3099:1 2948:3123:1 2942:3129:1	27
116	2959	588816000	22	3140:3134:1 2959:3138:1 2959:3143:1 3140:3005:1 3144:3142:1 3144:3109:1 3043:2942:1 2959:3144:1 3144:3016:1 2959:3139:1 3044:3141:1 2959:3137:1 2942:3129:1 3043:3042:1 3129:3136:1 3044:3041:1 3144:3044:1 2959:3043:1 3041:3121:1 3041:3135:1 3129:3140:1	7
119	3031	545443200	12	3108:3107:1 3031:3162:1 3099:3108:1 3099:3109:1 3160:3158:1 3109:3106:1 3031:3161:1 3031:3094:1 3162:3160:1 3162:3159:1 3160:3099:1	5
120	2311	-1215129600	11	1240:555:1 1245:542:1 1240:1239:1 2746:1240:1 2748:2744:1 2311:2320:1 2311:2748:1 1245:2308:1 2311:2746:1 2746:1245:1	3
121	2312	-1362268800	10	3186:604:1 2312:254:1 2312:858:1 3184:3185:1 3186:848:1 2312:853:1 3186:3184:1 2312:1007:1 2312:3186:1	10
122	2314	-1414972800	13	3194:1021:1 2314:2315:1 3195:3194:1 2314:2313:1 545:3193:1 3194:3188:1 3188:545:1 2314:3197:1 2304:3195:1 1021:2740:1 2314:878:1 2314:2304:1	13
123	361	-1124496000	11	361:396:1 350:334:1 328:730:1 328:350:1 731:2496:1 730:528:1 361:328:1 361:727:1 730:731:1 361:3216:1	6
124	338	-1278201600	10	336:368:1 338:400:1 338:814:1 338:336:1 289:310:1 338:3217:1 338:289:1 338:393:1 310:362:1	7
125	3219	-1417392000	12	3219:768:1 3219:1282:1 3219:1071:1 3220:1079:1 768:772:1 3219:3222:1 3219:3220:1 1078:1077:1 1079:1072:1 1071:1074:1 1079:1078:1	6
126	3225	-1073001600	16	3226:3228:1 3226:3242:1 3225:3244:1 3248:3243:1 3243:3240:1 3246:3241:1 3225:3249:1 3249:3247:1 3245:3238:1 3242:3246:1 3225:3248:1 3225:825:1 3246:3237:1 3225:3226:1 3225:3245:1	13
127	136	-285465600	10	136:142:1 129:3258:1 3258:3253:1 136:3257:1 3258:3256:1 3256:3254:1 3258:110:1 136:3252:1 3257:129:1	7
128	2226	-986256000	18	2226:3291:1 3294:3312:1 2226:3320:1 3319:3322:1 2226:3319:1 3319:3323:1 2226:3294:1 2226:3293:1 2226:1781:1 3322:3316:1 2226:3311:1 3316:3318:1 2226:3292:1 3294:3309:1 2226:3321:1 2226:3313:1 2226:3310:1	25
129	2733	-1328140800	17	2733:3371:1 2733:3368:1 2733:1324:1 2733:577:1 3372:3367:1 2736:2732:1 2733:303:1 2732:2735:1 2733:3363:1 2733:765:1 765:2736:1 2733:3364:1 3370:3372:1 1324:301:1 2732:3370:1 1324:289:1	6
130	3373	-1286064000	11	3377:3374:1 3378:3379:1 3380:3382:1 3380:3377:1 3378:3375:1 3382:3378:1 3381:3380:1 3373:3381:1 3378:3376:1 3380:3383:1	0
136	3199	-1304380800	13	3447:3449:1 3448:3447:1 3199:2392:1 3448:577:1 2392:2386:1 3199:254:1 3198:3191:1 3199:878:1 3191:2412:1 3199:3448:1 3191:3187:1 3448:3198:1	0
138	3460	-1354320000	14	3460:3470:1 3460:3457:1 3468:3476:1 3460:2237:1 3472:3473:1 3460:3477:1 3460:3468:1 3479:3453:1 3460:2245:1 3460:3474:1 3468:3479:1 3460:3472:1 3460:3469:1	4
140	3503	-331516800	10	3503:3524:1 3503:3525:1 3503:3519:1 3523:3522:1 3503:3523:1 3503:3521:1 3503:3526:1 3503:3528:1 3503:3520:1	27
142	2555	-231465600	25	3557:3554:1 2545:3561:1 2548:2549:1 2546:3560:1 2555:2548:1 2555:3562:1 3557:3565:1 2542:3557:1 2555:3546:1 3563:2542:1 2555:2554:1 2555:2551:1 2545:3556:1 3557:3558:1 2542:2538:1 2554:2532:1 2554:3564:1 2538:3555:1 2555:3559:1 2538:2537:1 2545:3563:1 2548:2545:1 2545:2546:1 3557:3551:1	24
143	3589	-307756800	10	3603:3595:1 3603:3602:1 3589:3591:1 3589:3590:1 3589:3594:1 3589:3596:1 3589:3592:1 3589:3603:1 3589:3593:1	11
144	2703	-1245456000	11	2703:3610:1 3612:2704:1 2703:3611:1 2704:1491:1 2703:3613:1 2705:2695:1 2703:2700:1 2704:2705:1 2703:3612:1 2703:585:1	1
145	3586	-1304380800	12	3614:3624:1 3626:585:1 3624:3622:1 3586:3626:1 3586:3629:1 3627:3614:1 3627:3625:1 3586:3628:1 3624:3623:1 3586:3627:1 3586:3582:1	7
146	3587	-1317600000	13	3587:3630:1 3634:772:1 3587:3586:1 3633:3636:1 3587:3637:1 3587:3632:1 3635:3584:1 3637:3634:1 3587:3635:1 3587:3633:1 3587:3631:1 3587:1060:1	1
147	3650	-1428019200	14	3650:3446:1 3666:3661:1 3650:3653:1 3650:3668:1 3650:768:1 3650:3651:1 3663:3666:1 3659:3667:1 3665:3659:1 3652:3656:1 3666:3652:1 3650:3663:1 3650:3665:1	8
148	582	-1237507200	14	846:843:1 582:3688:1 3184:2876:1 582:3689:1 582:3690:1 582:583:1 3184:1311:1 582:846:1 3688:2031:1 582:3184:1 3688:847:1 3690:3685:1 3690:342:1	12
149	3691	-126230400	14	3692:3725:1 3691:3739:1 3691:3704:1 3691:3692:1 3692:3698:1 3691:3703:1 3691:3702:1 3691:3726:1 3691:3693:1 3691:3699:1 3691:3701:1 3693:3728:1 3692:3700:1	40
150	853	-1261094400	20	853:1308:1 853:289:1 582:583:1 3184:3744:1 3747:585:1 853:3748:1 853:3749:1 289:602:1 853:3747:1 3749:1064:1 289:582:1 853:855:1 855:3750:1 582:3184:1 3750:1065:1 1065:1983:1 3744:342:1 3184:847:1 1064:1981:1	5
151	855	-1250726400	13	1978:1967:1 1975:342:1 1065:1311:1 1983:1975:1 1065:1983:1 3750:1065:1 855:3750:1 855:3434:1 1064:1974:1 3750:1064:1 1974:1978:1 855:1285:1	9
152	859	-1375488000	18	859:3354:1 3357:3755:1 853:289:1 857:853:1 1063:1070:1 1063:1069:1 859:1063:1 859:3756:1 857:854:1 332:3357:1 853:855:1 289:582:1 859:857:1 582:3184:1 859:850:1 859:2312:1 859:332:1	8
153	2589	-1073001600	14	2589:2865:1 2589:3821:1 3826:3812:1 2865:3815:1 3820:2578:1 3826:3816:1 2588:2587:1 2589:2588:1 3816:3820:1 2589:3827:1 2589:3826:1 2589:3825:1 3820:3811:1	12
154	3765	-72489600	13	3765:3830:1 3765:3847:1 3765:3841:1 3765:3775:1 3765:464:1 3765:3828:1 3765:3838:1 3765:3833:1 3831:3853:1 3765:3836:1 3765:3831:1 3765:3848:1	23
155	2422	-1261094400	12	2036:2070:1 2382:2061:1 2394:2392:1 2382:2416:1 2416:1014:1 2394:2414:1 2422:2394:1 2421:2382:1 2422:2421:1 2422:3447:1 2061:2036:1	2
156	3949	433814400	12	3952:3964:1 3949:3953:1 3949:3952:1 3972:3966:1 3967:3968:1 3954:3951:1 3951:3972:1 3949:3971:1 3949:3967:1 3949:3954:1 3949:3950:1	12
158	4003	-299894400	10	4004:4008:1 4008:4005:1 4010:4006:1 3993:3985:1 4003:4011:1 4003:2837:1 3993:4010:1 4008:3993:1 4003:4004:1	7
159	4036	119491200	18	4053:4040:1 4036:4057:1 4036:4047:1 4036:4046:1 4036:4049:1 4036:4050:1 4053:4044:1 4036:4048:1 4058:4053:1 4036:4055:1 4036:4058:1 4053:4045:1 4036:4052:1 4055:4051:1 4036:4056:1 4036:4037:1 4036:4054:1	14
160	4083	39312000	23	4083:4110:1 4083:4144:1 4109:4131:1 4091:4108:1 4093:4092:1 4107:4091:1 4083:4143:1 4093:4095:1 4083:4105:1 4083:4106:1 4091:4127:1 4083:4098:1 4096:4093:1 4083:4096:1 4083:4132:1 4091:4109:1 4083:4124:1 4083:4107:1 4110:4084:1 4093:4125:1 4083:4094:1 4127:4126:1	42
162	3651	-1317600000	11	778:3900:1 3651:777:1 3651:4198:1 3651:3444:1 781:778:1 3651:781:1 778:770:1 777:4197:1 778:3899:1 778:773:1	9
163	1060	-1307059200	12	1060:3469:1 1060:4225:1 1060:1309:1 1060:3634:1 1060:4229:1 1060:1310:1 1060:4221:1 3469:4227:1 1060:4228:1 4221:4223:1 3469:4226:1	4
164	1314	-1315008000	11	1341:1066:1 1070:1064:1 1314:1341:1 1314:4230:1 1341:1070:1 1314:4231:1 1064:1306:1 1314:600:1 1341:1310:1 1341:1281:1	1
165	1059	-1375488000	12	1059:1061:1 1059:1067:1 4231:1070:1 1059:1056:1 1059:2119:1 1059:4231:1 1056:1057:1 1067:4232:1 4231:1309:1 1056:1060:1 1067:4233:1	1
166	337	-1066608000	10	445:2377:1 4234:3459:1 534:445:1 337:4234:1 2377:3214:1 337:334:1 2377:2490:1 337:537:1 337:534:1	6
169	4284	-1351900800	13	4284:4288:1 4284:772:1 4291:4289:1 4291:3477:1 4284:4286:1 4284:4291:1 4291:779:1 4284:4287:1 3477:4290:1 4284:3222:1 3477:1060:1 4286:4285:1	0
170	2732	-1272844800	10	3367:4302:1 3372:3367:1 2732:2735:1 2732:767:1 2732:3369:1 3367:4304:1 3367:876:1 3370:3372:1 2732:3370:1	2
173	4318	-1417392000	10	4321:4323:1 4318:4322:1 4318:4320:1 4321:2465:1 2465:3440:1 2465:3437:1 3439:4319:1 4318:4321:1 3440:3439:1	2
175	4326	549504000	29	4372:4351:1 4373:4353:1 4326:4374:1 4326:4372:1 4358:4352:1 4376:4333:1 4374:4373:1 4365:4346:1 4373:4347:1 4326:4376:1 4373:4370:1 4373:4350:1 4326:4377:1 4333:4360:1 4326:4368:1 4368:4375:1 4375:4361:1 4333:4366:1 4375:4363:1 4326:4362:1 4373:4371:1 4368:4358:1 4366:4359:1 4362:4364:1 4326:4369:1 4366:4367:1 4366:4365:1 4326:4379:1	28
176	4383	531187200	42	4383:4448:1 4439:4429:1 4366:4438:1 4432:4445:1 4433:4444:1 4383:4447:1 4376:4333:1 4374:4373:1 4448:4428:1 4437:4371:1 4375:4366:1 4432:4372:1 4375:4435:1 4435:4430:1 4375:4441:1 4444:4443:1 4447:4439:1 4368:4432:1 4447:4446:1 4383:4440:1 4373:4370:1 4373:4350:1 4383:4433:1 4446:4436:1 4432:4374:1 4326:4368:1 4375:4361:1 4375:4363:1 4373:4437:1 4368:4358:1 4383:4442:1 4366:4359:1 4433:4434:1 444…	72
180	798	-1320278400	13	339:4480:1 362:288:1 339:289:1 798:4482:1 4480:4481:1 289:310:1 4480:515:1 798:2874:1 798:339:1 798:2185:1 310:362:1 310:367:1	4
181	2122	-1375488000	10	1323:1324:1 2122:4498:1 3439:377:1 289:310:1 388:289:1 2122:3439:1 2122:388:1 2122:1323:1 1323:1315:1	2
182	4500	-1367539200	13	4500:4503:1 779:4502:1 4291:3477:1 4500:4501:1 4284:4286:1 4284:4291:1 4291:4505:1 4291:779:1 4500:1312:1 4500:3634:1 4500:4284:1 4284:3222:1	2
183	4458	-1367539200	12	4458:2238:1 3224:4512:1 4511:4509:1 4507:4229:1 4458:2245:1 4507:1340:1 4507:4508:1 4458:4510:1 4507:4511:1 4458:4507:1 4458:3224:1	2
184	1356	-1200700800	10	1358:1355:1 1356:4525:1 1355:1346:1 1356:819:1 1356:1358:1 1356:1354:1 1356:1345:1 1346:287:1 1358:817:1	4
185	2527	55123200	11	2527:4552:1 2527:4549:1 2527:4561:1 2527:4548:1 2527:4546:1 2527:4553:1 2527:3567:1 2527:4551:1 2527:4556:1 2527:2560:1	15
186	3697	47174400	44	4605:4686:1 4742:4666:1 3697:4573:1 4743:3713:1 4608:4670:1 3717:3694:1 4598:4672:1 3717:3733:1 3697:4600:1 4635:4602:1 3697:4682:1 3697:4580:1 3697:4742:1 4609:4596:1 4603:4743:1 3697:4597:1 4609:4604:1 4603:4660:1 3697:4609:1 3697:4605:1 3697:4570:1 3697:4598:1 3697:4577:1 4675:4576:1 3697:4575:1 3697:3724:1 3697:4673:1 4597:4676:1 4635:3717:1 3697:4608:1 3697:4599:1 3697:4569:1 3697:4585:1 369…	157
187	4544	-1250726400	11	4544:1506:1 4544:4765:1 4544:4762:1 4766:3690:1 4544:839:1 4544:3356:1 4544:4766:1 3690:3685:1 4544:2876:1 3690:342:1	7
188	3556	-113011200	10	4772:4771:1 4773:4774:1 4773:2535:1 3556:4769:1 4771:4781:1 3556:4773:1 3556:4782:1 4773:4772:1 4774:4770:1	16
189	4786	-149644800	21	2533:4791:1 4786:2536:1 2691:4797:1 4800:4795:1 4800:4798:1 3556:2535:1 4787:4801:1 4786:2691:1 4786:4788:1 4786:4796:1 4786:4787:1 4795:4792:1 2536:2529:1 4798:4794:1 4786:2533:1 2536:4793:1 4787:3556:1 4786:4799:1 4786:4800:1 4786:4790:1	27
191	2552	-210556800	31	2536:4833:1 4826:4832:1 4837:4834:1 4843:4836:1 4826:4838:1 4786:3556:1 4786:2533:1 2541:2538:1 2552:3560:1 2552:4875:1 2552:4831:1 2552:4837:1 4840:4800:1 2552:4828:1 2538:4786:1 4828:4835:1 4786:2536:1 4800:4830:1 2533:4839:1 2552:2544:1 2543:4826:1 2543:4840:1 2552:2543:1 2552:4844:1 2544:2541:1 4786:4797:1 4875:3557:1 2552:4842:1 2552:4841:1 2552:4843:1	45
193	4559	265507200	10	4559:4814:1 4562:4902:1 4562:4901:1 4559:4562:1 4559:4851:1 4559:4526:1 4559:4903:1 4902:4890:1 4559:4900:1	7
194	3192	-1283472000	14	3192:4911:1 4470:3187:1 3192:4908:1 3192:4907:1 3192:3198:1 3192:3447:1 3192:4909:1 3198:3191:1 3191:2412:1 4911:4470:1 3192:4910:1 3192:577:1 3192:2740:1	8
195	3979	-536457600	16	976:4916:1 4920:4917:1 4921:4918:1 4921:3401:1 976:4915:1 3979:4922:1 3977:3976:1 3979:4919:1 4918:481:1 3979:3977:1 976:3328:1 3979:4921:1 3977:976:1 3979:3978:1 3979:4920:1	9
196	2251	-670636800	16	2251:2263:1 4950:2250:1 2251:4956:1 2251:4953:1 2251:4950:1 2251:4958:1 2251:4946:1 4949:4947:1 2251:4949:1 2251:4955:1 2251:4951:1 4955:4954:1 4953:3232:1 2251:4952:1 2251:4957:1	2
197	4960	282528000	12	4960:4973:1 4970:4969:1 4970:4963:1 4973:4965:1 4963:4968:1 4961:4970:1 4964:4961:1 4965:4971:1 4960:4972:1 4960:4964:1 4971:4982:1	13
199	3059	278726400	13	3059:5019:1 3059:5018:1 3059:5016:1 5017:5005:1 3059:5004:1 3059:5020:1 5024:5013:1 3059:5023:1 5017:5024:1 3059:5021:1 5017:5022:1 3059:5017:1	19
201	5048	-1359676800	21	4291:1060:1 5058:5056:1 4291:4289:1 5058:289:1 1060:4229:1 4291:4290:1 1060:4228:1 5048:3222:1 5048:4501:1 5048:772:1 4286:5057:1 5048:4490:1 5058:5055:1 5058:1309:1 4286:5058:1 5048:4291:1 5058:4512:1 5048:1057:1 4490:4286:1 5048:1072:1	7
202	5059	520560000	20	5059:5165:1 5154:5156:1 5165:5084:1 5059:5155:1 5165:5154:1 5059:5157:1 5059:5159:1 5059:5151:1 5155:5163:1 5059:5152:1 5059:5150:1 5059:5164:1 5059:5149:1 5059:5166:1 5059:5153:1 5155:5160:1 5059:5162:1 5059:5161:1 5059:5085:1	91
206	5221	-1291161600	12	2206:3154:1 2206:5243:1 5243:5242:1 3428:5244:1 5221:5245:1 289:285:1 5221:5246:1 854:3428:1 5221:2206:1 5221:854:1 5221:289:1	7
208	1067	-1370217600	29	1060:3469:1 1067:5257:1 1067:4490:1 1067:4500:1 1067:5251:1 1067:5259:1 4500:1312:1 1067:4233:1 1067:1057:1 5250:5261:1 1282:1075:1 1066:4229:1 1058:1060:1 1067:5255:1 1067:2238:1 1067:5222:1 5257:4225:1 4500:4501:1 1067:1066:1 1067:4232:1 1067:1058:1 1067:4300:1 1067:5260:1 1067:4290:1 1067:1282:1 1067:5250:1 1067:5258:1 4501:4456:1	8
209	5262	-47433600	47	5273:5293:1 5303:5290:1 5262:5392:1 5291:5320:1 5299:5270:1 5262:5321:1 5262:5300:1 5299:5347:1 5262:5294:1 5262:5295:1 5262:5273:1 5295:5319:1 5305:5390:1 5303:5359:1 5262:5266:1 5297:5322:1 5389:5360:1 5300:5380:1 5299:5297:1 5262:3723:1 5262:5381:1 5262:5346:1 5381:5303:1 5381:3697:1 5265:5361:1 5262:5388:1 5388:5264:1 5271:5272:1 3697:4602:1 5262:5296:1 5291:5317:1 5293:5366:1 5262:5267:1 527…	177
210	3472	-1330732800	13	3472:5494:1 5499:5496:1 3472:5498:1 3472:5499:1 3472:5501:1 5500:5493:1 3472:5497:1 3472:5489:1 5496:585:1 5499:4510:1 5489:5500:1 3472:3473:1	4
213	5533	-665366400	23	5540:5541:1 5551:5550:1 5547:5539:1 5533:5552:1 5544:5546:1 5544:5554:1 5533:5544:1 5544:5543:1 5547:5548:1 5549:5537:1 5553:5542:1 3491:5536:1 5544:5553:1 5554:5549:1 5533:5551:1 5533:5547:1 5546:5540:1 5542:5545:1 5540:3498:1 5533:3491:1 5544:1830:1	7
215	2751	-1253318400	28	2308:539:1 2751:2326:1 1243:1239:1 2326:2311:1 2744:548:1 2324:2746:1 1242:2302:1 1240:1242:1 2751:2752:1 2751:5560:1 2751:5562:1 2751:2322:1 1240:1243:1 2744:551:1 2326:543:1 2751:2848:1 2746:1245:1 2311:2320:1 2311:2748:1 1245:2308:1 2751:3628:1 1245:542:1 1242:4471:1 2748:2744:1 2746:1240:1 2751:2324:1 2752:2753:1	3
216	5572	-461808000	16	5572:5584:1 5572:5579:1 5572:5626:1 5579:5574:1 5581:5613:1 5572:5594:1 5573:5576:1 5580:5577:1 5596:5573:1 5584:5578:1 5572:5581:1 5572:5596:1 5584:5580:1 5578:5615:1 5573:5575:1	41
217	3359	-1240099200	12	3690:3744:1 549:342:1 549:5631:1 549:5630:1 4766:3690:1 1975:549:1 3359:5560:1 4766:5629:1 3359:4766:1 3690:1975:1 3359:583:1	1
218	5637	-1346630400	13	5637:3652:1 5637:5641:1 3661:4205:1 3661:4204:1 5637:4201:1 5637:3661:1 5637:2699:1 3587:3632:1 3661:3662:1 4505:3587:1 5637:4505:1 5637:5640:1	2
219	393	-1145404800	12	328:394:1 393:328:1 393:337:1 393:5643:1 393:374:1 337:334:1 393:5644:1 393:3216:1 393:5642:1 536:513:1 393:536:1	2
220	5645	-109987200	11	5645:1487:1 5649:5648:1 5645:5661:1 5645:5649:1 5645:1453:1 5649:5647:1 5645:1451:1 1448:5646:1 5645:1448:1 5645:5651:1	15
221	3696	86745600	135	5847:5888:1 3696:5723:1 3696:5789:1 5718:5775:1 3696:5765:1 3696:5945:1 5704:5778:1 3696:5726:1 5715:5761:1 3696:3914:1 3696:5801:1 5847:5835:1 3696:5762:1 3696:3694:1 3696:5767:1 5788:5741:1 3696:5755:1 5794:5887:1 5724:5707:1 5802:5871:1 5704:5846:1 5726:5894:1 5836:5739:1 3696:5704:1 3696:5763:1 3696:5725:1 5802:3733:1 5891:3916:1 5743:5881:1 5767:5764:1 3696:5784:1 5704:4678:1 3696:5752:1 580…	134
222	5954	-532569600	35	5975:5966:1 5954:5978:1 5990:5980:1 5954:5979:1 5954:5977:1 5980:5964:1 5993:5983:1 5954:5988:1 5970:5958:1 5993:5986:1 5954:5987:1 5981:5971:1 5961:5997:1 5954:5981:1 5954:5985:1 5971:5965:1 5977:5984:1 5954:5959:1 5954:5973:1 5954:5989:1 5954:5992:1 5954:5993:1 5990:5967:1 5954:5990:1 5954:5968:1 5984:5969:1 5986:5970:1 5961:5962:1 5954:5991:1 5968:5963:1 5954:5974:1 5954:5961:1 5954:5982:1 598…	29
223	3184	-1222992000	10	3184:2876:1 3184:1311:1 3184:6017:1 3184:3744:1 3184:3185:1 3184:1983:1 3185:585:1 3744:342:1 3184:847:1	3
225	6056	-125712000	10	6063:6066:1 6056:6065:1 6056:6062:1 6062:6058:1 6056:6063:1 6061:6059:1 6063:6057:1 6063:6061:1 6062:6060:1	2
227	2752	-1221782400	22	2752:543:1 555:576:1 1244:1239:1 542:557:1 2750:2748:1 2744:548:1 2752:2750:1 1240:1242:1 1243:1244:1 555:539:1 1240:1243:1 2311:2746:1 2746:1245:1 2752:2311:1 1240:555:1 1245:542:1 2748:2744:1 2746:1240:1 2752:1379:1 555:4471:1 2752:2753:1	1
228	1527	-576028800	10	1527:6080:1 1527:6090:1 6093:2596:1 2596:6089:1 6093:6085:1 1527:6086:1 6093:6091:1 1527:6093:1 1527:6092:1	36
229	4221	-1199232000	31	4221:6137:1 4221:6140:1 2180:1307:1 6150:4298:1 4298:6143:1 4221:2177:1 4221:6138:1 4221:6135:1 4298:6123:1 5638:6144:1 4221:6147:1 6149:6148:1 6148:6133:1 4221:5638:1 4221:6150:1 4221:4223:1 4221:5560:1 4221:6142:1 4221:1975:1 4221:6146:1 4221:6149:1 4221:6141:1 4221:6145:1 4221:548:1 6149:4220:1 4221:6139:1 4221:2180:1 4221:6136:1 4221:6134:1 4298:4504:1	15
230	5256	-1205971200	16	5256:6163:1 6160:6155:1 5256:6158:1 5638:6144:1 5256:6160:1 5256:6164:1 6151:6157:1 6152:6162:1 6164:6165:1 6163:5638:1 6144:6159:1 6163:6156:1 6156:6151:1 6156:6161:1 6160:6152:1	3
231	4300	-1242777600	11	4300:4294:1 4300:6172:1 4300:6167:1 4300:6169:1 4300:6139:1 4300:4220:1 4300:284:1 4294:6168:1 4300:6170:1 4294:4298:1	1
232	4507	-1351900800	15	4507:6173:1 6179:6180:1 4509:6174:1 6173:6177:1 6173:4511:1 4507:6176:1 4507:1340:1 4507:5501:1 6173:6175:1 4507:6179:1 6180:4509:1 4507:4508:1 6180:6178:1 6179:4229:1	1
233	6181	-1312329600	18	6181:4509:1 6181:3476:1 6187:6186:1 6189:6182:1 6181:6188:1 6181:1060:1 6181:772:1 1060:4227:1 6181:3453:1 6181:3633:1 6181:6192:1 6191:6187:1 6181:6189:1 6181:6185:1 4509:6190:1 6185:585:1 6190:6191:1	3
234	6193	-1370217600	20	6193:4198:1 6206:6205:1 3661:4204:1 6200:770:1 3587:3637:1 4284:4291:1 779:6202:1 3634:6201:1 768:779:1 443:4284:1 6193:443:1 6206:6203:1 6206:3661:1 6193:6206:1 3634:6200:1 6203:3587:1 6193:768:1 3637:3634:1 6193:3666:1	7
236	770	-1222992000	44	5203:6281:1 5203:5197:1 5204:6275:1 5203:6237:1 5204:5203:1 3870:3864:1 770:6287:1 5204:5196:1 770:6283:1 770:6291:1 6280:5052:1 6236:1073:1 6284:6271:1 770:6273:1 770:3870:1 5196:6272:1 3870:5635:1 6275:6289:1 770:6238:1 5197:6274:1 770:6241:1 6276:6249:1 6276:6240:1 770:5204:1 6199:6288:1 770:6279:1 770:6280:1 770:6199:1 1073:6284:1 6286:6277:1 6286:3867:1 770:6282:1 6274:6247:1 5204:5195:1 770…	35
237	3634	-1286064000	28	3634:6331:1 3634:5638:1 6333:6311:1 3634:6335:1 6310:6309:1 6332:6330:1 3634:6325:1 6331:6139:1 6333:6310:1 6330:6326:1 4294:6146:1 6311:6328:1 3634:6336:1 6310:6332:1 6326:6312:1 6326:6337:1 3634:6201:1 3634:6334:1 3634:4287:1 772:4300:1 3634:6200:1 3634:6333:1 3634:772:1 3634:6150:1 6150:6143:1 4287:4294:1 6328:6324:1	22
238	6206	-1354320000	12	6206:6205:1 6203:6343:1 6200:770:1 3587:3637:1 770:6199:1 6206:6203:1 6206:3661:1 3634:6200:1 6203:3587:1 6206:4291:1 3637:3634:1	5
239	3637	-1307059200	14	6201:6311:1 4290:6336:1 3634:6150:1 3634:6330:1 3637:4290:1 6352:6201:1 3637:6353:1 3637:3634:1 3634:6200:1 6344:6328:1 6311:6344:1 3637:4205:1 3637:6352:1	19
241	4511	-1315008000	10	4509:6174:1 6420:585:1 4511:4509:1 4509:6420:1 4511:1418:1 6419:6416:1 4511:6419:1 4511:6417:1 4511:3453:1	1
244	4286	-1307059200	14	4286:3221:1 4286:6441:1 4286:6439:1 6438:6440:1 4286:5057:1 5058:5055:1 4285:6438:1 4286:5058:1 4286:6442:1 4286:6163:1 6163:6161:1 4286:4285:1 4286:6336:1	4
248	6530	-114825600	16	6530:6532:1 6536:6540:1 6539:6538:1 6530:6534:1 6548:6547:1 6530:6541:1 6548:6546:1 6551:6548:1 6538:6536:1 6530:6539:1 6531:6551:1 6530:6531:1 6536:6535:1 6530:6537:1 6536:6533:1	9
249	6551	8985600	24	6582:6574:1 6583:6577:1 6544:6582:1 6573:6546:1 6548:6573:1 6547:6543:1 6582:6581:1 6583:6601:1 6544:6545:1 6578:6591:1 6551:6572:1 6551:6571:1 6548:6547:1 6551:6588:1 6544:6583:1 6551:6575:1 6547:6579:1 6551:6580:1 6546:6544:1 6583:6590:1 6551:6548:1 6544:6578:1 6545:6507:1	17
251	6514	241920000	10	6618:6506:1 6514:6629:1 6627:6511:1 6514:6630:1 6509:6618:1 6511:6632:1 6514:6627:1 6618:6520:1 6514:6509:1	10
252	3265	-1004745600	20	3265:6645:1 3265:6655:1 6666:6651:1 6641:3459:1 3265:6641:1 3265:6656:1 3322:3316:1 3265:6664:1 3322:6646:1 3322:6654:1 3265:6657:1 6663:3318:1 3265:6649:1 6665:6666:1 6666:6640:1 3316:6663:1 6656:6665:1 3265:6662:1 6665:3322:1	14
253	3269	-1128297600	10	3269:6671:1 6673:6672:1 3269:6669:1 3269:6668:1 6673:6667:1 3269:6670:1 3459:2226:1 6667:3459:1 6669:6673:1	1
256	1430	-188956800	11	6721:6722:1 1429:6725:1 1430:1429:1 1430:1427:1 1428:6724:1 1430:1428:1 1428:6721:1 1429:6720:1 6721:6723:1 1427:6726:1	11
257	5054	-1200700800	10	6276:6740:1 5054:6280:1 5054:6241:1 6280:5052:1 6241:6276:1 5054:5049:1 5054:6741:1 1073:6284:1 6280:1073:1	1
258	5058	-1296518400	17	5058:5053:1 5058:6749:1 5058:264:1 5058:5056:1 5058:289:1 5058:6746:1 5058:5052:1 855:1978:1 5058:4512:1 6744:6748:1 5058:5055:1 5058:1309:1 1309:6744:1 5058:6747:1 5058:855:1 5058:5259:1	6
259	6765	2678400	11	6767:6775:1 6769:6773:1 6765:6768:1 6768:3715:1 6765:5388:1 6765:6771:1 6765:6772:1 5388:5407:1 6765:6769:1 6773:6767:1	4
260	4294	-1230768000	20	4294:255:1 4294:6799:1 4294:4221:1 4294:6306:1 4294:6326:1 6326:6337:1 6326:6803:1 4294:6801:1 6799:5196:1 4294:6802:1 4294:6800:1 4221:6146:1 4294:4299:1 6326:6805:1 4221:4298:1 4294:6168:1 4294:6804:1 4221:6135:1 6326:264:1	11
261	3231	-641692800	15	6881:4953:1 3231:6870:1 3232:6878:1 3233:6879:1 6877:6220:1 3233:6876:1 3233:6880:1 3227:6881:1 6879:6877:1 3231:6882:1 6881:6883:1 4953:3232:1 3231:3227:1 6881:3233:1	34
262	6450	-1117756800	14	6450:6921:1 2772:2773:1 6450:6922:1 6921:6929:1 6450:6932:1 6450:6923:1 2778:6926:1 6922:6928:1 6450:6930:1 6922:2778:1 6450:6920:1 6450:268:1 6923:2772:1	8
263	6173	-1320278400	10	6175:6942:1 4509:6174:1 6173:4511:1 6173:6177:1 4511:4509:1 6935:3223:1 6173:6175:1 6942:6935:1 6173:6941:1	8
264	4285	-1254528000	14	4285:5256:1 4285:6802:1 5256:6160:1 6947:6948:1 4285:6944:1 4285:6196:1 6438:6440:1 4285:6946:1 4285:6438:1 4285:6947:1 6438:585:1 6944:6943:1	5
267	6986	181353600	13	6986:6987:1 6994:6990:1 6991:6967:1 6991:6989:1 6993:6995:1 6986:6993:1 6986:6994:1 6991:6992:1 6988:6991:1 6994:2974:1 6986:6988:1 2974:2981:1	8
272	7053	-1163721600	10	7053:7056:1 2862:7060:1 7053:7059:1 7053:2867:1 7053:7057:1 7053:7058:1 7053:3362:1 7053:7055:1 2867:2862:1	1
273	7062	459993600	11	7062:7076:1 7073:7070:1 7070:7071:1 7062:7073:1 7062:7075:1 7075:7066:1 7076:7072:1 7068:7067:1 7072:7068:1 7073:7069:1	5
274	7085	173318400	13	7085:7114:1 7110:7106:1 7111:7107:1 7085:7092:1 7085:7105:1 7085:7108:1 7091:7087:1 7085:7093:1 7111:7091:1 7110:7109:1 7091:7110:1 7085:7111:1	25
275	7124	461376000	10	7124:7132:1 7132:7133:1 7131:7070:1 7133:7131:1 7125:7130:1 7133:7125:1 7132:7127:1 7127:7126:1 7124:7129:1	2
276	7135	446947200	21	7070:7071:1 7135:7147:1 7142:7141:1 7135:7139:1 7132:7133:1 7147:7146:1 7131:7070:1 7135:7143:1 7135:7145:1 7145:7132:1 7133:7131:1 7135:7136:1 7133:7125:1 7125:7130:1 7132:7127:1 7127:7126:1 7135:7142:1 7140:7144:1 7136:7062:1 7135:7140:1	5
277	7149	442972800	20	7149:7124:1 7156:7125:1 7147:7160:1 7149:7157:1 7147:7146:1 7153:7145:1 7149:7135:1 7145:7132:1 7135:7143:1 7127:7155:1 7153:7156:1 7152:7140:1 7125:7130:1 7132:7127:1 7127:7126:1 7152:7147:1 7149:7152:1 7140:7144:1 7149:7153:1	7
278	7153	456105600	10	7153:7163:1 7168:7167:1 7145:7168:1 7169:7164:1 7153:7145:1 7153:7156:1 7153:7169:1 7153:7165:1 7168:7162:1	2
279	7170	373420800	10	7170:7191:1 7170:7171:1 7170:7172:1 7173:7181:1 7171:7182:1 7170:7180:1 7170:7174:1 7171:7177:1 7170:7173:1	16
280	7193	319420800	18	7195:7204:1 7206:7172:1 7195:7149:1 7195:7197:1 7197:7194:1 7206:7205:1 7195:7196:1 7193:7195:1 7149:7153:1 7149:7135:1 7204:7206:1 7193:7200:1 7135:7136:1 7195:7201:1 7195:7199:1 7135:7140:1 7195:7198:1	14
281	7127	500860800	11	7125:7128:1 7127:7243:1 7127:7131:1 7131:7070:1 7131:7155:1 7126:7069:1 7127:7125:1 7127:7072:1 7127:7126:1 7127:7240:1	5
282	7167	602726400	11	7074:7065:1 7167:7074:1 7167:7271:1 7271:7225:1 7167:7161:1 7167:7265:1 7225:7203:1 7271:7226:1 7225:7266:1 7167:7270:1	13
283	7129	602726400	10	7279:7203:1 7271:7225:1 7277:7276:1 7225:7279:1 7129:7277:1 7129:7074:1 7129:7271:1 7129:7265:1 7271:7226:1	15
284	7286	-747014400	14	3412:7301:1 3412:7296:1 7286:7303:1 7301:3673:1 7286:5240:1 3673:3674:1 7301:3675:1 7302:7300:1 3430:828:1 7303:7302:1 7303:3412:1 7286:3430:1 3675:7299:1	30
287	3753	-1278201600	13	853:582:1 853:1308:1 853:3749:1 1981:1974:1 3749:1064:1 853:855:1 3753:853:1 855:3750:1 582:3184:1 3750:1065:1 1974:342:1 1064:1981:1	4
289	1391	-1261094400	14	7349:7350:1 1391:7355:1 7358:7349:1 5212:7353:1 7352:7358:1 7355:7352:1 7360:7356:1 1391:7361:1 1391:7354:1 7355:245:1 7350:7360:1 1391:7351:1 1391:5212:1	2
290	7362	57801600	13	7367:7365:1 7366:7363:1 7369:7364:1 7371:7368:1 7362:7370:1 7362:7371:1 7363:3918:1 7362:7372:1 7362:5866:1 7371:7369:1 7369:7367:1 7372:7366:1	1
291	2036	-1150761600	15	2036:2573:1 2036:2411:1 7374:1372:1 2036:2075:1 2411:2070:1 2036:2062:1 2036:7373:1 2036:2068:1 2075:2567:1 2036:817:1 2067:1346:1 2411:7374:1 2036:2419:1 2075:2067:1	2
293	7400	-1336003200	14	7400:7403:1 7400:2702:1 3612:2704:1 7403:3612:1 7404:2706:1 7402:7014:1 2706:1490:1 7402:585:1 2702:7404:1 7400:7401:1 7400:1300:1 7404:7402:1 7400:7046:1	1
294	1033	-15897600	77	7470:5264:1 1033:7463:1 1033:7447:1 7455:2599:1 7471:3696:1 7449:7453:1 1033:7464:1 1033:7479:1 7512:7510:1 7452:7526:1 7460:7490:1 1033:7537:1 1033:7458:1 7503:7487:1 1033:7504:1 1033:7511:1 7448:7493:1 7461:7473:1 7473:7509:1 7466:2839:1 7464:7528:1 7454:7448:1 7526:7500:1 7466:7451:1 1033:7467:1 1033:7512:1 7461:7466:1 7466:7459:1 7465:7484:1 1033:7486:1 7512:7508:1 7460:7523:1 1033:7461:1 103…	41
295	6962	-1241308800	11	816:824:1 816:821:1 7541:6966:1 293:816:1 816:281:1 6962:269:1 6962:5697:1 6966:293:1 816:823:1 6962:7541:1	6
296	1226	-599616000	18	1225:7543:1 2816:2818:1 2818:1225:1 1225:1224:1 1226:7549:1 1226:7547:1 1226:7542:1 1226:7546:1 1226:7550:1 1225:7544:1 2816:7548:1 1225:7545:1 1226:3884:1 1226:7551:1 2818:2815:1 1226:2816:1 1226:6233:1	3
297	281	-1104537600	12	277:627:1 280:277:1 281:268:1 281:1347:1 275:1344:1 280:626:1 7382:275:1 1344:280:1 281:7553:1 281:7382:1 7382:6963:1	3
300	6326	-1215129600	20	6326:7573:1 6326:6312:1 6326:7572:1 6326:7570:1 6326:4504:1 264:261:1 6326:6337:1 6326:6803:1 6326:6440:1 6308:6194:1 7574:6322:1 7570:7574:1 7573:264:1 6326:6135:1 6326:1238:1 6326:6805:1 6312:6308:1 6337:7571:1 6312:7575:1	8
301	7413	-1251936000	10	7593:7591:1 7586:2882:1 7593:606:1 384:7590:1 7413:7592:1 7591:384:1 384:385:1 7592:7593:1 7592:7586:1	4
305	4308	-3888000	26	7657:7671:1 4308:4314:1 7653:4311:1 4308:7652:1 7648:7670:1 7660:7649:1 4314:4313:1 7631:7665:1 4308:7653:1 7670:7659:1 7655:7661:1 7651:7657:1 7659:7645:1 7670:7667:1 7659:7655:1 7631:7630:1 7645:7660:1 4314:7631:1 4314:7669:1 7668:7664:1 7669:7648:1 7653:7658:1 7631:7651:1 7645:7668:1 7661:7672:1	8
306	7673	-99100800	15	7673:7677:1 7673:7691:1 7674:7675:1 4314:4313:1 7626:7628:1 7673:7676:1 7681:7680:1 7680:7626:1 7674:4314:1 7673:7679:1 7673:7681:1 7679:7678:1 7674:7689:1 7673:7674:1	9
307	7692	360201600	22	7714:7720:1 7694:7695:1 7694:7693:1 7694:7697:1 7694:7702:1 7695:7704:1 7692:7694:1 7705:7711:1 7694:7698:1 7693:7713:1 7698:7714:1 7692:7701:1 7692:7715:1 7704:7700:1 7702:7703:1 7692:7717:1 7704:7699:1 7714:7712:1 7694:7705:1 7692:7724:1 7692:7716:1	13
308	7671	111542400	14	7671:7740:1 7735:7741:1 7671:7732:1 7671:7738:1 7671:7734:1 7671:7735:1 7739:7733:1 7735:7729:1 7739:7742:1 7671:7743:1 7671:7731:1 7734:7739:1 7735:6385:1	5
309	7738	111542400	11	7735:7741:1 7738:7745:1 7738:7732:1 7738:7735:1 7738:7746:1 7735:6385:1 7738:5475:1 7735:7729:1 7738:7739:1 7738:7671:1	3
310	4311	43113600	18	7687:7762:1 7660:7649:1 7670:7766:1 7765:7683:1 7670:7765:1 7659:7685:1 7645:7660:1 7765:7672:1 4311:7761:1 7670:7659:1 7659:7645:1 4311:7768:1 4311:7687:1 4311:7764:1 7670:7667:1 7687:7670:1 4311:2440:1	2
311	7630	43113600	19	7629:7738:1 7630:7631:1 7687:7772:1 7630:7687:1 7769:7629:1 7651:7764:1 7630:7770:1 7686:7634:1 7738:7739:1 7657:7771:1 7764:7655:1 7769:7686:1 7738:7671:1 7657:7769:1 7769:7773:1 7671:7731:1 7687:7657:1 7630:7651:1	1
312	7631	43113600	22	7764:7655:1 7769:7686:1 7738:7745:1 7687:7772:1 7631:7665:1 7651:7764:1 7777:7769:1 7769:7773:1 7631:7630:1 7686:7634:1 7738:7739:1 7629:7738:1 7631:7687:1 7657:7731:1 7631:7777:1 7769:7629:1 7631:7770:1 7655:7685:1 7631:7651:1 7657:7771:1 7687:7657:1	6
313	7779	361411200	11	7779:7697:1 7779:7780:1 7780:7712:1 7779:7704:1 7779:7720:1 7779:7786:1 7779:7715:1 7704:7700:1 7779:7701:1 7779:7781:1	9
314	6192	-1312329600	11	6192:3476:1 6191:585:1 6192:4510:1 6188:6186:1 6192:772:1 6192:7811:1 6192:4227:1 6192:4509:1 6192:6191:1 6192:6188:1	3
315	7812	-1325462400	11	7812:3364:1 7816:7814:1 7812:7815:1 7812:810:1 7812:4204:1 289:310:1 7812:7816:1 7812:2925:1 289:585:1 7816:289:1	4
316	7817	-312940800	14	7833:7832:1 7817:7836:1 7817:7826:1 7838:7819:1 7837:7833:1 7817:7834:1 7835:7828:1 7836:7827:1 7817:7838:1 7817:7835:1 7817:7818:1 7834:7831:1 7817:7837:1	35
317	5462	110332800	18	5462:7896:1 7882:7877:1 5462:7778:1 5462:7900:1 5462:7899:1 5462:7882:1 942:7878:1 5462:7891:1 5462:7881:1 7878:7893:1 7900:7894:1 5462:7898:1 7882:7879:1 5462:7902:1 7894:7897:1 7896:7895:1 7882:942:1	24
318	7916	7776000	25	7916:7983:1 7983:7937:1 7020:7930:1 7916:7931:1 7916:7964:1 7916:7936:1 7916:7965:1 7916:7938:1 7916:7963:1 7916:7932:1 7916:7939:1 7916:7941:1 7916:7918:1 7931:7924:1 7916:7953:1 7968:3759:1 7916:7968:1 7916:7020:1 7916:7966:1 7916:7940:1 7916:7933:1 7916:7925:1 7916:7934:1 7916:7935:1	48
319	7987	-636422400	11	7987:7995:1 7987:7998:1 7991:7990:1 7987:7999:1 7987:7997:1 7987:7991:1 7998:2175:1 7987:7989:1 7987:7996:1 7991:7992:1	11
320	6618	311212800	13	6618:8010:1 6618:8020:1 6520:6603:1 6618:8005:1 8010:6506:1 6618:8011:1 8005:6517:1 8012:8008:1 6618:6520:1 6618:8009:1 6618:8012:1 8005:8007:1	14
322	7816	-1304380800	10	8027:5560:1 5560:4765:1 7816:7814:1 8029:585:1 4543:289:1 7816:4543:1 7816:8029:1 7816:8027:1 7816:3629:1	3
323	8030	-17712000	12	8043:8044:1 8030:8037:1 8036:8038:1 8035:8036:1 8030:8031:1 8044:8035:1 8034:5462:1 8040:8039:1 8030:8043:1 8043:8040:1 8030:8034:1	12
324	8046	-33004800	18	8046:8052:1 8046:8055:1 8046:8051:1 8046:8065:1 8055:8050:1 8046:8058:1 8046:8053:1 8050:8057:1 8046:8048:1 8046:8054:1 8054:8056:1 8052:8047:1 8064:8059:1 8050:8060:1 8052:8049:1 8046:8063:1 8050:8064:1	4
325	6468	-107568000	10	8082:8089:1 6468:8083:1 8080:8087:1 6468:8084:1 6468:6516:1 6465:8082:1 6468:8081:1 8084:8080:1 6468:6465:1	6
326	8091	-120873600	11	8099:8098:1 8091:8097:1 8091:8092:1 8091:8094:1 8091:8096:1 8095:8150:1 8098:8095:1 8091:8099:1 8091:8148:1 8095:8093:1	55
327	8166	268876800	16	6618:8010:1 6618:6517:1 8168:8170:1 8166:8169:1 8021:6618:1 8166:8168:1 8010:6506:1 8010:8167:1 3061:6520:1 6618:8011:1 8166:3061:1 8012:8008:1 8166:8021:1 6618:8012:1 8021:8023:1	20
328	8207	47520000	11	8211:5462:1 8209:8214:1 8207:8212:1 5462:7882:1 8210:8208:1 8211:8213:1 8207:8211:1 8207:8209:1 8209:8215:1 8211:8210:1	0
329	8211	65750400	15	8211:8214:1 8211:5462:1 8211:8222:1 8223:7897:1 5462:7882:1 7900:7894:1 7882:8223:1 8211:8215:1 7900:8208:1 6403:7900:1 8211:8221:1 8211:8210:1 8211:6403:1 8221:8213:1	1
331	7882	130118400	11	7882:7877:1 7882:8249:1 7897:8032:1 8248:7897:1 7877:7895:1 7882:8223:1 7882:7879:1 8249:7894:1 7882:8248:1 7882:942:1	5
332	6547	35424000	14	6547:6543:1 6544:6550:1 6544:6574:1 6591:8277:1 6547:7881:1 8273:6591:1 6544:6552:1 6544:6545:1 6547:6579:1 6544:6578:1 6547:8278:1 6547:6544:1 6544:8273:1	11
333	6548	27475200	21	6548:6573:1 6547:6543:1 6547:6550:1 7479:6578:1 6548:8283:1 6548:6547:1 8286:8273:1 8286:6582:1 6547:7881:1 8273:6591:1 6591:8277:1 6548:6507:1 6548:8286:1 8283:7479:1 6546:6552:1 7479:8285:1 6582:6574:1 6548:6583:1 8283:8284:1 6573:6546:1	24
334	8223	193190400	12	8311:8312:1 8223:8309:1 8223:8311:1 8309:8041:1 7876:8313:1 8223:7890:1 8309:7893:1 8223:7876:1 8309:8315:1 8312:8310:1 8223:7897:1	1
335	8043	5097600	17	8043:8321:1 8211:5462:1 8043:8044:1 8043:8318:1 5462:7882:1 8317:8316:1 8043:8207:1 8207:8211:1 8043:8320:1 8211:8210:1 8040:8039:1 8211:8221:1 8043:8040:1 8043:8317:1 8043:8038:1 8221:8213:1	6
338	8529	-633830400	13	8544:8539:1 8545:8544:1 8541:8546:1 8529:8545:1 8538:3671:1 8529:2516:1 8529:8543:1 8529:8535:1 8544:8538:1 8529:8540:1 8546:8542:1 8529:8541:1	23
339	2641	-1161302400	22	8562:8579:1 8571:3269:1 8571:8577:1 8577:6670:1 6667:2860:1 3269:6667:1 8572:8571:1 2641:8575:1 2641:8562:1 8563:8576:1 8575:8568:1 2641:8564:1 2641:2218:1 8576:8567:1 2641:8573:1 8563:8572:1 2641:8563:1 8577:8578:1 8577:8566:1 2641:8570:1 2641:8574:1	6
340	6675	-1228089600	16	8580:6676:1 6675:8584:1 6675:8586:1 6675:8588:1 6675:2641:1 6675:8589:1 6675:8580:1 6675:8585:1 8575:8577:1 6676:8582:1 8585:8581:1 6675:2227:1 8584:8575:1 6675:2225:1 8586:3268:1	4
342	8605	444441600	17	8610:8655:1 8605:8610:1 6985:6982:1 8605:8645:1 8605:8656:1 8605:8641:1 8656:8653:1 6985:6980:1 8641:8652:1 8605:8640:1 8605:8651:1 8605:8608:1 8609:8654:1 8605:6968:1 6968:6985:1 8605:8609:1	41
343	8668	291772800	29	8699:8689:1 8672:8684:1 8755:8696:1 8699:8688:1 8705:8702:1 8692:8683:1 8755:8694:1 8668:8755:1 8675:8692:1 8668:8695:1 8668:8703:1 8668:8705:1 8675:8690:1 8672:8671:1 8669:8701:1 8675:8691:1 8690:8672:1 8674:8699:1 8699:8698:1 8669:8700:1 8668:8693:1 8668:8669:1 8673:8674:1 8668:8673:1 8683:8686:1 8672:8687:1 8692:8697:1 8701:8675:1	65
344	8760	78796800	41	8760:8798:1 8779:8762:1 8760:8779:1 8760:8799:1 8760:5760:1 8760:8809:1 8788:5836:1 8760:8812:1 8760:8775:1 8782:8854:1 8778:8776:1 8760:8808:1 8760:8836:1 8760:8851:1 8778:8849:1 8760:8806:1 8806:8805:1 8760:8777:1 8760:8797:1 8760:8847:1 8760:8782:1 8779:8778:1 8854:8788:1 8760:8816:1 8760:8837:1 8780:8807:1 5422:8789:1 8760:8781:1 8760:8765:1 8809:8840:1 8788:5422:1 8760:5846:1 8760:8810:1 876…	98
347	8662	-355104000	20	8662:8958:1 7837:8961:1 8662:8956:1 3984:8937:1 8662:8962:1 8662:8996:1 8662:8964:1 7837:8957:1 8662:7837:1 8662:8951:1 8961:8955:1 8662:8965:1 8662:8959:1 8662:8952:1 8662:8963:1 8662:8953:1 8662:3984:1 8662:8923:1 8959:8960:1	77
350	9036	-612835200	14	9041:9038:1 9036:9043:1 9036:1780:1 9038:9013:1 9041:9020:1 9036:9040:1 9042:9037:1 9036:1791:1 9036:1799:1 9036:3975:1 9036:9039:1 9043:9042:1 9037:9041:1	6
353	9121	116467200	13	9122:9126:1 9121:7862:1 5858:5831:1 9082:5858:1 9121:9128:1 9121:8840:1 8840:5885:1 9123:9122:1 5740:9082:1 9121:9123:1 9128:5740:1 9082:3916:1	5
354	8785	286675200	14	8785:9131:1 9107:9106:1 8785:9136:1 9136:9137:1 8785:9107:1 8785:9138:1 9107:9133:1 9107:8694:1 8831:9134:1 8785:9108:1 9136:9135:1 9136:8831:1 9108:8824:1	2
355	5739	226022400	12	5739:9145:1 5739:5872:1 8841:8832:1 9142:9143:1 8841:9142:1 5739:5879:1 9143:5821:1 8841:9141:1 9141:9140:1 5821:9139:1 5739:8841:1	4
358	7843	68256000	14	9031:7862:1 7843:9063:1 9194:7820:1 9189:7855:1 7843:9194:1 7843:9191:1 7843:9031:1 7843:9032:1 9032:9189:1 9189:7854:1 7854:9195:1 9196:7859:1 9031:9196:1	8
361	9034	57801600	10	9032:9236:1 9034:7843:1 7843:9194:1 9034:9233:1 9034:9234:1 9236:7820:1 7843:9191:1 7843:9032:1 9034:9235:1	2
363	9082	226022400	25	8668:8696:1 9263:5821:1 7852:5872:1 9082:8668:1 9082:5852:1 5852:5831:1 9263:8832:1 9082:9141:1 8915:7852:1 9082:5858:1 5821:8700:1 9263:9262:1 5831:5732:1 9082:8915:1 9082:7846:1 7852:9264:1 5858:9142:1 5852:5874:1 9082:9265:1 9082:3916:1 9127:9263:1 5852:9127:1 5874:9266:1 8700:9253:1	7
365	7851	189302400	11	7848:9002:1 9082:8915:1 8915:7852:1 4573:8998:1 9002:7846:1 7852:7861:1 4573:7848:1 7852:9264:1 7851:4573:1 7851:9082:1	14
366	7852	262828800	16	7852:6355:1 7852:8911:1 7852:8825:1 7852:9127:1 7852:5872:1 7852:7849:1 7852:9282:1 5395:8700:1 5395:9275:1 7852:9264:1 7852:8852:1 7852:7861:1 9264:5395:1 5395:9283:1 9275:9001:1	10
367	5858	244512000	16	5858:8852:1 9127:9263:1 9263:5821:1 9142:9143:1 5858:5874:1 8700:9253:1 5858:5831:1 5858:5872:1 5858:9127:1 5874:9266:1 5821:8700:1 5831:5732:1 5858:9142:1 5872:5395:1 5858:9270:1	2
368	9284	239241600	40	9308:9291:1 9310:9306:1 8755:8696:1 9286:9314:1 9348:9104:1 9284:9292:1 9284:4647:1 9083:9222:1 9136:8755:1 8755:8694:1 9286:9096:1 9309:9348:1 9096:9083:1 9306:9296:1 8694:9349:1 9284:9290:1 9284:9307:1 9222:9138:1 9306:9312:1 9286:9305:1 9313:9302:1 9286:9289:1 9110:9308:1 9305:9347:1 9284:9311:1 9306:9313:1 9348:9286:1 9284:9310:1 9136:9298:1 8824:9300:1 9305:9299:1 9136:9137:1 9313:9136:1 928…	60
369	5872	294364800	11	5872:5708:1 8692:8697:1 5872:9268:1 5872:8755:1 5872:9269:1 8755:9079:1 5395:8700:1 5872:9360:1 5872:5395:1 5872:8692:1	25
370	5422	218246400	13	5422:9372:1 5422:8829:1 5422:8848:1 5422:9135:1 5422:5739:1 5422:9378:1 5422:9379:1 9135:8826:1 8789:8841:1 5422:9101:1 5422:9380:1 5422:8789:1	6
373	7862	178761600	10	7862:9411:1 7862:7857:1 7862:8805:1 7862:9284:1 7862:9171:1 7862:7851:1 9096:9083:1 7857:9193:1 9284:9096:1	6
374	4480	-1243987200	10	4480:2076:1 1031:361:1 4480:4481:1 392:288:1 3542:1031:1 4480:367:1 4480:515:1 4480:3542:1 4480:392:1	2
375	6182	-1249257600	13	9427:9419:1 9427:9423:1 6182:9425:1 6419:6416:1 6182:9422:1 6182:9424:1 6182:5496:1 9425:9421:1 9421:9427:1 6182:9426:1 9426:585:1 6182:6419:1	4
376	3547	315532800	41	9463:4777:1 3547:9475:1 9457:9555:1 3547:9444:1 9473:9455:1 3547:4810:1 9470:9458:1 9471:9445:1 3547:4902:1 3547:4749:1 3547:9470:1 4810:9462:1 3547:4547:1 9444:9466:1 3547:9473:1 9553:9472:1 9475:9474:1 9476:9456:1 4777:9468:1 4749:4620:1 3547:9461:1 9466:6361:1 3547:3569:1 9465:9457:1 3547:9557:1 3547:4858:1 3547:9459:1 3547:9553:1 3547:9460:1 9473:9476:1 4547:9454:1 3547:9464:1 3547:9465:1 477…	95
377	3549	55123200	17	9568:9585:1 9579:9569:1 3549:9587:1 3549:9568:1 3549:4806:1 3549:9571:1 9568:9584:1 3549:9580:1 9564:9566:1 4768:9564:1 9566:9579:1 3549:9570:1 9566:9583:1 3549:9567:1 9568:4768:1 9564:9588:1	24
381	4773	-76032000	13	9594:4781:1 4772:4771:1 4773:4774:1 4773:2535:1 4773:9658:1 4781:4779:1 4773:9659:1 4773:3548:1 4774:4770:1 4781:3549:1 4773:4772:1 4774:9594:1	18
382	9660	-104544000	10	9660:9071:1 9649:9651:1 9660:9661:1 2829:9652:1 9660:2829:1 9651:9650:1 9662:9649:1 9660:9662:1 9660:9641:1	3
384	4781	23587200	11	4781:9675:1 4779:9568:1 4781:9676:1 9564:9673:1 4781:9674:1 4781:2561:1 4768:9564:1 4781:3549:1 9568:4768:1 4781:4779:1	16
385	9689	-477446400	19	9689:9703:1 9697:9738:1 9705:9694:1 9689:9706:1 9689:9696:1 9717:6699:1 9707:9705:1 9689:9698:1 9689:9702:1 9689:9707:1 9707:9691:1 9706:9717:1 9717:9695:1 9696:9697:1 6699:9739:1 9739:9690:1 9717:9693:1 9738:9740:1	42
386	9814	-1213920000	13	2871:2878:1 368:2871:1 7012:9815:1 9814:7012:1 9426:5492:1 2871:578:1 9814:9426:1 9814:9817:1 9815:2696:1 9817:1490:1 9814:9816:1 2696:368:1	0
388	2299	-1309737600	15	2299:2293:1 3378:3379:1 2299:9840:1 3381:2298:1 3380:3382:1 9840:9839:1 3378:3375:1 2299:3373:1 3382:3378:1 3381:3380:1 3373:3381:1 3380:2291:1 3378:3376:1 3380:3383:1	2
389	6374	103680000	16	6374:9886:1 6374:9881:1 6374:9888:1 6383:9884:1 6374:7643:1 6374:9887:1 6374:9890:1 9885:9889:1 6374:9882:1 6374:9885:1 6374:5480:1 9886:9857:1 6374:6383:1 6374:7733:1 6374:9891:1	116
390	6186	-1158624000	26	6186:9999:1 6920:2772:1 2782:6949:1 6920:9993:1 6186:3895:1 3896:9991:1 10002:9994:1 6186:10001:1 6186:9971:1 2772:2782:1 6186:3896:1 6186:10002:1 3895:3897:1 9996:10000:1 10000:9973:1 10003:9996:1 3895:9992:1 6186:9997:1 6186:10004:1 3895:9995:1 6186:10003:1 10002:9998:1 9995:10005:1 3897:2777:1 6186:6920:1	23
391	6187	-1224460800	12	10013:10011:1 6187:10013:1 10009:10006:1 10010:10007:1 6187:10012:1 10011:4019:1 6187:10014:1 6186:10002:1 10011:10009:1 10014:10010:1 10006:6186:1	2
392	6188	-1263772800	13	6188:10015:1 6188:6947:1 6947:6948:1 6188:10018:1 6186:9971:1 6186:10004:1 10004:10010:1 6947:10017:1 10016:6186:1 10015:6187:1 6947:585:1 10017:10016:1	3
393	6189	-1266364800	41	6189:6824:1 10053:10051:1 10048:10046:1 6832:6741:1 10049:4298:1 6189:10056:1 5639:6184:1 10049:10058:1 10039:10045:1 9421:10048:1 6189:10026:1 10058:10039:1 4293:5640:1 10039:5639:1 6189:3630:1 6189:6454:1 10056:3475:1 9425:10049:1 3626:6832:1 6191:4293:1 6182:9425:1 4293:6187:1 10058:9421:1 9421:9427:1 10048:9998:1 4293:10053:1 6189:10057:1 6189:6182:1 10057:10022:1 10054:3626:1 6189:10017:1 61…	30
394	6190	-1259625600	10	6190:10060:1 6190:10012:1 10060:585:1 6191:4293:1 6190:10046:1 6191:9425:1 9425:9421:1 4293:5640:1 6190:6191:1	3
395	6191	-1249257600	18	6184:9422:1 5495:5492:1 9425:10049:1 6191:4293:1 10049:4298:1 6191:9426:1 6191:9425:1 4293:6187:1 10004:10010:1 6191:10004:1 9426:10002:1 9426:5495:1 9421:6184:1 10049:9421:1 6191:9424:1 9426:585:1 6191:2236:1	1
396	7436	47174400	12	7436:10114:1 10089:10090:1 7436:10118:1 7436:10093:1 10090:10091:1 7436:10111:1 7436:10092:1 10112:10110:1 7436:10112:1 7436:10115:1 7436:10089:1	22
397	10119	-331516800	12	10119:10120:1 10119:10125:1 10119:10127:1 10119:10122:1 10119:10130:1 10119:10129:1 10119:10133:1 10119:10132:1 10128:10126:1 10119:10131:1 10131:10128:1	4
398	10135	-523411200	10	10135:10143:1 10142:10139:1 10135:10144:1 10143:10141:1 10135:10137:1 10137:10140:1 10144:10142:1 10137:10136:1 10136:10138:1	3
399	3380	-1276992000	12	10171:3382:1 10172:3379:1 3378:10172:1 2291:3377:1 3379:10173:1 3382:3378:1 3380:10171:1 10173:10170:1 3380:2291:1 10170:3375:1 3380:3383:1	0
400	10174	-410227200	16	10174:10185:1 52:10179:1 10174:10181:1 10174:55:1 10177:10187:1 10174:10180:1 10175:10177:1 10174:5525:1 10180:10176:1 10181:709:1 10174:52:1 10174:10175:1 10177:10186:1 10177:10188:1 10177:10178:1	4
401	943	164073600	24	10208:10209:1 943:10193:1 10194:10217:1 943:10215:1 943:10228:1 943:10220:1 943:10211:1 10217:10196:1 943:6380:1 943:10195:1 943:10210:1 943:10216:1 943:10194:1 943:10218:1 933:946:1 943:10212:1 10218:10208:1 943:10219:1 10208:10226:1 943:10214:1 10210:10213:1 943:10221:1 943:933:1	16
405	10273	-583977600	12	10135:10143:1 10266:10282:1 10143:10136:1 10273:10280:1 10278:10260:1 10143:10141:1 10273:10278:1 10273:10283:1 10283:10277:1 10283:10266:1 10273:10135:1	41
406	10299	-65491200	12	10310:10303:1 10303:10312:1 10315:10310:1 10299:10304:1 10299:10311:1 10314:10316:1 10311:10313:1 10299:10314:1 10299:10301:1 10299:10318:1 10299:10315:1	13
407	10323	446947200	11	10323:10330:1 10329:10346:1 10329:10344:1 10346:10343:1 10330:10348:1 10323:10331:1 10343:10342:1 10331:10329:1 10323:10327:1 10323:10326:1	16
408	10349	92016000	22	10369:10375:1 10349:10352:1 10387:10388:1 10352:10364:1 10349:10389:1 10364:10372:1 10349:10373:1 10370:10414:1 10349:10387:1 10349:10371:1 10349:10407:1 10349:10391:1 10349:10350:1 10349:10368:1 10370:10351:1 10370:10369:1 10349:10390:1 10371:10370:1 10349:10365:1 10407:10411:1 10371:10413:1	74
409	10444	291772800	11	10444:10448:1 10444:10447:1 10444:10446:1 10444:10456:1 10454:10452:1 10444:10455:1 10456:10453:1 10448:10463:1 10456:10454:1 10453:10449:1	13
410	10467	532396800	10	10467:10468:1 10471:10473:1 10478:10474:1 10471:10475:1 10478:10472:1 10470:10479:1 10468:10470:1 10467:10478:1 10478:10471:1	3
411	10480	516499200	14	10485:10483:1 10480:10467:1 10483:10484:1 10484:10482:1 10467:10470:1 10480:10487:1 10478:10485:1 10487:10486:1 10471:10473:1 10470:10479:1 10484:10472:1 10467:10478:1 10478:10471:1	3
412	10489	491443200	14	10494:10492:1 6018:6025:1 10489:10498:1 10494:10502:1 10502:10501:1 10489:10499:1 10492:6018:1 10489:10493:1 10489:10494:1 10489:10490:1 6028:6019:1 10494:10491:1 6025:6028:1	12
414	10543	-36460800	11	10546:10548:1 10543:2727:1 10544:10547:1 10549:10546:1 10543:10549:1 10543:6051:1 10549:10552:1 10543:10545:1 10545:3728:1 10543:10544:1	5
415	10554	-148435200	19	10594:10596:1 10565:10566:1 10554:10567:1 10554:10601:1 10564:10561:1 10568:10600:1 10594:10560:1 10568:10595:1 10595:10591:1 10554:10569:1 10554:10594:1 10554:10570:1 10560:10598:1 10566:10563:1 10566:10564:1 10554:10562:1 10568:10565:1 10554:10568:1	125
416	6355	354931200	18	6355:10668:1 6355:10672:1 6355:10666:1 10680:10670:1 10677:10673:1 10668:9389:1 6355:10723:1 6355:10675:1 6355:9572:1 6355:10679:1 6355:10669:1 6355:10676:1 6355:10678:1 6355:10677:1 6355:10674:1 10680:10671:1 6355:10680:1	49
417	5704	102470400	93	10765:5738:1 10770:10643:1 5704:5778:1 10759:5771:1 4682:5190:1 5704:8837:1 5704:10656:1 5778:10764:1 10656:10642:1 5778:5877:1 5794:5887:1 10746:5863:1 5704:5846:1 5704:10747:1 5885:10651:1 5704:10746:1 9128:5740:1 5704:10742:1 5704:10608:1 5704:10770:1 5842:10761:1 4598:5888:1 4598:5782:1 5704:10579:1 8788:10773:1 3920:3919:1 5704:10739:1 5876:5880:1 5848:5885:1 5704:5717:1 4598:5844:1 5704:468…	38
419	10564	-65491200	48	10626:10630:1 10654:10632:1 10654:10588:1 10593:10623:1 10564:10596:1 10625:10555:1 10590:10612:1 10558:10556:1 10564:10860:1 10625:10626:1 10879:10624:1 10564:10590:1 10564:10654:1 10880:10879:1 10858:10872:1 10564:10871:1 10564:9011:1 10560:10873:1 10558:10866:1 10564:10870:1 10632:10659:1 10603:10868:1 10556:10586:1 10564:10560:1 10584:10593:1 10623:10587:1 10866:10557:1 10561:10880:1 10560:10…	77
420	10603	78796800	74	5717:10559:1 10580:10663:1 10921:10646:1 10894:8762:1 10638:10635:1 10663:10648:1 10609:10585:1 10603:10926:1 5887:10923:1 10603:10609:1 10656:8788:1 10663:10655:1 5704:10579:1 5704:8837:1 10901:10616:1 8782:5717:1 5704:10656:1 5704:10613:1 10603:10580:1 10579:10662:1 10603:10649:1 10583:10927:1 5704:10739:1 10603:10901:1 5720:10614:1 5887:3916:1 10603:10925:1 10900:5781:1 5717:10576:1 10868:1090…	75
421	6163	-1199232000	15	5638:6144:1 6163:10950:1 6151:6157:1 6151:6162:1 6163:4298:1 6156:6161:1 6163:5638:1 6144:6159:1 6163:6156:1 2242:6145:1 6163:10952:1 6156:6151:1 6163:2242:1 2242:6826:1	5
423	5247	-1137542400	10	2063:2576:1 5247:2859:1 2063:621:1 2576:2417:1 5247:2063:1 5247:2420:1 5247:817:1 5247:819:1 2420:2419:1	1
424	976	-480124800	14	976:4916:1 10995:10994:1 3324:3328:1 976:9413:1 976:3399:1 976:3324:1 976:10995:1 10995:10996:1 976:2664:1 976:11000:1 10995:4915:1 10994:4914:1 4915:10997:1	40
426	3627	-1224460800	12	3627:11063:1 3614:3624:1 3624:3622:1 3624:6458:1 6746:3620:1 11063:3625:1 3627:3614:1 11063:6746:1 3624:3623:1 3627:11062:1 3627:7353:1	8
427	11064	-148435200	27	11083:11078:1 11064:11082:1 11083:11174:1 11075:11175:1 11083:11077:1 11078:11073:1 11064:11081:1 11078:11069:1 11081:11095:1 11078:11068:1 11082:11083:1 11083:11074:1 11064:11066:1 11064:11085:1 11095:11071:1 11085:11084:1 11084:11079:1 11064:11080:1 11073:11173:1 11082:11075:1 11078:11067:1 11076:11072:1 11064:11097:1 11083:11076:1 11066:11070:1 11064:11086:1	95
428	11184	-211939200	13	11190:11196:1 11194:11190:1 11194:11188:1 11194:11189:1 11184:11195:1 11195:11193:1 11184:11197:1 11184:11185:1 11184:11191:1 11193:11004:1 11184:11192:1 11184:11194:1	11
430	11221	-355104000	15	11253:11248:1 11221:11249:1 11289:6082:1 11221:11255:1 11289:11250:1 11221:11254:1 11253:11245:1 11253:11246:1 11221:11247:1 11221:11222:1 11221:11289:1 11255:11244:1 11253:3766:1 11289:11253:1	65
431	11300	-399859200	15	11306:11308:1 11300:11312:1 11307:11303:1 11305:11304:1 11307:11322:1 11300:11319:1 11305:11302:1 11322:11305:1 11300:11307:1 11305:11311:1 11302:11317:1 11305:11301:1 11300:11306:1 11312:11318:1	8
432	11323	-236822400	26	11323:11351:1 11342:11337:1 11350:11347:1 11349:11354:1 11323:11339:1 11334:11333:1 11323:11335:1 11349:11350:1 11323:2543:1 11340:11345:1 11343:11342:1 11351:11336:1 11323:11340:1 11323:11349:1 11323:11352:1 11351:11334:1 11323:11324:1 11323:11338:1 11323:11344:1 2543:4840:1 11323:11343:1 11323:11348:1 11352:11341:1 11323:11346:1 11323:7830:1	39
433	3693	-55296000	36	3693:11377:1 11405:9642:1 3693:11382:1 11395:4609:1 3693:11405:1 3693:11404:1 3693:4824:1 3693:11395:1 3693:11385:1 3693:11378:1 3693:11402:1 11406:10552:1 3693:11423:1 3693:4015:1 11381:11384:1 9071:11422:1 3697:4602:1 3693:3696:1 3693:3725:1 3725:3697:1 3693:11380:1 3693:3728:1 3693:11381:1 3693:11403:1 3693:11420:1 3693:11406:1 11381:9071:1 3693:11399:1 3693:11379:1 3693:11394:1 9071:11397:1 1…	50
434	1543	-591840000	41	1543:11469:1 11502:11477:1 11464:11484:1 11500:11455:1 1564:11432:1 1543:1564:1 11453:11442:1 1543:11456:1 11474:1568:1 1543:11452:1 1543:11474:1 11453:11443:1 11445:11441:1 1543:1796:1 1543:11498:1 1543:11475:1 1543:11478:1 1543:9040:1 1775:11460:1 11498:11446:1 11444:11495:1 1543:11444:1 1543:11492:1 1543:11464:1 1543:1533:1 11476:11488:1 1543:1775:1 11495:11458:1 11466:11483:1 11466:11476:1 11…	39
435	8028	-1046649600	36	8028:11572:1 8028:11576:1 11559:11526:1 11565:11563:1 8028:11562:1 8028:11532:1 11565:11560:1 11565:11569:1 1503:1960:1 8028:10036:1 11561:11573:1 11526:11579:1 11560:11533:1 10036:1503:1 8028:11571:1 8028:11561:1 10036:1502:1 11576:11565:1 8028:11577:1 1714:11531:1 11533:1714:1 8028:11570:1 8028:11575:1 11526:11578:1 11574:11557:1 11561:1901:1 8028:11568:1 11561:11574:1 11561:2591:1 1901:11558:1…	36
436	11583	-62812800	15	9071:11422:1 3726:11384:1 11381:3726:1 3726:3697:1 3726:9064:1 9064:11359:1 11381:9071:1 11583:11381:1 3726:11593:1 11583:7822:1 3697:4635:1 11583:11585:1 11593:11591:1 11583:11584:1	15
437	11597	-57628800	10	9240:9033:1 11597:11600:1 11603:9240:1 11597:9217:1 11597:11605:1 11604:11603:1 11597:11604:1 11600:11601:1 11597:11602:1	6
439	11397	97372800	18	11397:4605:1 9062:4595:1 11397:7609:1 11397:11419:1 11419:4667:1 11397:4742:1 11397:11620:1 11397:9062:1 4742:5194:1 11397:11625:1 9069:9068:1 11397:11635:1 11417:9069:1 11397:11629:1 11419:4567:1 11397:11417:1 11397:11409:1	21
440	9071	5097600	13	9071:11422:1 9062:4595:1 9071:3697:1 3697:4597:1 9071:11589:1 11397:9062:1 4595:11650:1 9071:11651:1 9064:4686:1 9071:11397:1 11651:11649:1 9071:9064:1	6
441	11652	-661478400	10	11652:11655:1 11659:11656:1 11659:11658:1 11652:11659:1 11652:7313:1 11652:11660:1 7321:11657:1 7313:7321:1 11652:11654:1	2
442	11662	-733795200	12	11662:11667:1 11665:11652:1 11666:11665:1 11662:11669:1 11662:2248:1 11662:2779:1 11662:11668:1 11668:11663:1 11662:11666:1 11668:11664:1 11664:2251:1	0
443	9059	-629942400	11	9059:8540:1 8545:8542:1 8541:11676:1 9059:11675:1 8541:2659:1 9059:8545:1 9059:8541:1 9059:11677:1 11676:8539:1 11676:8538:1	8
446	11694	-249782400	15	11695:11707:1 11707:2687:1 11694:8559:1 11707:11706:1 11707:8553:1 11694:11695:1 8559:8554:1 11695:11709:1 11718:8557:1 11709:11704:1 11707:11703:1 11695:11718:1 11694:11705:1 2687:11702:1	21
447	11720	-282787200	14	11695:11707:1 11695:11704:1 11707:2687:1 11694:8559:1 8559:8560:1 11720:11723:1 11694:11695:1 11718:8557:1 11720:11721:1 11722:8554:1 11695:11718:1 11695:11722:1 11723:11694:1	7
449	8575	-1148083200	16	8575:8568:1 11744:11750:1 8568:8577:1 8568:3269:1 8575:2228:1 6669:11747:1 8577:11745:1 11747:11744:1 3269:6669:1 8575:11746:1 8577:6677:1 11752:11751:1 8575:11749:1 8575:11748:1 11748:11752:1	3
454	6755	92016000	10	6755:6754:1 6755:11859:1 6761:6764:1 6759:6761:1 6754:6759:1 6755:11609:1 6754:9171:1 6755:9645:1 6755:11862:1	10
455	3868	-931046400	10	3868:11880:1 3868:6259:1 6259:11892:1 6296:6248:1 3868:6257:1 3868:6296:1 3868:6250:1 3868:11891:1 6257:6297:1	19
456	6253	-675907200	19	4958:11894:1 4958:11898:1 11894:4951:1 6253:11908:1 2251:4950:1 6253:11907:1 6253:11909:1 2251:4946:1 6253:11905:1 6253:11906:1 6253:11901:1 6253:2251:1 4958:11897:1 6253:11902:1 6253:11904:1 6253:11903:1 11894:11900:1 11909:4958:1	3
457	6289	-1075680000	12	11920:11922:1 6289:11917:1 6289:11921:1 6318:11919:1 6289:6318:1 6318:3868:1 6289:11916:1 6289:11912:1 6289:6268:1 6289:11915:1 6289:11920:1	11
459	11943	-104544000	12	11943:11945:1 11943:11946:1 11943:11951:1 11945:11944:1 11943:2822:1 11943:6059:1 6059:11936:1 11943:11948:1 11943:8936:1 11936:11937:1 11943:6065:1	4
460	11952	-138153600	10	11952:11943:1 6059:11938:1 6059:11939:1 11952:6063:1 11943:2822:1 6061:6059:1 6059:11936:1 11943:11944:1 6063:6061:1	5
461	10855	-1278201600	30	10855:5259:1 4512:6139:1 10855:4229:1 10855:11962:1 10855:6331:1 10855:6161:1 10855:6803:1 3224:6743:1 10855:772:1 10855:11963:1 10855:284:1 10855:11961:1 11962:6134:1 11961:6744:1 10855:1064:1 6331:4512:1 772:4292:1 10855:5049:1 10855:6455:1 6161:11957:1 10855:6336:1 10855:1309:1 10855:5056:1 10855:780:1 6744:6748:1 772:3224:1 10855:6787:1 10855:4197:1 10855:3223:1	7
462	11981	-426124800	25	5531:11996:1 11989:5525:1 11983:11985:1 11981:11989:1 11983:7422:1 5531:3341:1 11981:58:1 11998:7624:1 11981:11987:1 11986:11983:1 11981:11997:1 11981:12007:1 11982:12004:1 11982:5531:1 11983:12006:1 11998:11982:1 11998:12005:1 11997:10799:1 11981:7613:1 11981:11998:1 11996:11984:1 11981:7616:1 11986:11988:1 11998:11986:1	21
463	12020	-566870400	26	12027:12048:1 12020:12041:1 12020:12045:1 5232:12049:1 5231:5579:1 12020:12043:1 12020:12026:1 12048:11981:1 4305:12027:1 12044:12033:1 12020:12042:1 12020:12038:1 12020:12032:1 5232:12037:1 5231:5232:1 12041:12044:1 12041:5231:1 12044:12039:1 5231:12034:1 5231:12036:1 5231:4305:1 5231:12031:1 5231:12013:1 12020:12040:1 12031:12035:1	47
464	12073	-586569600	20	5231:12034:1 12041:12039:1 12073:12079:1 5231:12080:1 12073:12078:1 5231:12036:1 12020:12032:1 12035:5594:1 12020:12041:1 12073:12020:1 12073:12077:1 5231:12027:1 5231:12013:1 5231:12035:1 5231:5579:1 5232:12037:1 5231:5232:1 12041:5231:1 12020:12043:1	20
466	12094	-187747200	20	12094:12134:1 12131:12114:1 12112:12123:1 12094:12105:1 12094:12129:1 12134:12130:1 12131:12112:1 12111:12125:1 12105:12132:1 12105:12131:1 12094:12115:1 12111:12126:1 12105:12128:1 12115:12107:1 12094:12133:1 12131:5236:1 12094:12113:1 12133:12111:1 12133:12127:1	12
470	12243	-1291161600	10	12244:12246:1 12243:11789:1 12247:9828:1 7815:12244:1 12243:5259:1 12243:12245:1 12243:7815:1 12243:12247:1 12247:310:1	4
471	12265	-551145600	21	12265:12273:1 12278:12285:1 12265:12266:1 12265:12268:1 12274:12275:1 12265:12270:1 12265:12283:1 12271:12276:1 12281:12274:1 12281:12271:1 12265:6731:1 12273:12286:1 12268:12281:1 12265:12272:1 12274:12277:1 12281:12282:1 12265:12279:1 12281:12267:1 12282:12269:1 12265:12278:1	3
472	1606	-631152000	58	1606:12334:1 1606:12346:1 1606:12322:1 1606:12355:1 1606:12326:1 1576:12297:1 1597:12340:1 1606:1597:1 1606:12348:1 1606:12315:1 12353:12320:1 12319:12316:1 12358:1576:1 1606:12343:1 1836:12349:1 12342:12345:1 1597:12330:1 12336:12335:1 1606:12317:1 12358:12265:1 1606:12352:1 1606:12351:1 1606:12329:1 1597:12358:1 12312:12357:1 12343:12356:1 1606:12311:1 12313:12354:1 12346:12338:1 1606:12325:1 1…	11
474	3871	-1274313600	17	12385:12381:1 3871:3870:1 3871:6286:1 3871:12383:1 5195:5203:1 5203:6281:1 3871:6170:1 3871:12385:1 6286:5195:1 12383:5633:1 3870:3864:1 12383:6238:1 3871:5636:1 3870:6278:1 3871:12382:1 3871:568:1	5
475	3870	-1192838400	11	12388:12387:1 3870:5635:1 6278:6284:1 3870:6285:1 3864:11920:1 3870:12388:1 3864:4196:1 12388:12375:1 12375:6278:1 12388:3864:1	4
476	2923	-1098230400	11	2923:12395:1 578:836:1 2467:12396:1 12393:2467:1 12392:12394:1 2923:2924:1 2924:578:1 836:866:1 12395:12393:1 2923:12392:1	3
477	3542	-1215129600	19	361:396:1 6368:10192:1 12402:797:1 328:730:1 362:288:1 11740:1031:1 11742:361:1 3542:12401:1 6368:11742:1 3542:799:1 12402:4301:1 3542:362:1 1031:364:1 361:328:1 364:6368:1 3542:12402:1 3542:11740:1 1031:728:1	17
478	12403	-1288742400	32	12406:9427:1 12403:12407:1 6150:4298:1 9419:10043:1 6190:10046:1 12403:12411:1 6182:9426:1 4293:5640:1 6190:6191:1 9427:9419:1 12403:6966:1 12403:6189:1 4293:12406:1 6191:4293:1 6191:10049:1 12403:3747:1 12409:3629:1 10049:9421:1 9426:5495:1 12411:585:1 6189:6182:1 12403:12408:1 12409:6190:1 12403:12409:1 6191:10010:1 12403:6413:1 10049:10023:1 12403:12410:1 12407:5496:1 12403:6150:1 6182:6419:1	15
479	10049	-1204502400	19	10049:585:1 9421:12430:1 10043:5492:1 12427:12431:1 9419:10043:1 10049:12427:1 10049:10023:1 12427:6807:1 10049:10058:1 9421:12426:1 10058:9421:1 10049:4298:1 12432:10002:1 9421:12432:1 10049:9419:1 9421:6184:1 6184:9422:1 6184:4220:1	3
480	4293	-1238716800	19	4293:10053:1 10039:5639:1 10045:10044:1 4293:12406:1 5639:12435:1 4293:5495:1 12436:6716:1 6716:12434:1 10053:10058:1 4293:12436:1 4293:6187:1 10039:10045:1 5640:585:1 10058:9421:1 4293:6741:1 10058:10039:1 10045:9965:1 4293:5640:1	2
481	12409	-1267574400	13	12438:4294:1 6190:10060:1 10060:585:1 12409:4204:1 12438:12439:1 12439:12440:1 12409:12438:1 6190:5640:1 10060:4298:1 10060:3629:1 12409:6190:1 12409:6187:1	1
482	9421	-1190160000	15	9427:9423:1 10045:10044:1 9421:12430:1 9421:12446:1 9421:10045:1 6184:9965:1 9421:10048:1 9421:12447:1 9421:12432:1 9423:6807:1 9421:9427:1 10044:12445:1 9427:12426:1 10044:6184:1	1
483	12456	-383961600	12	12473:12475:1 12473:12469:1 12456:12458:1 12459:12473:1 10799:12460:1 12456:10799:1 12473:12474:1 12456:12459:1 12456:12461:1 12474:12457:1 12459:12471:1	19
484	12485	-453859200	12	12491:12489:1 12485:12492:1 12489:12490:1 12495:12487:1 12485:12486:1 12485:12498:1 12493:12494:1 12489:12493:1 12485:12491:1 12485:12495:1 12485:12488:1	20
485	6434	-537926400	13	10972:10954:1 6434:10975:1 6434:10971:1 6434:6219:1 6434:6435:1 6219:10972:1 10972:6214:1 10954:6211:1 10971:6218:1 6434:21:1 6211:6223:1 6434:12515:1	14
486	12515	-506390400	14	7338:7334:1 10954:6211:1 12515:12520:1 12515:6214:1 6229:12519:1 12519:12523:1 6223:7338:1 12515:10954:1 12522:6229:1 6211:6223:1 12520:12522:1 12515:12524:1 12515:12521:1	4
487	12525	-622166400	20	12531:12534:1 12529:12547:1 12547:12543:1 12543:12530:1 12535:12539:1 12545:12542:1 12543:12536:1 12546:12545:1 12525:12529:1 12531:12533:1 12535:12538:1 12546:12535:1 12529:12541:1 12546:12540:1 12525:12531:1 12541:12546:1 12546:12544:1 12546:12532:1 12529:12548:1	14
488	6314	-703641600	15	9614:9615:1 12568:6207:1 12565:12566:1 6314:9614:1 2265:12564:1 12564:12567:1 6314:12562:1 12564:12563:1 12564:9601:1 9615:2265:1 6314:12568:1 6314:7321:1 6314:12565:1 9601:12560:1	10
492	12629	510192000	26	12684:12680:1 12629:12668:1 12663:12683:1 12668:12664:1 12664:12661:1 12661:12658:1 12629:12669:1 12629:12666:1 12684:12682:1 12661:12674:1 12658:12662:1 12658:12673:1 12667:12676:1 12664:12659:1 12643:12660:1 12683:12665:1 12659:12684:1 12668:12675:1 12668:12672:1 12683:12643:1 12661:12657:1 12668:12678:1 12678:12677:1 12666:12663:1 12666:12667:1	31
495	3864	-1146614400	11	12720:3869:1 3869:3865:1 3864:4196:1 3869:12722:1 3864:12720:1 12720:6289:1 12720:268:1 6289:6268:1 3864:12721:1 6289:11920:1	8
496	12723	-77846400	20	12734:12725:1 12735:3853:1 12734:12726:1 12735:12733:1 12734:12731:1 12725:12729:1 12723:12736:1 12726:12741:1 12735:12730:1 12731:12732:1 12732:12727:1 12734:12728:1 12733:12734:1 12741:12737:1 12737:12739:1 12734:12740:1 12727:7916:1 12723:12724:1 12723:12735:1	5
497	5556	-1065139200	30	12772:12769:1 12769:12761:1 1674:1671:1 12766:1503:1 12766:12764:1 1503:1524:1 1502:1686:1 5556:12771:1 12762:12767:1 1502:1545:1 5556:12747:1 5556:12773:1 1502:1728:1 12772:12760:1 12771:12768:1 5556:12772:1 5556:12770:1 5556:12774:1 1502:1693:1 1503:1708:1 12767:1674:1 12765:12762:1 5556:12746:1 12766:1502:1 5556:12745:1 1524:1723:1 5556:12766:1 12769:12765:1 5556:9968:1	27
498	7607	203644800	10	12816:12804:1 7607:7880:1 12808:12817:1 7607:12815:1 12818:12806:1 7880:12816:1 12808:12805:1 7607:12818:1 7607:12808:1	25
499	12833	-426124800	34	12852:12848:1 12848:12844:1 12833:12880:1 12850:12849:1 12849:12839:1 12833:12846:1 12858:12869:1 12848:12857:1 12876:12858:1 12845:12876:1 12834:12861:1 12838:12845:1 12833:12843:1 12845:12874:1 12833:12847:1 12834:12854:1 12842:12875:1 12833:12851:1 12852:3503:1 12849:12834:1 12842:12840:1 12833:12838:1 12833:12850:1 12833:12837:1 12849:12842:1 12858:12856:1 12833:12860:1 12834:12836:1 12840:12…	26
501	12895	18316800	33	12895:12949:1 12938:12882:1 12895:3697:1 12911:12907:1 12911:4466:1 12895:12915:1 12904:7605:1 12895:12909:1 12939:12913:1 12895:12904:1 7605:12896:1 12939:12938:1 12942:12901:1 12904:12914:1 12911:12908:1 12895:12959:1 12904:12919:1 12915:12912:1 12895:9111:1 12942:12941:1 12939:12900:1 12938:12962:1 12919:5569:1 12941:12936:1 12939:12910:1 12942:12935:1 12941:12940:1 12895:12928:1 12942:12939:1…	59
502	12913	90633600	10	12913:12965:1 12906:12971:1 12913:12967:1 12913:12906:1 12967:182:1 12965:12966:1 12913:12970:1 12913:12894:1 12913:12964:1	7
504	12942	26265600	22	12901:13032:1 12939:12913:1 12942:13033:1 7605:12896:1 12939:12938:1 13032:12907:1 12942:12901:1 12913:12966:1 12942:13031:1 12942:12941:1 12942:12914:1 12938:12962:1 12942:7605:1 12941:12936:1 12938:13036:1 12938:12905:1 12907:12894:1 12942:12935:1 12941:12940:1 12942:12939:1 12942:12919:1	12
505	10555	63072000	14	10555:10611:1 10735:13078:1 5704:5846:1 10555:13080:1 10735:10758:1 10555:13087:1 10555:5726:1 5726:8775:1 10555:13084:1 5846:5869:1 10555:13081:1 10555:5704:1 5704:10735:1	7
506	6753	-91670400	10	6753:13094:1 9641:3697:1 6753:6752:1 6753:13093:1 6753:13102:1 6753:13095:1 6753:9641:1 6753:11686:1 6753:13096:1	13
508	371	-648432000	14	371:5233:1 5233:5229:1 5229:13140:1 13143:13142:1 12073:12020:1 5233:13141:1 12020:12040:1 12020:12044:1 371:12073:1 12020:12037:1 371:13143:1 12044:12039:1 371:5228:1	39
510	1034	-134179200	51	1034:13205:1 13178:13175:1 13179:13172:1 13175:8995:1 1034:13174:1 10820:13180:1 1034:7620:1 1034:13187:1 1034:13200:1 13206:13191:1 13195:13206:1 1034:13177:1 10820:13170:1 1034:13179:1 13199:13203:1 1034:13186:1 1034:13198:1 1034:13193:1 1034:13197:1 1034:13183:1 13206:13176:1 1034:13194:1 13179:10803:1 13205:13199:1 1034:13196:1 13206:13204:1 13175:1033:1 1034:13173:1 2840:13167:1 2827:13202:1…	12
511	1225	-520819200	37	1225:12285:1 1225:1533:1 1225:13232:1 1225:13217:1 1225:2669:1 1225:13239:1 1225:11653:1 1225:5970:1 1225:13235:1 1225:7545:1 1225:13226:1 1225:13236:1 12285:13220:1 1225:13234:1 13229:7561:1 1225:13223:1 1225:13225:1 1225:13238:1 1225:7544:1 13237:13231:1 1225:6215:1 13227:13224:1 1225:13228:1 1225:13222:1 13231:13233:1 1225:13227:1 1225:13230:1 1225:1224:1 1225:13218:1 13229:13221:1 7544:13237:…	7
512	270	-694310400	29	270:13263:1 270:13259:1 13263:7557:1 270:13244:1 270:13254:1 13262:13257:1 13252:1226:1 270:13249:1 270:13258:1 270:13243:1 13242:2817:1 13242:13255:1 13262:13260:1 270:13256:1 270:13262:1 270:13250:1 7557:7559:1 1226:7551:1 13242:13251:1 270:13252:1 270:13253:1 13260:13242:1 13254:13261:1 13247:13248:1 13260:2375:1 270:13245:1 13263:13246:1 270:13247:1	6
513	271	-891561600	32	13403:6650:1 13406:3465:1 271:3308:1 271:3310:1 13406:13403:1 271:13391:1 13402:1890:1 13401:3317:1 271:13398:1 271:13409:1 271:13395:1 271:13397:1 271:13405:1 271:13407:1 271:13408:1 271:13281:1 271:3464:1 13393:13389:1 271:13388:1 271:13394:1 3317:3306:1 13401:13404:1 3464:13393:1 13409:13401:1 271:13396:1 3317:1770:1 3317:13280:1 271:13399:1 13397:13400:1 13401:13406:1 271:13402:1	152
514	272	-891561600	11	272:13423:1 272:13425:1 272:13424:1 272:1647:1 272:1365:1 272:13422:1 272:6449:1 272:4295:1 272:13415:1 272:623:1	16
515	278	-972000000	21	13452:13445:1 1230:2776:1 2781:9972:1 2781:13444:1 13450:13448:1 13452:13451:1 13453:13433:1 1230:13446:1 1230:13447:1 13446:9988:1 2781:9990:1 278:13452:1 2781:13454:1 278:13450:1 13452:2781:1 2781:1230:1 2781:13455:1 1230:13449:1 2781:13453:1 2776:13443:1	25
516	7554	-1062547200	11	7554:13469:1 7554:13472:1 7554:13458:1 7554:13474:1 7554:13473:1 7554:13471:1 13471:10030:1 7554:6500:1 6500:4483:1 13471:10191:1	16
517	8946	-148435200	24	13532:13531:1 8946:13537:1 8946:8664:1 8946:13536:1 13537:13095:1 13532:13542:1 9018:13529:1 13532:9018:1 8946:13533:1 8946:13528:1 8946:11701:1 8946:13538:1 13528:3692:1 8946:11717:1 8946:13534:1 8946:3693:1 13534:13543:1 13534:13535:1 13535:13532:1 3693:11420:1 3692:13530:1 8946:6061:1 3693:11379:1	69
518	13578	415238400	10	13579:13589:1 13579:13581:1 13579:13580:1 13592:13597:1 13592:13591:1 13578:13579:1 13578:13596:1 13579:13592:1 13580:13595:1	11
519	7322	-545788800	11	13658:9602:1 13658:9591:1 13436:13656:1 13644:7319:1 13656:9595:1 7322:13644:1 7322:13657:1 7322:13658:1 13644:13436:1 13644:13648:1	12
520	9606	-616896000	10	7322:9602:1 9606:9601:1 13663:13664:1 13664:6931:1 6931:7322:1 7322:13436:1 9606:9605:1 13664:9608:1 9606:13663:1	4
521	11962	-1176940800	13	11962:6146:1 6320:6329:1 11962:6160:1 11962:6320:1 11962:13666:1 13666:7574:1 6327:6321:1 6329:6346:1 11962:6134:1 7574:6322:1 6134:6327:1 6320:6155:1	3
522	13696	450835200	25	13723:13719:1 13732:13727:1 13719:13724:1 13719:13717:1 13713:13739:1 13736:13735:1 13733:13726:1 13737:13731:1 13696:13697:1 13733:13728:1 13723:13718:1 13722:13721:1 13721:13720:1 13723:13722:1 13732:13730:1 13723:13713:1 13733:13729:1 13696:13723:1 13696:13736:1 13737:13733:1 13724:13732:1 13696:13737:1 13718:13734:1 13696:13738:1	19
523	9444	431222400	13	9444:13756:1 9444:11845:1 9444:9486:1 9444:9450:1 9450:9552:1 9444:12614:1 6361:6360:1 9444:9537:1 9466:6361:1 9444:9466:1 6360:6359:1 9444:9572:1	8
524	11133	165542400	11	13778:13781:1 11133:13784:1 13777:13778:1 11133:13786:1 11133:13785:1 11133:13788:1 13787:13782:1 13782:13783:1 13786:13777:1 11133:13787:1	8
525	13800	286675200	10	13800:13815:1 13815:13801:1 13810:13811:1 13815:13814:1 13800:13805:1 13801:13812:1 13815:13813:1 13800:13804:1 13815:13810:1	6
526	13832	613008000	18	13963:13910:1 13934:13956:1 13832:13959:1 13832:13942:1 13956:13955:1 13957:13953:1 13832:13958:1 13955:13940:1 13942:13906:1 13934:13957:1 13942:13952:1 13832:13962:1 13832:13941:1 13832:13909:1 13832:13963:1 13832:13934:1 13956:13960:1	125
527	13975	561254400	13	13975:13986:1 13975:13989:1 13975:13988:1 13975:13730:1 13989:13985:1 13975:13709:1 13985:13984:1 13975:13992:1 13975:13993:1 13992:13987:1 13975:13991:1 13975:13994:1	9
528	14006	570672000	21	14034:14033:1 14034:14032:1 14032:13817:1 14006:14012:1 14029:14025:1 14006:14039:1 14040:14023:1 14006:14041:1 14006:14038:1 14006:14040:1 14006:4140:1 4138:14031:1 4138:14030:1 4138:14029:1 4140:4138:1 14006:14034:1 14033:14011:1 14023:14022:1 14033:14024:1 14006:14036:1	20
529	13813	306201600	12	13813:13814:1 14073:13801:1 13811:13803:1 13813:13810:1 13810:13811:1 14058:13812:1 14073:14058:1 14058:14059:1 14058:14057:1 13813:14073:1 14059:14069:1	15
530	2481	-377481600	11	14077:3590:1 3603:14075:1 2481:14074:1 14083:14081:1 2481:12087:1 2481:14083:1 14083:10788:1 14081:3603:1 3590:14080:1 2481:14077:1	7
531	14084	-15552000	12	14084:14087:1 14084:9233:1 14085:9098:1 14087:14089:1 14091:14090:1 14084:14092:1 14084:14086:1 14084:14094:1 14092:14091:1 14084:14085:1 14090:14088:1	3
532	10065	130118400	22	930:14099:1 14131:7895:1 10065:14128:1 941:14100:1 14130:14125:1 941:14127:1 10065:14119:1 10065:4053:1 14130:14126:1 14132:14117:1 10065:14130:1 14131:14132:1 10065:14124:1 14132:14122:1 10065:941:1 10065:14098:1 10065:14101:1 14133:14131:1 10065:10064:1 941:930:1 10065:14133:1	38
533	7839	110332800	11	7839:14146:1 7840:14147:1 7851:8998:1 7840:5194:1 7839:7840:1 7840:14148:1 7840:7853:1 7853:7851:1 7839:9091:1 7851:7848:1	10
534	944	156297600	31	7666:14153:1 944:5345:1 944:14158:1 14159:14156:1 7666:14155:1 944:7666:1 10221:14174:1 14156:5441:1 7666:10209:1 7666:10215:1 14154:14152:1 5441:14157:1 944:943:1 10221:14159:1 944:14165:1 5340:14173:1 943:10218:1 944:8215:1 5345:10221:1 14152:14167:1 14157:5340:1 14153:14154:1 7666:14164:1 943:10214:1 14155:14160:1 7666:2444:1 14159:10226:1 14159:5342:1 7666:14166:1 944:14151:1	8
538	6266	-961459200	11	6257:6301:1 6266:6318:1 11769:6258:1 6300:6297:1 3868:6257:1 6257:6300:1 6258:6244:1 6266:11769:1 11769:3868:1 6257:6197:1	4
540	14289	-1276992000	10	14289:14298:1 14289:3359:1 14289:1505:1 4766:3690:1 14289:14297:1 4766:5629:1 3359:4766:1 3690:3685:1 14289:14300:1	14
541	1769	-991526400	11	1903:14303:1 1769:1926:1 1927:14305:1 14302:1903:1 14305:14302:1 1769:1927:1 14305:14304:1 14305:1949:1 14305:1951:1 1769:14306:1	11
542	14294	-770601600	12	14310:14312:1 14314:14310:1 14314:14318:1 14309:14311:1 14308:14315:1 14308:14314:1 14294:14308:1 14310:14317:1 14309:14313:1 14310:14309:1 14294:14319:1	1
543	2092	-1053388800	11	1503:1934:1 14327:14324:1 2092:14325:1 2092:7332:1 14327:1503:1 2092:1502:1 2092:275:1 1503:1939:1 1934:14326:1 2092:14327:1	5
546	14339	-91670400	11	14339:14341:1 14339:14340:1 14339:14352:1 14344:14347:1 14339:14346:1 14344:8985:1 14339:14343:1 14340:14353:1 14344:14342:1 14339:14344:1	11
547	14355	-324950400	13	14355:14362:1 14362:14357:1 14361:14366:1 14355:14369:1 14361:14368:1 14357:14361:1 14362:14363:1 14362:14367:1 14362:14356:1 14355:14358:1 14355:14364:1 14355:14365:1	3
548	14392	-1037491200	16	6932:6478:1 6932:1714:1 6932:11575:1 6932:14414:1 14410:11569:1 14392:14408:1 14392:14410:1 14409:6932:1 14392:1502:1 14392:1503:1 14413:14411:1 14392:14412:1 6932:14413:1 14392:14409:1 14410:6921:1	18
550	14416	-228873600	13	14447:14436:1 14416:14445:1 14429:14433:1 14416:14438:1 14446:14431:1 14416:14446:1 14416:14447:1 14416:14437:1 14444:14440:1 14416:14429:1 14416:14444:1 14438:14420:1	11
551	10053	-1220400000	18	10049:585:1 10045:10044:1 10044:10005:1 10053:10051:1 10044:6184:1 10049:10023:1 10049:4298:1 9421:10045:1 10049:10058:1 10058:9421:1 9421:12447:1 9422:12445:1 6184:9965:1 10053:10049:1 6184:9422:1 12447:6807:1 10023:3471:1	3
552	5525	-331516800	12	5525:2148:1 5525:3935:1 2429:2437:1 5525:14487:1 5525:14475:1 5525:5530:1 14475:14486:1 5525:14485:1 5525:2429:1 5525:14488:1 5525:6002:1	52
553	5203	-1157241600	17	14514:14513:1 5203:14514:1 14514:14509:1 14514:14511:1 5203:14510:1 5203:6281:1 5203:6289:1 14514:14516:1 14514:5197:1 5203:6237:1 14513:14506:1 14514:775:1 14512:6636:1 5203:14515:1 5203:14512:1 14514:5202:1	9
554	14517	-1274313600	13	14529:14528:1 14529:14526:1 6187:10012:1 14530:4473:1 14517:14529:1 14529:14530:1 14530:10002:1 14529:14519:1 14528:6187:1 14530:14525:1 14528:7814:1 10012:585:1	12
555	14531	-377481600	10	14541:14537:1 14534:14539:1 14531:14533:1 14531:14540:1 14531:14541:1 14531:14542:1 14542:14532:1 14542:14534:1 14541:14538:1	2
558	14579	-23760000	15	14579:1033:1 14595:14588:1 1033:7500:1 1033:7507:1 14579:14595:1 14583:14609:1 1033:7504:1 14579:14607:1 14579:14583:1 7507:6851:1 7507:14585:1 14607:14603:1 1033:7489:1 14579:14587:1	26
559	5264	102470400	24	5264:14630:1 5403:14632:1 5264:14615:1 5264:5833:1 5264:14648:1 5264:12889:1 14624:14625:1 5308:5263:1 14632:14629:1 5264:14610:1 5264:14624:1 5264:5835:1 5264:14631:1 5263:14633:1 5264:14627:1 5264:5867:1 5264:14558:1 5264:5403:1 5264:5308:1 5264:14628:1 5264:14611:1 5867:5861:1 5264:2448:1	40
561	14702	-546998400	17	14708:14704:1 14713:14708:1 14712:14707:1 14702:2814:1 14702:14711:1 14702:2808:1 14702:14705:1 14702:14714:1 14702:14710:1 14702:14706:1 14712:14703:1 14707:2812:1 14710:14712:1 14710:14709:1 14702:14713:1 14709:13224:1	9
562	2816	-566870400	13	2816:14726:1 2816:2818:1 2818:1225:1 1225:2669:1 14694:2814:1 2815:2804:1 2816:7548:1 2815:2819:1 1225:7545:1 2816:14694:1 7548:2812:1 2818:2815:1	35
563	14737	-551145600	22	14708:14704:1 14742:2669:1 14743:14741:1 14737:2819:1 14714:14743:1 14710:14712:1 14737:14694:1 14702:14710:1 14737:14702:1 14713:14708:1 14743:14705:1 14712:14707:1 14702:14711:1 2819:14742:1 14714:14744:1 14702:14714:1 14710:14709:1 14694:2814:1 14737:14400:1 14707:2812:1 14702:14713:1	28
565	14764	-574819200	37	14798:14775:1 14764:14791:1 14764:14783:1 14764:14788:1 14714:14743:1 14794:14714:1 14714:14786:1 14710:14712:1 14794:14713:1 14794:14797:1 14743:14784:1 14764:14780:1 14764:6906:1 14743:14776:1 14702:14710:1 14764:14798:1 14783:14772:1 14764:14777:1 14798:14796:1 14737:14702:1 14786:14781:1 14713:14708:1 14743:14705:1 14780:6907:1 14798:14787:1 14714:14744:1 14764:14785:1 14798:14782:1 14798:147…	62
566	14522	-696988800	17	14522:14849:1 14522:14754:1 14843:14756:1 14402:2250:1 14848:14843:1 14522:14844:1 6933:14848:1 6933:13259:1 14843:14403:1 6933:13254:1 14522:14846:1 14848:14847:1 13259:7549:1 14843:14845:1 14754:14402:1 14522:6933:1	8
567	10821	-91670400	10	14866:14479:1 14866:14865:1 14865:14867:1 10821:14866:1 14865:14871:1 14865:10847:1 14871:7470:1 14865:14874:1 10821:14873:1	13
569	14901	-230256000	63	6466:14923:1 14901:14957:1 14938:14939:1 14901:15048:1 14956:14953:1 14939:6466:1 14934:14948:1 14901:14968:1 15049:14918:1 14901:14946:1 14968:14966:1 14901:14969:1 14950:896:1 14965:14931:1 15049:14927:1 14918:14929:1 14953:14935:1 14901:892:1 14901:14919:1 14931:14920:1 14945:14936:1 14962:14933:1 14956:14940:1 14901:14970:1 14968:14903:1 14954:14964:1 14901:14963:1 14901:14974:1 14935:14941:1…	94
570	15052	-264470400	30	15059:15057:1 15054:15065:1 15059:15086:1 15059:15063:1 15057:15082:1 15052:15059:1 15072:15070:1 15059:15058:1 15092:15074:1 15092:15072:1 15083:15076:1 15078:15092:1 15052:15084:1 15063:15054:1 15076:15078:1 15072:15073:1 15057:15083:1 15064:15080:1 15086:15071:1 15077:15066:1 15072:15088:1 15077:15079:1 15052:15053:1 15052:15081:1 15086:15077:1 15052:15069:1 15072:15075:1 15052:15085:1 15052:1…	18
571	15099	-291945600	15	15099:15105:1 15085:14423:1 15099:15064:1 15099:15101:1 15103:15102:1 15099:15100:1 15085:14421:1 15099:14422:1 15105:15104:1 15099:9699:1 15099:15085:1 15099:15103:1 15099:14426:1 15100:14416:1	6
572	15109	227750400	11	15117:15110:1 15121:15120:1 15116:15117:1 15109:15118:1 15109:15112:1 15119:15116:1 15109:15119:1 15109:15114:1 15119:15121:1 15120:15113:1	2
573	14541	-269740800	29	14541:15134:1 14901:14933:1 14541:15141:1 14901:14946:1 14541:15122:1 14541:15139:1 14541:15136:1 15137:14969:1 14541:15143:1 14541:14537:1 14541:15142:1 14958:15138:1 14958:14956:1 14541:14901:1 14901:14966:1 14541:15137:1 14541:15135:1 14541:14538:1 15138:15130:1 14947:14938:1 15141:14958:1 14538:14536:1 15138:14934:1 14901:14967:1 14541:15154:1 14541:14535:1 14901:14947:1 14541:15140:1	26
574	14588	47174400	17	7462:7444:1 14588:15170:1 1041:1043:1 7498:15168:1 14588:1041:1 14588:14725:1 1041:7498:1 14683:15167:1 15166:5654:1 1043:15165:1 14683:15157:1 14681:15156:1 1041:15166:1 14588:7462:1 7498:14683:1 14588:14681:1	12
575	7470	47174400	10	7470:14655:1 15175:15174:1 7470:5264:1 7470:14868:1 7470:14877:1 7470:15204:1 7470:15175:1 7470:15183:1 15175:15176:1	39
576	15206	-327628800	14	15214:15213:1 15207:15214:1 15052:15083:1 15215:15211:1 15214:15052:1 15207:15209:1 15212:15210:1 15207:15215:1 15213:15212:1 15206:15207:1 15214:15208:1 15083:15078:1 15052:15064:1	11
578	14867	1209600	11	14867:15262:1 15265:15268:1 14867:15265:1 15265:15264:1 14867:15261:1 15264:15260:1 15259:15266:1 14867:15259:1 14867:15258:1 15261:15267:1	2
579	15287	460166400	12	15287:15290:1 15287:15310:1 15287:15308:1 15290:15313:1 15287:15291:1 15287:15314:1 15290:15315:1 15315:15312:1 15287:15311:1 15287:15289:1 15314:15201:1	20
580	14871	39312000	13	15329:14877:1 7448:15322:1 15329:5264:1 14871:7448:1 7470:14868:1 15176:15325:1 14871:15326:1 14871:7470:1 14871:15329:1 7448:15174:1 15174:15323:1 7470:15176:1	18
588	15487	266716800	13	15496:15495:1 15489:15503:1 15503:15491:1 15487:15493:1 15503:15500:1 15489:14207:1 15487:15497:1 15487:15496:1 15495:15489:1 15487:15494:1 15495:15499:1 15495:15490:1	11
589	10228	216864000	12	14205:15508:1 15483:15335:1 10228:15475:1 15512:15509:1 15430:15429:1 10228:15512:1 10228:15483:1 15483:15427:1 15417:15430:1 10228:15417:1 10228:14205:1	10
590	4546	110332800	25	15521:5263:1 4546:15520:1 4546:11387:1 4546:9631:1 4546:5357:1 5357:15535:1 4546:15546:1 15564:15522:1 4546:15538:1 4546:15521:1 4546:15540:1 5357:15564:1 11372:15544:1 4546:10657:1 4546:11372:1 15538:7914:1 15521:15543:1 4546:15536:1 15543:15542:1 4546:15541:1 15541:11837:1 4546:11832:1 4546:11369:1 4546:10890:1	43
592	6717	-1196553600	13	9421:12430:1 15607:10006:1 6824:6716:1 6717:15607:1 10004:6824:1 6824:15609:1 6717:12406:1 6717:9421:1 6717:15603:1 6717:15608:1 15609:15606:1 10006:10004:1	3
594	1725	-983577600	23	1725:15644:1 1725:15647:1 1908:15642:1 1903:1916:1 15645:1691:1 15644:15646:1 1926:1903:1 1725:1721:1 1725:12763:1 1725:1908:1 1916:1909:1 1725:1956:1 1725:15648:1 1725:1926:1 1910:15643:1 15645:1783:1 1725:1952:1 1725:1955:1 1725:14411:1 1725:15645:1 15647:1910:1 1725:1924:1	33
595	15649	-1073001600	12	12765:1502:1 15649:10033:1 12770:12765:1 15649:15650:1 15649:15653:1 1503:1731:1 10033:1503:1 1731:1725:1 15649:12770:1 1503:1959:1 15649:15654:1	12
597	15632	-637891200	10	1750:15675:1 15674:1109:1 15671:1750:1 15632:15674:1 1750:1838:1 15632:15672:1 15632:15671:1 15671:1529:1 15674:1110:1	2
598	15683	-199929600	10	13148:15689:1 13148:15688:1 15693:15690:1 15685:15693:1 13148:15692:1 15683:15684:1 13148:15685:1 13148:15687:1 15683:13148:1	2
600	12838	-393379200	19	15725:15714:1 15726:12869:1 12838:15723:1 15726:15727:1 12838:12845:1 15723:15722:1 15718:15715:1 15713:15720:1 15718:15725:1 15727:15721:1 12838:15719:1 12838:15717:1 15725:15713:1 12838:2617:1 12838:15716:1 12838:15718:1 12838:15724:1 12838:15726:1	0
603	15829	212976000	10	15829:15871:1 15829:15843:1 15829:15840:1 15829:15845:1 15829:15846:1 15829:15841:1 15829:15844:1 15829:15847:1 15829:15830:1	37
604	10021	-1065139200	12	15898:677:1 15896:15898:1 15900:1369:1 1369:1363:1 15901:15897:1 10021:15899:1 10021:15895:1 10021:15901:1 1369:1364:1 10021:15896:1 10021:15900:1	26
606	15908	-467078400	15	15916:15914:1 15914:15909:1 15908:15916:1 15908:12417:1 15908:14077:1 15912:10799:1 15908:12087:1 15908:15924:1 15908:15913:1 15914:15911:1 15908:15910:1 15908:15912:1 15908:15915:1 15908:12036:1	83
607	14395	-528681600	92	15996:15997:1 14395:16030:1 15992:11440:1 14395:16049:1 16000:16001:1 14395:11511:1 16021:16018:1 14395:16037:1 15994:16016:1 14395:16041:1 16041:16020:1 1108:16025:1 16052:11460:1 14395:16039:1 16011:11479:1 16016:16008:1 16031:16038:1 15995:16002:1 15993:15998:1 14395:16047:1 16049:16027:1 14395:15999:1 15995:16005:1 16036:16044:1 1108:16066:1 1532:1108:1 14395:16036:1 15995:6699:1 16049:16048:…	72
610	16051	-503712000	12	16051:16177:1 16179:2615:1 16051:16179:1 16051:15995:1 16001:15987:1 15993:14851:1 16179:16045:1 16179:16180:1 16051:15993:1 15993:16001:1 15993:16003:1	3
611	16145	-528681600	15	16202:16201:1 16200:16198:1 16145:16202:1 14668:12420:1 16171:16143:1 16145:16204:1 16202:16199:1 16199:16200:1 16145:16171:1 16171:16174:1 16145:6215:1 16145:14668:1 6215:7320:1 16145:6217:1	11
612	15889	-596937600	27	15889:16216:1 16224:16132:1 15889:7427:1 15889:12540:1 15876:15888:1 15887:16220:1 15889:15884:1 15885:16225:1 16224:15876:1 15889:16224:1 16229:16218:1 15887:15874:1 15889:16228:1 16215:16219:1 16230:15885:1 15889:16226:1 16229:16230:1 15889:16229:1 16229:15887:1 16222:16221:1 15889:16215:1 16215:16213:1 15885:16222:1 16226:16217:1 15885:16223:1 15889:16227:1	31
613	10033	-1028332800	18	10033:1724:1 10033:16272:1 10033:16289:1 10033:16291:1 16292:1745:1 16273:2590:1 10033:1503:1 10033:11563:1 1696:16290:1 11572:16292:1 1926:11572:1 1724:1962:1 10033:11575:1 16272:1696:1 10033:11562:1 1962:1926:1 10033:16273:1	18
614	10036	-1040169600	25	10033:2590:1 12444:16317:1 11533:16320:1 10033:16289:1 12444:16299:1 10033:16272:1 11565:11533:1 1724:1962:1 1503:1956:1 12444:10033:1 10036:1502:1 1956:16319:1 11565:14409:1 10033:1503:1 16289:2595:1 11533:1714:1 11565:10035:1 10036:16315:1 10033:1724:1 10036:12444:1 10036:16318:1 1714:9596:1 10036:11565:1 16317:1691:1	38
615	10054	-1246665600	20	3626:6831:1 3626:585:1 3626:6161:1 10054:16363:1 10054:16349:1 10054:16364:1 10054:3187:1 10054:16365:1 10054:16366:1 10054:3627:1 10054:16371:1 10054:16370:1 10054:7433:1 10054:16367:1 10054:3626:1 10054:3636:1 10054:16369:1 10054:245:1 16349:16368:1	34
616	10056	-1246665600	17	10056:16349:1 6164:6149:1 10056:3627:1 16349:5560:1 10056:3187:1 16349:585:1 10056:16367:1 6946:6164:1 10056:6172:1 16349:3475:1 7414:6946:1 6164:16346:1 10056:10054:1 16349:16368:1 16367:10048:1 10056:7414:1	4
618	10057	-1257206400	13	10057:16384:1 16384:9828:1 10057:16382:1 10057:6946:1 10057:10054:1 10057:6148:1 10057:10022:1 10057:16383:1 10054:245:1 10057:6791:1 10057:16347:1 9828:9830:1	4
619	10058	-1198022400	11	10002:10007:1 10058:5492:1 10041:10052:1 10039:10045:1 10058:9421:1 12432:10002:1 10058:10039:1 10002:14854:1 9421:12432:1 10058:10041:1	0
620	16385	-24796800	11	16388:16390:1 16385:16388:1 16385:16389:1 16385:16399:1 16385:16396:1 16399:16401:1 16389:16405:1 16385:16402:1 16385:16403:1 16385:16404:1	12
621	16408	-214617600	12	16408:16412:1 16408:16418:1 10815:3937:1 16418:10815:1 16414:16416:1 16418:16419:1 16412:16417:1 16408:16413:1 16418:16414:1 16419:16415:1 16414:10984:1	13
622	14963	-197337600	10	14963:16430:1 16432:15123:1 14963:16435:1 16433:16436:1 16431:16434:1 14963:16432:1 14963:16433:1 14963:16431:1 14963:15132:1	13
623	16450	436492800	11	16467:16462:1 16453:16452:1 16450:16468:1 16452:16459:1 16467:16463:1 16450:16467:1 16459:16466:1 16450:16453:1 16450:16465:1 16467:16464:1	14
624	5017	394329600	12	5017:16478:1 5013:5012:1 5017:5005:1 16477:16476:1 5024:5013:1 5017:5024:1 5010:5008:1 5017:5010:1 5017:5022:1 5008:5007:1 5010:16477:1	7
627	16589	-536457600	14	16579:952:1 16588:16595:1 16589:16599:1 16589:16600:1 16589:16576:1 16589:16598:1 952:16597:1 952:16601:1 16589:16579:1 16589:16596:1 16588:16602:1 16600:16588:1 16601:16587:1	6
629	2250	-631152000	52	2250:16661:1 2250:16637:1 1529:3502:1 16640:5987:1 16676:16678:1 2250:16653:1 16640:16634:1 2250:16676:1 2250:16670:1 2250:16673:1 16651:11483:1 16659:1760:1 16667:16650:1 2250:16655:1 16660:16645:1 16678:16662:1 16659:16646:1 16640:16658:1 16657:16648:1 16679:16659:1 16638:6232:1 16641:16649:1 2250:16677:1 16671:16680:1 2250:1529:1 2250:16667:1 16641:12297:1 2250:16672:1 16672:16675:1 16641:1663…	58
631	11794	-1085011200	10	12770:16762:1 11794:16761:1 16764:16759:1 11794:16763:1 16762:1503:1 16762:1502:1 11794:16764:1 11794:12770:1 11794:16765:1	1
632	16671	-599616000	20	16671:16792:1 16803:13657:1 16671:16796:1 16671:16680:1 12565:16803:1 16671:16800:1 16671:16795:1 16804:12565:1 16671:16799:1 16671:16804:1 16671:16802:1 16671:16794:1 16671:16805:1 16800:9602:1 16803:16797:1 16671:16793:1 16798:16662:1 16671:16801:1 12565:16798:1	25
634	15833	615254400	137	15833:17042:1 15833:17105:1 17081:17064:1 15377:17126:1 15833:17039:1 17265:17043:1 15833:17109:1 15833:17071:1 15833:17312:1 15833:17112:1 15833:17267:1 15833:17142:1 15833:17271:1 17084:17040:1 15833:16508:1 17271:17248:1 15833:17308:1 15833:17041:1 15833:17141:1 15833:17049:1 15377:17134:1 15833:17211:1 17311:17309:1 15833:17057:1 15833:17044:1 15833:17243:1 17267:17098:1 15833:17161:1 15833:1…	405
635	6089	-468288000	42	17370:17369:1 15910:10799:1 17381:17380:1 6089:17367:1 16294:17368:1 6089:17383:1 17370:15913:1 17402:17356:1 17377:17372:1 17367:6079:1 17373:17393:1 17402:17401:1 16294:17362:1 16294:15910:1 6089:17378:1 17376:17363:1 17357:16063:1 17363:17375:1 17365:17402:1 17368:17365:1 17377:16294:1 17368:17376:1 6089:12087:1 17369:17359:1 16294:17361:1 6089:17385:1 6089:17357:1 17365:17358:1 17365:17381:1 …	23
636	17416	-596937600	22	12541:16262:1 17416:12031:1 17416:17438:1 17436:17435:1 13461:17433:1 17416:7429:1 17416:17436:1 17416:7428:1 17416:15886:1 17416:10802:1 16262:15880:1 10802:15908:1 17439:1135:1 17416:13461:1 17416:17429:1 17436:12542:1 17416:17439:1 17436:10801:1 16262:17434:1 17416:17437:1 7428:12541:1	167
637	16821	-1113868800	19	16821:15705:1 16821:17568:1 7554:13474:1 17568:7556:1 16821:16822:1 17566:17562:1 16822:16363:1 7554:13473:1 13473:17566:1 16363:17565:1 16363:4220:1 17565:17563:1 7556:7554:1 17566:17561:1 7554:10191:1 16822:17564:1 16821:17567:1 17566:4272:1	22
640	17580	162864000	79	17644:17626:1 17678:17657:1 17580:17648:1 17687:17652:1 17635:17643:1 17644:15497:1 17580:17638:1 17693:17687:1 17693:17663:1 17656:17645:1 17693:17676:1 17638:17683:1 17687:17667:1 17667:17662:1 17680:17635:1 14876:17591:1 17580:17693:1 17693:17627:1 17652:17658:1 17691:17629:1 17650:17678:1 17659:14876:1 17656:17642:1 17580:17656:1 17580:17691:1 17580:17586:1 17580:17588:1 17637:17684:1 17693:1…	40
641	2368	-637891200	10	17713:2787:1 17717:17719:1 2368:17718:1 17715:17713:1 17717:2337:1 17718:17717:1 17715:17716:1 2368:17714:1 17718:17715:1	21
642	17757	-1191369600	12	1976:17761:1 17757:6344:1 1976:17760:1 17759:17758:1 17761:7333:1 17757:10046:1 17757:17759:1 7333:268:1 17759:1976:1 1977:4197:1 1976:1977:1	4
644	1112	-378691200	24	17821:17814:1 1112:17784:1 17815:17811:1 17814:17804:1 1112:17821:1 1112:15918:1 1112:17817:1 17821:17785:1 1112:1211:1 1112:17820:1 17833:17823:1 1112:10133:1 1112:17824:1 1112:17827:1 1112:17822:1 17827:17828:1 1112:1170:1 1112:17819:1 1112:17833:1 1112:17818:1 17815:17816:1 1112:17815:1 1112:6082:1	33
645	17439	-588038400	12	17439:12036:1 7427:15888:1 17439:15884:1 17439:1135:1 1136:17846:1 17439:1136:1 17439:12540:1 15885:16225:1 17439:10801:1 17439:15885:1 17439:7427:1	39
646	16381	-1048118400	11	17864:11824:1 16381:11825:1 16381:15895:1 16381:17561:1 16381:17861:1 11824:1366:1 16381:17864:1 15895:17564:1 16381:11826:1 16381:17865:1	10
647	16382	-1156032000	22	17871:16821:1 7554:13474:1 17872:7554:1 7554:10191:1 17872:17565:1 17871:17872:1 13473:17566:1 17565:17563:1 16821:17568:1 17566:17562:1 17868:17561:1 7554:13473:1 16363:4220:1 17871:17870:1 16382:17867:1 17568:7556:1 16821:16822:1 16822:16363:1 16382:17871:1 17566:17868:1 17872:10021:1	26
648	16383	-1225670400	14	16369:17874:1 16346:4220:1 17875:16345:1 16383:17877:1 16383:9819:1 16383:6832:1 6832:16346:1 17875:4223:1 16383:17873:1 16383:17876:1 16383:6366:1 16369:17875:1 16383:16369:1	0
649	16384	-1249257600	10	9830:3367:1 16384:17881:1 16384:9828:1 16384:17880:1 16384:4261:1 16384:16821:1 16384:9820:1 3367:7637:1 9828:9830:1	5
650	16126	-264470400	10	16126:17888:1 16126:16121:1 16126:16128:1 17806:17884:1 17886:16117:1 16126:17886:1 16126:17887:1 17885:17806:1 16126:17885:1	9
651	17827	-353894400	11	14831:17919:1 17827:17914:1 17902:17921:1 17827:17903:1 17827:17902:1 17827:17917:1 17921:17918:1 17827:14831:1 17827:17828:1 14831:17922:1	24
652	17929	190512000	31	17929:17931:1 17929:17977:1 17929:17974:1 17991:17981:1 17935:17968:1 17983:17976:1 17929:17978:1 17929:17988:1 17971:17970:1 17929:17989:1 17987:17984:1 17991:17975:1 17929:17990:1 17929:17991:1 17936:17937:1 17968:17969:1 17987:17985:1 17937:17935:1 17929:17932:1 17929:17986:1 17987:17982:1 17971:17979:1 17929:17983:1 17975:17967:1 17929:17987:1 17931:17980:1 17975:17930:1 17982:17999:1 17929:1…	45
653	18004	-253929600	31	18004:18037:1 18032:18005:1 18004:18175:1 18045:18040:1 18004:17754:1 18039:18035:1 18080:18045:1 18175:18176:1 18004:3563:1 18173:18042:1 18004:18044:1 18004:18038:1 18037:18009:1 18042:18043:1 18176:18032:1 18175:18047:1 18042:10567:1 18037:4788:1 18080:18174:1 18004:18036:1 18004:18080:1 18004:18046:1 18043:18034:1 18176:18041:1 18040:18172:1 18047:18173:1 18032:18039:1 18004:18054:1 18004:180…	226
656	18032	-152668800	25	18035:13197:1 18032:4788:1 18039:18302:1 18032:18005:1 11338:18008:1 18039:18035:1 4788:18308:1 13197:18294:1 18008:5262:1 18033:18298:1 18307:18296:1 18039:18301:1 18032:11338:1 18039:18299:1 18300:18033:1 18032:18307:1 18032:11332:1 18298:18293:1 18300:18303:1 18032:18325:1 13197:18295:1 18032:18039:1 18032:18300:1 18308:18297:1	42
659	6954	-242092800	12	18218:18216:1 16736:18217:1 6954:18232:1 18218:14079:1 6954:18349:1 18232:18241:1 6954:18218:1 6954:14549:1 18240:16736:1 18241:18240:1 18218:6952:1	10
661	11427	-296006400	12	18364:18362:1 11427:18359:1 11427:18363:1 18365:18364:1 11427:18361:1 11427:18365:1 18366:7819:1 18363:18360:1 11429:11323:1 11427:18366:1 18360:11429:1	2
664	18455	-206668800	16	18455:18176:1 18039:18301:1 18039:18035:1 18035:13197:1 18455:18042:1 18455:18175:1 18176:18032:1 18301:18456:1 18042:10567:1 18458:18459:1 18455:18040:1 18032:18005:1 18032:18039:1 18005:8940:1 18455:18458:1	27
666	6944	-1242777600	12	15607:10046:1 10046:10042:1 16349:10017:1 6943:261:1 261:18481:1 16349:6943:1 6944:15607:1 10046:9994:1 6943:585:1 6944:16349:1 261:6160:1	10
667	2782	-1078272000	18	18483:16147:1 2782:2774:1 6926:2775:1 16147:12433:1 6949:278:1 278:1230:1 2782:18483:1 12433:1503:1 2782:2773:1 12433:6949:1 2777:6926:1 1230:18487:1 12433:11575:1 2777:18489:1 2773:2777:1 12433:1502:1 18489:18488:1	10
668	18514	404956800	20	18514:18517:1 18514:18519:1 18523:18555:1 18514:18559:1 18514:13756:1 18523:18561:1 18514:18521:1 18514:18190:1 18514:18516:1 18514:18523:1 18514:18518:1 18514:18207:1 18514:18562:1 18514:18563:1 18519:16565:1 18514:18560:1 18514:18520:1 18521:5314:1 18514:18522:1	38
670	18624	-167184000	12	18624:18631:1 18624:18633:1 18634:12082:1 18627:18625:1 18630:18628:1 18624:18629:1 18634:18632:1 18624:18626:1 18624:18630:1 18624:18627:1 18624:18634:1	9
671	18646	384998400	15	18698:18703:1 18646:18697:1 18705:18700:1 18646:18647:1 18701:18695:1 18646:18704:1 18703:18701:1 18647:18702:1 18646:18706:1 18701:18699:1 18646:18708:1 18647:18705:1 18646:18707:1 18705:18698:1	51
672	6084	-213148800	13	6084:18716:1 3348:3351:1 6084:11324:1 18720:18713:1 6084:18719:1 6084:18718:1 6084:3348:1 18720:18717:1 6084:18721:1 18714:18720:1 18720:18715:1 6084:18714:1	14
674	2746	-1209772800	13	1240:555:1 1245:542:1 1243:1239:1 2746:1240:1 1243:18734:1 555:576:1 576:2302:1 555:4471:1 555:539:1 1240:1243:1 1240:1242:1 2746:1245:1	1
675	18210	-767923200	10	18210:18764:1 18770:18760:1 18210:18763:1 18770:18761:1 18763:18770:1 18210:18768:1 18768:18771:1 18210:13386:1 18763:18762:1	4
678	3752	-1042848000	15	4214:1716:1 3752:11798:1 3752:18825:1 3752:4214:1 3752:18823:1 3752:1502:1 3752:11799:1 18828:18827:1 3752:18829:1 3752:18831:1 3752:18826:1 18828:18824:1 11799:18828:1 18825:1503:1	3
679	18832	-47088000	10	18837:18833:1 18832:18836:1 18837:18835:1 18833:18834:1 18842:18843:1 18836:18837:1 18836:18840:1 18843:18841:1 18834:18842:1	4
681	7288	-314409600	14	7288:2526:1 7288:8561:1 7288:2666:1 2526:2552:1 7288:18883:1 7288:7819:1 2526:2548:1 7288:18878:1 2526:2550:1 2552:2543:1 2526:2554:1 2666:18879:1 2552:2538:1	9
684	4799	-99705600	16	13531:14330:1 4799:10565:1 14334:4812:1 14334:3697:1 4799:10626:1 4799:14336:1 4799:18030:1 4812:14335:1 4799:13531:1 4799:18901:1 4799:14334:1 7858:9061:1 18901:7858:1 7858:18904:1 4799:18900:1	32
685	2538	-159321600	20	4786:2536:1 2538:11700:1 4800:4798:1 2538:4835:1 2528:3552:1 2538:3555:1 2538:18908:1 2538:2537:1 2538:4786:1 2538:18909:1 4798:4794:1 2536:2529:1 2538:3554:1 4786:2535:1 2536:4793:1 2538:4838:1 4786:4800:1 2538:3565:1 3554:2528:1	23
687	2543	-167184000	23	2533:4791:1 18926:18925:1 4800:11585:1 18923:4792:1 4786:2533:1 4795:18923:1 4840:18927:1 2543:4818:1 4840:4800:1 2543:4786:1 4818:4772:1 4800:4795:1 2543:4835:1 2543:4826:1 2543:4840:1 2543:18926:1 4800:4798:1 4794:18922:1 11585:18924:1 4786:2529:1 4840:4796:1 4798:4794:1	11
688	18941	115689600	23	18968:18963:1 18941:18967:1 18969:18964:1 18964:18962:1 4783:18968:1 18972:18973:1 18941:18972:1 18941:4789:1 18972:7820:1 18941:18944:1 18941:4783:1 18941:5190:1 18974:4878:1 18962:9070:1 18964:18965:1 18972:18974:1 4878:4892:1 18973:18966:1 18973:18969:1 18973:18940:1 4783:18961:1 18940:18960:1	27
690	14334	31536000	19	4603:18999:1 14334:4812:1 14334:3697:1 19001:8973:1 3697:3724:1 19001:14337:1 4812:14335:1 3697:4602:1 14334:19000:1 4780:14332:1 13081:4666:1 19001:5704:1 5777:13081:1 8973:5777:1 3724:4603:1 14335:4780:1 19001:5726:1 14335:19001:1	10
692	3945	23587200	14	5744:10759:1 19004:13081:1 3945:8973:1 3945:19005:1 5704:10758:1 4812:14332:1 3945:19004:1 3945:10617:1 13081:5744:1 10555:5704:1 3945:4812:1 3945:3729:1 3945:10555:1	4
694	4812	41904000	10	4812:14338:1 13081:10759:1 4812:14335:1 4812:18999:1 13081:4666:1 4812:14332:1 4812:14337:1 5777:13081:1 4812:5777:1	9
695	4814	328665600	10	9463:4777:1 4814:19013:1 12613:9444:1 4814:9463:1 4814:4778:1 4777:12623:1 4814:12613:1 12613:19014:1 4778:19010:1	12
696	19027	339206400	24	19031:19077:1 19027:19067:1 19043:19045:1 19031:19029:1 19033:19037:1 19027:19032:1 19077:13799:1 19027:19033:1 19027:19047:1 19027:19041:1 19027:19034:1 19043:19078:1 19047:19038:1 19043:19028:1 19027:19039:1 19027:19046:1 19033:19043:1 19027:19044:1 19029:19066:1 19033:19040:1 19078:19031:1 19027:19048:1 19027:19030:1	32
697	17930	276048000	34	19085:19118:1 6629:19114:1 17930:19107:1 19112:19104:1 17930:19123:1 17930:19085:1 19125:19117:1 17930:19125:1 17930:19122:1 17930:19120:1 19085:19100:1 19123:19081:1 19121:19105:1 19112:19111:1 19124:19109:1 17973:19086:1 19087:19097:1 19085:19110:1 19125:19119:1 17930:19084:1 17930:6629:1 17930:19124:1 17930:19108:1 17930:19121:1 17973:17956:1 17930:19113:1 19122:19112:1 17930:7086:1 19125:1797…	62
698	10799	-378691200	14	10799:10176:1 10799:19182:1 10799:1257:1 10799:16256:1 10799:3981:1 10799:12460:1 10799:19183:1 10799:17430:1 10799:19194:1 10176:11301:1 10799:16257:1 10176:2133:1 10799:19181:1	13
700	19218	-253929600	11	19228:19225:1 19218:19233:1 19218:19229:1 19218:2148:1 2148:19232:1 19218:19237:1 19231:19228:1 19231:19230:1 19229:6105:1 19218:19231:1	55
701	19274	-545788800	10	16051:16045:1 14395:16051:1 14395:16033:1 14395:16052:1 19274:14395:1 15995:16001:1 16052:11460:1 14395:16044:1 16051:15995:1	5
702	19275	-504921600	10	19275:21:1 19275:6232:1 19275:19279:1 19275:10972:1 19275:19277:1 19275:19299:1 19275:19278:1 19275:7319:1 19275:19280:1	30
704	19313	-427507200	26	15214:15213:1 19338:19331:1 19313:19327:1 19338:19314:1 15207:19317:1 19336:19340:1 19313:19343:1 19349:19321:1 19316:19330:1 19336:19349:1 15207:15214:1 19313:19348:1 19335:19338:1 19315:19336:1 15206:15207:1 19336:19322:1 19335:19315:1 19313:19319:1 19315:19339:1 19319:19335:1 19338:19333:1 15207:15215:1 19321:15206:1 19314:19324:1 19321:19316:1	35
705	19401	-228873600	10	19401:19408:1 19412:19406:1 19401:19411:1 19401:19412:1 19401:19410:1 19401:19409:1 19401:19402:1 19401:19413:1 19401:19407:1	19
707	12378	-1092960000	12	12378:9970:1 12765:1502:1 12765:1503:1 12378:19470:1 5556:12773:1 19474:19473:1 9970:5556:1 19470:19472:1 12378:19474:1 12769:12765:1 5556:12769:1	2
708	9442	-1163721600	20	9442:19484:1 9442:19483:1 19486:19479:1 19476:11560:1 11560:3883:1 9442:19485:1 19474:19478:1 9442:19482:1 19487:19480:1 9442:12378:1 19483:9970:1 19487:19476:1 12378:19474:1 9442:19486:1 19478:19477:1 9442:19481:1 9442:561:1 9970:9968:1 19485:19487:1	5
710	19523	506131200	12	19538:19540:1 19523:19533:1 19523:19532:1 19539:19538:1 19536:13726:1 19536:13987:1 19523:19539:1 19523:19535:1 13987:19534:1 19535:19537:1 19538:19536:1	11
713	19584	-1015113600	11	19584:19602:1 1716:1936:1 1767:19589:1 19602:1783:1 1716:1963:1 1716:19593:1 19593:1767:1 19584:19605:1 19584:1716:1 19584:19606:1	11
715	4214	-1013904000	14	19641:19631:1 4214:1716:1 1963:19645:1 1716:1963:1 4214:19630:1 19645:1783:1 19629:19632:1 19630:19629:1 4214:19644:1 19629:19643:1 4214:19641:1 19645:19639:1 19644:19637:1	14
717	19592	-1051920000	10	19592:19622:1 19622:19606:1 19592:19672:1 3752:1503:1 3752:1502:1 19592:19666:1 19666:1783:1 19606:1931:1 19592:3752:1	9
718	19593	-994204800	10	19593:19676:1 19675:1783:1 19593:1767:1 19593:19678:1 19676:19677:1 1767:19675:1 19593:18824:1 19593:1931:1 19678:19673:1	5
720	19596	-1104537600	11	19595:11793:1 19682:19690:1 19595:19687:1 3752:1503:1 3752:1502:1 19690:19689:1 1503:1764:1 11793:3752:1 11793:19682:1 19596:19595:1	9
721	3554	-81302400	15	19707:19706:1 19694:19711:1 3554:19705:1 3554:3548:1 2528:3552:1 3554:11403:1 19695:19708:1 19695:3549:1 19699:19694:1 19708:19707:1 3554:19696:1 3548:19695:1 3554:19699:1 3554:2528:1	28
722	7542	-553737600	15	19717:2819:1 19717:7545:1 2473:2476:1 2479:2473:1 19717:14709:1 14742:19716:1 2819:14742:1 2819:2812:1 7542:14787:1 16735:2479:1 7542:16735:1 2476:14842:1 7542:19717:1 14709:13224:1	18
723	19729	-561686400	13	19729:16735:1 2473:2476:1 19729:14702:1 19729:19731:1 16735:2473:1 14702:14710:1 19731:2819:1 19729:1225:1 19729:19730:1 14710:14709:1 14710:2812:1 14709:13224:1	8
725	13254	-661478400	11	13254:13261:1 13261:7565:1 19739:7542:1 13254:13429:1 19737:1226:1 13254:19739:1 13254:19740:1 19739:19738:1 7565:19737:1 1226:1225:1	2
726	13259	-651110400	41	13259:19763:1 9604:2264:1 19743:19755:1 13259:19768:1 19750:19743:1 19750:19762:1 19749:19753:1 19751:19770:1 6924:2820:1 2264:16671:1 19752:19767:1 9601:19746:1 13259:19750:1 13259:19764:1 19752:19765:1 19759:1226:1 13259:19744:1 16671:16680:1 2264:6924:1 19755:19745:1 13259:9604:1 13259:9601:1 13259:19751:1 19770:2250:1 13259:19760:1 19769:19757:1 19750:13251:1 13259:19771:1 9604:19761:1 19770:…	6
727	13199	-89942400	13	19775:19777:1 13199:19776:1 13199:14579:1 13199:19774:1 14579:1033:1 13199:13202:1 13199:13203:1 13199:19778:1 13178:19775:1 13203:2484:1 13199:13181:1 13202:13178:1	4
728	13200	-107568000	14	1033:7502:1 13199:2484:1 13199:14579:1 14579:1033:1 14724:14588:1 2827:19776:1 13202:13178:1 1033:2478:1 13200:14724:1 13199:13181:1 2827:13202:1 13200:13199:1 13200:2827:1	21
729	14850	-147830400	14	13199:2484:1 13199:14579:1 13199:19774:1 14579:1033:1 14850:2840:1 13199:13178:1 19789:19788:1 14850:2917:1 14850:13200:1 14850:19789:1 14850:19790:1 14850:13205:1 13205:13199:1	2
730	19793	-232934400	10	19793:19795:1 19793:11348:1 19793:2537:1 11348:15573:1 11348:15570:1 19793:17499:1 19793:19796:1 19793:19797:1 19793:8099:1	16
733	19828	541555200	10	19828:19861:1 19828:17117:1 19828:19855:1 19828:19859:1 19860:19858:1 19828:647:1 19861:19860:1 19861:19881:1 19828:19857:1	54
734	19907	-197337600	74	19915:19961:1 19907:19988:1 19907:19983:1 19909:19982:1 19907:19975:1 19915:19966:1 19907:19968:1 19907:19986:1 19907:19955:1 19907:19909:1 19907:20010:1 19908:19965:1 19986:19937:1 19909:19974:1 19907:19981:1 19985:19958:1 19907:19984:1 19907:19967:1 19907:19995:1 19907:19971:1 19907:19941:1 20011:19942:1 19907:19987:1 19907:19989:1 19907:19964:1 19907:19917:1 19909:19928:1 19973:19963:1 19907:1…	59
735	1572	-633830400	23	20082:20071:1 1572:16148:1 1572:20079:1 20068:20081:1 20082:20083:1 1572:20080:1 20074:20069:1 20057:20062:1 20074:20078:1 1572:16669:1 20081:20072:1 16148:20084:1 1572:20073:1 20057:20063:1 20075:20057:1 1572:20068:1 20073:20076:1 20080:20074:1 16148:20085:1 20079:20075:1 1572:20082:1 20063:20061:1	5
736	16148	-614304000	25	20098:20087:1 20092:20063:1 16148:20093:1 16148:20097:1 16148:6477:1 20087:20096:1 20099:20090:1 20096:20091:1 20087:20095:1 20098:20071:1 16148:20084:1 16148:14316:1 16148:20098:1 16148:20088:1 20098:20100:1 20075:20057:1 14316:16634:1 20075:20092:1 20095:20075:1 16148:20089:1 16148:20085:1 16148:20099:1 16148:12322:1 14316:20094:1	3
738	16349	-1241308800	11	16349:14859:1 16349:10017:1 16349:5560:1 16349:16820:1 16349:20160:1 16349:6948:1 16349:6943:1 16349:3475:1 6943:585:1 16349:16368:1	4
741	16173	-322358400	32	16142:17522:1 20240:20220:1 20244:17516:1 16142:20280:1 16142:20245:1 16173:20249:1 20244:20241:1 20252:20239:1 16173:17420:1 19237:19233:1 16142:20215:1 16142:20242:1 16142:20244:1 20252:20204:1 16142:20247:1 20252:20248:1 16173:20195:1 17520:20238:1 16142:20246:1 20194:16140:1 17420:20194:1 16173:20251:1 20246:20196:1 20249:20252:1 20247:17474:1 16257:16142:1 16257:19237:1 20247:20240:1 20248:1…	104
742	16140	-302486400	29	20244:20296:1 20300:20299:1 20243:17475:1 17520:20295:1 20244:17516:1 16142:20245:1 16140:20301:1 17516:17519:1 16142:20252:1 16142:20244:1 20244:724:1 16142:20247:1 16140:20303:1 16140:3981:1 20252:20243:1 16140:16142:1 17519:20298:1 17512:11233:1 20302:17520:1 16140:20300:1 20296:20297:1 20238:20294:1 16140:20287:1 20244:20302:1 20299:20290:1 16140:19191:1 20295:20238:1 20287:17512:1	23
744	5961	-437961600	13	5961:3912:1 5961:20334:1 3908:20333:1 5962:5956:1 5961:20332:1 5961:12308:1 5962:6011:1 12308:3907:1 5961:5962:1 5961:5997:1 5961:16687:1 5961:3908:1	4
746	5703	220924800	14	5751:5839:1 5703:20352:1 5703:5750:1 5703:16427:1 5703:20392:1 5703:20354:1 5703:5751:1 5703:20357:1 5703:5948:1 5703:20358:1 5703:20356:1 5948:5944:1 5703:20355:1	37
747	16202	-477446400	13	16202:16201:1 16198:11221:1 20405:17359:1 16198:16206:1 16202:16199:1 16199:20404:1 16202:20405:1 20404:16198:1 16198:20426:1 16202:20406:1 17359:20403:1 16202:20402:1	69
748	20446	-474854400	11	20451:20449:1 20456:2615:1 20446:20455:1 20446:20454:1 20446:20060:1 20446:20456:1 20451:20457:1 20451:20447:1 20446:20448:1 20446:20451:1	3
749	16648	-501033600	14	16200:20481:1 16648:20484:1 16648:19279:1 19279:16202:1 16648:13232:1 20481:20479:1 16648:18775:1 16199:20480:1 16199:16200:1 20480:20402:1 16200:20483:1 20484:16199:1 16199:20482:1	66
750	16660	-559008000	15	16660:6223:1 16660:20534:1 16660:16372:1 16660:19275:1 16660:16657:1 19275:19279:1 16660:14448:1 16660:16645:1 20534:16792:1 16657:20536:1 16657:20528:1 16660:20531:1 14448:14453:1 16657:20527:1	18
751	2264	-615513600	14	16671:16797:1 2264:20542:1 20543:20539:1 20542:16659:1 16801:20541:1 2264:16671:1 16659:16646:1 2264:20543:1 16671:16798:1 16671:16680:1 2264:6924:1 16671:16801:1 2264:20540:1	9
752	7999	-629942400	12	20563:20564:1 7999:20568:1 7999:20570:1 20554:20555:1 20570:7564:1 7999:20563:1 20564:20554:1 7999:20567:1 7999:20569:1 20568:20565:1 7999:20566:1	32
753	16354	-662688000	15	16354:20597:1 16354:20591:1 16354:1547:1 20594:20592:1 20590:20599:1 20595:20601:1 16354:20590:1 20603:20594:1 16354:20595:1 16354:20598:1 20594:20589:1 20598:20602:1 20591:20603:1 20597:20593:1	5
754	1867	-691632000	10	1867:20606:1 1627:1762:1 1849:1847:1 1867:20612:1 1867:20610:1 1867:20611:1 1867:1627:1 1867:1849:1 1867:9040:1	15
757	2781	-964051200	12	2781:13444:1 2781:9988:1 18487:9972:1 2781:9990:1 1230:18487:1 18487:2776:1 2781:13454:1 2781:1230:1 2781:13455:1 9988:20676:1 2781:13453:1	21
758	16363	-1099440000	11	17561:15898:1 17566:17562:1 16363:17565:1 7554:13473:1 13473:17566:1 16363:7556:1 16363:4220:1 7556:7554:1 17566:17561:1 17566:4272:1	17
759	20682	-14688000	14	5718:20683:1 20682:20695:1 14476:20692:1 20682:5348:1 5725:5718:1 20692:5725:1 20682:20690:1 5718:20691:1 20682:20711:1 20682:14476:1 5348:20688:1 20692:12896:1 20683:20712:1	29
761	2431	-62812800	24	2431:20730:1 5521:20727:1 20736:5303:1 5262:5300:1 20731:20728:1 20730:5271:1 5271:20754:1 4635:4602:1 2431:5521:1 20732:20729:1 20731:5262:1 5521:5270:1 5265:5361:1 20728:20736:1 2431:20731:1 5271:5272:1 5521:4635:1 5521:5380:1 2431:20737:1 2431:20732:1 5262:237:1 5262:5265:1 2431:14479:1	69
764	1965	-449798400	12	1965:14726:1 20308:20322:1 1965:20308:1 20793:20795:1 1965:20791:1 1965:20793:1 1965:20794:1 1965:20789:1 1965:20792:1 20324:20790:1 20308:20324:1	1
766	10986	-52358400	24	20840:20842:1 10986:20808:1 10986:20809:1 10986:17458:1 10986:20802:1 10986:20807:1 20804:7368:1 10986:20826:1 20840:20832:1 20826:15325:1 10986:14479:1 10986:20820:1 20832:20798:1 20826:20840:1 20804:20822:1 17458:17431:1 10986:20805:1 20826:20804:1 16411:20806:1 20842:20839:1 10986:16411:1 10986:20818:1 17431:16426:1	39
768	20231	-122688000	23	20231:20863:1 20863:20861:1 20231:20866:1 20231:20862:1 20231:20858:1 20231:20867:1 20860:20882:1 20231:20865:1 20213:20880:1 20862:20856:1 20231:20857:1 20231:20292:1 20231:20859:1 20231:20864:1 20866:20868:1 20867:20885:1 20859:20853:1 20231:20860:1 20292:20213:1 20861:20854:1 20857:20881:1 20864:20855:1	16
769	20515	-139363200	17	20515:20512:1 20515:20896:1 20892:20888:1 14927:20887:1 20515:20891:1 14927:20525:1 20515:11185:1 20894:14927:1 20515:20893:1 20896:20894:1 20895:20430:1 20515:20890:1 20515:20892:1 20887:20522:1 20892:20889:1 20515:20895:1	8
770	6892	-178675200	14	1474:19794:1 6892:6893:1 6892:18492:1 6892:6888:1 6888:20912:1 6892:20911:1 6892:20918:1 18492:20914:1 18492:20913:1 6892:6872:1 6892:1474:1 6888:6886:1 20918:20917:1	11
772	20926	-167788800	13	20933:19286:1 20934:20933:1 20926:20932:1 20926:20936:1 19286:19283:1 20926:20930:1 20926:20927:1 20926:15903:1 20926:20935:1 20926:20934:1 20933:20929:1 20933:20931:1	6
773	20516	-181094400	10	20516:20515:1 14973:20892:1 20516:20943:1 20516:20517:1 20516:20944:1 20892:20889:1 20516:14973:1 20943:20512:1 20516:20942:1	7
774	19292	-176256000	16	19292:20957:1 20954:19282:1 19292:20951:1 20958:20954:1 20958:20959:1 19292:20961:1 20958:20956:1 20957:20958:1 19292:19571:1 19292:20955:1 19292:20960:1 19571:20952:1 19292:20953:1 20956:20949:1 19292:20950:1	36
778	10836	-267148800	23	20490:6466:1 10836:6470:1 21025:16122:1 10841:21027:1 21026:10827:1 10836:21028:1 10841:10834:1 10841:21026:1 16418:16419:1 10836:19292:1 16419:5976:1 10836:10826:1 10841:17520:1 6470:20490:1 16418:10815:1 10836:16412:1 21026:14944:1 10836:21025:1 10841:16418:1 16419:16415:1 21026:14942:1 10836:10841:1	30
781	21050	-259200000	11	21050:21059:1 21050:21051:1 16122:21056:1 16122:10061:1 21050:21053:1 21050:16122:1 16122:21055:1 21050:21058:1 21050:21057:1 21050:21054:1	17
783	21077	44496000	18	21077:20806:1 5704:5783:1 5704:4598:1 21084:21079:1 21078:21080:1 10589:10616:1 10589:5894:1 21077:10589:1 21084:13566:1 20806:5704:1 21078:21082:1 21077:21084:1 13566:21081:1 5704:10766:1 21077:10912:1 5783:21078:1 21081:5842:1	9
784	14081	-299894400	10	3603:3595:1 14081:15953:1 3603:17578:1 15953:14960:1 3603:16443:1 14081:21093:1 14081:10798:1 14081:21090:1 14081:3603:1	16
785	21100	101001600	18	21100:11291:1 21117:21116:1 21100:21123:1 21100:4084:1 21100:21104:1 21100:21103:1 21100:21105:1 21100:21106:1 21100:21117:1 21117:21118:1 21100:21119:1 21100:21114:1 21100:21111:1 21100:14555:1 21123:21112:1 21117:21113:1 21116:21115:1	15
786	16206	-326160000	12	20425:20494:1 6472:6470:1 16206:20498:1 20425:6472:1 20498:20422:1 16206:6461:1 16206:19811:1 20420:20495:1 6472:20420:1 16206:14954:1 16206:20425:1	27
787	8676	502243200	18	21159:21153:1 8871:21152:1 8871:9228:1 9410:21156:1 8792:8874:1 21154:21155:1 8676:8792:1 8676:21154:1 21153:9410:1 15245:8871:1 8871:21158:1 8676:8922:1 8676:9229:1 8676:21157:1 8792:15245:1 8676:21159:1 8676:9251:1	21
788	21106	101001600	11	21106:21100:1 21106:21172:1 21106:21114:1 21117:21116:1 21117:21173:1 21106:5442:1 21106:21163:1 21116:21115:1 21106:21164:1 21106:21117:1	10
789	7345	101001600	21	21202:21178:1 21180:21205:1 21197:21198:1 7345:21206:1 212:21195:1 7345:21177:1 7345:20990:1 7345:21194:1 7345:21180:1 21205:21197:1 7345:21203:1 7345:21204:1 7345:21038:1 21180:21209:1 21202:21207:1 21198:20155:1 21206:21202:1 7345:21208:1 21204:21200:1 7345:212:1	46
790	21219	448156800	10	21219:7521:1 21219:2952:1 21237:21234:1 21237:21231:1 7521:21237:1 21219:21233:1 21219:21235:1 21237:21232:1 21219:21236:1	15
791	21244	224812800	15	21264:19253:1 21244:21264:1 21244:21246:1 21244:204:1 21244:21260:1 19253:21262:1 21260:21274:1 21244:21263:1 21244:21257:1 21246:21258:1 21244:21272:1 19253:21261:1 21244:21259:1 21244:21245:1	20
792	21276	24796800	11	21276:21277:1 21100:21117:1 21117:21118:1 21100:21106:1 21276:21280:1 21279:21281:1 21279:21278:1 21278:21100:1 21276:21209:1 21276:21279:1	3
793	21282	22204800	14	21282:21284:1 21282:20886:1 21100:21117:1 21283:21100:1 21100:21106:1 21282:21285:1 21283:21277:1 21277:21295:1 21100:21119:1 21282:21293:1 21282:21292:1 21282:21283:1 21284:7685:1	15
797	5800	102470400	16	5875:5892:1 10769:5743:1 5740:21381:1 5800:5856:1 5781:9072:1 5744:5875:1 5800:5744:1 10769:5740:1 5781:10769:1 8840:5885:1 5744:5882:1 5800:5862:1 5781:8840:1 5800:5781:1 9072:5741:1	4
799	21345	590630400	11	21431:21429:1 21345:21436:1 21434:21431:1 21345:15556:1 21345:21433:1 21429:21430:1 21433:21434:1 21429:21426:1 21345:21437:1 15556:21435:1	12
800	9358	602294400	11	9358:21440:1 9358:9356:1 9358:8735:1 9358:9409:1 9358:9230:1 9358:8743:1 21440:9366:1 9366:9365:1 9358:9224:1 9230:9407:1	2
802	16424	118281600	11	16424:20811:1 16424:20442:1 20442:20836:1 20442:20812:1 20803:5703:1 16424:21449:1 16424:5729:1 20812:20810:1 20810:21160:1 20442:20803:1	15
803	20711	116899200	18	20711:20706:1 20706:20686:1 20687:5772:1 20711:20703:1 20711:20720:1 20684:20685:1 20711:20709:1 20706:20707:1 20707:20687:1 20720:21457:1 20699:20713:1 20706:20699:1 20706:20701:1 20711:20712:1 20686:20162:1 20711:20702:1 20162:20684:1	16
804	21458	570672000	15	21458:21465:1 4700:21463:1 9185:21459:1 21458:9185:1 21458:9279:1 21458:21466:1 21459:21467:1 21458:21468:1 21467:4700:1 21458:11864:1 9185:21469:1 21458:21470:1 21458:21464:1 4700:21462:1	2
805	20885	22204800	10	20885:21498:1 21497:21495:1 20885:21496:1 20885:20872:1 21493:21502:1 20885:21494:1 21498:21497:1 21495:21493:1 20885:21492:1	5
806	7295	-445910400	10	21517:12067:1 7295:21517:1 7295:7292:1 7295:18884:1 21517:18886:1 7295:7311:1 7295:7291:1 7295:21518:1 18884:18885:1	15
807	6368	-1157241600	12	10189:3540:1 3540:3148:1 11742:10189:1 3148:12398:1 10189:10192:1 7805:2374:1 6368:11742:1 12398:10191:1 3148:7805:1 6368:597:1 10189:10190:1	4
809	21551	-1216512000	13	17757:1977:1 21551:21557:1 21556:1349:1 21551:21556:1 21551:21552:1 1977:7333:1 21556:17757:1 17757:17759:1 7333:268:1 21551:21555:1 21551:21553:1 21551:21554:1	2
810	3759	157766400	15	21597:3849:1 3759:21608:1 21611:21595:1 3759:21600:1 3759:21597:1 3759:21582:1 3759:21604:1 21582:21576:1 21582:11270:1 3759:21109:1 3759:21601:1 3759:21598:1 3759:21611:1 3759:21566:1	55
811	6766	323395200	26	6766:21741:1 6766:21656:1 6766:21655:1 21628:21692:1 21642:21626:1 6766:21744:1 6766:21642:1 21628:21657:1 6766:21654:1 6766:21742:1 21642:21643:1 6766:21628:1 6766:21641:1 6766:21659:1 6766:21627:1 6766:21658:1 6766:21694:1 6766:21631:1 21656:21640:1 6766:21629:1 21628:7194:1 21626:21733:1 21744:21653:1 21626:21693:1 6766:21630:1	116
813	9824	-611625600	26	9824:21818:1 21817:21802:1 9824:21814:1 9824:19756:1 9824:21800:1 9824:21807:1 9824:21808:1 9824:6207:1 21814:21810:1 9824:21812:1 9824:21813:1 13657:21806:1 9824:21801:1 9824:18775:1 21807:21809:1 9824:21804:1 9824:16800:1 9824:21817:1 9824:16661:1 9824:21815:1 18775:21805:1 9824:13657:1 9824:21803:1 21800:21811:1 21817:21816:1	65
814	21855	-33004800	11	21855:12737:1 21859:21860:1 21860:21861:1 21855:21858:1 12729:7916:1 21860:21856:1 21855:21857:1 21857:21859:1 21855:12729:1 21855:12728:1	1
815	21767	-61948800	13	21865:6771:1 21866:21881:1 21767:21762:1 21865:21775:1 21878:21865:1 21762:21866:1 21767:21765:1 21775:21869:1 21866:21878:1 21765:21784:1 21775:21779:1 21767:21871:1	18
816	13659	-69897600	20	21765:21783:1 13659:21885:1 21766:21866:1 21891:21780:1 21892:21779:1 21783:21782:1 21888:5616:1 5616:21781:1 21766:21765:1 21866:21889:1 21780:21892:1 21775:21869:1 13659:21886:1 13659:21766:1 21783:21888:1 21888:21775:1 21765:21896:1 21889:21878:1 21888:21891:1	16
817	21897	-107568000	29	21897:3764:1 3764:12723:1 12729:7916:1 21897:21899:1 12731:12737:1 21905:21902:1 12734:12725:1 21897:11231:1 21897:21904:1 12725:12729:1 12734:12728:1 12723:12730:1 12734:21900:1 21906:21908:1 21897:21901:1 21897:21914:1 21897:21905:1 12734:12731:1 21898:21916:1 21897:21898:1 12733:21858:1 21898:21915:1 21897:21903:1 21897:21906:1 12733:12734:1 12734:21857:1 21897:21907:1 12723:12733:1	16
818	21773	-146016000	10	21773:13659:1 21767:21765:1 21773:7916:1 21763:21767:1 21773:21763:1 21773:21778:1 21763:21769:1 21773:21770:1 21773:21768:1	6
819	21774	-182908800	18	21774:21772:1 21923:21763:1 21778:21925:1 21774:21926:1 21923:21768:1 21772:21931:1 21923:21927:1 21923:21928:1 21931:21760:1 21763:21769:1 13659:21886:1 21760:21778:1 21763:21767:1 21774:21773:1 21931:21923:1 21777:13659:1 21923:21777:1	12
820	21935	-159926400	12	21935:21938:1 12734:12725:1 21938:21897:1 21906:21855:1 21855:21857:1 21938:21936:1 21897:21906:1 12733:12734:1 21938:21937:1 21897:12730:1 21897:12733:1	3
821	21963	-328838400	18	21986:21981:1 21963:21964:1 21964:21973:1 21984:21980:1 21978:21976:1 21963:21986:1 21981:21967:1 21967:21977:1 21978:21979:1 21983:21974:1 21963:21965:1 21981:21984:1 21981:21994:1 21963:21975:1 21984:21978:1 21980:21983:1 21984:21985:1	28
822	22014	-1050710400	15	8587:2226:1 2226:3291:1 22023:22028:1 22014:22029:1 22014:22015:1 22014:22018:1 22014:6654:1 22015:2860:1 2860:22019:1 22014:6667:1 22014:8587:1 22014:22023:1 22014:22021:1 22021:22031:1	21
825	22090	281318400	46	20026:22225:1 15469:15111:1 22232:22240:1 22090:22233:1 22090:22237:1 22206:22229:1 22092:22218:1 22215:17628:1 22090:22238:1 22236:22207:1 22217:22216:1 22090:22234:1 22236:22095:1 18326:22221:1 15271:22224:1 22232:22097:1 22092:22094:1 20026:22239:1 22229:22217:1 22097:22223:1 20026:22222:1 22236:22197:1 22090:22232:1 22098:22206:1 22236:22226:1 22232:22228:1 22206:22230:1 22097:22236:1 22231:2…	132
827	20776	68256000	10	22289:5264:1 22306:22299:1 22299:22298:1 20776:12882:1 22299:14632:1 20776:22288:1 20776:22306:1 5264:5403:1 20776:22289:1	25
829	12443	-514252800	18	16639:16793:1 22358:22355:1 12443:19742:1 22358:22353:1 22358:22354:1 12443:18774:1 12443:22357:1 12443:16608:1 12443:22351:1 12443:22352:1 11308:2480:1 16608:11308:1 22351:16323:1 22355:22356:1 22354:9717:1 12443:16639:1 22357:22358:1	13
830	12444	-1032393600	30	10033:2590:1 12444:1707:1 1707:1955:1 1503:1948:1 12444:22379:1 12444:11569:1 1926:2595:1 12444:22376:1 22378:16317:1 12444:16299:1 12444:22381:1 12444:22380:1 10033:11563:1 1955:1691:1 22380:1503:1 22381:14411:1 12444:10033:1 16320:22377:1 12444:13455:1 1707:1962:1 12444:22378:1 1503:1923:1 10033:11575:1 12444:22382:1 13455:22374:1 11569:16320:1 1962:1926:1 12444:22375:1 10033:11562:1	23
831	22403	620611200	26	22445:22442:1 22463:22452:1 8602:22427:1 22459:22446:1 22403:22428:1 22403:22462:1 8604:22458:1 22403:8604:1 22463:22459:1 22403:22464:1 22427:22453:1 8604:22460:1 22462:22443:1 22403:22463:1 22459:22445:1 22460:8601:1 22461:8602:1 22403:22451:1 22451:22441:1 22459:22465:1 22403:22461:1 15454:15453:1 8602:22447:1 22459:22454:1 22428:15454:1	47
832	15199	575856000	37	22521:22511:1 15199:22481:1 22521:22403:1 22446:15239:1 22507:22506:1 15199:22521:1 22516:22507:1 8636:22447:1 22519:22518:1 22403:22427:1 22519:22516:1 22520:22482:1 22514:15357:1 22514:8636:1 22521:22522:1 22513:22505:1 22482:22515:1 22463:22459:1 8636:22452:1 15199:22519:1 22511:22510:1 22514:22512:1 22403:22463:1 22515:22513:1 22520:22517:1 15199:8637:1 22513:22509:1 22459:22465:1 22520:15246…	58
834	22546	120700800	20	22604:22606:1 22546:22596:1 22612:22610:1 22546:22592:1 22553:22604:1 22610:22602:1 22553:4084:1 22612:22553:1 22553:22595:1 22546:22605:1 22553:22607:1 22546:22619:1 22597:22593:1 22546:22611:1 22595:22609:1 22593:22612:1 22546:22597:1 22611:22608:1 22553:22603:1	12
835	22623	496972800	11	22623:22670:1 22623:22678:1 22623:22680:1 22623:22676:1 22623:22648:1 22623:22677:1 22623:22649:1 22623:22650:1 22649:22646:1 22623:22679:1	51
836	22684	429753600	11	22699:22706:1 22699:22702:1 22684:22699:1 22702:22705:1 22684:22700:1 22684:22689:1 22705:22709:1 22684:22695:1 22702:22685:1 22705:22696:1	15
837	22710	141868800	62	22710:22759:1 22710:22786:1 22784:22744:1 10384:22747:1 22710:22762:1 22773:22722:1 22710:22745:1 22710:22782:1 22751:10239:1 22710:22783:1 22760:22769:1 22710:22754:1 22761:22788:1 22774:22765:1 22778:22787:1 22710:22770:1 22710:22785:1 22710:22726:1 22785:22761:1 22710:22720:1 22710:22729:1 10239:22742:1 10239:22746:1 22710:22766:1 22766:22826:1 22785:22763:1 22710:22755:1 22710:22777:1 22766:2…	62
841	22899	294364800	12	22899:22905:1 22900:10447:1 22901:22900:1 22899:10454:1 22899:22904:1 22899:22903:1 10454:10452:1 22900:10448:1 22905:10463:1 22904:22901:1 22899:22902:1	6
842	22931	502329600	12	22931:22995:1 22931:22991:1 22991:22950:1 22931:22994:1 22931:22973:1 22972:22971:1 22931:22972:1 22931:22993:1 22931:22974:1 22931:22970:1 22931:22975:1	56
843	22997	386467200	10	23002:23000:1 22997:23002:1 22997:22998:1 23001:22999:1 681:23016:1 681:687:1 23001:681:1 681:23015:1 23002:23001:1	13
844	18289	10368000	12	18289:18147:1 23042:18460:1 18151:23042:1 18289:15347:1 23042:23044:1 23042:23047:1 18289:14700:1 18289:4744:1 18289:18151:1 23042:17576:1 18460:23038:1	5
847	16149	-435456000	11	16149:23089:1 14077:3590:1 14083:14081:1 16149:2481:1 14083:10788:1 2481:14083:1 16149:15911:1 16149:3888:1 14083:20394:1 2481:14077:1	28
848	14075	-242092800	14	14075:22045:1 14075:14079:1 14075:23096:1 23096:18232:1 11342:11337:1 23096:23097:1 23097:6467:1 23097:18219:1 18232:18237:1 14075:11342:1 14075:23095:1 6467:3597:1 14075:21011:1	14
849	3888	-307756800	13	3888:15955:1 3888:6553:1 15955:15917:1 3888:10832:1 3888:10840:1 3888:10834:1 3888:16125:1 3888:17578:1 3888:15919:1 23102:10837:1 3888:23102:1 15955:15923:1	23
851	11359	86745600	12	11589:18969:1 11359:13556:1 11589:18967:1 11359:18929:1 13556:7820:1 11589:23129:1 11589:11595:1 11587:11589:1 18969:18964:1 11359:11587:1 11359:9062:1	3
852	11593	57801600	28	11593:23135:1 11593:14087:1 11397:4595:1 18969:18964:1 23142:18969:1 18964:18962:1 11593:23137:1 13556:23134:1 14087:14089:1 11593:11397:1 18972:7820:1 18969:23144:1 11593:23136:1 14089:11595:1 23137:18944:1 11359:13556:1 11593:23139:1 23143:3734:1 11359:18929:1 11593:23142:1 18969:23143:1 18964:18965:1 11591:23138:1 11593:18972:1 11593:11359:1 23142:18966:1 11593:11591:1	8
855	12433	-1038700800	32	23229:278:1 12433:6949:1 23226:16289:1 13455:23233:1 12433:1502:1 12433:2775:1 6949:11569:1 12433:19688:1 23233:13445:1 12433:23225:1 2781:13455:1 22381:14411:1 12433:12745:1 6949:22381:1 12444:11575:1 12433:11565:1 12433:12444:1 278:13451:1 12433:23229:1 16289:2595:1 23232:9988:1 23230:23235:1 13451:23230:1 11565:10035:1 278:2781:1 13444:23226:1 12433:23227:1 2781:13444:1 12444:1503:1 13445:2323…	12
857	10737	179366400	18	10898:23147:1 10737:23245:1 23244:23241:1 23222:8845:1 10898:23238:1 23241:23242:1 10737:23252:1 23240:10898:1 23244:23240:1 10737:23243:1 8845:23239:1 10898:23223:1 23238:10762:1 23219:23222:1 10737:23219:1 10898:5854:1 10737:23244:1	21
859	23260	-1071792000	13	1503:1960:1 23260:8028:1 23260:12770:1 23260:23259:1 1502:1728:1 8028:1503:1 23260:23290:1 1503:1731:1 23260:18502:1 1502:1706:1 8028:1502:1 18502:18503:1	37
860	12388	-1180828800	12	12388:12387:1 6278:12720:1 3864:11920:1 12388:9820:1 12388:23298:1 3864:4196:1 12388:12375:1 12720:268:1 12388:23262:1 12375:6278:1 12388:3864:1	15
862	18488	-1041379200	12	18488:6921:1 12444:1503:1 6949:278:1 278:1230:1 18488:2775:1 18488:6949:1 18488:1502:1 278:13454:1 6921:6925:1 6949:14411:1 18488:12444:1	2
863	23301	-318297600	10	23301:7819:1 23308:23303:1 23301:23304:1 23304:23308:1 2555:3562:1 23301:18757:1 23308:3563:1 3563:2542:1 18757:2555:1	23
865	4568	496972800	21	4568:23364:1 11864:23356:1 9336:9341:1 9336:23359:1 4708:23355:1 4568:4737:1 23357:23361:1 4708:11864:1 23355:21469:1 23357:23362:1 23357:4741:1 4568:4733:1 4568:23357:1 23355:23358:1 4568:23363:1 4568:19009:1 4741:9335:1 4568:23360:1 23357:4708:1 4568:9336:1	28
866	3692	-47433600	14	3692:3725:1 3692:23371:1 3692:3698:1 3697:4602:1 3692:13530:1 3692:13556:1 3698:3720:1 3692:13564:1 3720:3697:1 3692:3695:1 3697:3717:1 3692:23365:1 3692:3700:1	25
868	10989	-130291200	16	10989:3937:1 10989:10600:1 10986:20826:1 10989:18805:1 5262:5392:1 10989:21010:1 21010:21009:1 10988:23383:1 10987:5262:1 10987:10985:1 10989:14482:1 21010:20468:1 10987:10986:1 18805:10988:1 3937:10987:1	27
869	23391	-138153600	23	23397:23399:1 10860:14340:1 10860:23410:1 23321:23398:1 23391:10860:1 23391:23396:1 23391:23392:1 23398:10858:1 10858:10872:1 23321:23402:1 23391:23400:1 23400:23401:1 14340:14353:1 23391:23394:1 23393:23411:1 23392:10562:1 23391:23397:1 23401:23393:1 10860:10856:1 23392:23321:1 23399:23395:1 23391:11214:1	13
871	19008	439084800	13	23433:9363:1 23433:23446:1 19008:23434:1 4568:4733:1 19008:23433:1 23433:4568:1 9363:23444:1 9350:23445:1 4568:23363:1 19008:4755:1 4568:19009:1 19008:9350:1	19
876	23493	-1226880000	16	23493:368:1 23493:1375:1 23493:2320:1 23493:23495:1 23493:2075:1 23493:3541:1 23493:1978:1 23493:4325:1 23493:2063:1 23493:364:1 23493:1050:1 23493:362:1 23493:23496:1 23493:23497:1 23493:23498:1	2
879	23504	-1146614400	21	23504:23510:1 23504:8577:1 2228:23520:1 7795:11751:1 23504:23515:1 23509:23519:1 23519:18212:1 2228:23517:1 7795:23513:1 23504:23509:1 23510:23511:1 23513:3459:1 23516:23514:1 23509:2227:1 23518:6677:1 23520:7795:1 23504:23518:1 23504:3269:1 23519:2228:1 23504:23516:1	5
22824	22726	194486400	40	87617:87842:1 169687:83165:1 22726:87633:1 22726:131055:1 169683:169687:1 87827:87794:1 22726:124750:1 22726:89757:1 22726:169683:1 82845:87827:1 121131:121168:1 22726:88397:1 22726:87976:1 22726:87830:1 22726:10384:1 22726:87812:1 123306:87840:1 22726:88353:1 121158:89897:1 124750:123306:1 22726:88345:1 22726:89895:1 169683:87844:1 89757:121131:1 169683:66941:1 22726:88731:1 22726:71611:1 22726:…	65
22825	104558	-3888000	20	69451:104350:1 72714:59993:1 69746:50319:1 151020:151023:1 104558:151020:1 69746:69450:1 48197:132697:1 104558:69449:1 90666:125348:1 104558:69746:1 69746:72714:1 151020:48197:1 69450:63098:1 104558:219241:1 104558:92079:1 63098:69451:1 69451:90666:1 69746:59991:1 90666:90668:1	14
22829	138732	354931200	12	138732:138733:1 140637:157696:1 92097:196370:1 157697:157702:1 92097:170404:1 157696:57802:1 157705:117097:1 138732:92097:1 138732:157705:1 57802:157697:1 138732:140637:1	3
22830	60029	135820800	17	60028:84444:1 60029:132479:1 60029:191912:1 55100:182979:1 60029:126172:1 109841:55225:1 60028:76333:1 111753:55100:1 132479:176128:1 60029:111753:1 60029:176129:1 55100:33316:1 60029:60028:1 111753:111757:1 126172:109841:1 60028:21263:1	11
22831	206163	27561600	18	218465:111750:1 206163:76894:1 109819:71776:1 218465:55239:1 71776:52663:1 190754:119938:1 109819:193921:1 206163:15001:1 218465:176132:1 111750:76335:1 206163:29228:1 111750:76334:1 206163:109819:1 109819:218465:1 71776:190754:1 206163:76326:1 109819:20903:1	22
22833	109795	435024000	14	109795:26381:1 109795:119627:1 26381:42562:1 119627:171025:1 109795:168506:1 41015:41020:1 109795:131934:1 109795:14226:1 109795:63360:1 131934:140180:1 42562:41015:1 109795:55413:1 109795:183042:1	9
22838	135108	577929600	11	135108:219264:1 205798:83969:1 141381:150711:1 83969:83965:1 83971:89740:1 135108:167868:1 135108:210442:1 135108:83971:1 135108:141381:1 135108:205798:1	11
22839	80797	561600000	16	112001:148198:1 148199:147871:1 148199:148196:1 44926:188388:1 80797:196291:1 112001:148199:1 80797:80829:1 80829:188390:1 80829:188392:1 44926:112001:1 80829:168898:1 80797:196319:1 80829:44926:1 80797:80791:1 80797:160420:1	8
22840	151283	39657600	11	151283:10556:1 10556:10586:1 5704:5783:1 10593:10623:1 21084:10616:1 10556:10593:1 151283:5894:1 10623:10895:1 151283:21084:1 10623:5704:1	1
22841	203437	78969600	18	58192:144463:1 203437:202819:1 125523:144464:1 211641:87639:1 144457:144465:1 203437:88459:1 58192:125523:1 22770:10239:1 87639:10373:1 88459:22770:1 203437:211644:1 203437:88464:1 58192:144457:1 211644:58192:1 203437:211641:1 58192:87644:1 87639:87638:1	10
22842	10209	243129600	12	50114:108390:1 5281:5436:1 10209:139092:1 5341:5281:1 219282:219281:1 139092:50114:1 139092:219282:1 10209:5337:1 10209:5341:1 5337:18125:1 5337:152996:1	2
22843	3018	616464000	18	2948:2946:1 3018:3015:1 3018:3106:1 3014:3011:1 3018:45657:1 3106:3002:1 3106:3103:1 3014:3141:1 2942:3102:1 3018:3124:1 3018:48382:1 3018:15555:1 2949:2948:1 3018:2949:1 3018:3014:1 3018:2942:1 2948:3123:1	4
22844	3139	603504000	14	3139:2949:1 3139:96559:1 3139:96572:1 3139:96570:1 2949:3087:1 3139:44774:1 96570:3082:1 3082:200724:1 3012:3078:1 3139:96568:1 2949:2948:1 96570:3012:1 3012:46132:1	3
22845	40309	500860800	17	96575:96574:1 216639:96573:1 216639:3139:1 216639:96575:1 216639:48296:1 40309:40308:1 207719:216639:1 3030:216638:1 40309:40312:1 40308:3025:1 96574:2949:1 3030:72478:1 40312:207719:1 207719:6392:1 216639:69717:1 40312:3030:1	14
22846	40310	567648000	17	3108:3107:1 47733:140661:1 47738:68340:1 47733:187376:1 47738:3159:1 40310:47738:1 68340:9904:1 68340:47733:1 3144:6391:1 40310:3144:1 47738:203693:1 6391:3041:1 9904:3108:1 3144:3106:1 68340:81488:1 68340:140871:1	38
22847	40311	547689600	10	46698:151178:1 69717:3088:1 6392:69717:1 40311:69718:1 40311:46698:1 40311:3011:1 6392:96573:1 46698:3139:1 40311:6392:1	10
22848	40312	509587200	33	48296:96572:1 72478:45389:1 40312:216640:1 3030:216638:1 3030:72478:1 207719:219293:1 40312:40311:1 96575:96574:1 40311:69718:1 2949:3088:1 40312:3026:1 216640:3030:1 40312:24268:1 2959:3139:1 40312:3027:1 216639:96573:1 48296:96559:1 216638:179615:1 207719:216639:1 38670:175725:1 216639:48296:1 207719:46698:1 2949:3089:1 72478:38670:1 216640:207719:1 6392:2946:1 3027:2959:1 216639:96575:1 96574:…	28
22851	151018	104976000	11	117145:22590:1 86292:104653:1 151018:117138:1 151018:90668:1 151018:117145:1 151018:104557:1 151018:52549:1 151018:151019:1 151018:86292:1 90668:154949:1	0
22852	151019	104976000	12	151019:117138:1 151019:151018:1 151019:90673:1 151019:52549:1 151019:86292:1 151019:147451:1 151019:104556:1 151019:90668:1 151019:69556:1 86292:104653:1 151019:69394:1	2
22853	219294	-19612800	52	219294:52525:1 52525:20261:1 114937:111926:1 219294:184622:1 177237:130847:1 52541:52556:1 52525:52560:1 219295:104350:1 69746:132692:1 219294:76326:1 52590:102140:1 52590:102137:1 219295:137699:1 52590:52543:1 132692:177237:1 52561:52558:1 219294:114937:1 219294:52526:1 137699:25519:1 106497:85927:1 72714:59993:1 219295:106497:1 164946:52547:1 219294:22588:1 216930:219295:1 219294:111994:1 52525…	26
22854	106485	166665600	36	164943:136240:1 140077:137925:1 164943:73140:1 164943:69556:1 164944:104557:1 106485:55131:1 164943:139289:1 164944:45445:1 164943:164942:1 106485:119002:1 164944:104556:1 164944:106532:1 106532:164943:1 164943:135216:1 106485:77457:1 136240:101147:1 106485:140077:1 136245:136242:1 164944:157020:1 101147:69625:1 106485:164944:1 136240:136244:1 101147:6576:1 6576:100989:1 106485:122523:1 73140:132…	136
22855	219295	22118400	13	85924:106497:1 24668:132698:1 219295:85924:1 219295:137699:1 219295:6577:1 177236:75775:1 219295:177236:1 219295:104350:1 106497:85927:1 219295:92079:1 104350:1263:1 219295:24668:1	0
22857	219310	-19612800	15	27483:18598:1 34590:51052:1 18598:117659:1 219310:108502:1 27483:34590:1 18598:117671:1 77739:75045:1 124269:104801:1 34590:75209:1 219310:51099:1 77739:124269:1 124269:135575:1 27483:77739:1 219310:27483:1	31
22858	102082	256348800	11	102082:35842:1 102082:105864:1 121045:35882:1 102082:74217:1 102082:102087:1 102082:102085:1 105864:123600:1 74217:31235:1 105864:121045:1 102082:109176:1	40
22860	219318	324604800	14	188476:110284:1 110284:184355:1 219340:219351:1 188476:88098:1 219353:216853:1 219340:219350:1 219318:219352:1 219318:219340:1 219340:123284:1 219340:88103:1 88103:184354:1 219340:219353:1 219318:188476:1	47
22862	31437	325987200	15	157244:94956:1 94942:94957:1 94941:157244:1 219358:180147:1 31437:94949:1 219358:149145:1 31437:94961:1 94960:94942:1 94949:94943:1 31437:94960:1 31437:31431:1 31437:65928:1 31437:219358:1 94960:94941:1	3
22864	35897	339206400	14	111638:145070:1 35897:148732:1 35897:35875:1 35897:71987:1 145070:25544:1 35897:111638:1 35897:123377:1 35897:148729:1 35897:148727:1 35897:122990:1 35897:204446:1 35897:143529:1 35897:35822:1	9
22865	111072	35424000	11	111072:50628:1 50598:50587:1 107891:50598:1 50617:107891:1 97884:64409:1 111072:97884:1 50617:106206:1 97884:50617:1 111072:50610:1 50617:107886:1	2
22866	219365	-19008000	13	219365:50641:1 110915:74702:1 109192:109195:1 109193:109192:1 109192:127448:1 74702:109193:1 219365:111281:1 219365:111005:1 74702:109187:1 187742:111063:1 219365:187742:1 187742:110915:1	2
22867	130124	412819200	13	130124:63356:1 77482:77363:1 130124:44269:1 130124:77482:1 44269:63189:1 130124:219374:1 130124:183433:1 57904:200446:1 130124:121594:1 130124:57904:1 130124:63456:1 130124:38682:1	58
22868	182053	37843200	66	182053:120666:1 120668:120583:1 120610:120629:1 181634:167688:1 120610:204503:1 181634:181636:1 195214:195335:1 203575:120668:1 182053:152851:1 203575:203574:1 99304:181303:1 204503:198462:1 144040:184596:1 195336:77830:1 120660:164065:1 77830:138589:1 164065:216533:1 182053:208295:1 96991:107215:1 203575:195214:1 125965:125962:1 182053:58816:1 184597:96991:1 203575:99304:1 167696:120709:1 182053…	10
22869	120610	41472000	14	120610:120673:1 120603:99304:1 120610:152874:1 120610:120629:1 120610:204503:1 120610:120632:1 120610:120603:1 120610:120670:1 64464:202371:1 99304:120655:1 120610:64464:1 120670:208294:1 120610:182052:1	1
22870	120683	44582400	25	120660:216535:1 120683:217799:1 120597:195336:1 20015:167693:1 120683:120646:1 120660:181744:1 120660:120652:1 120660:186344:1 77830:120661:1 195336:77830:1 120660:164065:1 164065:216533:1 120660:120489:1 120683:120597:1 181634:120642:1 120683:120660:1 77830:125965:1 216535:185787:1 120660:120649:1 164065:216532:1 120660:120631:1 125965:181634:1 120652:20015:1 181634:178860:1	1
22875	9107	333936000	17	9107:4582:1 2966:9133:1 9107:9106:1 9133:2968:1 9107:9134:1 9133:9293:1 9133:76400:1 9107:8694:1 155214:59293:1 2963:2966:1 9107:155214:1 9133:155211:1 155211:155209:1 2966:154442:1 9107:206126:1 9107:2963:1	5
22876	8843	244512000	15	8843:9286:1 8843:9313:1 9136:9137:1 9313:9136:1 8843:9296:1 9104:8785:1 8843:25545:1 8843:9104:1 9137:8694:1 8831:9134:1 8785:9108:1 9286:9110:1 9136:8831:1 9108:8824:1	2
22877	154672	483753600	22	154672:66012:1 36100:36081:1 154672:30486:1 36081:35960:1 154673:36270:1 154672:219411:1 154672:154674:1 154672:36276:1 35960:35981:1 126750:35998:1 36270:126750:1 154672:36100:1 154672:219406:1 36270:126767:1 36276:32866:1 36270:75735:1 154672:133946:1 154672:65921:1 36270:36108:1 36081:32881:1 36276:154673:1	13
22878	8033	227750400	17	55098:27027:1 8032:8247:1 60089:140759:1 8033:8032:1 60089:39256:1 8032:29493:1 8033:170535:1 8033:52448:1 8033:55093:1 55093:60089:1 8033:55098:1 170535:94560:1 27023:88353:1 55093:55454:1 8033:27023:1 8033:21066:1	12
22880	30686	370742400	10	120315:138422:1 30686:29099:1 138312:120315:1 31125:138408:1 30686:138312:1 120315:92574:1 138312:120312:1 30686:31125:1 138422:138412:1	49
22882	154487	419212800	11	154485:176453:1 154487:219428:1 154487:8067:1 154487:52772:1 176453:158765:1 176453:176443:1 154487:154485:1 176453:190144:1 154487:57784:1 176443:167519:1	9
22884	89015	204163200	11	89015:115919:1 89015:130227:1 89015:87801:1 87801:89913:1 89015:83172:1 89015:88815:1 89015:70013:1 89015:83424:1 89015:22754:1 87801:87984:1	7
22885	132797	101347200	22	132797:26746:1 55313:55200:1 26745:78451:1 132797:187926:1 132797:58220:1 26745:168564:1 26746:65641:1 132797:39669:1 78451:78450:1 132797:143028:1 132797:17899:1 132797:26745:1 132797:27024:1 17899:55313:1 78450:88498:1 17899:27028:1 132797:140337:1 78450:77981:1 132797:78593:1 78451:168563:1 26745:10085:1	37
22886	144475	462844800	17	144475:66316:1 66316:66297:1 67916:71676:1 111596:201650:1 71676:78459:1 78715:78458:1 144475:140814:1 78459:88520:1 78459:111596:1 144475:67916:1 71676:162845:1 201650:67906:1 144475:132517:1 78459:78715:1 144475:132799:1 67916:78461:1	6
22888	50338	59011200	20	42181:146568:1 59992:57293:1 190922:134204:1 210482:210481:1 50338:210482:1 190922:27035:1 173719:145936:1 59992:190922:1 59992:42181:1 50338:161940:1 27035:173719:1 27035:140211:1 50338:140087:1 50338:21208:1 59992:169993:1 190922:125312:1 50379:50381:1 50338:50379:1 50338:59992:1	23
22891	203513	5097600	12	125557:157689:1 125557:31151:1 70562:86615:1 169126:171694:1 203512:31135:1 203513:203512:1 31135:125557:1 171694:168999:1 203512:102756:1 125557:169126:1 157689:70562:1	3
22893	178820	501120000	26	147619:147618:1 178820:117922:1 178820:43486:1 178820:43436:1 178820:207409:1 43495:119872:1 178820:196968:1 43495:43452:1 178820:193890:1 178820:219459:1 43452:147619:1 196968:219457:1 178820:219458:1 178820:43473:1 178820:111826:1 147616:119871:1 219458:208732:1 43495:10471:1 43495:43479:1 43495:147616:1 178820:122647:1 178820:197983:1 119872:151202:1 178820:43495:1 208732:125387:1	15
22894	174980	3369600	22	174980:159525:1 159525:174974:1 159525:174972:1 159525:47869:1 174980:159424:1 159525:174968:1 159524:174975:1 174972:174967:1 159525:70982:1 174969:174970:1 159525:174971:1 159525:131191:1 174972:159524:1 159525:98025:1 174980:98056:1 159525:174969:1 174970:135587:1 159525:174973:1 159525:51050:1 159525:109032:1 47869:147271:1	2
22895	125590	77414400	21	125590:128065:1 128082:90379:1 90379:128083:1 128065:128085:1 125590:178713:1 128065:128073:1 90379:120697:1 128065:128078:1 125590:107186:1 128083:128070:1 128082:99294:1 181605:64379:1 128065:128082:1 90379:90373:1 125590:181605:1 125590:181608:1 125590:152860:1 90379:90368:1 128073:64373:1 128065:120634:1	4
22896	90379	128908800	23	90379:143248:1 120697:108586:1 90379:90368:1 90379:107192:1 90379:126823:1 90379:181611:1 128067:128083:1 90379:107126:1 90379:203595:1 120697:143846:1 90379:143249:1 108586:143241:1 90379:143844:1 90379:128067:1 90379:120697:1 90379:64377:1 90379:126084:1 90379:128081:1 90379:107149:1 90379:90373:1 90379:181615:1 143249:145424:1	0
22898	123855	226022400	12	149231:78677:1 152662:152661:1 123855:123846:1 56146:149231:1 133717:133706:1 123855:152662:1 123846:42869:1 123855:153252:1 123846:133718:1 133718:133717:1 123855:56146:1	4
22899	95573	531360000	13	129001:95576:1 95573:67216:1 95577:129001:1 95573:115021:1 95573:95577:1 95573:144699:1 95577:144698:1 95573:97154:1 95573:15230:1 95577:144696:1 95573:94992:1 95573:105284:1	9
22900	76790	397008000	10	35673:35766:1 153347:153343:1 182351:104071:1 76790:98540:1 76790:182351:1 35766:153347:1 76790:56039:1 76790:35673:1 182351:219480:1	6
22901	123971	55123200	13	123971:144676:1 144676:51934:1 123971:108205:1 123971:87235:1 108205:97056:1 123971:123935:1 144676:81507:1 144676:107647:1 123971:123950:1 123971:153439:1 123950:128798:1 123971:67698:1	8
22902	47807	265507200	11	15523:80193:1 18142:5443:1 80193:80189:1 80187:148509:1 47807:29401:1 47807:80187:1 47807:18142:1 80187:15523:1 29401:148508:1 148509:186471:1	2
22903	167195	406166400	20	116950:193493:1 167195:117099:1 167195:167193:1 116959:167198:1 167195:174700:1 167195:193492:1 116958:162494:1 162494:117048:1 167195:116950:1 167195:116959:1 167195:167200:1 117099:92050:1 117099:117036:1 174700:174704:1 167195:137981:1 167195:196370:1 116949:116958:1 92050:92048:1 167195:116949:1	1
22904	22831	507600000	17	22831:25442:1 25436:25435:1 179982:124508:1 22851:22830:1 22831:22852:1 22831:25440:1 22851:25433:1 25439:25432:1 22852:22836:1 25440:219490:1 25436:199615:1 22831:179982:1 22851:25436:1 25439:22851:1 124508:106058:1 25440:25439:1	15
22905	193506	444441600	13	191784:194685:1 193506:219492:1 193506:194680:1 194681:191784:1 194682:194679:1 193506:219493:1 194682:194676:1 194681:194674:1 194682:194681:1 194685:194683:1 191784:191785:1 193506:194682:1	9
22906	116976	351043200	14	117045:117044:1 116976:116922:1 116976:164332:1 116976:116968:1 117045:91195:1 116976:116969:1 116968:162490:1 116922:116914:1 116968:167195:1 116955:117105:1 116914:116954:1 116968:116955:1 117105:117045:1	13
22907	173037	262828800	15	173037:91322:1 173037:91320:1 86637:91311:1 173037:130380:1 173037:86618:1 173037:30677:1 173037:216612:1 173037:164696:1 173037:91324:1 173037:91334:1 30677:86637:1 91312:86630:1 91322:91312:1 173037:91326:1	5
22908	171873	623203200	36	138354:138352:1 171873:189898:1 219508:219507:1 161891:219506:1 161897:161891:1 189898:138354:1 189898:193514:1 155864:219519:1 189783:126554:1 193514:144112:1 189783:161896:1 138357:219508:1 144112:86443:1 171873:219515:1 171873:86476:1 219508:196386:1 138354:219505:1 219508:189783:1 138351:193538:1 171873:189843:1 171873:219520:1 161897:187931:1 171873:219511:1 189898:86456:1 219508:187933:1 86…	43
22910	31577	544233600	14	31577:31368:1 124576:22837:1 31577:154352:1 124576:30237:1 31577:110992:1 110992:31619:1 31577:22830:1 31349:31344:1 130355:157922:1 31577:130355:1 163008:124576:1 130355:31349:1 154352:163008:1	17
22911	22838	523238400	15	172127:154361:1 22838:163008:1 124444:30313:1 163008:124444:1 124444:124568:1 124444:30235:1 22838:31597:1 124444:124578:1 22838:168495:1 22838:154360:1 154360:172127:1 124444:31342:1 30313:124443:1 172127:179469:1	3
22912	86255	623289600	11	86255:124442:1 188690:124581:1 86255:188690:1 86255:193469:1 22845:193542:1 86255:193468:1 86255:22845:1 86255:22836:1 86255:216048:1 193468:193459:1	15
22913	194624	623289600	18	194624:114578:1 106020:219546:1 194624:219547:1 194610:219514:1 194624:117080:1 117075:116984:1 117080:117075:1 117074:106046:1 106046:194610:1 117074:116979:1 116979:106020:1 116984:116985:1 194624:212494:1 194610:189713:1 117074:205652:1 117080:117074:1 194624:120335:1	8
22914	189878	591840000	107	189913:189844:1 169117:188151:1 189847:189611:1 189624:186707:1 189913:189847:1 189624:189614:1 186707:92011:1 189913:86830:1 189878:189939:1 189878:214811:1 189946:189976:1 186707:189729:1 189650:186698:1 189624:179100:1 189878:189968:1 189880:189642:1 86812:86826:1 189216:189974:1 189880:189942:1 189853:189850:1 189876:189857:1 181012:189717:1 85891:86816:1 86830:189936:1 186668:189874:1 189853…	55
22916	187941	444441600	21	86431:192352:1 187941:87730:1 187941:205595:1 179126:86431:1 87730:86554:1 187938:144884:1 187938:31649:1 31649:31646:1 193545:187937:1 126423:126573:1 187941:115902:1 87730:31652:1 187941:126423:1 187938:115954:1 31652:187938:1 115954:193545:1 86503:87739:1 187941:86503:1 115954:115541:1 205595:179126:1	18
22917	219109	114048000	15	219109:10375:1 219109:88526:1 218777:10413:1 219109:218776:1 218776:218778:1 10375:10363:1 218777:87844:1 218772:212613:1 219109:218777:1 219109:10351:1 219109:218772:1 218773:130231:1 88526:217932:1 217932:218773:1	6
22918	129080	41472000	20	129080:101672:1 10349:10352:1 219566:10368:1 129080:101670:1 219566:10351:1 10352:88285:1 10352:99995:1 129080:121306:1 10349:10375:1 129080:219565:1 219566:219567:1 10349:10391:1 129080:88526:1 10349:10388:1 129080:219566:1 10352:10364:1 101670:219563:1 101672:166314:1 121306:10349:1	23
22922	104279	448156800	10	104279:4185:1 104279:123737:1 99593:4169:1 104279:4181:1 4181:99593:1 104279:15422:1 99627:99626:1 123737:99627:1 104279:219579:1	4
22925	33864	224121600	11	33864:64878:1 33864:126332:1 64878:218283:1 33864:170915:1 33864:120461:1 33864:71499:1 33864:109215:1 33864:116756:1 33864:126337:1 218283:126333:1	10
22926	170361	270777600	10	191700:133610:1 141630:54226:1 170361:101799:1 101799:156635:1 170361:64784:1 156635:141630:1 133610:70625:1 101799:191701:1 141630:191700:1	9
22928	170367	325987200	15	134737:106002:1 195622:118238:1 134737:189515:1 170367:137155:1 154468:70927:1 170367:133611:1 134737:95076:1 170367:134737:1 170367:195622:1 95076:105997:1 70926:154468:1 134737:117848:1 189515:152493:1 170367:70926:1	9
22929	181669	51062400	13	181669:212991:1 186167:103547:1 181669:157714:1 181669:186168:1 181669:103543:1 181669:50778:1 181669:218402:1 181669:159341:1 157714:186167:1 186167:53589:1 181669:99361:1 181669:22006:1	3
22930	72135	265507200	40	72135:105606:1 72135:40014:1 131368:131365:1 155534:199507:1 72135:95560:1 72135:186259:1 118780:67688:1 72135:108557:1 126896:113705:1 72135:107703:1 72135:168231:1 103618:15490:1 72135:219597:1 126808:126896:1 180555:22096:1 72135:180555:1 72135:155534:1 118780:135880:1 72135:20026:1 72135:72327:1 40014:181299:1 126896:131448:1 105598:103618:1 72135:219596:1 72135:148954:1 72135:72328:1 186264:…	106
22931	219603	-16416000	25	60368:60374:1 60366:60401:1 60401:60393:1 60391:60386:1 60401:42047:1 60393:60391:1 60393:60390:1 60366:60368:1 47834:60389:1 219603:60363:1 47834:60376:1 60368:60395:1 219603:41473:1 219603:60364:1 60396:60383:1 60395:47834:1 60379:60375:1 60395:60396:1 219603:60366:1 60391:60379:1 60363:60385:1 60368:60398:1 60395:60380:1 42047:60400:1	4
22933	37451	371952000	28	185078:44147:1 96493:21475:1 37451:46629:1 185078:46115:1 96496:96473:1 37451:44187:1 96473:55466:1 72746:206205:1 21475:45191:1 37451:72672:1 96493:44146:1 37451:119878:1 44146:96496:1 37451:46064:1 37451:185078:1 37451:72746:1 37451:96493:1 96457:41892:1 96457:96547:1 96493:158767:1 55466:96457:1 96473:185204:1 96473:44152:1 96547:57650:1 46629:947:1 158767:92116:1 46064:17949:1	31
22934	7455	43891200	15	7523:99813:1 99813:7534:1 94377:7460:1 7455:2599:1 7523:99814:1 7460:15157:1 7460:107946:1 7523:99819:1 7455:7449:1 107946:7523:1 7523:2606:1 7455:94377:1 7449:7472:1 99813:99812:1	1
22935	7460	91670400	12	7460:14681:1 7523:99813:1 99813:7534:1 7523:99814:1 7460:7490:1 7460:15157:1 7460:15168:1 7460:107946:1 107946:7523:1 7523:2606:1 7534:64815:1	0
22936	7477	155088000	14	7477:54100:1 7477:114205:1 114205:117867:1 7477:219611:1 7477:161496:1 7477:85231:1 7477:74446:1 7477:219614:1 7477:219616:1 7477:95391:1 219612:219613:1 7477:219612:1 7477:125465:1	2
22938	7533	306201600	35	110263:113189:1 143260:143295:1 7533:64860:1 7533:143798:1 113195:113186:1 110263:82959:1 143260:7469:1 113196:113195:1 113186:128101:1 126896:113705:1 143436:143439:1 7533:118779:1 7533:126896:1 113195:109150:1 113196:108063:1 118779:110263:1 113189:143984:1 113196:113194:1 7533:64662:1 109150:113185:1 7533:219624:1 113196:123395:1 7469:113187:1 113196:64602:1 128101:113191:1 7533:143260:1 11319…	37
22939	89437	575856000	18	89437:212389:1 89437:115640:1 115510:115489:1 115503:115460:1 89437:211365:1 89437:115685:1 89437:82885:1 89437:95199:1 82584:82576:1 89437:115523:1 199567:199566:1 89437:89452:1 89437:199567:1 89437:82584:1 89437:115503:1 89437:86235:1 89437:115510:1	81
22940	117045	476064000	66	196382:162492:1 117045:117048:1 208288:194712:1 117044:117025:1 117018:194714:1 116837:117087:1 117527:86355:1 219695:212960:1 91195:117030:1 117045:117034:1 92054:117007:1 117533:194357:1 117030:117011:1 194706:190436:1 117527:117531:1 117045:208288:1 117045:89385:1 117045:219695:1 194706:117000:1 117045:117041:1 117103:194624:1 181017:121190:1 117045:194706:1 117041:116837:1 117533:65427:1 1170…	132
22941	130949	525312000	33	196755:161922:1 130949:219765:1 219762:219764:1 219764:182124:1 219764:219763:1 219757:219759:1 215654:134485:1 130949:215654:1 219764:178073:1 207433:219754:1 219765:164992:1 219765:219757:1 178073:219755:1 207793:219789:1 219756:207430:1 178073:219758:1 130949:125371:1 130949:219762:1 219789:219756:1 207793:134479:1 178073:219777:1 130949:219760:1 215654:167582:1 167582:25386:1 178073:196755:1 …	49
22942	130950	480556800	26	130948:137989:1 130947:144163:1 130950:130948:1 88060:87733:1 87647:88071:1 130944:131031:1 130950:144282:1 130950:89909:1 130950:22970:1 144163:173111:1 87647:211389:1 130950:219792:1 27891:89437:1 130950:88060:1 144282:87647:1 130950:88646:1 130948:130945:1 87733:82613:1 87647:176495:1 130950:213129:1 130948:130947:1 87647:208882:1 87647:27891:1 130945:130944:1 130947:130943:1	21
22945	69673	440294400	14	24719:183042:1 24719:24748:1 69673:24719:1 69685:85502:1 24719:140180:1 69673:42554:1 69673:69680:1 69673:42562:1 69673:109874:1 24719:69684:1 69673:119834:1 69673:85505:1 85505:69685:1	31
22946	109800	387676800	13	109800:109913:1 183027:131934:1 109800:219794:1 109800:178937:1 35240:59397:1 109800:69675:1 63418:109803:1 109800:35240:1 109800:109916:1 109800:183027:1 109800:63418:1 63418:109795:1	6
22947	109801	408758400	21	109909:24753:1 55418:109909:1 183027:180082:1 109801:182939:1 63418:55418:1 109801:109911:1 182939:182938:1 109801:63418:1 109801:183027:1 60053:72965:1 182945:85505:1 180082:127316:1 109801:182945:1 109801:154970:1 183027:119834:1 213672:140180:1 63418:109795:1 183027:60053:1 109911:119627:1 109801:213672:1	8
22948	69685	496886400	18	42561:132590:1 69685:85502:1 182939:182938:1 69685:85501:1 69685:177194:1 42561:69682:1 69685:182925:1 69685:42561:1 69685:42557:1 69685:182939:1 176939:109855:1 132590:169427:1 69685:141397:1 69685:116221:1 69685:63424:1 169427:176939:1 69685:109871:1	19
22949	109803	429753600	17	109803:170701:1 109803:109909:1 183038:42555:1 69684:42559:1 109803:85491:1 109803:69680:1 41015:41020:1 109909:131934:1 69680:183026:1 132474:41015:1 109803:41048:1 69684:132519:1 183026:183038:1 69680:132474:1 109803:55413:1 132474:69684:1	11
22954	94376	520560000	11	94376:92453:1 94376:215858:1 62837:91563:1 94376:62837:1 62837:193974:1 94376:125580:1 92453:138294:1 94376:138288:1 94376:62819:1 215858:215857:1	19
22955	89732	55123200	10	89732:83272:1 89732:130921:1 89732:82847:1 89732:206108:1 89732:88290:1 130921:83105:1 89732:206110:1 89732:88987:1 206108:88325:1	9
22956	39444	120960000	33	39444:83118:1 130253:110619:1 68026:39467:1 144399:130151:1 130113:124750:1 130213:89757:1 110619:130113:1 83118:68025:1 87577:68027:1 39468:83924:1 39444:87577:1 124750:123306:1 110610:130253:1 39444:68021:1 39467:89083:1 39444:130213:1 130113:121160:1 110619:188331:1 83924:83923:1 39444:68020:1 20142:89804:1 110619:169687:1 39444:130215:1 39444:88343:1 39444:20142:1 39444:39468:1 39444:110610:1…	29
22959	47790	498182400	16	47790:154102:1 95679:96565:1 47790:45673:1 96440:76874:1 47790:96561:1 96565:174124:1 47790:214688:1 96561:96536:1 47790:95679:1 47790:60048:1 47790:45397:1 45397:617:1 60048:648:1 45397:96440:1 96561:96537:1	10
22962	142766	194486400	36	67559:67592:1 104001:31430:1 142766:219844:1 44398:133728:1 142766:62382:1 62382:61800:1 67589:133730:1 61800:67569:1 142766:48943:1 61800:67572:1 67572:67559:1 54140:67588:1 219844:103992:1 142766:104001:1 61800:67571:1 142766:109559:1 67559:67591:1 31430:31435:1 219354:15847:1 15847:54140:1 67567:54165:1 31430:31436:1 15847:67583:1 67572:44398:1 67572:67570:1 44398:67567:1 67572:66883:1 142766:…	51
22964	135576	559180800	10	135576:123114:1 135576:92261:1 92261:123116:1 92261:123117:1 92261:154780:1 135576:154798:1 92261:123679:1 92261:154768:1 123679:219854:1	10
22967	121039	511228800	10	109171:153369:1 123283:109171:1 121039:121038:1 109171:109166:1 123283:92150:1 92150:122743:1 121039:109172:1 121039:32443:1 109172:123283:1	6
22969	18706	465436800	11	123658:219951:1 123680:121040:1 123659:123680:1 109174:135578:1 123680:135581:1 18706:123658:1 18706:123229:1 18706:123659:1 123658:109174:1 18706:122757:1	6
22970	105864	308793600	16	213431:105866:1 105864:51727:1 105866:213430:1 105866:122899:1 122692:100637:1 121045:213431:1 105866:213429:1 213430:122692:1 123600:123682:1 105864:123600:1 213430:123280:1 105864:121045:1 213431:135589:1 213431:35900:1 105864:123397:1	55
22971	105866	358732800	12	105866:122665:1 184354:213427:1 105866:219956:1 105866:110270:1 213430:213428:1 105866:213430:1 105866:122899:1 105866:213429:1 122665:122758:1 213430:121041:1 105866:184354:1	12
22972	198825	51753600	10	198825:7367:1 117585:59402:1 198825:55154:1 117585:56847:1 14492:5321:1 198825:41000:1 198825:14492:1 55154:60029:1 198825:117585:1	5
22973	153011	219456000	10	153011:111759:1 153011:194922:1 153011:76332:1 190755:144847:1 153011:15013:1 153011:132477:1 153011:119669:1 153011:15019:1 153011:190755:1	6
22974	219974	528508800	18	82241:219978:1 144883:38640:1 134291:219976:1 183287:134291:1 219974:82241:1 183280:144883:1 183187:144901:1 183280:173217:1 134291:183187:1 219976:183282:1 183280:41997:1 41997:38652:1 219974:41995:1 219974:219977:1 144883:183287:1 219974:134365:1 219974:183280:1	8
22975	198911	324518400	23	10381:10374:1 86003:30831:1 85999:85994:1 69910:85998:1 198911:45255:1 85994:81263:1 30831:69921:1 198911:69910:1 198911:86000:1 85998:86003:1 198911:86001:1 198911:85996:1 198911:81301:1 198911:81308:1 198911:10381:1 198911:114057:1 45285:86002:1 85998:89501:1 10381:45283:1 10381:45285:1 85998:85999:1 114057:45256:1	13
22977	136038	619142400	16	136038:198725:1 136038:113379:1 83965:200684:1 95909:112418:1 136038:136039:1 136038:170126:1 136038:170475:1 136038:95909:1 136038:197463:1 136038:205804:1 136038:96722:1 136038:160683:1 136038:83965:1 136038:167875:1 136038:197475:1	20
22978	166378	520473600	30	166378:166346:1 166480:166371:1 156946:156954:1 166378:31842:1 30777:30793:1 166391:166365:1 166391:107437:1 156954:156952:1 166378:166393:1 166334:166344:1 166378:30777:1 107437:59907:1 166378:156946:1 166378:197600:1 166376:166367:1 166378:166480:1 166371:31859:1 166346:166334:1 166378:166392:1 166378:122067:1 166378:44558:1 166378:59949:1 44558:152510:1 166391:166376:1 166393:166391:1 166378:1…	36
22979	150592	2160000	11	150592:93585:1 8984:9007:1 163885:135122:1 163885:8984:1 9007:8760:1 163885:92157:1 150592:9011:1 8760:8811:1 93585:163885:1 163885:8974:1	1
22980	4377	602294400	14	4377:220034:1 4377:220035:1 4377:4333:1 113061:142669:1 4377:198543:1 4377:127839:1 4377:95668:1 4377:220043:1 196967:113061:1 4377:196967:1 4377:204569:1 163490:163474:1 4377:163490:1	26
22983	148625	487814400	12	148625:203904:1 148625:161450:1 148625:220062:1 148625:220064:1 148625:141221:1 220062:23595:1 147849:19136:1 23595:141220:1 161454:147849:1 148625:161454:1 220064:220063:1	3
22984	121164	236563200	10	115927:173060:1 121164:77432:1 173060:220082:1 121164:220081:1 77432:89897:1 77432:173059:1 77432:173061:1 89897:115927:1 121164:220080:1	21
22988	95646	374630400	13	46528:44475:1 106240:118182:1 95646:25206:1 95648:136478:1 95646:106236:1 106238:106240:1 46528:43951:1 106236:106238:1 95646:46528:1 46528:44594:1 136478:95676:1 95646:95648:1	12
22990	52744	456105600	10	52744:52750:1 52759:176441:1 52744:52758:1 52744:205916:1 52744:52748:1 52744:52749:1 52744:52759:1 52744:52753:1 52759:167746:1	5
22991	130223	394329600	15	87833:87992:1 130223:89890:1 89890:88003:1 22804:88385:1 88002:89274:1 22727:89887:1 130223:130222:1 88002:173089:1 89890:121196:1 88003:88002:1 130223:22727:1 130223:87833:1 88002:130175:1 130223:22804:1	27
22993	81654	487814400	12	81654:216084:1 81654:113724:1 81654:113725:1 81654:199147:1 199147:166921:1 81654:81656:1 113724:180797:1 81654:186122:1 81654:22249:1 81654:33878:1 186122:67669:1	1
22994	81656	539136000	14	109668:182016:1 81656:186125:1 109668:142006:1 81656:168430:1 81656:81655:1 168430:186123:1 13004:13000:1 81656:109669:1 81656:109668:1 12996:70201:1 81656:13004:1 142006:70178:1 13000:12996:1	3
22995	116702	541555200	10	103823:216818:1 116702:103823:1 116702:164123:1 116702:220145:1 103823:103838:1 216818:214552:1 116702:149675:1 103823:149805:1 116702:105020:1	4
22997	166644	307584000	14	99005:166649:1 135558:99003:1 166644:99005:1 150266:135558:1 73230:57677:1 73230:73225:1 99005:144520:1 166644:99006:1 135558:73227:1 73227:57676:1 99005:117997:1 166644:150266:1 99005:73230:1	8
22998	168006	489024000	10	168006:167480:1 168006:153820:1 210387:173223:1 210387:99007:1 168006:73232:1 167480:210387:1 168006:86609:1 73233:150269:1 153820:73233:1	3
22999	177999	164246400	12	111320:60574:1 60574:143681:1 177999:111320:1 177999:198179:1 177999:184723:1 177999:143668:1 177999:64760:1 198179:72008:1 177999:143621:1 177999:60521:1 143681:184709:1	0
23000	220153	-11145600	15	13563:11593:1 13563:33185:1 11359:13556:1 11359:18929:1 18941:18944:1 13563:33188:1 33188:33195:1 11593:11359:1 11587:11589:1 11359:11587:1 220153:13563:1 11593:11591:1 33185:18941:1 11591:3717:1	3
23001	99545	395539200	10	126809:123488:1 99545:17587:1 99545:125719:1 99545:99547:1 99545:75976:1 99545:108605:1 99545:105985:1 99545:145505:1 99545:126809:1	4
23002	35833	310608000	53	103436:103437:1 35833:35840:1 35833:94751:1 35842:123290:1 103385:103441:1 35837:123292:1 75806:65922:1 123427:10087:1 103385:103417:1 94743:35872:1 35892:123428:1 64769:111170:1 103420:103414:1 35841:122981:1 154820:145571:1 103436:103500:1 220173:71030:1 75836:97656:1 154690:154820:1 65922:35877:1 64769:154690:1 154690:143456:1 35833:64769:1 103385:103420:1 35892:123391:1 35833:35837:1 35842:22…	43
23003	220190	-11145600	56	220190:220191:1 212997:212995:1 186166:212998:1 58813:58849:1 103531:58857:1 220190:60751:1 58813:58850:1 220190:201466:1 167681:124277:1 186558:167681:1 58813:58842:1 220190:175286:1 212998:214532:1 220192:220193:1 220191:217800:1 212985:186170:1 214538:215402:1 220190:214538:1 212905:174325:1 220190:159317:1 58813:58845:1 212988:199521:1 186558:99305:1 186557:214533:1 112167:186166:1 174325:199…	8
23004	103531	85363200	19	218400:103524:1 103531:103535:1 103531:208888:1 103531:58857:1 159151:202347:1 103524:147662:1 103531:103547:1 103531:159151:1 103531:103546:1 103531:218400:1 103531:218404:1 103524:103550:1 90778:103543:1 103531:103537:1 103531:90778:1 103531:218653:1 103531:126823:1 103531:58873:1	3
23005	186166	6307200	11	212998:144594:1 212998:212993:1 186166:212998:1 186166:217800:1 186166:215401:1 212998:212988:1 186166:19914:1 212998:58857:1 212998:212995:1 212998:218401:1	0
23007	214539	8985600	11	212988:214529:1 214539:214538:1 214539:147630:1 214536:215783:1 120683:120489:1 214539:214536:1 212988:103538:1 214536:120683:1 214536:214532:1 214539:212988:1	3
23009	111006	439430400	52	105637:105642:1 111497:111362:1 180523:101461:1 105713:111609:1 111124:122967:1 220207:105637:1 80095:111124:1 122979:103656:1 111124:96050:1 122972:64730:1 111006:218112:1 80095:80097:1 111006:103370:1 111609:111066:1 105637:122952:1 111124:110554:1 122921:111047:1 122979:122978:1 111006:220207:1 122952:82811:1 122921:122974:1 96050:110265:1 122979:45119:1 111040:105644:1 111406:122976:1 111362:…	55
23010	111014	580348800	19	111021:130293:1 157178:216082:1 130016:118817:1 111622:214071:1 111014:111021:1 111014:130016:1 130293:214070:1 111608:111622:1 111608:111477:1 118825:72220:1 111615:191216:1 111014:123030:1 118825:111615:1 111014:72235:1 111014:157178:1 111021:111608:1 214071:118825:1 157178:123033:1	8
23011	111026	566524800	10	111026:191184:1 111026:111023:1 174561:111472:1 111026:123030:1 111026:174561:1 83440:111461:1 123030:83440:1 123030:157178:1 157178:123033:1	3
23012	109098	442972800	15	109101:109096:1 109101:109106:1 109098:109101:1 109200:109204:1 109098:109205:1 109106:64803:1 109101:109201:1 109200:109202:1 109098:109203:1 109200:111022:1 109098:111054:1 109101:109200:1 109202:111373:1 109098:109196:1	2
23013	111055	390268800	20	109101:109096:1 111010:105651:1 111055:101461:1 111055:111010:1 109098:109101:1 109098:109205:1 111055:109098:1 109200:109204:1 109101:109201:1 109101:109106:1 105651:80103:1 109200:111045:1 109098:111054:1 109101:109200:1 109096:111046:1 111055:111038:1 111055:111405:1 109098:109196:1 111046:111033:1	10
23015	111704	418003200	10	56088:56090:1 111701:103341:1 111701:72039:1 111704:56116:1 111701:142741:1 111704:111701:1 111704:56088:1 111701:159903:1 72039:52003:1	8
23016	127964	383788800	15	13713:13739:1 127964:70628:1 13723:13713:1 13713:13721:1 13696:13737:1 127964:70623:1 127964:23127:1 116563:13696:1 13723:13718:1 127964:220218:1 127964:116563:1 127964:102104:1 13696:13723:1 127964:220219:1	23
23019	95457	445651200	12	95457:124689:1 121069:121067:1 121067:124686:1 127970:95456:1 95457:127971:1 95457:127970:1 124689:119328:1 119328:39387:1 121069:162324:1 95457:125694:1 124689:121069:1	20
23024	87197	176342400	17	87197:5891:1 9142:9143:1 8841:9142:1 87197:8845:1 5858:5831:1 5891:8789:1 9143:5821:1 5836:5739:1 9082:5858:1 87197:5836:1 5891:21071:1 87197:8770:1 5891:5738:1 8789:8841:1 87197:9082:1 9082:3916:1	2
23025	10740	149731200	17	87197:5891:1 10740:87197:1 8788:5836:1 8841:9142:1 87197:8845:1 9142:9143:1 10740:83668:1 5738:8850:1 5836:5739:1 8788:9126:1 5891:21071:1 10740:8788:1 5891:5738:1 5738:5930:1 5891:9265:1 5739:8841:1	8
23026	10900	98323200	22	5743:9082:1 40093:21078:1 13551:90952:1 13551:7853:1 10900:13551:1 10900:52990:1 5794:10769:1 9082:5858:1 10900:10745:1 9082:8915:1 13551:9123:1 7848:9002:1 10769:5743:1 40093:5781:1 7853:7848:1 13551:42481:1 10900:40093:1 40093:130548:1 10900:5884:1 5794:8840:1 21078:5794:1	7
23027	39932	44582400	21	5321:5791:1 39932:39925:1 26374:47812:1 3696:5789:1 5791:19555:1 39932:26374:1 39925:14489:1 39932:14492:1 14492:5321:1 26374:21329:1 39932:6013:1 26374:26373:1 39932:10766:1 39932:26386:1 21329:21348:1 39932:13541:1 6013:7368:1 39932:10617:1 39932:3696:1 39932:5360:1	24
23029	119722	212025600	14	113847:188880:1 10196:146562:1 44341:10196:1 113847:146169:1 119722:179511:1 113847:146164:1 119722:152989:1 119722:152922:1 119722:220256:1 119722:44341:1 119722:148677:1 119722:113847:1 152922:96116:1	5
23030	136937	378691200	10	136937:38789:1 7081:130392:1 136937:44280:1 136937:7081:1 136937:46514:1 44533:43951:1 136937:220257:1 136937:44533:1 220257:162507:1	3
23033	34408	386467200	18	138408:34414:1 34408:138394:1 77951:8127:1 77951:138399:1 34408:206506:1 138394:62768:1 77951:138408:1 138408:138407:1 138402:34430:1 138408:138402:1 34408:5393:1 138402:138403:1 138402:34427:1 34408:201971:1 206506:77951:1 34408:18917:1 138399:34406:1	22
23034	34413	602121600	31	189022:67577:1 207267:207266:1 207267:220268:1 34413:8450:1 67577:216177:1 34416:187424:1 67577:186002:1 34413:8420:1 189021:207258:1 34413:34416:1 34413:150589:1 186002:189021:1 187424:216575:1 8443:116503:1 189022:151752:1 8443:116502:1 8420:207267:1 8420:74532:1 207267:203624:1 34413:22669:1 189022:203626:1 8443:203627:1 203627:14031:1 67577:216571:1 8420:203603:1 34416:8443:1 192257:152201:1 …	19
23035	34417	589075200	11	34417:98945:1 34417:185572:1 98945:152329:1 190136:138397:1 34417:220261:1 185572:185536:1 34417:138426:1 98945:98944:1 190136:138410:1 34417:190136:1	2
23038	172024	248313600	10	162618:220278:1 172024:101065:1 172024:176070:1 220279:129156:1 172024:104314:1 176070:172023:1 172024:220279:1 172024:53335:1 172024:162618:1	13
23039	136755	140659200	10	176890:172028:1 136753:94834:1 94834:172024:1 104324:176890:1 136755:136754:1 136755:104324:1 136754:104316:1 136755:180750:1 136754:136753:1	8
23040	4433	554947200	20	4433:169334:1 4433:184780:1 4432:4372:1 4433:4434:1 4446:4436:1 4433:195519:1 169338:4347:1 4446:220287:1 169334:4437:1 4433:4439:1 4433:4432:1 4444:194267:1 4444:4443:1 4433:62655:1 169334:169338:1 4433:4444:1 4433:97419:1 4433:4446:1 4432:91568:1	8
23042	150932	215049600	14	39461:130109:1 150932:150933:1 88812:88353:1 150932:22745:1 150933:153598:1 150932:150931:1 217826:204555:1 150932:39461:1 204555:104829:1 150933:217826:1 150932:88569:1 217826:88812:1 153598:91907:1	10
23043	111596	531187200	11	39477:67914:1 201650:211445:1 111596:201650:1 78706:39477:1 201650:140655:1 201650:67906:1 67912:78706:1 201650:39479:1 111596:68046:1 111596:67912:1	3
23045	66933	225936000	33	66942:81228:1 66933:70027:1 206109:81311:1 89701:81226:1 89701:128359:1 72325:82476:1 13797:89701:1 81393:87930:1 81312:89735:1 66933:89041:1 81226:81218:1 13797:13778:1 81228:81156:1 89041:31820:1 81218:81309:1 81393:66942:1 81226:13776:1 66933:66939:1 81312:81211:1 206109:81393:1 66933:13797:1 66933:83073:1 83073:81312:1 81211:81217:1 70027:83437:1 81211:81227:1 66933:81159:1 83073:89702:1 8793…	23
23046	88422	615254400	10	220293:115468:1 220293:143972:1 88422:115917:1 82581:208599:1 88422:87764:1 88422:82581:1 88422:220294:1 88422:220295:1 115917:220293:1	2
23047	82623	523238400	27	82623:220315:1 88435:82892:1 82623:199543:1 220324:220328:1 82623:89233:1 7709:7708:1 82623:89231:1 82623:82582:1 82623:82622:1 82592:82572:1 88435:220324:1 7708:83344:1 82623:82712:1 82623:82592:1 82623:7709:1 82623:7710:1 82623:89229:1 82623:160683:1 89233:89227:1 82623:89232:1 88435:89257:1 82623:88435:1 82623:121586:1 82592:89256:1 82592:82578:1 82712:82755:1	99
23048	88429	517968000	13	88429:130315:1 88429:208049:1 88429:196795:1 88429:208583:1 70967:82593:1 88429:88425:1 88429:144149:1 88429:220342:1 88429:87851:1 88429:70967:1 88429:174238:1 130315:82578:1	7
23050	88434	622080000	68	82695:82560:1 82572:89244:1 88434:89249:1 201758:89222:1 90108:82570:1 82570:79025:1 89548:220495:1 220493:82531:1 220494:89254:1 144386:220451:1 89548:82579:1 88021:88030:1 220451:90027:1 88434:82685:1 88434:82580:1 220324:220328:1 90108:22736:1 82579:201758:1 88434:220483:1 88434:220324:1 82570:88204:1 88434:220449:1 88434:88846:1 82579:82571:1 88434:220448:1 88434:220315:1 82695:82699:1 88434:…	253
23051	88435	597283200	88	82551:211867:1 88435:82892:1 90108:82570:1 220494:89254:1 220598:82578:1 88435:130341:1 220319:89248:1 88435:212358:1 198769:82742:1 82700:89949:1 88435:89228:1 88435:220576:1 82570:115790:1 82708:214500:1 207901:205380:1 88434:144386:1 201758:82684:1 201758:217848:1 82570:115905:1 220321:220319:1 88434:82699:1 89548:220495:1 88435:141736:1 88435:82708:1 220451:90027:1 115905:82551:1 220324:22032…	327
23052	88436	577324800	20	220293:115468:1 88436:130315:1 209398:88013:1 220293:143972:1 144273:82504:1 88422:115917:1 209398:144149:1 220293:208599:1 88436:82746:1 88436:89196:1 183608:88422:1 88422:87764:1 88422:220294:1 144273:134937:1 82746:89477:1 183608:144273:1 183608:209398:1 115917:220293:1 88436:183608:1	8
23053	88440	329875200	17	88440:130307:1 88440:220624:1 88440:82869:1 78867:78732:1 69985:82818:1 88440:144125:1 88440:83130:1 88440:55293:1 121277:87679:1 83245:78867:1 88440:70010:1 88440:69985:1 88440:72281:1 88440:211335:1 88440:83245:1 88440:121277:1	14
23054	116163	427939200	22	116163:116281:1 72965:78332:1 116163:132590:1 72965:116217:1 116281:182936:1 116163:169411:1 176900:72965:1 116163:169382:1 72965:120184:1 116281:116206:1 116223:116213:1 116163:143301:1 116163:176900:1 116275:143358:1 132590:169427:1 116163:37617:1 116163:116275:1 116163:116223:1 116163:144765:1 116223:116215:1 116163:154968:1	55
23055	144745	324518400	14	144745:144750:1 144745:149309:1 144745:144776:1 144753:144748:1 144745:144751:1 144745:144753:1 174387:137796:1 144745:174387:1 144744:52664:1 144744:183451:1 174387:174394:1 144745:144744:1 144753:144747:1	17
23056	144750	465436800	26	72965:164355:1 72965:78332:1 164355:156328:1 152083:189555:1 72965:116217:1 144750:144756:1 72965:146649:1 156328:41033:1 156328:120184:1 156328:129653:1 152083:131305:1 144750:152083:1 152083:195003:1 152083:72965:1 72965:116210:1 144750:169414:1 144750:143947:1 176940:155331:1 120184:116159:1 156328:176940:1 152083:144771:1 144750:116213:1 156328:129651:1 131305:142944:1 164355:169404:1	33
23057	144753	449625600	11	144775:60049:1 60049:144758:1 144753:144748:1 60049:144761:1 60049:144760:1 144767:144757:1 144775:144767:1 144747:144773:1 144753:144747:1 144747:144775:1	2
23060	95840	134006400	15	95840:15022:1 95840:220670:1 95818:63293:1 95840:211142:1 95840:220671:1 15022:83870:1 95840:95818:1 220669:220668:1 220670:205872:1 205872:220669:1 205872:84433:1 220668:15023:1 95840:137826:1 137826:220667:1	0
23061	163936	57801600	10	163936:220679:1 163936:108355:1 163936:163932:1 108355:220672:1 163936:108365:1 163936:10301:1 163936:220675:1 163936:220673:1 220675:163927:1	6
23063	69451	62640000	12	69451:90667:1 69451:104350:1 69452:69455:1 69451:69453:1 69451:26980:1 69455:114323:1 90666:69452:1 69455:69454:1 69454:90668:1 69451:132697:1 90667:90666:1	4
23064	104568	537667200	34	84248:198421:1 84248:220690:1 104568:187699:1 220697:220693:1 140431:220688:1 104568:198402:1 84248:140431:1 84248:140429:1 140431:220689:1 220696:27143:1 220697:208722:1 220688:188402:1 160006:73550:1 104568:220692:1 84248:27117:1 104568:220695:1 187694:27120:1 104568:220696:1 104568:220691:1 187699:84248:1 104568:47091:1 220696:220700:1 104568:220694:1 220695:160011:1 104568:206421:1 104568:190…	25
23065	46462	534384000	58	38269:207676:1 46462:38269:1 150734:198426:1 46462:73553:1 207550:37499:1 46457:131334:1 207676:220705:1 205242:47638:1 74627:208723:1 74627:73550:1 46462:207898:1 207676:170627:1 207559:138093:1 207676:84956:1 46457:140489:1 46462:150734:1 46462:46461:1 46462:206419:1 74627:220709:1 46462:104567:1 46462:205238:1 170627:46457:1 46462:104565:1 46462:69539:1 74627:17270:1 44459:167623:1 84955:20755…	27
23066	110610	145497600	32	130253:110619:1 66934:89895:1 169683:121159:1 110619:130113:1 130113:66934:1 110619:115843:1 130112:89902:1 66932:88721:1 110610:22825:1 130113:68032:1 78226:87852:1 131211:71617:1 39438:130112:1 110610:130253:1 188331:188333:1 130112:85061:1 130113:89882:1 188331:110617:1 110619:188331:1 110619:78226:1 188331:110623:1 110619:89879:1 85061:192221:1 68032:66932:1 110610:22769:1 110610:68225:1 1883…	17
23068	9877	406166400	12	126690:45563:1 9877:62635:1 9875:126690:1 9877:9875:1 9877:55944:1 9877:128178:1 9859:9939:1 126690:138248:1 126690:9859:1 126690:55946:1 128178:126689:1	9
23070	58766	276048000	11	58766:143174:1 58766:80686:1 80686:80668:1 58766:130704:1 80686:174312:1 143174:62154:1 174312:80675:1 58766:80656:1 58766:80670:1 80686:80681:1	5
23071	164034	239241600	13	164034:158023:1 164034:130556:1 184656:218288:1 164034:166905:1 184656:213892:1 164034:184656:1 218290:166910:1 184656:81857:1 164034:213871:1 164034:148859:1 164034:218309:1 164034:218290:1	2
23072	218717	365040000	12	218717:220735:1 218717:102160:1 220735:157266:1 218717:157240:1 218717:135157:1 218717:120384:1 157240:44437:1 220735:168433:1 220735:220737:1 218717:181537:1 218717:123621:1	3
23073	192019	273110400	18	105502:33892:1 116742:15096:1 192019:116759:1 220738:187745:1 192019:105502:1 192019:109727:1 192019:116742:1 192019:64495:1 64819:64817:1 64817:64801:1 64732:109777:1 116742:64732:1 192019:211805:1 192019:109692:1 116742:64819:1 211805:220738:1 64732:109742:1	0
23074	143555	202348800	42	143555:148914:1 143591:109692:1 64667:109727:1 143555:184655:1 109692:64861:1 105502:109777:1 184675:143591:1 143595:214345:1 143595:148858:1 143555:148941:1 111295:143595:1 40264:40185:1 148941:148859:1 64667:148745:1 143555:137207:1 143555:116763:1 158024:40264:1 143555:60546:1 111295:180579:1 143555:218289:1 64667:148998:1 184675:116759:1 143595:158024:1 71998:53940:1 64667:111295:1 143555:719…	8
23075	218718	106790400	18	140001:157136:1 218718:211808:1 192043:218284:1 218718:148784:1 71851:148785:1 140001:71851:1 218718:145372:1 175555:192043:1 218718:25847:1 218718:192048:1 218284:83514:1 175555:144592:1 218718:159300:1 175555:164035:1 71851:175555:1 218718:140001:1 140001:148792:1	1
23076	167112	120960000	16	131261:127056:1 131261:184711:1 167112:220741:1 131255:109681:1 220741:192026:1 131261:131255:1 167112:109680:1 131261:150381:1 167112:138613:1 192024:192025:1 192024:192036:1 131255:192024:1 109681:109683:1 167112:126090:1 109680:131261:1	3
23077	164048	60393600	64	164048:137547:1 164048:164069:1 164048:41415:1 63683:159402:1 164048:166088:1 164048:192049:1 181674:176276:1 157116:151552:1 167112:138613:1 187485:41524:1 159402:157136:1 164048:209486:1 201510:220747:1 117594:126076:1 167112:126090:1 192048:181301:1 164048:71525:1 63683:159405:1 164048:181665:1 164048:120696:1 164048:109192:1 187485:128250:1 157136:159408:1 159408:98190:1 160679:60564:1 164048…	62
23079	157147	276048000	15	41488:155512:1 157150:191717:1 157146:220758:1 157149:157150:1 157147:41488:1 157149:166807:1 157147:220759:1 220758:157149:1 157147:126356:1 157147:157146:1 157147:220757:1 157147:157145:1 157147:64403:1 157147:127068:1	7
23080	150380	149817600	16	150380:160124:1 138618:148775:1 107007:148963:1 150380:17674:1 150380:107007:1 17674:138618:1 148775:148814:1 159298:166746:1 150380:166747:1 107007:100211:1 107007:111186:1 148972:159298:1 150380:150381:1 166747:122166:1 150380:148972:1	2
23081	127074	186624000	28	127074:127060:1 127074:127082:1 127074:77786:1 77786:95583:1 127074:143872:1 127074:181578:1 127056:141803:1 127056:157104:1 127056:64472:1 127074:64383:1 131253:181561:1 218272:202230:1 143869:106432:1 127056:141801:1 127053:143869:1 127056:218272:1 181578:127008:1 127054:104239:1 106432:148920:1 127056:127053:1 157131:127054:1 143872:157129:1 143872:131253:1 127056:157131:1 127074:128269:1 1815…	3
23082	34040	494380800	12	34040:220762:1 109595:109600:1 220762:36122:1 67311:109595:1 36235:36271:1 67311:109602:1 220762:36235:1 109600:65991:1 67311:109598:1 67311:67319:1 36235:67311:1	7
23083	54086	70934400	12	165964:198881:1 54054:114929:1 54086:131471:1 54086:54042:1 54086:165964:1 54032:54046:1 54054:198871:1 198881:54054:1 54046:53988:1 54042:54032:1 165964:142495:1	4
23084	118352	553737600	14	118352:138506:1 220765:48841:1 118352:70727:1 138506:215720:1 215721:215713:1 118352:118353:1 118353:118350:1 118352:220768:1 215720:138502:1 118352:220765:1 118353:118351:1 118353:220770:1 118351:215721:1	16
23086	118355	525916800	11	90665:118352:1 118353:118350:1 118355:90665:1 118352:118353:1 118355:113925:1 90665:215723:1 118353:220770:1 118355:90689:1 118353:215721:1 118355:118354:1	18
23087	118356	478137600	10	118354:118350:1 90664:118355:1 118356:94569:1 118355:90665:1 118356:90664:1 118354:118351:1 118355:90689:1 118351:215721:1 118355:118354:1	34
23088	176654	189302400	11	176654:84711:1 174590:206159:1 176654:174590:1 176654:31873:1 176654:925:1 84711:188358:1 188358:174591:1 176654:101049:1 176654:75491:1 174590:174592:1	14
23089	146206	170294400	16	146207:183559:1 146206:42927:1 220796:142651:1 146206:146207:1 91975:83321:1 213676:146209:1 146206:213676:1 213676:131174:1 146207:66882:1 146207:158773:1 146206:184989:1 91975:146202:1 146206:91975:1 146206:202906:1 213676:220796:1	6
23090	153468	510019200	10	153468:78808:1 66149:66144:1 176296:66142:1 66144:66143:1 78808:176296:1 153468:66167:1 153468:66149:1 153468:190451:1 153468:220799:1	6
23091	220800	32400000	11	220800:146390:1 217742:120642:1 220800:159341:1 220800:138590:1 220800:144039:1 220800:220801:1 217742:217741:1 220800:178857:1 220800:217742:1 220800:210403:1	0
23092	89128	86832000	18	89128:90597:1 78241:88978:1 78241:88322:1 68207:83180:1 130271:130279:1 89128:83317:1 83179:83183:1 83183:83185:1 89128:78517:1 89128:83179:1 83179:68207:1 89128:39445:1 89128:68208:1 83179:83181:1 83179:78241:1 78241:130271:1 130279:83182:1	1
23093	104318	136425600	18	176890:172028:1 97907:104130:1 136753:94834:1 104318:136752:1 94834:172024:1 104324:176890:1 104318:138638:1 136755:136754:1 136755:104324:1 136752:97936:1 104316:84557:1 104318:136755:1 104318:97907:1 136754:104316:1 136755:180750:1 136754:136753:1 172024:162618:1	15
23094	172026	86832000	44	97925:97940:1 97925:104216:1 97922:121242:1 10352:10364:1 104216:162199:1 97939:102745:1 97922:102866:1 104213:97925:1 97923:97939:1 97939:97938:1 97923:104213:1 183534:102741:1 162199:97907:1 98285:99993:1 102745:121240:1 104213:97924:1 183534:121243:1 97923:97922:1 183534:97919:1 158049:183534:1 97938:158051:1 97927:97920:1 97907:99991:1 97923:121241:1 97927:158049:1 97923:97937:1 102741:162180…	6
23095	32746	381369600	13	32746:220802:1 32746:49178:1 32746:220805:1 220805:32748:1 220805:48957:1 49177:49222:1 32746:220804:1 220805:32747:1 220803:49177:1 49178:49241:1 32746:220803:1 49222:49221:1	7
23099	52829	217468800	14	40870:27246:1 5770:5772:1 52829:20700:1 52829:14495:1 52829:26372:1 52829:40870:1 20689:5774:1 14495:5339:1 52829:8042:1 52829:5770:1 5772:20689:1 52829:20713:1 52829:14496:1	19
23101	151360	112233600	10	151360:67473:1 67473:130746:1 53115:147691:1 151360:152671:1 151360:53115:1 147691:62185:1 67473:85223:1 67473:151364:1 62185:90438:1	3
23102	103864	515030400	15	103864:103863:1 103863:153614:1 153614:153624:1 101190:153616:1 101191:101190:1 101190:103815:1 103864:35754:1 153614:101191:1 103864:67297:1 153614:101192:1 103864:220821:1 67297:67301:1 67297:103909:1 103864:58784:1	15
23103	81668	235612800	18	81668:82191:1 81668:82207:1 82191:82170:1 82170:82155:1 82076:82078:1 81668:81724:1 81668:82076:1 81668:123663:1 81668:81726:1 81668:81701:1 81668:82208:1 81668:70354:1 82141:82142:1 81668:124259:1 81668:82141:1 81724:82188:1 123663:146962:1	20
23104	81669	222307200	17	81669:81730:1 81725:2986:1 81708:81725:1 81669:81708:1 82193:81721:1 81669:60538:1 81669:82194:1 81669:82193:1 81725:81724:1 81721:81726:1 81669:81728:1 82193:82214:1 81669:82201:1 81725:81729:1 81726:81727:1 81721:82170:1	1
23105	78163	609984000	16	78163:145618:1 208905:180234:1 78163:157495:1 197941:208905:1 196183:197941:1 157495:127546:1 145618:175765:1 196183:157308:1 78163:157461:1 157308:78195:1 78163:168148:1 208905:64551:1 145618:78197:1 175765:196183:1 145618:214192:1	1
23106	168784	353548800	11	111688:111711:1 120777:143909:1 168784:120777:1 168784:158414:1 168784:93986:1 168784:120764:1 120777:111230:1 168784:70848:1 168784:111688:1 70848:121920:1	6
23107	181736	6998400	10	181736:120668:1 120611:99304:1 181736:99390:1 99304:185787:1 99390:99392:1 120665:58851:1 181736:120611:1 120668:120665:1 99392:181744:1	1
23108	212095	144892800	10	212095:95124:1 220845:220843:1 167932:220844:1 212095:220842:1 212095:220846:1 120734:167932:1 220845:181649:1 220843:120734:1 220846:220845:1	3
23109	120609	84412800	22	120609:181648:1 99277:138601:1 152867:99260:1 120609:120733:1 120609:120688:1 138601:152867:1 120609:126972:1 120609:120630:1 120609:58851:1 120609:178709:1 120609:120583:1 120609:219052:1 120609:99277:1 181648:220848:1 58851:120638:1 120609:220849:1 120609:181643:1 120609:185786:1 120609:220850:1 58839:99283:1 120583:58839:1	0
23110	120612	24537600	46	120612:120651:1 120612:120640:1 120612:99332:1 138589:120654:1 120612:92211:1 180663:120667:1 120648:202261:1 138589:181640:1 120683:120646:1 120612:120638:1 120612:120704:1 99332:120622:1 120612:120614:1 99304:120665:1 120614:99258:1 99304:131956:1 120612:99386:1 68480:130517:1 120635:215166:1 99386:199657:1 120610:120670:1 120612:68480:1 120665:120641:1 120612:120680:1 99386:99359:1 120604:1206…	1
28980	73189	628473600	12	73188:96720:1 73189:96743:1 73207:42466:1 73189:83546:1 73188:73186:1 73188:73205:1 73189:73207:1 73188:73187:1 73189:73208:1 73189:73188:1 73205:191329:1	2
28982	248734	282787200	16	158761:154487:1 158764:196190:1 154488:50129:1 154488:154486:1 196190:158762:1 248734:212914:1 248734:248737:1 212914:158602:1 196190:154488:1 248735:158764:1 248734:7736:1 248734:248735:1 248734:26444:1 196190:110002:1 158602:158761:1	10
28983	248735	291859200	12	158761:154487:1 158764:80269:1 158764:158602:1 80269:154486:1 158764:196190:1 196190:158762:1 196190:116447:1 248735:158764:1 158602:154483:1 158762:71766:1 158602:158761:1	7
28985	212914	334195200	12	167559:172910:1 187418:91930:1 212914:135541:1 212914:167559:1 91930:91935:1 212914:158602:1 135541:52745:1 187418:50129:1 212914:187418:1 212914:167556:1 212914:213743:1	4
28986	152883	403747200	23	152883:131347:1 140437:84959:1 152883:85950:1 152883:248742:1 198407:219309:1 179607:17951:1 152883:248744:1 140437:140441:1 104569:140432:1 152883:147126:1 248744:104569:1 152883:152895:1 152883:198405:1 152883:164490:1 152883:248741:1 152883:198407:1 152883:140437:1 248741:152898:1 152883:179607:1 152898:192191:1 198407:206422:1 206422:104568:1	37
28987	245893	297302400	15	143175:245894:1 245893:133695:1 50069:98446:1 245893:98416:1 245893:50069:1 143121:143175:1 245893:191396:1 50069:50062:1 245893:143121:1 133695:98444:1 191396:98433:1 245893:98421:1 245893:76644:1 98446:98435:1	0
28988	107726	490233600	11	107726:55859:1 7748:33962:1 107726:31579:1 107726:81147:1 107726:107725:1 55859:37643:1 37643:7748:1 107726:74395:1 107726:112687:1 7748:33963:1	0
28989	198263	474595200	20	198263:160271:1 176663:125413:1 238430:41885:1 125413:198279:1 198279:139098:1 41885:41883:1 198263:198282:1 176663:198260:1 198285:244318:1 176663:238430:1 196265:173014:1 198285:90986:1 170676:198285:1 198263:170676:1 198263:90970:1 160272:176663:1 41883:196265:1 198263:247962:1 160271:160272:1	10
28990	118233	420595200	38	118233:146913:1 59535:113729:1 59532:54222:1 105809:110359:1 59532:81761:1 59530:133327:1 118233:118229:1 173153:107347:1 149687:59534:1 118233:98877:1 146910:70338:1 81762:59530:1 118233:149814:1 118233:15511:1 59535:149687:1 118233:197717:1 118233:146921:1 118233:173153:1 197717:105809:1 118233:134928:1 61266:212933:1 118233:61265:1 81760:59532:1 118233:150790:1 118233:146910:1 118233:110364:1 …	30
28991	76802	468460800	31	170350:162138:1 189547:66319:1 154981:173123:1 145950:58228:1 76802:109823:1 76802:169409:1 58228:99780:1 76802:173129:1 189547:86237:1 66302:147362:1 173130:66317:1 66318:145951:1 170350:116217:1 76802:66305:1 76802:169417:1 76802:173125:1 76802:145950:1 76802:154981:1 162138:66302:1 162138:169413:1 162138:162158:1 76802:163226:1 76802:170350:1 173130:66318:1 66296:66291:1 76802:182251:1 162158:…	21
28993	161922	622684800	30	138354:138352:1 161922:189898:1 138354:138356:1 138356:193514:1 161897:161891:1 147542:144112:1 189783:161896:1 138357:219508:1 86490:189783:1 161922:86490:1 126554:245868:1 219508:196386:1 138351:193538:1 161922:219784:1 161897:187931:1 147542:147540:1 161922:138357:1 138351:219519:1 86490:138354:1 219519:219514:1 161922:226250:1 161922:193543:1 161922:161897:1 193538:147542:1 193543:126554:1 13…	16
28994	64846	573177600	30	64846:161732:1 64846:95580:1 157509:157517:1 161732:248769:1 108604:108603:1 161732:188505:1 197869:157509:1 188505:128454:1 64846:84923:1 161732:64233:1 64846:157480:1 64846:108604:1 64846:197869:1 64569:192397:1 64846:67543:1 64846:64569:1 64846:41490:1 64846:157508:1 64846:127539:1 157509:157488:1 64846:157467:1 64846:157462:1 64846:157523:1 64846:248648:1 64846:157399:1 64846:148723:1 197869:…	13
28995	196186	523238400	17	196186:174461:1 196186:148828:1 196186:157394:1 64573:146486:1 196186:82799:1 196186:157981:1 196186:157985:1 144014:157514:1 64573:201337:1 196186:157543:1 196186:156364:1 133889:123641:1 196186:248772:1 196186:133889:1 196186:144014:1 144014:64573:1	8
28996	248776	564019200	16	119322:248784:1 248784:248782:1 119322:22451:1 38284:9530:1 248776:248781:1 248776:101939:1 248776:119322:1 119322:38301:1 38301:148465:1 248776:27619:1 119322:148514:1 38301:38284:1 248776:201110:1 201110:186473:1 248776:248787:1	13
28997	206124	368150400	10	206124:215834:1 206124:39560:1 206124:119634:1 133210:82360:1 215834:206126:1 119634:133210:1 206124:3718:1 206124:13103:1 215834:237612:1	12
28998	129189	549504000	34	129189:129551:1 163020:163022:1 163137:57950:1 71673:163020:1 163137:163114:1 163137:79491:1 139276:102982:1 129189:129602:1 129189:83399:1 55434:139276:1 129189:163137:1 129189:129557:1 129189:83407:1 163137:134333:1 129189:129185:1 163137:83401:1 163137:163136:1 129189:187177:1 129189:55434:1 134333:129538:1 163137:129601:1 79491:129813:1 42371:46875:1 102982:102983:1 163137:71673:1 129189:1144…	5
28999	230481	399686400	22	35673:35770:1 35673:35766:1 230481:113822:1 153347:133321:1 230481:104073:1 230481:141763:1 35766:153344:1 230481:135800:1 104073:153347:1 230481:98540:1 230481:35673:1 230481:76786:1 76786:182351:1 230481:193122:1 230481:108175:1 182351:219480:1 230481:184646:1 230481:93714:1 230481:155672:1 230481:123941:1 153347:153343:1	29
29000	164217	483753600	11	21159:21153:1 8792:8871:1 21377:8679:1 21153:9410:1 8871:21158:1 164217:21377:1 8676:8792:1 8676:21159:1 8679:8676:1 8676:9251:1	4
29001	235883	442972800	13	235883:223958:1 235883:161453:1 37684:63493:1 235883:140109:1 235883:188152:1 200577:161454:1 235883:200577:1 81365:210293:1 210293:242780:1 200577:81365:1 161453:37684:1 37684:63491:1	2
29003	232796	424483200	10	232796:235883:1 161453:63492:1 161453:200528:1 235883:161453:1 232796:200571:1 81365:242780:1 63492:81365:1 161453:235887:1 232796:237928:1	2
29005	200528	541555200	10	200528:174607:1 200528:248792:1 232747:195445:1 200528:242779:1 200528:190367:1 248795:232747:1 200528:248795:1 232747:228138:1 200528:63487:1	4
29006	81160	406166400	10	81170:81158:1 81170:81152:1 81170:81167:1 81160:81170:1 81160:81149:1 81160:81165:1 81160:81148:1 81160:25776:1 81160:81164:1	3
29007	200093	405561600	21	200093:200098:1 200093:121958:1 81295:114081:1 81220:88332:1 200093:137821:1 200093:83157:1 7702:83151:1 200093:23555:1 200093:83298:1 200577:248796:1 81180:81295:1 161443:200577:1 200093:81220:1 200093:7702:1 200093:161443:1 200093:248174:1 81262:81282:1 7702:81180:1 81180:81262:1 200093:156155:1	4
29008	196928	484790400	35	248803:223147:1 196928:248803:1 196928:196927:1 178817:152299:1 196928:112957:1 141958:176068:1 178817:112951:1 196928:156316:1 141958:141954:1 146800:152047:1 196928:149395:1 248724:141955:1 175054:147618:1 178817:146800:1 80744:167720:1 178817:175054:1 196928:214549:1 207409:151202:1 196928:172961:1 146800:171781:1 196928:248724:1 196288:178817:1 207408:149394:1 196928:207409:1 196928:207408:1 …	52
29009	193892	484185600	49	147619:147618:1 178820:117922:1 178820:43486:1 208735:193890:1 42226:132379:1 193892:145784:1 178820:43436:1 200546:163593:1 145784:111826:1 178820:207409:1 43495:119872:1 193892:42226:1 178820:196968:1 43495:43452:1 43452:43420:1 193892:163333:1 219458:43423:1 193892:198141:1 175055:172963:1 193892:208733:1 43452:147619:1 43435:151202:1 193892:43450:1 196968:219457:1 178820:219458:1 43495:43464:…	28
29010	196972	499910400	24	142680:112946:1 196972:95673:1 191272:178817:1 226718:111826:1 142680:113064:1 226718:191272:1 95673:149394:1 172961:155636:1 152273:152278:1 43436:142680:1 196972:122646:1 152278:152277:1 196972:172961:1 226718:175056:1 226718:141955:1 196972:168896:1 113893:152276:1 168896:152302:1 113893:152273:1 226718:113893:1 196972:226718:1 178817:112938:1 226718:43436:1	51
29011	82817	477273600	12	72270:72189:1 82817:72263:1 72254:85600:1 82814:145492:1 85600:83474:1 82817:82814:1 72263:72185:1 82814:72270:1 82817:44566:1 82817:44592:1 72189:72254:1	15
29016	248815	286416000	20	215021:25457:1 136522:174721:1 25452:25458:1 215021:130370:1 215021:25460:1 248815:25463:1 25457:174722:1 25457:173860:1 248815:25467:1 248816:176608:1 25457:136522:1 248815:191728:1 173860:25454:1 191728:215021:1 25463:25461:1 25457:25459:1 248815:248816:1 191728:3276:1 136522:25452:1	11
29017	215021	334800000	20	215021:25457:1 25452:25458:1 25458:25448:1 25454:25452:1 215021:130370:1 215021:174780:1 215021:25460:1 25458:184479:1 25457:173860:1 174721:25446:1 25446:248817:1 174721:191733:1 174721:19393:1 25457:174721:1 173860:25454:1 25457:25451:1 215021:10503:1 25457:25459:1 25457:91111:1	12
29018	248816	295488000	12	248816:174781:1 248816:25461:1 25457:174722:1 248816:176608:1 174781:25460:1 248816:174778:1 25459:25448:1 174781:174780:1 248816:25462:1 25457:25459:1 174781:25457:1	6
29019	25452	399686400	10	25452:174734:1 25452:25458:1 25458:25448:1 25458:184479:1 136521:25450:1 25452:176606:1 174734:136524:1 25452:136521:1 136521:174779:1	20
29020	174721	397008000	11	174719:30842:1 174719:174734:1 25446:25342:1 174721:174720:1 174721:25446:1 174721:191733:1 174721:19393:1 174719:174732:1 174732:136524:1 174721:174719:1	13
29021	25454	397008000	14	25452:25458:1 25458:25448:1 25454:25452:1 25454:30756:1 25446:25342:1 25454:174733:1 25454:19393:1 30756:30842:1 25454:191733:1 25454:173084:1 173084:87863:1 30756:136524:1 25454:25446:1	7
29022	244082	370483200	12	244870:50524:1 244084:224789:1 244870:4588:1 153074:50522:1 244082:244870:1 244082:214739:1 244082:248821:1 224789:153074:1 244870:244084:1 244870:119633:1 244082:210252:1	12
29023	244083	300326400	17	244083:15180:1 244083:100865:1 223276:214740:1 244083:223276:1 244870:50524:1 210255:119633:1 244083:52846:1 215834:214739:1 244083:244082:1 244082:244870:1 244082:248821:1 214739:214737:1 210255:225707:1 244083:215834:1 244083:5886:1 248821:210255:1	22
29024	86439	366854400	14	86439:170459:1 86436:86562:1 86439:134502:1 194766:193499:1 170459:215651:1 193499:86462:1 193499:175216:1 175216:86436:1 134502:86466:1 86439:194766:1 86562:205596:1 170459:157803:1 175216:173585:1	18
29026	140255	494380800	13	107683:144623:1 129024:166800:1 140241:67674:1 140255:140257:1 140255:129024:1 144624:144619:1 140255:107683:1 67674:206451:1 206451:140246:1 140255:144624:1 67674:90732:1 140255:140241:1	9
29028	8486	528336000	10	8486:8202:1 8486:243512:1 8486:8203:1 8201:54999:1 243632:8201:1 243632:243631:1 54999:54994:1 243632:243639:1 8486:243632:1	7
29029	190087	578534400	17	21678:21675:1 190087:81270:1 190087:198736:1 190087:34184:1 190086:21676:1 81190:203892:1 190087:231999:1 190086:81317:1 81190:21652:1 21675:81190:1 190086:21678:1 190087:185004:1 190087:90106:1 198736:21651:1 190087:190086:1 21675:203150:1	8
29030	213893	512697600	29	213893:195983:1 213893:190277:1 143486:157552:1 213893:111391:1 157556:111628:1 195879:143486:1 213893:241840:1 213893:213905:1 195983:103336:1 195983:157557:1 213878:243681:1 171662:166826:1 213893:159798:1 214311:142749:1 195983:213967:1 213893:114850:1 235632:184694:1 241840:199461:1 184694:184689:1 213893:171662:1 213893:235632:1 213905:213904:1 213878:200226:1 171662:157543:1 213893:195879:1…	4
29031	228802	564019200	12	154721:154787:1 228802:154721:1 248839:248843:1 154721:248840:1 248840:248837:1 228802:228803:1 154721:248841:1 248839:215772:1 228802:248842:1 228802:248839:1 248839:248838:1	4
29032	122688	487641600	12	122683:71062:1 122684:122741:1 86802:86808:1 123182:122683:1 122688:115125:1 109124:109128:1 122688:86802:1 122684:100347:1 122688:109124:1 122688:122684:1 122688:123182:1	32
29033	71122	473385600	11	195921:213967:1 195921:246066:1 71122:246065:1 71122:248851:1 71122:157564:1 195921:192431:1 71122:215814:1 71122:147677:1 147677:248850:1 71122:195921:1	1
29034	248853	627523200	17	248853:248872:1 248870:248866:1 246678:85812:1 246676:246672:1 248853:246679:1 246680:248870:1 118278:248869:1 246678:248867:1 246680:248871:1 248853:246678:1 246678:246677:1 248853:118278:1 246678:246676:1 246678:246674:1 118278:248868:1 118278:246680:1	22
29035	25471	392256000	18	25472:38787:1 38787:41621:1 25471:2961:1 25471:55777:1 25471:25472:1 25470:2935:1 25471:186930:1 119692:191619:1 25471:25470:1 25472:41602:1 25471:222175:1 191619:38661:1 25470:205036:1 25470:119692:1 119692:63381:1 186930:46720:1 119692:183005:1	7
29036	35899	345686400	17	35842:35871:1 35899:9360:1 35899:35873:1 35881:35875:1 35871:35876:1 35899:35842:1 35899:94743:1 94751:94748:1 35899:35881:1 35899:35882:1 35899:94747:1 35899:35874:1 35899:35900:1 94743:35872:1 35899:94751:1 35899:10087:1	7
29037	73196	623894400	14	73196:207923:1 73196:3122:1 73196:206331:1 73196:205030:1 73196:248893:1 73196:70423:1 3138:48468:1 73196:221199:1 73196:231049:1 206331:23569:1 206331:248896:1 248896:90186:1 73196:3138:1	17
29038	85994	444873600	13	188114:118600:1 85994:89673:1 81263:81363:1 81263:45330:1 85994:81263:1 118600:118603:1 86009:86004:1 85994:118658:1 188114:45333:1 45333:86009:1 118603:45250:1 85994:188114:1	7
29041	81368	513820800	13	88777:88772:1 81368:45330:1 81368:114063:1 88772:89838:1 81363:81358:1 81146:81256:1 81368:88777:1 81247:45250:1 81368:81146:1 81368:81247:1 81368:81363:1 81368:81244:1	7
29042	81297	499910400	12	81279:81363:1 81297:81279:1 45250:114062:1 45250:118634:1 81297:69918:1 81297:114063:1 81279:81268:1 114063:45250:1 81363:81358:1 69918:25829:1 118634:114061:1	10
29043	168930	435024000	14	65254:70586:1 168930:150185:1 168930:96668:1 96668:96675:1 96675:184579:1 168930:163386:1 168930:153869:1 96675:174256:1 168930:207028:1 153869:65254:1 153869:207005:1 168930:146296:1 150185:180078:1	20
29044	248899	320889600	13	248899:137440:1 178735:62153:1 248899:178773:1 248899:170882:1 248899:178735:1 73086:178766:1 62153:73081:1 248899:66076:1 248899:239133:1 248899:73086:1 248899:248900:1 178773:178772:1	8
29045	224073	516499200	14	224073:82598:1 63487:210291:1 224073:63494:1 210291:172916:1 210290:81267:1 224073:210292:1 172917:188042:1 224073:81266:1 224073:118549:1 63494:172917:1 63494:47675:1 82598:63487:1 172917:210290:1	9
29046	131070	397699200	22	131070:242964:1 131070:174231:1 131070:211871:1 131070:208214:1 131070:217140:1 144091:86138:1 131070:245310:1 131070:211874:1 131070:178026:1 217123:234616:1 248904:207437:1 131070:178023:1 242964:242963:1 242964:144091:1 131070:228380:1 234616:144430:1 131070:207467:1 131070:217134:1 242964:217123:1 211874:231808:1 131070:248904:1	10
29047	100626	479692800	10	100626:90861:1 100623:32450:1 100626:100623:1 100632:153369:1 32494:100371:1 32450:32494:1 100371:100365:1 100632:100385:1 100626:100632:1	9
29048	65794	431222400	13	65765:65791:1 65788:231547:1 65765:65788:1 65791:31384:1 65794:54173:1 231547:231544:1 65763:65765:1 65765:231545:1 65794:65763:1 65788:143113:1 65794:246213:1 65794:143156:1	10
29049	248908	288835200	14	248908:115913:1 248908:115845:1 248908:124748:1 113263:101121:1 248908:113263:1 248908:83066:1 248908:124773:1 248908:144912:1 248908:171813:1 124773:115846:1 115913:83252:1 248908:87623:1 124773:85996:1	4
29051	59535	481161600	16	155671:98767:1 59535:113729:1 59535:156610:1 59535:108456:1 59530:133327:1 156610:59530:1 149687:59534:1 59530:133289:1 155671:128860:1 133329:110355:1 59535:178884:1 59530:133329:1 113729:155671:1 59535:59533:1 59535:149687:1	16
29052	104967	449107200	10	105029:166496:1 93678:104986:1 104967:93974:1 104986:105017:1 105029:105094:1 166496:93678:1 104986:128669:1 104967:105029:1 93678:169731:1	1
29053	31459	328752000	11	31459:105041:1 31459:145010:1 105041:105061:1 31459:98601:1 31459:105050:1 31459:105788:1 105040:65698:1 31459:120384:1 31459:31461:1 31459:105040:1	18
29054	105041	381369600	19	105041:142773:1 105041:166496:1 105041:104966:1 105064:105022:1 104972:105059:1 105059:105054:1 105054:105028:1 105035:105033:1 105041:105034:1 105022:105032:1 105041:105061:1 105041:105030:1 105054:105035:1 105041:104972:1 105041:104971:1 105041:104986:1 105064:149710:1 104966:105064:1	43
29055	234154	407548800	12	234154:234147:1 234154:234173:1 234153:234186:1 196844:234137:1 234154:181760:1 234154:231218:1 234154:196844:1 234153:234197:1 234147:196832:1 234154:234153:1 234186:234143:1	3
29057	138408	449625600	14	34414:34419:1 101630:91571:1 101630:101645:1 138408:138380:1 138380:138407:1 138402:34430:1 138402:34417:1 138407:101630:1 138402:138403:1 138402:138428:1 138380:34414:1 138408:138402:1 138403:138405:1	16
29059	174781	333936000	12	25452:25458:1 25454:25452:1 25457:25455:1 25457:174722:1 25454:19393:1 174781:25460:1 25457:25454:1 25457:25451:1 174781:174780:1 25457:25459:1 174781:25457:1	3
29061	187501	472694400	157	134299:211216:1 244306:248958:1 187501:213173:1 232078:227435:1 223572:223571:1 134361:127302:1 173219:210817:1 241476:248945:1 227438:41998:1 188158:244292:1 134277:134305:1 213829:206690:1 173248:138118:1 248289:173215:1 134299:88542:1 248963:132703:1 134302:134296:1 42002:219977:1 134310:134361:1 15758:173228:1 241477:227440:1 244306:248291:1 248282:244293:1 227438:248947:1 187501:187939:1 248…	92
29063	89557	351734400	42	89557:83265:1 89557:124595:1 89598:88690:1 89596:89597:1 200093:83298:1 83265:188127:1 83126:81172:1 212145:83127:1 212145:89573:1 89557:82474:1 83136:83132:1 82466:83139:1 89573:88988:1 89557:89558:1 83265:89598:1 81172:184897:1 7702:83151:1 89557:82841:1 88690:83126:1 89557:82466:1 89557:89678:1 81180:81285:1 200093:83157:1 83265:212145:1 83151:83141:1 88690:200093:1 81180:81262:1 7702:7703:1 1…	23
29064	188186	548899200	14	81348:248978:1 188186:81347:1 81347:81351:1 142477:81200:1 81338:91936:1 188186:142477:1 188186:241010:1 241010:81348:1 188186:225738:1 241010:81346:1 142477:81350:1 81338:81345:1 188186:81338:1	14
29065	63494	535593600	12	210291:172916:1 63487:210291:1 210290:81267:1 63494:63490:1 63487:224074:1 63490:63487:1 63494:172917:1 63494:47675:1 210290:81357:1 63494:187558:1 172917:210290:1	7
29066	188188	486604800	82	206678:168522:1 188188:105370:1 188188:232078:1 241476:248990:1 229362:248988:1 227437:183284:1 188158:244292:1 41991:41995:1 188188:248282:1 105370:238779:1 241476:238778:1 241476:244306:1 248989:134356:1 213829:206690:1 244309:212158:1 248944:248942:1 72492:227438:1 188188:206678:1 232078:244287:1 41991:41997:1 134310:239200:1 188188:140161:1 248281:173251:1 134310:134361:1 241477:227440:1 1881…	18
29068	89630	470275200	16	45333:45250:1 109991:188203:1 217110:109991:1 89630:88215:1 89630:217110:1 45250:114075:1 89630:118639:1 118639:118637:1 89630:45333:1 45250:188077:1 89630:89663:1 188077:89661:1 89630:217090:1 89630:69917:1 118639:188181:1	18
29069	166371	558576000	10	81242:81269:1 166391:166368:1 205805:81242:1 166371:166334:1 166371:156952:1 156952:166391:1 166391:59945:1 166371:31859:1 166371:205805:1	13
29070	166393	599616000	15	166391:59910:1 166363:166364:1 166393:29880:1 30818:166363:1 166391:107437:1 166393:166391:1 166363:166390:1 107437:166375:1 166364:166389:1 107437:166374:1 166389:192672:1 30818:30791:1 166391:171995:1 166393:30818:1	13
29071	166394	562723200	11	166363:166364:1 166391:166365:1 166391:166363:1 166391:59945:1 166373:166362:1 166394:166391:1 166394:166449:1 166391:166373:1 166391:30791:1 59945:59934:1	4
29073	164700	440035200	10	43540:43498:1 43545:147778:1 43545:43427:1 164700:227236:1 164700:43781:1 164700:43545:1 43545:43762:1 43540:43455:1 43545:43540:1	20
29074	164701	349920000	16	164701:164771:1 164701:164671:1 164776:145884:1 164675:43780:1 164701:164451:1 164701:117223:1 164701:164769:1 164769:164775:1 164701:164776:1 164776:164700:1 164771:7086:1 164671:164675:1 164771:164455:1 164775:96481:1 164769:164743:1	6
29075	164705	435196800	15	232713:207427:1 164705:88856:1 245314:232705:1 232705:225994:1 87704:87702:1 207427:207443:1 164705:249048:1 245314:249049:1 232705:87701:1 164705:167226:1 164705:83078:1 207427:87704:1 164705:245314:1 245314:232713:1	2
29076	86364	375321600	24	164661:53298:1 86364:164453:1 249050:102125:1 86390:91049:1 86364:138178:1 117198:164661:1 138178:86390:1 102125:175066:1 138178:102144:1 86364:249051:1 102144:72798:1 85948:77502:1 102125:86389:1 164489:85948:1 86364:138910:1 85948:102136:1 85948:102133:1 86364:117198:1 117198:7094:1 86364:164893:1 164453:164489:1 86364:102134:1 249051:249050:1	93
29077	164709	395280000	15	205769:145881:1 164709:96481:1 43538:125549:1 164709:43538:1 164703:172228:1 53298:153991:1 164709:164816:1 164709:164740:1 96481:205769:1 205769:161050:1 53298:116280:1 164709:164751:1 164740:164703:1 172228:53298:1	5
29078	164736	460166400	24	53298:161279:1 161279:28022:1 164736:249065:1 157899:157909:1 130496:161038:1 53298:161049:1 164736:130497:1 164736:162288:1 28030:152958:1 157899:157926:1 164736:162593:1 164736:169417:1 164736:164473:1 162288:161057:1 164736:53298:1 153721:165092:1 161279:28019:1 153721:28026:1 28022:28030:1 53298:157899:1 161279:153721:1 53298:130496:1 153721:28024:1	29
29079	164662	458697600	32	53298:161279:1 161279:28022:1 53298:47712:1 164736:249065:1 130496:161038:1 53298:161049:1 164736:130497:1 164736:162288:1 164662:138920:1 152924:153739:1 28030:152958:1 164662:142787:1 157899:157926:1 28026:130492:1 164662:164736:1 164662:162635:1 162288:161057:1 161057:162287:1 164736:53298:1 153721:165092:1 161279:28019:1 153721:28026:1 28022:28030:1 53298:157899:1 53298:153713:1 161279:153721…	65
29081	164765	382579200	14	164765:47710:1 164765:44853:1 164765:249074:1 164765:44964:1 164765:44973:1 164765:164767:1 44853:43514:1 198615:7497:1 164765:198615:1 164765:43177:1 43177:86288:1 164765:44868:1 44964:44930:1	13
29082	164767	424483200	14	172817:28717:1 164767:43541:1 164767:172817:1 164767:172821:1 164767:86289:1 86288:178072:1 172817:136384:1 164767:235372:1 172817:86288:1 164699:14564:1 172817:164699:1 172817:43475:1 164767:189422:1	82
29083	164773	421804800	25	164773:53298:1 161273:145879:1 145882:161047:1 164773:169135:1 164773:153830:1 53298:153991:1 164773:162281:1 162521:162520:1 53298:161273:1 164773:106563:1 164773:145882:1 164773:158713:1 53298:145878:1 161279:58436:1 161279:161053:1 164773:196367:1 164773:164893:1 145882:161050:1 164773:158712:1 161053:152955:1 53298:161043:1 178331:161279:1 169135:178331:1 169135:162521:1	35
29085	150670	371952000	12	7099:141927:1 150670:77373:1 7099:85978:1 150670:134464:1 150670:164779:1 164471:164489:1 53298:130406:1 141927:53298:1 150670:7099:1 164779:102153:1 150670:164471:1	8
29086	150672	368150400	38	150672:7099:1 117198:134502:1 164781:164756:1 150672:57908:1 150668:164666:1 117198:164661:1 164660:164662:1 164660:150668:1 164660:164706:1 150672:117198:1 7099:141927:1 150672:130493:1 150672:164770:1 150672:164781:1 164781:117226:1 164473:53298:1 117226:88949:1 53298:161275:1 150668:164667:1 117198:164660:1 7097:7089:1 150672:164815:1 134502:164817:1 117226:164489:1 7097:7094:1 150672:146168:1…	38
29087	164780	403488000	49	164780:179096:1 164780:153830:1 208432:164665:1 179095:145882:1 164780:164702:1 145874:164809:1 158713:164737:1 164780:162597:1 179095:53298:1 221405:158713:1 164780:164751:1 164780:158712:1 53298:145879:1 43538:125549:1 158713:164816:1 53298:153991:1 164702:43538:1 164780:172133:1 53298:153835:1 164780:132754:1 7094:142787:1 164780:7097:1 43538:43493:1 53298:157664:1 164780:164743:1 179096:22140…	51
29088	164781	406166400	10	164781:44970:1 53298:130406:1 164781:164756:1 117226:53298:1 53298:152955:1 53298:78810:1 164781:117226:1 117226:164666:1 164781:196364:1	14
29094	117243	510019200	10	125325:112992:1 129205:7116:1 117243:7212:1 117243:129205:1 117243:63417:1 7212:117238:1 7116:117230:1 117243:125325:1 117243:127132:1	8
29095	164815	490233600	13	43765:44925:1 164815:43524:1 164815:44959:1 43524:44951:1 44925:44920:1 164815:181158:1 164815:43765:1 43524:30012:1 164815:190313:1 164815:45134:1 164815:44961:1 164815:172827:1	9
29096	164820	483753600	19	165446:164526:1 164820:106464:1 164820:156716:1 156716:130411:1 164543:164524:1 86504:156705:1 164820:106551:1 77479:94877:1 164820:86504:1 156713:77479:1 164820:106547:1 164526:164527:1 156705:77477:1 164527:160999:1 164526:81481:1 156716:164543:1 156713:165446:1 156716:156713:1	37
29098	66501	589420800	10	249126:66507:1 66501:164521:1 164521:249126:1 66501:66487:1 66501:165100:1 66501:164522:1 165100:165097:1 66501:231434:1 66501:165745:1	12
29100	43765	577929600	17	43765:44925:1 43765:181829:1 43765:136606:1 44937:43744:1 43765:44937:1 105704:28671:1 43765:249129:1 28838:45092:1 43765:45101:1 43765:220107:1 43765:136390:1 43765:28838:1 43765:44916:1 44925:43333:1 181829:44912:1 136606:105704:1	23
29101	156713	529545600	36	165446:137732:1 156713:164541:1 93237:164539:1 156713:77479:1 164539:93045:1 93233:93229:1 164539:66501:1 156713:164537:1 93233:93230:1 93045:93040:1 164541:165640:1 156713:165446:1 93237:164550:1 93237:93234:1 94877:160973:1 164541:93237:1 153722:161257:1 165446:164524:1 165446:164545:1 140205:165745:1 77479:94877:1 156713:161041:1 93045:93233:1 140205:140190:1 164541:164886:1 93237:125441:1 140…	20
29102	164891	528940800	36	43768:43453:1 215633:45885:1 208057:215633:1 164891:208081:1 208081:208057:1 43453:158847:1 164891:12191:1 172935:181917:1 45885:172958:1 172280:160986:1 208081:249138:1 158847:158864:1 158864:240223:1 45885:240206:1 217941:217943:1 164891:217941:1 164891:147575:1 164891:178282:1 164891:43768:1 28711:217644:1 164891:190317:1 160986:217938:1 208081:213688:1 217943:28390:1 213688:91756:1 158847:172…	47
29103	164893	478137600	12	86288:45089:1 164893:125303:1 164893:82903:1 43778:43448:1 164893:43371:1 164893:126578:1 164893:43778:1 164893:164699:1 164893:198618:1 164893:43762:1 164893:86288:1	40
29105	164895	502934400	72	165446:137732:1 165465:165459:1 165742:165741:1 164543:164540:1 165446:164526:1 164895:161054:1 165037:165445:1 66501:164521:1 165037:165716:1 164895:130411:1 45332:165717:1 165120:165645:1 164895:165742:1 165459:66486:1 164539:164525:1 165741:164541:1 164543:164524:1 164539:66501:1 165742:165037:1 164525:161007:1 165504:165505:1 156713:164537:1 165037:165120:1 165037:161055:1 161055:164544:1 164…	162
29108	249173	290044800	38	249173:35829:1 249173:35885:1 35881:35875:1 35890:35844:1 35898:35842:1 158172:35883:1 249173:35884:1 35886:35873:1 249173:35886:1 249173:143449:1 94743:35872:1 35837:94743:1 35837:35826:1 10087:71988:1 35837:10087:1 35824:35881:1 249173:35879:1 35879:35839:1 35879:35823:1 249173:35895:1 35886:35824:1 249173:35834:1 35886:35874:1 35886:35882:1 249173:35890:1 249173:35832:1 249173:64793:1 249173:3…	12
29109	143886	462412800	22	192446:166920:1 143886:125897:1 143886:33880:1 166923:108605:1 134928:166922:1 143886:134654:1 166922:174928:1 134654:108611:1 143886:168429:1 134928:113725:1 174908:120958:1 143886:113727:1 174928:192446:1 134654:199147:1 143886:134928:1 174908:166923:1 192446:192441:1 199147:166921:1 108611:105945:1 166920:174908:1 143886:141753:1	9
29110	179581	587606400	13	179581:179735:1 179581:210285:1 205255:187822:1 179581:203958:1 187822:179734:1 107856:210284:1 179581:138889:1 179581:55803:1 179735:107856:1 179735:205255:1 107856:102229:1 138889:167093:1	4
29111	191619	506131200	10	191619:140763:1 191619:187461:1 191619:59224:1 191619:47462:1 59224:190441:1 191619:182897:1 191619:119770:1 191619:38661:1 191619:72838:1	8
29113	69583	414115200	12	210646:223582:1 127138:223577:1 69583:127138:1 69589:69565:1 69583:69589:1 223582:222012:1 69583:147126:1 69583:27051:1 69583:207526:1 69583:210646:1 27051:140440:1	1
29115	137712	590284800	29	137712:102244:1 46245:44550:1 137712:189001:1 111825:111831:1 185177:185172:1 137712:137710:1 137712:111825:1 137712:167087:1 111831:111832:1 137712:227898:1 137712:215612:1 137712:212029:1 137712:206207:1 167093:187818:1 137712:46162:1 137712:33928:1 137712:46245:1 137712:187817:1 179678:167093:1 160063:205663:1 46245:235508:1 137712:205277:1 137712:160063:1 137712:236964:1 212029:249201:1 13771…	82
29116	244849	438220800	10	249220:249219:1 249219:222713:1 249219:249218:1 244849:244852:1 239192:249220:1 222713:236659:1 244849:249214:1 244849:239192:1 222713:249217:1	3
29117	154385	463622400	10	161823:161821:1 149569:104190:1 154385:161823:1 161823:141640:1 161821:149569:1 161821:104196:1 154385:149570:1 161821:161806:1 154385:204539:1	3
29120	38576	319075200	21	38578:21250:1 38576:21253:1 38576:66245:1 38576:38630:1 38576:230548:1 38576:37037:1 38576:38578:1 21256:29555:1 38576:21256:1 38576:25473:1 38576:35241:1 38576:38632:1 38576:2961:1 38576:74554:1 38632:38618:1 38576:24253:1 25473:38594:1 38576:38629:1 38618:72414:1 230548:215321:1	16
29121	38663	605923200	19	38663:38644:1 121547:38638:1 47282:47281:1 38639:21265:1 38663:121547:1 47281:121535:1 21265:47150:1 37544:37531:1 38663:37544:1 38663:113389:1 38638:121531:1 38639:37399:1 38638:121534:1 38663:38612:1 113389:38639:1 38663:47282:1 113389:121661:1 38639:37511:1	9
29124	146912	422496000	50	197717:118231:1 59532:81761:1 59530:133327:1 166120:146913:1 146912:166120:1 146912:104953:1 146913:146909:1 70338:70346:1 149771:70338:1 61262:61259:1 81762:59530:1 137675:82082:1 134928:123490:1 146919:77235:1 61262:61266:1 150790:107347:1 146912:149771:1 146919:146921:1 133324:146932:1 146912:134522:1 81760:59532:1 133324:59533:1 81761:155671:1 150790:212935:1 133324:54222:1 166120:61265:1 146…	42
29125	146911	594345600	11	146911:133319:1 146911:126955:1 146911:146917:1 126955:126952:1 146911:70345:1 110355:133332:1 146911:110355:1 126953:174926:1 126953:17600:1 126955:126953:1	3
29126	133329	594345600	21	133329:174924:1 126955:126953:1 174924:126942:1 133319:133316:1 133329:146917:1 116520:116521:1 126952:76755:1 133329:70345:1 133319:116520:1 110355:133332:1 133308:133319:1 133329:110355:1 133308:126955:1 133329:133328:1 116521:116507:1 126953:174926:1 133329:146911:1 126953:17600:1 133329:133308:1 116521:126952:1	12
29127	150790	431222400	26	150790:171916:1 70338:70346:1 150790:70338:1 150790:118231:1 61266:133324:1 150790:107347:1 133324:59531:1 150790:61266:1 150790:212934:1 212934:77235:1 150790:212935:1 133324:59533:1 150790:155676:1 59530:133289:1 150790:212936:1 70338:70347:1 150790:146919:1 150790:159134:1 150790:146918:1 150790:81760:1 150790:36250:1 81760:81761:1 70338:70341:1 81761:59530:1 150790:130726:1	14
29128	179845	349833600	14	76792:155673:1 179845:76788:1 179845:59539:1 59539:59540:1 59583:109549:1 59583:59515:1 179845:59583:1 179845:59517:1 179845:117862:1 59583:67612:1 59539:76792:1 76792:76797:1 76797:204647:1	18
29129	144658	469065600	23	23170:95574:1 23170:34994:1 144658:186937:1 115034:223793:1 114976:153682:1 23170:115018:1 114976:23170:1 153682:54742:1 144658:34996:1 23168:175513:1 144658:23168:1 186937:115034:1 82099:135549:1 115033:23166:1 23168:114976:1 114976:135550:1 23170:115033:1 23170:50262:1 144658:82099:1 115033:67673:1 144658:98528:1 23170:153448:1	8
29130	8686	439084800	10	8686:8682:1 8678:8742:1 8742:8754:1 8682:8678:1 8742:8748:1 8686:9115:1 8686:164219:1 8686:9075:1 8678:9188:1	3
29135	168277	594259200	13	168277:73432:1 168277:249260:1 168309:129712:1 249260:73418:1 249260:222685:1 73420:168273:1 168327:226166:1 168309:168327:1 168309:129708:1 168277:73420:1 168277:131166:1 249260:168309:1	24
29136	174279	452131200	55	221992:187131:1 32882:36054:1 174279:94936:1 174279:36241:1 229303:36076:1 187131:36014:1 174279:149139:1 181533:200136:1 36054:36058:1 174279:174278:1 36061:54215:1 181533:169919:1 221995:221992:1 36062:98737:1 187131:36077:1 36249:36078:1 36251:32882:1 174290:234082:1 36268:36017:1 36272:36269:1 36054:36062:1 98737:36272:1 36272:36273:1 221995:168432:1 174279:181530:1 221995:157255:1 36082:9873…	57
29138	234272	376012800	18	234272:135161:1 65923:234268:1 234272:157272:1 65996:65923:1 234272:36276:1 234272:36274:1 234272:65996:1 234272:233622:1 130919:177612:1 65923:65933:1 65923:149139:1 234272:157267:1 234272:98738:1 65933:154674:1 177612:137787:1 137786:130919:1 234272:137786:1	20
29139	132595	530755200	11	649:132588:1 132595:170715:1 170715:177189:1 177194:649:1 170715:238455:1 132595:137289:1 60072:132586:1 170715:60072:1 132595:177194:1 238455:238456:1	10
29140	140828	493862400	14	140826:96877:1 96880:96879:1 140815:41908:1 41908:76274:1 140828:124974:1 140828:142152:1 140828:155347:1 140815:211601:1 140828:96880:1 41908:140826:1 96880:140815:1 140828:142000:1 140828:9901:1	8
29142	162808	591667200	38	123318:123309:1 162808:78807:1 162808:121054:1 162808:111457:1 162808:123318:1 79425:79238:1 136974:156028:1 162808:79927:1 123318:79281:1 162808:82894:1 129589:79687:1 79687:79264:1 79980:105641:1 82894:79870:1 162808:79980:1 162808:129858:1 82483:191063:1 129946:176931:1 123318:83241:1 162808:129278:1 79762:129946:1 162808:79617:1 44472:243232:1 82894:79404:1 162808:12640:1 162808:129589:1 7928…	28
29143	191102	591667200	20	78807:79232:1 123318:123309:1 129589:82483:1 191102:121054:1 123309:44472:1 78807:79404:1 82483:174831:1 79404:79235:1 191102:79980:1 123318:83241:1 191102:79927:1 191102:79867:1 191102:129685:1 191102:129589:1 44472:79226:1 79425:79238:1 129589:79425:1 191102:78807:1 191102:123318:1	14
29144	105711	573091200	98	171157:176931:1 79283:79425:1 79687:79610:1 105711:79918:1 105711:171123:1 162808:123318:1 79976:90222:1 105711:79905:1 189343:83439:1 79404:79235:1 79985:224852:1 122950:99203:1 105711:139749:1 105711:122968:1 105711:217689:1 79627:171127:1 105711:162808:1 105711:83361:1 105711:79911:1 79908:79899:1 79763:79283:1 129589:79626:1 79687:79912:1 79972:79860:1 105711:88840:1 105711:124260:1 105711:12…	48
29145	74258	563414400	13	74280:74276:1 74258:74260:1 74258:71024:1 74280:74279:1 234466:74256:1 74281:74280:1 74279:234466:1 74260:74259:1 74259:74281:1 74280:178573:1 74283:74257:1 74281:74283:1	20
29146	74259	587606400	11	74280:74276:1 74256:74273:1 74280:74279:1 234466:74256:1 74281:74280:1 74279:234466:1 74259:74281:1 74283:74257:1 74281:74283:1 74280:239225:1	11
29148	74281	621820800	10	74280:74276:1 74256:74271:1 74280:74279:1 234466:74256:1 74281:74280:1 74279:234466:1 74283:74257:1 74281:74283:1 74280:239225:1	3
29149	121746	368064000	10	121746:38573:1 121746:119662:1 121747:160491:1 44194:121748:1 119662:121747:1 121747:46419:1 119662:160490:1 160490:44194:1 46419:25837:1	51
29150	106705	516499200	16	96475:41873:1 179736:174127:1 96475:151176:1 106705:179581:1 207717:72875:1 179581:138889:1 106705:187829:1 106705:179580:1 187829:179668:1 174127:207717:1 106705:228831:1 106705:179738:1 96475:198122:1 106705:96475:1 179668:179736:1	7
29151	187815	458697600	17	179736:96560:1 187815:235507:1 187815:163704:1 187815:46151:1 187815:187828:1 187815:249312:1 187815:24699:1 48379:72461:1 187815:249311:1 46151:187843:1 187815:114137:1 46151:179668:1 48379:24700:1 249311:160641:1 179668:179736:1 187815:48379:1	10
29152	187829	539827200	18	187829:3012:1 179736:96560:1 179668:46165:1 179736:174127:1 46165:46137:1 187829:249314:1 187829:207713:1 179736:205254:1 207717:72875:1 46165:46135:1 187829:179668:1 72875:3087:1 179668:46162:1 174127:207717:1 72875:102244:1 179668:179736:1 46165:24801:1	10
29153	116918	467251200	17	228623:117005:1 116918:167208:1 228621:117000:1 228623:228627:1 117007:117082:1 117038:117527:1 117527:86355:1 116918:228623:1 228624:117007:1 117005:228621:1 116918:117030:1 116918:116836:1 228623:117038:1 116918:119778:1 117005:228624:1 117038:117032:1	5
29155	116950	428544000	13	116921:116915:1 116954:117040:1 116915:203075:1 193493:115080:1 116915:162495:1 116915:193493:1 116950:116921:1 116950:203072:1 116915:117092:1 115080:193496:1 162495:193495:1 116915:116954:1	2
29156	116951	464054400	46	92054:65427:1 117036:173308:1 117529:219693:1 194357:194358:1 117007:117082:1 117527:86355:1 228623:117038:1 116951:89385:1 117038:117032:1 117005:228624:1 92054:117007:1 116951:116918:1 170391:92054:1 117528:117529:1 117029:92059:1 116951:170391:1 170391:194690:1 228623:228622:1 117037:117005:1 194356:92056:1 117005:117023:1 173308:242887:1 117047:119778:1 92054:194357:1 117036:174698:1 117032:1…	26
29157	117008	569203200	16	167212:170390:1 117008:117003:1 167212:116981:1 194690:92056:1 117008:167212:1 167213:116995:1 167213:86250:1 167213:212494:1 117008:167213:1 117008:117529:1 117529:114584:1 167213:117076:1 86250:92055:1 167213:92060:1 117008:194690:1	9
29158	117073	493862400	15	117073:233528:1 117023:117007:1 117073:117022:1 117073:233529:1 117073:117008:1 117073:117030:1 117022:92059:1 117073:117023:1 117073:157042:1 117073:162496:1 117073:117092:1 92059:176085:1 117073:162492:1 233529:92050:1	3
29159	117081	602121600	41	114078:116980:1 202737:226399:1 183083:28817:1 117081:116998:1 117081:217643:1 202737:28645:1 194559:249328:1 216830:194559:1 178281:28690:1 116998:247100:1 117081:28699:1 216830:249327:1 216830:246201:1 202737:183083:1 116998:216012:1 116980:91749:1 180943:115443:1 117081:249329:1 116980:86739:1 12185:28614:1 116998:114078:1 216830:247099:1 117081:12185:1 178279:195123:1 117081:91684:1 28645:188…	42
29161	146804	439430400	16	146804:114365:1 146813:84744:1 146804:146276:1 228055:231025:1 121055:84739:1 109321:228055:1 146813:228273:1 146804:162398:1 121055:150601:1 231005:121055:1 146813:237386:1 146813:109321:1 146804:146813:1 121055:162412:1 146804:231005:1	8
29162	146805	424310400	35	236855:228054:1 146805:146826:1 162423:162420:1 228030:178223:1 190903:228037:1 146805:228033:1 146805:86144:1 162436:109320:1 146805:152930:1 228030:162421:1 228033:146804:1 146805:121865:1 237383:190903:1 146805:152933:1 146804:162398:1 238517:162423:1 228037:228042:1 146804:237386:1 162398:162436:1 146805:167278:1 109320:146825:1 228033:104366:1 146805:238517:1 146805:237383:1 121865:228053:1 …	34
29163	146809	339638400	45	69474:218801:1 146828:146806:1 119702:228045:1 124531:146828:1 146809:168529:1 214493:146827:1 218800:146805:1 140792:146808:1 146823:69474:1 119702:215576:1 69474:146819:1 21578:152933:1 146809:119702:1 218801:162234:1 218801:21578:1 218800:69467:1 146809:44097:1 124531:146820:1 218801:140861:1 119702:226214:1 146821:146210:1 146809:210640:1 215577:140792:1 119702:124531:1 146809:146823:1 218801…	23
29164	146810	339033600	32	146828:146806:1 146810:228036:1 124531:146828:1 146806:146815:1 228036:146802:1 146802:180924:1 146823:69474:1 146810:146818:1 146806:146816:1 146806:124525:1 228036:124531:1 146810:146823:1 228036:152934:1 146810:130477:1 152933:152929:1 146806:152932:1 146810:226214:1 146810:42364:1 152932:146210:1 124531:146821:1 214495:164968:1 152934:119701:1 146810:231040:1 146806:152933:1 180924:182108:1 1…	15
29165	146826	492912000	13	236855:228054:1 228064:215579:1 146826:109320:1 109320:228064:1 228054:162411:1 109320:162415:1 109320:146825:1 146826:236855:1 146826:180563:1 228054:84739:1 228052:207519:1 228054:228052:1	1
29166	98766	607392000	12	217147:156582:1 98766:118254:1 249340:206499:1 98766:224533:1 98766:98759:1 98766:35676:1 98766:133339:1 98766:217147:1 35676:98762:1 98766:35753:1 98766:249340:1	4
29167	146000	437011200	13	146000:146006:1 146000:216422:1 146000:164247:1 6375:3048:1 146000:45691:1 3048:148554:1 146000:126212:1 146000:249341:1 249341:218357:1 148554:48474:1 146000:146005:1 249341:6375:1	1
29168	44816	468460800	27	44816:141955:1 178820:43486:1 42226:132379:1 178820:43436:1 178820:207409:1 193892:42226:1 178820:196968:1 193892:208733:1 219458:43423:1 43435:151202:1 44816:23665:1 196968:219457:1 178820:219458:1 43495:43464:1 219458:208732:1 44816:193892:1 44816:43355:1 43495:10471:1 44816:229239:1 43495:43479:1 178820:122647:1 193892:178820:1 43464:193890:1 44816:43460:1 178820:43495:1 43479:43435:1	15
29169	249344	306374400	14	249344:249346:1 249344:173437:1 249344:35819:1 249344:249347:1 249344:233775:1 249344:212982:1 249344:148783:1 249344:164076:1 249344:249345:1 249344:197880:1 249344:143769:1 249344:213849:1 249344:227010:1	6
29170	74068	567043200	15	74068:133802:1 65966:74088:1 74068:74067:1 35734:73950:1 65966:62367:1 74068:74065:1 133802:35734:1 74065:65965:1 73938:74066:1 65779:65966:1 74068:73938:1 74068:194844:1 65966:143159:1 74066:65779:1	19
29171	139105	502243200	18	8461:8435:1 97461:8455:1 139105:118382:1 139105:8453:1 139105:139113:1 139105:8430:1 139105:31757:1 139105:139116:1 139116:139115:1 8460:8440:1 8461:8459:1 139105:8473:1 139105:97461:1 31757:203529:1 139105:187424:1 31757:8460:1 203529:8461:1	2
29172	8417	605750400	45	195288:249400:1 8417:152232:1 8439:8403:1 203046:95292:1 8417:190189:1 8417:207264:1 8417:8426:1 8417:4138:1 127588:127587:1 8419:152234:1 8417:8401:1 203046:235553:1 8417:8419:1 8417:239516:1 8417:8436:1 8417:18543:1 207264:197140:1 8417:249398:1 8417:8235:1 8417:8370:1 203046:195288:1 8235:8234:1 195288:106907:1 8417:8406:1 127587:15804:1 8417:8432:1 203046:209445:1 8417:8383:1 8417:203046:1 20…	114
29173	8421	582163200	17	133008:249413:1 8405:8404:1 8421:8459:1 8421:249414:1 133008:8436:1 8421:133008:1 8421:203530:1 8421:8451:1 8405:8401:1 8421:8446:1 133008:198855:1 133008:8440:1 133008:8405:1 8440:8415:1 8401:8372:1 8421:166772:1	17
29174	8423	575510400	20	134114:134107:1 8420:74532:1 8423:134114:1 8440:8415:1 203046:8412:1 8462:197107:1 8423:209427:1 209427:40056:1 8462:203048:1 8423:8462:1 134107:134098:1 8423:8440:1 209427:203046:1 8423:8414:1 8423:8433:1 8423:106853:1 203048:8436:1 209427:8420:1 203046:209445:1	12
29175	74539	623203200	19	74530:74528:1 74532:127589:1 74532:196215:1 249421:216170:1 127589:249422:1 74528:74523:1 74534:196217:1 249422:196213:1 196217:74530:1 196215:108286:1 74539:74534:1 74534:74535:1 216177:249421:1 216177:216547:1 249422:206526:1 74534:74536:1 196217:74532:1 74532:216177:1	10
29176	197166	615254400	14	197166:8430:1 160484:66903:1 95295:197156:1 197166:8416:1 197166:8438:1 197166:160484:1 197166:197164:1 95295:95291:1 197166:64687:1 126233:209439:1 197166:190238:1 95295:126233:1 197166:95295:1	1
29178	8459	599616000	14	197166:197156:1 8459:8447:1 8459:95032:1 197166:8438:1 8459:8449:1 8438:8428:1 8459:8442:1 8459:197166:1 8424:29204:1 8459:8424:1 8459:8444:1 8459:216574:1 8459:8385:1	2
29179	209425	583718400	10	8418:203601:1 209425:8439:1 8439:8403:1 209425:8441:1 8439:8413:1 209425:8419:1 209425:8418:1 8439:15805:1 209425:133004:1	4
29180	208515	345686400	15	208515:94326:1 94326:94324:1 208516:176140:1 94326:179513:1 208516:176136:1 4088:208514:1 176136:176137:1 208515:155963:1 208515:208517:1 208515:208516:1 94326:4088:1 104104:176139:1 208517:104104:1 208515:104105:1	9
29181	187939	493862400	20	187939:178232:1 115541:171873:1 187939:91128:1 187939:244652:1 187939:171875:1 187939:187934:1 187939:165053:1 187939:86554:1 187939:126528:1 86554:44956:1 171875:115541:1 178232:189573:1 187939:31651:1 115541:86488:1 144884:171872:1 44956:115779:1 86554:138205:1 178232:144884:1 86554:86490:1	25
29182	58410	452736000	27	58446:32377:1 58410:58437:1 58410:58625:1 58565:70642:1 58410:178657:1 58410:212248:1 58423:58438:1 58410:58570:1 58573:58421:1 58570:58568:1 58625:58640:1 58410:58648:1 58410:206864:1 58410:212223:1 58625:31470:1 58410:58446:1 58623:58561:1 58565:70645:1 32377:32941:1 58410:58423:1 58570:58557:1 58570:58623:1 58410:58573:1 58573:58565:1 58623:58643:1 58410:249435:1	15
29183	246982	467856000	14	246982:70642:1 12609:62837:1 246982:32382:1 246982:31463:1 246982:32380:1 246982:58438:1 12609:62836:1 246982:12611:1 246982:58623:1 31463:31470:1 246982:148331:1 246982:12609:1 31463:31468:1	6
29184	246983	466646400	21	246983:32100:1 148329:31463:1 70545:245739:1 245739:178667:1 70640:127684:1 32099:32349:1 246983:58565:1 70545:32350:1 246983:32099:1 246983:148331:1 32349:32809:1 70640:39372:1 32349:31547:1 246983:58642:1 31463:31470:1 31468:32651:1 246983:148329:1 58565:70640:1 58565:70545:1 31463:31468:1	216
29185	246984	432172800	32	58438:32373:1 246984:32013:1 32013:32380:1 246984:132577:1 58410:58625:1 31463:31468:1 246986:212223:1 58410:58570:1 32013:31999:1 148329:31463:1 58570:58568:1 31463:31470:1 246984:58408:1 32013:32012:1 246986:58573:1 246986:148331:1 58410:58446:1 246984:177587:1 31468:58649:1 159989:32941:1 31999:32008:1 82447:58438:1 58410:58423:1 32373:159989:1 58570:58623:1 246984:148329:1 246984:58410:1 2469…	48
29186	58413	441849600	40	58446:32377:1 58413:58562:1 58438:32373:1 58446:58567:1 58413:58556:1 58413:58625:1 58565:70642:1 178657:58623:1 249538:212223:1 249538:70641:1 70641:58557:1 58413:58407:1 58413:58575:1 58413:58412:1 58625:31470:1 70645:70637:1 178657:58568:1 58413:105429:1 58413:249538:1 58575:249435:1 31468:58649:1 58567:32382:1 249538:58573:1 58565:70645:1 70637:178650:1 58642:58554:1 58413:58446:1 58413:58438…	271
29190	70642	536198400	22	70642:23835:1 70642:70640:1 70510:58639:1 178649:70510:1 23833:23830:1 23835:23833:1 70640:39372:1 178649:32379:1 178650:14012:1 70639:18572:1 70640:178649:1 70639:73571:1 70642:70545:1 178650:70643:1 39372:178651:1 70642:58641:1 70510:70639:1 70642:178650:1 70642:70612:1 178649:70497:1 70639:70638:1	12
29192	58573	481161600	20	58568:58609:1 249620:58623:1 58573:58554:1 58573:58421:1 58643:32945:1 70645:32379:1 58573:58567:1 249622:249621:1 249620:249622:1 58573:249620:1 58643:58600:1 70645:70643:1 58573:243933:1 58573:31470:1 58565:70645:1 58573:58565:1 58573:31468:1 58623:58643:1 58573:58568:1	42
29194	245739	607392000	13	245739:188488:1 188488:73563:1 245739:211340:1 245739:58519:1 245739:178667:1 245739:31467:1 178667:32782:1 188488:32704:1 178667:246993:1 178667:32788:1 245739:32936:1 245739:58474:1	37
29195	58623	517968000	15	70645:70637:1 58623:32795:1 70637:70640:1 58623:70645:1 70645:193428:1 58623:58561:1 58623:58609:1 70640:58639:1 58623:249644:1 249644:235584:1 58623:58643:1 70637:32349:1 70640:70643:1 58623:58603:1	14
29196	58625	489024000	11	58643:32945:1 58625:31468:1 58640:58599:1 32945:32356:1 32356:58600:1 58625:58640:1 32356:225606:1 58625:70643:1 58625:58643:1 58625:31470:1	10
29197	70645	539136000	17	70637:70545:1 70645:70637:1 70645:178660:1 70637:70640:1 178650:70643:1 220120:58639:1 178649:32379:1 70645:193428:1 70545:220120:1 70637:220114:1 220114:32809:1 178660:58566:1 70645:58641:1 70637:178650:1 70640:178649:1 70645:70612:1	13
29198	111406	467251200	14	111362:111359:1 111406:111132:1 111497:111362:1 96050:82811:1 111406:111497:1 111406:12667:1 111406:220206:1 122976:122970:1 111406:111048:1 111406:45113:1 111406:175203:1 45113:96050:1 111406:122976:1	13
29199	214344	348105600	23	233549:223886:1 214344:213871:1 214344:233549:1 214344:166910:1 158398:213927:1 214344:166906:1 214344:116755:1 223888:223876:1 214344:111170:1 214344:249654:1 214344:106440:1 214344:168227:1 214344:158397:1 214344:148805:1 214344:72070:1 214344:186250:1 223886:223888:1 166906:126334:1 214344:143496:1 214344:15505:1 214344:186248:1 223886:158398:1	0
29202	210656	386467200	10	156455:156453:1 210656:48813:1 195535:156455:1 222869:195535:1 48813:201487:1 210656:222869:1 156455:158494:1 210656:239511:1 210656:239512:1	5
29203	220178	547084800	16	249662:103428:1 220178:154730:1 220178:123320:1 123355:220184:1 123320:123355:1 223809:249666:1 220178:249662:1 154730:154802:1 123355:206941:1 220178:147646:1 220178:223809:1 123355:230706:1 123355:230679:1 220178:225261:1 220178:206945:1	15
29204	225403	566524800	14	225403:123117:1 225403:145401:1 230708:154802:1 154790:203011:1 154800:154784:1 145401:147336:1 154800:154790:1 145401:183835:1 230708:230706:1 225403:177789:1 225403:154800:1 225403:249671:1 225403:230708:1	8
29205	170022	546825600	34	170022:133500:1 170022:146278:1 170022:648:1 170022:238127:1 170022:162820:1 170022:214970:1 170022:214978:1 170022:162798:1 170022:204595:1 170022:166522:1 199953:214971:1 170022:249677:1 57629:39376:1 170022:214975:1 114401:86797:1 214970:114418:1 162798:114357:1 170022:57629:1 170022:114374:1 114374:114390:1 170022:114403:1 170022:249672:1 170022:199953:1 170022:249675:1 114418:219232:1 170022…	0
29209	199994	440294400	18	81157:81362:1 81182:81364:1 81182:86009:1 82635:126437:1 115902:82635:1 82635:31654:1 82635:87734:1 81157:81165:1 81362:45250:1 86009:86004:1 199994:134455:1 31654:118601:1 199994:81182:1 31654:31642:1 199994:115902:1 199994:81157:1 199994:25823:1	11
29210	151108	417052800	11	151108:151106:1 151108:136492:1 151108:151119:1 151106:219987:1 151108:185917:1 151108:249688:1 151108:152621:1 151108:107864:1 107864:249690:1 151108:151117:1	9
29211	170791	532569600	27	170791:48824:1 170791:49162:1 31724:31716:1 170748:170789:1 170788:5148:1 170788:4367:1 170791:184871:1 170791:92562:1 170808:170807:1 170790:170784:1 170791:170790:1 170790:170788:1 170791:170808:1 170791:170803:1 170748:118989:1 170791:31535:1 170791:4366:1 170791:170861:1 170790:170748:1 170791:184865:1 170790:4369:1 170791:49355:1 170748:4431:1 49355:31724:1 170748:170787:1 170791:207331:1	42
29212	82406	418867200	36	82406:214421:1 82406:199278:1 78732:78839:1 78732:131163:1 83362:73424:1 131163:131162:1 89578:168278:1 78839:80041:1 83362:83365:1 82406:168258:1 83365:83351:1 82406:82869:1 168278:131161:1 168278:168264:1 82869:88586:1 168298:89578:1 129719:78777:1 82406:231696:1 82406:78867:1 83338:83357:1 78867:78732:1 129719:79925:1 89578:83356:1 214421:103650:1 83338:173189:1 131164:83338:1 78867:131164:1 1…	505
29213	109316	529718400	13	109316:42373:1 109316:129186:1 109316:162421:1 109316:189378:1 109316:162418:1 42373:84739:1 109316:129183:1 84739:33050:1 109315:109312:1 189378:162442:1 109316:109315:1 42373:203806:1	14
29215	44436	515635200	16	45578:157661:1 44436:45588:1 45588:46440:1 44436:44427:1 44436:45466:1 44436:45675:1 45588:47403:1 44436:44554:1 45588:192830:1 47403:45577:1 44425:182275:1 207374:45578:1 44427:44425:1 44436:207374:1 45578:44428:1	30
29216	44820	424310400	62	244575:44851:1 44817:44857:1 44865:44864:1 44848:44971:1 45125:198638:1 44817:44823:1 45108:45110:1 172235:44972:1 45106:45103:1 44964:45090:1 44820:44858:1 44820:36383:1 44858:44847:1 44848:44850:1 44850:44961:1 44850:151806:1 36383:44849:1 45125:44980:1 44971:45108:1 44849:45608:1 44820:44863:1 45110:45762:1 172235:45125:1 172235:44846:1 44820:44855:1 44818:45113:1 45108:43765:1 172235:44872:1 …	14
29217	44854	466646400	10	44854:44928:1 44854:45635:1 45766:44934:1 44934:43437:1 44854:44968:1 44854:45766:1 45766:45765:1 44968:45887:1 45766:43468:1	17
29218	44869	416534400	14	44865:44864:1 44821:23799:1 158303:44861:1 44861:44849:1 44865:44955:1 44869:158303:1 44821:44863:1 158303:45119:1 44861:44865:1 44821:44971:1 44869:44821:1 44869:205607:1 158303:44974:1	58
29219	207048	387676800	28	44853:44857:1 44806:44853:1 207048:227239:1 44959:43491:1 44820:44858:1 207048:234471:1 44806:44868:1 227239:53298:1 44806:44859:1 227239:164700:1 43173:43514:1 44858:44969:1 44806:43550:1 43514:43778:1 86277:44974:1 207048:43173:1 207048:44806:1 164700:227236:1 207048:86277:1 86277:226890:1 207048:43560:1 44806:44866:1 207048:159932:1 44866:44820:1 44820:44865:1 86277:164767:1 227239:44959:1	15
29220	44934	590284800	18	44934:136605:1 44934:200887:1 44934:111363:1 44934:126505:1 44934:44845:1 44934:249781:1 44934:45630:1 44934:44882:1 44934:45095:1 44934:43437:1 44934:161238:1 44934:90209:1 44934:43795:1 43314:43241:1 44934:43314:1 200887:200885:1 44934:47551:1	20
29221	44968	508809600	25	44955:44954:1 31767:47469:1 44968:43777:1 44954:45135:1 44968:44929:1 44968:44955:1 43777:43481:1 44955:44943:1 44968:181831:1 44925:44920:1 44943:44925:1 44968:79918:1 44968:197564:1 44968:45887:1 43777:139732:1 44968:43393:1 44943:152021:1 44968:172827:1 44968:31767:1 44968:244582:1 44949:44937:1 44955:44946:1 44968:44951:1 44955:44949:1	43
29223	143918	421286400	15	130301:143406:1 143323:88429:1 143918:118835:1 143918:121205:1 143918:173442:1 143918:143323:1 143983:143976:1 143918:130301:1 143918:178080:1 143918:143983:1 143918:82712:1 143323:89031:1 88429:70967:1 173442:210229:1	43
29225	245249	329961600	15	245249:190304:1 190304:226756:1 190304:131108:1 235883:161453:1 218450:242778:1 245249:156241:1 226756:200532:1 200532:235883:1 218450:200577:1 218450:200570:1 245249:190356:1 248174:218450:1 245249:228136:1 190356:248174:1	19
29227	200577	482371200	16	200577:45622:1 210293:210295:1 235890:138085:1 200577:248796:1 235890:81365:1 81365:200579:1 235890:200578:1 200577:235890:1 210293:242780:1 235890:235887:1 235890:161454:1 81365:210293:1 161454:147849:1 248796:156181:1 81365:82598:1	2
29229	203067	345081600	15	162149:7952:1 128520:190387:1 162148:162152:1 128520:128525:1 203067:104648:1 203067:128520:1 127864:113091:1 128520:162149:1 203067:162148:1 128525:122547:1 190387:127864:1 128520:113109:1 190387:190394:1 128520:116971:1	10
29230	193492	462844800	12	117005:162492:1 115080:193497:1 162492:167205:1 194697:117094:1 193492:117005:1 193494:194697:1 162492:196380:1 193492:193494:1 117045:115080:1 194697:194695:1 193492:117045:1	2
29231	162491	418003200	13	116913:116915:1 193492:115080:1 116915:225809:1 116915:193492:1 193492:117094:1 116915:162495:1 225809:117039:1 162491:199312:1 162491:116952:1 91194:194692:1 162491:116913:1 116913:91194:1	5
29232	167201	381369600	16	167201:137981:1 167201:246144:1 137981:116949:1 116967:167199:1 167201:225810:1 116959:117005:1 167201:117073:1 137981:196370:1 167201:212205:1 137981:167191:1 137981:117036:1 167201:116967:1 137981:116959:1 116949:116958:1 167199:117046:1	6
29233	203071	361411200	17	203071:162491:1 164332:167195:1 167201:246144:1 167201:167199:1 167195:116949:1 117525:116946:1 162491:199312:1 167194:164332:1 167195:167200:1 167194:167201:1 167194:117525:1 167195:137981:1 167195:196370:1 203071:167194:1 117105:117045:1 164332:117105:1	6
29234	91121	621820800	13	65412:194558:1 65430:65412:1 91121:114578:1 114606:194551:1 194551:114571:1 194558:114606:1 65412:65424:1 91121:116965:1 91121:65423:1 65423:65430:1 194551:243212:1 65430:114580:1	2
29235	194696	474595200	22	196382:162492:1 194696:194695:1 203075:117103:1 194696:117043:1 117005:228624:1 117043:196382:1 117005:117025:1 117043:174703:1 194696:117036:1 203075:65427:1 174703:116839:1 117005:117024:1 194696:228622:1 117025:117019:1 194696:117038:1 228624:117528:1 194696:117041:1 174703:194356:1 194696:117005:1 194696:203075:1 117038:117032:1	2
29236	203074	561600000	16	203074:117009:1 194689:194620:1 65427:194624:1 203074:196380:1 203074:167205:1 194689:194618:1 203074:65427:1 194620:117068:1 65427:114584:1 203074:194689:1 203074:117004:1 203074:194714:1 194624:116984:1 203074:194691:1 194714:117001:1	10
29237	92056	613872000	10	92056:179790:1 179790:146187:1 92056:174702:1 92056:116995:1 92056:86250:1 86250:152981:1 179790:170385:1 92056:233646:1 86250:92055:1	2
29238	233528	503452800	15	92059:92058:1 92058:92056:1 92054:65427:1 233528:170387:1 233528:117016:1 92054:194358:1 117029:92059:1 233528:92054:1 192371:117020:1 233528:117029:1 233528:192371:1 233528:117017:1 233528:117019:1 233528:92052:1	2
29242	183115	335404800	11	28283:183095:1 183115:146008:1 146008:9851:1 146008:146010:1 183115:202507:1 146008:28283:1 183115:8319:1 183115:202509:1 146010:27022:1 146008:146018:1	5
29243	142585	476064000	45	142585:149700:1 142585:61252:1 76771:104960:1 178384:60973:1 142585:153343:1 116523:108458:1 155437:103837:1 108458:126954:1 142585:208764:1 142585:113724:1 153343:113827:1 153343:76770:1 142585:160670:1 108458:126949:1 93708:155666:1 142585:133716:1 216584:84395:1 142585:107328:1 160670:76761:1 142585:112506:1 93709:67009:1 142585:93708:1 142585:208979:1 155666:131095:1 142585:104030:1 142585:14…	112
29244	198253	302140800	18	72771:72772:1 198253:20815:1 198253:103070:1 72771:103057:1 198253:134239:1 20815:26258:1 103057:88110:1 26258:80399:1 20815:121887:1 198253:14161:1 198253:103074:1 198253:60078:1 198253:37358:1 198253:72771:1 198253:45687:1 121887:121832:1 198253:202507:1	25
29245	81295	478137600	13	81295:114081:1 81244:210292:1 242784:212969:1 81244:172917:1 81295:228139:1 228140:81244:1 212969:115719:1 81295:63490:1 82598:63487:1 81295:228140:1 81295:242784:1 81244:82598:1	4
29246	244944	562723200	10	244944:222078:1 212616:215345:1 244943:130156:1 244944:244943:1 215345:212358:1 244944:212616:1 130156:89918:1 213089:222092:1 244944:213089:1	1
29247	135494	421286400	18	135494:72068:1 199046:199047:1 135501:143654:1 135503:114851:1 143912:199046:1 143912:135503:1 135494:135501:1 114851:240014:1 143912:135490:1 143912:192428:1 143912:143910:1 135494:60534:1 143910:235632:1 223848:249835:1 135494:223848:1 223848:143912:1 135494:155322:1	1
29248	135570	334800000	75	44853:44857:1 43177:44974:1 44814:44820:1 249844:240246:1 172816:164704:1 44806:43084:1 44817:99171:1 99171:44973:1 207048:227239:1 249841:43075:1 135570:113210:1 44820:44858:1 44861:44865:1 126454:44853:1 135570:249843:1 172817:159932:1 126454:7497:1 43169:190301:1 44868:126581:1 172817:227712:1 43075:44846:1 126454:111406:1 164765:249074:1 44806:44869:1 227714:227713:1 249844:126454:1 172816:86…	293
29249	38574	424915200	10	38574:19083:1 38574:38697:1 38574:142838:1 38574:164143:1 38574:162502:1 19083:21320:1 21320:21318:1 66171:66176:1 38574:66171:1	67
29251	38672	584928000	22	113351:113350:1 38672:167553:1 38672:134291:1 38675:41870:1 38672:47111:1 38648:38646:1 38675:38645:1 38672:38675:1 205155:183282:1 38672:41863:1 38675:55485:1 38672:41065:1 155004:113351:1 38672:83548:1 38672:57648:1 38646:155004:1 41870:55399:1 205155:200911:1 38672:38648:1 38672:205155:1 38672:132818:1	16
29252	38677	569203200	19	38677:76347:1 38677:38654:1 38677:46723:1 38675:38645:1 205155:200911:1 38638:249900:1 38677:205155:1 205155:38610:1 38675:55399:1 38677:127298:1 63346:38638:1 38677:38675:1 38677:127311:1 63346:63345:1 38677:114036:1 38638:121536:1 38677:63346:1 38677:185:1	69
29253	115170	567993600	19	115170:117996:1 117996:114353:1 115170:79460:1 39376:122416:1 115170:146234:1 115170:163015:1 115170:55432:1 79460:114378:1 79460:79481:1 115170:114415:1 55432:39376:1 115170:249908:1 115170:114346:1 157783:114331:1 115170:114383:1 115170:166853:1 115170:157783:1 115170:43980:1	4
29254	140636	437702400	13	45695:72788:1 140636:45695:1 45695:45693:1 140636:197845:1 140636:47690:1 14141:92106:1 140636:14141:1 140636:47693:1 140636:39272:1 140636:50167:1 39272:39264:1 72788:45694:1	5
29255	140837	590284800	24	140837:239820:1 140837:141354:1 140461:43294:1 140462:55936:1 140837:124120:1 140837:154004:1 140462:140834:1 140837:124140:1 140837:70586:1 154004:154123:1 140462:140937:1 140837:147416:1 140937:140941:1 140461:77466:1 147416:37518:1 140837:179042:1 165588:233296:1 140837:163656:1 163656:148060:1 154004:154117:1 140837:140462:1 140837:165588:1 147416:140461:1	7
29256	107859	555984000	22	107859:96529:1 107859:210473:1 107859:142538:1 46086:147415:1 37578:124140:1 37578:46637:1 57933:107852:1 107859:57923:1 107859:90526:1 124219:191997:1 57923:57933:1 107859:124219:1 107859:37618:1 107859:149376:1 140834:47342:1 107859:46086:1 46637:37511:1 147415:181524:1 46637:140834:1 124219:37578:1 107859:151073:1	8
29257	141363	550713600	15	63434:140983:1 140983:140532:1 141363:96529:1 141363:138836:1 141363:239820:1 96530:140462:1 141363:43367:1 141363:47346:1 141363:45831:1 46086:140929:1 140462:37518:1 141363:96530:1 141363:63434:1 140462:46086:1	2
29258	69717	619142400	15	3085:81356:1 3085:46122:1 69717:3088:1 3010:3076:1 3010:3078:1 3089:3085:1 3012:3079:1 69717:96570:1 3089:3083:1 69717:3087:1 3012:3010:1 69717:3089:1 96570:3012:1 3012:46132:1	4
29259	69718	561254400	14	179615:249913:1 249914:96573:1 69718:216639:1 216639:3139:1 96575:3085:1 216639:96575:1 69718:249914:1 69718:224087:1 96573:212029:1 69718:249912:1 179615:3012:1 212029:188377:1 69718:179615:1	12
29260	43464	537667200	11	43464:193890:1 43464:10478:1 208732:112951:1 43464:172969:1 43435:43420:1 172969:172967:1 43464:208732:1 43464:204482:1 208732:173591:1 43464:43435:1	5
29261	187319	617932800	11	116997:187318:1 187319:116997:1 187319:238788:1 116997:116992:1 116966:194552:1 187319:188477:1 116992:116966:1 187319:47607:1 187319:205695:1 116966:249916:1	8
29263	190086	579744000	17	21667:21652:1 21675:190084:1 81325:21676:1 21678:21675:1 81325:81324:1 190086:74419:1 81190:21651:1 190084:203150:1 81324:212163:1 81325:81317:1 190086:21678:1 190086:81325:1 190084:81190:1 190084:107406:1 190086:21667:1 74419:89835:1	3
29265	215902	427939200	33	82422:238663:1 215902:129174:1 215902:189379:1 129189:129551:1 146813:129193:1 129174:125558:1 215905:249919:1 129174:129177:1 129177:209776:1 215902:146813:1 122561:185876:1 168333:129187:1 125558:198088:1 129174:129189:1 209776:82422:1 215905:84739:1 109316:162421:1 129193:168333:1 129189:83407:1 215902:41024:1 129193:180563:1 129189:129185:1 215902:198491:1 238663:122561:1 168333:109316:1 1291…	27
29266	228036	358992000	24	152934:178218:1 228036:242411:1 146812:146815:1 228036:146802:1 146802:180924:1 146816:236854:1 228036:136257:1 146812:124526:1 146812:146816:1 228036:124531:1 134513:178215:1 228036:152934:1 146812:152932:1 228036:164490:1 146802:180923:1 152932:146210:1 228036:218800:1 152934:119701:1 152934:178219:1 146812:214495:1 124531:146812:1 152934:134513:1 146812:180925:1	20
29267	231005	457574400	22	231005:237686:1 231005:136257:1 231005:129193:1 136257:231035:1 236855:228052:1 42373:185877:1 231005:118151:1 231005:178221:1 42373:84753:1 231005:178224:1 42373:203806:1 231005:129190:1 129193:42373:1 231005:162425:1 42373:84739:1 231005:189378:1 231005:69575:1 136257:236855:1 203806:150601:1 231005:231025:1 231005:121055:1	18
29268	209776	452736000	28	209776:231005:1 209776:82817:1 122561:129190:1 215905:249919:1 209776:82422:1 168333:136944:1 82817:82814:1 209776:122561:1 231005:178224:1 109316:42373:1 209776:180563:1 209776:129551:1 209776:113035:1 82817:44566:1 209776:168333:1 42373:84739:1 231005:231035:1 209776:129188:1 82814:145492:1 168333:109316:1 215903:215905:1 209776:162239:1 109316:189378:1 82814:72270:1 209776:185982:1 209776:1991…	15
29269	199176	452736000	25	199176:122561:1 215905:249919:1 199176:228031:1 129192:249920:1 199176:129192:1 228031:129188:1 199176:228064:1 148335:42377:1 199176:238505:1 215905:84739:1 199176:209776:1 199176:82422:1 199176:109321:1 148335:178224:1 199176:125236:1 199176:231035:1 199176:113035:1 199176:148335:1 122561:109316:1 215903:215905:1 109316:189378:1 109321:228055:1 82422:215903:1 199176:162239:1	12
29270	125223	441244800	18	129135:42364:1 209776:82422:1 238506:238505:1 125223:231025:1 148335:42377:1 129135:185868:1 209776:129551:1 125223:83454:1 209776:231035:1 125223:238506:1 215903:84739:1 129135:125236:1 125223:129135:1 209776:199176:1 82422:215903:1 199176:148335:1 125223:209776:1	16
29271	225209	414028800	22	238506:238505:1 225209:162425:1 146813:129193:1 225209:42193:1 109321:42373:1 129177:209776:1 225209:146813:1 225209:129177:1 199176:42377:1 189030:134761:1 125223:238506:1 225209:228054:1 125223:185868:1 129193:136944:1 238506:109321:1 225209:125223:1 225209:231020:1 225209:193082:1 109321:228055:1 209776:199176:1 225209:189030:1	15
29272	231006	433382400	11	129193:42373:1 231006:190903:1 129174:129192:1 121841:121854:1 129174:129193:1 42373:84739:1 231006:129174:1 231006:42324:1 231006:121841:1 42324:42335:1	24
29273	148563	407376000	22	146805:86144:1 148563:146805:1 148563:138004:1 146805:152933:1 146804:162398:1 228037:109317:1 146813:109321:1 238517:162420:1 148563:69467:1 178222:238517:1 148563:228065:1 146813:238300:1 146805:228037:1 146805:104366:1 148563:162435:1 148563:129135:1 148563:218802:1 146804:146813:1 109321:228055:1 109321:178222:1 146805:146804:1	27
29274	218800	407376000	25	228065:238300:1 146805:86144:1 218800:146805:1 146805:152930:1 218800:228065:1 218800:113103:1 218800:69467:1 146805:152933:1 146804:162398:1 228037:109317:1 218800:210639:1 146804:237386:1 152933:152929:1 218800:218802:1 238517:162420:1 218800:146814:1 178222:238517:1 238517:162416:1 146805:228037:1 146805:104366:1 228037:109321:1 238517:249928:1 109321:178222:1 146805:146804:1	20
29275	228040	405561600	24	130478:214491:1 129174:83454:1 228039:214490:1 228040:176713:1 129174:129177:1 228058:130476:1 214490:157191:1 228040:130478:1 130478:174495:1 228040:228058:1 228040:180559:1 228039:236874:1 129174:125235:1 228039:122978:1 228040:228039:1 157191:219404:1 236874:110274:1 228039:215582:1 228040:129174:1 214491:215583:1 228040:242414:1 214491:162422:1 228040:228031:1	33
29276	218801	402537600	32	146805:86144:1 148563:146805:1 218801:85933:1 21578:152933:1 218801:162234:1 218801:21578:1 218801:109305:1 146804:162398:1 218801:140861:1 146813:121865:1 148563:69467:1 85933:85943:1 178222:238517:1 148563:228065:1 146805:104366:1 146804:231005:1 238506:109321:1 148563:129135:1 148563:218802:1 21578:146804:1 146805:238506:1 109321:228055:1 218801:148563:1 218801:218800:1 109321:124379:1 21578:2…	28
29277	207517	379555200	31	207517:218800:1 63478:37347:1 207517:238506:1 207517:231006:1 214495:140861:1 199176:228031:1 207517:146821:1 178216:231020:1 231006:129174:1 231005:129193:1 199176:129192:1 207517:63478:1 207517:178217:1 207517:199176:1 238506:215903:1 207517:24798:1 207517:180923:1 162402:178214:1 218800:146814:1 207517:242411:1 207517:228046:1 207517:215902:1 228046:162402:1 207517:210640:1 207517:214495:1 207…	37
29278	228042	461376000	10	228042:74619:1 109319:84739:1 228042:113108:1 228042:109319:1 138139:162418:1 228055:231025:1 109319:113103:1 228042:228055:1 228042:138139:1	10
29279	178216	440294400	12	178216:225681:1 209776:162239:1 178216:231025:1 178216:121854:1 178216:231020:1 178216:109315:1 178216:209776:1 178216:228059:1 178216:207520:1 178216:42377:1 178216:165001:1	11
29281	198616	421804800	10	198616:198638:1 198616:99209:1 198616:44973:1 198616:173021:1 44973:99212:1 198616:111048:1 198616:153990:1 44973:44952:1 99212:198619:1	65
29282	214495	395539200	27	214495:162234:1 214495:146199:1 214495:140861:1 214495:42336:1 214493:146827:1 21578:152933:1 214495:228066:1 214495:178214:1 214495:21578:1 214495:146805:1 162234:162393:1 214495:129135:1 214495:214487:1 152933:113035:1 214495:242594:1 214495:162239:1 152933:226221:1 214495:164968:1 146805:238517:1 162234:119700:1 214495:214488:1 21578:146804:1 214495:109305:1 152933:162399:1 214495:214493:1 129…	18
29283	228047	332467200	16	228035:214494:1 214494:91316:1 152935:215576:1 121050:118011:1 228047:121050:1 228047:130477:1 228047:228037:1 228047:162235:1 152935:167181:1 121050:162234:1 228047:146807:1 228035:130478:1 162235:152935:1 228047:228035:1 121050:134759:1	7
29284	215579	534988800	10	121854:155183:1 121852:121849:1 215581:109310:1 215579:215581:1 215579:121864:1 124537:121852:1 121864:121854:1 121864:109312:1 155183:124537:1	5
29285	215903	519177600	14	215904:162414:1 215903:215905:1 215905:84739:1 178222:162421:1 178222:185878:1 215905:215904:1 162421:228052:1 215905:143025:1 215903:203806:1 215903:79967:1 84739:162442:1 215903:178222:1 162414:129182:1	9
29286	121854	587606400	10	121854:155183:1 209093:121852:1 155183:209093:1 209092:121849:1 209093:121848:1 209093:121851:1 121854:33471:1 121854:185875:1 209093:209092:1	6
29287	203806	582336000	10	203806:152564:1 152564:33050:1 204159:198492:1 203807:33056:1 203806:204159:1 203806:150601:1 203806:204171:1 203807:198084:1 203806:203807:1	14
29289	228054	563932800	10	228052:231023:1 146824:146829:1 228054:162411:1 228054:162412:1 228054:237385:1 231023:207519:1 228052:146824:1 228054:84739:1 228054:228052:1	3
29290	178222	529718400	24	84739:162433:1 162423:162420:1 178222:162421:1 178223:84739:1 84739:129184:1 178222:79961:1 178222:214498:1 231025:134849:1 178222:162414:1 134849:42368:1 162423:189378:1 238517:162423:1 162414:129182:1 162423:84744:1 178222:238517:1 178222:185878:1 238517:162415:1 178222:231025:1 162421:203808:1 178222:167278:1 79961:79873:1 231025:134836:1 178222:178223:1	13
29291	189380	552096000	18	114400:114331:1 114400:146256:1 114400:114363:1 189380:113040:1 146256:79624:1 189380:114400:1 114400:146222:1 189380:167278:1 189380:114361:1 189380:114419:1 189380:152077:1 189380:146276:1 114400:146249:1 189380:146274:1 114400:79649:1 114400:102995:1 114361:114378:1	3
29292	162422	548035200	27	162422:44713:1 44713:134993:1 162422:162413:1 162422:138829:1 162422:46636:1 162422:46638:1 44557:81072:1 162422:65342:1 37536:37516:1 162422:81085:1 44713:46047:1 162422:109311:1 46634:46635:1 46638:46653:1 162422:44557:1 162422:162410:1 46653:46633:1 162422:46634:1 162422:90526:1 134993:37508:1 46634:81069:1 109311:249929:1 37516:45947:1 162422:37536:1 44713:37502:1 162422:37547:1	21
29295	109321	487641600	11	109316:42373:1 109316:189378:1 109316:162418:1 109321:228055:1 109321:109316:1 109321:124379:1 109316:129183:1 109321:162410:1 109321:228030:1 109321:178222:1	8
29296	215904	568252800	16	215904:162414:1 162414:83399:1 215904:197365:1 215904:79994:1 162414:168336:1 162414:33050:1 83399:79460:1 242350:42327:1 242350:136943:1 215904:205870:1 215904:198242:1 215904:242350:1 242350:37447:1 242350:129180:1 215904:197366:1	10
29297	162435	548294400	13	249984:109308:1 249983:249989:1 162435:249984:1 249989:13820:1 162435:249986:1 249338:13824:1 249983:210357:1 162435:249338:1 163658:249983:1 249986:249985:1 249984:249982:1 162435:163658:1	20
29298	238517	535593600	19	162420:228273:1 238517:249928:1 238517:231023:1 162423:162420:1 238517:238514:1 162423:84739:1 84744:162409:1 238517:109314:1 238517:162412:1 238517:162415:1 162412:162404:1 238517:146276:1 238517:162423:1 162416:249926:1 238517:162416:1 162416:84744:1 162409:141112:1 162420:185282:1	7
29299	214421	479347200	11	249991:80033:1 214421:173431:1 80033:129858:1 214421:131161:1 214421:103650:1 80033:129589:1 214421:226171:1 249991:79911:1 214421:249991:1 80033:171435:1	18
29300	231040	366681600	22	215902:129174:1 129174:83454:1 170406:215902:1 231040:228032:1 199176:228031:1 228032:178216:1 225209:238506:1 238506:215903:1 231040:146820:1 215902:198491:1 231040:225209:1 132552:170406:1 119701:119700:1 238506:109321:1 170406:176077:1 228032:119701:1 129174:129193:1 178216:209776:1 129174:129135:1 209776:199176:1 231040:132552:1	15
29301	142135	461203200	18	142135:63086:1 158698:85506:1 96880:96879:1 142138:96870:1 140815:41908:1 142135:77975:1 41908:76274:1 142135:158698:1 142135:140828:1 140828:155347:1 140815:211601:1 96870:96880:1 142135:142138:1 96880:140815:1 41908:140826:1 142135:96157:1 142135:77985:1	12
29302	230517	334800000	19	139560:139561:1 139561:169935:1 237405:107659:1 237409:130393:1 230517:139559:1 21629:139560:1 237408:237406:1 230517:155845:1 230517:21629:1 237406:237404:1 139561:139943:1 230517:237409:1 237405:237408:1 139561:136349:1 230517:155025:1 139561:237405:1 139561:134785:1 237409:241884:1	8
5668	41109	-588038400	15	39982:42458:1 41109:58035:1 51611:59604:1 51611:59436:1 33544:1109:1 41109:42252:1 39982:63616:1 11444:51611:1 59604:11477:1 41109:33544:1 51611:11495:1 41109:39982:1 41109:42157:1 41109:11444:1	2
5669	51612	-651110400	12	51612:59602:1 1109:39417:1 16305:1109:1 1529:34698:1 51612:34701:1 41100:1592:1 34701:1529:1 41101:16305:1 16305:60186:1 1529:41101:1 51612:41100:1	4
5671	40203	-549676800	12	40203:59188:1 64325:13295:1 40203:68453:1 40203:64325:1 13295:68465:1 59188:68464:1 40203:30171:1 40203:13271:1 40203:47996:1 40203:61949:1 40203:18769:1	0
5672	27477	-441849600	12	27477:59998:1 27477:53435:1 27475:70470:1 27475:54507:1 54502:27475:1 59998:70459:1 27477:99112:1 27475:53376:1 27477:54502:1 27477:99111:1 27477:50209:1	13
5673	99115	41904000	16	99115:81764:1 99115:99122:1 99115:14605:1 99115:42280:1 99125:99121:1 99122:99125:1 99115:99120:1 99122:48530:1 99120:99117:1 99120:99116:1 99122:54657:1 99115:99118:1 42280:51677:1 99122:99119:1 99115:15106:1	6
5674	60308	-616896000	26	82381:42507:1 60308:76194:1 60308:62923:1 82247:42498:1 60308:13338:1 60308:61162:1 60308:99127:1 60308:98368:1 60308:6653:1 60308:53685:1 42498:42496:1 60308:77094:1 60308:74327:1 60308:64330:1 13338:53399:1 61162:13286:1 60308:82247:1 60308:34087:1 82247:82252:1 60308:34094:1 98368:76192:1 60308:82381:1 60308:50692:1 82381:60310:1 76194:59463:1	5
5675	59187	-589248000	14	59187:6659:1 59187:61162:1 68467:47972:1 6659:68465:1 59187:13314:1 59187:93592:1 59187:40722:1 68467:68303:1 40722:68467:1 34087:83764:1 59187:47996:1 59187:34087:1 59187:74906:1	1
5676	9700	110332800	24	99134:99133:1 9700:5759:1 9700:99143:1 62152:99132:1 9700:34153:1 9700:9747:1 9700:99131:1 99136:99134:1 9700:99147:1 99147:73073:1 99134:61678:1 9700:99136:1 99134:62152:1 9700:73079:1 9700:99145:1 9700:99135:1 62152:87376:1 99147:73078:1 87376:3530:1 62152:99130:1 99143:99137:1 99134:99142:1 99142:99141:1	7
5677	9717	-420768000	14	9697:9738:1 9717:9697:1 9717:62398:1 9695:58692:1 61538:58699:1 9717:9693:1 9717:6699:1 9717:12362:1 9717:9695:1 9738:9740:1 9695:9733:1 9717:61538:1 9697:52694:1	3
5678	99150	455760000	33	12667:99203:1 12659:99204:1 12664:99223:1 12684:12680:1 12663:12683:1 12666:99207:1 99205:12684:1 12666:99225:1 99205:99206:1 99207:12673:1 99150:99224:1 12666:99205:1 12666:68056:1 12659:10327:1 99207:12658:1 12675:99202:1 12667:12676:1 99150:12629:1 12664:12659:1 99150:99212:1 99211:12669:1 99150:99211:1 12629:12664:1 12683:12643:1 99150:99171:1 99211:12678:1 12629:12675:1 99211:12666:1 99150:9…	90
5679	39865	-407548800	10	39856:12299:1 39865:55627:1 39865:3391:1 39865:53738:1 55627:39856:1 39865:39897:1 39865:58337:1 39865:99238:1 39865:51646:1	7
5680	42247	-641692800	11	42247:76304:1 42247:99241:1 42247:42256:1 42247:80212:1 99240:20541:1 42247:99240:1 99241:40752:1 20541:16646:1 42247:2250:1 42256:1823:1	3
5681	76303	-641692800	11	76303:14316:1 76303:99243:1 76303:51240:1 51240:63573:1 99243:1760:1 2250:16657:1 76303:2250:1 76303:11897:1 99243:16308:1 76303:54602:1	4
5682	64317	-356486400	15	64317:99248:1 64317:99250:1 83716:99253:1 77278:99246:1 99253:99254:1 64317:77278:1 64317:99247:1 64317:83716:1 99254:83713:1 64317:83709:1 64317:83710:1 99250:99252:1 77278:64319:1 64317:64344:1	17
5683	64320	-181526400	21	64320:64340:1 64320:64339:1 64339:99271:1 99280:62921:1 64320:99278:1 64320:87348:1 87348:99267:1 64320:99270:1 64320:97040:1 99274:28980:1 28980:99280:1 64320:99275:1 64339:99268:1 64320:99269:1 64320:99284:1 64320:99266:1 64339:99272:1 64320:99274:1 64320:99279:1 64320:99273:1	27
5684	64326	-559008000	10	13293:13286:1 64326:99297:1 64326:6659:1 6659:13293:1 13293:13291:1 13293:64323:1 13293:68452:1 64326:84782:1 64326:83729:1	1
5685	64332	-601084800	30	64332:39739:1 64332:64334:1 64332:13309:1 13309:13288:1 64334:50205:1 13290:13270:1 13309:99299:1 64332:13293:1 39739:60307:1 13309:74898:1 50205:64086:1 99300:74906:1 64332:99300:1 60307:39755:1 64334:59183:1 13293:13286:1 13315:83729:1 99300:64310:1 74689:47996:1 47996:47972:1 13290:61374:1 74689:99298:1 64332:74689:1 64334:13345:1 64332:13289:1 13293:13291:1 74689:13315:1 13315:13290:1 99299:6…	4
5686	64339	-154483200	63	64339:99329:1 76565:99315:1 64339:99302:1 76565:99262:1 67496:99325:1 99314:64361:1 67496:99310:1 99342:99317:1 99316:99377:1 99346:84832:1 76565:99320:1 99310:60364:1 76565:99309:1 64341:64459:1 64339:99328:1 99316:99311:1 64339:99336:1 99345:71554:1 99271:99337:1 71556:99343:1 64339:71556:1 99344:99271:1 99314:99268:1 99320:99313:1 76565:99312:1 99314:76565:1 64341:64337:1 99314:83675:1 99337:6…	59
5687	64342	-166579200	15	99329:99389:1 99271:99391:1 64342:99265:1 64342:99329:1 99383:87348:1 62921:64338:1 99389:62921:1 99391:99382:1 99389:99268:1 99383:99346:1 99329:99383:1 99329:99272:1 64342:99388:1 99383:99271:1	8
5691	34503	-515462400	12	34503:67944:1 67935:67939:1 67937:21543:1 67935:1112:1 34503:14272:1 14273:67935:1 67960:32971:1 34503:14273:1 67944:67937:1 34503:67960:1 14273:67934:1	5
5695	50711	-637891200	17	76448:53913:1 50711:50724:1 14792:59317:1 50711:34900:1 50711:76448:1 14792:59321:1 76448:14792:1 53913:84143:1 50711:76558:1 50711:99454:1 50711:14796:1 60337:59318:1 50711:84148:1 53913:60337:1 50711:84153:1 50711:41952:1	8
5696	20606	-589248000	11	71908:13296:1 1852:63891:1 99459:1852:1 99459:99458:1 20606:99459:1 1852:48632:1 1852:14301:1 1852:63750:1 20606:71908:1 20606:51514:1	2
5697	20331	89424000	10	12008:95396:1 99461:99469:1 20331:8972:1 99469:12008:1 12008:4583:1 4583:99463:1 99461:99462:1 99469:70935:1 20331:99461:1	11
5698	52671	-601084800	13	52671:54472:1 51531:41118:1 41118:1109:1 51531:23927:1 52671:51531:1 52671:99471:1 41118:11495:1 52671:42158:1 52671:50015:1 39793:1108:1 52671:1776:1 51531:39793:1	1
5700	76562	-626054400	15	76562:54538:1 76562:50033:1 76562:99486:1 50033:26597:1 76562:61952:1 92255:61937:1 76557:50024:1 76562:76559:1 13283:50014:1 54538:13283:1 61952:92255:1 76562:76557:1 50024:76530:1 50024:16279:1	7
5701	53461	-578620800	32	34907:47929:1 53461:99494:1 53461:53460:1 99491:58126:1 53461:68516:1 53461:34907:1 66515:95409:1 48558:95410:1 53461:99491:1 95411:59760:1 48558:95411:1 95410:59847:1 53461:92254:1 95410:48637:1 47929:63842:1 53461:68915:1 53461:1848:1 95410:11538:1 48558:54556:1 99491:99493:1 99493:68911:1 53461:52739:1 54556:50020:1 53461:95414:1 53461:48558:1 53461:54535:1 95410:48553:1 53461:66515:1 68915:95…	10
5702	58967	-449798400	15	59352:15978:1 5534:68498:1 58967:58124:1 74647:41359:1 58967:53479:1 58967:53692:1 58967:99496:1 58967:53644:1 58967:59438:1 99496:62441:1 53692:5534:1 58967:59352:1 99496:99495:1 58967:74647:1	6
5703	64248	-588038400	13	64247:80350:1 25003:80351:1 64248:27653:1 23265:63612:1 27653:34330:1 34330:34328:1 27653:77230:1 34330:64247:1 34327:25003:1 34330:54383:1 80350:23265:1 63612:34327:1	1
5706	19319	-420768000	20	19335:16068:1 16068:53688:1 19335:98252:1 19319:58128:1 19319:19335:1 19338:19434:1 19338:19333:1 19335:81556:1 19338:19321:1 19338:19314:1 19319:41444:1 15207:15052:1 19335:59481:1 19321:15206:1 59481:92204:1 15206:15207:1 99502:62397:1 19319:99502:1 99502:19338:1	4
5707	49939	-412905600	12	49939:68837:1 49939:80636:1 49939:39802:1 49939:2615:1 49939:41375:1 2615:5972:1 49939:19331:1 49939:23524:1 2615:28060:1 49939:67596:1 49939:51490:1	39
5708	69288	457488000	11	69288:99516:1 59526:99518:1 69288:99513:1 69288:67227:1 69288:99511:1 69288:59526:1 69288:99519:1 69288:99509:1 69288:69293:1 69288:69284:1	12
5709	34330	-569548800	12	23265:63612:1 34330:34328:1 63612:77232:1 63612:80351:1 34330:23265:1 34330:54383:1 34330:64247:1 34330:22358:1 64247:22355:1 80351:22353:1 63612:34327:1	2
5710	64246	-420768000	44	19314:98853:1 19338:19324:1 19315:92205:1 19338:19331:1 64246:48649:1 64246:66980:1 41357:41409:1 19349:19321:1 59477:92252:1 19336:19349:1 19314:98852:1 19335:19338:1 41357:41364:1 15206:15215:1 19314:80634:1 64246:64280:1 19317:15052:1 64246:59477:1 19315:19336:1 98852:15213:1 64246:41357:1 64246:50923:1 19338:19434:1 19335:81556:1 64246:64131:1 19315:19339:1 64246:64262:1 98852:99522:1 64246:1…	7
5711	85901	-23414400	10	85901:99528:1 85901:54622:1 85901:14734:1 85903:41761:1 85901:41730:1 41746:85904:1 85904:99529:1 41761:41746:1 85901:85903:1	10
5712	4149	464227200	17	99540:77905:1 77905:76068:1 4149:99530:1 99541:6983:1 99540:99539:1 4149:99531:1 4149:99540:1 77905:99534:1 99534:99536:1 4149:99535:1 99535:99541:1 8524:99537:1 99535:6984:1 99539:99538:1 76068:6981:1 4149:8524:1	8
5713	99530	464227200	16	99530:99540:1 76068:36480:1 77905:76068:1 99540:77905:1 99530:99531:1 99538:99560:1 99530:4149:1 99535:6983:1 76068:6981:1 99534:99536:1 77905:99534:1 99535:6984:1 99539:99538:1 99530:99535:1 99540:99539:1	16
5714	14389	-248572800	15	2543:4818:1 14389:11323:1 2552:2536:1 4842:53407:1 2552:2544:1 2544:2541:1 14389:2552:1 18349:18927:1 2552:4842:1 4842:4800:1 2552:2543:1 2552:4843:1 2552:4844:1 14389:18349:1	23
5715	41746	70934400	11	41746:81465:1 41746:29155:1 41740:77876:1 41740:77890:1 41740:77889:1 99529:77887:1 41746:85904:1 99529:77875:1 77887:41740:1 85904:99529:1	3
5716	54622	28857600	12	54622:99604:1 54622:99605:1 99544:99591:1 99543:99542:1 99529:77887:1 54622:10547:1 54622:27817:1 54622:99543:1 54622:99529:1 10547:99544:1 77887:77876:1	19
5717	99549	418003200	12	99540:77905:1 4149:99530:1 99613:99610:1 99549:4149:1 99549:51420:1 99549:99613:1 4149:99531:1 4149:99540:1 99549:99603:1 99549:99590:1 99540:99539:1	8
5719	90828	181353600	11	90828:30995:1 90828:29153:1 99622:35607:1 90828:24984:1 29153:30638:1 90828:80268:1 30995:30994:1 80268:52764:1 29153:30631:1 90828:99622:1	22
5720	89518	491702400	28	89518:99661:1 89197:99659:1 81482:99643:1 89518:89927:1 99660:99662:1 99660:89305:1 88890:89197:1 89518:99658:1 99648:30777:1 99650:99645:1 99648:99667:1 81482:99646:1 89518:89332:1 99650:99660:1 99647:99648:1 90088:99642:1 90088:81358:1 88911:88890:1 89927:88911:1 89518:99651:1 89518:99649:1 89518:99650:1 89518:99666:1 99650:99647:1 99667:99644:1 89518:90088:1 89518:81482:1	21
5721	81484	473385600	15	81484:99671:1 81482:99646:1 99668:99645:1 89518:99651:1 99670:99668:1 99646:99669:1 99671:99670:1 89518:88890:1 89518:89927:1 99645:22799:1 88890:89197:1 99670:81257:1 99670:89518:1 89518:81482:1	2
5723	92563	500515200	48	92563:36486:1 36479:99692:1 92659:90831:1 92563:92503:1 92422:29197:1 29197:62636:1 92563:62859:1 22869:92422:1 92502:92667:1 4163:4166:1 92515:4375:1 92563:92511:1 92502:92416:1 4375:4441:1 92668:50994:1 92563:99693:1 4163:92658:1 92563:2600:1 92416:90832:1 92563:93426:1 4163:92659:1 2600:50942:1 92563:99694:1 92560:29167:1 92503:92509:1 36486:94721:1 92563:36488:1 92668:93236:1 92422:92420:1 92…	93
5727	54624	307584000	12	54624:99732:1 54624:18326:1 54624:54623:1 54624:67679:1 54624:41480:1 54624:54621:1 41480:99730:1 54624:99731:1 54624:90899:1 54624:67532:1 54624:99743:1	19
5729	58132	-488073600	19	58132:99758:1 99757:98403:1 58132:52335:1 58132:99757:1 54520:36761:1 99757:54322:1 53459:6090:1 99758:53459:1 62917:58128:1 62917:48320:1 59441:16023:1 16023:62917:1 58132:76540:1 98403:59441:1 58132:54520:1 16023:14851:1 16023:58126:1 62917:62920:1	10
5730	54380	-363052800	13	54380:84417:1 54380:76526:1 48780:48789:1 48356:99762:1 54380:48356:1 54380:42265:1 54380:48780:1 54380:52974:1 54380:76509:1 54380:80287:1 48356:36778:1 54380:61976:1	5
5731	58155	-370915200	15	42265:42850:1 58155:11461:1 48320:58120:1 76492:42265:1 58120:76492:1 42265:76489:1 99495:58153:1 58155:99495:1 58155:48645:1 99495:42836:1 42836:42837:1 58155:48320:1 76489:48789:1 48320:59658:1	16
5735	96862	-667958400	15	96862:50762:1 96862:55620:1 50713:50728:1 50655:50713:1 96862:28992:1 96862:50655:1 50713:28985:1 50692:50720:1 50713:11515:1 28985:29030:1 50728:50692:1 96862:29018:1 96862:99803:1 96862:99802:1	1
5736	50826	-53222400	11	50826:1033:1 1033:7461:1 50826:50839:1 7461:7502:1 7461:7535:1 50826:50832:1 1033:2478:1 7535:7527:1 50832:50846:1 1033:2599:1	1
5738	15731	-210556800	17	15731:14678:1 1034:13177:1 99809:33090:1 1034:13203:1 2832:1034:1 87468:50821:1 15731:14697:1 14697:14696:1 15731:62683:1 15731:14450:1 15731:87468:1 50821:13167:1 15731:2832:1 1034:2827:1 15731:36324:1 15731:99809:1	19
5739	15732	-281318400	18	15732:60327:1 15732:99810:1 53643:60352:1 50502:58039:1 53643:99811:1 58040:41540:1 41540:29483:1 15732:53643:1 53643:53772:1 26296:58038:1 15732:12590:1 58040:26296:1 58040:19718:1 15732:50502:1 15732:58040:1 15732:16245:1 50502:53475:1	2
5740	15733	-283996800	15	15733:25838:1 7335:10957:1 58040:41540:1 15733:1039:1 58040:58038:1 15733:15731:1 41540:95601:1 15732:12590:1 15733:67100:1 15733:1035:1 15732:50502:1 15732:58040:1 15733:15732:1 15733:7335:1	3
5741	7523	120960000	14	99813:7534:1 7523:99813:1 99816:2601:1 7534:7536:1 7523:99814:1 7523:50953:1 99817:99816:1 7523:99819:1 7523:2606:1 2601:99815:1 7536:99817:1 7534:64815:1 99813:99812:1	1
5742	99826	476064000	11	99862:99863:1 94098:99847:1 99826:94967:1 94098:99864:1 99826:94098:1 94098:99860:1 99864:99862:1 99862:99861:1 99863:99859:1 99826:99848:1	34
5743	34612	-209347200	11	34609:99824:1 99870:34609:1 99869:35201:1 34612:99870:1 34612:96905:1 34612:99874:1 96905:99873:1 99872:99869:1 34612:99872:1 35201:99868:1	1
5744	74636	-674697600	13	74636:99876:1 15615:1605:1 29933:34094:1 74636:69097:1 74636:40191:1 69097:29933:1 74636:40195:1 29933:18766:1 74636:15615:1 74636:17859:1 74636:18751:1 29933:40200:1	1
5745	41785	-437961600	11	41785:58126:1 58126:58149:1 58126:58128:1 54511:61951:1 58128:54511:1 36757:62919:1 41785:58157:1 41785:98358:1 58157:68699:1 41785:36757:1	3
5746	24000	-345945600	10	24000:50670:1 24000:74951:1 50670:24011:1 24000:99881:1 24011:69765:1 99881:26773:1 8003:23991:1 24000:8003:1 50670:27780:1	4
5748	23970	-474854400	32	90496:96622:1 16114:95468:1 23970:99896:1 24003:60105:1 23970:99894:1 60103:24892:1 23970:23984:1 25167:16114:1 56555:12475:1 23970:60103:1 12475:12473:1 23970:25167:1 72359:24003:1 23970:23966:1 23970:95507:1 60096:52290:1 95468:99897:1 23970:72359:1 33126:23997:1 24003:23956:1 23970:23975:1 23970:60096:1 95507:56555:1 24003:56706:1 23970:90496:1 23970:33126:1 56555:12460:1 23970:99893:1 23970:9…	8
5749	56822	-482716800	11	70232:70234:1 99898:96258:1 99898:70231:1 70236:70232:1 70233:70230:1 56822:99898:1 70232:70233:1 56822:7993:1 70234:726:1 56822:70236:1	17
5750	23973	-482716800	33	23967:23964:1 23973:24005:1 24005:12460:1 23973:24000:1 56716:56696:1 12537:23967:1 23964:23985:1 23982:2730:1 23973:99906:1 99906:72359:1 23973:23962:1 23960:23983:1 99905:56427:1 23958:23997:1 23960:23963:1 23960:23958:1 99906:33126:1 24005:56555:1 23966:23960:1 23973:23966:1 23963:23982:1 23973:12537:1 23973:99907:1 23966:42127:1 23960:12527:1 23973:27775:1 12537:56716:1 23973:99905:1 12537:19…	14
5751	23976	-501033600	43	90496:96622:1 23976:30917:1 23976:23965:1 23976:60097:1 23976:61094:1 23976:33128:1 64999:25167:1 63854:60103:1 33124:33127:1 33127:59420:1 982:12536:1 24892:56702:1 60103:24892:1 23976:64999:1 33124:27775:1 25167:16114:1 23976:59410:1 99921:99920:1 23976:99923:1 90500:90496:1 65067:95507:1 23965:34515:1 65067:90500:1 23976:99922:1 23976:24004:1 23976:65067:1 33128:33124:1 23976:99916:1 30917:601…	52
5752	59412	-594518400	19	59412:90507:1 99941:56823:1 99942:99937:1 59412:99941:1 59412:60098:1 99939:99942:1 59412:23971:1 59412:99938:1 59412:90506:1 59412:23977:1 59412:96625:1 59412:99939:1 90506:83635:1 59412:99943:1 59412:99944:1 59412:12535:1 99941:99940:1 59412:12544:1	4
5754	42990	-179884800	23	57370:57385:1 99959:99964:1 57072:66529:1 57064:57072:1 57064:57073:1 99959:57370:1 99965:37086:1 34534:57389:1 57370:34534:1 57384:80765:1 42990:99959:1 34534:56414:1 57370:57384:1 99959:56447:1 57370:99958:1 42990:99965:1 42990:17723:1 99959:99954:1 57064:57071:1 99958:80907:1 17723:24070:1 80765:57064:1	16
5755	56477	-257731200	11	56477:8004:1 8004:99891:1 56467:99968:1 56467:99908:1 56477:56449:1 56477:99972:1 56477:56467:1 56477:56471:1 99972:99887:1 56471:99969:1	6
5756	59419	-60739200	17	23537:8064:1 8047:23537:1 99974:8046:1 99974:8052:1 23543:11321:1 59419:99974:1 23543:23542:1 59419:63495:1 23543:8222:1 8052:8047:1 59419:96310:1 59419:99890:1 59419:99973:1 8052:8049:1 8064:23545:1 23545:23543:1	3
5757	27803	-633830400	10	27803:48603:1 27803:14311:1 14311:26566:1 14311:26621:1 14313:14316:1 14316:50478:1 14311:41130:1 14316:28058:1 27803:14313:1	2
5758	95810	-159321600	11	69134:99989:1 95810:69345:1 98282:69346:1 69345:95809:1 95809:98282:1 95810:98281:1 95810:99988:1 99988:69134:1 99988:99986:1 95810:99987:1	5
5759	69308	128563200	14	98285:97907:1 98285:99995:1 69308:97917:1 97907:99991:1 99992:10372:1 97907:99996:1 97907:99992:1 98285:99997:1 69308:98285:1 98285:99993:1 98285:98289:1 98285:94265:1 69308:99994:1	1
5760	99998	624412800	12	99998:100006:1 100016:100007:1 100012:100001:1 99998:100008:1 100007:100004:1 100012:100017:1 100013:100015:1 100008:100016:1 99998:100013:1 99998:100012:1 99998:100005:1	8
5761	100018	-662688000	15	15635:1529:1 14406:1109:1 100018:13246:1 100018:15633:1 15635:14406:1 100018:22368:1 100018:34707:1 100019:41099:1 22368:15635:1 100018:13322:1 100018:100019:1 13246:5522:1 100018:100020:1 13322:1862:1	3
5762	100019	-643161600	18	100019:1813:1 100019:41100:1 5522:51494:1 41101:58383:1 100019:5522:1 100019:47952:1 100019:41099:1 58383:1109:1 1109:14395:1 49994:58384:1 1529:41101:1 5522:41126:1 5522:51491:1 1109:49994:1 1109:49997:1 41099:1529:1 41101:58386:1	1
5763	54569	-476064000	13	1108:15992:1 54569:1108:1 53453:15988:1 62436:53453:1 15989:15673:1 15989:50004:1 15992:15989:1 62417:81426:1 1108:62436:1 62436:49945:1 1108:62417:1 1108:16046:1	1
5764	54570	-585360000	21	54570:53445:1 42497:53679:1 53696:13299:1 53445:42497:1 42497:52188:1 54570:5512:1 53679:42492:1 54570:100021:1 52191:77112:1 54570:83747:1 42500:53687:1 52191:52193:1 42497:42500:1 54570:53696:1 42497:100022:1 42497:17383:1 53687:51521:1 54570:77109:1 54570:61384:1 52188:52191:1	4
5765	53653	-508982400	10	53701:1108:1 53653:53644:1 53653:53701:1 53653:41359:1 53653:53693:1 50089:59352:1 53701:50089:1 53653:60216:1 59352:53739:1	5
5766	76361	-536457600	11	76359:76362:1 76361:76358:1 76361:76359:1 76362:77732:1 76359:100037:1 76361:49104:1 100038:11516:1 76362:76381:1 76361:28998:1 76361:100038:1	10
5767	28974	-576028800	16	28974:60286:1 28974:19729:1 28974:14742:1 28974:50716:1 28974:21811:1 19729:19730:1 28974:28966:1 60286:28967:1 28974:41437:1 28974:10282:1 28974:28968:1 28974:25706:1 28967:90773:1 28974:40803:1 28974:100044:1	44
5768	100065	-20822400	11	9659:100066:1 100065:52558:1 100065:9659:1 100065:100067:1 6855:6497:1 100065:31954:1 100067:6855:1 100065:52136:1 52136:19463:1 9659:52143:1	15
5769	54307	-378691200	157	54307:100080:1 100148:100158:1 74333:84773:1 54305:100205:1 100145:14425:1 54305:54302:1 58359:54247:1 100100:100088:1 54305:100075:1 54307:100086:1 54261:77049:1 63836:12857:1 100079:100109:1 100174:100153:1 63836:100202:1 69267:34816:1 54305:77554:1 100074:100079:1 54307:100183:1 100076:75279:1 97951:63836:1 97944:34620:1 54309:58349:1 58349:58359:1 100153:100160:1 51196:54269:1 34819:85157:1 1…	242
5770	100029	198374400	17	100029:100266:1 100029:74241:1 100029:81729:1 100029:100261:1 100029:100263:1 100264:100270:1 100029:25300:1 100029:100265:1 100029:100267:1 100265:100269:1 100029:100264:1 100264:100031:1 100029:100262:1 100029:75270:1 100264:51737:1 100029:100268:1	51
5774	9659	41904000	16	9659:63042:1 9659:100319:1 9659:27849:1 100318:10910:1 10910:100321:1 9659:9674:1 9659:71344:1 52143:100317:1 100316:23405:1 23405:100066:1 9659:100316:1 100316:52143:1 100066:31960:1 9659:100318:1 100318:53872:1	16
5775	32494	592876800	30	32493:100363:1 32494:32497:1 100345:32481:1 32494:100361:1 32493:32483:1 32477:49811:1 32494:100368:1 100364:32487:1 100345:100353:1 32499:32477:1 100371:100365:1 100371:100347:1 32494:100367:1 32494:30549:1 100365:100369:1 32494:100370:1 32497:32499:1 32487:100345:1 32494:32491:1 100369:32493:1 32487:100359:1 32494:100360:1 100345:100354:1 100345:100362:1 32493:100364:1 100361:100358:1 32494:100…	20
5776	32497	595555200	21	32493:100363:1 32493:100345:1 32489:32472:1 32489:32493:1 32497:100381:1 32499:100384:1 32497:100382:1 32499:90854:1 32497:49813:1 49813:32446:1 100345:32481:1 32493:100364:1 32489:32490:1 100384:100366:1 32497:32499:1 32497:100383:1 32497:32489:1 32497:100385:1 100345:100377:1 49813:100354:1	10
5777	100386	579657600	16	32448:32472:1 100386:100390:1 100386:75191:1 32489:32493:1 100386:32497:1 32489:32448:1 32489:32490:1 100386:32458:1 32458:32475:1 32475:49813:1 32493:32481:1 32497:32489:1 32497:100383:1 32497:32499:1 32499:90859:1	6
5778	100391	615254400	25	36228:100414:1 82453:100413:1 100391:82071:1 100391:100409:1 100391:100418:1 100407:100408:1 100391:100416:1 100391:100415:1 100391:100411:1 100391:32618:1 100391:100399:1 100408:100404:1 100391:36228:1 100391:100410:1 100391:59525:1 100391:100406:1 36228:100417:1 32618:32617:1 100417:100412:1 100409:100407:1 100391:82453:1 36228:36227:1 100409:100405:1 100391:54210:1	14
5779	100233	440294400	45	90850:32495:1 100233:100625:1 100233:100634:1 100233:100622:1 100233:100624:1 71069:100637:1 100638:71069:1 100628:100614:1 100233:100612:1 100233:100636:1 100638:100633:1 100619:100618:1 100609:32494:1 100617:100608:1 100626:100632:1 100233:100610:1 90844:90862:1 100233:100512:1 100623:100617:1 71069:100504:1 100233:100620:1 100634:100621:1 100233:35866:1 100638:100611:1 100639:100609:1 100233:1…	273
5780	100657	66960000	80	100681:59731:1 100657:100690:1 100683:100668:1 100691:100670:1 83533:59734:1 87491:87494:1 59732:100694:1 100683:59732:1 100663:100681:1 72031:72062:1 100663:83533:1 72061:100658:1 100684:100679:1 100201:80525:1 83533:83532:1 100657:100204:1 100680:100684:1 100657:100674:1 100682:19784:1 100692:87491:1 83533:87486:1 100666:100672:1 100689:50805:1 100201:100688:1 72057:72061:1 100691:100659:1 1006…	7
5781	100709	392947200	13	100709:35866:1 100709:100741:1 100709:100734:1 100709:71069:1 100709:100710:1 100709:100739:1 35866:100735:1 100739:100740:1 100709:100737:1 100711:100736:1 100709:100738:1 100709:100711:1	58
5785	17650	185241600	15	17678:17657:1 17650:17651:1 17650:100804:1 17650:64469:1 17650:100803:1 17650:17642:1 17650:100808:1 17650:17692:1 17678:17640:1 17692:17688:1 17692:62988:1 17650:17678:1 17650:100806:1 62988:100807:1	1
5786	52335	-424915200	17	100809:100810:1 52335:16009:1 52335:19340:1 52335:62920:1 52335:54874:1 23268:42026:1 52335:23268:1 16009:19331:1 52335:99760:1 52335:66395:1 52335:100811:1 52335:100812:1 52335:36669:1 52335:100809:1 42026:42022:1 52335:99499:1	68
5787	100844	285811200	12	100844:100860:1 100847:100849:1 100847:100853:1 100844:100847:1 100844:100845:1 100844:100856:1 100844:100854:1 100856:91879:1 100855:100859:1 100844:91878:1 100844:100855:1	10
5788	100863	289094400	14	100873:100853:1 100855:100859:1 100863:100855:1 100863:100867:1 100873:68980:1 100863:100873:1 100856:93731:1 100863:100856:1 100855:100865:1 100863:100866:1 100863:30761:1 100866:100871:1 100863:100860:1	6
5789	16040	-481334400	25	62416:62425:1 51477:63752:1 1108:59158:1 51477:51618:1 1108:16019:1 68598:25681:1 68598:16107:1 1108:11448:1 16040:26023:1 63745:62449:1 51477:51387:1 16040:1108:1 16040:48357:1 51386:39850:1 16040:39866:1 26023:51477:1 51386:68598:1 51477:51386:1 51477:47883:1 68598:63745:1 16040:51782:1 51477:70212:1 51477:62416:1 51477:49945:1	5
5791	5574	-340848000	17	5574:5610:1 59382:59384:1 84472:36818:1 5574:19293:1 5574:59382:1 5574:84061:1 59384:68425:1 36818:69014:1 36818:42648:1 5574:75297:1 5574:5602:1 5574:5608:1 5574:68653:1 5574:84472:1 5574:21841:1 5574:21852:1	20
5793	68606	-338169600	43	68606:88627:1 28114:75289:1 11303:59383:1 75289:75624:1 40161:94311:1 94311:34461:1 68606:92173:1 94188:75882:1 75289:52542:1 68606:75296:1 75289:663:1 68606:52529:1 68606:28110:1 68606:75362:1 75624:100895:1 28114:75363:1 68606:5602:1 68606:62498:1 75289:33384:1 28114:2692:1 75296:30873:1 2692:75605:1 2692:75349:1 68606:100894:1 30873:5609:1 68606:21852:1 56669:28114:1 75349:67884:1 68606:10131:…	56
5794	28108	-409017600	13	28108:33218:1 11305:40161:1 28108:75359:1 2652:2692:1 68386:68606:1 28108:141:1 28108:11305:1 28108:71727:1 28108:2652:1 71727:68386:1 28108:100899:1 68606:75363:1	4
5795	16791	-401241600	21	50671:66840:1 42120:100912:1 42120:67406:1 16791:100917:1 67406:39903:1 100917:68653:1 100917:50671:1 100917:100907:1 100907:75308:1 100907:100909:1 100917:100908:1 42120:5573:1 100917:36881:1 42120:100913:1 100917:25632:1 100906:98771:1 16791:100900:1 100913:100905:1 36881:100906:1 100900:42120:1	21
5796	68613	-276220800	12	85678:68642:1 68613:89088:1 89088:35816:1 68613:85678:1 68645:85677:1 68613:25283:1 85678:85676:1 68613:31110:1 85678:68645:1 68613:663:1 68613:24100:1	14
5797	62531	-494553600	17	62531:67881:1 62531:21809:1 62531:68609:1 5572:5580:1 62531:68611:1 62531:62485:1 62531:68385:1 68609:22554:1 5572:5574:1 21809:21851:1 62531:68604:1 62531:68390:1 62531:84039:1 62531:60190:1 62531:68432:1 62531:5572:1	48
5798	69725	-1900800	10	69725:100938:1 69725:100941:1 35461:40702:1 40702:100937:1 69725:59386:1 69725:100944:1 69725:94579:1 69725:35461:1 69725:94289:1	18
5801	40695	-36028800	11	40695:100958:1 40695:84058:1 40695:40701:1 40695:100953:1 100954:100956:1 84058:40705:1 40695:100954:1 100954:40704:1 100954:40703:1 40695:40694:1	27
5805	5603	-223603200	14	57520:59379:1 5603:21830:1 94295:5609:1 22543:94453:1 5603:22542:1 5609:94293:1 94295:22543:1 57520:94295:1 5603:57520:1 5609:21831:1 5603:61111:1 5603:5607:1 22543:67921:1	48
5806	68641	-224985600	10	67921:94296:1 40693:40697:1 68641:94294:1 94296:94453:1 68641:94287:1 68641:5609:1 5609:67921:1 68641:5607:1 68641:40693:1	1
5807	11315	-181094400	12	101009:28224:1 11315:25172:1 11315:20955:1 11315:56405:1 11315:56400:1 11315:55020:1 101008:28219:1 11315:36310:1 101009:101008:1 11315:41315:1 11315:101009:1	21
5810	53561	-188956800	12	53561:67921:1 75601:67891:1 42606:84559:1 81130:75601:1 53561:42606:1 42606:17834:1 75600:69728:1 84559:67885:1 84559:75600:1 69728:81130:1 67885:67883:1	6
5811	39501	-234144000	14	34534:80702:1 39501:27375:1 39501:2351:1 27384:33392:1 25175:34534:1 27372:101024:1 69793:27380:1 27384:25175:1 2351:36522:1 39501:27384:1 27384:27372:1 25175:84272:1 27384:69793:1	16
5815	101046	164246400	11	101046:101057:1 75563:75546:1 75563:101052:1 101051:57774:1 101046:101048:1 101051:101049:1 101048:101051:1 101049:881:1 101048:75563:1 101051:6576:1	9
5816	101048	171504000	11	101048:101058:1 75563:75546:1 100987:100989:1 75563:101052:1 101051:101049:1 101048:101051:1 101049:881:1 101051:100987:1 101048:75563:1 101051:6576:1	13
5818	59382	-273628800	11	59382:59384:1 30873:59380:1 30873:5609:1 59384:68424:1 59384:68425:1 30873:5607:1 68424:75307:1 5609:67921:1 68425:30873:1 68424:68641:1	1
5820	68660	-324950400	18	59381:5605:1 100927:84055:1 68660:100927:1 5605:53561:1 68387:25605:1 68660:84057:1 84057:19736:1 59381:84053:1 68660:68387:1 53561:42606:1 68387:59381:1 68660:5606:1 68660:101069:1 84053:68644:1 19736:20246:1 68660:68654:1 68660:94767:1	14
5823	101118	281318400	16	77402:36615:1 86037:77402:1 22740:101121:1 86037:101115:1 101129:101128:1 101115:101120:1 86037:22740:1 101129:101125:1 101118:86037:1 100973:101119:1 101118:100973:1 101118:101126:1 100973:101127:1 100973:101124:1 101118:101129:1	11
5825	101051	182563200	11	101051:101147:1 100987:100989:1 101051:75546:1 101051:57774:1 101051:101052:1 101147:6576:1 101051:100986:1 101051:101049:1 101051:100987:1 75546:28182:1	11
5826	95882	23587200	11	101150:101152:1 94382:30886:1 95882:85671:1 101151:94575:1 95882:101148:1 101148:101153:1 95882:101150:1 94575:94382:1 101152:101149:1 101152:101151:1	0
5827	5623	20995200	10	100929:101175:1 5623:101176:1 53217:53572:1 5623:70090:1 5623:53573:1 5623:84551:1 5623:53217:1 100929:101177:1 53217:100929:1	5
5828	101107	602294400	10	101179:101180:1 101182:101184:1 101107:101182:1 101107:48310:1 101184:101102:1 101182:101181:1 101184:101179:1 101107:101061:1 48310:101103:1	4
5829	35709	538617600	10	35709:101192:1 101198:101196:1 101198:101197:1 101191:101190:1 35709:35769:1 35709:101198:1 101192:101189:1 101198:101191:1 35709:101193:1	11
5832	19743	-608947200	18	19743:1226:1 19743:14845:1 19743:3502:1 19743:19739:1 2816:2818:1 2818:1225:1 2816:2814:1 3502:14756:1 7551:13429:1 19743:19755:1 19739:7542:1 19743:67047:1 7542:14709:1 1226:7551:1 19743:40710:1 1226:2816:1 19739:19729:1	2
5833	28120	-561686400	11	28120:14702:1 14702:2814:1 28120:101237:1 14702:14707:1 101236:76190:1 28120:101238:1 13493:13494:1 101237:101236:1 28120:64134:1 28120:13493:1	11
5834	1466	-288057600	17	29108:1456:1 1466:29051:1 101240:18789:1 1462:2834:1 1466:19718:1 1466:25866:1 1466:29108:1 18789:1461:1 1466:101240:1 1466:16739:1 14449:1462:1 1466:7344:1 1462:14697:1 101240:14747:1 101240:19735:1 18789:14449:1	22
5835	88098	445478400	10	88102:101287:1 88101:101282:1 88098:101289:1 88098:88102:1 88098:101290:1 88102:101288:1 88098:101291:1 88098:101292:1 88098:88101:1	27
5836	101319	205027200	37	101319:101383:1 101399:101402:1 101319:101395:1 101399:101403:1 101319:101324:1 72000:101398:1 101319:101400:1 101397:75061:1 101319:101391:1 101396:81696:1 101392:82211:1 71977:51141:1 101399:101394:1 82211:101385:1 101319:101404:1 101319:101390:1 101391:101323:1 81696:101397:1 101319:101384:1 101319:72000:1 101319:101328:1 101397:101401:1 101319:82154:1 101319:17655:1 101383:101396:1 101319:822…	74
5837	61992	-168998400	12	61992:48520:1 48520:84421:1 48520:3506:1 84424:101405:1 61992:42785:1 61992:99754:1 61992:84425:1 84425:53018:1 61992:98213:1 61992:61986:1 98213:84424:1	2
5838	59318	-508982400	31	48641:16186:1 6085:11511:1 59318:34883:1 63799:80540:1 68754:27230:1 2596:48641:1 59318:101412:1 53441:14751:1 80540:60332:1 101413:59315:1 59318:50718:1 101413:53394:1 59318:2596:1 59318:16301:1 48641:16294:1 101413:64259:1 60332:41595:1 101413:59324:1 41954:17391:1 27230:101414:1 59318:59458:1 59318:36673:1 64259:64281:1 53394:53441:1 2596:41954:1 59318:63799:1 2596:68754:1 59318:6085:1 59318:5…	16
5839	60273	-506390400	12	97670:76296:1 93604:87539:1 60273:60272:1 60272:93604:1 101422:101419:1 60273:101421:1 60273:63788:1 101419:62432:1 60273:101422:1 93604:97670:1 60273:101423:1	1
5840	59461	-524880000	15	59461:59318:1 59461:95139:1 51800:80537:1 59318:63799:1 63799:33552:1 59461:95272:1 59318:16301:1 63799:80540:1 59461:95098:1 15651:17369:1 59461:15651:1 95139:34899:1 95098:51800:1 59318:59319:1	0
5841	60337	-526089600	19	28969:28965:1 14784:50678:1 50678:84141:1 60337:6907:1 60337:60336:1 60337:14784:1 60337:60273:1 59318:63799:1 60337:2597:1 2597:36672:1 60337:59320:1 60336:28969:1 28969:36675:1 59320:14786:1 60337:101424:1 60337:59318:1 2597:36674:1 60337:101425:1	1
5842	14714	-522201600	30	14714:2597:1 36673:59315:1 14743:14741:1 14714:14743:1 14743:29060:1 14743:47994:1 14743:14784:1 59318:50718:1 14714:101427:1 29060:59456:1 2597:36676:1 2597:36672:1 59319:53401:1 14786:14781:1 14743:54554:1 14714:84144:1 14714:14744:1 14714:14712:1 84144:53458:1 14714:60323:1 14741:28964:1 14786:36670:1 14781:14393:1 59318:36673:1 14714:59320:1 14714:59318:1 59320:14786:1 59318:59319:1 47994:101…	9
5843	84156	-92188800	59	59694:101444:1 84156:26323:1 101437:59756:1 101432:50806:1 84156:101456:1 84156:101431:1 59694:101442:1 81890:101447:1 59697:101454:1 101457:101430:1 84156:101445:1 101430:101441:1 101430:101436:1 59697:60701:1 84156:50816:1 101444:81860:1 101444:26300:1 101441:101480:1 101442:101432:1 101442:31224:1 31224:64381:1 101457:101451:1 101481:101469:1 59694:101440:1 101449:101435:1 59694:101437:1 10143…	47
5844	62048	-626054400	17	62048:51511:1 62048:95054:1 51532:33556:1 51511:51390:1 61442:1591:1 62048:36640:1 62048:1823:1 36640:1580:1 39670:39679:1 62048:39670:1 1591:34709:1 62048:51532:1 39679:1760:1 62048:62051:1 36640:61442:1 62051:1605:1	6
5845	15989	-373593600	18	39812:67596:1 15989:16028:1 15989:96904:1 15989:16029:1 15989:15673:1 15989:39812:1 15989:50004:1 15989:16105:1 48665:48684:1 15989:65567:1 15989:48336:1 51775:16089:1 15989:51775:1 16105:27607:1 15989:63686:1 27607:48342:1 39812:48665:1	8
5846	84698	-651110400	11	68310:83767:1 84698:40560:1 76276:53874:1 84698:68307:1 84698:68310:1 40560:76276:1 76276:3300:1 83767:93592:1 84698:35214:1 84698:101518:1	1
5847	101519	-678585600	14	101519:47980:1 54258:54257:1 47980:40200:1 101519:67376:1 101519:84698:1 1548:1549:1 101519:1548:1 52489:54258:1 54258:18767:1 101519:68298:1 101519:40187:1 1548:54256:1 68298:52489:1	4
5848	76424	-383961600	28	76424:101522:1 76424:13485:1 76424:56474:1 10274:10230:1 16584:16605:1 101520:10247:1 10230:66838:1 76424:65078:1 10274:25194:1 6078:6112:1 76424:67749:1 30393:65082:1 76424:30393:1 65083:56479:1 10274:30884:1 10274:101534:1 76424:67724:1 30393:16584:1 76424:65083:1 10274:101520:1 67749:43034:1 30393:28109:1 76424:76428:1 76424:10274:1 10274:6078:1 76424:10264:1 76424:12024:1	60
5849	40376	-226195200	11	29336:35529:1 24096:101550:1 35544:35546:1 52134:62561:1 40376:71730:1 40376:24096:1 24096:101551:1 40376:52134:1 24096:29336:1 24096:35544:1	2
5850	24100	-188956800	18	24088:24077:1 24100:24170:1 62561:24080:1 24100:24059:1 24100:29336:1 68420:94434:1 24100:30594:1 24100:29335:1 24170:24084:1 24100:68419:1 24100:62561:1 24088:101556:1 24100:25893:1 68419:68420:1 24077:33842:1 24080:24076:1 24170:24088:1	23
5851	30988	73526400	10	25265:25264:1 30988:94328:1 59040:30984:1 30988:4105:1 30984:30615:1 30988:59040:1 30988:62508:1 30988:25265:1 25264:62520:1	77
5852	25264	226022400	14	25264:31192:1 62520:31209:1 25264:62519:1 31209:35500:1 25264:62621:1 25264:31000:1 25264:62619:1 25264:62613:1 62520:94675:1 25264:62521:1 62619:62608:1 62520:62629:1 25264:62520:1	15
5853	30998	191980800	12	30998:30692:1 30998:22567:1 22567:62608:1 62521:25264:1 25264:62619:1 25264:62613:1 30998:62521:1 62521:62630:1 25264:62621:1 62521:62520:1 30998:62628:1	3
5855	101630	539136000	14	101646:101644:1 101630:91571:1 101630:101645:1 101630:91569:1 101630:101647:1 101630:4141:1 101630:101650:1 101630:101643:1 101630:101646:1 101630:62813:1 101630:101648:1 101630:101649:1 101649:101642:1	11
5856	59033	52963200	21	59033:91066:1 59033:91401:1 94633:22553:1 22546:22596:1 22546:22592:1 59033:91075:1 59033:24677:1 22553:4084:1 22553:22595:1 94633:94631:1 22592:62700:1 85429:94633:1 22552:85429:1 91066:101655:1 22552:11934:1 91066:22552:1 22552:4129:1 94627:22546:1 22552:94627:1 22553:86731:1	46
5859	101681	-236822400	11	55623:101696:1 101697:101695:1 101681:101698:1 55623:101697:1 101699:87464:1 101681:55623:1 101681:59715:1 59715:59711:1 101698:101699:1 101681:60847:1	45
5865	19437	-585360000	19	14764:14791:1 19437:11512:1 14791:50685:1 50685:60289:1 19437:14764:1 14775:67762:1 19437:54866:1 19437:28972:1 19437:18261:1 28972:29062:1 19437:95137:1 54866:34896:1 19437:34328:1 95137:14775:1 19437:19439:1 34328:80351:1 19437:34889:1 19437:101740:1	34
5866	53441	-394588800	50	101761:68699:1 15099:15105:1 50218:50229:1 101751:15099:1 61250:14748:1 50218:53675:1 101751:101750:1 59314:54511:1 101752:17365:1 92233:15052:1 17356:27555:1 61250:61249:1 17365:17356:1 59314:63879:1 61250:50228:1 59314:34947:1 59314:16063:1 14739:66976:1 14751:48645:1 53441:62890:1 61250:101760:1 53441:101415:1 58155:76492:1 53441:101761:1 66976:63991:1 53441:101754:1 54511:62450:1 59314:50218:…	38
5867	58138	-561686400	30	101767:53395:1 58143:58131:1 48638:53459:1 58138:53194:1 48638:101765:1 53192:58126:1 6090:62917:1 58138:27592:1 58126:101767:1 58138:58143:1 58134:101766:1 69234:58135:1 27581:27579:1 53192:16014:1 58134:66396:1 53459:6090:1 58138:48637:1 58143:48638:1 48638:58134:1 66396:36671:1 58138:16295:1 59761:59760:1 69234:27581:1 53194:53192:1 59764:59761:1 58135:58122:1 48638:59764:1 58134:10279:1 58138…	34
5868	17396	-220924800	46	60449:25619:1 101756:80407:1 25623:60441:1 101783:101777:1 17396:87350:1 71847:60447:1 60449:36678:1 17396:17398:1 17396:54294:1 17396:71847:1 17390:17379:1 17379:68756:1 101787:60448:1 101788:101787:1 17396:17397:1 60449:25697:1 60449:101781:1 53199:51644:1 101783:25623:1 17390:101782:1 17396:59798:1 17379:18007:1 17396:60444:1 101791:51653:1 60449:101786:1 60444:60446:1 87350:60449:1 101781:802…	59
5870	17365	-374803200	57	101802:36680:1 17365:68918:1 101813:80255:1 17365:9738:1 17401:60434:1 101804:34947:1 17381:17380:1 34878:60456:1 17402:15951:1 36677:9699:1 17365:68660:1 42997:53013:1 17356:27555:1 17402:17401:1 17402:17356:1 34947:17396:1 17365:34824:1 25636:25601:1 25604:42978:1 17365:59970:1 22363:30394:1 17365:25604:1 17365:42997:1 17402:16063:1 17365:16061:1 17365:14836:1 17365:101804:1 17365:34839:1 17365…	89
5871	53394	-410227200	22	61250:14748:1 17381:17380:1 101821:92233:1 101752:17365:1 53394:54391:1 17402:17401:1 101821:63991:1 59314:61250:1 53394:59491:1 53394:26008:1 53394:17368:1 17365:17402:1 101821:101820:1 17365:17381:1 17365:34958:1 53441:27331:1 61250:101821:1 53394:53441:1 53441:98402:1 53441:101752:1 101752:59314:1	11
5872	40084	-361843200	10	40084:2550:1 40084:15921:1 101825:18361:1 40084:101823:1 40084:48524:1 40084:101825:1 40084:60117:1 40084:101826:1 48524:40095:1	12
5876	18028	-80438400	12	42176:56891:1 18028:24404:1 18028:18076:1 18076:18120:1 18028:42176:1 18028:24401:1 18028:56974:1 42176:24400:1 42176:56889:1 18028:101839:1 18028:18067:1	11
5877	19446	-174441600	11	19446:60802:1 19446:19449:1 19446:101845:1 19446:101848:1 60802:101847:1 60802:84935:1 19446:101849:1 101847:84867:1 60802:14825:1 19446:101846:1	2
5878	40094	-185328000	10	62199:33701:1 40116:62199:1 40094:40116:1 62199:3693:1 40094:101855:1 40094:11597:1 40094:101854:1 40116:2691:1 40094:101828:1	3
5879	48521	-244684800	14	19446:60802:1 77820:101857:1 48521:101860:1 48521:48499:1 101858:77820:1 101858:92226:1 101857:101859:1 77820:19446:1 60802:84935:1 19446:101849:1 48521:101856:1 101849:67776:1 48521:101858:1	2
5880	2842	-351216000	10	11323:11349:1 2842:48505:1 2842:8666:1 48505:41941:1 2842:2801:1 2842:12700:1 2842:29353:1 2842:18365:1 8666:11323:1	25
5882	4809	70934400	11	5357:15564:1 11836:29586:1 4805:4546:1 4546:5357:1 4809:33207:1 4546:11372:1 33207:33206:1 4809:4805:1 5357:15535:1 4809:11836:1	9
5884	51431	-603676800	22	51431:68527:1 51431:63588:1 51431:77533:1 51431:63924:1 51431:96189:1 51431:63882:1 51431:95537:1 51431:41126:1 13310:51489:1 63588:5991:1 51431:70879:1 51431:53802:1 51431:63883:1 51431:54441:1 51431:54458:1 51431:63581:1 51431:62063:1 51431:13310:1 51431:58319:1 63883:1760:1 51431:49907:1	0
5886	70125	-604886400	20	35795:101968:1 70125:101966:1 52374:99070:1 70125:101967:1 101975:52374:1 70125:35786:1 101972:101975:1 101975:101974:1 63639:25651:1 35795:35787:1 70125:101971:1 70125:63639:1 101971:101972:1 70125:101969:1 63639:25695:1 70125:35795:1 99070:101965:1 63639:25650:1 101975:101973:1	4
5887	70126	-661478400	11	70126:73750:1 70126:70135:1 101979:101976:1 70126:101978:1 73750:35796:1 70125:35795:1 70126:101979:1 101979:70125:1 70126:101977:1 70125:101975:1	3
5888	12277	-473385600	10	12277:20461:1 12277:20463:1 20463:3903:1 12277:13220:1 20463:101980:1 3903:3907:1 12277:101981:1 12277:5966:1 3907:12280:1	4
5889	73817	-353894400	11	51658:50053:1 51658:62264:1 73817:63868:1 62306:51658:1 73795:62306:1 61786:65545:1 73817:65559:1 73817:73795:1 73817:61786:1 73817:94814:1	7
5890	12282	-498614400	11	12277:20463:1 12282:12277:1 20463:3903:1 12282:12317:1 3903:3907:1 12277:101981:1 12282:12275:1 12282:12269:1 101981:63066:1 3907:12280:1	3
5891	61873	-428716800	12	54497:63684:1 51848:51776:1 51848:54497:1 61873:73817:1 51848:63930:1 61873:19452:1 61873:51848:1 61873:51825:1 73817:94814:1 51776:51826:1 94814:69114:1	10
5892	24012	-412905600	12	34542:56478:1 34542:11302:1 34538:34539:1 24012:33126:1 34542:34538:1 24012:25164:1 34538:101991:1 24012:56745:1 11302:11317:1 24012:56513:1 56513:34542:1	38
5894	42458	-572140800	12	11492:1109:1 42458:34719:1 47952:59159:1 102008:1110:1 1109:11445:1 42458:12267:1 1109:34897:1 42458:47952:1 59159:102008:1 42458:11492:1 59159:13235:1	3
5895	7565	-653702400	16	7562:7559:1 7565:102009:1 19737:13255:1 7999:20570:1 7565:7566:1 7565:7999:1 102009:13250:1 7565:13246:1 20570:7564:1 19737:1226:1 7565:7562:1 7565:13261:1 7559:20599:1 7564:29644:1 7565:19737:1	6
5896	98990	-623376000	22	26549:5954:1 98990:26572:1 98990:39753:1 98990:48592:1 1852:54458:1 98990:67:1 51178:20643:1 98990:34694:1 98990:51178:1 1852:14301:1 98990:53793:1 98990:95299:1 98990:20088:1 20606:1852:1 28058:26549:1 98990:41262:1 98990:28058:1 98990:41292:1 53793:19662:1 98990:51528:1 98990:20606:1	1
5897	7562	-651110400	17	7562:7559:1 77537:20636:1 20590:54399:1 7562:84780:1 7562:20597:1 7562:20630:1 7562:77537:1 7562:23929:1 20630:19633:1 7559:7564:1 20590:26544:1 7559:20599:1 54399:16658:1 20590:54398:1 7562:20590:1 7564:95304:1	2
5899	26652	-626054400	11	26632:61947:1 26632:35293:1 61947:47925:1 26652:102013:1 26652:26575:1 26632:71352:1 26652:33580:1 26652:62029:1 26652:26632:1 26632:65658:1	8
5900	102015	-679968000	21	59469:42390:1 93593:93589:1 48365:59192:1 58975:93593:1 102015:59469:1 102015:13282:1 102015:58975:1 102016:68296:1 102015:6644:1 58975:74971:1 102015:68313:1 102016:48365:1 59469:40205:1 102016:61699:1 102015:13328:1 102015:102016:1 74971:59187:1 40205:68311:1 102015:13320:1 102015:76445:1	7
5901	68313	-660009600	14	68313:95603:1 68313:35217:1 35217:59175:1 68313:68064:1 68313:95602:1 68313:40205:1 93593:42393:1 68313:93593:1 68313:94829:1 68313:83700:1 68313:68457:1 42393:76552:1 42393:42390:1	3
5902	93593	-616896000	14	42396:42389:1 93593:93589:1 40203:68465:1 93593:93592:1 93593:76276:1 68465:74973:1 93593:59186:1 93593:42393:1 42393:64299:1 42393:40722:1 42393:76552:1 42393:42396:1 93593:40203:1	1
5903	102016	-667958400	22	102016:95602:1 102016:68064:1 102016:42390:1 102018:93593:1 102016:102018:1 93593:93589:1 59175:13317:1 68064:18766:1 102016:48365:1 102016:35217:1 102016:61699:1 48365:59192:1 59175:59187:1 102016:68296:1 102016:74971:1 48365:59175:1 102016:83700:1 42390:42396:1 40722:68303:1 102016:68311:1 59187:40722:1	4
5904	102017	-121478400	13	102026:102025:1 102022:102023:1 68743:68735:1 102022:102021:1 102021:102020:1 102021:68744:1 102017:102022:1 102017:102024:1 102022:102026:1 102021:102019:1 102017:41369:1 41369:68743:1	4
5905	12726	-38275200	11	36333:102031:1 12741:12737:1 12726:12741:1 36333:40764:1 12741:102030:1 36333:12739:1 12726:7916:1 12737:36333:1 12726:102029:1 12726:29447:1	7
5907	102059	-679968000	15	41203:68579:1 54571:102061:1 1529:1800:1 102059:41203:1 102059:23237:1 23237:23228:1 1840:63870:1 102061:1529:1 1529:1542:1 102059:102060:1 102059:54571:1 102059:63005:1 23228:1840:1 1840:1838:1	4
5908	48670	-184723200	13	87263:60157:1 87263:102065:1 48670:85645:1 48670:102063:1 48670:77219:1 27304:60205:1 48682:27304:1 48670:48682:1 102063:87263:1 102065:102064:1 48670:54567:1 60205:102062:1	0
5909	61161	-523411200	11	54902:13266:1 102066:49993:1 61161:84869:1 49993:54902:1 61161:76549:1 49993:54850:1 49993:61165:1 49993:59839:1 61161:102066:1 102066:59457:1	0
5910	48358	-574819200	11	48364:35167:1 50201:58014:1 50203:35160:1 48364:67322:1 48358:50203:1 35160:50201:1 34370:102079:1 50203:20614:1 48358:34370:1 34370:48364:1	3
5911	25038	-135734400	13	25038:82998:1 25038:25062:1 25062:16581:1 82998:58160:1 19366:88312:1 25038:19366:1 25062:77337:1 58180:58164:1 25038:58172:1 58164:78436:1 88312:88307:1 58172:58180:1	6
5912	5347	22204800	14	5347:48248:1 5347:56941:1 5347:5366:1 5347:5322:1 5347:26962:1 3940:57669:1 36418:24596:1 57669:5356:1 5347:36418:1 5347:24492:1 5347:18094:1 26962:3948:1 18094:3940:1	16
5916	70502	339033600	11	102106:70505:1 102107:102106:1 70502:102107:1 70502:23795:1 23796:16566:1 102106:70540:1 102104:102105:1 70502:18328:1 70502:102104:1 23795:23796:1	23
5917	102112	-674697600	12	20671:20599:1 20641:51186:1 102112:20641:1 20641:16284:1 20671:1600:1 20641:48007:1 20641:1547:1 102112:20671:1 102112:4216:1 20671:19753:1 1547:26562:1	0
5918	69115	-478656000	14	69115:54360:1 69115:54518:1 69115:51766:1 58732:51500:1 58732:62919:1 69115:58698:1 51848:63930:1 69115:58732:1 54518:51848:1 54360:58744:1 63572:11494:1 69115:47916:1 54360:63572:1	2
5919	17370	-416966400	15	17370:17369:1 25718:30395:1 10230:15951:1 25718:95265:1 17369:17359:1 17370:54881:1 17375:10230:1 17370:17365:1 17370:17363:1 17363:17375:1 17365:17380:1 17370:15913:1 17375:25718:1 17365:17402:1	7
5920	36678	-124502400	13	36678:101807:1 36678:102117:1 18007:72921:1 18007:68756:1 102119:102121:1 36678:102118:1 36678:25621:1 36678:102119:1 25623:18007:1 36678:25623:1 18007:15926:1 25621:25611:1	22
5923	52590	72144000	19	25006:52585:1 52591:52580:1 52590:102137:1 102142:52591:1 52590:52543:1 52536:52578:1 52591:52537:1 25006:77448:1 52590:52551:1 52590:102142:1 52551:52536:1 52590:52557:1 52590:102139:1 52590:52565:1 25006:57455:1 52590:102140:1 52590:52533:1 52591:25006:1	25
5924	102157	-677376000	18	63929:63661:1 102157:102158:1 63929:34606:1 102157:63929:1 29633:35176:1 102157:63934:1 102157:61195:1 35176:26519:1 35176:48358:1 102157:41143:1 102157:1843:1 94998:11766:1 48358:50203:1 63934:1759:1 102157:29633:1 34606:34371:1 63929:94998:1	5
5925	102159	262828800	13	94948:75766:1 94948:98743:1 102159:102166:1 94948:94938:1 102159:102161:1 102159:94948:1 102171:102160:1 102170:102172:1 102159:61813:1 102171:102170:1 102159:102171:1 94938:102165:1	17
5926	35160	-476064000	10	35160:50200:1 50201:27475:1 50200:50209:1 35160:40066:1 50211:50210:1 35160:66348:1 50201:50211:1 35160:50201:1 27475:35179:1	2
5927	83767	-603676800	10	83767:77920:1 83767:40203:1 83767:61183:1 40203:68453:1 68453:13291:1 83767:40722:1 83767:77922:1 77922:83764:1 83767:93592:1	1
5929	39499	-217036800	10	27375:36312:1 39499:39497:1 39499:69793:1 27375:11228:1 27379:27375:1 39499:36320:1 39499:96627:1 39499:27379:1 39499:3784:1	7
5930	102197	-677376000	11	102201:102203:1 102197:102202:1 102197:102201:1 72626:102200:1 102197:102198:1 72626:72639:1 102203:102199:1 102197:72626:1 72639:59412:1 72639:2488:1	1
5931	56823	-510192000	27	56823:102204:1 30917:102205:1 12528:52291:1 56823:102208:1 56823:72365:1 56823:72627:1 56823:39988:1 56823:30917:1 56823:56786:1 23970:60103:1 56823:23965:1 56823:12528:1 23970:24003:1 23970:96622:1 23970:60096:1 12528:52290:1 72365:12536:1 56823:23973:1 56823:72604:1 23970:16114:1 23970:33126:1 23965:23983:1 72627:102206:1 23973:60097:1 72365:23970:1 56823:102207:1	14
5932	7903	561254400	13	102240:102234:1 7903:37595:1 7903:102240:1 102240:37131:1 7903:102232:1 7903:102244:1 7903:102233:1 7903:102230:1 102240:102231:1 7903:37603:1 37595:44458:1 102234:102229:1	33
5933	54850	-463017600	12	102250:76528:1 102250:85317:1 102250:54847:1 41594:96937:1 41594:102248:1 54850:102250:1 76528:63531:1 54850:63793:1 85317:41594:1 63531:53182:1 102250:17371:1	4
5934	54880	-256521600	29	54880:102253:1 28982:95071:1 95071:43021:1 96951:28982:1 102253:39132:1 64272:76524:1 97297:102256:1 102256:96951:1 64268:59827:1 64272:97297:1 102253:96975:1 95071:87146:1 95071:96961:1 68923:66512:1 54880:102252:1 64272:87145:1 76524:68924:1 76524:68923:1 53202:98640:1 54880:87150:1 54880:53202:1 68923:15073:1 54880:64272:1 64272:64268:1 64272:34940:1 76524:22334:1 28982:87147:1 102256:102263:1	30
5937	34715	-460339200	11	51486:51495:1 39791:39837:1 41770:51492:1 26023:39791:1 39791:51486:1 26023:47883:1 34715:26023:1 34715:39826:1 34715:61585:1 51486:41770:1	3
5939	42271	-647049600	17	42271:102354:1 42271:102356:1 42244:16282:1 102354:42244:1 16282:59453:1 33780:16638:1 42255:1836:1 1567:27584:1 42271:11899:1 33780:1567:1 42271:2250:1 1567:22357:1 42271:2265:1 42244:42255:1 42255:33780:1 42271:102355:1	5
5940	54462	-643161600	17	1836:40859:1 54462:51605:1 54462:12744:1 54420:42099:1 1836:54420:1 54462:54473:1 54462:1585:1 54420:54466:1 40859:16637:1 54462:62073:1 1836:19567:1 96190:1836:1 54420:41178:1 54462:96190:1 54420:42093:1 96190:12356:1	6
5941	26546	-623376000	169	20639:19633:1 42237:97337:1 1529:11444:1 16646:40827:1 26546:33543:1 26546:22372:1 23931:58027:1 26546:16640:1 53662:42284:1 20639:77526:1 20639:20643:1 42258:42251:1 26546:61550:1 1836:20639:1 26546:20088:1 33583:54450:1 26546:20644:1 16659:16646:1 61522:20062:1 16640:16658:1 26546:60638:1 66328:61522:1 26546:20542:1 26546:59310:1 26546:26645:1 26546:26553:1 33780:1567:1 1787:49958:1 16656:27319…	43
5942	26674	-665366400	15	63608:1606:1 26674:26546:1 1606:12353:1 26674:1579:1 1579:63608:1 1606:12351:1 1606:12312:1 26674:51875:1 26674:26657:1 12312:12338:1 1606:12315:1 26674:26613:1 1606:12350:1 26657:102364:1	0
5943	42264	-100915200	15	42264:85210:1 102371:102384:1 42264:51904:1 87216:102366:1 102367:87216:1 42264:102367:1 42264:102372:1 42264:102368:1 102368:102365:1 102368:102371:1 102366:87241:1 102366:42899:1 42264:42755:1 102366:102377:1	28
5944	84400	557452800	23	84400:102415:1 84400:102419:1 102422:102417:1 102418:30508:1 102399:102420:1 84400:102424:1 84400:102400:1 84400:102423:1 87189:102422:1 102422:102418:1 84400:78684:1 84400:102425:1 84400:102414:1 84400:102399:1 84400:102421:1 87189:32220:1 84400:87178:1 102399:87189:1 102423:102413:1 102418:102416:1 102415:102411:1 102422:32433:1	23
5947	59309	-155088000	19	65470:65475:1 65470:67030:1 59309:102443:1 34842:34844:1 67021:65470:1 65474:65473:1 67030:67036:1 65466:34842:1 67030:67048:1 59309:65474:1 59309:102444:1 66512:65466:1 59309:67021:1 59309:66512:1 67030:53405:1 66512:39206:1 59309:39213:1 53405:67057:1	1
5948	59313	-297216000	23	59313:15081:1 53925:15063:1 102453:15076:1 53925:15083:1 19909:61035:1 59313:53925:1 15058:102447:1 81993:102449:1 15054:11324:1 60799:60788:1 60799:19909:1 15063:87120:1 15063:15054:1 81993:60799:1 15063:102450:1 59313:15058:1 59313:98232:1 60598:15721:1 59313:60598:1 102453:81993:1 15063:93619:1 93619:102453:1	19
5949	102455	620611200	13	102455:102460:1 102455:102465:1 102465:102463:1 102460:102467:1 102465:102469:1 102455:56324:1 102455:102486:1 102469:102477:1 67232:102474:1 102469:67232:1 102467:102473:1 102469:80451:1	35
5950	94017	-656380800	14	53711:53696:1 94017:94020:1 1599:5547:1 94017:26578:1 24187:41139:1 94017:26585:1 5547:53718:1 94017:1599:1 94017:56235:1 26578:69810:1 1599:13301:1 5547:53711:1 94017:24187:1	1
5951	54469	-590630400	17	53696:13299:1 53699:41139:1 53699:53708:1 54469:53717:1 83756:83754:1 54469:53699:1 54469:63590:1 53699:53696:1 61969:61380:1 54469:83756:1 54469:61969:1 83754:1109:1 54469:94022:1 1109:42085:1 53708:1108:1 54469:75723:1	1
5952	94023	-667958400	18	13362:42506:1 94023:94017:1 1599:42501:1 61387:14853:1 42501:53696:1 61387:1599:1 42506:13301:1 94023:94026:1 94023:54469:1 94023:39786:1 1599:13362:1 61387:94018:1 39786:61387:1 1599:1529:1 94023:102495:1 42501:42503:1 42501:1109:1	4
5954	58294	-455068800	13	58294:29942:1 102504:102503:1 58294:74334:1 74334:41538:1 58294:97024:1 29942:102504:1 29942:50695:1 58294:29947:1 97024:41591:1 29942:102505:1 29942:12857:1 102505:58291:1	0
5955	97904	-640483200	11	35795:101968:1 97902:70098:1 97904:92315:1 97904:97901:1 97904:35790:1 97904:73747:1 97902:35796:1 97904:97902:1 35796:35795:1 97904:102506:1	0
5957	61101	-594518400	11	36912:12078:1 61101:61086:1 61101:66615:1 12078:42123:1 61101:65057:1 61101:65058:1 61101:61096:1 61101:1136:1 61101:64087:1 61101:36912:1	2
5958	70081	-224985600	10	70081:102512:1 70081:77620:1 70081:70053:1 70081:102511:1 70081:70187:1 70081:102515:1 70081:102514:1 70081:102516:1 70081:102509:1	2
5959	42120	-381369600	202	42120:102533:1 42120:102883:1 94070:59066:1 102531:102532:1 102732:102567:1 42120:102531:1 25604:25617:1 102530:66544:1 25617:101754:1 94001:102545:1 102586:102610:1 42120:100912:1 42120:55018:1 102737:94070:1 84437:102537:1 102727:102721:1 12066:102525:1 102728:102534:1 42120:5573:1 66838:102722:1 85093:102725:1 102582:25605:1 16243:98802:1 40760:66840:1 42120:102726:1 43002:37097:1 25604:25603:…	630
5960	28429	552096000	23	28429:102938:1 28716:28585:1 28429:30317:1 28443:28438:1 28429:58431:1 28429:23578:1 28429:102939:1 28713:102937:1 28429:102940:1 58431:25385:1 28429:28716:1 28429:28326:1 28429:102961:1 28443:102963:1 28429:102941:1 28429:4369:1 102960:102959:1 28429:102960:1 28429:28443:1 58431:28665:1 28429:66487:1 28429:28713:1	77
5961	13176	-30758400	17	7463:71840:1 13176:102806:1 1033:7463:1 1033:7486:1 13176:102969:1 7465:7502:1 13176:102966:1 7465:102968:1 1033:7504:1 13176:102967:1 102966:91071:1 71840:7480:1 1033:7465:1 71840:7484:1 102966:102819:1 13176:1033:1	3
5962	102972	567993600	35	102972:102990:1 37489:55428:1 46881:102981:1 102972:102995:1 102996:102993:1 102972:102987:1 71671:47172:1 642:102986:1 102972:71671:1 102986:79476:1 102995:102988:1 102972:102997:1 47172:37489:1 71671:102994:1 102972:102984:1 102972:642:1 39376:46881:1 102986:102978:1 55432:39376:1 102972:102991:1 39376:102977:1 102972:102996:1 102993:102992:1 102982:102983:1 102996:638:1 82782:102979:1 39376:10…	7
5963	7869	-386640000	13	7869:103006:1 7869:61874:1 95058:63868:1 61871:58686:1 61892:95058:1 95058:103005:1 7869:61892:1 7869:61871:1 76457:65555:1 7866:76457:1 7869:77932:1 58686:7866:1	8
5966	26634	-610156800	11	75706:20639:1 26634:61333:1 20648:26558:1 26634:59042:1 26634:23931:1 26634:75706:1 20639:53661:1 61333:103011:1 103011:20648:1 26634:103012:1	5
5967	53457	-410227200	14	59656:71797:1 53457:59658:1 53457:59605:1 53441:63879:1 53457:103035:1 53457:13264:1 53457:48644:1 13264:59656:1 53457:103030:1 53457:53441:1 53457:53395:1 53457:98651:1 53441:63991:1	14
5968	67766	-518140800	40	67766:61605:1 67766:51385:1 67766:51637:1 67766:61616:1 35494:35491:1 67766:61591:1 67766:61519:1 67766:62089:1 67766:61578:1 35494:61588:1 67766:74893:1 67766:48511:1 67766:28039:1 67766:51495:1 67766:49977:1 74893:35494:1 69232:61583:1 35494:35472:1 26710:26711:1 67766:51603:1 67766:83725:1 67766:39403:1 69232:11441:1 35472:35483:1 61519:62406:1 67766:77010:1 62406:61580:1 61595:61590:1 67766:6…	104
5969	58142	-522201600	22	27320:23069:1 1108:11471:1 27320:61598:1 58142:27579:1 1108:53456:1 16038:18821:1 58142:49956:1 58142:58133:1 58142:27586:1 58142:40224:1 69233:53459:1 58142:94225:1 27320:61618:1 58142:27320:1 16038:1108:1 58142:69233:1 58142:67773:1 58142:36670:1 58133:58131:1 58133:58135:1 58142:16038:1	14
5971	15521	175737600	16	103062:88108:1 15521:84440:1 65182:40009:1 15521:65182:1 15521:5710:1 15521:5263:1 18155:103062:1 65182:18158:1 65182:21331:1 15543:9625:1 65182:103060:1 18155:27271:1 15521:15543:1 88108:15519:1 18158:18155:1	32
5972	65182	198720000	30	66466:103060:1 65182:33076:1 65182:103077:1 18155:103062:1 65182:18158:1 65182:14153:1 21331:73285:1 65182:26259:1 9625:103076:1 65182:66466:1 103069:103074:1 9625:21189:1 14154:14152:1 65182:21331:1 14155:40009:1 103069:60078:1 65182:14166:1 14152:103069:1 65182:24265:1 88108:15519:1 14152:14167:1 103062:88108:1 14153:14154:1 9625:103075:1 103069:72771:1 65182:14155:1 65182:9625:1 65182:9881:1 1…	34
5973	8109	68688000	12	103083:23175:1 8111:59241:1 59241:103084:1 23175:23177:1 103084:15798:1 59239:8111:1 8120:4084:1 23175:8120:1 103083:7388:1 8111:103083:1 8109:59239:1	7
5975	5302	425865600	26	48568:103108:1 5302:20749:1 103122:103128:1 103108:103131:1 5302:103134:1 48568:103109:1 5302:48568:1 103136:103135:1 82350:103129:1 5302:21404:1 48568:82350:1 5329:26206:1 5302:5329:1 103110:103122:1 82350:103130:1 8114:103121:1 103110:103132:1 103130:103120:1 5302:8114:1 5329:26247:1 103121:27254:1 48568:103136:1 5302:103110:1 5329:20739:1 103108:20761:1	23
5976	5303	63072000	31	5303:5290:1 5303:5370:1 944:5345:1 42744:5413:1 14223:5364:1 5303:103139:1 5303:5359:1 5303:5442:1 5303:103137:1 103139:20748:1 20747:5352:1 20748:20756:1 5290:6073:1 5359:26202:1 5303:23177:1 26202:20747:1 103139:48720:1 20748:42744:1 5303:5846:1 5303:14223:1 5303:944:1 6073:26201:1 6073:26199:1 26201:18170:1 5303:4603:1 5303:5318:1 20734:3649:1 42744:27279:1 5303:20734:1 5303:5756:1	75
5978	42740	78796800	17	53353:27270:1 20748:42744:1 42744:103095:1 42740:48720:1 42740:9568:1 42740:53352:1 42740:103093:1 103093:103097:1 42740:18134:1 42740:4602:1 53352:53354:1 42740:18135:1 42744:27279:1 103097:20748:1 53352:53353:1	47
5981	103099	415324800	11	103099:5011:1 103099:18410:1 61072:5008:1 103099:5010:1 103099:5004:1 5010:61072:1 5011:103152:1 61072:103151:1 103099:103191:1 103152:103104:1	3
5982	23180	412905600	14	23180:23179:1 23180:103193:1 23179:23178:1 103193:103203:1 23180:95029:1 23180:91384:1 103193:103192:1 23180:103205:1 23180:59219:1 103205:103202:1 23180:103151:1 23179:7399:1 7399:7398:1	13
5983	5396	331257600	15	5806:103207:1 5396:7386:1 14621:18188:1 14621:103206:1 5396:12812:1 5396:7385:1 5396:27268:1 5385:5374:1 5396:35388:1 5396:103208:1 35388:5806:1 5396:14621:1 5396:4625:1 103208:5385:1	27
5985	14241	286675200	12	103239:35387:1 7394:14620:1 14241:7394:1 14242:103239:1 14620:5269:1 14620:14618:1 5306:5302:1 14241:5306:1 5269:5376:1 5306:15365:1 7394:14242:1	1
5986	103249	583718400	10	103252:72579:1 103255:103253:1 103249:40426:1 103256:103252:1 103249:103256:1 103249:103254:1 103249:103255:1 103257:4905:1 103249:103257:1	2
5988	27261	531187200	12	27261:27250:1 27261:16546:1 27261:8639:1 27261:14638:1 27261:103273:1 27261:103130:1 27261:53000:1 27261:27277:1 27261:26247:1 27261:35442:1 35442:11877:1	12
5990	61950	-460339200	22	22353:36757:1 76538:63526:1 61950:74973:1 11511:22353:1 61381:11511:1 41244:36761:1 11511:80253:1 61950:54517:1 61381:42392:1 53182:76484:1 61950:6085:1 80253:103287:1 61950:29951:1 29951:63840:1 61950:103288:1 22353:53182:1 61950:61381:1 61950:103293:1 61950:76538:1 61950:41244:1 61950:48644:1	10
5991	34907	-549676800	19	47929:54293:1 34907:13292:1 34907:47929:1 34907:48638:1 1792:63798:1 63798:63796:1 34907:34892:1 34907:1792:1 34907:97671:1 97671:62043:1 34907:11475:1 34907:54254:1 34907:17383:1 47929:16016:1 34907:83724:1 34907:74320:1 34907:54533:1 48638:98403:1	13
5993	10087	347155200	18	10087:103339:1 10087:99732:1 10087:103321:1 10087:35820:1 10087:71988:1 10087:31235:1 10087:103344:1 10087:103340:1 10087:103319:1 10087:103342:1 10087:51749:1 10087:103341:1 10087:80308:1 10087:103320:1 10087:103343:1 10087:35869:1 10087:103322:1	22
5994	102069	-11145600	10	102069:70476:1 102076:103347:1 102069:102078:1 102069:102068:1 102078:102076:1 102069:103354:1 102069:68738:1 102069:103346:1 102076:103353:1	12
5996	103308	-40003200	12	103308:103317:1 103308:102069:1 102069:102078:1 103317:25562:1 102069:102068:1 103308:97293:1 102068:103348:1 103308:103364:1 103308:103365:1 103365:103315:1 103365:103347:1	18
5997	21970	-128476800	11	102072:102070:1 21969:103391:1 101697:102072:1 101697:103392:1 21970:101697:1 101697:102078:1 21970:103358:1 103358:103359:1 102072:21969:1 101697:103313:1	16
5998	101697	-116035200	26	103311:103390:1 101697:101695:1 103314:103312:1 101697:103313:1 101697:103308:1 103313:103314:1 83669:21997:1 101697:83669:1 103392:101693:1 101693:103317:1 101697:59691:1 101693:103359:1 101697:102072:1 103314:102070:1 102070:102069:1 103359:103365:1 102069:102068:1 101697:103311:1 103314:21969:1 103314:103310:1 102069:102078:1 21969:103391:1 101697:103395:1 102069:68738:1 101695:103392:1	44
5999	77646	-215827200	13	21970:102072:1 102074:103406:1 77646:102074:1 102072:21969:1 103406:21970:1 103406:101696:1 102074:102073:1 103313:103312:1 102074:102071:1 77646:74983:1 77646:3338:1 21970:103313:1	12
6001	23873	418262400	18	80108:80107:1 23894:23875:1 23873:103407:1 23873:80108:1 23885:103409:1 23873:103410:1 80099:23882:1 23873:23890:1 23875:23880:1 103407:97863:1 23873:23889:1 23885:80099:1 23873:98981:1 23873:23869:1 23873:23886:1 23873:23894:1 23889:23885:1	1
6002	103385	390441600	38	103436:103437:1 103414:103439:1 103385:103441:1 103429:103386:1 103439:103413:1 97658:75875:1 103385:103417:1 103413:75873:1 103420:103414:1 103385:99743:1 103385:103438:1 103424:103429:1 103436:97656:1 103385:97860:1 103413:103352:1 103385:103440:1 75875:103384:1 103385:103420:1 97656:97659:1 103385:103419:1 103424:97660:1 103413:97658:1 97660:103425:1 103418:103415:1 103385:103416:1 103385:1034…	12
6003	94914	317260800	12	94914:103448:1 94914:103444:1 67384:103443:1 103443:103422:1 103443:95324:1 94914:67384:1 103442:7497:1 94914:103449:1 103443:103442:1 94914:95326:1 103442:103447:1	7
6004	103450	178156800	26	103457:103455:1 75867:8761:1 103450:98985:1 103450:4567:1 103452:103451:1 103455:103367:1 27794:75867:1 75867:75870:1 103450:103381:1 103450:97568:1 103450:22004:1 103450:94923:1 103453:103351:1 103451:103458:1 103350:103375:1 103450:103453:1 103450:103454:1 103450:103457:1 103450:103350:1 103450:103456:1 103381:68724:1 103451:27794:1 103452:103357:1 103450:103452:1 103450:27800:1	6
6006	103436	400896000	21	97656:97659:1 103436:103506:1 103424:97660:1 103500:103509:1 103436:103437:1 103436:97656:1 103436:103500:1 97657:75875:1 103384:103424:1 97658:97662:1 103424:103386:1 103436:103415:1 103436:98979:1 103500:97658:1 103436:103512:1 103436:75872:1 97658:97657:1 75875:103384:1 97657:97868:1 103436:103414:1	21
6007	103347	60393600	13	103450:103454:1 103347:103516:1 103450:103350:1 103347:103515:1 103347:103514:1 103347:102971:1 103450:103351:1 103450:97568:1 103347:103517:1 103450:103451:1 103347:103450:1 103450:103357:1	17
6008	102076	52531200	10	103355:103357:1 102076:103347:1 102076:103381:1 103347:103515:1 103347:103514:1 103347:102971:1 103347:103351:1 103353:103355:1 103515:103353:1	6
6009	103523	74736000	25	103530:103529:1 103525:53589:1 103524:72313:1 103531:90778:1 103525:103546:1 103543:103528:1 103524:103550:1 53589:103527:1 103530:103535:1 103544:103548:1 103529:103544:1 103544:103545:1 103531:103547:1 103523:103530:1 103535:103549:1 90778:103543:1 103523:72168:1 103523:103525:1 103529:103534:1 103525:103537:1 103523:103531:1 103530:103524:1 103523:103538:1 103523:17689:1	8
6010	103365	35424000	10	22003:103405:1 103365:103396:1 103365:103363:1 22003:103368:1 103365:103347:1 103404:103398:1 103363:22003:1 103365:103315:1 103405:103404:1	19
6011	23893	387676800	16	23893:23887:1 23871:23873:1 23894:23875:1 23887:103573:1 103573:23885:1 23893:23892:1 23887:23895:1 23893:103574:1 80099:23882:1 23873:23890:1 23875:23880:1 23887:23891:1 23885:80099:1 23887:23871:1 23873:23894:1	1
6012	100281	229910400	12	23868:23898:1 23868:23899:1 100281:23868:1 75867:8761:1 100281:75865:1 100281:75044:1 23868:23901:1 75865:75867:1 8761:75817:1 100281:98978:1 23868:23874:1	32
6013	103581	240451200	10	103581:103593:1 103581:103591:1 103584:103594:1 103581:103584:1 103581:72074:1 103594:35887:1 35887:103586:1 103581:72349:1 103594:103585:1	9
6014	103601	156297600	39	103465:103466:1 103601:64507:1 103398:103625:1 103601:103619:1 103601:103465:1 103601:72347:1 103601:17689:1 103601:103405:1 103601:64765:1 103464:103388:1 103405:103620:1 103601:75189:1 103621:103398:1 103620:103614:1 103601:72316:1 21998:103616:1 103379:103380:1 103601:100803:1 103601:103602:1 103601:72312:1 103614:100286:1 103625:103603:1 103405:103404:1 103601:103617:1 103405:21998:1 103601:1…	28
6015	103368	174614400	23	17644:17626:1 17678:17657:1 103368:17661:1 17667:17662:1 17650:17678:1 103368:17681:1 17626:72129:1 17692:17688:1 17661:17649:1 17634:17644:1 17680:17643:1 17650:17692:1 17678:17640:1 17661:17650:1 103368:17685:1 103368:17639:1 17681:17680:1 103368:17669:1 17681:17634:1 17626:17631:1 103368:17667:1 17661:17653:1	13
6016	103369	166752000	42	103643:103678:1 17690:23868:1 103643:103351:1 103675:103669:1 103369:101711:1 103369:103668:1 103676:71991:1 103643:103680:1 103677:17663:1 103680:103666:1 103369:103378:1 103643:99096:1 103369:17690:1 103644:103647:1 103680:17692:1 103643:103646:1 103669:81621:1 103369:103622:1 103369:103643:1 103369:103679:1 62990:103670:1 103369:103677:1 17690:22005:1 103643:103671:1 103643:103644:1 103643:103…	48
6017	64765	190512000	10	17672:64747:1 64765:17672:1 103684:62988:1 103681:17679:1 64765:103681:1 62988:103683:1 103684:103682:1 64765:103684:1 62988:81608:1	1
6018	66619	-515462400	10	96897:85082:1 66619:96899:1 66619:66618:1 61088:52372:1 66619:16791:1 85082:61088:1 66618:66611:1 52372:52936:1 66619:96897:1	4
6019	102522	-347155200	11	102522:96903:1 102522:102632:1 102522:98953:1 98953:102702:1 102522:103703:1 103706:102620:1 102522:103708:1 102522:102523:1 102522:103705:1 102522:103706:1	27
6021	19335	-410227200	33	19338:19324:1 19315:92205:1 19338:19331:1 19335:53919:1 98850:50703:1 53919:98850:1 19314:64129:1 19335:19338:1 19314:29005:1 19317:15052:1 19335:19315:1 19335:16068:1 19335:60148:1 19335:81557:1 19335:81556:1 19315:19339:1 19335:41363:1 19324:19321:1 19324:19314:1 19335:17381:1 41363:27220:1 19335:59481:1 59481:92204:1 19335:98252:1 19335:15985:1 19314:59313:1 19335:14761:1 19338:19333:1 19339:1…	30
6023	90836	549504000	11	90836:103764:1 103763:103777:1 103771:103761:1 103764:103780:1 90836:103779:1 90836:103771:1 103761:103778:1 90836:103763:1 90836:103770:1 103771:103762:1	18
6024	93829	-527472000	16	28968:103787:1 28968:103789:1 2:67:1 103786:28968:1 60333:27777:1 95138:39991:1 60333:103788:1 93829:42124:1 95138:2:1 95138:27774:1 93829:24520:1 93829:95138:1 93829:103786:1 28968:60333:1 27774:25170:1	46
6025	53690	-440640000	15	73826:103802:1 53690:71947:1 53690:61421:1 53739:73826:1 53690:53644:1 53690:16092:1 53690:15978:1 53690:75726:1 53690:55636:1 53690:68498:1 53690:5516:1 53690:53739:1 53690:23527:1 73826:53738:1	9
6026	61447	173404800	22	103849:71582:1 103850:102161:1 33869:102095:1 61447:48025:1 103848:67151:1 61447:74716:1 103850:31435:1 74716:33869:1 61447:40823:1 61447:61804:1 61447:103807:1 61447:103806:1 53647:103850:1 61447:85614:1 61447:103849:1 103807:103809:1 61447:73883:1 61447:48021:1 103809:103848:1 61447:53647:1 61447:2608:1	76
6027	18010	94694400	11	18010:9063:1 18010:103856:1 18010:97081:1 18010:62347:1 18010:103859:1 18010:103858:1 18010:103857:1 18010:85260:1 97081:5406:1 18010:61447:1	3
6029	53701	-486604800	13	53701:1108:1 53701:63553:1 53701:75708:1 75708:53690:1 75708:90627:1 53690:53739:1 53701:60113:1 50089:16068:1 90627:75729:1 53701:50089:1 75729:2615:1 1108:62083:1	8
6030	53708	-518140800	34	53708:53706:1 62080:53693:1 53708:1554:1 53708:75720:1 53690:53644:1 53708:93925:1 53708:53704:1 58970:71286:1 53708:34962:1 53708:49985:1 58970:53691:1 59352:53739:1 53708:5512:1 53701:75708:1 53698:61962:1 53708:62080:1 75720:59352:1 49985:1760:1 52736:39805:1 75708:53690:1 75711:53692:1 53706:53701:1 71286:75711:1 53701:50089:1 53701:1108:1 53706:53698:1 39805:51604:1 49985:52736:1 75708:15986…	28
6031	81512	-24796800	10	103869:73882:1 81512:73876:1 73879:103869:1 81512:81511:1 73877:73879:1 81512:103867:1 81512:73877:1 98215:98218:1 81512:98215:1	4
6032	61877	-69465600	21	61877:103873:1 73876:4002:1 61877:80249:1 97967:103862:1 61877:58757:1 81512:73876:1 98215:98218:1 97967:62217:1 61877:103870:1 61877:94014:1 94014:97967:1 61877:81512:1 103873:42756:1 81512:103867:1 61877:75713:1 61877:71574:1 42756:80252:1 61877:95022:1 103867:71579:1 81512:98215:1	25
6033	39562	-119664000	15	39562:71575:1 39562:47931:1 39562:53197:1 39562:53084:1 73876:103862:1 39562:98217:1 61877:98215:1 61877:94014:1 39562:103885:1 61877:103867:1 94014:73876:1 39562:103884:1 39562:60683:1 39562:61877:1	19
6034	67096	-175651200	14	60764:19320:1 60771:53771:1 67096:39562:1 67096:60764:1 60764:60765:1 60764:60771:1 60771:60770:1 67096:60763:1 60680:47931:1 67096:61391:1 67096:27792:1 67096:60680:1 60764:60776:1	9
6035	34941	-184723200	20	60764:19320:1 34941:68820:1 60769:60770:1 67096:39562:1 85289:103897:1 67096:60764:1 34941:85289:1 85289:60681:1 60681:60763:1 60163:60680:1 60764:60771:1 34941:67096:1 60680:41374:1 34941:60163:1 67096:61391:1 85289:103899:1 39562:60683:1 60771:60769:1 60764:60776:1	21
6038	80247	149731200	16	80247:103975:1 103975:103964:1 103972:33869:1 80247:48026:1 103975:64118:1 103968:103972:1 80247:103966:1 64117:74712:1 103960:103970:1 103970:74716:1 103960:64117:1 80247:80245:1 80247:103960:1 64117:103968:1 103968:103973:1	16
6039	103977	40262400	11	98212:18089:1 54116:71584:1 98212:103982:1 103977:98212:1 18010:103859:1 103977:54116:1 103977:18010:1 103977:85263:1 103977:74640:1 18010:61447:1	5
6040	64117	220924800	22	103986:67017:1 103965:103985:1 33869:102095:1 103988:103991:1 64117:103968:1 103995:103973:1 103986:33869:1 103985:103988:1 103961:103963:1 103968:103994:1 103968:103992:1 64117:103995:1 33869:31438:1 64117:103993:1 103965:103961:1 31438:98755:1 64117:74712:1 64117:103986:1 74712:103965:1 64117:103996:1 103968:103987:1	10
6042	103975	194486400	35	103972:33869:1 33869:102095:1 103968:104020:1 103975:48021:1 65526:65522:1 103968:103972:1 103973:103961:1 103975:103968:1 103975:104002:1 103975:48016:1 103975:103986:1 103987:104008:1 103968:103994:1 33869:102094:1 103975:103964:1 103968:104013:1 104003:103973:1 104018:74445:1 103964:103995:1 48014:104021:1 103964:74716:1 103975:104004:1 104004:104006:1 104014:65526:1 104010:104003:1 104021:104…	22
6043	103912	531187200	19	67297:103910:1 103912:104037:1 103836:103908:1 103908:104035:1 103912:104055:1 103912:104050:1 104025:67297:1 67301:103836:1 103836:103835:1 103912:104029:1 103912:103823:1 103912:104025:1 67297:67301:1 104030:104049:1 67297:103909:1 103912:104033:1 103912:104030:1 103912:35745:1	36
6044	103850	233971200	16	104064:71585:1 103850:102161:1 33869:102095:1 103850:31435:1 103850:104062:1 103850:104063:1 33869:31441:1 103850:61732:1 104064:33869:1 61813:75766:1 103850:103991:1 61732:61813:1 103850:104061:1 103850:104064:1 33869:102094:1	17
6047	28982	-162345600	12	28982:59827:1 59827:104092:1 28982:60792:1 28982:104087:1 59827:68932:1 87147:90774:1 28982:95071:1 28982:77726:1 59827:50569:1 28982:14823:1 28982:87147:1	13
6048	54485	-565401600	10	54485:6435:1 54485:2249:1 54485:104093:1 54485:11495:1 54485:16183:1 54485:7319:1 54485:42283:1 54485:1109:1 54485:19280:1	2
6049	97907	165542400	49	104109:104108:1 104127:103461:1 102847:97933:1 102847:104110:1 104130:104096:1 104130:104121:1 97907:99992:1 97907:97932:1 104121:104115:1 97907:104119:1 102847:104153:1 97907:102847:1 104153:104109:1 104127:104151:1 97907:104122:1 104118:31778:1 97907:104147:1 104107:104135:1 104135:104136:1 97907:104130:1 104126:104118:1 104122:104123:1 97907:104107:1 102847:104131:1 97907:104126:1 104097:10412…	90
6050	104213	114048000	17	104215:94265:1 97917:104216:1 97924:69308:1 69308:97917:1 104216:104214:1 104213:97925:1 97907:99996:1 97925:102745:1 97925:68248:1 104216:104215:1 25645:97907:1 104216:99993:1 104213:25645:1 104213:97924:1 97917:104217:1 69308:99994:1	0
6051	92581	118886400	12	11934:31210:1 52860:90828:1 25265:62794:1 92581:52860:1 29155:76111:1 29155:31077:1 92581:29155:1 29155:11949:1 31077:25265:1 92581:11934:1 92581:2022:1	25
6054	8	-347155200	10	8:59076:1 8:33427:1 8:33384:1 33384:33248:1 8:36516:1 8:100880:1 8:7:1 8:61918:1 100880:104287:1	29
6055	75289	-315619200	20	5609:68646:1 57520:59379:1 75289:75624:1 57520:5609:1 75289:75583:1 75289:94188:1 75289:75349:1 6894:52649:1 6894:52650:1 75289:40901:1 94188:22543:1 94188:75882:1 75349:6894:1 75289:33384:1 75289:52542:1 75289:663:1 6894:52648:1 75289:57520:1 75289:5605:1	12
6056	22537	-394588800	14	22537:52542:1 22537:19299:1 22537:21839:1 22537:67894:1 22537:22544:1 22537:28109:1 22537:5577:1 94194:68383:1 22537:5574:1 22537:52521:1 22537:94194:1 22548:75883:1 22537:22548:1	80
6058	53217	55123200	22	100929:101175:1 53217:104320:1 17786:84558:1 101175:104317:1 104318:104324:1 53217:69365:1 104317:104315:1 104320:104319:1 104319:17786:1 53217:53572:1 104326:100929:1 53572:104327:1 17786:101177:1 104316:84557:1 104328:104318:1 104328:104321:1 53217:104326:1 17786:104328:1 53217:104329:1 104318:104316:1 104329:104325:1	20
6061	21765	-20390400	13	21775:21779:1 21765:21783:1 21783:21782:1 21779:21868:1 5616:21781:1 39628:5616:1 21783:39628:1 21765:21896:1 39628:21784:1 5616:85847:1 21783:21775:1 21781:21780:1	8
6062	33224	-57196800	10	33224:80873:1 80873:27779:1 33224:104344:1 59212:59210:1 56719:59214:1 80876:59212:1 80873:80876:1 59209:56719:1 80873:59209:1	2
6063	94175	-57196800	13	94175:94418:1 94418:104345:1 104302:101148:1 101148:104346:1 94175:104300:1 94175:104295:1 94175:104302:1 94175:66874:1 94175:100938:1 94175:100998:1 94175:104299:1 104302:101150:1	9
6065	55367	-83548800	17	104356:104364:1 55367:104359:1 104374:104371:1 104374:41151:1 104359:104372:1 104370:104360:1 55367:104356:1 104359:104375:1 55367:43000:1 104356:55255:1 55367:104370:1 55367:104378:1 55367:104358:1 55367:6099:1 104356:104374:1 104359:104357:1	20
6066	52528	-51926400	11	52528:78462:1 52528:104382:1 52528:100997:1 52528:104386:1 104381:33356:1 52528:53217:1 104382:104381:1 100997:104385:1 52528:100941:1 104381:104387:1	15
6067	58167	-88819200	16	20942:83848:1 58167:20942:1 58167:104401:1 83848:25014:1 58167:104405:1 58167:75609:1 58167:104406:1 20942:104397:1 104398:104395:1 58167:104399:1 104401:69171:1 20942:104398:1 104395:104396:1 104405:104407:1 58167:58165:1	12
6072	75410	-143596800	12	36626:36635:1 75410:104413:1 75410:94046:1 75410:100896:1 100896:36622:1 75410:75413:1 36622:36626:1 104415:94312:1 75410:104415:1 36622:36625:1 75410:104414:1	13
6074	84052	-155088000	11	84052:69727:1 68635:84038:1 84052:94280:1 84052:5590:1 94178:89086:1 84052:94178:1 68635:22539:1 84052:94453:1 84052:21770:1 84052:68635:1	9
6076	3787	-156297600	33	3787:3788:1 3787:6721:1 3786:887:1 3786:24562:1 3787:97517:1 3788:3786:1 3788:51692:1 3788:104424:1 3787:41806:1 3787:28172:1 3787:35066:1 35066:104423:1 887:50507:1 3787:56409:1 3787:104425:1 3787:56289:1 41799:3251:1 3787:104429:1 3787:104422:1 3787:59101:1 3786:93861:1 93861:74604:1 74604:104428:1 3787:74606:1 93861:97546:1 3786:41799:1 50507:3780:1 41806:28177:1 3788:73037:1 104422:84120:1 37…	43
6077	34475	-223603200	11	104452:104448:1 34475:25169:1 34475:94309:1 75573:33336:1 34475:75573:1 34475:104452:1 34475:75574:1 34475:24126:1 34475:12735:1 75574:65370:1	11
6078	30873	-223603200	17	30873:94295:1 94188:94285:1 94285:75301:1 5609:68646:1 94295:5609:1 30873:22542:1 30873:53561:1 30873:59380:1 94296:94453:1 5607:5624:1 94188:100893:1 30873:5607:1 5609:67921:1 30873:94188:1 94285:94296:1 30873:5603:1	11
6079	94185	-224985600	11	65103:33245:1 94185:65103:1 65103:879:1 94185:24359:1 94185:3788:1 94185:40374:1 879:899:1 3788:887:1 94185:104455:1 94185:36506:1	3
6080	16236	-168393600	31	16236:14918:1 104478:104477:1 16236:104469:1 16236:104473:1 14929:85384:1 16236:104474:1 14918:14929:1 16236:52656:1 55124:78248:1 57494:104466:1 104473:104470:1 14918:104472:1 57494:104478:1 16236:57494:1 16236:104480:1 85384:104467:1 14929:104468:1 14929:14914:1 16236:28077:1 104478:104479:1 104472:104471:1 104480:104465:1 104472:16581:1 16236:23770:1 104480:55124:1 16236:23747:1 104469:55323:1…	19
6081	94188	-187747200	10	94188:94231:1 94285:89086:1 94285:94453:1 94188:22543:1 94188:100893:1 94188:52528:1 94188:75882:1 22543:94285:1 22543:67921:1	2
6082	21836	-192067200	13	21836:52655:1 21836:104493:1 21836:21832:1 21832:77188:1 21836:21829:1 21836:16808:1 77188:104490:1 21836:36868:1 77188:48205:1 84074:104489:1 104489:36867:1 21829:84074:1	15
6084	53562	-193449600	15	104500:53569:1 75602:17834:1 53569:53554:1 42606:75602:1 53562:53555:1 53561:42606:1 75602:67883:1 53555:53556:1 53562:104500:1 42606:53557:1 53556:81130:1 53562:53561:1 53569:53568:1 75602:75600:1	9
6086	55091	-240883200	16	23729:15048:1 55091:104507:1 55091:23729:1 16236:104480:1 16236:55062:1 55091:1187:1 104507:55026:1 15048:16236:1 104480:55124:1 15048:23731:1 14918:104472:1 16236:104473:1 16236:104474:1 55091:67987:1 23731:14918:1	31
6087	104511	244080000	15	104511:104522:1 104511:44302:1 104512:104518:1 104511:44232:1 104511:100890:1 104511:104519:1 104511:41625:1 104521:104513:1 104513:104512:1 104511:91347:1 104511:104514:1 104511:36612:1 104511:36616:1 104511:104521:1	14
6088	104514	244080000	14	104524:104512:1 104514:44232:1 104512:104518:1 104513:104524:1 104527:104525:1 104514:104526:1 104521:104513:1 104514:104511:1 104514:104527:1 104514:104521:1 104514:104522:1 91347:91379:1 104514:91347:1	6
6089	69733	42681600	29	69733:85680:1 90995:90595:1 69733:100980:1 69733:100944:1 39615:104531:1 69733:39615:1 104531:90597:1 90995:104535:1 69733:69740:1 87604:104547:1 39615:104532:1 100980:104530:1 90595:104548:1 90995:91892:1 69733:104529:1 104547:90604:1 39615:90995:1 87604:90607:1 69733:17829:1 104531:104534:1 90995:87604:1 90593:78453:1 90995:90593:1 90595:78872:1 87604:100979:1 90995:90596:1 87604:104554:1 10094…	30
6090	69734	-9331200	15	69451:104350:1 72714:59993:1 104558:69746:1 69746:72714:1 69450:63098:1 50319:57289:1 69734:104558:1 69409:42119:1 63098:69451:1 69734:85927:1 69460:69450:1 69409:69460:1 69734:69409:1 69409:50319:1	27
6092	67927	-277689600	10	39538:20504:1 19772:21798:1 19772:19203:1 67927:66597:1 39538:19772:1 19772:85442:1 21798:104495:1 67927:39538:1 66597:74821:1	13
6093	59383	-269740800	13	59383:75623:1 75623:75583:1 59383:75393:1 59383:75392:1 75410:75413:1 59383:59378:1 75583:28107:1 59378:19735:1 59383:61109:1 59378:75410:1 59383:85844:1 75410:104414:1	11
6094	59384	-269740800	21	94188:94285:1 5609:68646:1 5624:21831:1 94295:5609:1 57520:59379:1 30873:59380:1 30873:94188:1 57520:94295:1 68641:94294:1 59384:68424:1 59384:68425:1 5603:57520:1 68646:5601:1 5607:5624:1 30873:5607:1 68424:68641:1 68424:75307:1 5609:67921:1 68425:30873:1 30873:5603:1	19
6096	21778	-115171200	11	21778:104579:1 21766:21783:1 21783:21782:1 21766:21896:1 21778:21767:1 21925:21766:1 21925:5616:1 21778:21769:1 104579:21776:1 104579:21925:1	3
6097	77974	-367113600	16	77974:67875:1 95214:39574:1 65381:78620:1 77974:78621:1 77974:104594:1 77974:17817:1 77974:65381:1 78621:77969:1 104586:99418:1 77974:55007:1 77974:95214:1 77974:75574:1 77974:104586:1 77974:6082:1 99418:104581:1	39
6099	104403	139276800	20	100975:104596:1 104403:100975:1 104403:104598:1 87550:25895:1 25895:22756:1 22756:41176:1 104403:21895:1 104403:104388:1 104403:90603:1 104464:85535:1 104597:104408:1 104403:104547:1 104403:78450:1 104403:104464:1 104598:104542:1 25895:52933:1 87550:104597:1 21895:87550:1 104598:21135:1	6
6101	87604	126230400	13	104547:90592:1 90611:78837:1 87604:100979:1 87604:90607:1 87604:104547:1 87604:75604:1 104547:104533:1 100979:104609:1 87604:96028:1 87604:104554:1 87604:104605:1 87604:90611:1	14
6102	78405	89424000	15	78405:104617:1 104403:104598:1 88461:89104:1 104403:90603:1 91890:104609:1 78405:104403:1 88461:104616:1 104616:91894:1 90603:22756:1 78405:39533:1 78405:67870:1 78405:91890:1 88461:87604:1 78405:88461:1	9
6103	17829	65750400	74	104672:104667:1 17829:104627:1 104634:104633:1 17829:104657:1 17829:104658:1 55267:104640:1 104674:104669:1 104637:104677:1 52551:52545:1 104628:104630:1 104628:104671:1 104575:104377:1 17829:87672:1 66876:91978:1 57505:52588:1 17829:104575:1 17829:88661:1 17829:78317:1 52551:66875:1 17829:57505:1 17829:78273:1 104644:104660:1 91978:104623:1 104663:44116:1 52588:52532:1 17829:104641:1 104626:1046…	19
6104	104518	395539200	13	104518:91355:1 30247:104684:1 104518:91349:1 91349:31582:1 104518:104679:1 41606:41618:1 104518:41602:1 91349:30247:1 104518:41629:1 104518:58000:1 41602:41606:1 104518:104683:1	11
6105	69742	39312000	10	104403:104598:1 75609:104402:1 104403:21895:1 69742:75608:1 78405:104403:1 69742:78405:1 104403:104464:1 69742:104298:1 75608:75609:1	3
6106	91252	354931200	12	101651:86720:1 91252:91399:1 94465:91015:1 91252:101651:1 86720:94461:1 86720:91402:1 94461:104690:1 91252:75591:1 94458:94465:1 86720:94458:1 94465:53613:1	15
6107	21782	26265600	13	21782:21895:1 21782:21869:1 21779:21868:1 21782:87543:1 21782:75319:1 21782:104697:1 21782:85847:1 21780:21779:1 21782:100898:1 21782:21780:1 21895:87550:1 21779:21877:1	21
6108	67998	2678400	26	90995:90595:1 67999:67997:1 69742:75608:1 33273:100944:1 67998:67996:1 33281:33276:1 104710:104403:1 67998:33273:1 69733:69740:1 69733:90597:1 67998:78467:1 67998:104711:1 90995:87604:1 67998:69742:1 90995:90593:1 67998:69733:1 67998:67999:1 67998:34466:1 69733:90995:1 87604:100979:1 90995:90596:1 67998:104710:1 67998:94575:1 67998:89959:1 100944:33281:1	13
6109	104715	102470400	10	104715:104718:1 104715:10375:1 104715:104717:1 104715:104728:1 104715:104729:1 104717:104725:1 104715:85029:1 104715:101074:1 104718:104727:1	9
6110	91361	599616000	10	104738:104736:1 91361:91358:1 91361:104740:1 83989:83988:1 91361:104739:1 104738:104680:1 104739:83989:1 104739:104737:1 104739:104738:1	5
6112	104751	-667958400	15	22368:1536:1 104751:104752:1 104751:15638:1 104751:11660:1 22368:23228:1 104752:2250:1 15638:22368:1 104751:20670:1 104751:41126:1 51235:51171:1 15638:15633:1 104751:16284:1 104751:23951:1 23951:51235:1	0
6113	41135	-532569600	16	51232:4919:1 41135:84261:1 74312:1108:1 41135:33565:1 54311:90387:1 41135:104753:1 33565:54311:1 4919:51202:1 41135:60634:1 41135:51232:1 54311:51222:1 60634:51205:1 41135:74312:1 41135:14723:1 14723:61694:1	0
6114	10992	-348624000	13	10992:84772:1 10992:53778:1 53778:16699:1 10992:84773:1 10992:60140:1 10992:29960:1 84772:84771:1 16699:61695:1 61695:29955:1 10992:61567:1 10992:48609:1 10992:22261:1	5
6115	29482	-89942400	28	104766:104773:1 29482:81735:1 81738:104771:1 104778:104776:1 29482:104778:1 104777:81738:1 104766:82229:1 29482:50844:1 104778:104766:1 81750:104769:1 29482:104770:1 104777:77756:1 81735:81747:1 77756:77788:1 50844:104772:1 29482:104763:1 81753:81743:1 81753:81750:1 104771:104768:1 104777:104761:1 29482:104762:1 104766:104765:1 104766:104774:1 104766:104764:1 104777:81753:1 104766:77758:1 104766:…	6
6116	60220	-589248000	11	11498:54318:1 11498:63928:1 76530:11498:1 53448:76531:1 11498:16247:1 60220:64247:1 60220:53448:1 76531:1760:1 54318:76532:1 76531:76530:1	6
6117	16025	-444528000	12	11471:16029:1 16007:27648:1 16025:52692:1 16025:11471:1 16025:47949:1 63752:11437:1 52692:52694:1 63752:61585:1 47949:63752:1 16007:27306:1 16025:16007:1	6
6118	92128	-582768000	10	92128:13284:1 92128:51264:1 92128:51267:1 92128:41130:1 41130:27479:1 50510:23283:1 92128:65662:1 92128:23284:1 92128:50510:1	9
6119	92130	-628473600	14	92131:51171:1 41292:1760:1 92130:92131:1 92130:47940:1 92130:54495:1 27469:41292:1 54495:26566:1 54495:14316:1 27472:27469:1 27472:53802:1 92130:27472:1 51171:5466:1 27472:93661:1	0
6120	50671	-312940800	36	50671:71657:1 104789:102699:1 50671:66838:1 66840:102713:1 50671:66586:1 102734:102691:1 102699:102608:1 71657:25733:1 66838:97910:1 50671:66840:1 50671:104791:1 66842:102719:1 50671:102582:1 66838:102722:1 102713:102709:1 50671:9729:1 50671:102882:1 104797:66763:1 50671:102687:1 50671:104787:1 81551:66836:1 104797:104789:1 102713:104788:1 50671:91913:1 50671:104783:1 50671:66842:1 66841:54249:1 …	55
6121	50730	-647049600	26	50730:50713:1 50730:52734:1 29025:53471:1 50730:50706:1 50730:47978:1 50683:53913:1 53902:68582:1 50730:41967:1 50651:50736:1 29000:28986:1 29025:53903:1 53903:53902:1 50730:50651:1 50730:71598:1 53903:54446:1 29000:29026:1 50730:82247:1 50730:50691:1 71598:54447:1 50730:29000:1 41967:50692:1 50730:50711:1 29000:50683:1 50730:2250:1 29000:29025:1	6
6122	55623	-145411200	30	87458:95178:1 102072:21969:1 101697:103313:1 101408:64448:1 55623:104808:1 55623:104804:1 55623:104803:1 101697:103359:1 55623:101408:1 55623:64397:1 55623:104806:1 55623:21970:1 101697:102072:1 21970:101697:1 101408:77801:1 101697:103311:1 50831:104809:1 55623:87458:1 64397:50831:1 55623:81885:1 59700:104807:1 55623:101696:1 102072:102070:1 101697:103392:1 64448:77805:1 21969:103391:1 55623:5970…	18
6123	724	-236822400	26	40445:52441:1 724:26771:1 724:2110:1 724:55748:1 104816:40445:1 92077:720:1 40445:26770:1 92080:92078:1 72706:92077:1 20238:721:1 104817:26811:1 724:92080:1 26811:26814:1 104816:8002:1 104816:20238:1 724:70239:1 994:40283:1 720:26903:1 26771:104817:1 724:104816:1 20238:994:1 26897:26898:1 721:26897:1 20238:72706:1 724:11005:1	11
6124	27929	-83548800	10	27929:52629:1 27929:104823:1 52904:52915:1 27924:27935:1 52629:27924:1 52629:7935:1 27929:52921:1 52915:52916:1 104823:52904:1	8
6125	83003	-159321600	13	83003:88785:1 83003:82998:1 88924:104828:1 19366:68124:1 88924:19366:1 83003:78268:1 104828:88713:1 19366:88312:1 83003:88924:1 88924:104824:1 83003:16581:1 83003:10080:1	36
6126	39597	-196128000	10	39597:78412:1 39597:25048:1 39597:39595:1 39597:69088:1 17803:78409:1 39597:17803:1 39597:78269:1 78412:1154:1 39597:50296:1	14
6127	78307	-207878400	12	39593:25048:1 39595:39593:1 78307:69940:1 39597:39595:1 39597:69088:1 78307:85742:1 78564:78563:1 78307:71732:1 69088:78564:1 78307:39597:1 78307:88922:1	15
6129	68341	-637891200	11	68341:26625:1 68341:1862:1 41284:3502:1 68341:1529:1 68341:104856:1 26625:41284:1 3502:41283:1 68341:54564:1 3502:34913:1 34913:7546:1	0
6130	83695	-302486400	12	64275:64274:1 104858:104860:1 85180:64275:1 104859:104861:1 71602:85180:1 83695:104857:1 104858:104862:1 83695:71602:1 83695:100142:1 64275:104858:1 71602:104859:1	1
6131	34884	-540518400	18	34884:69146:1 34884:59843:1 83725:83726:1 83725:104864:1 60336:67756:1 77113:71460:1 77113:42495:1 42494:77113:1 34884:41943:1 34884:60336:1 42495:83727:1 49993:83725:1 34884:63796:1 42495:69148:1 42495:41595:1 34884:49993:1 34884:42494:1	9
6132	73848	-549676800	15	16656:27319:1 73848:16278:1 16278:27318:1 51864:16656:1 73848:27588:1 66967:63578:1 73848:104872:1 73848:66967:1 73848:77118:1 66967:66966:1 73848:51864:1 73848:14395:1 73848:54419:1	2
6133	59155	-653702400	14	59155:59152:1 59155:1817:1 1854:1762:1 59155:51527:1 59155:56228:1 59155:11544:1 59155:1854:1 59155:54862:1 59155:56230:1 1762:1529:1 59155:53832:1 59155:1860:1 59155:40580:1	0
6134	54516	-372384000	10	54516:98572:1 54516:101881:1 104873:98577:1 64282:60282:1 54516:104873:1 98572:54550:1 104873:98578:1 54516:98571:1 54516:64282:1	3
6135	53183	-440640000	22	11435:83694:1 98572:54550:1 53182:53187:1 53183:97670:1 17371:17369:1 104876:54515:1 53187:54547:1 53183:11435:1 17369:53182:1 53183:63526:1 53183:53179:1 53183:61869:1 97669:62895:1 53183:104876:1 53183:17371:1 53183:59480:1 54516:98572:1 63526:97669:1 53183:104879:1 53183:54516:1 11435:74321:1	15
6136	36671	-430185600	29	36671:54511:1 53181:76481:1 98402:98358:1 80282:54380:1 41244:68699:1 36761:51648:1 41244:36761:1 36671:50080:1 36757:98402:1 80282:76510:1 53181:54552:1 36671:62904:1 36757:53181:1 62904:54514:1 36671:62900:1 36671:80282:1 54380:42265:1 36671:42024:1 36671:68909:1 36671:62922:1 54511:61951:1 36671:53187:1 54511:62450:1 76578:54546:1 80282:41244:1 62922:98566:1 36671:36757:1 36671:76578:1	20
6137	16023	-447120000	12	58126:58149:1 62917:58128:1 58128:36761:1 16023:54276:1 16023:62917:1 54276:36757:1 16023:14851:1 36757:62919:1 16023:58126:1 16023:98358:1 62917:62920:1	1
6138	53185	94694400	19	98610:104884:1 53185:61260:1 98634:92197:1 53185:104878:1 53185:104885:1 53185:104887:1 53185:98634:1 53185:98610:1 53185:12896:1 53185:98609:1 92197:98623:1 53185:67079:1 53185:98629:1 53185:104886:1 53185:98628:1 53185:54110:1 53185:72971:1 53185:98624:1	17
6139	53190	-460339200	19	53190:54512:1 11487:35471:1 54276:17372:1 54520:36761:1 36671:42024:1 53190:54276:1 16294:9703:1 36761:51648:1 17372:36759:1 53190:16294:1 36671:36757:1 53190:59491:1 53190:104901:1 54520:54380:1 54276:54520:1 53190:74879:1 53190:36671:1 17372:11487:1	5
6140	54322	-468288000	17	41785:58126:1 54322:36671:1 39832:76533:1 41956:36757:1 62917:58128:1 58128:36761:1 54322:54493:1 54322:41785:1 16023:62917:1 58128:62922:1 54493:41956:1 36671:98358:1 36757:62919:1 62917:62920:1 54322:16023:1 62917:39832:1	1
6141	48638	-501033600	32	77556:77557:1 62917:58127:1 59477:48644:1 48638:61950:1 99758:53459:1 16023:62917:1 48638:59477:1 54322:16023:1 98403:104904:1 16023:58126:1 59764:59759:1 48638:101765:1 58126:53457:1 58132:76540:1 104904:58121:1 48638:77556:1 48638:104903:1 48638:76541:1 76544:58132:1 58134:54322:1 48638:76544:1 59759:59760:1 104903:98403:1 48638:104902:1 98401:99758:1 76544:58134:1 58134:58122:1 48638:59764:1 6…	5
6142	52188	-511660800	12	52188:104906:1 11475:52193:1 51521:11475:1 104907:75711:1 52193:66990:1 52193:42512:1 52188:5515:1 5515:5520:1 52188:51521:1 52188:104907:1 52188:52191:1	3
6144	54541	-45792000	43	54541:104911:1 54541:104917:1 54541:61984:1 54541:104912:1 104919:104941:1 54541:65834:1 104947:104950:1 17403:104918:1 67474:104926:1 54541:99764:1 54541:84826:1 67690:67506:1 54541:68789:1 61984:67474:1 54541:104920:1 26000:67690:1 54541:80687:1 54541:42754:1 54541:20783:1 67474:71796:1 67474:104949:1 54541:17403:1 104926:104948:1 104910:104936:1 67506:67707:1 54541:104910:1 54541:53404:1 65860…	45
6145	54544	-201398400	13	61749:65811:1 54544:98667:1 61769:61772:1 61752:61771:1 61766:54523:1 61766:61747:1 54544:77671:1 54544:61714:1 77671:61752:1 61771:61766:1 61714:61769:1 61772:61749:1	35
6146	76593	335404800	12	76593:65886:1 76593:76597:1 76593:76589:1 76589:76596:1 76593:76595:1 76593:104961:1 76593:104953:1 76593:104962:1 76597:76588:1 76593:98434:1 65886:65760:1	11
6147	54549	-299894400	14	61727:47932:1 59497:59496:1 96907:62290:1 54549:61727:1 61727:61781:1 61781:61994:1 65439:59503:1 59503:59497:1 54549:74322:1 54549:96907:1 74322:16083:1 47932:65439:1 54549:63994:1	9
6148	61796	60393600	14	40155:40156:1 61831:61835:1 61796:61832:1 61796:98593:1 54374:65724:1 61796:61831:1 61834:61822:1 61796:65831:1 54374:65729:1 40155:54374:1 61796:40155:1 61835:61834:1 61796:65679:1	15
6149	104964	289094400	50	104964:104969:1 104964:104968:1 104972:105059:1 104979:105057:1 104964:104977:1 31459:98601:1 59514:59540:1 101460:104978:1 104964:104979:1 104964:104975:1 104977:95330:1 104964:105060:1 104979:105058:1 105060:105047:1 104979:105049:1 105049:105048:1 104968:104965:1 31448:92321:1 31459:105050:1 104965:105063:1 101460:105053:1 81665:31447:1 104977:54224:1 104964:104974:1 104979:105045:1 104964:595…	70
[truncated: 1,089 more rows]
