# Supplementary material for: Structural-topic aware deep neural networks for information cascade prediction
Source: PeerJ Comput Sci. 2024 Feb 19;10:e1870. doi: 10.7717/peerj-cs.1870 (PMC10909194; doi:10.7717/peerj-cs.1870)
Supplement: Supplemental Information 1 [file peerj-cs-10-1870-s001.zip › 1_txt_file/initial_data5.txt]

27705	25208	470275200	10	25208:25209:1 25208:155821:1 86608:196363:1 86608:25198:1 25200:86608:1 25208:25200:1 25208:25201:1 25209:112954:1 25208:150609:1	5
27706	208794	262224000	19	208794:208799:1 204884:157146:1 204884:223415:1 157150:191717:1 157146:220758:1 157149:157150:1 208794:143594:1 204884:156347:1 157147:155512:1 220758:157149:1 204884:197899:1 208794:157147:1 204884:181572:1 208794:106444:1 157147:220757:1 208794:218729:1 208794:204884:1 204884:220759:1	7
27709	186203	261014400	26	106432:143600:1 186203:64732:1 186203:58814:1 186203:170911:1 143594:143602:1 180162:157132:1 186203:106432:1 106432:226515:1 186203:204884:1 204884:157146:1 224417:98658:1 170910:186214:1 106432:145394:1 106432:145569:1 106432:148920:1 106432:208799:1 106432:143594:1 106432:224417:1 145394:145393:1 186203:180162:1 143602:157149:1 186203:160195:1 106432:218742:1 186203:170910:1 145569:145395:1	0
27712	215520	444441600	10	215520:240053:1 215520:8205:1 215520:243199:1 215520:230348:1 215520:8487:1 8203:185736:1 230348:8203:1 215520:234393:1 215520:235918:1	12
27713	73536	595555200	13	28263:176063:1 73536:28263:1 141494:177307:1 173808:177330:1 28263:141494:1 176063:173810:1 176063:173808:1 73536:37605:1 37605:222989:1 28263:73532:1 73532:33948:1 173810:17086:1	18
27714	167892	592876800	23	173810:33935:1 167892:35137:1 33474:116474:1 167892:33968:1 173810:17086:1 37605:222988:1 28263:176063:1 73625:173810:1 28263:73532:1 167892:33474:1 33968:33933:1 176063:176062:1 173808:140398:1 167892:28263:1 167892:37605:1 167892:140490:1 33968:33936:1 173808:177330:1 176063:173808:1 167892:81067:1 176063:73625:1 33474:73598:1	19
27715	126262	579657600	14	126262:33959:1 126262:134740:1 126262:33947:1 33938:33933:1 126262:69501:1 134740:69493:1 126262:33938:1 126262:33944:1 33942:33931:1 126262:222814:1 126262:74617:1 126262:33942:1 126262:33964:1	10
27716	74625	516844800	20	74625:46951:1 74625:167893:1 74625:106365:1 167893:69412:1 73536:28263:1 74625:73536:1 73532:167890:1 74625:73533:1 74625:142890:1 69412:141465:1 28263:167891:1 74625:74618:1 73536:37605:1 74625:46462:1 74625:177348:1 28263:73532:1 73532:33948:1 74625:21217:1 167893:33964:1	22
27717	86432	450316800	14	86556:86543:1 86432:89629:1 89629:89650:1 89650:89649:1 4253:86431:1 86543:208749:1 86432:205596:1 86432:69917:1 86432:86503:1 86432:86501:1 86431:155870:1 86432:86556:1 86432:4253:1	13
27718	91194	486604800	20	25394:117043:1 91194:4962:1 117030:117011:1 203074:65427:1 91194:146580:1 91194:91188:1 91194:225810:1 194692:203074:1 203074:194714:1 91194:189858:1 25394:241138:1 91195:162492:1 91194:194692:1 4962:4974:1 117001:91121:1 91195:117030:1 91194:25394:1 194714:117001:1 225810:91195:1	19
27719	82590	539136000	15	82590:146632:1 82590:181780:1 146632:83403:1 41089:132627:1 41088:132633:1 132633:73782:1 146632:83405:1 82590:163137:1 82590:41088:1 73782:167020:1 41088:41089:1 41088:83927:1 82590:57947:1 132627:79460:1	17
27721	186802	461808000	11	174490:174494:1 242783:215585:1 186802:243219:1 174490:174495:1 243219:216420:1 243219:242783:1 215585:243218:1 243219:125233:1 242783:242782:1 186802:174490:1	9
27723	130406	506131200	10	130406:161014:1 130406:117238:1 130406:125303:1 130406:28019:1 130406:161020:1 130406:161042:1 28019:28030:1 161020:164793:1 161020:161007:1	10
27724	130410	601516800	27	191084:191083:1 130410:168274:1 210597:191084:1 129734:139719:1 191087:210597:1 130410:129738:1 79400:83300:1 210597:226157:1 130410:211453:1 130410:79653:1 168274:83342:1 83342:122615:1 130410:243228:1 191087:171779:1 79400:78935:1 129738:129744:1 130410:78811:1 226157:209170:1 226157:226147:1 129738:129734:1 130410:211868:1 191084:78868:1 79400:243227:1 83342:129715:1 130410:191087:1 130410:794…	30
27725	243235	213235200	13	116442:99526:1 116444:116449:1 116442:116444:1 99526:77885:1 116442:116446:1 77884:19027:1 243235:116555:1 116555:233094:1 232187:232189:1 116555:116442:1 243235:232187:1 232187:77884:1	4
27726	224886	458179200	20	224886:231808:1 224886:234891:1 224886:234901:1 243239:138213:1 101056:164542:1 224886:184432:1 224886:208214:1 224886:225994:1 224886:226367:1 224886:207443:1 207445:229046:1 224886:165038:1 224886:207445:1 224886:243239:1 224886:217134:1 224886:243237:1 165038:101056:1 165038:106556:1 243239:226363:1	5
27727	178013	349315200	28	178013:87970:1 227114:128009:1 178013:184410:1 203424:207423:1 88854:88489:1 87940:34644:1 178013:134453:1 25406:10150:1 165010:134494:1 178013:88854:1 178013:87940:1 134453:227114:1 196784:144282:1 144282:144281:1 134453:87700:1 207423:25406:1 203424:174152:1 87970:196784:1 34644:82539:1 178013:217613:1 174152:165010:1 178013:81384:1 134453:203424:1 165010:207441:1 88854:87907:1 174152:207443:1 …	73
27728	224888	460166400	14	224888:243239:1 224888:207445:1 243239:138213:1 224888:184416:1 224888:130358:1 224888:231808:1 224888:225994:1 224888:243245:1 243239:226363:1 224888:136273:1 224888:134481:1 136273:117187:1 184416:138002:1	13
27729	184492	589075200	13	115501:144190:1 115501:184506:1 184492:89134:1 184492:121174:1 184492:89300:1 184492:203809:1 184506:93474:1 184492:144204:1 184492:229867:1 184492:229751:1 121174:86824:1 184492:115501:1	3
27730	89368	526521600	15	88056:88053:1 89368:115529:1 88061:89303:1 89368:210602:1 89368:122119:1 89368:88057:1 227927:88775:1 89368:88061:1 122119:227927:1 89368:216209:1 89368:89367:1 89368:83207:1 89367:89352:1 89368:88056:1	45
27733	140899	521769600	10	140899:132768:1 140899:215250:1 140899:142690:1 140899:140900:1 140899:157662:1 140899:160971:1 132768:156654:1 140899:210671:1 157662:170036:1	11
27734	140900	559180800	63	114369:114335:1 43445:171950:1 140900:126138:1 140900:162596:1 132330:132327:1 140900:243281:1 141153:137019:1 140900:189643:1 205868:171353:1 140900:167282:1 171982:171957:1 205868:171954:1 114400:146254:1 140900:166521:1 162596:160615:1 114369:134330:1 140900:157855:1 140900:106667:1 43445:171959:1 205868:176990:1 140900:137047:1 205868:122425:1 140900:162809:1 114400:132330:1 140900:114369:1 1…	54
27735	186076	521769600	15	140183:47156:1 72787:27017:1 92104:140183:1 186076:72826:1 47159:201411:1 21232:92104:1 140185:21232:1 92104:47159:1 186076:186075:1 92104:47153:1 186076:50168:1 186076:140185:1 186076:72787:1 140185:47149:1	9
27736	89726	347155200	18	89726:34644:1 89726:243289:1 89726:178023:1 178016:178026:1 89726:130306:1 178043:178042:1 83069:83064:1 89726:83065:1 89726:178028:1 89726:178016:1 243289:178043:1 89726:83069:1 89726:137955:1 89726:178029:1 89726:178041:1 83069:83068:1 178028:178022:1	4
27737	178080	576720000	13	178080:88242:1 178080:183608:1 178080:89196:1 89477:193085:1 183608:209398:1 183608:88422:1 82746:89477:1 209398:185944:1 183608:134937:1 209398:130422:1 209398:82504:1 178080:82746:1	21
27739	178083	594259200	15	178083:243304:1 178083:226327:1 243303:243301:1 178083:210742:1 243296:243303:1 243301:242693:1 240606:140338:1 243303:205652:1 243303:243302:1 178083:241396:1 243304:240606:1 178083:243298:1 226327:243299:1 178083:243296:1	23
27740	178084	594259200	14	196813:196819:1 173082:227976:1 191550:196818:1 178084:243311:1 178084:243312:1 178084:227980:1 173082:191550:1 196815:243310:1 191550:196812:1 191550:196815:1 227976:178077:1 178084:173082:1 178077:196813:1	6
27741	89479	537408000	57	209398:130017:1 89479:178080:1 88422:115917:1 88435:220578:1 82746:89477:1 209398:87770:1 88435:82708:1 209398:163752:1 88434:82580:1 89479:191547:1 89477:89478:1 88436:130315:1 89479:243361:1 209398:89681:1 144273:144262:1 82579:82571:1 89479:88436:1 89479:82602:1 88436:89196:1 89479:243362:1 144273:134937:1 82572:82700:1 183608:144273:1 144273:130422:1 89149:144264:1 82708:82572:1 115917:82573:…	269
27742	90316	533174400	12	115538:220294:1 115543:115538:1 199565:211369:1 90316:115527:1 90316:199565:1 90316:115550:1 90308:115917:1 90316:115543:1 115543:90308:1 90316:121188:1 115917:220293:1	33
27743	82746	590284800	14	82746:134937:1 208587:208602:1 82746:209398:1 209398:115917:1 220293:208599:1 220293:115686:1 209398:130422:1 82746:89477:1 89477:208587:1 209398:82685:1 115917:220293:1 209398:82504:1 130422:87764:1	15
27744	106360	387676800	17	69416:17951:1 106360:243388:1 152896:104568:1 17951:152898:1 106360:152897:1 106360:238255:1 152885:147126:1 106360:147134:1 152885:69587:1 106360:85945:1 69587:127133:1 147134:152896:1 106360:27051:1 106360:152885:1 106360:69416:1 106360:85942:1	26
27746	142472	608774400	24	142472:89647:1 142472:223522:1 228225:228243:1 223539:220126:1 142472:89661:1 142472:223538:1 228243:219144:1 142472:224818:1 142472:223539:1 228243:228247:1 142472:223518:1 209786:209787:1 224818:142471:1 223538:118552:1 142472:243421:1 224818:228242:1 89661:118621:1 142472:122039:1 228225:193047:1 193047:228241:1 142472:228225:1 118552:223521:1 118552:209786:1	31
27747	223525	599097600	12	223525:223532:1 223541:223522:1 223522:223523:1 121212:115680:1 235661:203893:1 235661:223547:1 223525:220126:1 223525:223541:1 223541:121212:1 223522:235661:1 220126:223521:1	36
27750	200279	249782400	12	86721:128850:1 918:196828:1 91247:110729:1 110729:75518:1 110729:91252:1 200279:918:1 200279:91247:1 110729:86721:1 128850:128849:1 91247:75380:1 918:117731:1	13
27751	88115	627091200	21	213673:182998:1 182998:191638:1 88115:40684:1 40684:215682:1 40684:40676:1 88115:243446:1 191638:186083:1 88115:176632:1 191638:211611:1 186064:191637:1 40676:126877:1 88115:213673:1 211611:230993:1 191638:182999:1 88115:211616:1 213673:186064:1 182998:173819:1 88115:182996:1 88115:243445:1 215682:103241:1	7
27752	54714	531187200	11	243460:54679:1 178988:66072:1 178990:178989:1 66072:179161:1 54714:178990:1 178988:243460:1 66072:75744:1 54714:130536:1 54714:143145:1 143145:178988:1	11
27753	54665	446083200	12	54720:74033:1 54665:54720:1 54665:54124:1 153433:54147:1 124003:74034:1 54665:173904:1 74034:31384:1 153433:153430:1 153433:124003:1 153433:76639:1 54124:153433:1	6
27754	54720	517968000	45	74068:133802:1 178988:66072:1 133843:133846:1 66072:179161:1 54720:66074:1 178988:243460:1 76634:133843:1 54720:243495:1 54720:76634:1 66072:75744:1 243495:74089:1 143145:178988:1 74058:74073:1 54720:74033:1 54720:54704:1 54720:62369:1 66010:126768:1 74058:74068:1 54720:66060:1 75734:66010:1 74058:62339:1 76634:76628:1 54720:74058:1 73938:186427:1 54720:54707:1 54679:130784:1 54720:51973:1 54720:…	126
27755	54723	389059200	14	65634:54730:1 54723:54667:1 54723:54124:1 65634:54711:1 54730:54678:1 54723:143165:1 54730:54720:1 54729:54725:1 66069:54729:1 54723:66069:1 54723:65674:1 66069:65634:1 54720:54714:1	26
27757	241992	491702400	11	137625:78656:1 241992:133486:1 137625:153645:1 241992:137625:1 133486:221828:1 241992:137628:1 137625:137627:1 137627:243503:1 137625:137630:1 241992:225286:1	6
27759	36454	435196800	14	36454:12779:1 36454:70514:1 36454:138437:1 36454:36477:1 36454:9147:1 36454:92563:1 92563:36488:1 36454:92360:1 36454:61049:1 36488:36479:1 36454:92359:1 36488:22525:1 36454:243512:1	48
27761	177588	468460800	19	177588:54929:1 177588:206520:1 8154:8472:1 8455:203530:1 177588:206516:1 31745:97458:1 206516:8475:1 177588:152159:1 8472:8460:1 206516:31745:1 206516:139105:1 177588:108289:1 206516:8154:1 190179:8473:1 190179:8455:1 8154:8442:1 31745:190179:1 206516:7389:1	10
27762	177591	520560000	12	177591:243524:1 243524:243523:1 103204:103285:1 177591:228979:1 177591:103204:1 177591:243521:1 103204:80315:1 177591:243522:1 177591:243525:1 103204:101648:1 177591:109594:1	3
27763	173072	479347200	17	121227:27891:1 171673:27997:1 173072:121227:1 173072:127732:1 173072:165070:1 121227:66951:1 127732:144821:1 87733:82613:1 27891:82609:1 173072:171674:1 173072:144871:1 27891:115534:1 173072:240876:1 173072:82716:1 27891:87733:1 173072:171673:1	5
27765	215138	291859200	25	215138:94929:1 120385:108027:1 215138:120385:1 215138:243538:1 94942:94956:1 120385:94964:1 94938:149144:1 135161:94944:1 94949:94942:1 108027:181535:1 215138:120750:1 94938:157271:1 94929:94938:1 215138:94965:1 181535:166493:1 215138:137781:1 215138:65931:1 108028:234272:1 234272:135161:1 215138:172840:1 94949:94943:1 215138:108028:1 94938:102165:1 215138:94949:1	47
27766	181536	254966400	14	181536:94947:1 149130:94964:1 181536:107283:1 181536:120394:1 208314:128670:1 181536:120390:1 94947:160558:1 174280:172842:1 160558:149130:1 181536:208314:1 181536:187125:1 181536:109492:1 94964:174280:1	3
27767	193117	489628800	28	36124:36094:1 35998:126736:1 36094:36095:1 193117:130801:1 35993:35980:1 193117:36123:1 193117:198686:1 36094:126750:1 36094:66010:1 193117:36028:1 139415:139417:1 36095:35993:1 36095:36052:1 193117:51951:1 126750:35998:1 193117:66012:1 36094:98745:1 36094:66009:1 193117:193118:1 130801:130802:1 35998:126768:1 193117:139415:1 193117:36124:1 66009:126767:1 193117:65919:1 35993:35975:1 193118:30474…	6
27768	30474	581126400	10	36050:51961:1 30474:74074:1 30474:35975:1 30474:194844:1 30474:36050:1 30474:65780:1 74074:74072:1 30474:138759:1 74072:143219:1	1
27769	30559	581126400	23	36078:30448:1 36012:36024:1 30559:105790:1 30559:35999:1 36047:65973:1 36047:35972:1 35977:36069:1 30559:35976:1 36078:35977:1 36078:35959:1 30448:35974:1 35999:36012:1 30559:166309:1 30559:66418:1 36078:36071:1 35959:35973:1 30559:36078:1 36078:36047:1 30559:166310:1 30559:36017:1 30559:243544:1 30559:126750:1	33
27770	65917	494380800	16	65917:51951:1 126769:35980:1 36095:126767:1 65917:198686:1 36094:36095:1 65917:36094:1 130802:126769:1 198686:173956:1 130801:130802:1 35998:126768:1 36094:66010:1 65917:130801:1 173956:193118:1 193118:30474:1 126767:35998:1	10
27771	35953	565315200	14	36248:36036:1 32868:36117:1 36117:36265:1 36117:36047:1 36117:126763:1 126736:32868:1 35953:66038:1 36117:36045:1 35953:36248:1 32868:60901:1 32868:126764:1 35953:126736:1 32868:214916:1	26
27772	36095	565315200	26	36095:74071:1 36117:36265:1 126736:32868:1 36118:224701:1 36095:35993:1 36117:126763:1 36095:36052:1 36095:36248:1 36095:36118:1 32868:60901:1 35975:66036:1 36248:36036:1 32868:36117:1 36095:65987:1 66036:126761:1 35998:126749:1 35998:126768:1 36095:126765:1 36095:65948:1 35951:126736:1 36095:35951:1 35993:35975:1 36095:126767:1 126768:51961:1 126767:35998:1	18
27773	36123	525916800	15	32868:36117:1 181543:126769:1 126769:35980:1 36095:35998:1 36123:66039:1 36123:183615:1 36123:30474:1 181543:30478:1 36123:181543:1 36095:36118:1 36123:36095:1 126769:32868:1 126769:191793:1 36123:234091:1	22
27775	100617	571881600	28	100617:153363:1 109125:214620:1 153366:161672:1 100617:82195:1 214620:243579:1 100592:128022:1 100617:30549:1 100617:100368:1 100617:100608:1 100617:177371:1 100617:153366:1 227763:135602:1 153366:227763:1 153366:227764:1 100368:100369:1 100369:212813:1 100592:100726:1 100617:100432:1 100617:109125:1 100617:243581:1 100617:100592:1 100617:32482:1 153363:243580:1 100368:124302:1 100592:243578:1 10…	36
27777	18647	459993600	11	18696:18661:1 18647:18703:1 18703:18701:1 18647:178574:1 18647:18702:1 18647:18705:1 18701:18696:1 18696:18692:1 18647:226370:1 226370:243585:1	21
27778	121109	527126400	12	18695:123222:1 123657:230324:1 123222:123657:1 18695:121010:1 121109:18695:1 123222:123597:1 123596:209932:1 18696:18693:1 123597:123596:1 121109:18696:1 121109:123117:1	11
27780	38662	605923200	16	111745:195396:1 111745:241448:1 38662:124972:1 38662:182348:1 38662:38655:1 38662:634:1 38662:111745:1 38662:131509:1 38662:46045:1 38662:131510:1 38662:185172:1 38662:47767:1 38655:38643:1 46045:57954:1 195396:141403:1	10
27781	176149	368668800	10	185198:109920:1 176149:66245:1 176149:185198:1 176149:185199:1 21273:131934:1 176149:185195:1 60037:185204:1 66245:21273:1 176149:60037:1	6
27782	188343	455760000	19	169928:207274:1 243609:243608:1 188343:225387:1 243611:141871:1 188349:234900:1 243606:243610:1 243611:243609:1 243606:232696:1 188343:228373:1 188343:243606:1 188343:166030:1 228373:188349:1 188343:243611:1 243609:243607:1 188349:86747:1 130180:169928:1 188343:87703:1 243609:130180:1	11
27783	243612	357177600	16	201915:107636:1 243612:97227:1 243612:201915:1 243612:176122:1 243612:70624:1 201915:152709:1 70624:107355:1 243612:158440:1 243612:202945:1 243612:128465:1 243612:243613:1 243612:189516:1 243612:189513:1 243612:128468:1 97227:152703:1	7
27784	118990	536457600	11	91032:195522:1 200284:94583:1 200284:91032:1 200284:200271:1 200284:139959:1 118990:199839:1 199839:199841:1 199839:94635:1 118990:200284:1 195522:96235:1	12
27785	8178	429753600	21	8486:8202:1 8205:8204:1 240053:239161:1 8486:8203:1 8203:8201:1 8204:15249:1 8201:8196:1 8197:8486:1 8178:8182:1 8178:240051:1 8178:243620:1 240053:8197:1 8178:234393:1 8178:8205:1 5748:5952:1 8197:8206:1 240053:5748:1 8178:240053:1 8178:243619:1 8178:8199:1	26
27786	8197	505958400	21	8197:8487:1 8486:8202:1 8486:243512:1 13037:213480:1 202517:21436:1 8197:13037:1 13037:224122:1 8197:8486:1 8204:15249:1 8486:8203:1 243632:8201:1 243632:243631:1 8197:53637:1 8202:54935:1 213480:202517:1 8197:8204:1 8197:8206:1 8486:243632:1 243512:243624:1 8197:185641:1	24
27787	8201	552096000	10	179137:8188:1 179137:243637:1 8201:54999:1 54999:54994:1 8201:240049:1 240049:179137:1 8201:8196:1 8201:117402:1 8201:169055:1	19
27788	8204	523238400	16	8204:8203:1 169056:243624:1 8204:15249:1 8204:243632:1 54999:54994:1 15249:54999:1 243632:8201:1 243632:243631:1 8204:8202:1 8204:243625:1 243632:169056:1 169056:243639:1 8201:8196:1 8204:243200:1 169056:8189:1	14
27789	8205	515289600	19	8205:8204:1 243631:179137:1 213482:8189:1 8204:8203:1 8205:243512:1 8201:54999:1 8204:243632:1 243632:8201:1 243632:243631:1 8201:240049:1 243639:213482:1 243639:167337:1 8204:8202:1 243632:169056:1 169055:243639:1 243639:50983:1 169056:169055:1 179137:218335:1	13
27790	8206	512697600	11	8206:224122:1 8206:243631:1 8203:8201:1 8206:243625:1 8201:54999:1 8206:243512:1 8206:243200:1 8206:8202:1 8206:8203:1 243512:243624:1	13
27791	160724	224121600	12	225699:243650:1 160724:427:1 434:226826:1 59139:436:1 160724:429:1 160724:225697:1 160724:59139:1 225697:225699:1 427:434:1 160724:243649:1 226826:222618:1	9
27792	232188	268272000	10	99526:116445:1 110020:154939:1 232188:232190:1 110020:19027:1 110020:3846:1 232188:99526:1 232188:154936:1 232188:110020:1 110020:13776:1	1
27795	96467	561254400	13	96467:81105:1 81105:223749:1 187857:187859:1 96467:203687:1 96467:55866:1 203686:140702:1 187857:203686:1 96467:187857:1 96467:96345:1 96467:214962:1 96467:96546:1 187859:41873:1	2
27796	113329	491443200	10	113329:243657:1 113329:243655:1 113329:200433:1 113329:72825:1 243658:121582:1 113329:38683:1 113329:121589:1 113329:243658:1 113329:77364:1	10
27798	221231	261014400	30	131749:8784:1 67711:80664:1 217663:8790:1 62344:194828:1 221231:173761:1 217663:62344:1 62344:176221:1 67711:192610:1 221231:143114:1 243675:80642:1 192611:217667:1 67711:217663:1 194828:54724:1 67711:217670:1 221231:175875:1 221231:130585:1 176221:214388:1 217663:131749:1 176221:58762:1 217663:217669:1 221231:67711:1 143114:181702:1 192610:80650:1 194828:131758:1 221231:173167:1 62344:80640:1 22…	5
27801	166475	235612800	10	4850:37147:1 166432:166477:1 166477:140061:1 166475:4850:1 166477:166479:1 166475:166432:1 166479:25779:1 25779:89206:1 166432:30753:1	65
27803	212201	489024000	90	211103:211087:1 212201:243809:1 212201:234172:1 212201:211117:1 212201:177289:1 220228:224480:1 210958:211005:1 212201:228343:1 211099:32710:1 211087:243852:1 212201:200286:1 212201:234178:1 194743:211099:1 212201:210970:1 243862:211096:1 243865:243851:1 177289:243870:1 243861:178436:1 194743:239677:1 32710:32732:1 211087:211071:1 243862:211125:1 195379:212234:1 212201:234197:1 211055:243861:1 21…	270
27804	212203	332985600	17	212203:243882:1 231851:231861:1 212203:243879:1 106014:231851:1 231851:236828:1 231851:164482:1 243881:231865:1 212203:106014:1 236823:243881:1 212203:236824:1 106014:231200:1 243881:231848:1 231200:88223:1 106014:183446:1 212203:236823:1 212203:243880:1	14
27805	212205	410227200	18	219493:194685:1 87044:195030:1 219493:194674:1 212205:167190:1 212205:189269:1 212205:175203:1 212205:203407:1 212205:193506:1 212205:208284:1 212205:213512:1 194685:194683:1 212205:87044:1 212205:243888:1 212205:194699:1 243888:219493:1 212205:228616:1 193506:194682:1	14
27806	212230	492652800	11	243903:243910:1 212230:232544:1 211105:211118:1 212230:228556:1 212230:211105:1 211105:210936:1 212230:243904:1 243904:243903:1 243910:243909:1 212230:243908:1	16
27807	212231	494467200	18	210943:211015:1 236629:243856:1 210952:210943:1 212231:211818:1 236629:239679:1 243869:32737:1 216721:210960:1 212231:212249:1 212231:216721:1 243856:210932:1 216721:236629:1 212231:243920:1 210960:210952:1 216721:211081:1 212231:198203:1 216721:211070:1 212231:243869:1	42
27808	195379	583718400	10	112449:212222:1 112448:112446:1 195379:212234:1 195379:224376:1 195379:112449:1 195379:112448:1 212229:210896:1 112449:212229:1 195379:243930:1	45
27809	58642	578448000	20	32379:14056:1 32433:32429:1 243933:58629:1 58642:80053:1 58552:32807:1 32219:32430:1 58552:58538:1 32379:32374:1 58642:58552:1 243933:58564:1 80053:32704:1 58642:116569:1 58642:243933:1 32374:32433:1 58642:58554:1 58642:32379:1 58554:147228:1 32219:58626:1 58552:32219:1	10
27811	89872	605145600	14	211917:213068:1 213069:82886:1 89872:89478:1 89872:213069:1 89478:178046:1 213068:213064:1 89478:208600:1 89872:128338:1 211917:82566:1 211917:90074:1 211917:243946:1 89872:222058:1 89872:211917:1	15
27812	122136	564624000	19	122136:5481:1 122136:81242:1 122136:122135:1 122096:122095:1 122135:210286:1 21121:122129:1 122133:51443:1 5481:142313:1 5481:121971:1 122095:90181:1 122136:81191:1 122136:25781:1 122136:21121:1 121971:122096:1 210286:90184:1 121971:121990:1 25781:240654:1 122136:122133:1	9
27813	25772	394675200	11	122008:89179:1 19383:122008:1 225436:19383:1 89179:99049:1 116789:81249:1 89179:69306:1 25768:116789:1 19383:25767:1 25772:25768:1 25772:225436:1	4
27814	45263	394329600	11	45263:118543:1 89718:81194:1 89718:243954:1 45263:89640:1 89662:87924:1 45263:89718:1 89718:45310:1 81194:114063:1 45263:89662:1 89640:45271:1	21
27815	81249	460166400	12	81247:81256:1 138577:122021:1 81247:81245:1 81249:99661:1 81249:121966:1 19396:88898:1 122009:81247:1 81249:122009:1 81249:19396:1 81256:81242:1 81247:138577:1	21
27816	89718	431222400	11	69921:81369:1 69921:81194:1 81368:114063:1 89718:243954:1 81369:227515:1 89718:69921:1 89718:45310:1 114063:45250:1 81369:81368:1 81368:81363:1	8
27817	86003	407548800	18	86003:89718:1 86003:209767:1 81279:81363:1 69921:81194:1 69921:81297:1 81297:81279:1 81368:114063:1 81157:81254:1 114063:45333:1 30831:81157:1 81157:81368:1 86003:85994:1 86003:30831:1 30831:69921:1 86003:89729:1 81194:82618:1 86003:198706:1	19
27819	25781	592876800	10	25781:122132:1 25781:243957:1 122132:81189:1 122132:240654:1 25781:81184:1 25781:209146:1 25781:229790:1 25781:241839:1 209146:91923:1	5
27820	45108	509587200	30	45108:12667:1 209380:43765:1 45108:45110:1 45108:45090:1 45106:45620:1 209380:136638:1 45110:45762:1 136386:126516:1 45108:31772:1 45110:189422:1 45110:209380:1 45110:44945:1 45108:44927:1 45108:44952:1 45097:44920:1 44945:136386:1 136386:136385:1 209380:79930:1 45108:157953:1 44930:44942:1 45108:44930:1 44945:136389:1 45108:46610:1 45108:44956:1 45108:44955:1 46610:78331:1 136638:45097:1 12667:4…	12
27821	88595	533779200	42	88595:229909:1 229909:86217:1 212282:229710:1 184533:144362:1 138280:86683:1 229899:199968:1 88595:86141:1 144368:229797:1 184512:184511:1 229758:91125:1 144368:229776:1 229909:229542:1 86217:144368:1 184533:207130:1 88595:234748:1 229790:229791:1 184491:229790:1 229790:229758:1 184533:229794:1 144368:184564:1 184530:184561:1 229790:184512:1 144362:184530:1 210959:128409:1 184533:184491:1 88595:2…	127
27822	184410	407548800	16	184410:234592:1 242963:207142:1 234596:234618:1 234592:243984:1 242964:243982:1 234594:234754:1 242964:242963:1 242964:234594:1 242964:144091:1 243982:234596:1 184410:242964:1 234592:239041:1 184410:234742:1 184410:234608:1 234592:234629:1	4
27823	178052	508377600	13	178052:82706:1 82706:183481:1 178052:184424:1 213088:213081:1 82706:243990:1 178052:228955:1 178052:86958:1 83198:213088:1 228955:86291:1 243990:243989:1 178052:243993:1 82706:83198:1	18
27825	184436	528508800	40	210950:211038:1 210949:211069:1 211102:210954:1 244004:210953:1 210933:244007:1 234746:234740:1 184436:244012:1 244004:231416:1 184436:86960:1 184436:210950:1 210953:211056:1 184436:210832:1 184436:86953:1 184436:211102:1 184436:211120:1 210933:211021:1 184436:210959:1 184436:86958:1 244004:211075:1 184436:134487:1 210953:210933:1 184436:210820:1 184436:210920:1 211021:210927:1 184436:244011:1 86…	28
27827	157038	387417600	22	157038:102144:1 44822:126473:1 164566:138077:1 126450:126479:1 126473:126471:1 164566:126451:1 126479:157043:1 126451:164576:1 102155:157044:1 157038:126456:1 157038:185016:1 164566:164567:1 164566:164574:1 138077:138112:1 157038:132464:1 157044:126535:1 164566:126582:1 138077:102155:1 132464:164566:1 126451:126450:1 157038:44822:1	19
27828	239693	236217600	14	102138:138134:1 197364:81396:1 239693:110933:1 239693:86577:1 239693:121165:1 197364:85886:1 239693:102138:1 85894:91954:1 86577:85894:1 85894:106479:1 85894:116673:1 239693:137365:1 239693:197364:1	4
27829	86592	240451200	22	86595:101042:1 86596:3272:1 86592:138130:1 101042:86591:1 137506:138127:1 86592:101045:1 138130:137973:1 86592:86026:1 86594:86036:1 86592:101044:1 86596:137506:1 86592:167729:1 86592:86594:1 86596:104539:1 86596:86578:1 86596:85882:1 167729:153140:1 86026:85894:1 86592:86596:1 86592:86037:1 86592:86595:1	37
27830	106701	424483200	12	138876:44448:1 106701:8250:1 106701:106693:1 106693:179603:1 106701:138876:1 106701:140805:1 106701:44467:1 179603:174130:1 106701:48379:1 174130:106705:1 106693:138882:1	3
27831	187821	371952000	10	187821:92109:1 187821:138876:1 37184:38408:1 187821:37184:1 38408:140805:1 187821:45845:1 187821:151180:1 187821:146021:1 138876:138894:1	6
27832	72415	429753600	14	72415:72410:1 72415:72497:1 72415:48379:1 72415:72490:1 72415:24705:1 72415:47794:1 197253:46151:1 72415:72531:1 72415:24267:1 24705:24700:1 72415:37350:1 46151:176885:1 72415:197253:1	19
27834	218269	274665600	18	229994:125708:1 235684:103673:1 218269:218132:1 218269:186161:1 218269:191154:1 218269:229994:1 218269:180159:1 103673:82458:1 218269:180546:1 218269:238587:1 218269:157193:1 218269:237841:1 218269:81608:1 218269:122822:1 218269:235684:1 218269:244038:1 191154:64490:1	6
27835	218270	248400000	12	218270:145416:1 180159:180554:1 218270:123400:1 218269:229994:1 218269:180159:1 218270:218269:1 218270:238588:1 218269:81608:1 180554:154507:1 218270:242576:1 123400:118896:1	3
27836	145416	316742400	10	145416:75261:1 145416:145512:1 145416:75241:1 145416:75185:1 75267:145412:1 145416:75182:1 145416:72096:1 75267:75258:1 145416:75267:1	1
27837	86584	245721600	16	28182:28180:1 86584:106523:1 86580:7955:1 86585:86587:1 86584:230462:1 86581:86589:1 86584:77457:1 86581:75546:1 86587:86579:1 86584:86354:1 75546:28182:1 86585:86581:1 86584:86580:1 106523:106515:1 86584:86585:1	9
27838	153211	363830400	11	209042:244042:1 164105:7194:1 209042:135561:1 153211:209038:1 153211:164105:1 209038:209042:1 209038:209040:1 164105:116025:1 164105:153212:1 164105:7172:1	26
27839	96493	401328000	20	96473:44152:1 96457:96547:1 96493:96448:1 96547:57650:1 44146:44147:1 96547:41879:1 96547:41878:1 96493:21475:1 96473:96454:1 96496:96473:1 96493:55818:1 44146:46759:1 44146:96496:1 96454:96457:1 44146:46115:1 96493:158767:1 96493:44146:1 96547:203678:1 96454:185204:1	8
27840	38629	343094400	24	203679:136741:1 72666:96482:1 38629:33482:1 96482:38596:1 38629:96253:1 136741:87396:1 203679:92116:1 45367:46041:1 96510:96478:1 92116:96517:1 45367:46043:1 46040:46051:1 96447:46040:1 203679:96510:1 72666:96255:1 38629:72666:1 96447:38602:1 72666:27004:1 203679:45367:1 38629:203679:1 96482:60037:1 38629:176411:1 87396:96447:1	19
27841	96547	513907200	15	51311:187861:1 96547:96467:1 96547:57650:1 238938:41879:1 57650:187825:1 96547:173018:1 238938:203688:1 96547:238938:1 187825:51311:1 96547:244047:1 96547:46757:1 96547:203678:1 51311:41878:1 41879:41880:1	0
27842	188379	477273600	53	188379:226735:1 196315:154091:1 226734:243127:1 191989:206014:1 196315:188380:1 206015:188394:1 151051:151016:1 163335:134893:1 21569:124227:1 106668:151017:1 126576:187522:1 188379:158632:1 226736:191989:1 80897:193889:1 206015:211216:1 210385:99007:1 188379:80896:1 188379:153464:1 44926:112001:1 188379:131312:1 188395:210385:1 80897:206015:1 226734:126524:1 226735:106668:1 226735:206002:1 18837…	52
27843	140537	498182400	11	205990:210473:1 141363:138836:1 149376:205990:1 141363:47346:1 141363:140983:1 140537:107859:1 140537:56643:1 140537:141363:1 140537:156775:1 156775:149376:1	3
27844	99743	457488000	10	99743:99736:1 99743:159658:1 197814:120543:1 99743:120545:1 99743:195775:1 99743:197814:1 99743:99740:1 99743:183688:1 99736:150388:1	20
27845	97202	399513600	15	122806:111381:1 97202:105957:1 97202:97224:1 15492:72259:1 97202:97219:1 97202:15492:1 97202:22175:1 97202:166951:1 97202:131447:1 15492:120961:1 97202:167126:1 97202:183518:1 97202:122806:1 97202:186241:1	19
27846	97203	384393600	17	97203:145494:1 145494:82815:1 15492:72259:1 112726:97219:1 97203:22221:1 97203:22209:1 15492:112726:1 97203:158417:1 97203:120069:1 97203:67663:1 67532:22175:1 97203:158420:1 97203:150369:1 67663:67532:1 97203:183518:1 97203:15492:1	30
27852	228318	413424000	24	244110:244116:1 244095:244096:1 228318:244091:1 234619:244093:1 228318:244090:1 244091:244089:1 244094:239042:1 118661:32048:1 228318:144914:1 244091:244095:1 228318:214480:1 228318:234606:1 244093:234602:1 228318:244092:1 244089:244094:1 236530:244110:1 244094:234619:1 228318:118661:1 214478:236530:1 244110:228342:1 228318:216324:1 214480:214478:1 228342:228359:1	61
27853	214481	416534400	10	244089:244124:1 214481:244118:1 214481:214482:1 214481:244089:1 214481:86636:1 244118:244120:1 214482:86629:1 244089:90364:1 244118:244119:1	5
27857	228342	550713600	11	228359:228358:1 228359:244113:1 244109:238207:1 244109:136098:1 228358:204708:1 228359:244097:1 228359:4241:1 228342:228359:1 228359:244109:1 228359:244114:1	26
27858	228345	481161600	13	228345:219492:1 228345:236514:1 228345:10376:1 228345:228362:1 236514:228361:1 228345:244143:1 228345:198208:1 228345:236528:1 228345:237045:1 228345:234452:1 228345:244142:1 228345:179964:1	16
27859	228358	609984000	12	228358:47295:1 228358:231185:1 231182:204708:1 90038:231182:1 231182:169182:1 228358:207163:1 227689:212141:1 231182:207109:1 228358:90038:1 231182:206784:1 207109:227689:1	18
27860	228359	567993600	29	228359:228329:1 228359:244113:1 236535:136169:1 136098:136140:1 228359:228326:1 228359:244097:1 228359:206114:1 228359:4241:1 136098:86669:1 228359:207171:1 228359:244114:1 136098:136147:1 228359:244155:1 136098:136148:1 228359:236535:1 228359:244109:1 136098:136168:1 228359:228358:1 244109:238207:1 136169:136135:1 228359:131066:1 136098:136152:1 204708:144181:1 244109:136098:1 228358:204708:1 22…	61
27861	190484	546825600	10	234452:236561:1 190484:190488:1 179975:190505:1 190484:244158:1 190484:179975:1 179975:234452:1 190505:190474:1 190505:190486:1 190474:190489:1	7
27863	118674	523238400	10	118674:25389:1 118664:118670:1 118674:192557:1 118674:233032:1 118674:118664:1 118674:118671:1 118674:118675:1 118675:118665:1 118674:118669:1	11
27864	51030	586396800	17	120032:185709:1 51030:97513:1 51030:244196:1 51028:120027:1 237810:244182:1 85564:120032:1 120032:244189:1 51028:120028:1 51030:244193:1 237810:75163:1 51028:228932:1 51030:85564:1 51030:51028:1 237810:204836:1 51030:51027:1 97513:237810:1	42
27865	156902	604713600	11	117940:127837:1 156902:168919:1 156902:117943:1 117943:125059:1 125059:125071:1 117943:117940:1 127837:127834:1 125071:125064:1 117943:34021:1 125059:113918:1	37
27866	136393	291859200	48	55351:176144:1 183142:185055:1 50152:55308:1 18106:136741:1 136393:55469:1 52430:148549:1 118724:173829:1 119696:55309:1 55347:38618:1 119696:55460:1 60057:136394:1 52430:55351:1 55351:124965:1 55469:73779:1 124965:87386:1 136393:103138:1 60057:119894:1 55409:55418:1 119894:119896:1 18098:55409:1 124965:35244:1 136394:183142:1 136393:48386:1 183141:120154:1 60057:183141:1 183141:109795:1 55351:26…	66
27870	124978	494467200	18	132569:116217:1 57941:57946:1 57976:57969:1 124978:57968:1 57938:57951:1 57975:57943:1 57938:57950:1 57975:57942:1 124978:55436:1 57977:41909:1 57943:57944:1 57968:57977:1 57944:57941:1 124978:132569:1 57977:57976:1 57976:57975:1 57976:57938:1	28
27871	92071	499651200	12	92071:31420:1 59877:80041:1 92071:109377:1 92071:59877:1 92071:111585:1 83382:31419:1 83382:92067:1 92071:92069:1 92071:83382:1 92071:194755:1 83382:91328:1	3
27872	78816	266716800	12	77453:165148:1 164938:98913:1 78816:164938:1 78816:98914:1 78816:164940:1 164940:77453:1 78816:164939:1 164939:164937:1 78816:98911:1 78816:232717:1 164940:226518:1	3
27873	89713	494380800	11	229184:30777:1 122024:122019:1 89713:213362:1 213362:229192:1 122046:229184:1 122046:122024:1 213362:99648:1 122046:204772:1 99648:122046:1 89713:88884:1	5
27874	206172	607564800	18	206172:89613:1 89620:89244:1 206172:244225:1 206172:128337:1 89244:183473:1 206172:83349:1 89613:225075:1 89244:183478:1 89244:206784:1 225074:122064:1 89244:225074:1 89620:83324:1 206172:153389:1 229057:89925:1 89620:183479:1 89613:89620:1 89613:229057:1	11
27875	244237	229564800	10	222708:222705:1 244237:227847:1 222705:222706:1 244237:222697:1 244237:244238:1 222708:222698:1 244237:236670:1 222708:222711:1 222697:222708:1	3
27876	196043	377740800	16	196043:196046:1 196043:90285:1 196043:28001:1 28000:27891:1 196043:90325:1 196043:90280:1 196043:90326:1 173072:144871:1 196043:28000:1 196043:88387:1 173072:240876:1 171666:173072:1 196046:90291:1 90280:171666:1 171666:238734:1	13
27877	176492	397008000	15	173072:27891:1 176492:90281:1 176492:144808:1 176492:90291:1 90281:171666:1 90281:90293:1 144809:173072:1 176492:193693:1 176492:90325:1 90281:90298:1 144809:144815:1 173072:240876:1 171666:144809:1 144808:240844:1	0
27878	156350	416448000	14	78162:109136:1 156350:184696:1 156350:126959:1 109136:157567:1 156350:148795:1 156350:148747:1 156350:111133:1 109136:157560:1 156350:134426:1 156350:148870:1 156350:145692:1 156350:78162:1 156350:167127:1	49
27879	91100	443059200	25	91100:110738:1 91099:91135:1 91100:91099:1 4962:4974:1 91122:114635:1 91191:161276:1 25393:125386:1 91099:25404:1 25404:25391:1 91099:244256:1 91100:91191:1 91133:91122:1 244256:4962:1 161276:114631:1 91099:132379:1 161276:19532:1 91100:216049:1 19532:143008:1 91100:91133:1 161276:43413:1 91100:4993:1 91099:25393:1 91099:244257:1 25404:4977:1	42
27880	96457	508809600	15	41892:41886:1 96457:96547:1 41886:173018:1 96467:203687:1 173018:96472:1 96499:6409:1 96472:141401:1 41892:46114:1 96547:203688:1 96457:41892:1 41886:96467:1 41886:55811:1 96457:96604:1 96604:96499:1	2
27881	55578	531360000	11	55578:92089:1 41890:47693:1 55538:55532:1 55578:47518:1 55578:140600:1 41890:55539:1 55578:132601:1 55539:55538:1 55578:41910:1 55578:41890:1	23
27884	173218	528508800	13	173218:173246:1 173218:244267:1 173218:244269:1 173246:244265:1 173246:173212:1 173218:134361:1 173218:244268:1 173218:156950:1 173246:244266:1 173218:185030:1 156950:156952:1 185030:185029:1	8
27886	173228	527126400	10	173228:41993:1 173228:244265:1 173228:42002:1 173228:244279:1 173228:229351:1 156950:156952:1 173228:42007:1 173228:122142:1 173228:156950:1	5
27887	185043	481766400	71	244288:244289:1 173250:173214:1 188188:105370:1 185043:212160:1 188188:232078:1 243953:188153:1 223572:223571:1 187559:244293:1 188158:244292:1 187559:244305:1 134277:134305:1 213829:206690:1 173194:134290:1 241476:244306:1 105370:238780:1 10417:215299:1 232078:244287:1 188188:206678:1 241477:227440:1 188188:244311:1 173218:156950:1 244307:176874:1 173226:243953:1 244313:207487:1 241476:118599:1 …	38
27888	198285	554947200	18	90986:198277:1 198285:73785:1 90986:244317:1 198285:127801:1 198259:90982:1 90986:41917:1 198285:134248:1 198285:198259:1 198285:216834:1 198285:244318:1 198285:189102:1 198285:90980:1 198285:90986:1 226018:201164:1 128383:226018:1 41917:128383:1 198285:205796:1	15
27890	244328	222307200	42	191157:197891:1 60552:64490:1 244328:191139:1 81608:145108:1 244328:124700:1 244328:17624:1 191156:62988:1 244328:191157:1 62988:157193:1 191157:145249:1 157193:242578:1 81620:123604:1 244328:195799:1 191157:81728:1 191157:123665:1 103669:81621:1 218270:238588:1 191157:242577:1 180551:81608:1 191157:81726:1 62988:81620:1 60552:180551:1 242578:186161:1 191157:60552:1 244328:109073:1 123665:30718:1…	41
27891	215347	245894400	12	215347:160195:1 160196:160193:1 160196:64876:1 215347:215020:1 160196:107177:1 215347:112396:1 112396:160226:1 215347:107187:1 107187:90372:1 215347:107179:1 107187:160196:1	2
27892	146921	504921600	13	146921:59531:1 59533:146920:1 146921:155669:1 133329:146917:1 155669:76764:1 146921:59533:1 133329:126955:1 146921:133329:1 126953:174926:1 146921:51982:1 126955:126953:1 59533:133289:1	8
27893	114685	228960000	14	76063:114680:1 114685:77945:1 86730:22601:1 114685:114683:1 114685:4130:1 114685:178969:1 68073:110725:1 114685:86730:1 114685:114684:1 114685:68073:1 114685:76063:1 114685:114681:1 68073:110724:1	11
27894	244338	336614400	15	244338:244345:1 244355:244352:1 244341:244339:1 244348:221064:1 221064:106823:1 244342:244341:1 244341:244355:1 244345:244348:1 244345:244346:1 244338:244343:1 244338:244347:1 244338:244344:1 244342:244340:1 244348:244342:1	7
27896	103435	487641600	20	103435:112802:1 112649:241792:1 93690:134655:1 197812:209016:1 112649:112659:1 103435:244391:1 112659:209017:1 103435:164031:1 244383:197810:1 244383:109021:1 103435:112649:1 112649:197813:1 103435:244383:1 197812:244382:1 103435:120543:1 112649:197812:1 197812:197811:1 244382:93690:1 164031:197809:1	62
27897	67674	562723200	12	140246:206453:1 67674:202946:1 137660:225823:1 34993:137660:1 67674:34993:1 137660:137659:1 206451:214553:1 67674:206451:1 206451:140246:1 67674:90732:1 67674:144622:1	1
27899	46620	449712000	12	46645:196266:1 46620:45356:1 96377:96353:1 46620:96377:1 46620:46645:1 45356:81090:1 46620:43401:1 46620:46114:1 196265:173014:1 46620:196265:1 46620:231556:1	3
27901	46625	429753600	29	17998:173017:1 17998:96357:1 46625:125996:1 46620:46645:1 46645:46643:1 46645:196266:1 46620:45356:1 45356:46648:1 46625:149428:1 46625:46620:1 46625:185648:1 96357:81090:1 46643:46641:1 46649:231556:1 45356:46649:1 46625:147435:1 46649:46071:1 46625:46624:1 46644:37651:1 46625:96522:1 196266:173019:1 46645:46644:1 149428:141365:1 45356:17998:1 46625:96449:1 46649:96359:1 46625:46646:1 46625:5765…	27
27902	143169	256176000	40	131749:8784:1 67711:80664:1 217663:8790:1 143169:67711:1 217663:62344:1 217664:131758:1 62344:176221:1 194830:194828:1 217663:143094:1 67711:192610:1 67711:73975:1 143094:175875:1 192611:217667:1 143169:173761:1 67711:217663:1 194828:54724:1 62344:194830:1 67711:217670:1 54724:198676:1 73975:80681:1 143169:243675:1 176221:214388:1 217663:131749:1 176221:58762:1 143169:201493:1 143169:67694:1 6771…	12
27903	166492	443664000	13	166492:65698:1 31453:58802:1 34040:220762:1 244412:36278:1 65700:244413:1 244412:65699:1 65700:65703:1 36278:31453:1 244412:65700:1 166492:244412:1 166492:34040:1 65700:65702:1	7
27904	105788	450316800	11	105788:65700:1 31453:58802:1 105788:65699:1 105788:36278:1 65700:244413:1 65700:65703:1 105788:34040:1 36278:31453:1 31453:58805:1 65700:65702:1	11
27905	206443	573177600	18	206443:234269:1 206443:177735:1 206443:194338:1 206443:231833:1 206443:175994:1 206443:105790:1 206443:244420:1 232361:231273:1 231833:102314:1 150650:36008:1 36008:244421:1 232361:150650:1 206443:230631:1 231273:102348:1 206443:123611:1 206443:66409:1 206443:232361:1	15
27906	112662	462844800	11	112662:56023:1 112659:112668:1 244422:99848:1 112662:244422:1 112662:112661:1 221718:112659:1 112662:221718:1 99848:204455:1 177602:52093:1 99848:177602:1	7
27910	168231	316051200	25	168231:143619:1 143619:143678:1 143678:143655:1 168231:106115:1 184677:223883:1 143678:135505:1 223883:126809:1 168231:135494:1 179015:198175:1 143678:175942:1 143619:159355:1 184677:173392:1 143619:81857:1 168231:184677:1 168231:179015:1 168231:143894:1 168231:143616:1 143616:197388:1 168231:111218:1 168231:105863:1 223883:215426:1 168231:192434:1 223883:198156:1 143678:132215:1	15
27911	168233	254361600	15	168233:191159:1 166953:166960:1 168233:41469:1 167117:111057:1 166959:166956:1 168233:139775:1 166953:166959:1 203389:139786:1 167117:143771:1 111057:166953:1 167117:203389:1 168233:148955:1 168233:167117:1 168233:118385:1	5
27912	232713	456969600	19	232713:220911:1 224886:234891:1 232713:207427:1 232713:224886:1 232713:231374:1 224886:225994:1 232713:232695:1 232713:244470:1 232713:96067:1 244469:208214:1 224886:164542:1 232713:232696:1 224886:207445:1 244469:244471:1 232696:140347:1 244469:184432:1 232713:244469:1 207427:86289:1	3
27916	216251	270086400	14	216246:32139:1 69703:216246:1 216251:68074:1 4000:55655:1 68074:69703:1 69703:216243:1 216246:4000:1 216244:216245:1 68074:69701:1 216251:119404:1 68074:216244:1 62633:32142:1 68074:62633:1	48
27917	186919	263433600	10	186919:188441:1 73908:31385:1 186919:188440:1 188440:31388:1 31388:73908:1 73908:188444:1 31385:65793:1 188440:31387:1 188440:178977:1	1
27919	143419	413424000	46	143419:225080:1 143419:235053:1 143419:70009:1 143419:244536:1 143419:236058:1 143419:106153:1 143419:143979:1 210225:145674:1 210225:244535:1 210225:238305:1 210225:236111:1 210225:232356:1 124777:111136:1 143419:154505:1 143419:236219:1 111007:125668:1 143419:107950:1 106153:180409:1 111136:102343:1 143419:72280:1 210225:213815:1 143419:111007:1 244536:78129:1 210225:241061:1 102343:180142:1 23…	17
27920	143420	377740800	27	143420:118871:1 143419:70009:1 143419:236058:1 72156:143982:1 143420:72273:1 118887:236065:1 143419:72280:1 143420:72156:1 118879:143979:1 143419:111007:1 143420:143422:1 143420:143425:1 143420:64589:1 118887:191181:1 146613:118887:1 143420:146613:1 118887:118879:1 146613:236057:1 143420:130015:1 72156:143418:1 143420:118794:1 72156:143419:1 118887:118870:1 143419:127001:1 236058:125701:1 143419:…	15
27921	214604	550713600	10	214604:154802:1 51732:167948:1 214604:51732:1 51732:123117:1 51732:123115:1 214604:154789:1 167948:167950:1 167950:154776:1 214604:123656:1	18
27922	183142	334800000	22	183142:185055:1 183142:140188:1 55347:38618:1 38618:55443:1 183142:124965:1 183142:55347:1 183142:136511:1 183142:185054:1 183142:136741:1 183142:61133:1 183142:119783:1 183142:18049:1 18049:41014:1 136511:132639:1 55409:55410:1 41014:139286:1 139286:55413:1 183142:136406:1 55347:55868:1 183142:173829:1 124965:55409:1	24
27923	136396	283392000	10	35225:55410:1 126164:200595:1 136396:126164:1 136396:87198:1 136396:35225:1 136396:85527:1 35225:136514:1 136514:136511:1 35225:55868:1	24
27925	179560	444873600	23	191654:134249:1 179560:81322:1 170433:76864:1 179560:215384:1 179560:244560:1 170433:73442:1 191654:73676:1 142911:73675:1 170433:170436:1 179560:142911:1 179560:179564:1 179560:21619:1 191654:51434:1 179560:218497:1 76864:191654:1 76864:73413:1 47497:212052:1 179560:170433:1 170433:170440:1 179560:80833:1 179560:134252:1 170433:47497:1	20
27926	44814	419472000	46	45112:45895:1 44814:44820:1 44817:44823:1 45108:45110:1 44848:44850:1 44820:36383:1 44861:44865:1 44968:44929:1 44860:45112:1 44977:44928:1 198620:44955:1 44975:197554:1 36383:44849:1 44971:45108:1 44848:198620:1 44820:44863:1 45112:44977:1 44820:44855:1 44928:181831:1 44849:44851:1 43521:43777:1 45112:44971:1 44968:197564:1 44814:43786:1 44814:44852:1 44820:44817:1 45110:44945:1 44814:45119:1 44…	35
27927	44817	429753600	81	45108:12667:1 244575:44851:1 44817:44857:1 44865:44864:1 44977:244583:1 43521:43411:1 44817:44823:1 99171:44973:1 44849:44815:1 172235:44972:1 45108:45110:1 44955:44954:1 44848:44850:1 44977:43524:1 44861:44865:1 44968:44929:1 44973:126538:1 164815:190313:1 45621:130316:1 45106:197568:1 44854:45766:1 198620:44955:1 164815:44961:1 45766:45765:1 44817:220113:1 43521:43446:1 189423:244581:1 44861:44…	287
27929	45608	458697600	27	45766:182000:1 244575:44851:1 45636:44964:1 45608:46603:1 44815:151806:1 44968:44929:1 45895:45763:1 45636:43784:1 43784:43468:1 189423:244581:1 45766:45622:1 43760:43761:1 151806:44968:1 45608:244575:1 45763:152021:1 44968:45887:1 45636:45635:1 45636:189423:1 45766:45895:1 44815:45636:1 43761:44941:1 45895:43524:1 244581:181831:1 45608:44815:1 44964:43760:1 45636:45766:1	80
27930	44860	456105600	31	44977:244583:1 44977:43524:1 44850:44961:1 44968:44929:1 44860:45112:1 197554:44935:1 198620:44955:1 44860:44948:1 45112:44977:1 44860:206988:1 44928:181831:1 45103:197563:1 44968:197564:1 43524:45103:1 45112:190313:1 45112:197554:1 43524:44928:1 45112:44968:1 44980:44967:1 45112:158307:1 197564:181982:1 44929:44957:1 43524:44945:1 44860:44850:1 44860:198620:1 44968:44951:1 44980:105676:1 44955:4…	22
27934	96496	471484800	22	96473:96455:1 96496:96473:1 96468:219609:1 96473:131934:1 131934:205658:1 96455:185191:1 96473:96454:1 187825:51311:1 55466:96468:1 96454:185204:1 96457:96547:1 55466:96457:1 51311:41878:1 41879:41880:1 96547:57650:1 96547:41879:1 57650:187825:1 51311:187824:1 96496:96517:1 96473:197697:1 96454:55466:1	9
27935	96375	606960000	15	96375:96342:1 96375:55811:1 96341:44149:1 96499:6409:1 55811:218440:1 55811:120133:1 96375:96604:1 96375:72450:1 96375:219605:1 96341:96498:1 96499:96341:1 96604:96499:1 96375:47804:1 44149:44153:1	7
27936	151076	568252800	11	244621:134443:1 151076:244621:1 244621:160641:1 151076:244620:1 151076:140650:1 151076:174522:1 210695:151074:1 151074:155936:1 210695:174523:1 151076:210695:1	2
27937	196297	621820800	17	196297:191889:1 191889:191874:1 205955:189247:1 191889:244623:1 196297:81113:1 196297:186513:1 148194:135243:1 81113:81112:1 196297:205955:1 158769:205934:1 148194:244622:1 196297:177652:1 196297:112935:1 196297:158769:1 205934:148194:1 205955:186511:1	20
27939	21272	295574400	12	21273:206198:1 176149:66245:1 131926:176149:1 140175:164706:1 21272:208685:1 21272:72666:1 21272:52413:1 52413:39252:1 66245:21273:1 21272:131926:1 21272:140175:1	12
27940	195879	517968000	12	213968:157557:1 195878:143486:1 213878:200226:1 213968:213878:1 213968:103336:1 195878:195406:1 195878:213968:1 195879:195878:1 213968:213967:1 213878:243681:1 195879:190278:1	4
27941	238115	299635200	20	238115:7702:1 238115:217850:1 238115:148739:1 188132:118543:1 238115:188132:1 238115:44366:1 238115:130393:1 118543:212118:1 148739:196017:1 238115:97942:1 238115:179026:1 238115:198612:1 238115:205603:1 148739:213822:1 238115:118546:1 238115:10399:1 205603:226002:1 238115:217095:1 238115:35842:1	105
27943	131362	373507200	19	131362:223428:1 131362:131360:1 131362:113705:1 131362:131640:1 113705:109770:1 113705:128167:1 131362:158419:1 131362:123544:1 131362:143457:1 131362:64626:1 117315:143496:1 131362:143270:1 131362:107761:1 143457:148731:1 131362:109666:1 131640:123488:1 131362:117315:1 113705:131402:1	23
27945	176465	375926400	28	144816:89442:1 176465:86239:1 144810:127733:1 176465:143041:1 130336:144829:1 89928:89931:1 90326:88490:1 176465:121276:1 176465:144874:1 176465:90326:1 176465:196048:1 176465:89928:1 144829:175476:1 176465:196049:1 176465:144812:1 176465:28012:1 240858:88951:1 127727:144810:1 176465:7946:1 196048:240858:1 176465:130336:1 240858:144816:1 144874:127727:1 144874:144880:1 144829:27891:1 144816:89441…	14
27946	144874	382579200	25	127723:121595:1 127723:121126:1 127727:127726:1 144874:240876:1 144810:144817:1 127723:175470:1 144810:121208:1 127727:91352:1 127723:144816:1 175473:27995:1 144808:27891:1 127726:127723:1 104144:175472:1 144817:127733:1 127723:144810:1 104144:127730:1 144874:127727:1 144874:144880:1 104144:144808:1 127727:27964:1 175472:144824:1 144810:175473:1 127726:104144:1 27964:129157:1	7
27948	194832	465436800	10	176577:155435:1 176580:173740:1 194832:176580:1 194832:176577:1 194832:135627:1 155435:194848:1 176577:244679:1 244679:194805:1 176577:176578:1	2
27949	143155	435196800	13	135925:143163:1 143155:52183:1 143155:52184:1 52183:30484:1 51965:51971:1 51967:143156:1 52184:51967:1 143155:135925:1 143155:182453:1 182453:51965:1 143155:244680:1 51967:51966:1	7
27951	117855	536457600	52	117855:97151:1 142587:116508:1 117855:174926:1 117855:150788:1 140036:153063:1 117855:149218:1 117855:70626:1 117855:142584:1 192005:97149:1 117855:80484:1 117855:146932:1 117860:140036:1 117855:51982:1 126976:129006:1 117855:67549:1 142584:107685:1 117855:129004:1 14892:14897:1 70626:56306:1 117855:133327:1 117855:244686:1 117855:133325:1 14897:14898:1 117855:142587:1 97151:137160:1 117855:21659…	48
27952	130039	437011200	13	29837:5666:1 130039:198529:1 130039:196846:1 130039:29837:1 5666:5667:1 130039:62588:1 130039:62590:1 130039:167348:1 29837:41984:1 5667:133061:1 5666:138340:1 5666:138344:1	3
27954	15815	583718400	16	8443:8437:1 8443:127590:1 127590:73692:1 8443:185687:1 226393:8443:1 185687:15805:1 15815:198855:1 15815:131772:1 73692:127588:1 8443:8018:1 127588:203601:1 15815:8460:1 8460:131220:1 15815:226393:1 73692:73691:1	4
27955	217090	470275200	13	224073:63494:1 217100:182087:1 217090:88215:1 217090:10432:1 217090:89663:1 81194:217100:1 217100:45250:1 217090:81194:1 217090:188186:1 217090:89630:1 45250:114061:1 217090:224073:1	20
27957	48568	478483200	17	48568:111565:1 48568:103108:1 48568:186077:1 48568:103109:1 48568:103136:1 111564:83143:1 48568:89413:1 82350:103129:1 48568:117073:1 103129:103112:1 48568:89407:1 185757:135417:1 103136:103135:1 89407:111564:1 82350:185757:1 48568:82350:1	11
27958	163229	521683200	15	161900:214475:1 163229:226063:1 176361:215126:1 194769:176361:1 163229:170347:1 163229:167281:1 194769:215127:1 66287:66276:1 194769:162590:1 163229:169409:1 163229:129655:1 215126:161900:1 163229:194769:1 215126:66287:1	9
27959	106109	550713600	19	74157:72049:1 106109:106108:1 106109:17607:1 74153:74157:1 74157:74156:1 106106:18621:1 106109:17609:1 74153:74158:1 106106:51139:1 106109:106104:1 106102:70957:1 74153:106107:1 17605:106102:1 106109:17608:1 74157:106106:1 74153:106103:1 74157:17605:1 106109:74153:1	28
27960	193499	383788800	31	126473:187929:1 126444:126437:1 205890:126476:1 126444:187941:1 193499:209353:1 31652:31651:1 86436:109975:1 193499:175216:1 175216:86436:1 126449:187955:1 126476:126449:1 187929:129101:1 118564:126444:1 193499:31337:1 175216:179122:1 126437:86554:1 193499:205890:1 86436:86562:1 87737:31652:1 86436:31633:1 209353:118564:1 31633:31634:1 175216:173585:1 126476:126473:1 87737:87734:1 193499:86462:1 …	32
27961	178232	528508800	25	178232:121221:1 144884:86474:1 162815:162705:1 178232:115789:1 178232:31642:1 178232:189571:1 87991:164987:1 178232:144884:1 121221:86496:1 115510:86480:1 121221:189650:1 178232:87991:1 189650:115510:1 178232:189574:1 178232:189573:1 121221:189890:1 178232:193685:1 193516:115713:1 189573:115958:1 86480:86830:1 87991:162815:1 178232:193516:1 115958:189897:1 189573:189570:1	22
27962	31650	525916800	11	126530:31637:1 31647:31641:1 162351:31645:1 162351:31646:1 31646:31643:1 31650:157925:1 31650:162351:1 31647:126530:1 31646:31349:1 162351:31647:1	5
27963	31653	502243200	18	162362:162347:1 165006:124445:1 157923:31349:1 22650:164994:1 31653:165008:1 164994:157923:1 164994:154350:1 31653:161252:1 31349:169353:1 164994:157925:1 154350:31640:1 165008:22650:1 165008:165006:1 157925:188691:1 164994:162362:1 165006:31577:1 188691:164883:1	28
27964	162362	616636800	33	162362:162347:1 162362:244716:1 162362:147550:1 162362:89723:1 147562:193542:1 221805:171729:1 193598:160920:1 162362:147563:1 171703:171701:1 125636:114089:1 193722:193666:1 115713:162346:1 162663:124454:1 147563:147562:1 162362:86299:1 89723:86479:1 193542:221805:1 147550:162343:1 115713:193598:1 193542:178211:1 115640:125636:1 162362:193469:1 86479:147547:1 193598:115640:1 162362:193722:1 1623…	40
27965	221753	396489600	19	85912:188245:1 221753:201913:1 188254:85911:1 188245:188258:1 85912:188248:1 201538:188257:1 188254:188251:1 85911:188260:1 188257:206141:1 188248:201538:1 188248:201605:1 188244:177638:1 221753:244717:1 188244:85912:1 221753:188244:1 221753:188254:1 188244:160710:1 188244:188246:1	14
27967	140511	489628800	15	244720:244718:1 140511:224052:1 140511:244720:1 140511:155336:1 140511:23702:1 44134:96716:1 140511:47703:1 155336:41871:1 140511:163761:1 244721:244719:1 140511:244721:1 140511:44134:1 140511:242784:1 242784:83146:1	2
27968	144282	484185600	18	144282:87647:1 88524:144171:1 88524:144160:1 144487:88519:1 144282:173308:1 144486:144487:1 144282:90310:1 88524:89435:1 88524:138043:1 144281:144486:1 138043:89147:1 144486:111559:1 138043:138006:1 144282:88524:1 88524:89454:1 88524:89308:1 144282:144281:1	10
27969	142165	498700800	12	244737:244736:1 244737:244724:1 142165:244734:1 244734:239688:1 244734:244737:1 142165:244723:1 142165:244738:1 244738:244735:1 244734:244739:1 239688:244733:1 244724:244732:1	14
27971	134928	473385600	20	192446:166920:1 174928:192446:1 134928:71014:1 134928:10462:1 192446:192441:1 108605:131572:1 123362:133790:1 133790:123490:1 134928:113725:1 134928:166922:1 174908:120958:1 134928:134653:1 134928:113720:1 120958:123362:1 166922:174928:1 123362:108605:1 134928:113726:1 166920:174908:1 174908:166923:1	11
27972	38674	607392000	28	38674:205155:1 205155:38611:1 38674:181680:1 38674:55536:1 38674:189056:1 38611:244756:1 205155:244757:1 38674:47393:1 38674:154425:1 155004:189151:1 55521:231551:1 41862:55397:1 38648:38646:1 189151:37401:1 38674:41862:1 38674:38648:1 155004:113351:1 119503:38607:1 38674:220927:1 38674:55485:1 155004:55521:1 38674:189159:1 38674:41870:1 38646:155004:1 41862:127259:1 41870:17079:1 38646:119503:1	88
27973	195703	263433600	17	113264:212523:1 195703:53326:1 195703:146193:1 163746:244770:1 53315:90569:1 195703:125401:1 195703:244768:1 195703:53315:1 195703:2430:1 195703:27974:1 244770:163743:1 27974:113264:1 195703:53311:1 195703:244769:1 244768:163746:1 163746:182281:1	2
27974	7793	542764800	13	234764:40339:1 7793:234764:1 7793:173191:1 205218:197277:1 48068:197278:1 7793:23663:1 234764:48068:1 7793:198071:1 7793:191651:1 198071:203958:1 48068:72437:1 40339:205218:1	10
1	2	-504921600	67	51:22:1 34:3:1 22:26:1 2:61:1 2:68:1 34:44:1 62:72:1 48:33:1 2:92:1 44:45:1 25:87:1 67:32:1 72:29:1 60:28:1 38:21:1 46:156:1 33:5:1 59:30:1 2:67:1 2:70:1 2:52:1 89:155:1 61:64:1 2:154:1 65:37:1 2:55:1 71:59:1 43:36:1 2:51:1 2:69:1 34:24:1 2:6:1 42:41:1 2:62:1 43:54:1 32:25:1 32:40:1 59:66:1 2:47:1 30:39:1 2:58:1 30:38:1 2:94:1 89:153:1 54:157:1 70:88:1 65:46:1 29:34:1 2:95:1 2:49:1 65:31:1 54:89:…	93
2	162	56332800	12	162:170:1 172:165:1 162:172:1 162:173:1 162:167:1 182:181:1 162:168:1 172:171:1 167:182:1 162:166:1 162:169:1	17
3	182	161654400	11	182:213:1 209:207:1 209:212:1 182:209:1 182:181:1 182:199:1 207:206:1 182:211:1 212:210:1 182:208:1	12
4	220	-14688000	20	221:223:1 172:165:1 220:237:1 220:234:1 162:172:1 225:173:1 162:167:1 220:233:1 220:235:1 222:170:1 220:221:1 172:171:1 220:224:1 220:228:1 224:225:1 221:236:1 220:222:1 220:162:1 162:169:1	21
7	310	-1238716800	11	310:368:1 362:288:1 310:363:1 310:364:1 310:365:1 364:366:1 364:361:1 361:328:1 310:362:1 310:367:1	9
8	319	-1322784000	11	319:398:1 319:289:1 401:310:1 398:397:1 403:294:1 319:399:1 319:401:1 319:403:1 402:400:1 403:402:1	4
9	426	233798400	12	426:429:1 426:437:1 427:433:1 434:431:1 434:436:1 426:427:1 426:432:1 434:430:1 427:434:1 426:438:1 426:435:1	4
10	442	-1470182400	12	335:449:1 442:443:1 449:341:1 442:309:1 335:319:1 442:448:1 442:451:1 335:444:1 335:313:1 309:335:1 442:450:1	14
11	468	-1309737600	10	468:476:1 471:474:1 468:469:1 468:472:1 471:473:1 472:471:1 468:477:1 468:475:1 468:289:1	1
13	512	-1475452800	10	308:331:1 512:522:1 522:523:1 512:309:1 512:406:1 331:519:1 512:524:1 512:308:1 512:520:1	13
15	542	-1191369600	15	542:558:1 542:556:1 542:550:1 542:555:1 542:562:1 542:551:1 542:554:1 542:549:1 542:557:1 555:539:1 550:561:1 557:560:1 542:552:1 554:548:1	2
17	289	-1254528000	30	289:392:1 601:342:1 289:310:1 289:582:1 289:285:1 289:581:1 289:374:1 289:600:1 289:603:1 310:361:1 289:602:1 289:343:1 599:595:1 289:352:1 289:597:1 375:599:1 289:580:1 582:583:1 289:607:1 606:598:1 289:605:1 289:606:1 289:375:1 289:604:1 289:601:1 362:288:1 581:363:1 604:585:1 310:362:1	22
18	609	471916800	22	609:650:1 639:652:1 609:656:1 646:640:1 609:643:1 609:651:1 609:639:1 609:645:1 612:641:1 612:646:1 609:653:1 609:644:1 612:638:1 638:637:1 650:647:1 609:649:1 609:612:1 609:648:1 656:613:1 609:642:1 643:636:1	9
25	335	-1414972800	15	335:449:1 340:338:1 449:341:1 335:319:1 341:800:1 319:402:1 335:444:1 340:387:1 335:313:1 335:340:1 335:307:1 335:801:1 340:798:1 335:796:1	11
26	802	-1388534400	13	802:800:1 802:801:1 802:810:1 802:812:1 795:735:1 802:806:1 810:814:1 802:729:1 807:289:1 289:310:1 802:807:1 802:795:1	10
27	293	-1190160000	12	816:824:1 293:819:1 293:820:1 816:821:1 815:818:1 293:822:1 293:816:1 293:815:1 293:282:1 816:823:1 823:817:1	4
28	841	-1396483200	13	841:851:1 857:853:1 841:859:1 841:858:1 841:856:1 841:842:1 376:854:1 853:855:1 859:857:1 859:850:1 842:852:1 857:376:1	10
29	578	-1057276800	11	866:864:1 578:861:1 578:836:1 578:867:1 865:860:1 865:346:1 578:863:1 864:865:1 836:866:1 578:593:1	2
31	879	-165369600	27	879:896:1 879:880:1 900:898:1 884:907:1 895:890:1 880:897:1 891:885:1 879:899:1 897:894:1 879:889:1 879:903:1 893:891:1 890:892:1 891:908:1 908:884:1 880:895:1 880:888:1 895:886:1 879:904:1 904:902:1 879:901:1 884:882:1 879:887:1 879:900:1 886:883:1 903:893:1	23
32	929	121910400	17	934:931:1 935:932:1 929:942:1 944:943:1 932:933:1 929:945:1 929:934:1 934:944:1 931:938:1 929:941:1 933:946:1 945:940:1 941:930:1 946:936:1 945:939:1 934:935:1	2
33	344	-654912000	10	344:973:1 987:983:1 344:985:1 344:984:1 344:717:1 344:979:1 344:715:1 344:986:1 344:987:1	31
35	736	-1393804800	11	319:289:1 736:735:1 1030:295:1 735:319:1 1027:1026:1 736:1030:1 319:399:1 1030:1027:1 736:1029:1 736:313:1	5
36	735	-1351900800	11	319:398:1 735:319:1 397:1028:1 1028:1031:1 398:397:1 319:402:1 735:733:1 319:399:1 400:310:1 402:400:1	2
38	1055	-1391212800	14	1063:1069:1 1059:1061:1 1059:1067:1 1057:1070:1 1059:1056:1 1056:1066:1 1055:302:1 302:1068:1 1056:1057:1 1058:1060:1 1067:1058:1 1055:1059:1 1055:1063:1	3
39	1080	-582768000	42	1110:1108:1 1107:1086:1 1134:1102:1 1087:1088:1 1132:1117:1 1100:1087:1 1080:1126:1 1080:1120:1 1080:1124:1 1127:1133:1 1080:1109:1 1087:1099:1 1127:1125:1 1080:1101:1 1131:1105:1 1080:1104:1 1130:1100:1 1080:1132:1 1080:1127:1 1080:1123:1 1123:1110:1 1080:1097:1 1134:1114:1 1134:1113:1 1104:1098:1 1106:1122:1 1130:1121:1 1080:1129:1 1080:1119:1 1134:1106:1 1134:1107:1 1080:1118:1 1080:1131:1 108…	61
41	543	-1211241600	13	1240:555:1 1245:542:1 1243:1244:1 543:1238:1 539:1241:1 543:1245:1 1244:1239:1 555:576:1 555:539:1 1240:1243:1 1240:1242:1 543:1240:1	0
43	1280	-1404432000	14	1287:1070:1 1280:1055:1 1287:289:1 1059:1056:1 1280:1286:1 1055:1069:1 1280:1281:1 1280:1288:1 1056:1057:1 1280:1287:1 1288:1282:1 1055:1059:1 1287:855:1	5
45	1295	-1428019200	12	1295:411:1 1295:1280:1 1060:1309:1 1060:1310:1 1059:1056:1 1295:1313:1 1056:1314:1 1295:317:1 1280:1059:1 1056:1060:1 1295:1312:1	10
46	1056	-1341360000	11	1057:1314:1 1341:1066:1 1070:1064:1 1314:1341:1 1056:1340:1 1341:1070:1 1341:289:1 1056:1057:1 1056:1339:1 1056:1060:1	2
47	1342	-1219190400	19	1342:1343:1 1358:1352:1 1353:817:1 1353:819:1 1342:1356:1 1358:1351:1 1342:1348:1 1351:1355:1 1355:1346:1 1342:282:1 1351:1347:1 1342:1357:1 1356:1358:1 1352:1353:1 1346:287:1 1356:1354:1 1342:1349:1 1358:1350:1	3
48	1346	-1088899200	11	1374:1372:1 1371:1373:1 1371:1370:1 1346:1367:1 621:1369:1 1372:621:1 1346:1374:1 1374:1371:1 1346:287:1 1346:1344:1	9
49	750	-1336003200	18	1395:1394:1 1387:1395:1 1381:1384:1 750:1392:1 750:1387:1 1394:1393:1 750:1385:1 750:1383:1 1392:1377:1 1376:1386:1 750:1388:1 750:1391:1 1389:1376:1 1393:1389:1 1381:1382:1 1394:1390:1 1386:1381:1	4
55	1502	-1033603200	69	1682:1690:1 1684:1700:1 1502:1730:1 1732:1522:1 1502:1550:1 1674:1671:1 1502:1719:1 1502:1713:1 1502:1718:1 1502:1717:1 1731:1725:1 1502:1720:1 1502:1545:1 1692:1685:1 1725:1691:1 1502:1684:1 1502:1524:1 1708:1678:1 1712:1714:1 1686:1699:1 1502:1546:1 1502:1728:1 1725:1721:1 1524:1731:1 1502:1716:1 1502:1525:1 1724:1682:1 1502:1677:1 1727:1672:1 1732:1726:1 1679:1674:1 1711:1673:1 1724:1683:1 172…	154
56	1503	-1025740800	90	1503:1950:1 1503:1766:1 1503:1962:1 1903:1916:1 1503:1915:1 1916:1921:1 1503:1932:1 1902:1783:1 1503:1525:1 1768:1933:1 1503:274:1 1503:1942:1 1503:1958:1 1524:1731:1 1503:1522:1 1783:1745:1 1503:1763:1 1503:1940:1 1708:1952:1 1503:626:1 1525:1769:1 1926:1949:1 1503:1930:1 1503:1918:1 1761:1923:1 1503:1904:1 1503:1939:1 1958:1708:1 1503:1524:1 1768:1929:1 1904:1781:1 1725:1910:1 1725:1691:1 1716:…	167
57	1064	-1215129600	17	1974:1976:1 1978:1967:1 1064:1979:1 1975:342:1 1064:1973:1 1064:1982:1 1981:1974:1 1064:1983:1 1983:1975:1 342:1972:1 1064:1980:1 1064:1306:1 1064:1311:1 1974:1978:1 1976:1977:1 1064:1981:1	10
59	2061	-1187568000	16	2061:1351:1 2036:2070:1 2068:2067:1 2036:2075:1 2067:2071:1 2036:2062:1 2070:2063:1 2063:1346:1 2061:2065:1 2069:2073:1 2036:2068:1 2061:2069:1 2061:2036:1 1346:287:1 2061:2066:1	3
62	2114	-1412294400	22	2114:2120:1 1063:1069:1 1287:1314:1 1056:1057:1 2114:411:1 1288:1282:1 1341:1066:1 1280:1055:1 2114:1496:1 2114:2121:1 1059:1056:1 1341:1070:1 1280:1288:1 2114:1280:1 1055:1059:1 2114:2122:1 1280:1287:1 1280:1286:1 1314:1341:1 1059:2119:1 1055:1063:1	11
65	1311	-1198022400	12	2180:1307:1 1311:2180:1 1311:845:1 1311:2116:1 1311:2179:1 1311:2031:1 2174:2177:1 2180:1967:1 1311:342:1 1311:2178:1 1311:2174:1	9
67	2209	-1219190400	13	2215:2211:1 2217:2212:1 2211:2218:1 607:2217:1 2225:2213:1 2211:2219:1 607:2220:1 2210:607:1 2209:2210:1 607:2215:1 2209:2221:1 2211:2225:1	6
68	2215	-1183507200	10	2229:2233:1 2230:2229:1 2218:2231:1 2215:2211:1 2215:2227:1 2211:2218:1 2215:2228:1 2229:2234:1 2218:2230:1	4
70	2246	-741744000	14	2269:2265:1 2251:2263:1 2268:2270:1 2246:2248:1 2261:2264:1 2246:2267:1 2246:2269:1 2270:2266:1 2246:2268:1 2246:2251:1 2246:2261:1 2267:2262:1 2261:2250:1	12
73	1015	-1472860800	15	2314:2315:1 1015:2317:1 1021:545:1 2318:701:1 2314:2313:1 1015:2319:1 1015:2314:1 1015:2303:1 1015:2318:1 1015:2312:1 2319:1022:1 2314:2304:1 2313:1021:1 2319:2316:1	12
75	2337	-615513600	11	2337:2341:1 2337:2348:1 2344:2342:1 2337:2345:1 2337:2350:1 2337:2344:1 2337:2347:1 2337:2349:1 2342:2343:1 2350:2346:1	7
77	328	-1096761600	11	328:394:1 328:2379:1 328:730:1 328:350:1 328:533:1 533:528:1 731:2374:1 350:531:1 730:2377:1 730:731:1	7
78	2040	-1183507200	20	2040:2386:1 2041:2065:1 2068:2067:1 2040:1023:1 2401:2407:1 2040:2391:1 2040:2041:1 2401:2036:1 2400:2062:1 2040:2400:1 2040:1051:1 2386:2401:1 2036:2068:1 2401:2405:1 1346:1374:1 2067:1346:1 2067:2403:1 2400:2408:1 2036:2070:1	5
79	2392	-1232236800	10	2036:2411:1 2392:2412:1 2392:2413:1 2413:2410:1 2411:2070:1 2380:2036:1 2380:2386:1 2392:2409:1 2392:2380:1	4
80	2394	-1248048000	13	2415:2040:1 2040:2386:1 2394:2415:1 2380:2382:1 2040:2391:1 2394:2392:1 2040:2036:1 2036:2062:1 2382:2416:1 2394:2414:1 2392:2380:1 2394:1348:1	1
81	2396	-1307059200	14	2396:2422:1 2396:2035:1 2422:2061:1 2394:2392:1 2414:2416:1 2421:2415:1 2394:2414:1 2380:2386:1 2422:2394:1 2392:2380:1 2396:2418:1 2422:2421:1 2396:2393:1	9
86	350	-1073001600	17	350:2495:1 445:2377:1 350:279:1 350:334:1 334:528:1 534:445:1 531:2493:1 731:2496:1 2499:2491:1 534:2500:1 2491:2490:1 2496:2499:1 350:531:1 334:731:1 350:2492:1 350:534:1	8
88	2526	-281318400	23	2526:2547:1 2526:2534:1 2526:2556:1 2548:2549:1 2532:2539:1 2526:2552:1 2555:2548:1 2526:2550:1 2556:2540:1 2555:2554:1 2555:2551:1 2552:2544:1 2552:2543:1 2526:2555:1 2526:2553:1 2542:2538:1 2554:2532:1 2544:2541:1 2538:2537:1 2548:2545:1 2546:2542:1 2545:2546:1	15
89	2063	-1108598400	13	2573:2417:1 2063:2574:1 2063:2576:1 2565:621:1 2063:2572:1 2063:2567:1 2576:2573:1 2574:2575:1 2063:1346:1 2063:2384:1 621:1369:1 2572:2565:1	10
91	2599	70934400	10	2602:2610:1 2599:2601:1 2599:1042:1 2599:2606:1 2599:2602:1 2604:2608:1 2599:2609:1 2599:2605:1 2599:2604:1	3
92	607	-1192838400	12	2230:2229:1 2218:2231:1 2215:2211:1 2217:2212:1 2641:2218:1 607:2217:1 607:2644:1 2218:2230:1 607:2215:1 2644:2641:1 607:2220:1	5
94	2665	-695779200	11	2665:2677:1 2678:2263:1 2665:2649:1 2657:2518:1 2649:2657:1 2665:2675:1 2665:2678:1 2657:2654:1 2649:2658:1 2665:2175:1	36
97	2728	-1491177600	11	2728:2194:1 2728:2729:1 335:341:1 2728:802:1 2728:451:1 335:313:1 2728:448:1 309:335:1 2728:309:1 2728:450:1	7
98	764	-1420070400	13	738:744:1 764:857:1 747:745:1 749:2733:1 744:741:1 747:765:1 747:2732:1 764:749:1 738:332:1 741:739:1 764:738:1 738:747:1	6
99	2324	-1215129600	16	2308:539:1 1245:542:1 2324:2746:1 2323:2745:1 1243:1244:1 2746:1240:1 560:2323:1 1244:1239:1 1240:1243:1 1244:560:1 2324:2744:1 2324:2742:1 1245:2308:1 1240:576:1 2746:1245:1	2
100	2322	-1219190400	27	2745:548:1 2323:2745:1 551:2742:1 560:2323:1 555:576:1 1244:1239:1 1240:2747:1 1244:560:1 2322:543:1 1240:1242:1 1243:1244:1 1240:1243:1 2745:551:1 2311:2746:1 2746:1245:1 2322:2311:1 2311:2320:1 2322:2750:1 2311:2748:1 551:2749:1 2745:1241:1 1245:2308:1 1240:555:1 1245:542:1 2748:2744:1 2746:1240:1	4
101	2326	-1219190400	21	1240:555:1 1245:542:1 2745:2749:1 2311:2744:1 2323:2745:1 2746:1240:1 1243:1244:1 560:2323:1 2311:2320:1 555:576:1 1244:1239:1 1240:2747:1 2326:2311:1 1245:2308:1 1240:1243:1 1244:560:1 2326:543:1 2311:2746:1 1240:1242:1 2746:1245:1	5
103	2772	-1092960000	10	2778:2781:1 2778:2774:1 2783:2778:1 2772:2782:1 2782:2773:1 2773:2777:1 2781:1230:1 2772:2783:1 2778:2775:1	5
104	2796	-1485907200	10	2796:841:1 2798:1055:1 2796:2798:1 2796:2799:1 2796:872:1 2798:1077:1 2796:737:1 2798:1496:1 2796:2119:1	5
105	2263	-611625600	13	2263:2820:1 2816:2818:1 2819:2811:1 2816:2814:1 2815:2819:1 2819:2813:1 2263:2821:1 2263:2810:1 2818:2815:1 2263:2816:1 2818:2817:1 2819:2812:1	38
108	2887	-1443830400	10	2887:2891:1 2887:2893:1 841:859:1 2892:2894:1 2892:841:1 2887:1313:1 2887:2892:1 859:857:1 2887:1281:1	10
109	2471	-1322784000	10	2208:289:1 2471:1420:1 289:604:1 2471:2927:1 2926:370:1 2927:2925:1 604:585:1 2471:2208:1 2208:2926:1	1
110	2928	388022400	17	2928:2929:1 2939:2955:1 2928:2939:1 2928:2961:1 2941:2934:1 2928:2938:1 2939:2953:1 2928:2952:1 2928:2940:1 2928:2941:1 2928:2930:1 2928:2935:1 2928:2937:1 2928:2960:1 2938:2936:1 2928:2954:1	18
111	2934	432432000	19	2934:3028:1 3029:3031:1 2934:3048:1 3029:3026:1 2955:3032:1 3027:2959:1 2934:3034:1 2934:3029:1 2955:3030:1 3029:3027:1 2955:3047:1 2955:2951:1 2934:3046:1 2934:2953:1 3047:3024:1 2934:2955:1 2934:2994:1 2934:3033:1	56
113	2949	629683200	26	3089:3086:1 3093:3075:1 3089:3085:1 2949:2948:1 2949:3095:1 3093:3081:1 3082:3077:1 3010:3076:1 3010:3078:1 2949:3088:1 3094:3079:1 3074:3072:1 3089:3083:1 3095:3093:1 3085:3073:1 3012:3084:1 2949:3012:1 2949:3011:1 2949:3089:1 3080:3074:1 2949:3087:1 3010:3080:1 3012:3094:1 3094:3082:1 3086:3010:1	10
114	3099	619142400	12	3108:3107:1 2948:2946:1 3099:3088:1 3099:3108:1 3099:3109:1 3109:3106:1 3106:3103:1 3099:2948:1 3099:3105:1 3106:3104:1 3099:3102:1	7
115	3025	592876800	16	3025:3016:1 2948:2946:1 2946:3122:1 2946:3121:1 3025:3018:1 3016:2942:1 3018:3124:1 2949:3079:1 3014:3128:1 2949:2948:1 3018:2949:1 3018:3014:1 3025:3099:1 2948:3123:1 2942:3129:1	27
116	2959	588816000	22	3140:3134:1 2959:3138:1 2959:3143:1 3140:3005:1 3144:3142:1 3144:3109:1 3043:2942:1 2959:3144:1 3144:3016:1 2959:3139:1 3044:3141:1 2959:3137:1 2942:3129:1 3043:3042:1 3129:3136:1 3044:3041:1 3144:3044:1 2959:3043:1 3041:3121:1 3041:3135:1 3129:3140:1	7
119	3031	545443200	12	3108:3107:1 3031:3162:1 3099:3108:1 3099:3109:1 3160:3158:1 3109:3106:1 3031:3161:1 3031:3094:1 3162:3160:1 3162:3159:1 3160:3099:1	5
120	2311	-1215129600	11	1240:555:1 1245:542:1 1240:1239:1 2746:1240:1 2748:2744:1 2311:2320:1 2311:2748:1 1245:2308:1 2311:2746:1 2746:1245:1	3
121	2312	-1362268800	10	3186:604:1 2312:254:1 2312:858:1 3184:3185:1 3186:848:1 2312:853:1 3186:3184:1 2312:1007:1 2312:3186:1	10
122	2314	-1414972800	13	3194:1021:1 2314:2315:1 3195:3194:1 2314:2313:1 545:3193:1 3194:3188:1 3188:545:1 2314:3197:1 2304:3195:1 1021:2740:1 2314:878:1 2314:2304:1	13
123	361	-1124496000	11	361:396:1 350:334:1 328:730:1 328:350:1 731:2496:1 730:528:1 361:328:1 361:727:1 730:731:1 361:3216:1	6
124	338	-1278201600	10	336:368:1 338:400:1 338:814:1 338:336:1 289:310:1 338:3217:1 338:289:1 338:393:1 310:362:1	7
125	3219	-1417392000	12	3219:768:1 3219:1282:1 3219:1071:1 3220:1079:1 768:772:1 3219:3222:1 3219:3220:1 1078:1077:1 1079:1072:1 1071:1074:1 1079:1078:1	6
126	3225	-1073001600	16	3226:3228:1 3226:3242:1 3225:3244:1 3248:3243:1 3243:3240:1 3246:3241:1 3225:3249:1 3249:3247:1 3245:3238:1 3242:3246:1 3225:3248:1 3225:825:1 3246:3237:1 3225:3226:1 3225:3245:1	13
127	136	-285465600	10	136:142:1 129:3258:1 3258:3253:1 136:3257:1 3258:3256:1 3256:3254:1 3258:110:1 136:3252:1 3257:129:1	7
128	2226	-986256000	18	2226:3291:1 3294:3312:1 2226:3320:1 3319:3322:1 2226:3319:1 3319:3323:1 2226:3294:1 2226:3293:1 2226:1781:1 3322:3316:1 2226:3311:1 3316:3318:1 2226:3292:1 3294:3309:1 2226:3321:1 2226:3313:1 2226:3310:1	25
129	2733	-1328140800	17	2733:3371:1 2733:3368:1 2733:1324:1 2733:577:1 3372:3367:1 2736:2732:1 2733:303:1 2732:2735:1 2733:3363:1 2733:765:1 765:2736:1 2733:3364:1 3370:3372:1 1324:301:1 2732:3370:1 1324:289:1	6
130	3373	-1286064000	11	3377:3374:1 3378:3379:1 3380:3382:1 3380:3377:1 3378:3375:1 3382:3378:1 3381:3380:1 3373:3381:1 3378:3376:1 3380:3383:1	0
136	3199	-1304380800	13	3447:3449:1 3448:3447:1 3199:2392:1 3448:577:1 2392:2386:1 3199:254:1 3198:3191:1 3199:878:1 3191:2412:1 3199:3448:1 3191:3187:1 3448:3198:1	0
138	3460	-1354320000	14	3460:3470:1 3460:3457:1 3468:3476:1 3460:2237:1 3472:3473:1 3460:3477:1 3460:3468:1 3479:3453:1 3460:2245:1 3460:3474:1 3468:3479:1 3460:3472:1 3460:3469:1	4
140	3503	-331516800	10	3503:3524:1 3503:3525:1 3503:3519:1 3523:3522:1 3503:3523:1 3503:3521:1 3503:3526:1 3503:3528:1 3503:3520:1	27
142	2555	-231465600	25	3557:3554:1 2545:3561:1 2548:2549:1 2546:3560:1 2555:2548:1 2555:3562:1 3557:3565:1 2542:3557:1 2555:3546:1 3563:2542:1 2555:2554:1 2555:2551:1 2545:3556:1 3557:3558:1 2542:2538:1 2554:2532:1 2554:3564:1 2538:3555:1 2555:3559:1 2538:2537:1 2545:3563:1 2548:2545:1 2545:2546:1 3557:3551:1	24
143	3589	-307756800	10	3603:3595:1 3603:3602:1 3589:3591:1 3589:3590:1 3589:3594:1 3589:3596:1 3589:3592:1 3589:3603:1 3589:3593:1	11
144	2703	-1245456000	11	2703:3610:1 3612:2704:1 2703:3611:1 2704:1491:1 2703:3613:1 2705:2695:1 2703:2700:1 2704:2705:1 2703:3612:1 2703:585:1	1
145	3586	-1304380800	12	3614:3624:1 3626:585:1 3624:3622:1 3586:3626:1 3586:3629:1 3627:3614:1 3627:3625:1 3586:3628:1 3624:3623:1 3586:3627:1 3586:3582:1	7
146	3587	-1317600000	13	3587:3630:1 3634:772:1 3587:3586:1 3633:3636:1 3587:3637:1 3587:3632:1 3635:3584:1 3637:3634:1 3587:3635:1 3587:3633:1 3587:3631:1 3587:1060:1	1
147	3650	-1428019200	14	3650:3446:1 3666:3661:1 3650:3653:1 3650:3668:1 3650:768:1 3650:3651:1 3663:3666:1 3659:3667:1 3665:3659:1 3652:3656:1 3666:3652:1 3650:3663:1 3650:3665:1	8
148	582	-1237507200	14	846:843:1 582:3688:1 3184:2876:1 582:3689:1 582:3690:1 582:583:1 3184:1311:1 582:846:1 3688:2031:1 582:3184:1 3688:847:1 3690:3685:1 3690:342:1	12
149	3691	-126230400	14	3692:3725:1 3691:3739:1 3691:3704:1 3691:3692:1 3692:3698:1 3691:3703:1 3691:3702:1 3691:3726:1 3691:3693:1 3691:3699:1 3691:3701:1 3693:3728:1 3692:3700:1	40
150	853	-1261094400	20	853:1308:1 853:289:1 582:583:1 3184:3744:1 3747:585:1 853:3748:1 853:3749:1 289:602:1 853:3747:1 3749:1064:1 289:582:1 853:855:1 855:3750:1 582:3184:1 3750:1065:1 1065:1983:1 3744:342:1 3184:847:1 1064:1981:1	5
151	855	-1250726400	13	1978:1967:1 1975:342:1 1065:1311:1 1983:1975:1 1065:1983:1 3750:1065:1 855:3750:1 855:3434:1 1064:1974:1 3750:1064:1 1974:1978:1 855:1285:1	9
152	859	-1375488000	18	859:3354:1 3357:3755:1 853:289:1 857:853:1 1063:1070:1 1063:1069:1 859:1063:1 859:3756:1 857:854:1 332:3357:1 853:855:1 289:582:1 859:857:1 582:3184:1 859:850:1 859:2312:1 859:332:1	8
153	2589	-1073001600	14	2589:2865:1 2589:3821:1 3826:3812:1 2865:3815:1 3820:2578:1 3826:3816:1 2588:2587:1 2589:2588:1 3816:3820:1 2589:3827:1 2589:3826:1 2589:3825:1 3820:3811:1	12
154	3765	-72489600	13	3765:3830:1 3765:3847:1 3765:3841:1 3765:3775:1 3765:464:1 3765:3828:1 3765:3838:1 3765:3833:1 3831:3853:1 3765:3836:1 3765:3831:1 3765:3848:1	23
155	2422	-1261094400	12	2036:2070:1 2382:2061:1 2394:2392:1 2382:2416:1 2416:1014:1 2394:2414:1 2422:2394:1 2421:2382:1 2422:2421:1 2422:3447:1 2061:2036:1	2
156	3949	433814400	12	3952:3964:1 3949:3953:1 3949:3952:1 3972:3966:1 3967:3968:1 3954:3951:1 3951:3972:1 3949:3971:1 3949:3967:1 3949:3954:1 3949:3950:1	12
158	4003	-299894400	10	4004:4008:1 4008:4005:1 4010:4006:1 3993:3985:1 4003:4011:1 4003:2837:1 3993:4010:1 4008:3993:1 4003:4004:1	7
159	4036	119491200	18	4053:4040:1 4036:4057:1 4036:4047:1 4036:4046:1 4036:4049:1 4036:4050:1 4053:4044:1 4036:4048:1 4058:4053:1 4036:4055:1 4036:4058:1 4053:4045:1 4036:4052:1 4055:4051:1 4036:4056:1 4036:4037:1 4036:4054:1	14
160	4083	39312000	23	4083:4110:1 4083:4144:1 4109:4131:1 4091:4108:1 4093:4092:1 4107:4091:1 4083:4143:1 4093:4095:1 4083:4105:1 4083:4106:1 4091:4127:1 4083:4098:1 4096:4093:1 4083:4096:1 4083:4132:1 4091:4109:1 4083:4124:1 4083:4107:1 4110:4084:1 4093:4125:1 4083:4094:1 4127:4126:1	42
162	3651	-1317600000	11	778:3900:1 3651:777:1 3651:4198:1 3651:3444:1 781:778:1 3651:781:1 778:770:1 777:4197:1 778:3899:1 778:773:1	9
163	1060	-1307059200	12	1060:3469:1 1060:4225:1 1060:1309:1 1060:3634:1 1060:4229:1 1060:1310:1 1060:4221:1 3469:4227:1 1060:4228:1 4221:4223:1 3469:4226:1	4
164	1314	-1315008000	11	1341:1066:1 1070:1064:1 1314:1341:1 1314:4230:1 1341:1070:1 1314:4231:1 1064:1306:1 1314:600:1 1341:1310:1 1341:1281:1	1
165	1059	-1375488000	12	1059:1061:1 1059:1067:1 4231:1070:1 1059:1056:1 1059:2119:1 1059:4231:1 1056:1057:1 1067:4232:1 4231:1309:1 1056:1060:1 1067:4233:1	1
166	337	-1066608000	10	445:2377:1 4234:3459:1 534:445:1 337:4234:1 2377:3214:1 337:334:1 2377:2490:1 337:537:1 337:534:1	6
169	4284	-1351900800	13	4284:4288:1 4284:772:1 4291:4289:1 4291:3477:1 4284:4286:1 4284:4291:1 4291:779:1 4284:4287:1 3477:4290:1 4284:3222:1 3477:1060:1 4286:4285:1	0
170	2732	-1272844800	10	3367:4302:1 3372:3367:1 2732:2735:1 2732:767:1 2732:3369:1 3367:4304:1 3367:876:1 3370:3372:1 2732:3370:1	2
173	4318	-1417392000	10	4321:4323:1 4318:4322:1 4318:4320:1 4321:2465:1 2465:3440:1 2465:3437:1 3439:4319:1 4318:4321:1 3440:3439:1	2
175	4326	549504000	29	4372:4351:1 4373:4353:1 4326:4374:1 4326:4372:1 4358:4352:1 4376:4333:1 4374:4373:1 4365:4346:1 4373:4347:1 4326:4376:1 4373:4370:1 4373:4350:1 4326:4377:1 4333:4360:1 4326:4368:1 4368:4375:1 4375:4361:1 4333:4366:1 4375:4363:1 4326:4362:1 4373:4371:1 4368:4358:1 4366:4359:1 4362:4364:1 4326:4369:1 4366:4367:1 4366:4365:1 4326:4379:1	28
176	4383	531187200	42	4383:4448:1 4439:4429:1 4366:4438:1 4432:4445:1 4433:4444:1 4383:4447:1 4376:4333:1 4374:4373:1 4448:4428:1 4437:4371:1 4375:4366:1 4432:4372:1 4375:4435:1 4435:4430:1 4375:4441:1 4444:4443:1 4447:4439:1 4368:4432:1 4447:4446:1 4383:4440:1 4373:4370:1 4373:4350:1 4383:4433:1 4446:4436:1 4432:4374:1 4326:4368:1 4375:4361:1 4375:4363:1 4373:4437:1 4368:4358:1 4383:4442:1 4366:4359:1 4433:4434:1 444…	72
180	798	-1320278400	13	339:4480:1 362:288:1 339:289:1 798:4482:1 4480:4481:1 289:310:1 4480:515:1 798:2874:1 798:339:1 798:2185:1 310:362:1 310:367:1	4
181	2122	-1375488000	10	1323:1324:1 2122:4498:1 3439:377:1 289:310:1 388:289:1 2122:3439:1 2122:388:1 2122:1323:1 1323:1315:1	2
182	4500	-1367539200	13	4500:4503:1 779:4502:1 4291:3477:1 4500:4501:1 4284:4286:1 4284:4291:1 4291:4505:1 4291:779:1 4500:1312:1 4500:3634:1 4500:4284:1 4284:3222:1	2
183	4458	-1367539200	12	4458:2238:1 3224:4512:1 4511:4509:1 4507:4229:1 4458:2245:1 4507:1340:1 4507:4508:1 4458:4510:1 4507:4511:1 4458:4507:1 4458:3224:1	2
184	1356	-1200700800	10	1358:1355:1 1356:4525:1 1355:1346:1 1356:819:1 1356:1358:1 1356:1354:1 1356:1345:1 1346:287:1 1358:817:1	4
185	2527	55123200	11	2527:4552:1 2527:4549:1 2527:4561:1 2527:4548:1 2527:4546:1 2527:4553:1 2527:3567:1 2527:4551:1 2527:4556:1 2527:2560:1	15
186	3697	47174400	44	4605:4686:1 4742:4666:1 3697:4573:1 4743:3713:1 4608:4670:1 3717:3694:1 4598:4672:1 3717:3733:1 3697:4600:1 4635:4602:1 3697:4682:1 3697:4580:1 3697:4742:1 4609:4596:1 4603:4743:1 3697:4597:1 4609:4604:1 4603:4660:1 3697:4609:1 3697:4605:1 3697:4570:1 3697:4598:1 3697:4577:1 4675:4576:1 3697:4575:1 3697:3724:1 3697:4673:1 4597:4676:1 4635:3717:1 3697:4608:1 3697:4599:1 3697:4569:1 3697:4585:1 369…	157
187	4544	-1250726400	11	4544:1506:1 4544:4765:1 4544:4762:1 4766:3690:1 4544:839:1 4544:3356:1 4544:4766:1 3690:3685:1 4544:2876:1 3690:342:1	7
188	3556	-113011200	10	4772:4771:1 4773:4774:1 4773:2535:1 3556:4769:1 4771:4781:1 3556:4773:1 3556:4782:1 4773:4772:1 4774:4770:1	16
189	4786	-149644800	21	2533:4791:1 4786:2536:1 2691:4797:1 4800:4795:1 4800:4798:1 3556:2535:1 4787:4801:1 4786:2691:1 4786:4788:1 4786:4796:1 4786:4787:1 4795:4792:1 2536:2529:1 4798:4794:1 4786:2533:1 2536:4793:1 4787:3556:1 4786:4799:1 4786:4800:1 4786:4790:1	27
191	2552	-210556800	31	2536:4833:1 4826:4832:1 4837:4834:1 4843:4836:1 4826:4838:1 4786:3556:1 4786:2533:1 2541:2538:1 2552:3560:1 2552:4875:1 2552:4831:1 2552:4837:1 4840:4800:1 2552:4828:1 2538:4786:1 4828:4835:1 4786:2536:1 4800:4830:1 2533:4839:1 2552:2544:1 2543:4826:1 2543:4840:1 2552:2543:1 2552:4844:1 2544:2541:1 4786:4797:1 4875:3557:1 2552:4842:1 2552:4841:1 2552:4843:1	45
193	4559	265507200	10	4559:4814:1 4562:4902:1 4562:4901:1 4559:4562:1 4559:4851:1 4559:4526:1 4559:4903:1 4902:4890:1 4559:4900:1	7
194	3192	-1283472000	14	3192:4911:1 4470:3187:1 3192:4908:1 3192:4907:1 3192:3198:1 3192:3447:1 3192:4909:1 3198:3191:1 3191:2412:1 4911:4470:1 3192:4910:1 3192:577:1 3192:2740:1	8
195	3979	-536457600	16	976:4916:1 4920:4917:1 4921:4918:1 4921:3401:1 976:4915:1 3979:4922:1 3977:3976:1 3979:4919:1 4918:481:1 3979:3977:1 976:3328:1 3979:4921:1 3977:976:1 3979:3978:1 3979:4920:1	9
196	2251	-670636800	16	2251:2263:1 4950:2250:1 2251:4956:1 2251:4953:1 2251:4950:1 2251:4958:1 2251:4946:1 4949:4947:1 2251:4949:1 2251:4955:1 2251:4951:1 4955:4954:1 4953:3232:1 2251:4952:1 2251:4957:1	2
197	4960	282528000	12	4960:4973:1 4970:4969:1 4970:4963:1 4973:4965:1 4963:4968:1 4961:4970:1 4964:4961:1 4965:4971:1 4960:4972:1 4960:4964:1 4971:4982:1	13
199	3059	278726400	13	3059:5019:1 3059:5018:1 3059:5016:1 5017:5005:1 3059:5004:1 3059:5020:1 5024:5013:1 3059:5023:1 5017:5024:1 3059:5021:1 5017:5022:1 3059:5017:1	19
201	5048	-1359676800	21	4291:1060:1 5058:5056:1 4291:4289:1 5058:289:1 1060:4229:1 4291:4290:1 1060:4228:1 5048:3222:1 5048:4501:1 5048:772:1 4286:5057:1 5048:4490:1 5058:5055:1 5058:1309:1 4286:5058:1 5048:4291:1 5058:4512:1 5048:1057:1 4490:4286:1 5048:1072:1	7
202	5059	520560000	20	5059:5165:1 5154:5156:1 5165:5084:1 5059:5155:1 5165:5154:1 5059:5157:1 5059:5159:1 5059:5151:1 5155:5163:1 5059:5152:1 5059:5150:1 5059:5164:1 5059:5149:1 5059:5166:1 5059:5153:1 5155:5160:1 5059:5162:1 5059:5161:1 5059:5085:1	91
206	5221	-1291161600	12	2206:3154:1 2206:5243:1 5243:5242:1 3428:5244:1 5221:5245:1 289:285:1 5221:5246:1 854:3428:1 5221:2206:1 5221:854:1 5221:289:1	7
208	1067	-1370217600	29	1060:3469:1 1067:5257:1 1067:4490:1 1067:4500:1 1067:5251:1 1067:5259:1 4500:1312:1 1067:4233:1 1067:1057:1 5250:5261:1 1282:1075:1 1066:4229:1 1058:1060:1 1067:5255:1 1067:2238:1 1067:5222:1 5257:4225:1 4500:4501:1 1067:1066:1 1067:4232:1 1067:1058:1 1067:4300:1 1067:5260:1 1067:4290:1 1067:1282:1 1067:5250:1 1067:5258:1 4501:4456:1	8
209	5262	-47433600	47	5273:5293:1 5303:5290:1 5262:5392:1 5291:5320:1 5299:5270:1 5262:5321:1 5262:5300:1 5299:5347:1 5262:5294:1 5262:5295:1 5262:5273:1 5295:5319:1 5305:5390:1 5303:5359:1 5262:5266:1 5297:5322:1 5389:5360:1 5300:5380:1 5299:5297:1 5262:3723:1 5262:5381:1 5262:5346:1 5381:5303:1 5381:3697:1 5265:5361:1 5262:5388:1 5388:5264:1 5271:5272:1 3697:4602:1 5262:5296:1 5291:5317:1 5293:5366:1 5262:5267:1 527…	177
210	3472	-1330732800	13	3472:5494:1 5499:5496:1 3472:5498:1 3472:5499:1 3472:5501:1 5500:5493:1 3472:5497:1 3472:5489:1 5496:585:1 5499:4510:1 5489:5500:1 3472:3473:1	4
213	5533	-665366400	23	5540:5541:1 5551:5550:1 5547:5539:1 5533:5552:1 5544:5546:1 5544:5554:1 5533:5544:1 5544:5543:1 5547:5548:1 5549:5537:1 5553:5542:1 3491:5536:1 5544:5553:1 5554:5549:1 5533:5551:1 5533:5547:1 5546:5540:1 5542:5545:1 5540:3498:1 5533:3491:1 5544:1830:1	7
215	2751	-1253318400	28	2308:539:1 2751:2326:1 1243:1239:1 2326:2311:1 2744:548:1 2324:2746:1 1242:2302:1 1240:1242:1 2751:2752:1 2751:5560:1 2751:5562:1 2751:2322:1 1240:1243:1 2744:551:1 2326:543:1 2751:2848:1 2746:1245:1 2311:2320:1 2311:2748:1 1245:2308:1 2751:3628:1 1245:542:1 1242:4471:1 2748:2744:1 2746:1240:1 2751:2324:1 2752:2753:1	3
216	5572	-461808000	16	5572:5584:1 5572:5579:1 5572:5626:1 5579:5574:1 5581:5613:1 5572:5594:1 5573:5576:1 5580:5577:1 5596:5573:1 5584:5578:1 5572:5581:1 5572:5596:1 5584:5580:1 5578:5615:1 5573:5575:1	41
217	3359	-1240099200	12	3690:3744:1 549:342:1 549:5631:1 549:5630:1 4766:3690:1 1975:549:1 3359:5560:1 4766:5629:1 3359:4766:1 3690:1975:1 3359:583:1	1
218	5637	-1346630400	13	5637:3652:1 5637:5641:1 3661:4205:1 3661:4204:1 5637:4201:1 5637:3661:1 5637:2699:1 3587:3632:1 3661:3662:1 4505:3587:1 5637:4505:1 5637:5640:1	2
219	393	-1145404800	12	328:394:1 393:328:1 393:337:1 393:5643:1 393:374:1 337:334:1 393:5644:1 393:3216:1 393:5642:1 536:513:1 393:536:1	2
220	5645	-109987200	11	5645:1487:1 5649:5648:1 5645:5661:1 5645:5649:1 5645:1453:1 5649:5647:1 5645:1451:1 1448:5646:1 5645:1448:1 5645:5651:1	15
221	3696	86745600	135	5847:5888:1 3696:5723:1 3696:5789:1 5718:5775:1 3696:5765:1 3696:5945:1 5704:5778:1 3696:5726:1 5715:5761:1 3696:3914:1 3696:5801:1 5847:5835:1 3696:5762:1 3696:3694:1 3696:5767:1 5788:5741:1 3696:5755:1 5794:5887:1 5724:5707:1 5802:5871:1 5704:5846:1 5726:5894:1 5836:5739:1 3696:5704:1 3696:5763:1 3696:5725:1 5802:3733:1 5891:3916:1 5743:5881:1 5767:5764:1 3696:5784:1 5704:4678:1 3696:5752:1 580…	134
222	5954	-532569600	35	5975:5966:1 5954:5978:1 5990:5980:1 5954:5979:1 5954:5977:1 5980:5964:1 5993:5983:1 5954:5988:1 5970:5958:1 5993:5986:1 5954:5987:1 5981:5971:1 5961:5997:1 5954:5981:1 5954:5985:1 5971:5965:1 5977:5984:1 5954:5959:1 5954:5973:1 5954:5989:1 5954:5992:1 5954:5993:1 5990:5967:1 5954:5990:1 5954:5968:1 5984:5969:1 5986:5970:1 5961:5962:1 5954:5991:1 5968:5963:1 5954:5974:1 5954:5961:1 5954:5982:1 598…	29
223	3184	-1222992000	10	3184:2876:1 3184:1311:1 3184:6017:1 3184:3744:1 3184:3185:1 3184:1983:1 3185:585:1 3744:342:1 3184:847:1	3
225	6056	-125712000	10	6063:6066:1 6056:6065:1 6056:6062:1 6062:6058:1 6056:6063:1 6061:6059:1 6063:6057:1 6063:6061:1 6062:6060:1	2
227	2752	-1221782400	22	2752:543:1 555:576:1 1244:1239:1 542:557:1 2750:2748:1 2744:548:1 2752:2750:1 1240:1242:1 1243:1244:1 555:539:1 1240:1243:1 2311:2746:1 2746:1245:1 2752:2311:1 1240:555:1 1245:542:1 2748:2744:1 2746:1240:1 2752:1379:1 555:4471:1 2752:2753:1	1
228	1527	-576028800	10	1527:6080:1 1527:6090:1 6093:2596:1 2596:6089:1 6093:6085:1 1527:6086:1 6093:6091:1 1527:6093:1 1527:6092:1	36
229	4221	-1199232000	31	4221:6137:1 4221:6140:1 2180:1307:1 6150:4298:1 4298:6143:1 4221:2177:1 4221:6138:1 4221:6135:1 4298:6123:1 5638:6144:1 4221:6147:1 6149:6148:1 6148:6133:1 4221:5638:1 4221:6150:1 4221:4223:1 4221:5560:1 4221:6142:1 4221:1975:1 4221:6146:1 4221:6149:1 4221:6141:1 4221:6145:1 4221:548:1 6149:4220:1 4221:6139:1 4221:2180:1 4221:6136:1 4221:6134:1 4298:4504:1	15
230	5256	-1205971200	16	5256:6163:1 6160:6155:1 5256:6158:1 5638:6144:1 5256:6160:1 5256:6164:1 6151:6157:1 6152:6162:1 6164:6165:1 6163:5638:1 6144:6159:1 6163:6156:1 6156:6151:1 6156:6161:1 6160:6152:1	3
231	4300	-1242777600	11	4300:4294:1 4300:6172:1 4300:6167:1 4300:6169:1 4300:6139:1 4300:4220:1 4300:284:1 4294:6168:1 4300:6170:1 4294:4298:1	1
232	4507	-1351900800	15	4507:6173:1 6179:6180:1 4509:6174:1 6173:6177:1 6173:4511:1 4507:6176:1 4507:1340:1 4507:5501:1 6173:6175:1 4507:6179:1 6180:4509:1 4507:4508:1 6180:6178:1 6179:4229:1	1
233	6181	-1312329600	18	6181:4509:1 6181:3476:1 6187:6186:1 6189:6182:1 6181:6188:1 6181:1060:1 6181:772:1 1060:4227:1 6181:3453:1 6181:3633:1 6181:6192:1 6191:6187:1 6181:6189:1 6181:6185:1 4509:6190:1 6185:585:1 6190:6191:1	3
234	6193	-1370217600	20	6193:4198:1 6206:6205:1 3661:4204:1 6200:770:1 3587:3637:1 4284:4291:1 779:6202:1 3634:6201:1 768:779:1 443:4284:1 6193:443:1 6206:6203:1 6206:3661:1 6193:6206:1 3634:6200:1 6203:3587:1 6193:768:1 3637:3634:1 6193:3666:1	7
236	770	-1222992000	44	5203:6281:1 5203:5197:1 5204:6275:1 5203:6237:1 5204:5203:1 3870:3864:1 770:6287:1 5204:5196:1 770:6283:1 770:6291:1 6280:5052:1 6236:1073:1 6284:6271:1 770:6273:1 770:3870:1 5196:6272:1 3870:5635:1 6275:6289:1 770:6238:1 5197:6274:1 770:6241:1 6276:6249:1 6276:6240:1 770:5204:1 6199:6288:1 770:6279:1 770:6280:1 770:6199:1 1073:6284:1 6286:6277:1 6286:3867:1 770:6282:1 6274:6247:1 5204:5195:1 770…	35
237	3634	-1286064000	28	3634:6331:1 3634:5638:1 6333:6311:1 3634:6335:1 6310:6309:1 6332:6330:1 3634:6325:1 6331:6139:1 6333:6310:1 6330:6326:1 4294:6146:1 6311:6328:1 3634:6336:1 6310:6332:1 6326:6312:1 6326:6337:1 3634:6201:1 3634:6334:1 3634:4287:1 772:4300:1 3634:6200:1 3634:6333:1 3634:772:1 3634:6150:1 6150:6143:1 4287:4294:1 6328:6324:1	22
238	6206	-1354320000	12	6206:6205:1 6203:6343:1 6200:770:1 3587:3637:1 770:6199:1 6206:6203:1 6206:3661:1 3634:6200:1 6203:3587:1 6206:4291:1 3637:3634:1	5
239	3637	-1307059200	14	6201:6311:1 4290:6336:1 3634:6150:1 3634:6330:1 3637:4290:1 6352:6201:1 3637:6353:1 3637:3634:1 3634:6200:1 6344:6328:1 6311:6344:1 3637:4205:1 3637:6352:1	19
241	4511	-1315008000	10	4509:6174:1 6420:585:1 4511:4509:1 4509:6420:1 4511:1418:1 6419:6416:1 4511:6419:1 4511:6417:1 4511:3453:1	1
244	4286	-1307059200	14	4286:3221:1 4286:6441:1 4286:6439:1 6438:6440:1 4286:5057:1 5058:5055:1 4285:6438:1 4286:5058:1 4286:6442:1 4286:6163:1 6163:6161:1 4286:4285:1 4286:6336:1	4
248	6530	-114825600	16	6530:6532:1 6536:6540:1 6539:6538:1 6530:6534:1 6548:6547:1 6530:6541:1 6548:6546:1 6551:6548:1 6538:6536:1 6530:6539:1 6531:6551:1 6530:6531:1 6536:6535:1 6530:6537:1 6536:6533:1	9
249	6551	8985600	24	6582:6574:1 6583:6577:1 6544:6582:1 6573:6546:1 6548:6573:1 6547:6543:1 6582:6581:1 6583:6601:1 6544:6545:1 6578:6591:1 6551:6572:1 6551:6571:1 6548:6547:1 6551:6588:1 6544:6583:1 6551:6575:1 6547:6579:1 6551:6580:1 6546:6544:1 6583:6590:1 6551:6548:1 6544:6578:1 6545:6507:1	17
251	6514	241920000	10	6618:6506:1 6514:6629:1 6627:6511:1 6514:6630:1 6509:6618:1 6511:6632:1 6514:6627:1 6618:6520:1 6514:6509:1	10
252	3265	-1004745600	20	3265:6645:1 3265:6655:1 6666:6651:1 6641:3459:1 3265:6641:1 3265:6656:1 3322:3316:1 3265:6664:1 3322:6646:1 3322:6654:1 3265:6657:1 6663:3318:1 3265:6649:1 6665:6666:1 6666:6640:1 3316:6663:1 6656:6665:1 3265:6662:1 6665:3322:1	14
253	3269	-1128297600	10	3269:6671:1 6673:6672:1 3269:6669:1 3269:6668:1 6673:6667:1 3269:6670:1 3459:2226:1 6667:3459:1 6669:6673:1	1
256	1430	-188956800	11	6721:6722:1 1429:6725:1 1430:1429:1 1430:1427:1 1428:6724:1 1430:1428:1 1428:6721:1 1429:6720:1 6721:6723:1 1427:6726:1	11
257	5054	-1200700800	10	6276:6740:1 5054:6280:1 5054:6241:1 6280:5052:1 6241:6276:1 5054:5049:1 5054:6741:1 1073:6284:1 6280:1073:1	1
258	5058	-1296518400	17	5058:5053:1 5058:6749:1 5058:264:1 5058:5056:1 5058:289:1 5058:6746:1 5058:5052:1 855:1978:1 5058:4512:1 6744:6748:1 5058:5055:1 5058:1309:1 1309:6744:1 5058:6747:1 5058:855:1 5058:5259:1	6
259	6765	2678400	11	6767:6775:1 6769:6773:1 6765:6768:1 6768:3715:1 6765:5388:1 6765:6771:1 6765:6772:1 5388:5407:1 6765:6769:1 6773:6767:1	4
260	4294	-1230768000	20	4294:255:1 4294:6799:1 4294:4221:1 4294:6306:1 4294:6326:1 6326:6337:1 6326:6803:1 4294:6801:1 6799:5196:1 4294:6802:1 4294:6800:1 4221:6146:1 4294:4299:1 6326:6805:1 4221:4298:1 4294:6168:1 4294:6804:1 4221:6135:1 6326:264:1	11
261	3231	-641692800	15	6881:4953:1 3231:6870:1 3232:6878:1 3233:6879:1 6877:6220:1 3233:6876:1 3233:6880:1 3227:6881:1 6879:6877:1 3231:6882:1 6881:6883:1 4953:3232:1 3231:3227:1 6881:3233:1	34
262	6450	-1117756800	14	6450:6921:1 2772:2773:1 6450:6922:1 6921:6929:1 6450:6932:1 6450:6923:1 2778:6926:1 6922:6928:1 6450:6930:1 6922:2778:1 6450:6920:1 6450:268:1 6923:2772:1	8
263	6173	-1320278400	10	6175:6942:1 4509:6174:1 6173:4511:1 6173:6177:1 4511:4509:1 6935:3223:1 6173:6175:1 6942:6935:1 6173:6941:1	8
264	4285	-1254528000	14	4285:5256:1 4285:6802:1 5256:6160:1 6947:6948:1 4285:6944:1 4285:6196:1 6438:6440:1 4285:6946:1 4285:6438:1 4285:6947:1 6438:585:1 6944:6943:1	5
267	6986	181353600	13	6986:6987:1 6994:6990:1 6991:6967:1 6991:6989:1 6993:6995:1 6986:6993:1 6986:6994:1 6991:6992:1 6988:6991:1 6994:2974:1 6986:6988:1 2974:2981:1	8
272	7053	-1163721600	10	7053:7056:1 2862:7060:1 7053:7059:1 7053:2867:1 7053:7057:1 7053:7058:1 7053:3362:1 7053:7055:1 2867:2862:1	1
273	7062	459993600	11	7062:7076:1 7073:7070:1 7070:7071:1 7062:7073:1 7062:7075:1 7075:7066:1 7076:7072:1 7068:7067:1 7072:7068:1 7073:7069:1	5
274	7085	173318400	13	7085:7114:1 7110:7106:1 7111:7107:1 7085:7092:1 7085:7105:1 7085:7108:1 7091:7087:1 7085:7093:1 7111:7091:1 7110:7109:1 7091:7110:1 7085:7111:1	25
275	7124	461376000	10	7124:7132:1 7132:7133:1 7131:7070:1 7133:7131:1 7125:7130:1 7133:7125:1 7132:7127:1 7127:7126:1 7124:7129:1	2
276	7135	446947200	21	7070:7071:1 7135:7147:1 7142:7141:1 7135:7139:1 7132:7133:1 7147:7146:1 7131:7070:1 7135:7143:1 7135:7145:1 7145:7132:1 7133:7131:1 7135:7136:1 7133:7125:1 7125:7130:1 7132:7127:1 7127:7126:1 7135:7142:1 7140:7144:1 7136:7062:1 7135:7140:1	5
277	7149	442972800	20	7149:7124:1 7156:7125:1 7147:7160:1 7149:7157:1 7147:7146:1 7153:7145:1 7149:7135:1 7145:7132:1 7135:7143:1 7127:7155:1 7153:7156:1 7152:7140:1 7125:7130:1 7132:7127:1 7127:7126:1 7152:7147:1 7149:7152:1 7140:7144:1 7149:7153:1	7
278	7153	456105600	10	7153:7163:1 7168:7167:1 7145:7168:1 7169:7164:1 7153:7145:1 7153:7156:1 7153:7169:1 7153:7165:1 7168:7162:1	2
279	7170	373420800	10	7170:7191:1 7170:7171:1 7170:7172:1 7173:7181:1 7171:7182:1 7170:7180:1 7170:7174:1 7171:7177:1 7170:7173:1	16
280	7193	319420800	18	7195:7204:1 7206:7172:1 7195:7149:1 7195:7197:1 7197:7194:1 7206:7205:1 7195:7196:1 7193:7195:1 7149:7153:1 7149:7135:1 7204:7206:1 7193:7200:1 7135:7136:1 7195:7201:1 7195:7199:1 7135:7140:1 7195:7198:1	14
281	7127	500860800	11	7125:7128:1 7127:7243:1 7127:7131:1 7131:7070:1 7131:7155:1 7126:7069:1 7127:7125:1 7127:7072:1 7127:7126:1 7127:7240:1	5
282	7167	602726400	11	7074:7065:1 7167:7074:1 7167:7271:1 7271:7225:1 7167:7161:1 7167:7265:1 7225:7203:1 7271:7226:1 7225:7266:1 7167:7270:1	13
283	7129	602726400	10	7279:7203:1 7271:7225:1 7277:7276:1 7225:7279:1 7129:7277:1 7129:7074:1 7129:7271:1 7129:7265:1 7271:7226:1	15
284	7286	-747014400	14	3412:7301:1 3412:7296:1 7286:7303:1 7301:3673:1 7286:5240:1 3673:3674:1 7301:3675:1 7302:7300:1 3430:828:1 7303:7302:1 7303:3412:1 7286:3430:1 3675:7299:1	30
287	3753	-1278201600	13	853:582:1 853:1308:1 853:3749:1 1981:1974:1 3749:1064:1 853:855:1 3753:853:1 855:3750:1 582:3184:1 3750:1065:1 1974:342:1 1064:1981:1	4
289	1391	-1261094400	14	7349:7350:1 1391:7355:1 7358:7349:1 5212:7353:1 7352:7358:1 7355:7352:1 7360:7356:1 1391:7361:1 1391:7354:1 7355:245:1 7350:7360:1 1391:7351:1 1391:5212:1	2
290	7362	57801600	13	7367:7365:1 7366:7363:1 7369:7364:1 7371:7368:1 7362:7370:1 7362:7371:1 7363:3918:1 7362:7372:1 7362:5866:1 7371:7369:1 7369:7367:1 7372:7366:1	1
291	2036	-1150761600	15	2036:2573:1 2036:2411:1 7374:1372:1 2036:2075:1 2411:2070:1 2036:2062:1 2036:7373:1 2036:2068:1 2075:2567:1 2036:817:1 2067:1346:1 2411:7374:1 2036:2419:1 2075:2067:1	2
293	7400	-1336003200	14	7400:7403:1 7400:2702:1 3612:2704:1 7403:3612:1 7404:2706:1 7402:7014:1 2706:1490:1 7402:585:1 2702:7404:1 7400:7401:1 7400:1300:1 7404:7402:1 7400:7046:1	1
294	1033	-15897600	77	7470:5264:1 1033:7463:1 1033:7447:1 7455:2599:1 7471:3696:1 7449:7453:1 1033:7464:1 1033:7479:1 7512:7510:1 7452:7526:1 7460:7490:1 1033:7537:1 1033:7458:1 7503:7487:1 1033:7504:1 1033:7511:1 7448:7493:1 7461:7473:1 7473:7509:1 7466:2839:1 7464:7528:1 7454:7448:1 7526:7500:1 7466:7451:1 1033:7467:1 1033:7512:1 7461:7466:1 7466:7459:1 7465:7484:1 1033:7486:1 7512:7508:1 7460:7523:1 1033:7461:1 103…	41
295	6962	-1241308800	11	816:824:1 816:821:1 7541:6966:1 293:816:1 816:281:1 6962:269:1 6962:5697:1 6966:293:1 816:823:1 6962:7541:1	6
296	1226	-599616000	18	1225:7543:1 2816:2818:1 2818:1225:1 1225:1224:1 1226:7549:1 1226:7547:1 1226:7542:1 1226:7546:1 1226:7550:1 1225:7544:1 2816:7548:1 1225:7545:1 1226:3884:1 1226:7551:1 2818:2815:1 1226:2816:1 1226:6233:1	3
297	281	-1104537600	12	277:627:1 280:277:1 281:268:1 281:1347:1 275:1344:1 280:626:1 7382:275:1 1344:280:1 281:7553:1 281:7382:1 7382:6963:1	3
300	6326	-1215129600	20	6326:7573:1 6326:6312:1 6326:7572:1 6326:7570:1 6326:4504:1 264:261:1 6326:6337:1 6326:6803:1 6326:6440:1 6308:6194:1 7574:6322:1 7570:7574:1 7573:264:1 6326:6135:1 6326:1238:1 6326:6805:1 6312:6308:1 6337:7571:1 6312:7575:1	8
301	7413	-1251936000	10	7593:7591:1 7586:2882:1 7593:606:1 384:7590:1 7413:7592:1 7591:384:1 384:385:1 7592:7593:1 7592:7586:1	4
305	4308	-3888000	26	7657:7671:1 4308:4314:1 7653:4311:1 4308:7652:1 7648:7670:1 7660:7649:1 4314:4313:1 7631:7665:1 4308:7653:1 7670:7659:1 7655:7661:1 7651:7657:1 7659:7645:1 7670:7667:1 7659:7655:1 7631:7630:1 7645:7660:1 4314:7631:1 4314:7669:1 7668:7664:1 7669:7648:1 7653:7658:1 7631:7651:1 7645:7668:1 7661:7672:1	8
306	7673	-99100800	15	7673:7677:1 7673:7691:1 7674:7675:1 4314:4313:1 7626:7628:1 7673:7676:1 7681:7680:1 7680:7626:1 7674:4314:1 7673:7679:1 7673:7681:1 7679:7678:1 7674:7689:1 7673:7674:1	9
307	7692	360201600	22	7714:7720:1 7694:7695:1 7694:7693:1 7694:7697:1 7694:7702:1 7695:7704:1 7692:7694:1 7705:7711:1 7694:7698:1 7693:7713:1 7698:7714:1 7692:7701:1 7692:7715:1 7704:7700:1 7702:7703:1 7692:7717:1 7704:7699:1 7714:7712:1 7694:7705:1 7692:7724:1 7692:7716:1	13
308	7671	111542400	14	7671:7740:1 7735:7741:1 7671:7732:1 7671:7738:1 7671:7734:1 7671:7735:1 7739:7733:1 7735:7729:1 7739:7742:1 7671:7743:1 7671:7731:1 7734:7739:1 7735:6385:1	5
309	7738	111542400	11	7735:7741:1 7738:7745:1 7738:7732:1 7738:7735:1 7738:7746:1 7735:6385:1 7738:5475:1 7735:7729:1 7738:7739:1 7738:7671:1	3
310	4311	43113600	18	7687:7762:1 7660:7649:1 7670:7766:1 7765:7683:1 7670:7765:1 7659:7685:1 7645:7660:1 7765:7672:1 4311:7761:1 7670:7659:1 7659:7645:1 4311:7768:1 4311:7687:1 4311:7764:1 7670:7667:1 7687:7670:1 4311:2440:1	2
311	7630	43113600	19	7629:7738:1 7630:7631:1 7687:7772:1 7630:7687:1 7769:7629:1 7651:7764:1 7630:7770:1 7686:7634:1 7738:7739:1 7657:7771:1 7764:7655:1 7769:7686:1 7738:7671:1 7657:7769:1 7769:7773:1 7671:7731:1 7687:7657:1 7630:7651:1	1
312	7631	43113600	22	7764:7655:1 7769:7686:1 7738:7745:1 7687:7772:1 7631:7665:1 7651:7764:1 7777:7769:1 7769:7773:1 7631:7630:1 7686:7634:1 7738:7739:1 7629:7738:1 7631:7687:1 7657:7731:1 7631:7777:1 7769:7629:1 7631:7770:1 7655:7685:1 7631:7651:1 7657:7771:1 7687:7657:1	6
313	7779	361411200	11	7779:7697:1 7779:7780:1 7780:7712:1 7779:7704:1 7779:7720:1 7779:7786:1 7779:7715:1 7704:7700:1 7779:7701:1 7779:7781:1	9
314	6192	-1312329600	11	6192:3476:1 6191:585:1 6192:4510:1 6188:6186:1 6192:772:1 6192:7811:1 6192:4227:1 6192:4509:1 6192:6191:1 6192:6188:1	3
315	7812	-1325462400	11	7812:3364:1 7816:7814:1 7812:7815:1 7812:810:1 7812:4204:1 289:310:1 7812:7816:1 7812:2925:1 289:585:1 7816:289:1	4
316	7817	-312940800	14	7833:7832:1 7817:7836:1 7817:7826:1 7838:7819:1 7837:7833:1 7817:7834:1 7835:7828:1 7836:7827:1 7817:7838:1 7817:7835:1 7817:7818:1 7834:7831:1 7817:7837:1	35
317	5462	110332800	18	5462:7896:1 7882:7877:1 5462:7778:1 5462:7900:1 5462:7899:1 5462:7882:1 942:7878:1 5462:7891:1 5462:7881:1 7878:7893:1 7900:7894:1 5462:7898:1 7882:7879:1 5462:7902:1 7894:7897:1 7896:7895:1 7882:942:1	24
318	7916	7776000	25	7916:7983:1 7983:7937:1 7020:7930:1 7916:7931:1 7916:7964:1 7916:7936:1 7916:7965:1 7916:7938:1 7916:7963:1 7916:7932:1 7916:7939:1 7916:7941:1 7916:7918:1 7931:7924:1 7916:7953:1 7968:3759:1 7916:7968:1 7916:7020:1 7916:7966:1 7916:7940:1 7916:7933:1 7916:7925:1 7916:7934:1 7916:7935:1	48
319	7987	-636422400	11	7987:7995:1 7987:7998:1 7991:7990:1 7987:7999:1 7987:7997:1 7987:7991:1 7998:2175:1 7987:7989:1 7987:7996:1 7991:7992:1	11
320	6618	311212800	13	6618:8010:1 6618:8020:1 6520:6603:1 6618:8005:1 8010:6506:1 6618:8011:1 8005:6517:1 8012:8008:1 6618:6520:1 6618:8009:1 6618:8012:1 8005:8007:1	14
322	7816	-1304380800	10	8027:5560:1 5560:4765:1 7816:7814:1 8029:585:1 4543:289:1 7816:4543:1 7816:8029:1 7816:8027:1 7816:3629:1	3
323	8030	-17712000	12	8043:8044:1 8030:8037:1 8036:8038:1 8035:8036:1 8030:8031:1 8044:8035:1 8034:5462:1 8040:8039:1 8030:8043:1 8043:8040:1 8030:8034:1	12
324	8046	-33004800	18	8046:8052:1 8046:8055:1 8046:8051:1 8046:8065:1 8055:8050:1 8046:8058:1 8046:8053:1 8050:8057:1 8046:8048:1 8046:8054:1 8054:8056:1 8052:8047:1 8064:8059:1 8050:8060:1 8052:8049:1 8046:8063:1 8050:8064:1	4
325	6468	-107568000	10	8082:8089:1 6468:8083:1 8080:8087:1 6468:8084:1 6468:6516:1 6465:8082:1 6468:8081:1 8084:8080:1 6468:6465:1	6
326	8091	-120873600	11	8099:8098:1 8091:8097:1 8091:8092:1 8091:8094:1 8091:8096:1 8095:8150:1 8098:8095:1 8091:8099:1 8091:8148:1 8095:8093:1	55
327	8166	268876800	16	6618:8010:1 6618:6517:1 8168:8170:1 8166:8169:1 8021:6618:1 8166:8168:1 8010:6506:1 8010:8167:1 3061:6520:1 6618:8011:1 8166:3061:1 8012:8008:1 8166:8021:1 6618:8012:1 8021:8023:1	20
328	8207	47520000	11	8211:5462:1 8209:8214:1 8207:8212:1 5462:7882:1 8210:8208:1 8211:8213:1 8207:8211:1 8207:8209:1 8209:8215:1 8211:8210:1	0
329	8211	65750400	15	8211:8214:1 8211:5462:1 8211:8222:1 8223:7897:1 5462:7882:1 7900:7894:1 7882:8223:1 8211:8215:1 7900:8208:1 6403:7900:1 8211:8221:1 8211:8210:1 8211:6403:1 8221:8213:1	1
331	7882	130118400	11	7882:7877:1 7882:8249:1 7897:8032:1 8248:7897:1 7877:7895:1 7882:8223:1 7882:7879:1 8249:7894:1 7882:8248:1 7882:942:1	5
332	6547	35424000	14	6547:6543:1 6544:6550:1 6544:6574:1 6591:8277:1 6547:7881:1 8273:6591:1 6544:6552:1 6544:6545:1 6547:6579:1 6544:6578:1 6547:8278:1 6547:6544:1 6544:8273:1	11
333	6548	27475200	21	6548:6573:1 6547:6543:1 6547:6550:1 7479:6578:1 6548:8283:1 6548:6547:1 8286:8273:1 8286:6582:1 6547:7881:1 8273:6591:1 6591:8277:1 6548:6507:1 6548:8286:1 8283:7479:1 6546:6552:1 7479:8285:1 6582:6574:1 6548:6583:1 8283:8284:1 6573:6546:1	24
334	8223	193190400	12	8311:8312:1 8223:8309:1 8223:8311:1 8309:8041:1 7876:8313:1 8223:7890:1 8309:7893:1 8223:7876:1 8309:8315:1 8312:8310:1 8223:7897:1	1
335	8043	5097600	17	8043:8321:1 8211:5462:1 8043:8044:1 8043:8318:1 5462:7882:1 8317:8316:1 8043:8207:1 8207:8211:1 8043:8320:1 8211:8210:1 8040:8039:1 8211:8221:1 8043:8040:1 8043:8317:1 8043:8038:1 8221:8213:1	6
338	8529	-633830400	13	8544:8539:1 8545:8544:1 8541:8546:1 8529:8545:1 8538:3671:1 8529:2516:1 8529:8543:1 8529:8535:1 8544:8538:1 8529:8540:1 8546:8542:1 8529:8541:1	23
339	2641	-1161302400	22	8562:8579:1 8571:3269:1 8571:8577:1 8577:6670:1 6667:2860:1 3269:6667:1 8572:8571:1 2641:8575:1 2641:8562:1 8563:8576:1 8575:8568:1 2641:8564:1 2641:2218:1 8576:8567:1 2641:8573:1 8563:8572:1 2641:8563:1 8577:8578:1 8577:8566:1 2641:8570:1 2641:8574:1	6
340	6675	-1228089600	16	8580:6676:1 6675:8584:1 6675:8586:1 6675:8588:1 6675:2641:1 6675:8589:1 6675:8580:1 6675:8585:1 8575:8577:1 6676:8582:1 8585:8581:1 6675:2227:1 8584:8575:1 6675:2225:1 8586:3268:1	4
342	8605	444441600	17	8610:8655:1 8605:8610:1 6985:6982:1 8605:8645:1 8605:8656:1 8605:8641:1 8656:8653:1 6985:6980:1 8641:8652:1 8605:8640:1 8605:8651:1 8605:8608:1 8609:8654:1 8605:6968:1 6968:6985:1 8605:8609:1	41
343	8668	291772800	29	8699:8689:1 8672:8684:1 8755:8696:1 8699:8688:1 8705:8702:1 8692:8683:1 8755:8694:1 8668:8755:1 8675:8692:1 8668:8695:1 8668:8703:1 8668:8705:1 8675:8690:1 8672:8671:1 8669:8701:1 8675:8691:1 8690:8672:1 8674:8699:1 8699:8698:1 8669:8700:1 8668:8693:1 8668:8669:1 8673:8674:1 8668:8673:1 8683:8686:1 8672:8687:1 8692:8697:1 8701:8675:1	65
344	8760	78796800	41	8760:8798:1 8779:8762:1 8760:8779:1 8760:8799:1 8760:5760:1 8760:8809:1 8788:5836:1 8760:8812:1 8760:8775:1 8782:8854:1 8778:8776:1 8760:8808:1 8760:8836:1 8760:8851:1 8778:8849:1 8760:8806:1 8806:8805:1 8760:8777:1 8760:8797:1 8760:8847:1 8760:8782:1 8779:8778:1 8854:8788:1 8760:8816:1 8760:8837:1 8780:8807:1 5422:8789:1 8760:8781:1 8760:8765:1 8809:8840:1 8788:5422:1 8760:5846:1 8760:8810:1 876…	98
347	8662	-355104000	20	8662:8958:1 7837:8961:1 8662:8956:1 3984:8937:1 8662:8962:1 8662:8996:1 8662:8964:1 7837:8957:1 8662:7837:1 8662:8951:1 8961:8955:1 8662:8965:1 8662:8959:1 8662:8952:1 8662:8963:1 8662:8953:1 8662:3984:1 8662:8923:1 8959:8960:1	77
350	9036	-612835200	14	9041:9038:1 9036:9043:1 9036:1780:1 9038:9013:1 9041:9020:1 9036:9040:1 9042:9037:1 9036:1791:1 9036:1799:1 9036:3975:1 9036:9039:1 9043:9042:1 9037:9041:1	6
353	9121	116467200	13	9122:9126:1 9121:7862:1 5858:5831:1 9082:5858:1 9121:9128:1 9121:8840:1 8840:5885:1 9123:9122:1 5740:9082:1 9121:9123:1 9128:5740:1 9082:3916:1	5
354	8785	286675200	14	8785:9131:1 9107:9106:1 8785:9136:1 9136:9137:1 8785:9107:1 8785:9138:1 9107:9133:1 9107:8694:1 8831:9134:1 8785:9108:1 9136:9135:1 9136:8831:1 9108:8824:1	2
355	5739	226022400	12	5739:9145:1 5739:5872:1 8841:8832:1 9142:9143:1 8841:9142:1 5739:5879:1 9143:5821:1 8841:9141:1 9141:9140:1 5821:9139:1 5739:8841:1	4
358	7843	68256000	14	9031:7862:1 7843:9063:1 9194:7820:1 9189:7855:1 7843:9194:1 7843:9191:1 7843:9031:1 7843:9032:1 9032:9189:1 9189:7854:1 7854:9195:1 9196:7859:1 9031:9196:1	8
361	9034	57801600	10	9032:9236:1 9034:7843:1 7843:9194:1 9034:9233:1 9034:9234:1 9236:7820:1 7843:9191:1 7843:9032:1 9034:9235:1	2
363	9082	226022400	25	8668:8696:1 9263:5821:1 7852:5872:1 9082:8668:1 9082:5852:1 5852:5831:1 9263:8832:1 9082:9141:1 8915:7852:1 9082:5858:1 5821:8700:1 9263:9262:1 5831:5732:1 9082:8915:1 9082:7846:1 7852:9264:1 5858:9142:1 5852:5874:1 9082:9265:1 9082:3916:1 9127:9263:1 5852:9127:1 5874:9266:1 8700:9253:1	7
365	7851	189302400	11	7848:9002:1 9082:8915:1 8915:7852:1 4573:8998:1 9002:7846:1 7852:7861:1 4573:7848:1 7852:9264:1 7851:4573:1 7851:9082:1	14
366	7852	262828800	16	7852:6355:1 7852:8911:1 7852:8825:1 7852:9127:1 7852:5872:1 7852:7849:1 7852:9282:1 5395:8700:1 5395:9275:1 7852:9264:1 7852:8852:1 7852:7861:1 9264:5395:1 5395:9283:1 9275:9001:1	10
367	5858	244512000	16	5858:8852:1 9127:9263:1 9263:5821:1 9142:9143:1 5858:5874:1 8700:9253:1 5858:5831:1 5858:5872:1 5858:9127:1 5874:9266:1 5821:8700:1 5831:5732:1 5858:9142:1 5872:5395:1 5858:9270:1	2
368	9284	239241600	40	9308:9291:1 9310:9306:1 8755:8696:1 9286:9314:1 9348:9104:1 9284:9292:1 9284:4647:1 9083:9222:1 9136:8755:1 8755:8694:1 9286:9096:1 9309:9348:1 9096:9083:1 9306:9296:1 8694:9349:1 9284:9290:1 9284:9307:1 9222:9138:1 9306:9312:1 9286:9305:1 9313:9302:1 9286:9289:1 9110:9308:1 9305:9347:1 9284:9311:1 9306:9313:1 9348:9286:1 9284:9310:1 9136:9298:1 8824:9300:1 9305:9299:1 9136:9137:1 9313:9136:1 928…	60
369	5872	294364800	11	5872:5708:1 8692:8697:1 5872:9268:1 5872:8755:1 5872:9269:1 8755:9079:1 5395:8700:1 5872:9360:1 5872:5395:1 5872:8692:1	25
370	5422	218246400	13	5422:9372:1 5422:8829:1 5422:8848:1 5422:9135:1 5422:5739:1 5422:9378:1 5422:9379:1 9135:8826:1 8789:8841:1 5422:9101:1 5422:9380:1 5422:8789:1	6
373	7862	178761600	10	7862:9411:1 7862:7857:1 7862:8805:1 7862:9284:1 7862:9171:1 7862:7851:1 9096:9083:1 7857:9193:1 9284:9096:1	6
374	4480	-1243987200	10	4480:2076:1 1031:361:1 4480:4481:1 392:288:1 3542:1031:1 4480:367:1 4480:515:1 4480:3542:1 4480:392:1	2
375	6182	-1249257600	13	9427:9419:1 9427:9423:1 6182:9425:1 6419:6416:1 6182:9422:1 6182:9424:1 6182:5496:1 9425:9421:1 9421:9427:1 6182:9426:1 9426:585:1 6182:6419:1	4
376	3547	315532800	41	9463:4777:1 3547:9475:1 9457:9555:1 3547:9444:1 9473:9455:1 3547:4810:1 9470:9458:1 9471:9445:1 3547:4902:1 3547:4749:1 3547:9470:1 4810:9462:1 3547:4547:1 9444:9466:1 3547:9473:1 9553:9472:1 9475:9474:1 9476:9456:1 4777:9468:1 4749:4620:1 3547:9461:1 9466:6361:1 3547:3569:1 9465:9457:1 3547:9557:1 3547:4858:1 3547:9459:1 3547:9553:1 3547:9460:1 9473:9476:1 4547:9454:1 3547:9464:1 3547:9465:1 477…	95
377	3549	55123200	17	9568:9585:1 9579:9569:1 3549:9587:1 3549:9568:1 3549:4806:1 3549:9571:1 9568:9584:1 3549:9580:1 9564:9566:1 4768:9564:1 9566:9579:1 3549:9570:1 9566:9583:1 3549:9567:1 9568:4768:1 9564:9588:1	24
381	4773	-76032000	13	9594:4781:1 4772:4771:1 4773:4774:1 4773:2535:1 4773:9658:1 4781:4779:1 4773:9659:1 4773:3548:1 4774:4770:1 4781:3549:1 4773:4772:1 4774:9594:1	18
382	9660	-104544000	10	9660:9071:1 9649:9651:1 9660:9661:1 2829:9652:1 9660:2829:1 9651:9650:1 9662:9649:1 9660:9662:1 9660:9641:1	3
384	4781	23587200	11	4781:9675:1 4779:9568:1 4781:9676:1 9564:9673:1 4781:9674:1 4781:2561:1 4768:9564:1 4781:3549:1 9568:4768:1 4781:4779:1	16
385	9689	-477446400	19	9689:9703:1 9697:9738:1 9705:9694:1 9689:9706:1 9689:9696:1 9717:6699:1 9707:9705:1 9689:9698:1 9689:9702:1 9689:9707:1 9707:9691:1 9706:9717:1 9717:9695:1 9696:9697:1 6699:9739:1 9739:9690:1 9717:9693:1 9738:9740:1	42
386	9814	-1213920000	13	2871:2878:1 368:2871:1 7012:9815:1 9814:7012:1 9426:5492:1 2871:578:1 9814:9426:1 9814:9817:1 9815:2696:1 9817:1490:1 9814:9816:1 2696:368:1	0
388	2299	-1309737600	15	2299:2293:1 3378:3379:1 2299:9840:1 3381:2298:1 3380:3382:1 9840:9839:1 3378:3375:1 2299:3373:1 3382:3378:1 3381:3380:1 3373:3381:1 3380:2291:1 3378:3376:1 3380:3383:1	2
389	6374	103680000	16	6374:9886:1 6374:9881:1 6374:9888:1 6383:9884:1 6374:7643:1 6374:9887:1 6374:9890:1 9885:9889:1 6374:9882:1 6374:9885:1 6374:5480:1 9886:9857:1 6374:6383:1 6374:7733:1 6374:9891:1	116
390	6186	-1158624000	26	6186:9999:1 6920:2772:1 2782:6949:1 6920:9993:1 6186:3895:1 3896:9991:1 10002:9994:1 6186:10001:1 6186:9971:1 2772:2782:1 6186:3896:1 6186:10002:1 3895:3897:1 9996:10000:1 10000:9973:1 10003:9996:1 3895:9992:1 6186:9997:1 6186:10004:1 3895:9995:1 6186:10003:1 10002:9998:1 9995:10005:1 3897:2777:1 6186:6920:1	23
391	6187	-1224460800	12	10013:10011:1 6187:10013:1 10009:10006:1 10010:10007:1 6187:10012:1 10011:4019:1 6187:10014:1 6186:10002:1 10011:10009:1 10014:10010:1 10006:6186:1	2
392	6188	-1263772800	13	6188:10015:1 6188:6947:1 6947:6948:1 6188:10018:1 6186:9971:1 6186:10004:1 10004:10010:1 6947:10017:1 10016:6186:1 10015:6187:1 6947:585:1 10017:10016:1	3
393	6189	-1266364800	41	6189:6824:1 10053:10051:1 10048:10046:1 6832:6741:1 10049:4298:1 6189:10056:1 5639:6184:1 10049:10058:1 10039:10045:1 9421:10048:1 6189:10026:1 10058:10039:1 4293:5640:1 10039:5639:1 6189:3630:1 6189:6454:1 10056:3475:1 9425:10049:1 3626:6832:1 6191:4293:1 6182:9425:1 4293:6187:1 10058:9421:1 9421:9427:1 10048:9998:1 4293:10053:1 6189:10057:1 6189:6182:1 10057:10022:1 10054:3626:1 6189:10017:1 61…	30
394	6190	-1259625600	10	6190:10060:1 6190:10012:1 10060:585:1 6191:4293:1 6190:10046:1 6191:9425:1 9425:9421:1 4293:5640:1 6190:6191:1	3
395	6191	-1249257600	18	6184:9422:1 5495:5492:1 9425:10049:1 6191:4293:1 10049:4298:1 6191:9426:1 6191:9425:1 4293:6187:1 10004:10010:1 6191:10004:1 9426:10002:1 9426:5495:1 9421:6184:1 10049:9421:1 6191:9424:1 9426:585:1 6191:2236:1	1
396	7436	47174400	12	7436:10114:1 10089:10090:1 7436:10118:1 7436:10093:1 10090:10091:1 7436:10111:1 7436:10092:1 10112:10110:1 7436:10112:1 7436:10115:1 7436:10089:1	22
397	10119	-331516800	12	10119:10120:1 10119:10125:1 10119:10127:1 10119:10122:1 10119:10130:1 10119:10129:1 10119:10133:1 10119:10132:1 10128:10126:1 10119:10131:1 10131:10128:1	4
398	10135	-523411200	10	10135:10143:1 10142:10139:1 10135:10144:1 10143:10141:1 10135:10137:1 10137:10140:1 10144:10142:1 10137:10136:1 10136:10138:1	3
399	3380	-1276992000	12	10171:3382:1 10172:3379:1 3378:10172:1 2291:3377:1 3379:10173:1 3382:3378:1 3380:10171:1 10173:10170:1 3380:2291:1 10170:3375:1 3380:3383:1	0
400	10174	-410227200	16	10174:10185:1 52:10179:1 10174:10181:1 10174:55:1 10177:10187:1 10174:10180:1 10175:10177:1 10174:5525:1 10180:10176:1 10181:709:1 10174:52:1 10174:10175:1 10177:10186:1 10177:10188:1 10177:10178:1	4
401	943	164073600	24	10208:10209:1 943:10193:1 10194:10217:1 943:10215:1 943:10228:1 943:10220:1 943:10211:1 10217:10196:1 943:6380:1 943:10195:1 943:10210:1 943:10216:1 943:10194:1 943:10218:1 933:946:1 943:10212:1 10218:10208:1 943:10219:1 10208:10226:1 943:10214:1 10210:10213:1 943:10221:1 943:933:1	16
405	10273	-583977600	12	10135:10143:1 10266:10282:1 10143:10136:1 10273:10280:1 10278:10260:1 10143:10141:1 10273:10278:1 10273:10283:1 10283:10277:1 10283:10266:1 10273:10135:1	41
406	10299	-65491200	12	10310:10303:1 10303:10312:1 10315:10310:1 10299:10304:1 10299:10311:1 10314:10316:1 10311:10313:1 10299:10314:1 10299:10301:1 10299:10318:1 10299:10315:1	13
407	10323	446947200	11	10323:10330:1 10329:10346:1 10329:10344:1 10346:10343:1 10330:10348:1 10323:10331:1 10343:10342:1 10331:10329:1 10323:10327:1 10323:10326:1	16
408	10349	92016000	22	10369:10375:1 10349:10352:1 10387:10388:1 10352:10364:1 10349:10389:1 10364:10372:1 10349:10373:1 10370:10414:1 10349:10387:1 10349:10371:1 10349:10407:1 10349:10391:1 10349:10350:1 10349:10368:1 10370:10351:1 10370:10369:1 10349:10390:1 10371:10370:1 10349:10365:1 10407:10411:1 10371:10413:1	74
409	10444	291772800	11	10444:10448:1 10444:10447:1 10444:10446:1 10444:10456:1 10454:10452:1 10444:10455:1 10456:10453:1 10448:10463:1 10456:10454:1 10453:10449:1	13
410	10467	532396800	10	10467:10468:1 10471:10473:1 10478:10474:1 10471:10475:1 10478:10472:1 10470:10479:1 10468:10470:1 10467:10478:1 10478:10471:1	3
411	10480	516499200	14	10485:10483:1 10480:10467:1 10483:10484:1 10484:10482:1 10467:10470:1 10480:10487:1 10478:10485:1 10487:10486:1 10471:10473:1 10470:10479:1 10484:10472:1 10467:10478:1 10478:10471:1	3
412	10489	491443200	14	10494:10492:1 6018:6025:1 10489:10498:1 10494:10502:1 10502:10501:1 10489:10499:1 10492:6018:1 10489:10493:1 10489:10494:1 10489:10490:1 6028:6019:1 10494:10491:1 6025:6028:1	12
414	10543	-36460800	11	10546:10548:1 10543:2727:1 10544:10547:1 10549:10546:1 10543:10549:1 10543:6051:1 10549:10552:1 10543:10545:1 10545:3728:1 10543:10544:1	5
415	10554	-148435200	19	10594:10596:1 10565:10566:1 10554:10567:1 10554:10601:1 10564:10561:1 10568:10600:1 10594:10560:1 10568:10595:1 10595:10591:1 10554:10569:1 10554:10594:1 10554:10570:1 10560:10598:1 10566:10563:1 10566:10564:1 10554:10562:1 10568:10565:1 10554:10568:1	125
416	6355	354931200	18	6355:10668:1 6355:10672:1 6355:10666:1 10680:10670:1 10677:10673:1 10668:9389:1 6355:10723:1 6355:10675:1 6355:9572:1 6355:10679:1 6355:10669:1 6355:10676:1 6355:10678:1 6355:10677:1 6355:10674:1 10680:10671:1 6355:10680:1	49
417	5704	102470400	93	10765:5738:1 10770:10643:1 5704:5778:1 10759:5771:1 4682:5190:1 5704:8837:1 5704:10656:1 5778:10764:1 10656:10642:1 5778:5877:1 5794:5887:1 10746:5863:1 5704:5846:1 5704:10747:1 5885:10651:1 5704:10746:1 9128:5740:1 5704:10742:1 5704:10608:1 5704:10770:1 5842:10761:1 4598:5888:1 4598:5782:1 5704:10579:1 8788:10773:1 3920:3919:1 5704:10739:1 5876:5880:1 5848:5885:1 5704:5717:1 4598:5844:1 5704:468…	38
419	10564	-65491200	48	10626:10630:1 10654:10632:1 10654:10588:1 10593:10623:1 10564:10596:1 10625:10555:1 10590:10612:1 10558:10556:1 10564:10860:1 10625:10626:1 10879:10624:1 10564:10590:1 10564:10654:1 10880:10879:1 10858:10872:1 10564:10871:1 10564:9011:1 10560:10873:1 10558:10866:1 10564:10870:1 10632:10659:1 10603:10868:1 10556:10586:1 10564:10560:1 10584:10593:1 10623:10587:1 10866:10557:1 10561:10880:1 10560:10…	77
420	10603	78796800	74	5717:10559:1 10580:10663:1 10921:10646:1 10894:8762:1 10638:10635:1 10663:10648:1 10609:10585:1 10603:10926:1 5887:10923:1 10603:10609:1 10656:8788:1 10663:10655:1 5704:10579:1 5704:8837:1 10901:10616:1 8782:5717:1 5704:10656:1 5704:10613:1 10603:10580:1 10579:10662:1 10603:10649:1 10583:10927:1 5704:10739:1 10603:10901:1 5720:10614:1 5887:3916:1 10603:10925:1 10900:5781:1 5717:10576:1 10868:1090…	75
421	6163	-1199232000	15	5638:6144:1 6163:10950:1 6151:6157:1 6151:6162:1 6163:4298:1 6156:6161:1 6163:5638:1 6144:6159:1 6163:6156:1 2242:6145:1 6163:10952:1 6156:6151:1 6163:2242:1 2242:6826:1	5
423	5247	-1137542400	10	2063:2576:1 5247:2859:1 2063:621:1 2576:2417:1 5247:2063:1 5247:2420:1 5247:817:1 5247:819:1 2420:2419:1	1
424	976	-480124800	14	976:4916:1 10995:10994:1 3324:3328:1 976:9413:1 976:3399:1 976:3324:1 976:10995:1 10995:10996:1 976:2664:1 976:11000:1 10995:4915:1 10994:4914:1 4915:10997:1	40
426	3627	-1224460800	12	3627:11063:1 3614:3624:1 3624:3622:1 3624:6458:1 6746:3620:1 11063:3625:1 3627:3614:1 11063:6746:1 3624:3623:1 3627:11062:1 3627:7353:1	8
427	11064	-148435200	27	11083:11078:1 11064:11082:1 11083:11174:1 11075:11175:1 11083:11077:1 11078:11073:1 11064:11081:1 11078:11069:1 11081:11095:1 11078:11068:1 11082:11083:1 11083:11074:1 11064:11066:1 11064:11085:1 11095:11071:1 11085:11084:1 11084:11079:1 11064:11080:1 11073:11173:1 11082:11075:1 11078:11067:1 11076:11072:1 11064:11097:1 11083:11076:1 11066:11070:1 11064:11086:1	95
428	11184	-211939200	13	11190:11196:1 11194:11190:1 11194:11188:1 11194:11189:1 11184:11195:1 11195:11193:1 11184:11197:1 11184:11185:1 11184:11191:1 11193:11004:1 11184:11192:1 11184:11194:1	11
430	11221	-355104000	15	11253:11248:1 11221:11249:1 11289:6082:1 11221:11255:1 11289:11250:1 11221:11254:1 11253:11245:1 11253:11246:1 11221:11247:1 11221:11222:1 11221:11289:1 11255:11244:1 11253:3766:1 11289:11253:1	65
431	11300	-399859200	15	11306:11308:1 11300:11312:1 11307:11303:1 11305:11304:1 11307:11322:1 11300:11319:1 11305:11302:1 11322:11305:1 11300:11307:1 11305:11311:1 11302:11317:1 11305:11301:1 11300:11306:1 11312:11318:1	8
432	11323	-236822400	26	11323:11351:1 11342:11337:1 11350:11347:1 11349:11354:1 11323:11339:1 11334:11333:1 11323:11335:1 11349:11350:1 11323:2543:1 11340:11345:1 11343:11342:1 11351:11336:1 11323:11340:1 11323:11349:1 11323:11352:1 11351:11334:1 11323:11324:1 11323:11338:1 11323:11344:1 2543:4840:1 11323:11343:1 11323:11348:1 11352:11341:1 11323:11346:1 11323:7830:1	39
433	3693	-55296000	36	3693:11377:1 11405:9642:1 3693:11382:1 11395:4609:1 3693:11405:1 3693:11404:1 3693:4824:1 3693:11395:1 3693:11385:1 3693:11378:1 3693:11402:1 11406:10552:1 3693:11423:1 3693:4015:1 11381:11384:1 9071:11422:1 3697:4602:1 3693:3696:1 3693:3725:1 3725:3697:1 3693:11380:1 3693:3728:1 3693:11381:1 3693:11403:1 3693:11420:1 3693:11406:1 11381:9071:1 3693:11399:1 3693:11379:1 3693:11394:1 9071:11397:1 1…	50
434	1543	-591840000	41	1543:11469:1 11502:11477:1 11464:11484:1 11500:11455:1 1564:11432:1 1543:1564:1 11453:11442:1 1543:11456:1 11474:1568:1 1543:11452:1 1543:11474:1 11453:11443:1 11445:11441:1 1543:1796:1 1543:11498:1 1543:11475:1 1543:11478:1 1543:9040:1 1775:11460:1 11498:11446:1 11444:11495:1 1543:11444:1 1543:11492:1 1543:11464:1 1543:1533:1 11476:11488:1 1543:1775:1 11495:11458:1 11466:11483:1 11466:11476:1 11…	39
435	8028	-1046649600	36	8028:11572:1 8028:11576:1 11559:11526:1 11565:11563:1 8028:11562:1 8028:11532:1 11565:11560:1 11565:11569:1 1503:1960:1 8028:10036:1 11561:11573:1 11526:11579:1 11560:11533:1 10036:1503:1 8028:11571:1 8028:11561:1 10036:1502:1 11576:11565:1 8028:11577:1 1714:11531:1 11533:1714:1 8028:11570:1 8028:11575:1 11526:11578:1 11574:11557:1 11561:1901:1 8028:11568:1 11561:11574:1 11561:2591:1 1901:11558:1…	36
436	11583	-62812800	15	9071:11422:1 3726:11384:1 11381:3726:1 3726:3697:1 3726:9064:1 9064:11359:1 11381:9071:1 11583:11381:1 3726:11593:1 11583:7822:1 3697:4635:1 11583:11585:1 11593:11591:1 11583:11584:1	15
437	11597	-57628800	10	9240:9033:1 11597:11600:1 11603:9240:1 11597:9217:1 11597:11605:1 11604:11603:1 11597:11604:1 11600:11601:1 11597:11602:1	6
439	11397	97372800	18	11397:4605:1 9062:4595:1 11397:7609:1 11397:11419:1 11419:4667:1 11397:4742:1 11397:11620:1 11397:9062:1 4742:5194:1 11397:11625:1 9069:9068:1 11397:11635:1 11417:9069:1 11397:11629:1 11419:4567:1 11397:11417:1 11397:11409:1	21
440	9071	5097600	13	9071:11422:1 9062:4595:1 9071:3697:1 3697:4597:1 9071:11589:1 11397:9062:1 4595:11650:1 9071:11651:1 9064:4686:1 9071:11397:1 11651:11649:1 9071:9064:1	6
441	11652	-661478400	10	11652:11655:1 11659:11656:1 11659:11658:1 11652:11659:1 11652:7313:1 11652:11660:1 7321:11657:1 7313:7321:1 11652:11654:1	2
442	11662	-733795200	12	11662:11667:1 11665:11652:1 11666:11665:1 11662:11669:1 11662:2248:1 11662:2779:1 11662:11668:1 11668:11663:1 11662:11666:1 11668:11664:1 11664:2251:1	0
443	9059	-629942400	11	9059:8540:1 8545:8542:1 8541:11676:1 9059:11675:1 8541:2659:1 9059:8545:1 9059:8541:1 9059:11677:1 11676:8539:1 11676:8538:1	8
446	11694	-249782400	15	11695:11707:1 11707:2687:1 11694:8559:1 11707:11706:1 11707:8553:1 11694:11695:1 8559:8554:1 11695:11709:1 11718:8557:1 11709:11704:1 11707:11703:1 11695:11718:1 11694:11705:1 2687:11702:1	21
447	11720	-282787200	14	11695:11707:1 11695:11704:1 11707:2687:1 11694:8559:1 8559:8560:1 11720:11723:1 11694:11695:1 11718:8557:1 11720:11721:1 11722:8554:1 11695:11718:1 11695:11722:1 11723:11694:1	7
449	8575	-1148083200	16	8575:8568:1 11744:11750:1 8568:8577:1 8568:3269:1 8575:2228:1 6669:11747:1 8577:11745:1 11747:11744:1 3269:6669:1 8575:11746:1 8577:6677:1 11752:11751:1 8575:11749:1 8575:11748:1 11748:11752:1	3
454	6755	92016000	10	6755:6754:1 6755:11859:1 6761:6764:1 6759:6761:1 6754:6759:1 6755:11609:1 6754:9171:1 6755:9645:1 6755:11862:1	10
455	3868	-931046400	10	3868:11880:1 3868:6259:1 6259:11892:1 6296:6248:1 3868:6257:1 3868:6296:1 3868:6250:1 3868:11891:1 6257:6297:1	19
456	6253	-675907200	19	4958:11894:1 4958:11898:1 11894:4951:1 6253:11908:1 2251:4950:1 6253:11907:1 6253:11909:1 2251:4946:1 6253:11905:1 6253:11906:1 6253:11901:1 6253:2251:1 4958:11897:1 6253:11902:1 6253:11904:1 6253:11903:1 11894:11900:1 11909:4958:1	3
457	6289	-1075680000	12	11920:11922:1 6289:11917:1 6289:11921:1 6318:11919:1 6289:6318:1 6318:3868:1 6289:11916:1 6289:11912:1 6289:6268:1 6289:11915:1 6289:11920:1	11
459	11943	-104544000	12	11943:11945:1 11943:11946:1 11943:11951:1 11945:11944:1 11943:2822:1 11943:6059:1 6059:11936:1 11943:11948:1 11943:8936:1 11936:11937:1 11943:6065:1	4
460	11952	-138153600	10	11952:11943:1 6059:11938:1 6059:11939:1 11952:6063:1 11943:2822:1 6061:6059:1 6059:11936:1 11943:11944:1 6063:6061:1	5
461	10855	-1278201600	30	10855:5259:1 4512:6139:1 10855:4229:1 10855:11962:1 10855:6331:1 10855:6161:1 10855:6803:1 3224:6743:1 10855:772:1 10855:11963:1 10855:284:1 10855:11961:1 11962:6134:1 11961:6744:1 10855:1064:1 6331:4512:1 772:4292:1 10855:5049:1 10855:6455:1 6161:11957:1 10855:6336:1 10855:1309:1 10855:5056:1 10855:780:1 6744:6748:1 772:3224:1 10855:6787:1 10855:4197:1 10855:3223:1	7
462	11981	-426124800	25	5531:11996:1 11989:5525:1 11983:11985:1 11981:11989:1 11983:7422:1 5531:3341:1 11981:58:1 11998:7624:1 11981:11987:1 11986:11983:1 11981:11997:1 11981:12007:1 11982:12004:1 11982:5531:1 11983:12006:1 11998:11982:1 11998:12005:1 11997:10799:1 11981:7613:1 11981:11998:1 11996:11984:1 11981:7616:1 11986:11988:1 11998:11986:1	21
463	12020	-566870400	26	12027:12048:1 12020:12041:1 12020:12045:1 5232:12049:1 5231:5579:1 12020:12043:1 12020:12026:1 12048:11981:1 4305:12027:1 12044:12033:1 12020:12042:1 12020:12038:1 12020:12032:1 5232:12037:1 5231:5232:1 12041:12044:1 12041:5231:1 12044:12039:1 5231:12034:1 5231:12036:1 5231:4305:1 5231:12031:1 5231:12013:1 12020:12040:1 12031:12035:1	47
464	12073	-586569600	20	5231:12034:1 12041:12039:1 12073:12079:1 5231:12080:1 12073:12078:1 5231:12036:1 12020:12032:1 12035:5594:1 12020:12041:1 12073:12020:1 12073:12077:1 5231:12027:1 5231:12013:1 5231:12035:1 5231:5579:1 5232:12037:1 5231:5232:1 12041:5231:1 12020:12043:1	20
466	12094	-187747200	20	12094:12134:1 12131:12114:1 12112:12123:1 12094:12105:1 12094:12129:1 12134:12130:1 12131:12112:1 12111:12125:1 12105:12132:1 12105:12131:1 12094:12115:1 12111:12126:1 12105:12128:1 12115:12107:1 12094:12133:1 12131:5236:1 12094:12113:1 12133:12111:1 12133:12127:1	12
470	12243	-1291161600	10	12244:12246:1 12243:11789:1 12247:9828:1 7815:12244:1 12243:5259:1 12243:12245:1 12243:7815:1 12243:12247:1 12247:310:1	4
471	12265	-551145600	21	12265:12273:1 12278:12285:1 12265:12266:1 12265:12268:1 12274:12275:1 12265:12270:1 12265:12283:1 12271:12276:1 12281:12274:1 12281:12271:1 12265:6731:1 12273:12286:1 12268:12281:1 12265:12272:1 12274:12277:1 12281:12282:1 12265:12279:1 12281:12267:1 12282:12269:1 12265:12278:1	3
472	1606	-631152000	58	1606:12334:1 1606:12346:1 1606:12322:1 1606:12355:1 1606:12326:1 1576:12297:1 1597:12340:1 1606:1597:1 1606:12348:1 1606:12315:1 12353:12320:1 12319:12316:1 12358:1576:1 1606:12343:1 1836:12349:1 12342:12345:1 1597:12330:1 12336:12335:1 1606:12317:1 12358:12265:1 1606:12352:1 1606:12351:1 1606:12329:1 1597:12358:1 12312:12357:1 12343:12356:1 1606:12311:1 12313:12354:1 12346:12338:1 1606:12325:1 1…	11
474	3871	-1274313600	17	12385:12381:1 3871:3870:1 3871:6286:1 3871:12383:1 5195:5203:1 5203:6281:1 3871:6170:1 3871:12385:1 6286:5195:1 12383:5633:1 3870:3864:1 12383:6238:1 3871:5636:1 3870:6278:1 3871:12382:1 3871:568:1	5
475	3870	-1192838400	11	12388:12387:1 3870:5635:1 6278:6284:1 3870:6285:1 3864:11920:1 3870:12388:1 3864:4196:1 12388:12375:1 12375:6278:1 12388:3864:1	4
476	2923	-1098230400	11	2923:12395:1 578:836:1 2467:12396:1 12393:2467:1 12392:12394:1 2923:2924:1 2924:578:1 836:866:1 12395:12393:1 2923:12392:1	3
477	3542	-1215129600	19	361:396:1 6368:10192:1 12402:797:1 328:730:1 362:288:1 11740:1031:1 11742:361:1 3542:12401:1 6368:11742:1 3542:799:1 12402:4301:1 3542:362:1 1031:364:1 361:328:1 364:6368:1 3542:12402:1 3542:11740:1 1031:728:1	17
478	12403	-1288742400	32	12406:9427:1 12403:12407:1 6150:4298:1 9419:10043:1 6190:10046:1 12403:12411:1 6182:9426:1 4293:5640:1 6190:6191:1 9427:9419:1 12403:6966:1 12403:6189:1 4293:12406:1 6191:4293:1 6191:10049:1 12403:3747:1 12409:3629:1 10049:9421:1 9426:5495:1 12411:585:1 6189:6182:1 12403:12408:1 12409:6190:1 12403:12409:1 6191:10010:1 12403:6413:1 10049:10023:1 12403:12410:1 12407:5496:1 12403:6150:1 6182:6419:1	15
479	10049	-1204502400	19	10049:585:1 9421:12430:1 10043:5492:1 12427:12431:1 9419:10043:1 10049:12427:1 10049:10023:1 12427:6807:1 10049:10058:1 9421:12426:1 10058:9421:1 10049:4298:1 12432:10002:1 9421:12432:1 10049:9419:1 9421:6184:1 6184:9422:1 6184:4220:1	3
480	4293	-1238716800	19	4293:10053:1 10039:5639:1 10045:10044:1 4293:12406:1 5639:12435:1 4293:5495:1 12436:6716:1 6716:12434:1 10053:10058:1 4293:12436:1 4293:6187:1 10039:10045:1 5640:585:1 10058:9421:1 4293:6741:1 10058:10039:1 10045:9965:1 4293:5640:1	2
481	12409	-1267574400	13	12438:4294:1 6190:10060:1 10060:585:1 12409:4204:1 12438:12439:1 12439:12440:1 12409:12438:1 6190:5640:1 10060:4298:1 10060:3629:1 12409:6190:1 12409:6187:1	1
482	9421	-1190160000	15	9427:9423:1 10045:10044:1 9421:12430:1 9421:12446:1 9421:10045:1 6184:9965:1 9421:10048:1 9421:12447:1 9421:12432:1 9423:6807:1 9421:9427:1 10044:12445:1 9427:12426:1 10044:6184:1	1
483	12456	-383961600	12	12473:12475:1 12473:12469:1 12456:12458:1 12459:12473:1 10799:12460:1 12456:10799:1 12473:12474:1 12456:12459:1 12456:12461:1 12474:12457:1 12459:12471:1	19
484	12485	-453859200	12	12491:12489:1 12485:12492:1 12489:12490:1 12495:12487:1 12485:12486:1 12485:12498:1 12493:12494:1 12489:12493:1 12485:12491:1 12485:12495:1 12485:12488:1	20
485	6434	-537926400	13	10972:10954:1 6434:10975:1 6434:10971:1 6434:6219:1 6434:6435:1 6219:10972:1 10972:6214:1 10954:6211:1 10971:6218:1 6434:21:1 6211:6223:1 6434:12515:1	14
486	12515	-506390400	14	7338:7334:1 10954:6211:1 12515:12520:1 12515:6214:1 6229:12519:1 12519:12523:1 6223:7338:1 12515:10954:1 12522:6229:1 6211:6223:1 12520:12522:1 12515:12524:1 12515:12521:1	4
487	12525	-622166400	20	12531:12534:1 12529:12547:1 12547:12543:1 12543:12530:1 12535:12539:1 12545:12542:1 12543:12536:1 12546:12545:1 12525:12529:1 12531:12533:1 12535:12538:1 12546:12535:1 12529:12541:1 12546:12540:1 12525:12531:1 12541:12546:1 12546:12544:1 12546:12532:1 12529:12548:1	14
488	6314	-703641600	15	9614:9615:1 12568:6207:1 12565:12566:1 6314:9614:1 2265:12564:1 12564:12567:1 6314:12562:1 12564:12563:1 12564:9601:1 9615:2265:1 6314:12568:1 6314:7321:1 6314:12565:1 9601:12560:1	10
492	12629	510192000	26	12684:12680:1 12629:12668:1 12663:12683:1 12668:12664:1 12664:12661:1 12661:12658:1 12629:12669:1 12629:12666:1 12684:12682:1 12661:12674:1 12658:12662:1 12658:12673:1 12667:12676:1 12664:12659:1 12643:12660:1 12683:12665:1 12659:12684:1 12668:12675:1 12668:12672:1 12683:12643:1 12661:12657:1 12668:12678:1 12678:12677:1 12666:12663:1 12666:12667:1	31
495	3864	-1146614400	11	12720:3869:1 3869:3865:1 3864:4196:1 3869:12722:1 3864:12720:1 12720:6289:1 12720:268:1 6289:6268:1 3864:12721:1 6289:11920:1	8
496	12723	-77846400	20	12734:12725:1 12735:3853:1 12734:12726:1 12735:12733:1 12734:12731:1 12725:12729:1 12723:12736:1 12726:12741:1 12735:12730:1 12731:12732:1 12732:12727:1 12734:12728:1 12733:12734:1 12741:12737:1 12737:12739:1 12734:12740:1 12727:7916:1 12723:12724:1 12723:12735:1	5
497	5556	-1065139200	30	12772:12769:1 12769:12761:1 1674:1671:1 12766:1503:1 12766:12764:1 1503:1524:1 1502:1686:1 5556:12771:1 12762:12767:1 1502:1545:1 5556:12747:1 5556:12773:1 1502:1728:1 12772:12760:1 12771:12768:1 5556:12772:1 5556:12770:1 5556:12774:1 1502:1693:1 1503:1708:1 12767:1674:1 12765:12762:1 5556:12746:1 12766:1502:1 5556:12745:1 1524:1723:1 5556:12766:1 12769:12765:1 5556:9968:1	27
498	7607	203644800	10	12816:12804:1 7607:7880:1 12808:12817:1 7607:12815:1 12818:12806:1 7880:12816:1 12808:12805:1 7607:12818:1 7607:12808:1	25
499	12833	-426124800	34	12852:12848:1 12848:12844:1 12833:12880:1 12850:12849:1 12849:12839:1 12833:12846:1 12858:12869:1 12848:12857:1 12876:12858:1 12845:12876:1 12834:12861:1 12838:12845:1 12833:12843:1 12845:12874:1 12833:12847:1 12834:12854:1 12842:12875:1 12833:12851:1 12852:3503:1 12849:12834:1 12842:12840:1 12833:12838:1 12833:12850:1 12833:12837:1 12849:12842:1 12858:12856:1 12833:12860:1 12834:12836:1 12840:12…	26
501	12895	18316800	33	12895:12949:1 12938:12882:1 12895:3697:1 12911:12907:1 12911:4466:1 12895:12915:1 12904:7605:1 12895:12909:1 12939:12913:1 12895:12904:1 7605:12896:1 12939:12938:1 12942:12901:1 12904:12914:1 12911:12908:1 12895:12959:1 12904:12919:1 12915:12912:1 12895:9111:1 12942:12941:1 12939:12900:1 12938:12962:1 12919:5569:1 12941:12936:1 12939:12910:1 12942:12935:1 12941:12940:1 12895:12928:1 12942:12939:1…	59
502	12913	90633600	10	12913:12965:1 12906:12971:1 12913:12967:1 12913:12906:1 12967:182:1 12965:12966:1 12913:12970:1 12913:12894:1 12913:12964:1	7
504	12942	26265600	22	12901:13032:1 12939:12913:1 12942:13033:1 7605:12896:1 12939:12938:1 13032:12907:1 12942:12901:1 12913:12966:1 12942:13031:1 12942:12941:1 12942:12914:1 12938:12962:1 12942:7605:1 12941:12936:1 12938:13036:1 12938:12905:1 12907:12894:1 12942:12935:1 12941:12940:1 12942:12939:1 12942:12919:1	12
505	10555	63072000	14	10555:10611:1 10735:13078:1 5704:5846:1 10555:13080:1 10735:10758:1 10555:13087:1 10555:5726:1 5726:8775:1 10555:13084:1 5846:5869:1 10555:13081:1 10555:5704:1 5704:10735:1	7
506	6753	-91670400	10	6753:13094:1 9641:3697:1 6753:6752:1 6753:13093:1 6753:13102:1 6753:13095:1 6753:9641:1 6753:11686:1 6753:13096:1	13
508	371	-648432000	14	371:5233:1 5233:5229:1 5229:13140:1 13143:13142:1 12073:12020:1 5233:13141:1 12020:12040:1 12020:12044:1 371:12073:1 12020:12037:1 371:13143:1 12044:12039:1 371:5228:1	39
510	1034	-134179200	51	1034:13205:1 13178:13175:1 13179:13172:1 13175:8995:1 1034:13174:1 10820:13180:1 1034:7620:1 1034:13187:1 1034:13200:1 13206:13191:1 13195:13206:1 1034:13177:1 10820:13170:1 1034:13179:1 13199:13203:1 1034:13186:1 1034:13198:1 1034:13193:1 1034:13197:1 1034:13183:1 13206:13176:1 1034:13194:1 13179:10803:1 13205:13199:1 1034:13196:1 13206:13204:1 13175:1033:1 1034:13173:1 2840:13167:1 2827:13202:1…	12
511	1225	-520819200	37	1225:12285:1 1225:1533:1 1225:13232:1 1225:13217:1 1225:2669:1 1225:13239:1 1225:11653:1 1225:5970:1 1225:13235:1 1225:7545:1 1225:13226:1 1225:13236:1 12285:13220:1 1225:13234:1 13229:7561:1 1225:13223:1 1225:13225:1 1225:13238:1 1225:7544:1 13237:13231:1 1225:6215:1 13227:13224:1 1225:13228:1 1225:13222:1 13231:13233:1 1225:13227:1 1225:13230:1 1225:1224:1 1225:13218:1 13229:13221:1 7544:13237:…	7
512	270	-694310400	29	270:13263:1 270:13259:1 13263:7557:1 270:13244:1 270:13254:1 13262:13257:1 13252:1226:1 270:13249:1 270:13258:1 270:13243:1 13242:2817:1 13242:13255:1 13262:13260:1 270:13256:1 270:13262:1 270:13250:1 7557:7559:1 1226:7551:1 13242:13251:1 270:13252:1 270:13253:1 13260:13242:1 13254:13261:1 13247:13248:1 13260:2375:1 270:13245:1 13263:13246:1 270:13247:1	6
513	271	-891561600	32	13403:6650:1 13406:3465:1 271:3308:1 271:3310:1 13406:13403:1 271:13391:1 13402:1890:1 13401:3317:1 271:13398:1 271:13409:1 271:13395:1 271:13397:1 271:13405:1 271:13407:1 271:13408:1 271:13281:1 271:3464:1 13393:13389:1 271:13388:1 271:13394:1 3317:3306:1 13401:13404:1 3464:13393:1 13409:13401:1 271:13396:1 3317:1770:1 3317:13280:1 271:13399:1 13397:13400:1 13401:13406:1 271:13402:1	152
514	272	-891561600	11	272:13423:1 272:13425:1 272:13424:1 272:1647:1 272:1365:1 272:13422:1 272:6449:1 272:4295:1 272:13415:1 272:623:1	16
515	278	-972000000	21	13452:13445:1 1230:2776:1 2781:9972:1 2781:13444:1 13450:13448:1 13452:13451:1 13453:13433:1 1230:13446:1 1230:13447:1 13446:9988:1 2781:9990:1 278:13452:1 2781:13454:1 278:13450:1 13452:2781:1 2781:1230:1 2781:13455:1 1230:13449:1 2781:13453:1 2776:13443:1	25
516	7554	-1062547200	11	7554:13469:1 7554:13472:1 7554:13458:1 7554:13474:1 7554:13473:1 7554:13471:1 13471:10030:1 7554:6500:1 6500:4483:1 13471:10191:1	16
517	8946	-148435200	24	13532:13531:1 8946:13537:1 8946:8664:1 8946:13536:1 13537:13095:1 13532:13542:1 9018:13529:1 13532:9018:1 8946:13533:1 8946:13528:1 8946:11701:1 8946:13538:1 13528:3692:1 8946:11717:1 8946:13534:1 8946:3693:1 13534:13543:1 13534:13535:1 13535:13532:1 3693:11420:1 3692:13530:1 8946:6061:1 3693:11379:1	69
518	13578	415238400	10	13579:13589:1 13579:13581:1 13579:13580:1 13592:13597:1 13592:13591:1 13578:13579:1 13578:13596:1 13579:13592:1 13580:13595:1	11
519	7322	-545788800	11	13658:9602:1 13658:9591:1 13436:13656:1 13644:7319:1 13656:9595:1 7322:13644:1 7322:13657:1 7322:13658:1 13644:13436:1 13644:13648:1	12
520	9606	-616896000	10	7322:9602:1 9606:9601:1 13663:13664:1 13664:6931:1 6931:7322:1 7322:13436:1 9606:9605:1 13664:9608:1 9606:13663:1	4
521	11962	-1176940800	13	11962:6146:1 6320:6329:1 11962:6160:1 11962:6320:1 11962:13666:1 13666:7574:1 6327:6321:1 6329:6346:1 11962:6134:1 7574:6322:1 6134:6327:1 6320:6155:1	3
522	13696	450835200	25	13723:13719:1 13732:13727:1 13719:13724:1 13719:13717:1 13713:13739:1 13736:13735:1 13733:13726:1 13737:13731:1 13696:13697:1 13733:13728:1 13723:13718:1 13722:13721:1 13721:13720:1 13723:13722:1 13732:13730:1 13723:13713:1 13733:13729:1 13696:13723:1 13696:13736:1 13737:13733:1 13724:13732:1 13696:13737:1 13718:13734:1 13696:13738:1	19
523	9444	431222400	13	9444:13756:1 9444:11845:1 9444:9486:1 9444:9450:1 9450:9552:1 9444:12614:1 6361:6360:1 9444:9537:1 9466:6361:1 9444:9466:1 6360:6359:1 9444:9572:1	8
524	11133	165542400	11	13778:13781:1 11133:13784:1 13777:13778:1 11133:13786:1 11133:13785:1 11133:13788:1 13787:13782:1 13782:13783:1 13786:13777:1 11133:13787:1	8
525	13800	286675200	10	13800:13815:1 13815:13801:1 13810:13811:1 13815:13814:1 13800:13805:1 13801:13812:1 13815:13813:1 13800:13804:1 13815:13810:1	6
526	13832	613008000	18	13963:13910:1 13934:13956:1 13832:13959:1 13832:13942:1 13956:13955:1 13957:13953:1 13832:13958:1 13955:13940:1 13942:13906:1 13934:13957:1 13942:13952:1 13832:13962:1 13832:13941:1 13832:13909:1 13832:13963:1 13832:13934:1 13956:13960:1	125
527	13975	561254400	13	13975:13986:1 13975:13989:1 13975:13988:1 13975:13730:1 13989:13985:1 13975:13709:1 13985:13984:1 13975:13992:1 13975:13993:1 13992:13987:1 13975:13991:1 13975:13994:1	9
528	14006	570672000	21	14034:14033:1 14034:14032:1 14032:13817:1 14006:14012:1 14029:14025:1 14006:14039:1 14040:14023:1 14006:14041:1 14006:14038:1 14006:14040:1 14006:4140:1 4138:14031:1 4138:14030:1 4138:14029:1 4140:4138:1 14006:14034:1 14033:14011:1 14023:14022:1 14033:14024:1 14006:14036:1	20
529	13813	306201600	12	13813:13814:1 14073:13801:1 13811:13803:1 13813:13810:1 13810:13811:1 14058:13812:1 14073:14058:1 14058:14059:1 14058:14057:1 13813:14073:1 14059:14069:1	15
530	2481	-377481600	11	14077:3590:1 3603:14075:1 2481:14074:1 14083:14081:1 2481:12087:1 2481:14083:1 14083:10788:1 14081:3603:1 3590:14080:1 2481:14077:1	7
531	14084	-15552000	12	14084:14087:1 14084:9233:1 14085:9098:1 14087:14089:1 14091:14090:1 14084:14092:1 14084:14086:1 14084:14094:1 14092:14091:1 14084:14085:1 14090:14088:1	3
532	10065	130118400	22	930:14099:1 14131:7895:1 10065:14128:1 941:14100:1 14130:14125:1 941:14127:1 10065:14119:1 10065:4053:1 14130:14126:1 14132:14117:1 10065:14130:1 14131:14132:1 10065:14124:1 14132:14122:1 10065:941:1 10065:14098:1 10065:14101:1 14133:14131:1 10065:10064:1 941:930:1 10065:14133:1	38
533	7839	110332800	11	7839:14146:1 7840:14147:1 7851:8998:1 7840:5194:1 7839:7840:1 7840:14148:1 7840:7853:1 7853:7851:1 7839:9091:1 7851:7848:1	10
534	944	156297600	31	7666:14153:1 944:5345:1 944:14158:1 14159:14156:1 7666:14155:1 944:7666:1 10221:14174:1 14156:5441:1 7666:10209:1 7666:10215:1 14154:14152:1 5441:14157:1 944:943:1 10221:14159:1 944:14165:1 5340:14173:1 943:10218:1 944:8215:1 5345:10221:1 14152:14167:1 14157:5340:1 14153:14154:1 7666:14164:1 943:10214:1 14155:14160:1 7666:2444:1 14159:10226:1 14159:5342:1 7666:14166:1 944:14151:1	8
538	6266	-961459200	11	6257:6301:1 6266:6318:1 11769:6258:1 6300:6297:1 3868:6257:1 6257:6300:1 6258:6244:1 6266:11769:1 11769:3868:1 6257:6197:1	4
540	14289	-1276992000	10	14289:14298:1 14289:3359:1 14289:1505:1 4766:3690:1 14289:14297:1 4766:5629:1 3359:4766:1 3690:3685:1 14289:14300:1	14
541	1769	-991526400	11	1903:14303:1 1769:1926:1 1927:14305:1 14302:1903:1 14305:14302:1 1769:1927:1 14305:14304:1 14305:1949:1 14305:1951:1 1769:14306:1	11
542	14294	-770601600	12	14310:14312:1 14314:14310:1 14314:14318:1 14309:14311:1 14308:14315:1 14308:14314:1 14294:14308:1 14310:14317:1 14309:14313:1 14310:14309:1 14294:14319:1	1
543	2092	-1053388800	11	1503:1934:1 14327:14324:1 2092:14325:1 2092:7332:1 14327:1503:1 2092:1502:1 2092:275:1 1503:1939:1 1934:14326:1 2092:14327:1	5
546	14339	-91670400	11	14339:14341:1 14339:14340:1 14339:14352:1 14344:14347:1 14339:14346:1 14344:8985:1 14339:14343:1 14340:14353:1 14344:14342:1 14339:14344:1	11
547	14355	-324950400	13	14355:14362:1 14362:14357:1 14361:14366:1 14355:14369:1 14361:14368:1 14357:14361:1 14362:14363:1 14362:14367:1 14362:14356:1 14355:14358:1 14355:14364:1 14355:14365:1	3
548	14392	-1037491200	16	6932:6478:1 6932:1714:1 6932:11575:1 6932:14414:1 14410:11569:1 14392:14408:1 14392:14410:1 14409:6932:1 14392:1502:1 14392:1503:1 14413:14411:1 14392:14412:1 6932:14413:1 14392:14409:1 14410:6921:1	18
550	14416	-228873600	13	14447:14436:1 14416:14445:1 14429:14433:1 14416:14438:1 14446:14431:1 14416:14446:1 14416:14447:1 14416:14437:1 14444:14440:1 14416:14429:1 14416:14444:1 14438:14420:1	11
551	10053	-1220400000	18	10049:585:1 10045:10044:1 10044:10005:1 10053:10051:1 10044:6184:1 10049:10023:1 10049:4298:1 9421:10045:1 10049:10058:1 10058:9421:1 9421:12447:1 9422:12445:1 6184:9965:1 10053:10049:1 6184:9422:1 12447:6807:1 10023:3471:1	3
552	5525	-331516800	12	5525:2148:1 5525:3935:1 2429:2437:1 5525:14487:1 5525:14475:1 5525:5530:1 14475:14486:1 5525:14485:1 5525:2429:1 5525:14488:1 5525:6002:1	52
553	5203	-1157241600	17	14514:14513:1 5203:14514:1 14514:14509:1 14514:14511:1 5203:14510:1 5203:6281:1 5203:6289:1 14514:14516:1 14514:5197:1 5203:6237:1 14513:14506:1 14514:775:1 14512:6636:1 5203:14515:1 5203:14512:1 14514:5202:1	9
554	14517	-1274313600	13	14529:14528:1 14529:14526:1 6187:10012:1 14530:4473:1 14517:14529:1 14529:14530:1 14530:10002:1 14529:14519:1 14528:6187:1 14530:14525:1 14528:7814:1 10012:585:1	12
555	14531	-377481600	10	14541:14537:1 14534:14539:1 14531:14533:1 14531:14540:1 14531:14541:1 14531:14542:1 14542:14532:1 14542:14534:1 14541:14538:1	2
558	14579	-23760000	15	14579:1033:1 14595:14588:1 1033:7500:1 1033:7507:1 14579:14595:1 14583:14609:1 1033:7504:1 14579:14607:1 14579:14583:1 7507:6851:1 7507:14585:1 14607:14603:1 1033:7489:1 14579:14587:1	26
559	5264	102470400	24	5264:14630:1 5403:14632:1 5264:14615:1 5264:5833:1 5264:14648:1 5264:12889:1 14624:14625:1 5308:5263:1 14632:14629:1 5264:14610:1 5264:14624:1 5264:5835:1 5264:14631:1 5263:14633:1 5264:14627:1 5264:5867:1 5264:14558:1 5264:5403:1 5264:5308:1 5264:14628:1 5264:14611:1 5867:5861:1 5264:2448:1	40
561	14702	-546998400	17	14708:14704:1 14713:14708:1 14712:14707:1 14702:2814:1 14702:14711:1 14702:2808:1 14702:14705:1 14702:14714:1 14702:14710:1 14702:14706:1 14712:14703:1 14707:2812:1 14710:14712:1 14710:14709:1 14702:14713:1 14709:13224:1	9
562	2816	-566870400	13	2816:14726:1 2816:2818:1 2818:1225:1 1225:2669:1 14694:2814:1 2815:2804:1 2816:7548:1 2815:2819:1 1225:7545:1 2816:14694:1 7548:2812:1 2818:2815:1	35
563	14737	-551145600	22	14708:14704:1 14742:2669:1 14743:14741:1 14737:2819:1 14714:14743:1 14710:14712:1 14737:14694:1 14702:14710:1 14737:14702:1 14713:14708:1 14743:14705:1 14712:14707:1 14702:14711:1 2819:14742:1 14714:14744:1 14702:14714:1 14710:14709:1 14694:2814:1 14737:14400:1 14707:2812:1 14702:14713:1	28
565	14764	-574819200	37	14798:14775:1 14764:14791:1 14764:14783:1 14764:14788:1 14714:14743:1 14794:14714:1 14714:14786:1 14710:14712:1 14794:14713:1 14794:14797:1 14743:14784:1 14764:14780:1 14764:6906:1 14743:14776:1 14702:14710:1 14764:14798:1 14783:14772:1 14764:14777:1 14798:14796:1 14737:14702:1 14786:14781:1 14713:14708:1 14743:14705:1 14780:6907:1 14798:14787:1 14714:14744:1 14764:14785:1 14798:14782:1 14798:147…	62
566	14522	-696988800	17	14522:14849:1 14522:14754:1 14843:14756:1 14402:2250:1 14848:14843:1 14522:14844:1 6933:14848:1 6933:13259:1 14843:14403:1 6933:13254:1 14522:14846:1 14848:14847:1 13259:7549:1 14843:14845:1 14754:14402:1 14522:6933:1	8
567	10821	-91670400	10	14866:14479:1 14866:14865:1 14865:14867:1 10821:14866:1 14865:14871:1 14865:10847:1 14871:7470:1 14865:14874:1 10821:14873:1	13
569	14901	-230256000	63	6466:14923:1 14901:14957:1 14938:14939:1 14901:15048:1 14956:14953:1 14939:6466:1 14934:14948:1 14901:14968:1 15049:14918:1 14901:14946:1 14968:14966:1 14901:14969:1 14950:896:1 14965:14931:1 15049:14927:1 14918:14929:1 14953:14935:1 14901:892:1 14901:14919:1 14931:14920:1 14945:14936:1 14962:14933:1 14956:14940:1 14901:14970:1 14968:14903:1 14954:14964:1 14901:14963:1 14901:14974:1 14935:14941:1…	94
570	15052	-264470400	30	15059:15057:1 15054:15065:1 15059:15086:1 15059:15063:1 15057:15082:1 15052:15059:1 15072:15070:1 15059:15058:1 15092:15074:1 15092:15072:1 15083:15076:1 15078:15092:1 15052:15084:1 15063:15054:1 15076:15078:1 15072:15073:1 15057:15083:1 15064:15080:1 15086:15071:1 15077:15066:1 15072:15088:1 15077:15079:1 15052:15053:1 15052:15081:1 15086:15077:1 15052:15069:1 15072:15075:1 15052:15085:1 15052:1…	18
571	15099	-291945600	15	15099:15105:1 15085:14423:1 15099:15064:1 15099:15101:1 15103:15102:1 15099:15100:1 15085:14421:1 15099:14422:1 15105:15104:1 15099:9699:1 15099:15085:1 15099:15103:1 15099:14426:1 15100:14416:1	6
572	15109	227750400	11	15117:15110:1 15121:15120:1 15116:15117:1 15109:15118:1 15109:15112:1 15119:15116:1 15109:15119:1 15109:15114:1 15119:15121:1 15120:15113:1	2
573	14541	-269740800	29	14541:15134:1 14901:14933:1 14541:15141:1 14901:14946:1 14541:15122:1 14541:15139:1 14541:15136:1 15137:14969:1 14541:15143:1 14541:14537:1 14541:15142:1 14958:15138:1 14958:14956:1 14541:14901:1 14901:14966:1 14541:15137:1 14541:15135:1 14541:14538:1 15138:15130:1 14947:14938:1 15141:14958:1 14538:14536:1 15138:14934:1 14901:14967:1 14541:15154:1 14541:14535:1 14901:14947:1 14541:15140:1	26
574	14588	47174400	17	7462:7444:1 14588:15170:1 1041:1043:1 7498:15168:1 14588:1041:1 14588:14725:1 1041:7498:1 14683:15167:1 15166:5654:1 1043:15165:1 14683:15157:1 14681:15156:1 1041:15166:1 14588:7462:1 7498:14683:1 14588:14681:1	12
575	7470	47174400	10	7470:14655:1 15175:15174:1 7470:5264:1 7470:14868:1 7470:14877:1 7470:15204:1 7470:15175:1 7470:15183:1 15175:15176:1	39
576	15206	-327628800	14	15214:15213:1 15207:15214:1 15052:15083:1 15215:15211:1 15214:15052:1 15207:15209:1 15212:15210:1 15207:15215:1 15213:15212:1 15206:15207:1 15214:15208:1 15083:15078:1 15052:15064:1	11
578	14867	1209600	11	14867:15262:1 15265:15268:1 14867:15265:1 15265:15264:1 14867:15261:1 15264:15260:1 15259:15266:1 14867:15259:1 14867:15258:1 15261:15267:1	2
579	15287	460166400	12	15287:15290:1 15287:15310:1 15287:15308:1 15290:15313:1 15287:15291:1 15287:15314:1 15290:15315:1 15315:15312:1 15287:15311:1 15287:15289:1 15314:15201:1	20
580	14871	39312000	13	15329:14877:1 7448:15322:1 15329:5264:1 14871:7448:1 7470:14868:1 15176:15325:1 14871:15326:1 14871:7470:1 14871:15329:1 7448:15174:1 15174:15323:1 7470:15176:1	18
588	15487	266716800	13	15496:15495:1 15489:15503:1 15503:15491:1 15487:15493:1 15503:15500:1 15489:14207:1 15487:15497:1 15487:15496:1 15495:15489:1 15487:15494:1 15495:15499:1 15495:15490:1	11
589	10228	216864000	12	14205:15508:1 15483:15335:1 10228:15475:1 15512:15509:1 15430:15429:1 10228:15512:1 10228:15483:1 15483:15427:1 15417:15430:1 10228:15417:1 10228:14205:1	10
590	4546	110332800	25	15521:5263:1 4546:15520:1 4546:11387:1 4546:9631:1 4546:5357:1 5357:15535:1 4546:15546:1 15564:15522:1 4546:15538:1 4546:15521:1 4546:15540:1 5357:15564:1 11372:15544:1 4546:10657:1 4546:11372:1 15538:7914:1 15521:15543:1 4546:15536:1 15543:15542:1 4546:15541:1 15541:11837:1 4546:11832:1 4546:11369:1 4546:10890:1	43
592	6717	-1196553600	13	9421:12430:1 15607:10006:1 6824:6716:1 6717:15607:1 10004:6824:1 6824:15609:1 6717:12406:1 6717:9421:1 6717:15603:1 6717:15608:1 15609:15606:1 10006:10004:1	3
594	1725	-983577600	23	1725:15644:1 1725:15647:1 1908:15642:1 1903:1916:1 15645:1691:1 15644:15646:1 1926:1903:1 1725:1721:1 1725:12763:1 1725:1908:1 1916:1909:1 1725:1956:1 1725:15648:1 1725:1926:1 1910:15643:1 15645:1783:1 1725:1952:1 1725:1955:1 1725:14411:1 1725:15645:1 15647:1910:1 1725:1924:1	33
595	15649	-1073001600	12	12765:1502:1 15649:10033:1 12770:12765:1 15649:15650:1 15649:15653:1 1503:1731:1 10033:1503:1 1731:1725:1 15649:12770:1 1503:1959:1 15649:15654:1	12
597	15632	-637891200	10	1750:15675:1 15674:1109:1 15671:1750:1 15632:15674:1 1750:1838:1 15632:15672:1 15632:15671:1 15671:1529:1 15674:1110:1	2
598	15683	-199929600	10	13148:15689:1 13148:15688:1 15693:15690:1 15685:15693:1 13148:15692:1 15683:15684:1 13148:15685:1 13148:15687:1 15683:13148:1	2
600	12838	-393379200	19	15725:15714:1 15726:12869:1 12838:15723:1 15726:15727:1 12838:12845:1 15723:15722:1 15718:15715:1 15713:15720:1 15718:15725:1 15727:15721:1 12838:15719:1 12838:15717:1 15725:15713:1 12838:2617:1 12838:15716:1 12838:15718:1 12838:15724:1 12838:15726:1	0
603	15829	212976000	10	15829:15871:1 15829:15843:1 15829:15840:1 15829:15845:1 15829:15846:1 15829:15841:1 15829:15844:1 15829:15847:1 15829:15830:1	37
604	10021	-1065139200	12	15898:677:1 15896:15898:1 15900:1369:1 1369:1363:1 15901:15897:1 10021:15899:1 10021:15895:1 10021:15901:1 1369:1364:1 10021:15896:1 10021:15900:1	26
606	15908	-467078400	15	15916:15914:1 15914:15909:1 15908:15916:1 15908:12417:1 15908:14077:1 15912:10799:1 15908:12087:1 15908:15924:1 15908:15913:1 15914:15911:1 15908:15910:1 15908:15912:1 15908:15915:1 15908:12036:1	83
607	14395	-528681600	92	15996:15997:1 14395:16030:1 15992:11440:1 14395:16049:1 16000:16001:1 14395:11511:1 16021:16018:1 14395:16037:1 15994:16016:1 14395:16041:1 16041:16020:1 1108:16025:1 16052:11460:1 14395:16039:1 16011:11479:1 16016:16008:1 16031:16038:1 15995:16002:1 15993:15998:1 14395:16047:1 16049:16027:1 14395:15999:1 15995:16005:1 16036:16044:1 1108:16066:1 1532:1108:1 14395:16036:1 15995:6699:1 16049:16048:…	72
610	16051	-503712000	12	16051:16177:1 16179:2615:1 16051:16179:1 16051:15995:1 16001:15987:1 15993:14851:1 16179:16045:1 16179:16180:1 16051:15993:1 15993:16001:1 15993:16003:1	3
611	16145	-528681600	15	16202:16201:1 16200:16198:1 16145:16202:1 14668:12420:1 16171:16143:1 16145:16204:1 16202:16199:1 16199:16200:1 16145:16171:1 16171:16174:1 16145:6215:1 16145:14668:1 6215:7320:1 16145:6217:1	11
612	15889	-596937600	27	15889:16216:1 16224:16132:1 15889:7427:1 15889:12540:1 15876:15888:1 15887:16220:1 15889:15884:1 15885:16225:1 16224:15876:1 15889:16224:1 16229:16218:1 15887:15874:1 15889:16228:1 16215:16219:1 16230:15885:1 15889:16226:1 16229:16230:1 15889:16229:1 16229:15887:1 16222:16221:1 15889:16215:1 16215:16213:1 15885:16222:1 16226:16217:1 15885:16223:1 15889:16227:1	31
613	10033	-1028332800	18	10033:1724:1 10033:16272:1 10033:16289:1 10033:16291:1 16292:1745:1 16273:2590:1 10033:1503:1 10033:11563:1 1696:16290:1 11572:16292:1 1926:11572:1 1724:1962:1 10033:11575:1 16272:1696:1 10033:11562:1 1962:1926:1 10033:16273:1	18
614	10036	-1040169600	25	10033:2590:1 12444:16317:1 11533:16320:1 10033:16289:1 12444:16299:1 10033:16272:1 11565:11533:1 1724:1962:1 1503:1956:1 12444:10033:1 10036:1502:1 1956:16319:1 11565:14409:1 10033:1503:1 16289:2595:1 11533:1714:1 11565:10035:1 10036:16315:1 10033:1724:1 10036:12444:1 10036:16318:1 1714:9596:1 10036:11565:1 16317:1691:1	38
615	10054	-1246665600	20	3626:6831:1 3626:585:1 3626:6161:1 10054:16363:1 10054:16349:1 10054:16364:1 10054:3187:1 10054:16365:1 10054:16366:1 10054:3627:1 10054:16371:1 10054:16370:1 10054:7433:1 10054:16367:1 10054:3626:1 10054:3636:1 10054:16369:1 10054:245:1 16349:16368:1	34
616	10056	-1246665600	17	10056:16349:1 6164:6149:1 10056:3627:1 16349:5560:1 10056:3187:1 16349:585:1 10056:16367:1 6946:6164:1 10056:6172:1 16349:3475:1 7414:6946:1 6164:16346:1 10056:10054:1 16349:16368:1 16367:10048:1 10056:7414:1	4
618	10057	-1257206400	13	10057:16384:1 16384:9828:1 10057:16382:1 10057:6946:1 10057:10054:1 10057:6148:1 10057:10022:1 10057:16383:1 10054:245:1 10057:6791:1 10057:16347:1 9828:9830:1	4
619	10058	-1198022400	11	10002:10007:1 10058:5492:1 10041:10052:1 10039:10045:1 10058:9421:1 12432:10002:1 10058:10039:1 10002:14854:1 9421:12432:1 10058:10041:1	0
620	16385	-24796800	11	16388:16390:1 16385:16388:1 16385:16389:1 16385:16399:1 16385:16396:1 16399:16401:1 16389:16405:1 16385:16402:1 16385:16403:1 16385:16404:1	12
621	16408	-214617600	12	16408:16412:1 16408:16418:1 10815:3937:1 16418:10815:1 16414:16416:1 16418:16419:1 16412:16417:1 16408:16413:1 16418:16414:1 16419:16415:1 16414:10984:1	13
622	14963	-197337600	10	14963:16430:1 16432:15123:1 14963:16435:1 16433:16436:1 16431:16434:1 14963:16432:1 14963:16433:1 14963:16431:1 14963:15132:1	13
623	16450	436492800	11	16467:16462:1 16453:16452:1 16450:16468:1 16452:16459:1 16467:16463:1 16450:16467:1 16459:16466:1 16450:16453:1 16450:16465:1 16467:16464:1	14
624	5017	394329600	12	5017:16478:1 5013:5012:1 5017:5005:1 16477:16476:1 5024:5013:1 5017:5024:1 5010:5008:1 5017:5010:1 5017:5022:1 5008:5007:1 5010:16477:1	7
627	16589	-536457600	14	16579:952:1 16588:16595:1 16589:16599:1 16589:16600:1 16589:16576:1 16589:16598:1 952:16597:1 952:16601:1 16589:16579:1 16589:16596:1 16588:16602:1 16600:16588:1 16601:16587:1	6
629	2250	-631152000	52	2250:16661:1 2250:16637:1 1529:3502:1 16640:5987:1 16676:16678:1 2250:16653:1 16640:16634:1 2250:16676:1 2250:16670:1 2250:16673:1 16651:11483:1 16659:1760:1 16667:16650:1 2250:16655:1 16660:16645:1 16678:16662:1 16659:16646:1 16640:16658:1 16657:16648:1 16679:16659:1 16638:6232:1 16641:16649:1 2250:16677:1 16671:16680:1 2250:1529:1 2250:16667:1 16641:12297:1 2250:16672:1 16672:16675:1 16641:1663…	58
631	11794	-1085011200	10	12770:16762:1 11794:16761:1 16764:16759:1 11794:16763:1 16762:1503:1 16762:1502:1 11794:16764:1 11794:12770:1 11794:16765:1	1
632	16671	-599616000	20	16671:16792:1 16803:13657:1 16671:16796:1 16671:16680:1 12565:16803:1 16671:16800:1 16671:16795:1 16804:12565:1 16671:16799:1 16671:16804:1 16671:16802:1 16671:16794:1 16671:16805:1 16800:9602:1 16803:16797:1 16671:16793:1 16798:16662:1 16671:16801:1 12565:16798:1	25
634	15833	615254400	137	15833:17042:1 15833:17105:1 17081:17064:1 15377:17126:1 15833:17039:1 17265:17043:1 15833:17109:1 15833:17071:1 15833:17312:1 15833:17112:1 15833:17267:1 15833:17142:1 15833:17271:1 17084:17040:1 15833:16508:1 17271:17248:1 15833:17308:1 15833:17041:1 15833:17141:1 15833:17049:1 15377:17134:1 15833:17211:1 17311:17309:1 15833:17057:1 15833:17044:1 15833:17243:1 17267:17098:1 15833:17161:1 15833:1…	405
635	6089	-468288000	42	17370:17369:1 15910:10799:1 17381:17380:1 6089:17367:1 16294:17368:1 6089:17383:1 17370:15913:1 17402:17356:1 17377:17372:1 17367:6079:1 17373:17393:1 17402:17401:1 16294:17362:1 16294:15910:1 6089:17378:1 17376:17363:1 17357:16063:1 17363:17375:1 17365:17402:1 17368:17365:1 17377:16294:1 17368:17376:1 6089:12087:1 17369:17359:1 16294:17361:1 6089:17385:1 6089:17357:1 17365:17358:1 17365:17381:1 …	23
636	17416	-596937600	22	12541:16262:1 17416:12031:1 17416:17438:1 17436:17435:1 13461:17433:1 17416:7429:1 17416:17436:1 17416:7428:1 17416:15886:1 17416:10802:1 16262:15880:1 10802:15908:1 17439:1135:1 17416:13461:1 17416:17429:1 17436:12542:1 17416:17439:1 17436:10801:1 16262:17434:1 17416:17437:1 7428:12541:1	167
637	16821	-1113868800	19	16821:15705:1 16821:17568:1 7554:13474:1 17568:7556:1 16821:16822:1 17566:17562:1 16822:16363:1 7554:13473:1 13473:17566:1 16363:17565:1 16363:4220:1 17565:17563:1 7556:7554:1 17566:17561:1 7554:10191:1 16822:17564:1 16821:17567:1 17566:4272:1	22
640	17580	162864000	79	17644:17626:1 17678:17657:1 17580:17648:1 17687:17652:1 17635:17643:1 17644:15497:1 17580:17638:1 17693:17687:1 17693:17663:1 17656:17645:1 17693:17676:1 17638:17683:1 17687:17667:1 17667:17662:1 17680:17635:1 14876:17591:1 17580:17693:1 17693:17627:1 17652:17658:1 17691:17629:1 17650:17678:1 17659:14876:1 17656:17642:1 17580:17656:1 17580:17691:1 17580:17586:1 17580:17588:1 17637:17684:1 17693:1…	40
641	2368	-637891200	10	17713:2787:1 17717:17719:1 2368:17718:1 17715:17713:1 17717:2337:1 17718:17717:1 17715:17716:1 2368:17714:1 17718:17715:1	21
642	17757	-1191369600	12	1976:17761:1 17757:6344:1 1976:17760:1 17759:17758:1 17761:7333:1 17757:10046:1 17757:17759:1 7333:268:1 17759:1976:1 1977:4197:1 1976:1977:1	4
644	1112	-378691200	24	17821:17814:1 1112:17784:1 17815:17811:1 17814:17804:1 1112:17821:1 1112:15918:1 1112:17817:1 17821:17785:1 1112:1211:1 1112:17820:1 17833:17823:1 1112:10133:1 1112:17824:1 1112:17827:1 1112:17822:1 17827:17828:1 1112:1170:1 1112:17819:1 1112:17833:1 1112:17818:1 17815:17816:1 1112:17815:1 1112:6082:1	33
645	17439	-588038400	12	17439:12036:1 7427:15888:1 17439:15884:1 17439:1135:1 1136:17846:1 17439:1136:1 17439:12540:1 15885:16225:1 17439:10801:1 17439:15885:1 17439:7427:1	39
646	16381	-1048118400	11	17864:11824:1 16381:11825:1 16381:15895:1 16381:17561:1 16381:17861:1 11824:1366:1 16381:17864:1 15895:17564:1 16381:11826:1 16381:17865:1	10
647	16382	-1156032000	22	17871:16821:1 7554:13474:1 17872:7554:1 7554:10191:1 17872:17565:1 17871:17872:1 13473:17566:1 17565:17563:1 16821:17568:1 17566:17562:1 17868:17561:1 7554:13473:1 16363:4220:1 17871:17870:1 16382:17867:1 17568:7556:1 16821:16822:1 16822:16363:1 16382:17871:1 17566:17868:1 17872:10021:1	26
648	16383	-1225670400	14	16369:17874:1 16346:4220:1 17875:16345:1 16383:17877:1 16383:9819:1 16383:6832:1 6832:16346:1 17875:4223:1 16383:17873:1 16383:17876:1 16383:6366:1 16369:17875:1 16383:16369:1	0
649	16384	-1249257600	10	9830:3367:1 16384:17881:1 16384:9828:1 16384:17880:1 16384:4261:1 16384:16821:1 16384:9820:1 3367:7637:1 9828:9830:1	5
650	16126	-264470400	10	16126:17888:1 16126:16121:1 16126:16128:1 17806:17884:1 17886:16117:1 16126:17886:1 16126:17887:1 17885:17806:1 16126:17885:1	9
651	17827	-353894400	11	14831:17919:1 17827:17914:1 17902:17921:1 17827:17903:1 17827:17902:1 17827:17917:1 17921:17918:1 17827:14831:1 17827:17828:1 14831:17922:1	24
652	17929	190512000	31	17929:17931:1 17929:17977:1 17929:17974:1 17991:17981:1 17935:17968:1 17983:17976:1 17929:17978:1 17929:17988:1 17971:17970:1 17929:17989:1 17987:17984:1 17991:17975:1 17929:17990:1 17929:17991:1 17936:17937:1 17968:17969:1 17987:17985:1 17937:17935:1 17929:17932:1 17929:17986:1 17987:17982:1 17971:17979:1 17929:17983:1 17975:17967:1 17929:17987:1 17931:17980:1 17975:17930:1 17982:17999:1 17929:1…	45
653	18004	-253929600	31	18004:18037:1 18032:18005:1 18004:18175:1 18045:18040:1 18004:17754:1 18039:18035:1 18080:18045:1 18175:18176:1 18004:3563:1 18173:18042:1 18004:18044:1 18004:18038:1 18037:18009:1 18042:18043:1 18176:18032:1 18175:18047:1 18042:10567:1 18037:4788:1 18080:18174:1 18004:18036:1 18004:18080:1 18004:18046:1 18043:18034:1 18176:18041:1 18040:18172:1 18047:18173:1 18032:18039:1 18004:18054:1 18004:180…	226
656	18032	-152668800	25	18035:13197:1 18032:4788:1 18039:18302:1 18032:18005:1 11338:18008:1 18039:18035:1 4788:18308:1 13197:18294:1 18008:5262:1 18033:18298:1 18307:18296:1 18039:18301:1 18032:11338:1 18039:18299:1 18300:18033:1 18032:18307:1 18032:11332:1 18298:18293:1 18300:18303:1 18032:18325:1 13197:18295:1 18032:18039:1 18032:18300:1 18308:18297:1	42
659	6954	-242092800	12	18218:18216:1 16736:18217:1 6954:18232:1 18218:14079:1 6954:18349:1 18232:18241:1 6954:18218:1 6954:14549:1 18240:16736:1 18241:18240:1 18218:6952:1	10
661	11427	-296006400	12	18364:18362:1 11427:18359:1 11427:18363:1 18365:18364:1 11427:18361:1 11427:18365:1 18366:7819:1 18363:18360:1 11429:11323:1 11427:18366:1 18360:11429:1	2
664	18455	-206668800	16	18455:18176:1 18039:18301:1 18039:18035:1 18035:13197:1 18455:18042:1 18455:18175:1 18176:18032:1 18301:18456:1 18042:10567:1 18458:18459:1 18455:18040:1 18032:18005:1 18032:18039:1 18005:8940:1 18455:18458:1	27
666	6944	-1242777600	12	15607:10046:1 10046:10042:1 16349:10017:1 6943:261:1 261:18481:1 16349:6943:1 6944:15607:1 10046:9994:1 6943:585:1 6944:16349:1 261:6160:1	10
667	2782	-1078272000	18	18483:16147:1 2782:2774:1 6926:2775:1 16147:12433:1 6949:278:1 278:1230:1 2782:18483:1 12433:1503:1 2782:2773:1 12433:6949:1 2777:6926:1 1230:18487:1 12433:11575:1 2777:18489:1 2773:2777:1 12433:1502:1 18489:18488:1	10
668	18514	404956800	20	18514:18517:1 18514:18519:1 18523:18555:1 18514:18559:1 18514:13756:1 18523:18561:1 18514:18521:1 18514:18190:1 18514:18516:1 18514:18523:1 18514:18518:1 18514:18207:1 18514:18562:1 18514:18563:1 18519:16565:1 18514:18560:1 18514:18520:1 18521:5314:1 18514:18522:1	38
670	18624	-167184000	12	18624:18631:1 18624:18633:1 18634:12082:1 18627:18625:1 18630:18628:1 18624:18629:1 18634:18632:1 18624:18626:1 18624:18630:1 18624:18627:1 18624:18634:1	9
671	18646	384998400	15	18698:18703:1 18646:18697:1 18705:18700:1 18646:18647:1 18701:18695:1 18646:18704:1 18703:18701:1 18647:18702:1 18646:18706:1 18701:18699:1 18646:18708:1 18647:18705:1 18646:18707:1 18705:18698:1	51
672	6084	-213148800	13	6084:18716:1 3348:3351:1 6084:11324:1 18720:18713:1 6084:18719:1 6084:18718:1 6084:3348:1 18720:18717:1 6084:18721:1 18714:18720:1 18720:18715:1 6084:18714:1	14
674	2746	-1209772800	13	1240:555:1 1245:542:1 1243:1239:1 2746:1240:1 1243:18734:1 555:576:1 576:2302:1 555:4471:1 555:539:1 1240:1243:1 1240:1242:1 2746:1245:1	1
675	18210	-767923200	10	18210:18764:1 18770:18760:1 18210:18763:1 18770:18761:1 18763:18770:1 18210:18768:1 18768:18771:1 18210:13386:1 18763:18762:1	4
678	3752	-1042848000	15	4214:1716:1 3752:11798:1 3752:18825:1 3752:4214:1 3752:18823:1 3752:1502:1 3752:11799:1 18828:18827:1 3752:18829:1 3752:18831:1 3752:18826:1 18828:18824:1 11799:18828:1 18825:1503:1	3
679	18832	-47088000	10	18837:18833:1 18832:18836:1 18837:18835:1 18833:18834:1 18842:18843:1 18836:18837:1 18836:18840:1 18843:18841:1 18834:18842:1	4
681	7288	-314409600	14	7288:2526:1 7288:8561:1 7288:2666:1 2526:2552:1 7288:18883:1 7288:7819:1 2526:2548:1 7288:18878:1 2526:2550:1 2552:2543:1 2526:2554:1 2666:18879:1 2552:2538:1	9
684	4799	-99705600	16	13531:14330:1 4799:10565:1 14334:4812:1 14334:3697:1 4799:10626:1 4799:14336:1 4799:18030:1 4812:14335:1 4799:13531:1 4799:18901:1 4799:14334:1 7858:9061:1 18901:7858:1 7858:18904:1 4799:18900:1	32
685	2538	-159321600	20	4786:2536:1 2538:11700:1 4800:4798:1 2538:4835:1 2528:3552:1 2538:3555:1 2538:18908:1 2538:2537:1 2538:4786:1 2538:18909:1 4798:4794:1 2536:2529:1 2538:3554:1 4786:2535:1 2536:4793:1 2538:4838:1 4786:4800:1 2538:3565:1 3554:2528:1	23
687	2543	-167184000	23	2533:4791:1 18926:18925:1 4800:11585:1 18923:4792:1 4786:2533:1 4795:18923:1 4840:18927:1 2543:4818:1 4840:4800:1 2543:4786:1 4818:4772:1 4800:4795:1 2543:4835:1 2543:4826:1 2543:4840:1 2543:18926:1 4800:4798:1 4794:18922:1 11585:18924:1 4786:2529:1 4840:4796:1 4798:4794:1	11
688	18941	115689600	23	18968:18963:1 18941:18967:1 18969:18964:1 18964:18962:1 4783:18968:1 18972:18973:1 18941:18972:1 18941:4789:1 18972:7820:1 18941:18944:1 18941:4783:1 18941:5190:1 18974:4878:1 18962:9070:1 18964:18965:1 18972:18974:1 4878:4892:1 18973:18966:1 18973:18969:1 18973:18940:1 4783:18961:1 18940:18960:1	27
690	14334	31536000	19	4603:18999:1 14334:4812:1 14334:3697:1 19001:8973:1 3697:3724:1 19001:14337:1 4812:14335:1 3697:4602:1 14334:19000:1 4780:14332:1 13081:4666:1 19001:5704:1 5777:13081:1 8973:5777:1 3724:4603:1 14335:4780:1 19001:5726:1 14335:19001:1	10
692	3945	23587200	14	5744:10759:1 19004:13081:1 3945:8973:1 3945:19005:1 5704:10758:1 4812:14332:1 3945:19004:1 3945:10617:1 13081:5744:1 10555:5704:1 3945:4812:1 3945:3729:1 3945:10555:1	4
694	4812	41904000	10	4812:14338:1 13081:10759:1 4812:14335:1 4812:18999:1 13081:4666:1 4812:14332:1 4812:14337:1 5777:13081:1 4812:5777:1	9
695	4814	328665600	10	9463:4777:1 4814:19013:1 12613:9444:1 4814:9463:1 4814:4778:1 4777:12623:1 4814:12613:1 12613:19014:1 4778:19010:1	12
696	19027	339206400	24	19031:19077:1 19027:19067:1 19043:19045:1 19031:19029:1 19033:19037:1 19027:19032:1 19077:13799:1 19027:19033:1 19027:19047:1 19027:19041:1 19027:19034:1 19043:19078:1 19047:19038:1 19043:19028:1 19027:19039:1 19027:19046:1 19033:19043:1 19027:19044:1 19029:19066:1 19033:19040:1 19078:19031:1 19027:19048:1 19027:19030:1	32
697	17930	276048000	34	19085:19118:1 6629:19114:1 17930:19107:1 19112:19104:1 17930:19123:1 17930:19085:1 19125:19117:1 17930:19125:1 17930:19122:1 17930:19120:1 19085:19100:1 19123:19081:1 19121:19105:1 19112:19111:1 19124:19109:1 17973:19086:1 19087:19097:1 19085:19110:1 19125:19119:1 17930:19084:1 17930:6629:1 17930:19124:1 17930:19108:1 17930:19121:1 17973:17956:1 17930:19113:1 19122:19112:1 17930:7086:1 19125:1797…	62
698	10799	-378691200	14	10799:10176:1 10799:19182:1 10799:1257:1 10799:16256:1 10799:3981:1 10799:12460:1 10799:19183:1 10799:17430:1 10799:19194:1 10176:11301:1 10799:16257:1 10176:2133:1 10799:19181:1	13
700	19218	-253929600	11	19228:19225:1 19218:19233:1 19218:19229:1 19218:2148:1 2148:19232:1 19218:19237:1 19231:19228:1 19231:19230:1 19229:6105:1 19218:19231:1	55
701	19274	-545788800	10	16051:16045:1 14395:16051:1 14395:16033:1 14395:16052:1 19274:14395:1 15995:16001:1 16052:11460:1 14395:16044:1 16051:15995:1	5
702	19275	-504921600	10	19275:21:1 19275:6232:1 19275:19279:1 19275:10972:1 19275:19277:1 19275:19299:1 19275:19278:1 19275:7319:1 19275:19280:1	30
704	19313	-427507200	26	15214:15213:1 19338:19331:1 19313:19327:1 19338:19314:1 15207:19317:1 19336:19340:1 19313:19343:1 19349:19321:1 19316:19330:1 19336:19349:1 15207:15214:1 19313:19348:1 19335:19338:1 19315:19336:1 15206:15207:1 19336:19322:1 19335:19315:1 19313:19319:1 19315:19339:1 19319:19335:1 19338:19333:1 15207:15215:1 19321:15206:1 19314:19324:1 19321:19316:1	35
705	19401	-228873600	10	19401:19408:1 19412:19406:1 19401:19411:1 19401:19412:1 19401:19410:1 19401:19409:1 19401:19402:1 19401:19413:1 19401:19407:1	19
707	12378	-1092960000	12	12378:9970:1 12765:1502:1 12765:1503:1 12378:19470:1 5556:12773:1 19474:19473:1 9970:5556:1 19470:19472:1 12378:19474:1 12769:12765:1 5556:12769:1	2
708	9442	-1163721600	20	9442:19484:1 9442:19483:1 19486:19479:1 19476:11560:1 11560:3883:1 9442:19485:1 19474:19478:1 9442:19482:1 19487:19480:1 9442:12378:1 19483:9970:1 19487:19476:1 12378:19474:1 9442:19486:1 19478:19477:1 9442:19481:1 9442:561:1 9970:9968:1 19485:19487:1	5
710	19523	506131200	12	19538:19540:1 19523:19533:1 19523:19532:1 19539:19538:1 19536:13726:1 19536:13987:1 19523:19539:1 19523:19535:1 13987:19534:1 19535:19537:1 19538:19536:1	11
713	19584	-1015113600	11	19584:19602:1 1716:1936:1 1767:19589:1 19602:1783:1 1716:1963:1 1716:19593:1 19593:1767:1 19584:19605:1 19584:1716:1 19584:19606:1	11
715	4214	-1013904000	14	19641:19631:1 4214:1716:1 1963:19645:1 1716:1963:1 4214:19630:1 19645:1783:1 19629:19632:1 19630:19629:1 4214:19644:1 19629:19643:1 4214:19641:1 19645:19639:1 19644:19637:1	14
717	19592	-1051920000	10	19592:19622:1 19622:19606:1 19592:19672:1 3752:1503:1 3752:1502:1 19592:19666:1 19666:1783:1 19606:1931:1 19592:3752:1	9
718	19593	-994204800	10	19593:19676:1 19675:1783:1 19593:1767:1 19593:19678:1 19676:19677:1 1767:19675:1 19593:18824:1 19593:1931:1 19678:19673:1	5
720	19596	-1104537600	11	19595:11793:1 19682:19690:1 19595:19687:1 3752:1503:1 3752:1502:1 19690:19689:1 1503:1764:1 11793:3752:1 11793:19682:1 19596:19595:1	9
721	3554	-81302400	15	19707:19706:1 19694:19711:1 3554:19705:1 3554:3548:1 2528:3552:1 3554:11403:1 19695:19708:1 19695:3549:1 19699:19694:1 19708:19707:1 3554:19696:1 3548:19695:1 3554:19699:1 3554:2528:1	28
722	7542	-553737600	15	19717:2819:1 19717:7545:1 2473:2476:1 2479:2473:1 19717:14709:1 14742:19716:1 2819:14742:1 2819:2812:1 7542:14787:1 16735:2479:1 7542:16735:1 2476:14842:1 7542:19717:1 14709:13224:1	18
723	19729	-561686400	13	19729:16735:1 2473:2476:1 19729:14702:1 19729:19731:1 16735:2473:1 14702:14710:1 19731:2819:1 19729:1225:1 19729:19730:1 14710:14709:1 14710:2812:1 14709:13224:1	8
725	13254	-661478400	11	13254:13261:1 13261:7565:1 19739:7542:1 13254:13429:1 19737:1226:1 13254:19739:1 13254:19740:1 19739:19738:1 7565:19737:1 1226:1225:1	2
726	13259	-651110400	41	13259:19763:1 9604:2264:1 19743:19755:1 13259:19768:1 19750:19743:1 19750:19762:1 19749:19753:1 19751:19770:1 6924:2820:1 2264:16671:1 19752:19767:1 9601:19746:1 13259:19750:1 13259:19764:1 19752:19765:1 19759:1226:1 13259:19744:1 16671:16680:1 2264:6924:1 19755:19745:1 13259:9604:1 13259:9601:1 13259:19751:1 19770:2250:1 13259:19760:1 19769:19757:1 19750:13251:1 13259:19771:1 9604:19761:1 19770:…	6
727	13199	-89942400	13	19775:19777:1 13199:19776:1 13199:14579:1 13199:19774:1 14579:1033:1 13199:13202:1 13199:13203:1 13199:19778:1 13178:19775:1 13203:2484:1 13199:13181:1 13202:13178:1	4
728	13200	-107568000	14	1033:7502:1 13199:2484:1 13199:14579:1 14579:1033:1 14724:14588:1 2827:19776:1 13202:13178:1 1033:2478:1 13200:14724:1 13199:13181:1 2827:13202:1 13200:13199:1 13200:2827:1	21
729	14850	-147830400	14	13199:2484:1 13199:14579:1 13199:19774:1 14579:1033:1 14850:2840:1 13199:13178:1 19789:19788:1 14850:2917:1 14850:13200:1 14850:19789:1 14850:19790:1 14850:13205:1 13205:13199:1	2
730	19793	-232934400	10	19793:19795:1 19793:11348:1 19793:2537:1 11348:15573:1 11348:15570:1 19793:17499:1 19793:19796:1 19793:19797:1 19793:8099:1	16
733	19828	541555200	10	19828:19861:1 19828:17117:1 19828:19855:1 19828:19859:1 19860:19858:1 19828:647:1 19861:19860:1 19861:19881:1 19828:19857:1	54
734	19907	-197337600	74	19915:19961:1 19907:19988:1 19907:19983:1 19909:19982:1 19907:19975:1 19915:19966:1 19907:19968:1 19907:19986:1 19907:19955:1 19907:19909:1 19907:20010:1 19908:19965:1 19986:19937:1 19909:19974:1 19907:19981:1 19985:19958:1 19907:19984:1 19907:19967:1 19907:19995:1 19907:19971:1 19907:19941:1 20011:19942:1 19907:19987:1 19907:19989:1 19907:19964:1 19907:19917:1 19909:19928:1 19973:19963:1 19907:1…	59
735	1572	-633830400	23	20082:20071:1 1572:16148:1 1572:20079:1 20068:20081:1 20082:20083:1 1572:20080:1 20074:20069:1 20057:20062:1 20074:20078:1 1572:16669:1 20081:20072:1 16148:20084:1 1572:20073:1 20057:20063:1 20075:20057:1 1572:20068:1 20073:20076:1 20080:20074:1 16148:20085:1 20079:20075:1 1572:20082:1 20063:20061:1	5
736	16148	-614304000	25	20098:20087:1 20092:20063:1 16148:20093:1 16148:20097:1 16148:6477:1 20087:20096:1 20099:20090:1 20096:20091:1 20087:20095:1 20098:20071:1 16148:20084:1 16148:14316:1 16148:20098:1 16148:20088:1 20098:20100:1 20075:20057:1 14316:16634:1 20075:20092:1 20095:20075:1 16148:20089:1 16148:20085:1 16148:20099:1 16148:12322:1 14316:20094:1	3
738	16349	-1241308800	11	16349:14859:1 16349:10017:1 16349:5560:1 16349:16820:1 16349:20160:1 16349:6948:1 16349:6943:1 16349:3475:1 6943:585:1 16349:16368:1	4
741	16173	-322358400	32	16142:17522:1 20240:20220:1 20244:17516:1 16142:20280:1 16142:20245:1 16173:20249:1 20244:20241:1 20252:20239:1 16173:17420:1 19237:19233:1 16142:20215:1 16142:20242:1 16142:20244:1 20252:20204:1 16142:20247:1 20252:20248:1 16173:20195:1 17520:20238:1 16142:20246:1 20194:16140:1 17420:20194:1 16173:20251:1 20246:20196:1 20249:20252:1 20247:17474:1 16257:16142:1 16257:19237:1 20247:20240:1 20248:1…	104
742	16140	-302486400	29	20244:20296:1 20300:20299:1 20243:17475:1 17520:20295:1 20244:17516:1 16142:20245:1 16140:20301:1 17516:17519:1 16142:20252:1 16142:20244:1 20244:724:1 16142:20247:1 16140:20303:1 16140:3981:1 20252:20243:1 16140:16142:1 17519:20298:1 17512:11233:1 20302:17520:1 16140:20300:1 20296:20297:1 20238:20294:1 16140:20287:1 20244:20302:1 20299:20290:1 16140:19191:1 20295:20238:1 20287:17512:1	23
744	5961	-437961600	13	5961:3912:1 5961:20334:1 3908:20333:1 5962:5956:1 5961:20332:1 5961:12308:1 5962:6011:1 12308:3907:1 5961:5962:1 5961:5997:1 5961:16687:1 5961:3908:1	4
746	5703	220924800	14	5751:5839:1 5703:20352:1 5703:5750:1 5703:16427:1 5703:20392:1 5703:20354:1 5703:5751:1 5703:20357:1 5703:5948:1 5703:20358:1 5703:20356:1 5948:5944:1 5703:20355:1	37
747	16202	-477446400	13	16202:16201:1 16198:11221:1 20405:17359:1 16198:16206:1 16202:16199:1 16199:20404:1 16202:20405:1 20404:16198:1 16198:20426:1 16202:20406:1 17359:20403:1 16202:20402:1	69
748	20446	-474854400	11	20451:20449:1 20456:2615:1 20446:20455:1 20446:20454:1 20446:20060:1 20446:20456:1 20451:20457:1 20451:20447:1 20446:20448:1 20446:20451:1	3
749	16648	-501033600	14	16200:20481:1 16648:20484:1 16648:19279:1 19279:16202:1 16648:13232:1 20481:20479:1 16648:18775:1 16199:20480:1 16199:16200:1 20480:20402:1 16200:20483:1 20484:16199:1 16199:20482:1	66
750	16660	-559008000	15	16660:6223:1 16660:20534:1 16660:16372:1 16660:19275:1 16660:16657:1 19275:19279:1 16660:14448:1 16660:16645:1 20534:16792:1 16657:20536:1 16657:20528:1 16660:20531:1 14448:14453:1 16657:20527:1	18
751	2264	-615513600	14	16671:16797:1 2264:20542:1 20543:20539:1 20542:16659:1 16801:20541:1 2264:16671:1 16659:16646:1 2264:20543:1 16671:16798:1 16671:16680:1 2264:6924:1 16671:16801:1 2264:20540:1	9
752	7999	-629942400	12	20563:20564:1 7999:20568:1 7999:20570:1 20554:20555:1 20570:7564:1 7999:20563:1 20564:20554:1 7999:20567:1 7999:20569:1 20568:20565:1 7999:20566:1	32
753	16354	-662688000	15	16354:20597:1 16354:20591:1 16354:1547:1 20594:20592:1 20590:20599:1 20595:20601:1 16354:20590:1 20603:20594:1 16354:20595:1 16354:20598:1 20594:20589:1 20598:20602:1 20591:20603:1 20597:20593:1	5
754	1867	-691632000	10	1867:20606:1 1627:1762:1 1849:1847:1 1867:20612:1 1867:20610:1 1867:20611:1 1867:1627:1 1867:1849:1 1867:9040:1	15
757	2781	-964051200	12	2781:13444:1 2781:9988:1 18487:9972:1 2781:9990:1 1230:18487:1 18487:2776:1 2781:13454:1 2781:1230:1 2781:13455:1 9988:20676:1 2781:13453:1	21
758	16363	-1099440000	11	17561:15898:1 17566:17562:1 16363:17565:1 7554:13473:1 13473:17566:1 16363:7556:1 16363:4220:1 7556:7554:1 17566:17561:1 17566:4272:1	17
759	20682	-14688000	14	5718:20683:1 20682:20695:1 14476:20692:1 20682:5348:1 5725:5718:1 20692:5725:1 20682:20690:1 5718:20691:1 20682:20711:1 20682:14476:1 5348:20688:1 20692:12896:1 20683:20712:1	29
761	2431	-62812800	24	2431:20730:1 5521:20727:1 20736:5303:1 5262:5300:1 20731:20728:1 20730:5271:1 5271:20754:1 4635:4602:1 2431:5521:1 20732:20729:1 20731:5262:1 5521:5270:1 5265:5361:1 20728:20736:1 2431:20731:1 5271:5272:1 5521:4635:1 5521:5380:1 2431:20737:1 2431:20732:1 5262:237:1 5262:5265:1 2431:14479:1	69
764	1965	-449798400	12	1965:14726:1 20308:20322:1 1965:20308:1 20793:20795:1 1965:20791:1 1965:20793:1 1965:20794:1 1965:20789:1 1965:20792:1 20324:20790:1 20308:20324:1	1
766	10986	-52358400	24	20840:20842:1 10986:20808:1 10986:20809:1 10986:17458:1 10986:20802:1 10986:20807:1 20804:7368:1 10986:20826:1 20840:20832:1 20826:15325:1 10986:14479:1 10986:20820:1 20832:20798:1 20826:20840:1 20804:20822:1 17458:17431:1 10986:20805:1 20826:20804:1 16411:20806:1 20842:20839:1 10986:16411:1 10986:20818:1 17431:16426:1	39
768	20231	-122688000	23	20231:20863:1 20863:20861:1 20231:20866:1 20231:20862:1 20231:20858:1 20231:20867:1 20860:20882:1 20231:20865:1 20213:20880:1 20862:20856:1 20231:20857:1 20231:20292:1 20231:20859:1 20231:20864:1 20866:20868:1 20867:20885:1 20859:20853:1 20231:20860:1 20292:20213:1 20861:20854:1 20857:20881:1 20864:20855:1	16
769	20515	-139363200	17	20515:20512:1 20515:20896:1 20892:20888:1 14927:20887:1 20515:20891:1 14927:20525:1 20515:11185:1 20894:14927:1 20515:20893:1 20896:20894:1 20895:20430:1 20515:20890:1 20515:20892:1 20887:20522:1 20892:20889:1 20515:20895:1	8
770	6892	-178675200	14	1474:19794:1 6892:6893:1 6892:18492:1 6892:6888:1 6888:20912:1 6892:20911:1 6892:20918:1 18492:20914:1 18492:20913:1 6892:6872:1 6892:1474:1 6888:6886:1 20918:20917:1	11
772	20926	-167788800	13	20933:19286:1 20934:20933:1 20926:20932:1 20926:20936:1 19286:19283:1 20926:20930:1 20926:20927:1 20926:15903:1 20926:20935:1 20926:20934:1 20933:20929:1 20933:20931:1	6
773	20516	-181094400	10	20516:20515:1 14973:20892:1 20516:20943:1 20516:20517:1 20516:20944:1 20892:20889:1 20516:14973:1 20943:20512:1 20516:20942:1	7
774	19292	-176256000	16	19292:20957:1 20954:19282:1 19292:20951:1 20958:20954:1 20958:20959:1 19292:20961:1 20958:20956:1 20957:20958:1 19292:19571:1 19292:20955:1 19292:20960:1 19571:20952:1 19292:20953:1 20956:20949:1 19292:20950:1	36
778	10836	-267148800	23	20490:6466:1 10836:6470:1 21025:16122:1 10841:21027:1 21026:10827:1 10836:21028:1 10841:10834:1 10841:21026:1 16418:16419:1 10836:19292:1 16419:5976:1 10836:10826:1 10841:17520:1 6470:20490:1 16418:10815:1 10836:16412:1 21026:14944:1 10836:21025:1 10841:16418:1 16419:16415:1 21026:14942:1 10836:10841:1	30
781	21050	-259200000	11	21050:21059:1 21050:21051:1 16122:21056:1 16122:10061:1 21050:21053:1 21050:16122:1 16122:21055:1 21050:21058:1 21050:21057:1 21050:21054:1	17
783	21077	44496000	18	21077:20806:1 5704:5783:1 5704:4598:1 21084:21079:1 21078:21080:1 10589:10616:1 10589:5894:1 21077:10589:1 21084:13566:1 20806:5704:1 21078:21082:1 21077:21084:1 13566:21081:1 5704:10766:1 21077:10912:1 5783:21078:1 21081:5842:1	9
784	14081	-299894400	10	3603:3595:1 14081:15953:1 3603:17578:1 15953:14960:1 3603:16443:1 14081:21093:1 14081:10798:1 14081:21090:1 14081:3603:1	16
785	21100	101001600	18	21100:11291:1 21117:21116:1 21100:21123:1 21100:4084:1 21100:21104:1 21100:21103:1 21100:21105:1 21100:21106:1 21100:21117:1 21117:21118:1 21100:21119:1 21100:21114:1 21100:21111:1 21100:14555:1 21123:21112:1 21117:21113:1 21116:21115:1	15
786	16206	-326160000	12	20425:20494:1 6472:6470:1 16206:20498:1 20425:6472:1 20498:20422:1 16206:6461:1 16206:19811:1 20420:20495:1 6472:20420:1 16206:14954:1 16206:20425:1	27
787	8676	502243200	18	21159:21153:1 8871:21152:1 8871:9228:1 9410:21156:1 8792:8874:1 21154:21155:1 8676:8792:1 8676:21154:1 21153:9410:1 15245:8871:1 8871:21158:1 8676:8922:1 8676:9229:1 8676:21157:1 8792:15245:1 8676:21159:1 8676:9251:1	21
788	21106	101001600	11	21106:21100:1 21106:21172:1 21106:21114:1 21117:21116:1 21117:21173:1 21106:5442:1 21106:21163:1 21116:21115:1 21106:21164:1 21106:21117:1	10
789	7345	101001600	21	21202:21178:1 21180:21205:1 21197:21198:1 7345:21206:1 212:21195:1 7345:21177:1 7345:20990:1 7345:21194:1 7345:21180:1 21205:21197:1 7345:21203:1 7345:21204:1 7345:21038:1 21180:21209:1 21202:21207:1 21198:20155:1 21206:21202:1 7345:21208:1 21204:21200:1 7345:212:1	46
790	21219	448156800	10	21219:7521:1 21219:2952:1 21237:21234:1 21237:21231:1 7521:21237:1 21219:21233:1 21219:21235:1 21237:21232:1 21219:21236:1	15
791	21244	224812800	15	21264:19253:1 21244:21264:1 21244:21246:1 21244:204:1 21244:21260:1 19253:21262:1 21260:21274:1 21244:21263:1 21244:21257:1 21246:21258:1 21244:21272:1 19253:21261:1 21244:21259:1 21244:21245:1	20
792	21276	24796800	11	21276:21277:1 21100:21117:1 21117:21118:1 21100:21106:1 21276:21280:1 21279:21281:1 21279:21278:1 21278:21100:1 21276:21209:1 21276:21279:1	3
793	21282	22204800	14	21282:21284:1 21282:20886:1 21100:21117:1 21283:21100:1 21100:21106:1 21282:21285:1 21283:21277:1 21277:21295:1 21100:21119:1 21282:21293:1 21282:21292:1 21282:21283:1 21284:7685:1	15
797	5800	102470400	16	5875:5892:1 10769:5743:1 5740:21381:1 5800:5856:1 5781:9072:1 5744:5875:1 5800:5744:1 10769:5740:1 5781:10769:1 8840:5885:1 5744:5882:1 5800:5862:1 5781:8840:1 5800:5781:1 9072:5741:1	4
799	21345	590630400	11	21431:21429:1 21345:21436:1 21434:21431:1 21345:15556:1 21345:21433:1 21429:21430:1 21433:21434:1 21429:21426:1 21345:21437:1 15556:21435:1	12
800	9358	602294400	11	9358:21440:1 9358:9356:1 9358:8735:1 9358:9409:1 9358:9230:1 9358:8743:1 21440:9366:1 9366:9365:1 9358:9224:1 9230:9407:1	2
802	16424	118281600	11	16424:20811:1 16424:20442:1 20442:20836:1 20442:20812:1 20803:5703:1 16424:21449:1 16424:5729:1 20812:20810:1 20810:21160:1 20442:20803:1	15
803	20711	116899200	18	20711:20706:1 20706:20686:1 20687:5772:1 20711:20703:1 20711:20720:1 20684:20685:1 20711:20709:1 20706:20707:1 20707:20687:1 20720:21457:1 20699:20713:1 20706:20699:1 20706:20701:1 20711:20712:1 20686:20162:1 20711:20702:1 20162:20684:1	16
804	21458	570672000	15	21458:21465:1 4700:21463:1 9185:21459:1 21458:9185:1 21458:9279:1 21458:21466:1 21459:21467:1 21458:21468:1 21467:4700:1 21458:11864:1 9185:21469:1 21458:21470:1 21458:21464:1 4700:21462:1	2
805	20885	22204800	10	20885:21498:1 21497:21495:1 20885:21496:1 20885:20872:1 21493:21502:1 20885:21494:1 21498:21497:1 21495:21493:1 20885:21492:1	5
806	7295	-445910400	10	21517:12067:1 7295:21517:1 7295:7292:1 7295:18884:1 21517:18886:1 7295:7311:1 7295:7291:1 7295:21518:1 18884:18885:1	15
807	6368	-1157241600	12	10189:3540:1 3540:3148:1 11742:10189:1 3148:12398:1 10189:10192:1 7805:2374:1 6368:11742:1 12398:10191:1 3148:7805:1 6368:597:1 10189:10190:1	4
809	21551	-1216512000	13	17757:1977:1 21551:21557:1 21556:1349:1 21551:21556:1 21551:21552:1 1977:7333:1 21556:17757:1 17757:17759:1 7333:268:1 21551:21555:1 21551:21553:1 21551:21554:1	2
810	3759	157766400	15	21597:3849:1 3759:21608:1 21611:21595:1 3759:21600:1 3759:21597:1 3759:21582:1 3759:21604:1 21582:21576:1 21582:11270:1 3759:21109:1 3759:21601:1 3759:21598:1 3759:21611:1 3759:21566:1	55
811	6766	323395200	26	6766:21741:1 6766:21656:1 6766:21655:1 21628:21692:1 21642:21626:1 6766:21744:1 6766:21642:1 21628:21657:1 6766:21654:1 6766:21742:1 21642:21643:1 6766:21628:1 6766:21641:1 6766:21659:1 6766:21627:1 6766:21658:1 6766:21694:1 6766:21631:1 21656:21640:1 6766:21629:1 21628:7194:1 21626:21733:1 21744:21653:1 21626:21693:1 6766:21630:1	116
813	9824	-611625600	26	9824:21818:1 21817:21802:1 9824:21814:1 9824:19756:1 9824:21800:1 9824:21807:1 9824:21808:1 9824:6207:1 21814:21810:1 9824:21812:1 9824:21813:1 13657:21806:1 9824:21801:1 9824:18775:1 21807:21809:1 9824:21804:1 9824:16800:1 9824:21817:1 9824:16661:1 9824:21815:1 18775:21805:1 9824:13657:1 9824:21803:1 21800:21811:1 21817:21816:1	65
814	21855	-33004800	11	21855:12737:1 21859:21860:1 21860:21861:1 21855:21858:1 12729:7916:1 21860:21856:1 21855:21857:1 21857:21859:1 21855:12729:1 21855:12728:1	1
815	21767	-61948800	13	21865:6771:1 21866:21881:1 21767:21762:1 21865:21775:1 21878:21865:1 21762:21866:1 21767:21765:1 21775:21869:1 21866:21878:1 21765:21784:1 21775:21779:1 21767:21871:1	18
816	13659	-69897600	20	21765:21783:1 13659:21885:1 21766:21866:1 21891:21780:1 21892:21779:1 21783:21782:1 21888:5616:1 5616:21781:1 21766:21765:1 21866:21889:1 21780:21892:1 21775:21869:1 13659:21886:1 13659:21766:1 21783:21888:1 21888:21775:1 21765:21896:1 21889:21878:1 21888:21891:1	16
817	21897	-107568000	29	21897:3764:1 3764:12723:1 12729:7916:1 21897:21899:1 12731:12737:1 21905:21902:1 12734:12725:1 21897:11231:1 21897:21904:1 12725:12729:1 12734:12728:1 12723:12730:1 12734:21900:1 21906:21908:1 21897:21901:1 21897:21914:1 21897:21905:1 12734:12731:1 21898:21916:1 21897:21898:1 12733:21858:1 21898:21915:1 21897:21903:1 21897:21906:1 12733:12734:1 12734:21857:1 21897:21907:1 12723:12733:1	16
818	21773	-146016000	10	21773:13659:1 21767:21765:1 21773:7916:1 21763:21767:1 21773:21763:1 21773:21778:1 21763:21769:1 21773:21770:1 21773:21768:1	6
819	21774	-182908800	18	21774:21772:1 21923:21763:1 21778:21925:1 21774:21926:1 21923:21768:1 21772:21931:1 21923:21927:1 21923:21928:1 21931:21760:1 21763:21769:1 13659:21886:1 21760:21778:1 21763:21767:1 21774:21773:1 21931:21923:1 21777:13659:1 21923:21777:1	12
820	21935	-159926400	12	21935:21938:1 12734:12725:1 21938:21897:1 21906:21855:1 21855:21857:1 21938:21936:1 21897:21906:1 12733:12734:1 21938:21937:1 21897:12730:1 21897:12733:1	3
821	21963	-328838400	18	21986:21981:1 21963:21964:1 21964:21973:1 21984:21980:1 21978:21976:1 21963:21986:1 21981:21967:1 21967:21977:1 21978:21979:1 21983:21974:1 21963:21965:1 21981:21984:1 21981:21994:1 21963:21975:1 21984:21978:1 21980:21983:1 21984:21985:1	28
822	22014	-1050710400	15	8587:2226:1 2226:3291:1 22023:22028:1 22014:22029:1 22014:22015:1 22014:22018:1 22014:6654:1 22015:2860:1 2860:22019:1 22014:6667:1 22014:8587:1 22014:22023:1 22014:22021:1 22021:22031:1	21
825	22090	281318400	46	20026:22225:1 15469:15111:1 22232:22240:1 22090:22233:1 22090:22237:1 22206:22229:1 22092:22218:1 22215:17628:1 22090:22238:1 22236:22207:1 22217:22216:1 22090:22234:1 22236:22095:1 18326:22221:1 15271:22224:1 22232:22097:1 22092:22094:1 20026:22239:1 22229:22217:1 22097:22223:1 20026:22222:1 22236:22197:1 22090:22232:1 22098:22206:1 22236:22226:1 22232:22228:1 22206:22230:1 22097:22236:1 22231:2…	132
827	20776	68256000	10	22289:5264:1 22306:22299:1 22299:22298:1 20776:12882:1 22299:14632:1 20776:22288:1 20776:22306:1 5264:5403:1 20776:22289:1	25
829	12443	-514252800	18	16639:16793:1 22358:22355:1 12443:19742:1 22358:22353:1 22358:22354:1 12443:18774:1 12443:22357:1 12443:16608:1 12443:22351:1 12443:22352:1 11308:2480:1 16608:11308:1 22351:16323:1 22355:22356:1 22354:9717:1 12443:16639:1 22357:22358:1	13
830	12444	-1032393600	30	10033:2590:1 12444:1707:1 1707:1955:1 1503:1948:1 12444:22379:1 12444:11569:1 1926:2595:1 12444:22376:1 22378:16317:1 12444:16299:1 12444:22381:1 12444:22380:1 10033:11563:1 1955:1691:1 22380:1503:1 22381:14411:1 12444:10033:1 16320:22377:1 12444:13455:1 1707:1962:1 12444:22378:1 1503:1923:1 10033:11575:1 12444:22382:1 13455:22374:1 11569:16320:1 1962:1926:1 12444:22375:1 10033:11562:1	23
831	22403	620611200	26	22445:22442:1 22463:22452:1 8602:22427:1 22459:22446:1 22403:22428:1 22403:22462:1 8604:22458:1 22403:8604:1 22463:22459:1 22403:22464:1 22427:22453:1 8604:22460:1 22462:22443:1 22403:22463:1 22459:22445:1 22460:8601:1 22461:8602:1 22403:22451:1 22451:22441:1 22459:22465:1 22403:22461:1 15454:15453:1 8602:22447:1 22459:22454:1 22428:15454:1	47
832	15199	575856000	37	22521:22511:1 15199:22481:1 22521:22403:1 22446:15239:1 22507:22506:1 15199:22521:1 22516:22507:1 8636:22447:1 22519:22518:1 22403:22427:1 22519:22516:1 22520:22482:1 22514:15357:1 22514:8636:1 22521:22522:1 22513:22505:1 22482:22515:1 22463:22459:1 8636:22452:1 15199:22519:1 22511:22510:1 22514:22512:1 22403:22463:1 22515:22513:1 22520:22517:1 15199:8637:1 22513:22509:1 22459:22465:1 22520:15246…	58
834	22546	120700800	20	22604:22606:1 22546:22596:1 22612:22610:1 22546:22592:1 22553:22604:1 22610:22602:1 22553:4084:1 22612:22553:1 22553:22595:1 22546:22605:1 22553:22607:1 22546:22619:1 22597:22593:1 22546:22611:1 22595:22609:1 22593:22612:1 22546:22597:1 22611:22608:1 22553:22603:1	12
835	22623	496972800	11	22623:22670:1 22623:22678:1 22623:22680:1 22623:22676:1 22623:22648:1 22623:22677:1 22623:22649:1 22623:22650:1 22649:22646:1 22623:22679:1	51
836	22684	429753600	11	22699:22706:1 22699:22702:1 22684:22699:1 22702:22705:1 22684:22700:1 22684:22689:1 22705:22709:1 22684:22695:1 22702:22685:1 22705:22696:1	15
837	22710	141868800	62	22710:22759:1 22710:22786:1 22784:22744:1 10384:22747:1 22710:22762:1 22773:22722:1 22710:22745:1 22710:22782:1 22751:10239:1 22710:22783:1 22760:22769:1 22710:22754:1 22761:22788:1 22774:22765:1 22778:22787:1 22710:22770:1 22710:22785:1 22710:22726:1 22785:22761:1 22710:22720:1 22710:22729:1 10239:22742:1 10239:22746:1 22710:22766:1 22766:22826:1 22785:22763:1 22710:22755:1 22710:22777:1 22766:2…	62
841	22899	294364800	12	22899:22905:1 22900:10447:1 22901:22900:1 22899:10454:1 22899:22904:1 22899:22903:1 10454:10452:1 22900:10448:1 22905:10463:1 22904:22901:1 22899:22902:1	6
842	22931	502329600	12	22931:22995:1 22931:22991:1 22991:22950:1 22931:22994:1 22931:22973:1 22972:22971:1 22931:22972:1 22931:22993:1 22931:22974:1 22931:22970:1 22931:22975:1	56
843	22997	386467200	10	23002:23000:1 22997:23002:1 22997:22998:1 23001:22999:1 681:23016:1 681:687:1 23001:681:1 681:23015:1 23002:23001:1	13
844	18289	10368000	12	18289:18147:1 23042:18460:1 18151:23042:1 18289:15347:1 23042:23044:1 23042:23047:1 18289:14700:1 18289:4744:1 18289:18151:1 23042:17576:1 18460:23038:1	5
847	16149	-435456000	11	16149:23089:1 14077:3590:1 14083:14081:1 16149:2481:1 14083:10788:1 2481:14083:1 16149:15911:1 16149:3888:1 14083:20394:1 2481:14077:1	28
848	14075	-242092800	14	14075:22045:1 14075:14079:1 14075:23096:1 23096:18232:1 11342:11337:1 23096:23097:1 23097:6467:1 23097:18219:1 18232:18237:1 14075:11342:1 14075:23095:1 6467:3597:1 14075:21011:1	14
849	3888	-307756800	13	3888:15955:1 3888:6553:1 15955:15917:1 3888:10832:1 3888:10840:1 3888:10834:1 3888:16125:1 3888:17578:1 3888:15919:1 23102:10837:1 3888:23102:1 15955:15923:1	23
851	11359	86745600	12	11589:18969:1 11359:13556:1 11589:18967:1 11359:18929:1 13556:7820:1 11589:23129:1 11589:11595:1 11587:11589:1 18969:18964:1 11359:11587:1 11359:9062:1	3
852	11593	57801600	28	11593:23135:1 11593:14087:1 11397:4595:1 18969:18964:1 23142:18969:1 18964:18962:1 11593:23137:1 13556:23134:1 14087:14089:1 11593:11397:1 18972:7820:1 18969:23144:1 11593:23136:1 14089:11595:1 23137:18944:1 11359:13556:1 11593:23139:1 23143:3734:1 11359:18929:1 11593:23142:1 18969:23143:1 18964:18965:1 11591:23138:1 11593:18972:1 11593:11359:1 23142:18966:1 11593:11591:1	8
855	12433	-1038700800	32	23229:278:1 12433:6949:1 23226:16289:1 13455:23233:1 12433:1502:1 12433:2775:1 6949:11569:1 12433:19688:1 23233:13445:1 12433:23225:1 2781:13455:1 22381:14411:1 12433:12745:1 6949:22381:1 12444:11575:1 12433:11565:1 12433:12444:1 278:13451:1 12433:23229:1 16289:2595:1 23232:9988:1 23230:23235:1 13451:23230:1 11565:10035:1 278:2781:1 13444:23226:1 12433:23227:1 2781:13444:1 12444:1503:1 13445:2323…	12
857	10737	179366400	18	10898:23147:1 10737:23245:1 23244:23241:1 23222:8845:1 10898:23238:1 23241:23242:1 10737:23252:1 23240:10898:1 23244:23240:1 10737:23243:1 8845:23239:1 10898:23223:1 23238:10762:1 23219:23222:1 10737:23219:1 10898:5854:1 10737:23244:1	21
859	23260	-1071792000	13	1503:1960:1 23260:8028:1 23260:12770:1 23260:23259:1 1502:1728:1 8028:1503:1 23260:23290:1 1503:1731:1 23260:18502:1 1502:1706:1 8028:1502:1 18502:18503:1	37
860	12388	-1180828800	12	12388:12387:1 6278:12720:1 3864:11920:1 12388:9820:1 12388:23298:1 3864:4196:1 12388:12375:1 12720:268:1 12388:23262:1 12375:6278:1 12388:3864:1	15
862	18488	-1041379200	12	18488:6921:1 12444:1503:1 6949:278:1 278:1230:1 18488:2775:1 18488:6949:1 18488:1502:1 278:13454:1 6921:6925:1 6949:14411:1 18488:12444:1	2
863	23301	-318297600	10	23301:7819:1 23308:23303:1 23301:23304:1 23304:23308:1 2555:3562:1 23301:18757:1 23308:3563:1 3563:2542:1 18757:2555:1	23
865	4568	496972800	21	4568:23364:1 11864:23356:1 9336:9341:1 9336:23359:1 4708:23355:1 4568:4737:1 23357:23361:1 4708:11864:1 23355:21469:1 23357:23362:1 23357:4741:1 4568:4733:1 4568:23357:1 23355:23358:1 4568:23363:1 4568:19009:1 4741:9335:1 4568:23360:1 23357:4708:1 4568:9336:1	28
866	3692	-47433600	14	3692:3725:1 3692:23371:1 3692:3698:1 3697:4602:1 3692:13530:1 3692:13556:1 3698:3720:1 3692:13564:1 3720:3697:1 3692:3695:1 3697:3717:1 3692:23365:1 3692:3700:1	25
868	10989	-130291200	16	10989:3937:1 10989:10600:1 10986:20826:1 10989:18805:1 5262:5392:1 10989:21010:1 21010:21009:1 10988:23383:1 10987:5262:1 10987:10985:1 10989:14482:1 21010:20468:1 10987:10986:1 18805:10988:1 3937:10987:1	27
869	23391	-138153600	23	23397:23399:1 10860:14340:1 10860:23410:1 23321:23398:1 23391:10860:1 23391:23396:1 23391:23392:1 23398:10858:1 10858:10872:1 23321:23402:1 23391:23400:1 23400:23401:1 14340:14353:1 23391:23394:1 23393:23411:1 23392:10562:1 23391:23397:1 23401:23393:1 10860:10856:1 23392:23321:1 23399:23395:1 23391:11214:1	13
871	19008	439084800	13	23433:9363:1 23433:23446:1 19008:23434:1 4568:4733:1 19008:23433:1 23433:4568:1 9363:23444:1 9350:23445:1 4568:23363:1 19008:4755:1 4568:19009:1 19008:9350:1	19
876	23493	-1226880000	16	23493:368:1 23493:1375:1 23493:2320:1 23493:23495:1 23493:2075:1 23493:3541:1 23493:1978:1 23493:4325:1 23493:2063:1 23493:364:1 23493:1050:1 23493:362:1 23493:23496:1 23493:23497:1 23493:23498:1	2
879	23504	-1146614400	21	23504:23510:1 23504:8577:1 2228:23520:1 7795:11751:1 23504:23515:1 23509:23519:1 23519:18212:1 2228:23517:1 7795:23513:1 23504:23509:1 23510:23511:1 23513:3459:1 23516:23514:1 23509:2227:1 23518:6677:1 23520:7795:1 23504:23518:1 23504:3269:1 23519:2228:1 23504:23516:1	5
22824	22726	194486400	40	87617:87842:1 169687:83165:1 22726:87633:1 22726:131055:1 169683:169687:1 87827:87794:1 22726:124750:1 22726:89757:1 22726:169683:1 82845:87827:1 121131:121168:1 22726:88397:1 22726:87976:1 22726:87830:1 22726:10384:1 22726:87812:1 123306:87840:1 22726:88353:1 121158:89897:1 124750:123306:1 22726:88345:1 22726:89895:1 169683:87844:1 89757:121131:1 169683:66941:1 22726:88731:1 22726:71611:1 22726:…	65
22825	104558	-3888000	20	69451:104350:1 72714:59993:1 69746:50319:1 151020:151023:1 104558:151020:1 69746:69450:1 48197:132697:1 104558:69449:1 90666:125348:1 104558:69746:1 69746:72714:1 151020:48197:1 69450:63098:1 104558:219241:1 104558:92079:1 63098:69451:1 69451:90666:1 69746:59991:1 90666:90668:1	14
22829	138732	354931200	12	138732:138733:1 140637:157696:1 92097:196370:1 157697:157702:1 92097:170404:1 157696:57802:1 157705:117097:1 138732:92097:1 138732:157705:1 57802:157697:1 138732:140637:1	3
22830	60029	135820800	17	60028:84444:1 60029:132479:1 60029:191912:1 55100:182979:1 60029:126172:1 109841:55225:1 60028:76333:1 111753:55100:1 132479:176128:1 60029:111753:1 60029:176129:1 55100:33316:1 60029:60028:1 111753:111757:1 126172:109841:1 60028:21263:1	11
22831	206163	27561600	18	218465:111750:1 206163:76894:1 109819:71776:1 218465:55239:1 71776:52663:1 190754:119938:1 109819:193921:1 206163:15001:1 218465:176132:1 111750:76335:1 206163:29228:1 111750:76334:1 206163:109819:1 109819:218465:1 71776:190754:1 206163:76326:1 109819:20903:1	22
22833	109795	435024000	14	109795:26381:1 109795:119627:1 26381:42562:1 119627:171025:1 109795:168506:1 41015:41020:1 109795:131934:1 109795:14226:1 109795:63360:1 131934:140180:1 42562:41015:1 109795:55413:1 109795:183042:1	9
22838	135108	577929600	11	135108:219264:1 205798:83969:1 141381:150711:1 83969:83965:1 83971:89740:1 135108:167868:1 135108:210442:1 135108:83971:1 135108:141381:1 135108:205798:1	11
22839	80797	561600000	16	112001:148198:1 148199:147871:1 148199:148196:1 44926:188388:1 80797:196291:1 112001:148199:1 80797:80829:1 80829:188390:1 80829:188392:1 44926:112001:1 80829:168898:1 80797:196319:1 80829:44926:1 80797:80791:1 80797:160420:1	8
22840	151283	39657600	11	151283:10556:1 10556:10586:1 5704:5783:1 10593:10623:1 21084:10616:1 10556:10593:1 151283:5894:1 10623:10895:1 151283:21084:1 10623:5704:1	1
22841	203437	78969600	18	58192:144463:1 203437:202819:1 125523:144464:1 211641:87639:1 144457:144465:1 203437:88459:1 58192:125523:1 22770:10239:1 87639:10373:1 88459:22770:1 203437:211644:1 203437:88464:1 58192:144457:1 211644:58192:1 203437:211641:1 58192:87644:1 87639:87638:1	10
22842	10209	243129600	12	50114:108390:1 5281:5436:1 10209:139092:1 5341:5281:1 219282:219281:1 139092:50114:1 139092:219282:1 10209:5337:1 10209:5341:1 5337:18125:1 5337:152996:1	2
22843	3018	616464000	18	2948:2946:1 3018:3015:1 3018:3106:1 3014:3011:1 3018:45657:1 3106:3002:1 3106:3103:1 3014:3141:1 2942:3102:1 3018:3124:1 3018:48382:1 3018:15555:1 2949:2948:1 3018:2949:1 3018:3014:1 3018:2942:1 2948:3123:1	4
22844	3139	603504000	14	3139:2949:1 3139:96559:1 3139:96572:1 3139:96570:1 2949:3087:1 3139:44774:1 96570:3082:1 3082:200724:1 3012:3078:1 3139:96568:1 2949:2948:1 96570:3012:1 3012:46132:1	3
22845	40309	500860800	17	96575:96574:1 216639:96573:1 216639:3139:1 216639:96575:1 216639:48296:1 40309:40308:1 207719:216639:1 3030:216638:1 40309:40312:1 40308:3025:1 96574:2949:1 3030:72478:1 40312:207719:1 207719:6392:1 216639:69717:1 40312:3030:1	14
22846	40310	567648000	17	3108:3107:1 47733:140661:1 47738:68340:1 47733:187376:1 47738:3159:1 40310:47738:1 68340:9904:1 68340:47733:1 3144:6391:1 40310:3144:1 47738:203693:1 6391:3041:1 9904:3108:1 3144:3106:1 68340:81488:1 68340:140871:1	38
22847	40311	547689600	10	46698:151178:1 69717:3088:1 6392:69717:1 40311:69718:1 40311:46698:1 40311:3011:1 6392:96573:1 46698:3139:1 40311:6392:1	10
22848	40312	509587200	33	48296:96572:1 72478:45389:1 40312:216640:1 3030:216638:1 3030:72478:1 207719:219293:1 40312:40311:1 96575:96574:1 40311:69718:1 2949:3088:1 40312:3026:1 216640:3030:1 40312:24268:1 2959:3139:1 40312:3027:1 216639:96573:1 48296:96559:1 216638:179615:1 207719:216639:1 38670:175725:1 216639:48296:1 207719:46698:1 2949:3089:1 72478:38670:1 216640:207719:1 6392:2946:1 3027:2959:1 216639:96575:1 96574:…	28
22851	151018	104976000	11	117145:22590:1 86292:104653:1 151018:117138:1 151018:90668:1 151018:117145:1 151018:104557:1 151018:52549:1 151018:151019:1 151018:86292:1 90668:154949:1	0
22852	151019	104976000	12	151019:117138:1 151019:151018:1 151019:90673:1 151019:52549:1 151019:86292:1 151019:147451:1 151019:104556:1 151019:90668:1 151019:69556:1 86292:104653:1 151019:69394:1	2
22853	219294	-19612800	52	219294:52525:1 52525:20261:1 114937:111926:1 219294:184622:1 177237:130847:1 52541:52556:1 52525:52560:1 219295:104350:1 69746:132692:1 219294:76326:1 52590:102140:1 52590:102137:1 219295:137699:1 52590:52543:1 132692:177237:1 52561:52558:1 219294:114937:1 219294:52526:1 137699:25519:1 106497:85927:1 72714:59993:1 219295:106497:1 164946:52547:1 219294:22588:1 216930:219295:1 219294:111994:1 52525…	26
22854	106485	166665600	36	164943:136240:1 140077:137925:1 164943:73140:1 164943:69556:1 164944:104557:1 106485:55131:1 164943:139289:1 164944:45445:1 164943:164942:1 106485:119002:1 164944:104556:1 164944:106532:1 106532:164943:1 164943:135216:1 106485:77457:1 136240:101147:1 106485:140077:1 136245:136242:1 164944:157020:1 101147:69625:1 106485:164944:1 136240:136244:1 101147:6576:1 6576:100989:1 106485:122523:1 73140:132…	136
22855	219295	22118400	13	85924:106497:1 24668:132698:1 219295:85924:1 219295:137699:1 219295:6577:1 177236:75775:1 219295:177236:1 219295:104350:1 106497:85927:1 219295:92079:1 104350:1263:1 219295:24668:1	0
22857	219310	-19612800	15	27483:18598:1 34590:51052:1 18598:117659:1 219310:108502:1 27483:34590:1 18598:117671:1 77739:75045:1 124269:104801:1 34590:75209:1 219310:51099:1 77739:124269:1 124269:135575:1 27483:77739:1 219310:27483:1	31
22858	102082	256348800	11	102082:35842:1 102082:105864:1 121045:35882:1 102082:74217:1 102082:102087:1 102082:102085:1 105864:123600:1 74217:31235:1 105864:121045:1 102082:109176:1	40
22860	219318	324604800	14	188476:110284:1 110284:184355:1 219340:219351:1 188476:88098:1 219353:216853:1 219340:219350:1 219318:219352:1 219318:219340:1 219340:123284:1 219340:88103:1 88103:184354:1 219340:219353:1 219318:188476:1	47
22862	31437	325987200	15	157244:94956:1 94942:94957:1 94941:157244:1 219358:180147:1 31437:94949:1 219358:149145:1 31437:94961:1 94960:94942:1 94949:94943:1 31437:94960:1 31437:31431:1 31437:65928:1 31437:219358:1 94960:94941:1	3
22864	35897	339206400	14	111638:145070:1 35897:148732:1 35897:35875:1 35897:71987:1 145070:25544:1 35897:111638:1 35897:123377:1 35897:148729:1 35897:148727:1 35897:122990:1 35897:204446:1 35897:143529:1 35897:35822:1	9
22865	111072	35424000	11	111072:50628:1 50598:50587:1 107891:50598:1 50617:107891:1 97884:64409:1 111072:97884:1 50617:106206:1 97884:50617:1 111072:50610:1 50617:107886:1	2
22866	219365	-19008000	13	219365:50641:1 110915:74702:1 109192:109195:1 109193:109192:1 109192:127448:1 74702:109193:1 219365:111281:1 219365:111005:1 74702:109187:1 187742:111063:1 219365:187742:1 187742:110915:1	2
22867	130124	412819200	13	130124:63356:1 77482:77363:1 130124:44269:1 130124:77482:1 44269:63189:1 130124:219374:1 130124:183433:1 57904:200446:1 130124:121594:1 130124:57904:1 130124:63456:1 130124:38682:1	58
22868	182053	37843200	66	182053:120666:1 120668:120583:1 120610:120629:1 181634:167688:1 120610:204503:1 181634:181636:1 195214:195335:1 203575:120668:1 182053:152851:1 203575:203574:1 99304:181303:1 204503:198462:1 144040:184596:1 195336:77830:1 120660:164065:1 77830:138589:1 164065:216533:1 182053:208295:1 96991:107215:1 203575:195214:1 125965:125962:1 182053:58816:1 184597:96991:1 203575:99304:1 167696:120709:1 182053…	10
22869	120610	41472000	14	120610:120673:1 120603:99304:1 120610:152874:1 120610:120629:1 120610:204503:1 120610:120632:1 120610:120603:1 120610:120670:1 64464:202371:1 99304:120655:1 120610:64464:1 120670:208294:1 120610:182052:1	1
22870	120683	44582400	25	120660:216535:1 120683:217799:1 120597:195336:1 20015:167693:1 120683:120646:1 120660:181744:1 120660:120652:1 120660:186344:1 77830:120661:1 195336:77830:1 120660:164065:1 164065:216533:1 120660:120489:1 120683:120597:1 181634:120642:1 120683:120660:1 77830:125965:1 216535:185787:1 120660:120649:1 164065:216532:1 120660:120631:1 125965:181634:1 120652:20015:1 181634:178860:1	1
22875	9107	333936000	17	9107:4582:1 2966:9133:1 9107:9106:1 9133:2968:1 9107:9134:1 9133:9293:1 9133:76400:1 9107:8694:1 155214:59293:1 2963:2966:1 9107:155214:1 9133:155211:1 155211:155209:1 2966:154442:1 9107:206126:1 9107:2963:1	5
22876	8843	244512000	15	8843:9286:1 8843:9313:1 9136:9137:1 9313:9136:1 8843:9296:1 9104:8785:1 8843:25545:1 8843:9104:1 9137:8694:1 8831:9134:1 8785:9108:1 9286:9110:1 9136:8831:1 9108:8824:1	2
22877	154672	483753600	22	154672:66012:1 36100:36081:1 154672:30486:1 36081:35960:1 154673:36270:1 154672:219411:1 154672:154674:1 154672:36276:1 35960:35981:1 126750:35998:1 36270:126750:1 154672:36100:1 154672:219406:1 36270:126767:1 36276:32866:1 36270:75735:1 154672:133946:1 154672:65921:1 36270:36108:1 36081:32881:1 36276:154673:1	13
22878	8033	227750400	17	55098:27027:1 8032:8247:1 60089:140759:1 8033:8032:1 60089:39256:1 8032:29493:1 8033:170535:1 8033:52448:1 8033:55093:1 55093:60089:1 8033:55098:1 170535:94560:1 27023:88353:1 55093:55454:1 8033:27023:1 8033:21066:1	12
22880	30686	370742400	10	120315:138422:1 30686:29099:1 138312:120315:1 31125:138408:1 30686:138312:1 120315:92574:1 138312:120312:1 30686:31125:1 138422:138412:1	49
22882	154487	419212800	11	154485:176453:1 154487:219428:1 154487:8067:1 154487:52772:1 176453:158765:1 176453:176443:1 154487:154485:1 176453:190144:1 154487:57784:1 176443:167519:1	9
22884	89015	204163200	11	89015:115919:1 89015:130227:1 89015:87801:1 87801:89913:1 89015:83172:1 89015:88815:1 89015:70013:1 89015:83424:1 89015:22754:1 87801:87984:1	7
22885	132797	101347200	22	132797:26746:1 55313:55200:1 26745:78451:1 132797:187926:1 132797:58220:1 26745:168564:1 26746:65641:1 132797:39669:1 78451:78450:1 132797:143028:1 132797:17899:1 132797:26745:1 132797:27024:1 17899:55313:1 78450:88498:1 17899:27028:1 132797:140337:1 78450:77981:1 132797:78593:1 78451:168563:1 26745:10085:1	37
22886	144475	462844800	17	144475:66316:1 66316:66297:1 67916:71676:1 111596:201650:1 71676:78459:1 78715:78458:1 144475:140814:1 78459:88520:1 78459:111596:1 144475:67916:1 71676:162845:1 201650:67906:1 144475:132517:1 78459:78715:1 144475:132799:1 67916:78461:1	6
22888	50338	59011200	20	42181:146568:1 59992:57293:1 190922:134204:1 210482:210481:1 50338:210482:1 190922:27035:1 173719:145936:1 59992:190922:1 59992:42181:1 50338:161940:1 27035:173719:1 27035:140211:1 50338:140087:1 50338:21208:1 59992:169993:1 190922:125312:1 50379:50381:1 50338:50379:1 50338:59992:1	23
22891	203513	5097600	12	125557:157689:1 125557:31151:1 70562:86615:1 169126:171694:1 203512:31135:1 203513:203512:1 31135:125557:1 171694:168999:1 203512:102756:1 125557:169126:1 157689:70562:1	3
22893	178820	501120000	26	147619:147618:1 178820:117922:1 178820:43486:1 178820:43436:1 178820:207409:1 43495:119872:1 178820:196968:1 43495:43452:1 178820:193890:1 178820:219459:1 43452:147619:1 196968:219457:1 178820:219458:1 178820:43473:1 178820:111826:1 147616:119871:1 219458:208732:1 43495:10471:1 43495:43479:1 43495:147616:1 178820:122647:1 178820:197983:1 119872:151202:1 178820:43495:1 208732:125387:1	15
22894	174980	3369600	22	174980:159525:1 159525:174974:1 159525:174972:1 159525:47869:1 174980:159424:1 159525:174968:1 159524:174975:1 174972:174967:1 159525:70982:1 174969:174970:1 159525:174971:1 159525:131191:1 174972:159524:1 159525:98025:1 174980:98056:1 159525:174969:1 174970:135587:1 159525:174973:1 159525:51050:1 159525:109032:1 47869:147271:1	2
22895	125590	77414400	21	125590:128065:1 128082:90379:1 90379:128083:1 128065:128085:1 125590:178713:1 128065:128073:1 90379:120697:1 128065:128078:1 125590:107186:1 128083:128070:1 128082:99294:1 181605:64379:1 128065:128082:1 90379:90373:1 125590:181605:1 125590:181608:1 125590:152860:1 90379:90368:1 128073:64373:1 128065:120634:1	4
22896	90379	128908800	23	90379:143248:1 120697:108586:1 90379:90368:1 90379:107192:1 90379:126823:1 90379:181611:1 128067:128083:1 90379:107126:1 90379:203595:1 120697:143846:1 90379:143249:1 108586:143241:1 90379:143844:1 90379:128067:1 90379:120697:1 90379:64377:1 90379:126084:1 90379:128081:1 90379:107149:1 90379:90373:1 90379:181615:1 143249:145424:1	0
22898	123855	226022400	12	149231:78677:1 152662:152661:1 123855:123846:1 56146:149231:1 133717:133706:1 123855:152662:1 123846:42869:1 123855:153252:1 123846:133718:1 133718:133717:1 123855:56146:1	4
22899	95573	531360000	13	129001:95576:1 95573:67216:1 95577:129001:1 95573:115021:1 95573:95577:1 95573:144699:1 95577:144698:1 95573:97154:1 95573:15230:1 95577:144696:1 95573:94992:1 95573:105284:1	9
22900	76790	397008000	10	35673:35766:1 153347:153343:1 182351:104071:1 76790:98540:1 76790:182351:1 35766:153347:1 76790:56039:1 76790:35673:1 182351:219480:1	6
22901	123971	55123200	13	123971:144676:1 144676:51934:1 123971:108205:1 123971:87235:1 108205:97056:1 123971:123935:1 144676:81507:1 144676:107647:1 123971:123950:1 123971:153439:1 123950:128798:1 123971:67698:1	8
22902	47807	265507200	11	15523:80193:1 18142:5443:1 80193:80189:1 80187:148509:1 47807:29401:1 47807:80187:1 47807:18142:1 80187:15523:1 29401:148508:1 148509:186471:1	2
22903	167195	406166400	20	116950:193493:1 167195:117099:1 167195:167193:1 116959:167198:1 167195:174700:1 167195:193492:1 116958:162494:1 162494:117048:1 167195:116950:1 167195:116959:1 167195:167200:1 117099:92050:1 117099:117036:1 174700:174704:1 167195:137981:1 167195:196370:1 116949:116958:1 92050:92048:1 167195:116949:1	1
22904	22831	507600000	17	22831:25442:1 25436:25435:1 179982:124508:1 22851:22830:1 22831:22852:1 22831:25440:1 22851:25433:1 25439:25432:1 22852:22836:1 25440:219490:1 25436:199615:1 22831:179982:1 22851:25436:1 25439:22851:1 124508:106058:1 25440:25439:1	15
22905	193506	444441600	13	191784:194685:1 193506:219492:1 193506:194680:1 194681:191784:1 194682:194679:1 193506:219493:1 194682:194676:1 194681:194674:1 194682:194681:1 194685:194683:1 191784:191785:1 193506:194682:1	9
22906	116976	351043200	14	117045:117044:1 116976:116922:1 116976:164332:1 116976:116968:1 117045:91195:1 116976:116969:1 116968:162490:1 116922:116914:1 116968:167195:1 116955:117105:1 116914:116954:1 116968:116955:1 117105:117045:1	13
22907	173037	262828800	15	173037:91322:1 173037:91320:1 86637:91311:1 173037:130380:1 173037:86618:1 173037:30677:1 173037:216612:1 173037:164696:1 173037:91324:1 173037:91334:1 30677:86637:1 91312:86630:1 91322:91312:1 173037:91326:1	5
22908	171873	623203200	36	138354:138352:1 171873:189898:1 219508:219507:1 161891:219506:1 161897:161891:1 189898:138354:1 189898:193514:1 155864:219519:1 189783:126554:1 193514:144112:1 189783:161896:1 138357:219508:1 144112:86443:1 171873:219515:1 171873:86476:1 219508:196386:1 138354:219505:1 219508:189783:1 138351:193538:1 171873:189843:1 171873:219520:1 161897:187931:1 171873:219511:1 189898:86456:1 219508:187933:1 86…	43
22910	31577	544233600	14	31577:31368:1 124576:22837:1 31577:154352:1 124576:30237:1 31577:110992:1 110992:31619:1 31577:22830:1 31349:31344:1 130355:157922:1 31577:130355:1 163008:124576:1 130355:31349:1 154352:163008:1	17
22911	22838	523238400	15	172127:154361:1 22838:163008:1 124444:30313:1 163008:124444:1 124444:124568:1 124444:30235:1 22838:31597:1 124444:124578:1 22838:168495:1 22838:154360:1 154360:172127:1 124444:31342:1 30313:124443:1 172127:179469:1	3
22912	86255	623289600	11	86255:124442:1 188690:124581:1 86255:188690:1 86255:193469:1 22845:193542:1 86255:193468:1 86255:22845:1 86255:22836:1 86255:216048:1 193468:193459:1	15
22913	194624	623289600	18	194624:114578:1 106020:219546:1 194624:219547:1 194610:219514:1 194624:117080:1 117075:116984:1 117080:117075:1 117074:106046:1 106046:194610:1 117074:116979:1 116979:106020:1 116984:116985:1 194624:212494:1 194610:189713:1 117074:205652:1 117080:117074:1 194624:120335:1	8
22914	189878	591840000	107	189913:189844:1 169117:188151:1 189847:189611:1 189624:186707:1 189913:189847:1 189624:189614:1 186707:92011:1 189913:86830:1 189878:189939:1 189878:214811:1 189946:189976:1 186707:189729:1 189650:186698:1 189624:179100:1 189878:189968:1 189880:189642:1 86812:86826:1 189216:189974:1 189880:189942:1 189853:189850:1 189876:189857:1 181012:189717:1 85891:86816:1 86830:189936:1 186668:189874:1 189853…	55
22916	187941	444441600	21	86431:192352:1 187941:87730:1 187941:205595:1 179126:86431:1 87730:86554:1 187938:144884:1 187938:31649:1 31649:31646:1 193545:187937:1 126423:126573:1 187941:115902:1 87730:31652:1 187941:126423:1 187938:115954:1 31652:187938:1 115954:193545:1 86503:87739:1 187941:86503:1 115954:115541:1 205595:179126:1	18
22917	219109	114048000	15	219109:10375:1 219109:88526:1 218777:10413:1 219109:218776:1 218776:218778:1 10375:10363:1 218777:87844:1 218772:212613:1 219109:218777:1 219109:10351:1 219109:218772:1 218773:130231:1 88526:217932:1 217932:218773:1	6
22918	129080	41472000	20	129080:101672:1 10349:10352:1 219566:10368:1 129080:101670:1 219566:10351:1 10352:88285:1 10352:99995:1 129080:121306:1 10349:10375:1 129080:219565:1 219566:219567:1 10349:10391:1 129080:88526:1 10349:10388:1 129080:219566:1 10352:10364:1 101670:219563:1 101672:166314:1 121306:10349:1	23
22922	104279	448156800	10	104279:4185:1 104279:123737:1 99593:4169:1 104279:4181:1 4181:99593:1 104279:15422:1 99627:99626:1 123737:99627:1 104279:219579:1	4
22925	33864	224121600	11	33864:64878:1 33864:126332:1 64878:218283:1 33864:170915:1 33864:120461:1 33864:71499:1 33864:109215:1 33864:116756:1 33864:126337:1 218283:126333:1	10
22926	170361	270777600	10	191700:133610:1 141630:54226:1 170361:101799:1 101799:156635:1 170361:64784:1 156635:141630:1 133610:70625:1 101799:191701:1 141630:191700:1	9
22928	170367	325987200	15	134737:106002:1 195622:118238:1 134737:189515:1 170367:137155:1 154468:70927:1 170367:133611:1 134737:95076:1 170367:134737:1 170367:195622:1 95076:105997:1 70926:154468:1 134737:117848:1 189515:152493:1 170367:70926:1	9
22929	181669	51062400	13	181669:212991:1 186167:103547:1 181669:157714:1 181669:186168:1 181669:103543:1 181669:50778:1 181669:218402:1 181669:159341:1 157714:186167:1 186167:53589:1 181669:99361:1 181669:22006:1	3
22930	72135	265507200	40	72135:105606:1 72135:40014:1 131368:131365:1 155534:199507:1 72135:95560:1 72135:186259:1 118780:67688:1 72135:108557:1 126896:113705:1 72135:107703:1 72135:168231:1 103618:15490:1 72135:219597:1 126808:126896:1 180555:22096:1 72135:180555:1 72135:155534:1 118780:135880:1 72135:20026:1 72135:72327:1 40014:181299:1 126896:131448:1 105598:103618:1 72135:219596:1 72135:148954:1 72135:72328:1 186264:…	106
22931	219603	-16416000	25	60368:60374:1 60366:60401:1 60401:60393:1 60391:60386:1 60401:42047:1 60393:60391:1 60393:60390:1 60366:60368:1 47834:60389:1 219603:60363:1 47834:60376:1 60368:60395:1 219603:41473:1 219603:60364:1 60396:60383:1 60395:47834:1 60379:60375:1 60395:60396:1 219603:60366:1 60391:60379:1 60363:60385:1 60368:60398:1 60395:60380:1 42047:60400:1	4
22933	37451	371952000	28	185078:44147:1 96493:21475:1 37451:46629:1 185078:46115:1 96496:96473:1 37451:44187:1 96473:55466:1 72746:206205:1 21475:45191:1 37451:72672:1 96493:44146:1 37451:119878:1 44146:96496:1 37451:46064:1 37451:185078:1 37451:72746:1 37451:96493:1 96457:41892:1 96457:96547:1 96493:158767:1 55466:96457:1 96473:185204:1 96473:44152:1 96547:57650:1 46629:947:1 158767:92116:1 46064:17949:1	31
22934	7455	43891200	15	7523:99813:1 99813:7534:1 94377:7460:1 7455:2599:1 7523:99814:1 7460:15157:1 7460:107946:1 7523:99819:1 7455:7449:1 107946:7523:1 7523:2606:1 7455:94377:1 7449:7472:1 99813:99812:1	1
22935	7460	91670400	12	7460:14681:1 7523:99813:1 99813:7534:1 7523:99814:1 7460:7490:1 7460:15157:1 7460:15168:1 7460:107946:1 107946:7523:1 7523:2606:1 7534:64815:1	0
22936	7477	155088000	14	7477:54100:1 7477:114205:1 114205:117867:1 7477:219611:1 7477:161496:1 7477:85231:1 7477:74446:1 7477:219614:1 7477:219616:1 7477:95391:1 219612:219613:1 7477:219612:1 7477:125465:1	2
22938	7533	306201600	35	110263:113189:1 143260:143295:1 7533:64860:1 7533:143798:1 113195:113186:1 110263:82959:1 143260:7469:1 113196:113195:1 113186:128101:1 126896:113705:1 143436:143439:1 7533:118779:1 7533:126896:1 113195:109150:1 113196:108063:1 118779:110263:1 113189:143984:1 113196:113194:1 7533:64662:1 109150:113185:1 7533:219624:1 113196:123395:1 7469:113187:1 113196:64602:1 128101:113191:1 7533:143260:1 11319…	37
22939	89437	575856000	18	89437:212389:1 89437:115640:1 115510:115489:1 115503:115460:1 89437:211365:1 89437:115685:1 89437:82885:1 89437:95199:1 82584:82576:1 89437:115523:1 199567:199566:1 89437:89452:1 89437:199567:1 89437:82584:1 89437:115503:1 89437:86235:1 89437:115510:1	81
22940	117045	476064000	66	196382:162492:1 117045:117048:1 208288:194712:1 117044:117025:1 117018:194714:1 116837:117087:1 117527:86355:1 219695:212960:1 91195:117030:1 117045:117034:1 92054:117007:1 117533:194357:1 117030:117011:1 194706:190436:1 117527:117531:1 117045:208288:1 117045:89385:1 117045:219695:1 194706:117000:1 117045:117041:1 117103:194624:1 181017:121190:1 117045:194706:1 117041:116837:1 117533:65427:1 1170…	132
22941	130949	525312000	33	196755:161922:1 130949:219765:1 219762:219764:1 219764:182124:1 219764:219763:1 219757:219759:1 215654:134485:1 130949:215654:1 219764:178073:1 207433:219754:1 219765:164992:1 219765:219757:1 178073:219755:1 207793:219789:1 219756:207430:1 178073:219758:1 130949:125371:1 130949:219762:1 219789:219756:1 207793:134479:1 178073:219777:1 130949:219760:1 215654:167582:1 167582:25386:1 178073:196755:1 …	49
22942	130950	480556800	26	130948:137989:1 130947:144163:1 130950:130948:1 88060:87733:1 87647:88071:1 130944:131031:1 130950:144282:1 130950:89909:1 130950:22970:1 144163:173111:1 87647:211389:1 130950:219792:1 27891:89437:1 130950:88060:1 144282:87647:1 130950:88646:1 130948:130945:1 87733:82613:1 87647:176495:1 130950:213129:1 130948:130947:1 87647:208882:1 87647:27891:1 130945:130944:1 130947:130943:1	21
22945	69673	440294400	14	24719:183042:1 24719:24748:1 69673:24719:1 69685:85502:1 24719:140180:1 69673:42554:1 69673:69680:1 69673:42562:1 69673:109874:1 24719:69684:1 69673:119834:1 69673:85505:1 85505:69685:1	31
22946	109800	387676800	13	109800:109913:1 183027:131934:1 109800:219794:1 109800:178937:1 35240:59397:1 109800:69675:1 63418:109803:1 109800:35240:1 109800:109916:1 109800:183027:1 109800:63418:1 63418:109795:1	6
22947	109801	408758400	21	109909:24753:1 55418:109909:1 183027:180082:1 109801:182939:1 63418:55418:1 109801:109911:1 182939:182938:1 109801:63418:1 109801:183027:1 60053:72965:1 182945:85505:1 180082:127316:1 109801:182945:1 109801:154970:1 183027:119834:1 213672:140180:1 63418:109795:1 183027:60053:1 109911:119627:1 109801:213672:1	8
22948	69685	496886400	18	42561:132590:1 69685:85502:1 182939:182938:1 69685:85501:1 69685:177194:1 42561:69682:1 69685:182925:1 69685:42561:1 69685:42557:1 69685:182939:1 176939:109855:1 132590:169427:1 69685:141397:1 69685:116221:1 69685:63424:1 169427:176939:1 69685:109871:1	19
22949	109803	429753600	17	109803:170701:1 109803:109909:1 183038:42555:1 69684:42559:1 109803:85491:1 109803:69680:1 41015:41020:1 109909:131934:1 69680:183026:1 132474:41015:1 109803:41048:1 69684:132519:1 183026:183038:1 69680:132474:1 109803:55413:1 132474:69684:1	11
22954	94376	520560000	11	94376:92453:1 94376:215858:1 62837:91563:1 94376:62837:1 62837:193974:1 94376:125580:1 92453:138294:1 94376:138288:1 94376:62819:1 215858:215857:1	19
22955	89732	55123200	10	89732:83272:1 89732:130921:1 89732:82847:1 89732:206108:1 89732:88290:1 130921:83105:1 89732:206110:1 89732:88987:1 206108:88325:1	9
22956	39444	120960000	33	39444:83118:1 130253:110619:1 68026:39467:1 144399:130151:1 130113:124750:1 130213:89757:1 110619:130113:1 83118:68025:1 87577:68027:1 39468:83924:1 39444:87577:1 124750:123306:1 110610:130253:1 39444:68021:1 39467:89083:1 39444:130213:1 130113:121160:1 110619:188331:1 83924:83923:1 39444:68020:1 20142:89804:1 110619:169687:1 39444:130215:1 39444:88343:1 39444:20142:1 39444:39468:1 39444:110610:1…	29
22959	47790	498182400	16	47790:154102:1 95679:96565:1 47790:45673:1 96440:76874:1 47790:96561:1 96565:174124:1 47790:214688:1 96561:96536:1 47790:95679:1 47790:60048:1 47790:45397:1 45397:617:1 60048:648:1 45397:96440:1 96561:96537:1	10
22962	142766	194486400	36	67559:67592:1 104001:31430:1 142766:219844:1 44398:133728:1 142766:62382:1 62382:61800:1 67589:133730:1 61800:67569:1 142766:48943:1 61800:67572:1 67572:67559:1 54140:67588:1 219844:103992:1 142766:104001:1 61800:67571:1 142766:109559:1 67559:67591:1 31430:31435:1 219354:15847:1 15847:54140:1 67567:54165:1 31430:31436:1 15847:67583:1 67572:44398:1 67572:67570:1 44398:67567:1 67572:66883:1 142766:…	51
22964	135576	559180800	10	135576:123114:1 135576:92261:1 92261:123116:1 92261:123117:1 92261:154780:1 135576:154798:1 92261:123679:1 92261:154768:1 123679:219854:1	10
22967	121039	511228800	10	109171:153369:1 123283:109171:1 121039:121038:1 109171:109166:1 123283:92150:1 92150:122743:1 121039:109172:1 121039:32443:1 109172:123283:1	6
22969	18706	465436800	11	123658:219951:1 123680:121040:1 123659:123680:1 109174:135578:1 123680:135581:1 18706:123658:1 18706:123229:1 18706:123659:1 123658:109174:1 18706:122757:1	6
22970	105864	308793600	16	213431:105866:1 105864:51727:1 105866:213430:1 105866:122899:1 122692:100637:1 121045:213431:1 105866:213429:1 213430:122692:1 123600:123682:1 105864:123600:1 213430:123280:1 105864:121045:1 213431:135589:1 213431:35900:1 105864:123397:1	55
22971	105866	358732800	12	105866:122665:1 184354:213427:1 105866:219956:1 105866:110270:1 213430:213428:1 105866:213430:1 105866:122899:1 105866:213429:1 122665:122758:1 213430:121041:1 105866:184354:1	12
22972	198825	51753600	10	198825:7367:1 117585:59402:1 198825:55154:1 117585:56847:1 14492:5321:1 198825:41000:1 198825:14492:1 55154:60029:1 198825:117585:1	5
22973	153011	219456000	10	153011:111759:1 153011:194922:1 153011:76332:1 190755:144847:1 153011:15013:1 153011:132477:1 153011:119669:1 153011:15019:1 153011:190755:1	6
22974	219974	528508800	18	82241:219978:1 144883:38640:1 134291:219976:1 183287:134291:1 219974:82241:1 183280:144883:1 183187:144901:1 183280:173217:1 134291:183187:1 219976:183282:1 183280:41997:1 41997:38652:1 219974:41995:1 219974:219977:1 144883:183287:1 219974:134365:1 219974:183280:1	8
22975	198911	324518400	23	10381:10374:1 86003:30831:1 85999:85994:1 69910:85998:1 198911:45255:1 85994:81263:1 30831:69921:1 198911:69910:1 198911:86000:1 85998:86003:1 198911:86001:1 198911:85996:1 198911:81301:1 198911:81308:1 198911:10381:1 198911:114057:1 45285:86002:1 85998:89501:1 10381:45283:1 10381:45285:1 85998:85999:1 114057:45256:1	13
22977	136038	619142400	16	136038:198725:1 136038:113379:1 83965:200684:1 95909:112418:1 136038:136039:1 136038:170126:1 136038:170475:1 136038:95909:1 136038:197463:1 136038:205804:1 136038:96722:1 136038:160683:1 136038:83965:1 136038:167875:1 136038:197475:1	20
22978	166378	520473600	30	166378:166346:1 166480:166371:1 156946:156954:1 166378:31842:1 30777:30793:1 166391:166365:1 166391:107437:1 156954:156952:1 166378:166393:1 166334:166344:1 166378:30777:1 107437:59907:1 166378:156946:1 166378:197600:1 166376:166367:1 166378:166480:1 166371:31859:1 166346:166334:1 166378:166392:1 166378:122067:1 166378:44558:1 166378:59949:1 44558:152510:1 166391:166376:1 166393:166391:1 166378:1…	36
22979	150592	2160000	11	150592:93585:1 8984:9007:1 163885:135122:1 163885:8984:1 9007:8760:1 163885:92157:1 150592:9011:1 8760:8811:1 93585:163885:1 163885:8974:1	1
22980	4377	602294400	14	4377:220034:1 4377:220035:1 4377:4333:1 113061:142669:1 4377:198543:1 4377:127839:1 4377:95668:1 4377:220043:1 196967:113061:1 4377:196967:1 4377:204569:1 163490:163474:1 4377:163490:1	26
22983	148625	487814400	12	148625:203904:1 148625:161450:1 148625:220062:1 148625:220064:1 148625:141221:1 220062:23595:1 147849:19136:1 23595:141220:1 161454:147849:1 148625:161454:1 220064:220063:1	3
22984	121164	236563200	10	115927:173060:1 121164:77432:1 173060:220082:1 121164:220081:1 77432:89897:1 77432:173059:1 77432:173061:1 89897:115927:1 121164:220080:1	21
22988	95646	374630400	13	46528:44475:1 106240:118182:1 95646:25206:1 95648:136478:1 95646:106236:1 106238:106240:1 46528:43951:1 106236:106238:1 95646:46528:1 46528:44594:1 136478:95676:1 95646:95648:1	12
22990	52744	456105600	10	52744:52750:1 52759:176441:1 52744:52758:1 52744:205916:1 52744:52748:1 52744:52749:1 52744:52759:1 52744:52753:1 52759:167746:1	5
22991	130223	394329600	15	87833:87992:1 130223:89890:1 89890:88003:1 22804:88385:1 88002:89274:1 22727:89887:1 130223:130222:1 88002:173089:1 89890:121196:1 88003:88002:1 130223:22727:1 130223:87833:1 88002:130175:1 130223:22804:1	27
22993	81654	487814400	12	81654:216084:1 81654:113724:1 81654:113725:1 81654:199147:1 199147:166921:1 81654:81656:1 113724:180797:1 81654:186122:1 81654:22249:1 81654:33878:1 186122:67669:1	1
22994	81656	539136000	14	109668:182016:1 81656:186125:1 109668:142006:1 81656:168430:1 81656:81655:1 168430:186123:1 13004:13000:1 81656:109669:1 81656:109668:1 12996:70201:1 81656:13004:1 142006:70178:1 13000:12996:1	3
22995	116702	541555200	10	103823:216818:1 116702:103823:1 116702:164123:1 116702:220145:1 103823:103838:1 216818:214552:1 116702:149675:1 103823:149805:1 116702:105020:1	4
22997	166644	307584000	14	99005:166649:1 135558:99003:1 166644:99005:1 150266:135558:1 73230:57677:1 73230:73225:1 99005:144520:1 166644:99006:1 135558:73227:1 73227:57676:1 99005:117997:1 166644:150266:1 99005:73230:1	8
22998	168006	489024000	10	168006:167480:1 168006:153820:1 210387:173223:1 210387:99007:1 168006:73232:1 167480:210387:1 168006:86609:1 73233:150269:1 153820:73233:1	3
22999	177999	164246400	12	111320:60574:1 60574:143681:1 177999:111320:1 177999:198179:1 177999:184723:1 177999:143668:1 177999:64760:1 198179:72008:1 177999:143621:1 177999:60521:1 143681:184709:1	0
23000	220153	-11145600	15	13563:11593:1 13563:33185:1 11359:13556:1 11359:18929:1 18941:18944:1 13563:33188:1 33188:33195:1 11593:11359:1 11587:11589:1 11359:11587:1 220153:13563:1 11593:11591:1 33185:18941:1 11591:3717:1	3
23001	99545	395539200	10	126809:123488:1 99545:17587:1 99545:125719:1 99545:99547:1 99545:75976:1 99545:108605:1 99545:105985:1 99545:145505:1 99545:126809:1	4
23002	35833	310608000	53	103436:103437:1 35833:35840:1 35833:94751:1 35842:123290:1 103385:103441:1 35837:123292:1 75806:65922:1 123427:10087:1 103385:103417:1 94743:35872:1 35892:123428:1 64769:111170:1 103420:103414:1 35841:122981:1 154820:145571:1 103436:103500:1 220173:71030:1 75836:97656:1 154690:154820:1 65922:35877:1 64769:154690:1 154690:143456:1 35833:64769:1 103385:103420:1 35892:123391:1 35833:35837:1 35842:22…	43
23003	220190	-11145600	56	220190:220191:1 212997:212995:1 186166:212998:1 58813:58849:1 103531:58857:1 220190:60751:1 58813:58850:1 220190:201466:1 167681:124277:1 186558:167681:1 58813:58842:1 220190:175286:1 212998:214532:1 220192:220193:1 220191:217800:1 212985:186170:1 214538:215402:1 220190:214538:1 212905:174325:1 220190:159317:1 58813:58845:1 212988:199521:1 186558:99305:1 186557:214533:1 112167:186166:1 174325:199…	8
23004	103531	85363200	19	218400:103524:1 103531:103535:1 103531:208888:1 103531:58857:1 159151:202347:1 103524:147662:1 103531:103547:1 103531:159151:1 103531:103546:1 103531:218400:1 103531:218404:1 103524:103550:1 90778:103543:1 103531:103537:1 103531:90778:1 103531:218653:1 103531:126823:1 103531:58873:1	3
23005	186166	6307200	11	212998:144594:1 212998:212993:1 186166:212998:1 186166:217800:1 186166:215401:1 212998:212988:1 186166:19914:1 212998:58857:1 212998:212995:1 212998:218401:1	0
23007	214539	8985600	11	212988:214529:1 214539:214538:1 214539:147630:1 214536:215783:1 120683:120489:1 214539:214536:1 212988:103538:1 214536:120683:1 214536:214532:1 214539:212988:1	3
23009	111006	439430400	52	105637:105642:1 111497:111362:1 180523:101461:1 105713:111609:1 111124:122967:1 220207:105637:1 80095:111124:1 122979:103656:1 111124:96050:1 122972:64730:1 111006:218112:1 80095:80097:1 111006:103370:1 111609:111066:1 105637:122952:1 111124:110554:1 122921:111047:1 122979:122978:1 111006:220207:1 122952:82811:1 122921:122974:1 96050:110265:1 122979:45119:1 111040:105644:1 111406:122976:1 111362:…	55
23010	111014	580348800	19	111021:130293:1 157178:216082:1 130016:118817:1 111622:214071:1 111014:111021:1 111014:130016:1 130293:214070:1 111608:111622:1 111608:111477:1 118825:72220:1 111615:191216:1 111014:123030:1 118825:111615:1 111014:72235:1 111014:157178:1 111021:111608:1 214071:118825:1 157178:123033:1	8
23011	111026	566524800	10	111026:191184:1 111026:111023:1 174561:111472:1 111026:123030:1 111026:174561:1 83440:111461:1 123030:83440:1 123030:157178:1 157178:123033:1	3
23012	109098	442972800	15	109101:109096:1 109101:109106:1 109098:109101:1 109200:109204:1 109098:109205:1 109106:64803:1 109101:109201:1 109200:109202:1 109098:109203:1 109200:111022:1 109098:111054:1 109101:109200:1 109202:111373:1 109098:109196:1	2
23013	111055	390268800	20	109101:109096:1 111010:105651:1 111055:101461:1 111055:111010:1 109098:109101:1 109098:109205:1 111055:109098:1 109200:109204:1 109101:109201:1 109101:109106:1 105651:80103:1 109200:111045:1 109098:111054:1 109101:109200:1 109096:111046:1 111055:111038:1 111055:111405:1 109098:109196:1 111046:111033:1	10
23015	111704	418003200	10	56088:56090:1 111701:103341:1 111701:72039:1 111704:56116:1 111701:142741:1 111704:111701:1 111704:56088:1 111701:159903:1 72039:52003:1	8
23016	127964	383788800	15	13713:13739:1 127964:70628:1 13723:13713:1 13713:13721:1 13696:13737:1 127964:70623:1 127964:23127:1 116563:13696:1 13723:13718:1 127964:220218:1 127964:116563:1 127964:102104:1 13696:13723:1 127964:220219:1	23
23019	95457	445651200	12	95457:124689:1 121069:121067:1 121067:124686:1 127970:95456:1 95457:127971:1 95457:127970:1 124689:119328:1 119328:39387:1 121069:162324:1 95457:125694:1 124689:121069:1	20
23024	87197	176342400	17	87197:5891:1 9142:9143:1 8841:9142:1 87197:8845:1 5858:5831:1 5891:8789:1 9143:5821:1 5836:5739:1 9082:5858:1 87197:5836:1 5891:21071:1 87197:8770:1 5891:5738:1 8789:8841:1 87197:9082:1 9082:3916:1	2
23025	10740	149731200	17	87197:5891:1 10740:87197:1 8788:5836:1 8841:9142:1 87197:8845:1 9142:9143:1 10740:83668:1 5738:8850:1 5836:5739:1 8788:9126:1 5891:21071:1 10740:8788:1 5891:5738:1 5738:5930:1 5891:9265:1 5739:8841:1	8
23026	10900	98323200	22	5743:9082:1 40093:21078:1 13551:90952:1 13551:7853:1 10900:13551:1 10900:52990:1 5794:10769:1 9082:5858:1 10900:10745:1 9082:8915:1 13551:9123:1 7848:9002:1 10769:5743:1 40093:5781:1 7853:7848:1 13551:42481:1 10900:40093:1 40093:130548:1 10900:5884:1 5794:8840:1 21078:5794:1	7
23027	39932	44582400	21	5321:5791:1 39932:39925:1 26374:47812:1 3696:5789:1 5791:19555:1 39932:26374:1 39925:14489:1 39932:14492:1 14492:5321:1 26374:21329:1 39932:6013:1 26374:26373:1 39932:10766:1 39932:26386:1 21329:21348:1 39932:13541:1 6013:7368:1 39932:10617:1 39932:3696:1 39932:5360:1	24
23029	119722	212025600	14	113847:188880:1 10196:146562:1 44341:10196:1 113847:146169:1 119722:179511:1 113847:146164:1 119722:152989:1 119722:152922:1 119722:220256:1 119722:44341:1 119722:148677:1 119722:113847:1 152922:96116:1	5
23030	136937	378691200	10	136937:38789:1 7081:130392:1 136937:44280:1 136937:7081:1 136937:46514:1 44533:43951:1 136937:220257:1 136937:44533:1 220257:162507:1	3
23033	34408	386467200	18	138408:34414:1 34408:138394:1 77951:8127:1 77951:138399:1 34408:206506:1 138394:62768:1 77951:138408:1 138408:138407:1 138402:34430:1 138408:138402:1 34408:5393:1 138402:138403:1 138402:34427:1 34408:201971:1 206506:77951:1 34408:18917:1 138399:34406:1	22
23034	34413	602121600	31	189022:67577:1 207267:207266:1 207267:220268:1 34413:8450:1 67577:216177:1 34416:187424:1 67577:186002:1 34413:8420:1 189021:207258:1 34413:34416:1 34413:150589:1 186002:189021:1 187424:216575:1 8443:116503:1 189022:151752:1 8443:116502:1 8420:207267:1 8420:74532:1 207267:203624:1 34413:22669:1 189022:203626:1 8443:203627:1 203627:14031:1 67577:216571:1 8420:203603:1 34416:8443:1 192257:152201:1 …	19
23035	34417	589075200	11	34417:98945:1 34417:185572:1 98945:152329:1 190136:138397:1 34417:220261:1 185572:185536:1 34417:138426:1 98945:98944:1 190136:138410:1 34417:190136:1	2
23038	172024	248313600	10	162618:220278:1 172024:101065:1 172024:176070:1 220279:129156:1 172024:104314:1 176070:172023:1 172024:220279:1 172024:53335:1 172024:162618:1	13
23039	136755	140659200	10	176890:172028:1 136753:94834:1 94834:172024:1 104324:176890:1 136755:136754:1 136755:104324:1 136754:104316:1 136755:180750:1 136754:136753:1	8
23040	4433	554947200	20	4433:169334:1 4433:184780:1 4432:4372:1 4433:4434:1 4446:4436:1 4433:195519:1 169338:4347:1 4446:220287:1 169334:4437:1 4433:4439:1 4433:4432:1 4444:194267:1 4444:4443:1 4433:62655:1 169334:169338:1 4433:4444:1 4433:97419:1 4433:4446:1 4432:91568:1	8
23042	150932	215049600	14	39461:130109:1 150932:150933:1 88812:88353:1 150932:22745:1 150933:153598:1 150932:150931:1 217826:204555:1 150932:39461:1 204555:104829:1 150933:217826:1 150932:88569:1 217826:88812:1 153598:91907:1	10
23043	111596	531187200	11	39477:67914:1 201650:211445:1 111596:201650:1 78706:39477:1 201650:140655:1 201650:67906:1 67912:78706:1 201650:39479:1 111596:68046:1 111596:67912:1	3
23045	66933	225936000	33	66942:81228:1 66933:70027:1 206109:81311:1 89701:81226:1 89701:128359:1 72325:82476:1 13797:89701:1 81393:87930:1 81312:89735:1 66933:89041:1 81226:81218:1 13797:13778:1 81228:81156:1 89041:31820:1 81218:81309:1 81393:66942:1 81226:13776:1 66933:66939:1 81312:81211:1 206109:81393:1 66933:13797:1 66933:83073:1 83073:81312:1 81211:81217:1 70027:83437:1 81211:81227:1 66933:81159:1 83073:89702:1 8793…	23
23046	88422	615254400	10	220293:115468:1 220293:143972:1 88422:115917:1 82581:208599:1 88422:87764:1 88422:82581:1 88422:220294:1 88422:220295:1 115917:220293:1	2
23047	82623	523238400	27	82623:220315:1 88435:82892:1 82623:199543:1 220324:220328:1 82623:89233:1 7709:7708:1 82623:89231:1 82623:82582:1 82623:82622:1 82592:82572:1 88435:220324:1 7708:83344:1 82623:82712:1 82623:82592:1 82623:7709:1 82623:7710:1 82623:89229:1 82623:160683:1 89233:89227:1 82623:89232:1 88435:89257:1 82623:88435:1 82623:121586:1 82592:89256:1 82592:82578:1 82712:82755:1	99
23048	88429	517968000	13	88429:130315:1 88429:208049:1 88429:196795:1 88429:208583:1 70967:82593:1 88429:88425:1 88429:144149:1 88429:220342:1 88429:87851:1 88429:70967:1 88429:174238:1 130315:82578:1	7
23050	88434	622080000	68	82695:82560:1 82572:89244:1 88434:89249:1 201758:89222:1 90108:82570:1 82570:79025:1 89548:220495:1 220493:82531:1 220494:89254:1 144386:220451:1 89548:82579:1 88021:88030:1 220451:90027:1 88434:82685:1 88434:82580:1 220324:220328:1 90108:22736:1 82579:201758:1 88434:220483:1 88434:220324:1 82570:88204:1 88434:220449:1 88434:88846:1 82579:82571:1 88434:220448:1 88434:220315:1 82695:82699:1 88434:…	253
23051	88435	597283200	88	82551:211867:1 88435:82892:1 90108:82570:1 220494:89254:1 220598:82578:1 88435:130341:1 220319:89248:1 88435:212358:1 198769:82742:1 82700:89949:1 88435:89228:1 88435:220576:1 82570:115790:1 82708:214500:1 207901:205380:1 88434:144386:1 201758:82684:1 201758:217848:1 82570:115905:1 220321:220319:1 88434:82699:1 89548:220495:1 88435:141736:1 88435:82708:1 220451:90027:1 115905:82551:1 220324:22032…	327
23052	88436	577324800	20	220293:115468:1 88436:130315:1 209398:88013:1 220293:143972:1 144273:82504:1 88422:115917:1 209398:144149:1 220293:208599:1 88436:82746:1 88436:89196:1 183608:88422:1 88422:87764:1 88422:220294:1 144273:134937:1 82746:89477:1 183608:144273:1 183608:209398:1 115917:220293:1 88436:183608:1	8
23053	88440	329875200	17	88440:130307:1 88440:220624:1 88440:82869:1 78867:78732:1 69985:82818:1 88440:144125:1 88440:83130:1 88440:55293:1 121277:87679:1 83245:78867:1 88440:70010:1 88440:69985:1 88440:72281:1 88440:211335:1 88440:83245:1 88440:121277:1	14
23054	116163	427939200	22	116163:116281:1 72965:78332:1 116163:132590:1 72965:116217:1 116281:182936:1 116163:169411:1 176900:72965:1 116163:169382:1 72965:120184:1 116281:116206:1 116223:116213:1 116163:143301:1 116163:176900:1 116275:143358:1 132590:169427:1 116163:37617:1 116163:116275:1 116163:116223:1 116163:144765:1 116223:116215:1 116163:154968:1	55
23055	144745	324518400	14	144745:144750:1 144745:149309:1 144745:144776:1 144753:144748:1 144745:144751:1 144745:144753:1 174387:137796:1 144745:174387:1 144744:52664:1 144744:183451:1 174387:174394:1 144745:144744:1 144753:144747:1	17
23056	144750	465436800	26	72965:164355:1 72965:78332:1 164355:156328:1 152083:189555:1 72965:116217:1 144750:144756:1 72965:146649:1 156328:41033:1 156328:120184:1 156328:129653:1 152083:131305:1 144750:152083:1 152083:195003:1 152083:72965:1 72965:116210:1 144750:169414:1 144750:143947:1 176940:155331:1 120184:116159:1 156328:176940:1 152083:144771:1 144750:116213:1 156328:129651:1 131305:142944:1 164355:169404:1	33
23057	144753	449625600	11	144775:60049:1 60049:144758:1 144753:144748:1 60049:144761:1 60049:144760:1 144767:144757:1 144775:144767:1 144747:144773:1 144753:144747:1 144747:144775:1	2
23060	95840	134006400	15	95840:15022:1 95840:220670:1 95818:63293:1 95840:211142:1 95840:220671:1 15022:83870:1 95840:95818:1 220669:220668:1 220670:205872:1 205872:220669:1 205872:84433:1 220668:15023:1 95840:137826:1 137826:220667:1	0
23061	163936	57801600	10	163936:220679:1 163936:108355:1 163936:163932:1 108355:220672:1 163936:108365:1 163936:10301:1 163936:220675:1 163936:220673:1 220675:163927:1	6
23063	69451	62640000	12	69451:90667:1 69451:104350:1 69452:69455:1 69451:69453:1 69451:26980:1 69455:114323:1 90666:69452:1 69455:69454:1 69454:90668:1 69451:132697:1 90667:90666:1	4
23064	104568	537667200	34	84248:198421:1 84248:220690:1 104568:187699:1 220697:220693:1 140431:220688:1 104568:198402:1 84248:140431:1 84248:140429:1 140431:220689:1 220696:27143:1 220697:208722:1 220688:188402:1 160006:73550:1 104568:220692:1 84248:27117:1 104568:220695:1 187694:27120:1 104568:220696:1 104568:220691:1 187699:84248:1 104568:47091:1 220696:220700:1 104568:220694:1 220695:160011:1 104568:206421:1 104568:190…	25
23065	46462	534384000	58	38269:207676:1 46462:38269:1 150734:198426:1 46462:73553:1 207550:37499:1 46457:131334:1 207676:220705:1 205242:47638:1 74627:208723:1 74627:73550:1 46462:207898:1 207676:170627:1 207559:138093:1 207676:84956:1 46457:140489:1 46462:150734:1 46462:46461:1 46462:206419:1 74627:220709:1 46462:104567:1 46462:205238:1 170627:46457:1 46462:104565:1 46462:69539:1 74627:17270:1 44459:167623:1 84955:20755…	27
23066	110610	145497600	32	130253:110619:1 66934:89895:1 169683:121159:1 110619:130113:1 130113:66934:1 110619:115843:1 130112:89902:1 66932:88721:1 110610:22825:1 130113:68032:1 78226:87852:1 131211:71617:1 39438:130112:1 110610:130253:1 188331:188333:1 130112:85061:1 130113:89882:1 188331:110617:1 110619:188331:1 110619:78226:1 188331:110623:1 110619:89879:1 85061:192221:1 68032:66932:1 110610:22769:1 110610:68225:1 1883…	17
23068	9877	406166400	12	126690:45563:1 9877:62635:1 9875:126690:1 9877:9875:1 9877:55944:1 9877:128178:1 9859:9939:1 126690:138248:1 126690:9859:1 126690:55946:1 128178:126689:1	9
23070	58766	276048000	11	58766:143174:1 58766:80686:1 80686:80668:1 58766:130704:1 80686:174312:1 143174:62154:1 174312:80675:1 58766:80656:1 58766:80670:1 80686:80681:1	5
23071	164034	239241600	13	164034:158023:1 164034:130556:1 184656:218288:1 164034:166905:1 184656:213892:1 164034:184656:1 218290:166910:1 184656:81857:1 164034:213871:1 164034:148859:1 164034:218309:1 164034:218290:1	2
23072	218717	365040000	12	218717:220735:1 218717:102160:1 220735:157266:1 218717:157240:1 218717:135157:1 218717:120384:1 157240:44437:1 220735:168433:1 220735:220737:1 218717:181537:1 218717:123621:1	3
23073	192019	273110400	18	105502:33892:1 116742:15096:1 192019:116759:1 220738:187745:1 192019:105502:1 192019:109727:1 192019:116742:1 192019:64495:1 64819:64817:1 64817:64801:1 64732:109777:1 116742:64732:1 192019:211805:1 192019:109692:1 116742:64819:1 211805:220738:1 64732:109742:1	0
23074	143555	202348800	42	143555:148914:1 143591:109692:1 64667:109727:1 143555:184655:1 109692:64861:1 105502:109777:1 184675:143591:1 143595:214345:1 143595:148858:1 143555:148941:1 111295:143595:1 40264:40185:1 148941:148859:1 64667:148745:1 143555:137207:1 143555:116763:1 158024:40264:1 143555:60546:1 111295:180579:1 143555:218289:1 64667:148998:1 184675:116759:1 143595:158024:1 71998:53940:1 64667:111295:1 143555:719…	8
23075	218718	106790400	18	140001:157136:1 218718:211808:1 192043:218284:1 218718:148784:1 71851:148785:1 140001:71851:1 218718:145372:1 175555:192043:1 218718:25847:1 218718:192048:1 218284:83514:1 175555:144592:1 218718:159300:1 175555:164035:1 71851:175555:1 218718:140001:1 140001:148792:1	1
23076	167112	120960000	16	131261:127056:1 131261:184711:1 167112:220741:1 131255:109681:1 220741:192026:1 131261:131255:1 167112:109680:1 131261:150381:1 167112:138613:1 192024:192025:1 192024:192036:1 131255:192024:1 109681:109683:1 167112:126090:1 109680:131261:1	3
23077	164048	60393600	64	164048:137547:1 164048:164069:1 164048:41415:1 63683:159402:1 164048:166088:1 164048:192049:1 181674:176276:1 157116:151552:1 167112:138613:1 187485:41524:1 159402:157136:1 164048:209486:1 201510:220747:1 117594:126076:1 167112:126090:1 192048:181301:1 164048:71525:1 63683:159405:1 164048:181665:1 164048:120696:1 164048:109192:1 187485:128250:1 157136:159408:1 159408:98190:1 160679:60564:1 164048…	62
23079	157147	276048000	15	41488:155512:1 157150:191717:1 157146:220758:1 157149:157150:1 157147:41488:1 157149:166807:1 157147:220759:1 220758:157149:1 157147:126356:1 157147:157146:1 157147:220757:1 157147:157145:1 157147:64403:1 157147:127068:1	7
23080	150380	149817600	16	150380:160124:1 138618:148775:1 107007:148963:1 150380:17674:1 150380:107007:1 17674:138618:1 148775:148814:1 159298:166746:1 150380:166747:1 107007:100211:1 107007:111186:1 148972:159298:1 150380:150381:1 166747:122166:1 150380:148972:1	2
23081	127074	186624000	28	127074:127060:1 127074:127082:1 127074:77786:1 77786:95583:1 127074:143872:1 127074:181578:1 127056:141803:1 127056:157104:1 127056:64472:1 127074:64383:1 131253:181561:1 218272:202230:1 143869:106432:1 127056:141801:1 127053:143869:1 127056:218272:1 181578:127008:1 127054:104239:1 106432:148920:1 127056:127053:1 157131:127054:1 143872:157129:1 143872:131253:1 127056:157131:1 127074:128269:1 1815…	3
23082	34040	494380800	12	34040:220762:1 109595:109600:1 220762:36122:1 67311:109595:1 36235:36271:1 67311:109602:1 220762:36235:1 109600:65991:1 67311:109598:1 67311:67319:1 36235:67311:1	7
23083	54086	70934400	12	165964:198881:1 54054:114929:1 54086:131471:1 54086:54042:1 54086:165964:1 54032:54046:1 54054:198871:1 198881:54054:1 54046:53988:1 54042:54032:1 165964:142495:1	4
23084	118352	553737600	14	118352:138506:1 220765:48841:1 118352:70727:1 138506:215720:1 215721:215713:1 118352:118353:1 118353:118350:1 118352:220768:1 215720:138502:1 118352:220765:1 118353:118351:1 118353:220770:1 118351:215721:1	16
23086	118355	525916800	11	90665:118352:1 118353:118350:1 118355:90665:1 118352:118353:1 118355:113925:1 90665:215723:1 118353:220770:1 118355:90689:1 118353:215721:1 118355:118354:1	18
23087	118356	478137600	10	118354:118350:1 90664:118355:1 118356:94569:1 118355:90665:1 118356:90664:1 118354:118351:1 118355:90689:1 118351:215721:1 118355:118354:1	34
23088	176654	189302400	11	176654:84711:1 174590:206159:1 176654:174590:1 176654:31873:1 176654:925:1 84711:188358:1 188358:174591:1 176654:101049:1 176654:75491:1 174590:174592:1	14
23089	146206	170294400	16	146207:183559:1 146206:42927:1 220796:142651:1 146206:146207:1 91975:83321:1 213676:146209:1 146206:213676:1 213676:131174:1 146207:66882:1 146207:158773:1 146206:184989:1 91975:146202:1 146206:91975:1 146206:202906:1 213676:220796:1	6
23090	153468	510019200	10	153468:78808:1 66149:66144:1 176296:66142:1 66144:66143:1 78808:176296:1 153468:66167:1 153468:66149:1 153468:190451:1 153468:220799:1	6
23091	220800	32400000	11	220800:146390:1 217742:120642:1 220800:159341:1 220800:138590:1 220800:144039:1 220800:220801:1 217742:217741:1 220800:178857:1 220800:217742:1 220800:210403:1	0
23092	89128	86832000	18	89128:90597:1 78241:88978:1 78241:88322:1 68207:83180:1 130271:130279:1 89128:83317:1 83179:83183:1 83183:83185:1 89128:78517:1 89128:83179:1 83179:68207:1 89128:39445:1 89128:68208:1 83179:83181:1 83179:78241:1 78241:130271:1 130279:83182:1	1
23093	104318	136425600	18	176890:172028:1 97907:104130:1 136753:94834:1 104318:136752:1 94834:172024:1 104324:176890:1 104318:138638:1 136755:136754:1 136755:104324:1 136752:97936:1 104316:84557:1 104318:136755:1 104318:97907:1 136754:104316:1 136755:180750:1 136754:136753:1 172024:162618:1	15
23094	172026	86832000	44	97925:97940:1 97925:104216:1 97922:121242:1 10352:10364:1 104216:162199:1 97939:102745:1 97922:102866:1 104213:97925:1 97923:97939:1 97939:97938:1 97923:104213:1 183534:102741:1 162199:97907:1 98285:99993:1 102745:121240:1 104213:97924:1 183534:121243:1 97923:97922:1 183534:97919:1 158049:183534:1 97938:158051:1 97927:97920:1 97907:99991:1 97923:121241:1 97927:158049:1 97923:97937:1 102741:162180…	6
23095	32746	381369600	13	32746:220802:1 32746:49178:1 32746:220805:1 220805:32748:1 220805:48957:1 49177:49222:1 32746:220804:1 220805:32747:1 220803:49177:1 49178:49241:1 32746:220803:1 49222:49221:1	7
23099	52829	217468800	14	40870:27246:1 5770:5772:1 52829:20700:1 52829:14495:1 52829:26372:1 52829:40870:1 20689:5774:1 14495:5339:1 52829:8042:1 52829:5770:1 5772:20689:1 52829:20713:1 52829:14496:1	19
23101	151360	112233600	10	151360:67473:1 67473:130746:1 53115:147691:1 151360:152671:1 151360:53115:1 147691:62185:1 67473:85223:1 67473:151364:1 62185:90438:1	3
23102	103864	515030400	15	103864:103863:1 103863:153614:1 153614:153624:1 101190:153616:1 101191:101190:1 101190:103815:1 103864:35754:1 153614:101191:1 103864:67297:1 153614:101192:1 103864:220821:1 67297:67301:1 67297:103909:1 103864:58784:1	15
23103	81668	235612800	18	81668:82191:1 81668:82207:1 82191:82170:1 82170:82155:1 82076:82078:1 81668:81724:1 81668:82076:1 81668:123663:1 81668:81726:1 81668:81701:1 81668:82208:1 81668:70354:1 82141:82142:1 81668:124259:1 81668:82141:1 81724:82188:1 123663:146962:1	20
23104	81669	222307200	17	81669:81730:1 81725:2986:1 81708:81725:1 81669:81708:1 82193:81721:1 81669:60538:1 81669:82194:1 81669:82193:1 81725:81724:1 81721:81726:1 81669:81728:1 82193:82214:1 81669:82201:1 81725:81729:1 81726:81727:1 81721:82170:1	1
23105	78163	609984000	16	78163:145618:1 208905:180234:1 78163:157495:1 197941:208905:1 196183:197941:1 157495:127546:1 145618:175765:1 196183:157308:1 78163:157461:1 157308:78195:1 78163:168148:1 208905:64551:1 145618:78197:1 175765:196183:1 145618:214192:1	1
23106	168784	353548800	11	111688:111711:1 120777:143909:1 168784:120777:1 168784:158414:1 168784:93986:1 168784:120764:1 120777:111230:1 168784:70848:1 168784:111688:1 70848:121920:1	6
23107	181736	6998400	10	181736:120668:1 120611:99304:1 181736:99390:1 99304:185787:1 99390:99392:1 120665:58851:1 181736:120611:1 120668:120665:1 99392:181744:1	1
23108	212095	144892800	10	212095:95124:1 220845:220843:1 167932:220844:1 212095:220842:1 212095:220846:1 120734:167932:1 220845:181649:1 220843:120734:1 220846:220845:1	3
23109	120609	84412800	22	120609:181648:1 99277:138601:1 152867:99260:1 120609:120733:1 120609:120688:1 138601:152867:1 120609:126972:1 120609:120630:1 120609:58851:1 120609:178709:1 120609:120583:1 120609:219052:1 120609:99277:1 181648:220848:1 58851:120638:1 120609:220849:1 120609:181643:1 120609:185786:1 120609:220850:1 58839:99283:1 120583:58839:1	0
23110	120612	24537600	46	120612:120651:1 120612:120640:1 120612:99332:1 138589:120654:1 120612:92211:1 180663:120667:1 120648:202261:1 138589:181640:1 120683:120646:1 120612:120638:1 120612:120704:1 99332:120622:1 120612:120614:1 99304:120665:1 120614:99258:1 99304:131956:1 120612:99386:1 68480:130517:1 120635:215166:1 99386:199657:1 120610:120670:1 120612:68480:1 120665:120641:1 120612:120680:1 99386:99359:1 120604:1206…	1
29303	139559	346896000	21	241885:237404:1 237406:237407:1 237404:25835:1 237406:249997:1 139559:139943:1 237408:237406:1 130390:237405:1 249998:155844:1 139943:139566:1 130390:130393:1 107663:250000:1 107663:159004:1 237405:249998:1 237404:107663:1 237405:237408:1 237406:241885:1 139559:169938:1 237407:169934:1 237404:139952:1 139559:130390:1	9
29304	139561	348710400	19	139561:169938:1 139561:134785:1 237404:250001:1 139561:169937:1 237408:237406:1 130390:237405:1 237406:139564:1 139943:139566:1 249998:155844:1 237406:237404:1 250001:159004:1 139561:139943:1 237405:249998:1 237405:237408:1 250001:139574:1 139561:136349:1 139566:169935:1 139561:130390:1	9
29306	226839	600825600	15	250010:250014:1 150550:150549:1 226838:160050:1 226837:226849:1 250014:250007:1 226839:250023:1 250023:226838:1 226839:250010:1 250007:250006:1 250014:250009:1 226839:250025:1 226838:226837:1 160050:160048:1 226839:150550:1	28
29307	140258	502934400	14	144620:166800:1 140241:67674:1 140258:144620:1 140258:22159:1 144620:140241:1 144625:144624:1 140258:144621:1 140258:107683:1 144620:144625:1 90732:127107:1 67674:206451:1 140241:152710:1 67674:90732:1	3
29309	47740	537667200	14	47740:47731:1 47740:106714:1 47740:47734:1 48384:24229:1 47740:47737:1 47740:9903:1 9903:55835:1 47740:48384:1 47740:72682:1 47740:26885:1 9903:14134:1 47737:47751:1 47751:47732:1	19
29310	74402	603936000	41	250053:250051:1 74402:229377:1 212282:229710:1 250053:183110:1 250034:250035:1 250037:250034:1 183110:212279:1 241611:150711:1 250053:250058:1 212283:247871:1 250053:144115:1 250053:212281:1 247871:147149:1 74402:96499:1 55804:203685:1 74402:55537:1 250052:55535:1 147149:121411:1 74402:250053:1 250053:200784:1 229710:40322:1 250053:212282:1 247871:55525:1 74402:207741:1 74402:41917:1 250051:25005…	50
29311	205603	417657600	24	118543:183434:1 206662:206675:1 206675:132703:1 118543:187501:1 27891:115779:1 226002:206662:1 222299:226002:1 205603:222299:1 226002:188138:1 206665:22802:1 22802:21126:1 187501:206678:1 206675:206665:1 222299:219242:1 187559:173194:1 118543:212118:1 206665:187559:1 118543:86358:1 226002:138205:1 222299:118543:1 206662:27891:1 118543:165859:1 187501:207487:1	9
29312	198612	426124800	17	44973:198618:1 198612:31061:1 198613:108819:1 198638:12678:1 198620:44952:1 198613:44973:1 44973:181516:1 198613:198638:1 44973:99212:1 181516:181520:1 44973:198620:1 99212:126538:1 198612:104168:1 12678:12677:1 198612:198613:1 99212:198619:1	37
29313	226002	440035200	16	226002:206662:1 206662:187939:1 206662:206675:1 206662:27891:1 206675:132703:1 206662:206678:1 187939:138205:1 206672:173194:1 226002:188138:1 226002:207487:1 206665:22802:1 206662:55364:1 27891:115779:1 206675:206665:1 206662:206672:1	8
29314	206675	484963200	15	206675:186886:1 206665:206685:1 206675:244652:1 206665:140767:1 206675:132703:1 206665:206684:1 206675:223570:1 206675:245846:1 206665:22802:1 206675:176874:1 22802:115779:1 206675:206665:1 186886:186877:1 206675:186875:1	11
29315	244653	607564800	35	244653:30709:1 250092:250104:1 250092:250115:1 244653:250108:1 244653:193291:1 244653:243757:1 164431:244651:1 118675:118665:1 244653:118660:1 250108:231161:1 244653:207200:1 244653:212135:1 244653:250112:1 244651:250099:1 228311:228309:1 244653:245200:1 244653:164431:1 164431:178922:1 244653:118675:1 244653:250105:1 244653:250091:1 244653:250107:1 118665:225179:1 244653:250106:1 244653:118664:1 …	57
29316	118669	556761600	15	244653:212135:1 118669:247181:1 237746:199316:1 244653:118665:1 250122:250124:1 118669:250122:1 244653:245200:1 244653:228309:1 118669:244653:1 118669:250125:1 244653:25433:1 118669:250126:1 118669:237746:1 118669:118670:1	13
29317	123466	469324800	29	123466:225398:1 213981:225403:1 123466:250150:1 58827:58834:1 123464:58827:1 58834:86983:1 154815:250149:1 241119:213982:1 213981:213975:1 86983:235124:1 123466:209355:1 58834:86981:1 241119:86978:1 58827:223809:1 58834:86988:1 123466:220185:1 223809:250148:1 241119:154815:1 58834:154721:1 123464:213981:1 154815:241126:1 123464:154720:1 154728:92261:1 154815:154728:1 123466:241119:1 86983:154865:…	68
29318	31634	470275200	21	165006:130355:1 31634:178232:1 31642:31656:1 31649:31646:1 165006:31647:1 31647:31640:1 31634:165009:1 31653:165006:1 31646:31643:1 165009:31649:1 31642:31644:1 31634:221806:1 178232:31642:1 31649:193571:1 31634:86431:1 165006:82897:1 31646:31349:1 31634:31654:1 31634:31653:1 31634:171848:1	15
29319	179647	356572800	15	179647:245650:1 179647:188129:1 135957:88869:1 48105:103690:1 179647:200414:1 88869:119174:1 23555:140497:1 140497:23609:1 188129:23555:1 135957:135959:1 135957:48105:1 179647:250152:1 179647:135957:1 48105:135970:1	19
29320	179668	571881600	24	179736:96560:1 179668:69717:1 205255:187822:1 69717:3087:1 46165:46135:1 207717:102244:1 179668:179736:1 46165:46137:1 46165:46169:1 174127:207717:1 137712:46162:1 46165:24801:1 179668:46165:1 179736:174127:1 179678:167093:1 179668:205255:1 179668:137712:1 179678:96544:1 46169:46163:1 46165:188323:1 46169:46133:1 46162:179678:1 187822:205252:1	10
29321	46143	558662400	13	207550:44417:1 207558:207550:1 207550:30746:1 207558:207675:1 46143:45882:1 46143:212285:1 46143:207558:1 207558:207596:1 46143:46142:1 207558:199968:1 46143:207562:1 46143:212284:1	6
29322	46148	532396800	21	96575:96574:1 179679:197305:1 176885:197300:1 176885:37597:1 46148:179681:1 102240:179679:1 46148:96575:1 102240:242644:1 46148:198071:1 46148:46165:1 179737:72875:1 46148:176885:1 46165:46169:1 179737:205275:1 46148:102240:1 46148:187841:1 197305:205274:1 242644:250158:1 176885:179737:1 72875:102244:1	21
29323	47650	593654400	52	47633:102226:1 207972:207973:1 207973:250213:1 47675:47674:1 47650:47682:1 207973:207958:1 207972:207959:1 47650:81289:1 207899:207962:1 47650:46958:1 207896:207975:1 47650:46968:1 207655:207971:1 47650:209744:1 207899:241938:1 47650:47675:1 250214:82890:1 47675:23569:1 207895:207896:1 179679:207899:1 250213:47680:1 47650:81287:1 179679:250214:1 47633:37415:1 47650:222850:1 209273:205254:1 47650:…	132
29324	179681	560995200	41	45851:46425:1 179681:242653:1 207972:207973:1 179681:47650:1 179681:207770:1 179681:47635:1 207896:207975:1 179679:197305:1 179681:250250:1 250241:250242:1 242653:179679:1 207895:207896:1 179679:207899:1 207899:209241:1 179681:250240:1 179681:179680:1 250214:207714:1 250039:250241:1 179679:250214:1 179681:242644:1 179681:205278:1 179681:45851:1 242653:102232:1 179681:47649:1 47650:207717:1 179681…	124
29327	99661	521078400	21	142479:122103:1 210442:204743:1 99661:142463:1 210442:209750:1 209750:209747:1 122075:210442:1 122075:188078:1 142463:142479:1 122079:122075:1 99661:187467:1 224818:228242:1 122075:122073:1 142463:142470:1 99661:122079:1 99661:121971:1 122075:114075:1 99661:188203:1 122103:224818:1 210442:89661:1 121971:121990:1	68
29328	250280	332985600	16	69582:223584:1 238255:69595:1 250280:104560:1 198408:195721:1 106360:238255:1 250280:250281:1 238255:250282:1 106360:147134:1 106360:69416:1 198408:106360:1 250280:147135:1 250280:17959:1 250280:198408:1 250280:198403:1 250280:69582:1	1
29329	248821	397094400	13	50524:100846:1 248821:4588:1 248821:18418:1 244084:224789:1 248821:169569:1 224789:224790:1 248821:50524:1 236664:119633:1 210255:244084:1 210255:236664:1 50524:100851:1 248821:210255:1	7
29330	247959	504921600	14	8206:224122:1 247959:8205:1 243631:179137:1 8205:243632:1 243632:8201:1 243632:243631:1 247959:8206:1 8202:54935:1 243632:169056:1 169055:243639:1 8205:8202:1 247959:15249:1 8201:169055:1	3
29331	218519	567993600	11	218519:223313:1 247622:225623:1 218519:35410:1 224788:232219:1 213480:247622:1 218519:218335:1 218519:213480:1 100852:224788:1 218519:100852:1 213480:204835:1	6
29332	212916	331171200	26	18180:80273:1 50129:174690:1 176413:229947:1 212919:135541:1 135541:205915:1 212916:76945:1 187418:50129:1 212916:212919:1 212918:250289:1 250297:176420:1 212916:205918:1 212914:158602:1 212916:212914:1 187418:50096:1 212916:212918:1 212916:250296:1 50096:176414:1 212916:176422:1 205918:213743:1 212914:187418:1 212916:18180:1 176420:9847:1 205918:250297:1 250289:176413:1 176414:152642:1	3
29333	42358	516844800	10	98165:117500:1 42358:222750:1 42358:37667:1 117500:140160:1 42354:41653:1 42358:46714:1 42358:42354:1 42358:73519:1 222750:98165:1	11
29334	131939	516240000	11	131939:131948:1 131939:131938:1 131939:47522:1 131939:42354:1 131939:186411:1 131939:42350:1 131939:72489:1 42350:42352:1 131939:72449:1 131939:131947:1	19
29336	159572	542764800	10	159572:100386:1 100386:32497:1 32497:49813:1 23028:159584:1 23028:144073:1 159572:23028:1 159572:4431:1 23028:159583:1 23028:49147:1	10
29337	190336	466646400	17	163323:216419:1 118022:135845:1 32850:134915:1 190336:242415:1 32850:24774:1 190336:118025:1 32850:24767:1 163323:118022:1 190336:163323:1 118025:206063:1 206063:32850:1 24774:195617:1 24767:134850:1 163323:216420:1 195617:134842:1 134915:33063:1	27
29338	47504	564624000	15	47504:21229:1 47504:47496:1 47504:39266:1 47504:160498:1 21229:38620:1 39266:46913:1 44457:47282:1 47504:9954:1 23662:44457:1 41671:37443:1 47504:160517:1 47496:23662:1 47504:41671:1 160517:23568:1	9
29340	199047	468460800	18	148826:158146:1 235631:114849:1 199047:166663:1 114849:141773:1 246067:174435:1 148837:148826:1 143900:158153:1 199047:143900:1 114849:158134:1 143900:246067:1 235631:141778:1 246067:148833:1 158153:148837:1 143900:158154:1 158154:131791:1 158134:158144:1 158154:235631:1	48
29341	199062	557366400	14	199066:199061:1 192421:197391:1 199062:199065:1 199066:240029:1 199074:240044:1 199061:158143:1 158143:199064:1 199062:192421:1 199066:199073:1 199066:199075:1 199074:199063:1 199073:199074:1 199062:199066:1	2
29342	158150	525916800	11	199062:199065:1 199062:199061:1 199065:214107:1 214107:240016:1 158150:199062:1 158150:143646:1 143646:197391:1 214107:143629:1 158150:250329:1 158150:141773:1	15
29343	106813	428544000	17	106813:106980:1 106813:106818:1 106813:106821:1 106813:106928:1 106822:106979:1 106813:106981:1 106979:106972:1 106813:106822:1 106813:199789:1 106819:106982:1 106813:198885:1 106813:106819:1 199789:250335:1 106813:250334:1 106928:106817:1 106813:106816:1	22
29344	106915	612403200	22	106876:106906:1 106915:106911:1 106854:250355:1 106915:250354:1 106911:250353:1 106956:209444:1 250353:106965:1 106915:106920:1 106915:106877:1 106923:106907:1 106920:106876:1 106965:106908:1 106907:229043:1 106877:106854:1 106911:250352:1 229043:229045:1 106920:250350:1 106915:106956:1 106906:106870:1 106911:106896:1 106911:106923:1	31
29345	106928	477532800	16	106928:106971:1 106972:169791:1 106928:250368:1 106817:163921:1 169791:169793:1 163921:106972:1 106972:106975:1 169793:102302:1 106975:228734:1 106928:102277:1 106928:250371:1 95038:106927:1 106928:95038:1 95038:106817:1 106817:106915:1	42
29346	236372	334195200	33	236372:86428:1 124593:86424:1 114048:89402:1 86427:56869:1 124593:81386:1 124596:114048:1 83175:89401:1 86427:124593:1 89417:89315:1 88511:124598:1 88952:89320:1 114048:83152:1 89418:89417:1 89418:89208:1 236372:87758:1 88952:89287:1 236372:86427:1 86428:88511:1 217905:89400:1 217905:124588:1 236372:212503:1 89418:89421:1 86424:88952:1 86427:217905:1 89400:89210:1 89400:89418:1 114048:114054:1 89…	42
29347	250377	301536000	20	198306:45692:1 245230:218438:1 24219:83959:1 245230:250378:1 208254:119905:1 218438:225657:1 250377:204528:1 250377:24219:1 24219:83957:1 222811:38625:1 225516:222811:1 83957:245230:1 250377:208254:1 250377:23711:1 38625:2961:1 218438:225656:1 250377:225516:1 222811:198306:1 250377:24241:1	22
29348	198306	435024000	10	198306:122028:1 198306:45692:1 148553:84020:1 122028:47690:1 84013:47689:1 84019:84013:1 45692:148553:1 148553:84019:1 148553:57847:1	8
29349	45692	456105600	12	84020:47690:1 84020:148551:1 84013:47689:1 148553:84020:1 45692:191587:1 84020:47692:1 84019:84013:1 45692:148553:1 148553:84019:1 57847:86270:1 148553:57847:1	3
29352	45687	441849600	15	84020:148551:1 45687:23614:1 45687:146006:1 45687:218357:1 45687:216422:1 45687:148483:1 45707:47420:1 2960:175989:1 45687:3025:1 45687:23551:1 45687:45707:1 45687:2960:1 23614:179462:1 45687:84020:1	16
29354	127111	465436800	12	127111:131223:1 70924:186947:1 70924:66391:1 127111:127120:1 131223:222973:1 195812:70924:1 66391:44730:1 127111:23168:1 222973:175455:1 127111:250386:1 131223:195812:1	2
29355	65788	544233600	16	65788:231547:1 65788:51952:1 65788:66059:1 51960:51954:1 65788:51955:1 231547:231544:1 51957:51960:1 51957:74072:1 51960:65783:1 231546:231543:1 65788:51957:1 51957:231548:1 51954:65781:1 65788:143113:1 65783:231546:1	1
29357	5692	620870400	19	250395:250394:1 182806:49129:1 5692:5112:1 5692:182806:1 5692:183614:1 187116:128817:1 5692:5673:1 5692:133072:1 5692:250395:1 92596:233258:1 5673:119053:1 5692:250396:1 5692:91826:1 5692:187116:1 5673:250397:1 5692:5156:1 5692:92596:1 233258:49885:1	13
29358	22319	569203200	10	22319:21476:1 22319:151343:1 22319:29513:1 22319:17112:1 22319:45497:1 151343:17141:1 22319:17211:1 17141:38063:1 22319:17105:1	437
29362	165770	464832000	18	91129:4962:1 165770:165861:1 165770:91122:1 165770:69214:1 165770:114108:1 165770:165787:1 165770:106016:1 165770:165793:1 165861:165791:1 165861:165792:1 165792:165895:1 165793:138203:1 165861:165903:1 91122:91129:1 165770:27891:1 165791:165789:1 165793:165790:1	54
29363	204301	325987200	12	250543:250544:1 204301:142032:1 204300:160709:1 130378:192675:1 204301:53300:1 250543:204294:1 204300:204297:1 204301:106466:1 106466:130378:1 204301:250543:1 204301:204300:1	9
29366	82861	344476800	18	72159:118891:1 118891:70009:1 82861:126067:1 118891:143423:1 82861:118773:1 72159:69965:1 82861:72159:1 82861:143437:1 118773:82860:1 118891:118872:1 118891:143438:1 118891:82956:1 82861:69968:1 118773:118792:1 82861:236219:1 118891:118877:1 82861:143982:1	6
29367	247663	303523200	11	247663:75267:1 209384:75259:1 247663:145414:1 247663:145419:1 247663:209384:1 110262:72114:1 209384:123410:1 247663:145420:1 247663:72086:1 247663:110262:1	1
29368	210640	400896000	14	176077:228031:1 146813:124379:1 210640:176077:1 210640:109305:1 210640:37188:1 37347:42336:1 210640:236854:1 210640:190938:1 210640:130475:1 210640:162399:1 37188:37347:1 210640:146813:1 109305:109323:1	22
29369	151053	574387200	10	151053:45669:1 151053:124208:1 151053:156237:1 151053:208135:1 45669:156248:1 45669:44414:1 151053:124227:1 151053:200761:1 124208:124207:1	10
29370	177572	544060800	11	141745:109750:1 177572:127040:1 108675:108645:1 177572:109709:1 109750:109752:1 127042:108675:1 127040:141745:1 177572:22078:1 141745:22077:1 177572:127042:1	4
29371	206497	539136000	15	206497:209571:1 108675:108645:1 177572:109709:1 206497:82133:1 206497:127038:1 141745:127020:1 127040:141745:1 206497:177572:1 209571:108675:1 141745:22077:1 209571:127040:1 206497:82135:1 177572:127042:1 206497:113989:1	8
29372	236064	591667200	19	244538:246976:1 236064:120951:1 236064:227917:1 236176:244538:1 236064:220328:1 236064:250559:1 246976:236179:1 236064:118823:1 220496:250562:1 236064:236176:1 236064:206754:1 246976:220496:1 236064:250563:1 236176:237484:1 236064:143742:1 236064:241058:1 236179:236178:1 236064:237485:1	7
29373	214918	399686400	13	214918:183629:1 30480:187718:1 166303:30480:1 214918:214919:1 214918:214923:1 214918:166303:1 98443:179166:1 181528:66048:1 214918:181528:1 214918:183634:1 214918:179164:1 214918:98443:1	7
29374	91099	464832000	17	25404:4977:1 250568:232044:1 250568:244256:1 91099:250568:1 91099:25404:1 91099:91135:1 250568:244257:1 25404:25391:1 91099:145845:1 250568:87046:1 91099:91122:1 244256:4962:1 91099:25393:1 250568:165011:1 91099:132379:1 4962:4974:1	32
29375	54678	484185600	10	54678:66043:1 75733:75734:1 54678:75733:1 54678:54677:1 54678:36104:1 54678:54707:1 54678:66071:1 75733:75736:1 54677:54704:1	12
29377	175759	360201600	17	104810:166830:1 157032:106447:1 175759:175767:1 104810:122905:1 166828:78168:1 175759:170531:1 104810:81606:1 64418:104810:1 166830:157032:1 104810:148894:1 170531:170533:1 104810:166828:1 104810:166827:1 170531:169727:1 169727:64418:1 166830:166815:1	17
29381	72390	441244800	23	72390:249341:1 218361:15558:1 247473:198261:1 72390:148484:1 218357:103081:1 72390:140653:1 42408:42406:1 103050:126212:1 148554:88120:1 218361:72530:1 148548:218361:1 103050:186075:1 72390:103050:1 218357:148554:1 72390:247473:1 218351:103080:1 148548:218357:1 148548:218351:1 72390:42408:1 72390:105355:1 72390:148548:1 72390:55943:1	13
29382	50980	510019200	25	185266:213481:1 50980:185266:1 50980:133153:1 50980:185735:1 50977:133157:1 50980:250580:1 213487:250579:1 133162:8196:1 5952:228933:1 5952:202519:1 50977:51032:1 50980:50977:1 133162:247626:1 185266:213483:1 50977:5916:1 50977:213487:1 50977:51033:1 50980:50522:1 50980:50975:1 228933:133162:1 5952:5925:1 50980:5952:1 250579:51027:1 50980:5924:1	9
29385	242850	577324800	10	218474:218642:1 242850:218474:1 250589:250590:1 218474:65607:1 218474:74038:1 218642:250589:1 242850:154538:1 250590:250591:1 242850:54155:1	5
29386	218633	548899200	13	218633:203479:1 203476:167803:1 218633:218474:1 250605:250604:1 218636:218642:1 203479:167805:1 218474:65607:1 218633:218636:1 203479:174678:1 218633:221229:1 218633:250605:1 174678:203476:1	13
29387	161058	506131200	11	161058:161060:1 161050:161036:1 161273:145879:1 161060:161050:1 161058:86378:1 161058:161032:1 161273:161052:1 161058:161273:1 161273:161012:1 161273:160992:1	8
29388	23667	576720000	10	28708:28419:1 179212:25972:1 161396:28646:1 179212:179210:1 23667:250612:1 28708:179212:1 23667:28708:1 28419:85982:1 28419:161396:1	9
29389	179093	401932800	30	179093:91100:1 164964:43537:1 179093:137957:1 30200:156697:1 179093:164891:1 145884:145879:1 30200:208060:1 43782:208056:1 161276:161052:1 208060:208058:1 145884:164892:1 208060:43776:1 179093:30200:1 178170:164999:1 43776:232044:1 164964:53298:1 30254:178204:1 53298:161276:1 43776:164990:1 178204:178170:1 179093:145884:1 91100:132379:1 30200:30254:1 179093:105769:1 43537:43507:1 43776:156704:1 3…	12
29390	205918	342057600	16	9847:52745:1 205918:205914:1 205918:135541:1 250619:229947:1 205918:250297:1 205918:9856:1 205918:50129:1 9847:9938:1 205918:155916:1 205918:9847:1 205918:176417:1 205918:172906:1 205918:213743:1 9856:250619:1 205918:91930:1	2
29391	212917	347500800	10	212917:135541:1 212917:176414:1 176422:52745:1 212917:229947:1 176414:152642:1 176422:176429:1 212917:176422:1 212917:50129:1 176414:91930:1	3
29392	227918	594259200	21	227918:173643:1 89255:82743:1 227918:198782:1 227918:136662:1 227918:89255:1 220324:236137:1 198782:89257:1 198769:82745:1 220494:89254:1 227918:230041:1 220598:82578:1 198782:220598:1 198769:82742:1 82743:240500:1 227918:250627:1 220598:220494:1 227918:198769:1 227918:123611:1 198769:220324:1 227918:143932:1	23
29394	212013	504921600	11	212013:240862:1 211377:86235:1 211373:211376:1 212013:211377:1 212013:211372:1 212013:235891:1 212013:211373:1 211376:240913:1 211377:211374:1 212013:27891:1	10
29395	204688	582768000	25	209840:209839:1 204688:225480:1 250652:245611:1 250652:209939:1 188185:250651:1 204688:250652:1 204688:106043:1 250651:209845:1 204688:247841:1 245604:142353:1 209939:209943:1 204688:233670:1 225480:209837:1 250652:229325:1 209837:209840:1 247841:207797:1 209943:121188:1 188185:209844:1 209837:188185:1 144446:249016:1 209840:144446:1 247841:245604:1 204688:83190:1 245604:209841:1	22
29396	204689	482371200	33	204689:250661:1 153390:153389:1 204689:237967:1 237967:237966:1 204689:130292:1 87924:233671:1 204688:225480:1 241926:241920:1 204689:10501:1 204689:89662:1 250652:209939:1 89662:87924:1 204688:250652:1 130292:119178:1 188854:223127:1 204689:209406:1 204689:130424:1 188844:241926:1 225480:209837:1 250652:229325:1 241920:188854:1 241920:222550:1 237966:188844:1 250662:153390:1 248163:240538:1 2506…	46
29398	131564	615254400	11	168797:126945:1 131564:168797:1 160663:124918:1 131564:160663:1 131564:98750:1 126945:104043:1 131564:134539:1 98750:98752:1 131564:182377:1 131564:155667:1	2
29400	224079	340243200	15	224079:26433:1 224079:213744:1 224079:206205:1 26433:26445:1 26445:9848:1 224079:250680:1 213744:151139:1 224079:176432:1 9848:9942:1 26433:216372:1 224079:201:1 213744:206198:1 224079:127816:1 9848:9936:1	14
29401	132358	611193600	10	132358:189159:1 158845:158835:1 132358:158845:1 132358:3105:1 132358:132363:1 132358:191362:1 132358:158673:1 132357:98833:1 191362:132357:1	9
29402	139073	590630400	15	6389:2946:1 6388:3123:1 177823:55805:1 177823:91925:1 139051:72834:1 177823:91924:1 139073:177823:1 6388:74417:1 177823:6389:1 74417:179796:1 139051:9873:1 6389:6388:1 177823:139051:1 139073:177809:1	7
29403	179714	590284800	10	179714:187496:1 179714:73603:1 73602:73623:1 73623:46376:1 179714:73616:1 73616:73605:1 179714:73602:1 73623:73592:1 187496:73598:1	2
29404	73110	496886400	14	175837:69511:1 72461:58930:1 73110:61365:1 58930:38255:1 175836:38475:1 73110:72466:1 61365:51038:1 175837:175836:1 73110:26263:1 73110:72461:1 73110:175837:1 175836:73099:1 73110:250690:1	1
29407	250694	307584000	11	143287:33883:1 143287:206613:1 250694:157125:1 250694:155519:1 250694:64426:1 250694:157145:1 143287:155515:1 155519:218282:1 143287:113196:1 250694:143287:1	6
29408	109753	482976000	10	64850:109762:1 109753:199901:1 109762:157398:1 109762:114850:1 109762:214100:1 109753:143485:1 109753:64850:1 109753:170271:1 109762:197942:1	2
29409	221562	434592000	15	5059:5165:1 221647:221547:1 221647:5059:1 221647:221639:1 247143:139949:1 221562:32157:1 5059:5157:1 221562:111910:1 241891:71836:1 241892:241891:1 221639:159011:1 221647:241892:1 159011:247143:1 221562:221647:1	30
29411	32156	587606400	25	32156:250744:1 32156:185574:1 32156:96238:1 96238:96235:1 32156:5154:1 110760:221662:1 32156:5150:1 155170:96233:1 32156:155170:1 32156:35622:1 32156:92504:1 5154:5127:1 32156:250760:1 32156:250761:1 32156:250759:1 32156:5131:1 5127:5118:1 32156:71826:1 32156:92638:1 5150:150754:1 32156:96231:1 96231:30101:1 155170:110760:1 150754:219190:1	147
29413	174736	432777600	13	179965:236522:1 174736:91454:1 174736:244734:1 184913:30721:1 174736:174761:1 52856:208353:1 174736:52856:1 52856:184913:1 174736:179965:1 30721:120376:1 174736:88390:1 174736:250774:1	12
29414	174737	420076800	21	169300:174741:1 86655:156462:1 91461:86655:1 179881:179893:1 174737:91461:1 120377:120372:1 86655:32062:1 174737:23000:1 174737:174736:1 184917:32073:1 174737:169300:1 32062:184917:1 32073:120377:1 32062:32066:1 184917:30719:1 174737:156449:1 32062:184462:1 174741:184913:1 91461:179902:1 156449:179881:1	21
29416	91454	470707200	10	22853:170579:1 91454:250790:1 91454:22853:1 91453:158341:1 91454:91453:1 91454:206745:1 91454:30721:1 91045:86328:1 91454:91045:1	3
29417	241721	349833600	12	239512:203536:1 239488:239487:1 203540:203537:1 241721:228385:1 203540:239568:1 241721:239488:1 239488:239512:1 203537:239486:1 241721:239489:1 239487:203540:1 239489:203538:1	2
29418	163100	599616000	20	163100:79484:1 163100:163088:1 136416:129219:1 163100:141161:1 55446:179056:1 102986:139275:1 79484:17135:1 141151:136416:1 136416:141147:1 141161:102981:1 141161:141149:1 163100:79493:1 17135:122485:1 55431:55446:1 141161:46877:1 163100:55431:1 79484:79479:1 163100:141151:1 163100:102986:1	5
29420	200546	538617600	20	163593:146846:1 200546:113890:1 146846:163594:1 146846:200544:1 204566:208666:1 200546:163590:1 200546:23584:1 146846:43351:1 200546:43459:1 200546:163593:1 200546:204566:1 200546:43355:1 163590:148100:1 163594:230400:1 200546:4377:1 200546:149393:1 200546:152626:1 163593:43392:1 149393:148118:1	25
29421	223848	434592000	28	199046:199047:1 223848:223882:1 143912:135490:1 223848:249835:1 143912:195927:1 223848:71122:1 143910:192427:1 143912:135503:1 223863:223879:1 143912:195929:1 223848:109136:1 204340:143910:1 223848:159860:1 159860:155325:1 204340:56116:1 223848:164028:1 223848:143651:1 223848:204340:1 204340:221032:1 223848:223863:1 143912:199046:1 204340:240676:1 143912:192428:1 143912:223893:1 223848:143654:1 2…	5
29422	223850	334195200	24	184677:214374:1 184677:223883:1 223850:218288:1 223883:126809:1 143616:143656:1 158390:173392:1 223850:214344:1 214344:116755:1 223850:143616:1 184677:223854:1 223850:111053:1 223850:158423:1 223850:132215:1 143616:197388:1 223850:158392:1 184677:223849:1 184677:158390:1 223850:184677:1 223854:197390:1 223850:218309:1 223883:198156:1 223850:143508:1 184677:168227:1	6
29423	223853	554342400	13	223853:223887:1 213903:199402:1 120935:199444:1 223853:137189:1 223853:184682:1 223853:213903:1 223853:143778:1 199449:120935:1 82136:199449:1 223853:143646:1 223853:143996:1 223853:82136:1	3
29424	223846	549504000	12	114850:214116:1 223846:223890:1 214116:214100:1 214100:157495:1 223846:214098:1 223846:213965:1 223846:142745:1 223846:214066:1 114850:111618:1 223846:199446:1 223846:114850:1	4
29430	247673	372297600	12	21630:204812:1 247677:250803:1 247675:106086:1 247675:247677:1 247672:247674:1 247674:247675:1 247673:247678:1 247673:19066:1 247672:21630:1 247673:247672:1 247673:194379:1	13
29432	236094	512006400	17	236094:22146:1 211326:131397:1 211328:22155:1 236094:211326:1 236094:67261:1 211326:235049:1 131397:62978:1 62978:67287:1 211326:15388:1 236094:211328:1 62978:75286:1 131397:15502:1 236094:131434:1 211326:120938:1 22155:22153:1 131397:131398:1	22
29433	131397	565315200	12	131397:22141:1 131397:206754:1 67259:15502:1 131397:62978:1 75286:72214:1 131397:82807:1 131398:67259:1 15502:15501:1 62978:75286:1 22141:22137:1 131397:131398:1	4
29434	140249	366854400	12	90742:140255:1 140249:144656:1 140249:106006:1 140249:247085:1 140249:140251:1 140249:148397:1 90742:140258:1 140249:202945:1 140249:107355:1 140249:116737:1 116737:90742:1	8
29435	144620	524707200	12	144620:166800:1 144620:97220:1 140241:67674:1 166800:234002:1 144620:140241:1 144625:144624:1 144620:144625:1 90732:127107:1 67674:206451:1 140241:152710:1 67674:90732:1	0
29436	122000	428544000	23	122010:121997:1 81247:81256:1 121996:81233:1 81231:81249:1 69366:4252:1 122023:81250:1 121997:30743:1 122000:122005:1 81231:81255:1 69366:89197:1 121997:81231:1 69366:122023:1 122000:122001:1 122000:122010:1 81368:81247:1 122000:81167:1 81231:81237:1 81368:81244:1 30743:69366:1 81167:81368:1 121996:250821:1 122000:121996:1	6
29437	201416	479952000	18	181709:76634:1 74033:133864:1 133864:181709:1 201416:123892:1 201416:135462:1 135462:135472:1 201416:143162:1 201416:156940:1 201416:130581:1 236487:143170:1 201416:135926:1 201416:250829:1 201416:236487:1 201416:74033:1 201416:204636:1 201416:51973:1 236487:236491:1	30
29439	169728	570672000	10	169729:149722:1 169728:214389:1 149808:169729:1 90681:149808:1 90681:54771:1 90681:182436:1 169728:90681:1 90681:182432:1 90681:182435:1	2
29441	143900	476323200	19	155326:235630:1 155323:155326:1 235630:158133:1 155323:158153:1 158153:158134:1 148837:148826:1 155323:158154:1 143900:155323:1 158154:235631:1 143900:197391:1 158154:56116:1 158153:148837:1 205722:246067:1 143900:155324:1 143900:242486:1 158134:158144:1 155326:131791:1 143900:205722:1	3
29443	217122	457488000	11	234587:245322:1 234587:250844:1 234595:234631:1 217122:234618:1 250843:250842:1 217122:234587:1 217122:250843:1 217122:225994:1 245322:239035:1 217122:234595:1	3
29445	209398	601516800	64	243369:250898:1 209398:130017:1 209398:82482:1 209398:220294:1 130422:217848:1 82874:82471:1 209398:39455:1 209398:130314:1 243359:87824:1 144149:88855:1 209398:243344:1 88563:243359:1 82581:82698:1 226571:226577:1 209398:243369:1 209398:82504:1 209398:87770:1 209398:144262:1 82471:82470:1 220293:115468:1 209398:163752:1 82581:232791:1 209398:89681:1 209398:188086:1 209398:250896:1 209398:82699:1…	304
29446	209399	593654400	25	130321:226576:1 82874:82471:1 209399:243356:1 183580:89194:1 209399:208218:1 209399:209352:1 209399:82504:1 209399:130350:1 209399:82482:1 209399:7722:1 209399:183580:1 82504:22736:1 125642:125638:1 130321:209395:1 209399:125642:1 209399:196401:1 209399:206105:1 125638:205570:1 209399:129317:1 209399:130321:1 209399:125637:1 7722:90115:1 209395:82874:1 125638:205541:1	26
29447	209400	500860800	59	238307:146650:1 146635:210227:1 146632:83405:1 232769:144169:1 209400:250906:1 208588:232769:1 209400:90367:1 143976:185945:1 236141:158201:1 209355:86983:1 209400:72254:1 209400:241063:1 209400:250905:1 118833:206754:1 208588:232974:1 209400:208588:1 208588:178080:1 236253:250907:1 209400:183460:1 210227:178082:1 209400:72188:1 238307:236253:1 250905:211369:1 250905:82808:1 210227:146632:1 17808…	31
29448	196048	393465600	11	90291:130198:1 196048:125377:1 90290:27891:1 89291:164467:1 125377:90291:1 130198:90290:1 90291:89291:1 196048:171810:1 164467:89442:1 196048:240858:1	11
29449	97659	415238400	12	97657:75875:1 103413:97658:1 97661:103413:1 97660:103425:1 75875:97660:1 103413:103510:1 97659:201327:1 103413:75873:1 97659:97663:1 97658:97657:1 97659:97661:1	0
29450	103500	427939200	12	75873:103435:1 232628:112664:1 103500:103509:1 97657:75875:1 103413:97658:1 103500:103413:1 103413:103510:1 112664:112651:1 103500:232628:1 103413:75873:1 97658:97657:1	3
29451	154727	617241600	28	228789:219854:1 154727:230806:1 154727:197002:1 250941:244650:1 169181:148716:1 250947:154779:1 230806:250947:1 154727:203008:1 72048:172500:1 250946:169181:1 154780:115141:1 154780:123656:1 154779:250945:1 103507:250941:1 250941:103653:1 148716:236717:1 228789:250946:1 250946:250944:1 154727:172512:1 154727:154780:1 154727:103507:1 230806:228789:1 244650:72048:1 228789:172542:1 154727:106101:1 2…	67
29452	154805	613872000	14	123327:123325:1 154778:102337:1 124713:154778:1 154805:154846:1 124713:123327:1 154805:154863:1 154863:154859:1 154805:203008:1 154805:123679:1 154863:250955:1 123327:205735:1 154805:154783:1 154805:124713:1	8
29455	44445	404956800	44	136491:158277:1 44445:179612:1 38287:45468:1 136489:124135:1 37450:179584:1 136481:179573:1 136481:132378:1 179573:44461:1 136489:179576:1 136481:136487:1 44445:40311:1 44445:179620:1 136481:44448:1 44445:37374:1 44445:47779:1 136481:43083:1 136487:124131:1 47779:47798:1 136481:104348:1 44445:203430:1 47798:136489:1 37450:179610:1 45468:45471:1 44445:37179:1 43083:17947:1 44445:46418:1 44445:2207…	39
29456	37581	605923200	18	16999:173979:1 37581:73126:1 37581:46673:1 37581:55796:1 37581:45789:1 37581:73389:1 37581:38245:1 73126:37396:1 73126:38764:1 37581:46966:1 73126:38260:1 37581:37400:1 73126:45820:1 37581:181061:1 37581:120084:1 38260:16999:1 37581:57622:1	5
29458	47483	548035200	15	23587:23582:1 47483:23604:1 23601:23595:1 47483:250964:1 23601:141229:1 23601:141221:1 47483:96124:1 23593:23587:1 23604:23593:1 47483:23601:1 23601:23661:1 23595:141220:1 47483:23598:1 47483:179697:1	19
29459	142872	545443200	19	142885:179714:1 44711:73613:1 179714:73598:1 155101:44711:1 142872:155101:1 44711:73609:1 44561:73623:1 142872:19144:1 142872:8165:1 142885:177316:1 142872:142885:1 44711:44561:1 179714:73616:1 73616:73605:1 142872:210024:1 142872:140534:1 44561:19126:1 142885:116468:1	3
29460	142873	516499200	13	142873:142872:1 142873:36581:1 142873:46755:1 8165:116468:1 142873:73532:1 142872:8165:1 142873:205055:1 142873:187496:1 142873:118192:1 142873:116474:1 46755:33476:1 142873:140490:1	17
29461	23613	477273600	22	23613:24228:1 23593:23590:1 23601:141221:1 23613:7907:1 47483:23598:1 179427:179697:1 47483:23604:1 47483:23601:1 179246:23672:1 179246:23603:1 23613:179246:1 23613:179219:1 23598:154937:1 154941:47483:1 23613:188075:1 23613:8224:1 179246:154941:1 23613:8250:1 179427:190364:1 23604:23593:1 23603:179427:1	36
29462	47486	545270400	10	47482:244901:1 188075:188041:1 47482:23661:1 244901:244903:1 47486:226340:1 47482:188075:1 47486:223958:1 47486:47482:1 226340:204107:1	9
29463	38266	609984000	16	38266:37532:1 44546:17067:1 37567:38468:1 44546:38189:1 38468:17120:1 38266:46212:1 37527:44546:1 38468:46233:1 37567:37527:1 37527:37520:1 15833:17037:1 15833:17001:1 38468:17261:1 38266:15833:1 38266:37567:1	13
29464	38268	570067200	37	45729:46329:1 46242:46066:1 45213:17270:1 37580:41649:1 46920:45668:1 38268:45729:1 38268:160685:1 38268:164564:1 46426:86796:1 37553:141291:1 45213:45187:1 164564:46242:1 47636:46431:1 38268:37564:1 38268:45213:1 45729:17122:1 38268:17265:1 38268:38298:1 37580:73390:1 38260:44418:1 37580:17131:1 200701:201151:1 86796:86787:1 45187:47636:1 37564:37553:1 38268:46433:1 200701:46920:1 37581:38260:1 …	26
29465	47468	532569600	11	47468:37579:1 47467:47316:1 47468:47467:1 25478:47318:1 47468:47466:1 47468:37644:1 47468:25478:1 47468:120107:1 47468:121678:1 47467:37562:1	7
29467	143427	522892800	14	143427:72184:1 250979:100766:1 143935:199339:1 143935:236067:1 143935:223127:1 143427:118806:1 143427:72189:1 143427:143935:1 250980:72194:1 143935:132198:1 250980:236110:1 118806:250980:1 250980:250979:1	2
29468	212391	474508800	24	198770:211331:1 244542:237486:1 237486:236141:1 244536:143776:1 212391:121300:1 212391:144169:1 227918:198782:1 244542:244534:1 212391:118806:1 212391:136964:1 227918:198769:1 212391:235049:1 212391:198770:1 143776:211324:1 244534:227918:1 244536:78111:1 237486:236064:1 212391:241061:1 143776:244542:1 212391:250981:1 241061:241056:1 212391:244536:1 212391:118842:1	13
29469	198770	499910400	23	198770:211331:1 241060:244542:1 241060:206634:1 198770:120948:1 82709:89257:1 211331:82804:1 143776:211324:1 198770:106151:1 106151:173647:1 198770:78129:1 158201:204406:1 82709:198769:1 198770:211330:1 241060:244541:1 198770:78111:1 198770:143776:1 82804:143973:1 82709:158201:1 198770:241060:1 198770:82709:1 198770:123008:1 120948:236064:1	8
29470	206287	528940800	11	71109:56327:1 169617:19510:1 206287:19508:1 56000:71109:1 56000:169617:1 206287:93691:1 19510:71092:1 56012:56000:1 206287:56028:1 206287:56012:1	4
29472	37686	477273600	36	37686:121559:1 132380:125299:1 37686:33482:1 37686:160737:1 37618:147419:1 132380:125323:1 121548:46139:1 38286:47516:1 41876:47347:1 38280:41876:1 121559:121633:1 121559:188528:1 47286:47292:1 47291:121546:1 113283:47286:1 47291:37566:1 38280:37584:1 38286:207771:1 121546:37570:1 37619:121548:1 121559:113283:1 47292:47285:1 121559:37619:1 24745:37618:1 38286:132380:1 47516:38280:1 41876:46070:1 …	29
29473	198282	490233600	11	238430:139098:1 198260:196265:1 198282:198260:1 198260:90986:1 198282:4696:1 198282:238430:1 198282:96514:1 198282:251002:1 198282:187871:1 4696:244791:1	6
29476	208801	381369600	10	208801:208812:1 208801:131661:1 208801:93933:1 208801:65727:1 208801:147232:1 66065:105091:1 208801:66065:1 66065:208813:1 131661:131659:1	2
29477	251013	312422400	11	72705:140648:1 57555:119832:1 251013:72705:1 72705:179577:1 251013:194947:1 251013:57555:1 179577:207496:1 251013:7086:1 57555:119837:1 179577:179583:1	25
29478	216638	569203200	15	179615:249913:1 249914:96573:1 249914:233984:1 216638:3011:1 216638:249914:1 216638:34808:1 216638:179615:1 96573:212029:1 235511:34809:1 216638:235511:1 212029:188377:1 216638:249912:1 216638:3087:1 216638:160322:1	6
29480	139416	578448000	11	245062:126736:1 139416:105790:1 139416:232361:1 105790:172850:1 139416:123585:1 177735:232383:1 139416:245062:1 139416:177735:1 139416:99710:1 105790:172849:1	33
29481	202990	494380800	11	202990:154679:1 202990:186236:1 202990:105981:1 202990:163801:1 202990:105936:1 202990:117855:1 202990:251035:1 202990:129018:1 202990:184613:1 105981:130498:1	24
29483	214116	581126400	17	214101:127547:1 214116:157496:1 244865:214100:1 157490:157493:1 244865:157490:1 157492:214101:1 157513:214095:1 157495:157494:1 157490:157495:1 157490:157492:1 157463:228363:1 214095:157463:1 214116:157513:1 127547:247178:1 214116:244865:1 214100:210705:1	3
29484	226808	421891200	13	226808:223427:1 195929:157389:1 226808:237888:1 226808:223859:1 226808:64854:1 223427:244843:1 226808:226805:1 226804:195929:1 226808:148884:1 226807:198173:1 226804:226807:1 226805:226804:1	9
29486	70631	570067200	18	70631:220215:1 220215:59267:1 203838:203836:1 220215:59268:1 203836:203835:1 70631:18378:1 18378:6616:1 203838:137103:1 59267:59265:1 70631:127973:1 70631:70653:1 70631:227299:1 137103:164650:1 203838:203837:1 59265:70650:1 70631:129565:1 70631:203838:1	12
29487	242963	443059200	15	242963:234595:1 242963:239039:1 234595:234631:1 242963:207142:1 239039:239041:1 242963:234756:1 242963:251052:1 242963:166049:1 166049:231421:1 242963:234753:1 242963:134451:1 239039:234604:1 242963:234702:1 242963:251051:1	6
29488	93512	559785600	10	5681:5684:1 93515:93517:1 133100:5674:1 93517:93516:1 5674:5673:1 93515:133100:1 93512:93515:1 93512:101234:1 93515:5681:1	5
29491	112874	479347200	22	85872:71827:1 112874:32163:1 112874:62816:1 69709:221640:1 69709:221638:1 112874:69711:1 69709:5157:1 112874:69716:1 69709:71826:1 69709:69715:1 85872:221666:1 85872:103171:1 85872:69709:1 85872:32162:1 85872:187077:1 103171:221664:1 69709:221547:1 69709:5166:1 112874:85872:1 85872:32158:1 85872:5059:1	30
29492	217110	499910400	14	217110:209751:1 109991:188203:1 209751:114075:1 217110:109991:1 217110:217100:1 114075:220885:1 217100:118637:1 217100:45250:1 45250:188077:1 209751:135984:1 188077:188078:1 217110:118555:1 109991:209763:1	15
29493	139557	469065600	11	159004:139571:1 139557:159004:1 159010:159008:1 139557:224715:1 251091:241886:1 139571:159010:1 224715:224716:1 139557:251091:1 241886:139569:1 159008:159007:1	4
29494	63492	506131200	11	63492:96146:1 210293:210295:1 63492:81365:1 251098:200579:1 63492:251098:1 63492:63491:1 210293:242780:1 63493:235886:1 81365:210293:1 63492:63493:1	1
29495	114081	483753600	11	114081:161476:1 114081:238210:1 114081:13114:1 114081:212969:1 114081:247628:1 114081:251100:1 114081:248175:1 13114:161450:1 114081:220064:1 13114:220062:1	3
29496	73103	489024000	18	73099:58927:1 207092:51038:1 73106:175837:1 73099:58930:1 61365:73102:1 73103:55657:1 73103:104749:1 58927:58928:1 73110:61365:1 175836:38475:1 61365:207092:1 73103:73110:1 175837:175836:1 175836:73099:1 73102:73106:1 73103:119844:1 119844:175835:1	9
29497	82756	398217600	20	82756:213751:1 143419:72189:1 212391:198770:1 143419:235053:1 180183:72268:1 143419:70009:1 143419:236058:1 82756:143419:1 82756:180183:1 143419:143979:1 236058:102343:1 198770:78111:1 82756:82949:1 102343:120578:1 236058:238309:1 213751:143917:1 82756:118859:1 82756:82757:1 82756:212391:1	23
29498	236820	384998400	45	231212:231221:1 218682:251115:1 239606:251114:1 231216:251111:1 239606:251112:1 231212:239606:1 236820:231848:1 236820:231211:1 251116:95218:1 236820:236838:1 236820:251116:1 231219:231216:1 231224:231225:1 231856:231857:1 236838:236836:1 231212:231220:1 231848:219493:1 236820:194686:1 231855:231865:1 251108:251107:1 236820:231856:1 218682:251109:1 231220:194746:1 236820:155777:1 251108:231212:1 …	30
29500	91101	395280000	16	86030:213588:1 91101:94495:1 208429:167192:1 213586:236836:1 91101:157293:1 91101:86030:1 213588:213586:1 251142:251106:1 251106:194676:1 91101:231236:1 194676:194684:1 208429:209112:1 91101:208429:1 251142:213585:1 91101:251142:1	14
29501	231211	391651200	38	231211:251144:1 231211:251110:1 251144:231214:1 231206:208284:1 231216:251111:1 231211:231224:1 194681:251148:1 231211:239606:1 231211:213588:1 239606:231232:1 231211:231206:1 231211:231205:1 231207:157293:1 231211:212206:1 231219:231216:1 231224:231225:1 231211:251109:1 231211:251149:1 231211:238446:1 213588:213586:1 231206:251182:1 231232:251201:1 231216:251147:1 251111:213610:1 231211:231207:1…	92
29502	231212	404956800	14	231212:231219:1 231212:231221:1 251114:251133:1 231214:198207:1 231219:251203:1 231212:231220:1 231855:231214:1 231212:251135:1 239606:251112:1 251203:251114:1 231212:239606:1 251203:231216:1 251203:231855:1	17
29503	236823	355363200	24	231847:108505:1 236823:183446:1 236820:231848:1 231849:231858:1 236823:231849:1 236823:231847:1 231851:164482:1 231847:88223:1 231855:231865:1 236820:231856:1 231847:236820:1 236823:231860:1 231855:231854:1 236823:231853:1 236823:231851:1 236823:243881:1 183446:231852:1 231852:231859:1 236823:22566:1 231856:231855:1 236823:231200:1 236823:174742:1 236823:179772:1	24
29504	236824	352944000	11	231849:231858:1 236824:183446:1 236820:231865:1 236824:236820:1 236824:251208:1 236824:231861:1 236824:231200:1 236820:231848:1 236824:231849:1 183446:240878:1	5
29505	231854	494380800	11	239688:244732:1 231854:174775:1 231854:251210:1 231854:194689:1 231854:251212:1 231854:239688:1 251210:244739:1 250789:244735:1 174775:250789:1 231854:244738:1	3
29507	236826	407548800	41	193506:219492:1 231854:251210:1 236826:236837:1 236826:87044:1 236826:94669:1 236826:183440:1 236826:208285:1 193506:194682:1 251223:251221:1 208285:246551:1 236826:228616:1 236826:194699:1 236826:194686:1 236826:203408:1 194681:194678:1 236826:189271:1 189271:194679:1 86030:251106:1 236826:213586:1 87044:195030:1 236826:177587:1 208285:228562:1 193506:219493:1 251106:231865:1 194682:194676:1 251…	33
29509	231224	410227200	13	231224:231225:1 87044:195030:1 231224:251203:1 231224:87044:1 231216:251111:1 231855:231214:1 231216:231236:1 231216:236516:1 231216:251147:1 231214:177290:1 251203:231216:1 251203:231855:1	12
29510	238738	497491200	29	138006:87903:1 137940:138210:1 238738:115720:1 138006:138069:1 138069:137999:1 138210:138006:1 238738:208882:1 238738:137940:1 137940:130944:1 238738:138043:1 238738:138212:1 138006:138204:1 138208:138036:1 238738:240847:1 115531:115535:1 238738:138211:1 138210:10502:1 208882:90075:1 115531:211368:1 115720:115531:1 138210:138206:1 238738:138208:1 138206:251011:1 138210:211375:1 238738:138207:1 23…	20
29511	178988	567043200	13	178988:178989:1 178988:66072:1 179161:130791:1 130789:220142:1 131750:54679:1 66072:179161:1 66072:75744:1 131750:243460:1 131750:130790:1 178988:131750:1 130790:130789:1 178988:54675:1	11
29512	203679	354153600	17	24250:96510:1 203679:92116:1 203679:136741:1 203679:96252:1 136741:87396:1 203679:96458:1 203679:96481:1 203679:140188:1 203679:96255:1 24250:5323:1 27004:55461:1 203679:27004:1 96447:38602:1 203679:24250:1 87396:96447:1 203679:45367:1	4
29513	203680	448156800	11	203680:57650:1 239791:220929:1 57650:187825:1 203680:106699:1 239791:72500:1 239791:41892:1 248147:223133:1 187825:136422:1 203680:239791:1 239791:248147:1	8
29515	197395	527126400	12	214604:154802:1 197395:220171:1 51732:167948:1 214604:51732:1 51732:123117:1 197395:214604:1 214604:154789:1 220171:135576:1 167948:167950:1 167948:123116:1 214604:123656:1	20
29516	213817	519177600	10	213780:64571:1 64523:180434:1 213780:213813:1 213817:64523:1 118847:173637:1 173637:213780:1 118847:173641:1 213817:118847:1 118847:173643:1	18
29517	236081	421804800	13	209400:118833:1 241063:199537:1 236081:143968:1 209400:72238:1 236081:118870:1 236081:83476:1 236081:91491:1 91491:10514:1 236081:236072:1 118870:209400:1 209400:241063:1 236081:144366:1	2
29518	83962	469324800	10	83962:179589:1 83962:83972:1 83962:24268:1 83962:95913:1 251265:221204:1 83972:251265:1 83972:24302:1 83962:241758:1 83972:47496:1	8
29519	207552	609379200	14	238265:140424:1 220702:220685:1 207552:220688:1 239329:220690:1 239329:69498:1 140424:220702:1 239329:238265:1 207552:239329:1 69498:84977:1 151137:69492:1 69498:151137:1 220703:134713:1 239329:220703:1	5
29520	127137	489024000	35	127137:239291:1 127137:251273:1 127137:244630:1 74627:208723:1 127137:198422:1 75450:101062:1 248214:206419:1 104569:27114:1 127137:127134:1 208722:140431:1 152903:104568:1 127137:248214:1 127137:160641:1 127134:127131:1 127137:152894:1 74627:208722:1 127137:243388:1 127137:208724:1 104569:140432:1 208722:131352:1 127137:127135:1 127137:104569:1 104568:206421:1 127137:75450:1 127137:74627:1 75450…	66
29522	146040	553305600	11	146040:229710:1 146040:207674:1 146040:208648:1 146040:153189:1 146040:146044:1 146040:142994:1 146040:197469:1 146040:47641:1 146040:251291:1 146040:207558:1	10
29523	142866	382579200	10	46645:196266:1 142866:17949:1 46625:46620:1 46620:46645:1 142866:46625:1 142866:96432:1 46625:96522:1 142866:46759:1 96432:46624:1	2
29525	169386	415324800	11	169386:169382:1 169386:169407:1 169371:169380:1 169386:167545:1 169386:169371:1 132472:154973:1 169386:169387:1 167545:132472:1 169386:104095:1 169380:169420:1	9
29526	162142	502934400	35	189547:205710:1 195006:156001:1 207239:143354:1 205710:86240:1 208450:193034:1 189553:162137:1 189553:162129:1 125555:208450:1 125555:170023:1 207239:126623:1 189553:91362:1 205678:144770:1 189553:205698:1 164367:127327:1 125555:205678:1 162142:116224:1 162142:156002:1 189553:113594:1 162142:189532:1 195006:152409:1 162142:125555:1 162137:119519:1 156002:182245:1 162142:169407:1 152409:164367:1 1…	63
29527	171412	589075200	18	79928:79764:1 79516:78951:1 171122:171409:1 171412:129584:1 79928:164958:1 79764:129427:1 79928:171132:1 164958:79853:1 129584:129456:1 79764:171122:1 171412:251327:1 171412:54189:1 171412:79075:1 171412:119074:1 171412:171188:1 171412:79516:1 171412:79928:1	126
29528	36268	594345600	27	149876:227107:1 36268:251341:1 36012:36024:1 149876:36071:1 36267:36253:1 36012:30555:1 36268:32868:1 36268:36017:1 227107:233621:1 36268:149876:1 36116:191791:1 36268:36026:1 36017:36022:1 36012:36116:1 36268:36267:1 36268:35999:1 227107:149872:1 35999:36012:1 30555:36262:1 36267:35978:1 36267:36013:1 36268:36108:1 36253:234092:1 36026:174284:1 227107:35955:1 36268:191793:1	28
29529	247419	449625600	16	200266:200286:1 200266:118990:1 247419:123790:1 118990:199839:1 91039:94427:1 247419:94321:1 247419:94402:1 91039:200283:1 200266:91039:1 94402:119029:1 94402:200266:1 94402:200265:1 247419:247415:1 94402:22598:1 94427:94635:1	43
29530	237519	407980800	13	237519:225131:1 237519:169800:1 150464:150468:1 150464:150471:1 110690:227541:1 225131:70227:1 150464:91842:1 237519:110690:1 70227:225135:1 237519:110689:1 237519:150464:1 150468:150469:1	2
29531	191101	617932800	12	191101:122439:1 191101:251351:1 191101:137806:1 137806:210468:1 191101:137021:1 210468:129831:1 191101:177873:1 191101:186405:1 191101:171599:1 191101:141972:1 191101:192573:1	16
29532	173222	555984000	11	188392:188387:1 173222:175438:1 188393:224664:1 175438:173211:1 173223:188393:1 188393:188392:1 210384:210388:1 173222:173223:1 224664:210384:1 210388:165281:1	6
29533	173223	579657600	11	188392:188387:1 173223:165668:1 188393:224664:1 173223:188393:1 188387:188386:1 188393:188392:1 173223:81437:1 210384:210388:1 224664:210384:1 210388:165281:1	8
29535	210387	550108800	12	173222:173223:1 188392:188387:1 210387:173222:1 210387:99007:1 188393:210384:1 188387:188386:1 188393:188392:1 210384:210388:1 99007:81437:1 210387:80791:1 99007:188393:1	11
29536	200571	432432000	11	200571:200578:1 161453:200528:1 161453:81365:1 200571:89776:1 218450:161454:1 161453:235887:1 200571:232884:1 200571:161453:1 200571:218450:1 161453:37684:1	5
29538	178796	586396800	16	178796:137640:1 178796:137643:1 178796:223259:1 135632:137641:1 228587:178794:1 56177:228587:1 135632:135621:1 223259:56177:1 178796:135622:1 178796:135632:1 137641:137634:1 135622:178797:1 178796:235602:1 178796:251364:1 56177:137619:1	25
29539	149684	485395200	11	149684:104960:1 149684:212933:1 149684:98768:1 149687:59534:1 149684:108458:1 149684:133324:1 212933:212931:1 212933:180656:1 133324:133327:1 149684:149687:1	3
29541	251372	315532800	42	251372:30662:1 251372:184410:1 251372:86415:1 244118:251381:1 236625:247185:1 251372:208651:1 228318:244091:1 214482:86629:1 251372:12613:1 244094:239042:1 251372:251382:1 251374:219982:1 244091:244089:1 228318:214478:1 9654:9653:1 251372:228322:1 208651:206080:1 236625:247186:1 251372:40435:1 251382:212166:1 251372:251384:1 244091:244095:1 251372:9654:1 244094:251373:1 228318:234606:1 228318:244…	328
29542	239042	471484800	35	210938:231416:1 239042:222162:1 251542:244012:1 239042:234742:1 90364:131066:1 239042:234602:1 234586:231420:1 234602:128407:1 234586:131057:1 251542:226924:1 210938:234746:1 234700:234701:1 234707:251542:1 234700:231404:1 231420:231385:1 231429:234745:1 234707:234700:1 239042:234702:1 239042:210938:1 234695:248596:1 239042:234599:1 239042:86146:1 234757:251546:1 234707:231429:1 234695:231422:1 2…	25
29543	244089	438220800	54	251537:90364:1 251517:251518:1 231417:234700:1 251521:224970:1 251533:251529:1 251378:251536:1 234619:244093:1 234602:244124:1 244093:251471:1 251378:251379:1 244093:234707:1 251537:131067:1 244094:239042:1 231417:231426:1 251521:251555:1 234707:231417:1 234707:234756:1 251526:251523:1 244093:251396:1 251518:251509:1 244094:251373:1 251529:251521:1 251537:251462:1 236565:251512:1 244089:251395:1 …	23
29544	251373	470275200	49	251537:234586:1 251373:251380:1 234695:251531:1 251517:251518:1 251373:251471:1 251561:251460:1 251373:234602:1 251373:89318:1 251373:251548:1 251460:251510:1 251521:224970:1 251379:251378:1 251518:251557:1 251373:251396:1 251529:251524:1 251373:234707:1 251532:251561:1 251526:251523:1 251468:251529:1 251373:144370:1 251471:251394:1 251529:251521:1 251537:251462:1 234701:234700:1 251550:251459:1 …	23
29545	244091	433382400	49	251373:251380:1 251373:251471:1 244091:251570:1 234757:244124:1 239042:234602:1 231417:234700:1 251521:224970:1 251533:251529:1 251378:251536:1 251378:251379:1 244091:244089:1 244094:239042:1 231417:231426:1 251521:251555:1 251383:251534:1 234707:231417:1 234707:234756:1 244091:244095:1 244094:234620:1 239042:234702:1 234695:251510:1 244094:251373:1 251529:251521:1 251537:251462:1 251373:121981:1…	24
29546	251375	409795200	15	251375:251587:1 251375:251580:1 236504:247183:1 228318:118661:1 118661:32048:1 214480:236530:1 228318:144914:1 192542:192556:1 251375:236504:1 236504:214480:1 251580:192542:1 192556:192557:1 247183:251581:1 251375:228318:1	30
29547	234594	440294400	15	184436:211102:1 229048:231429:1 234594:211101:1 211126:184436:1 234594:234754:1 234594:208214:1 184436:86958:1 234594:188098:1 208214:229048:1 234594:234618:1 208214:229047:1 229047:184405:1 231429:184431:1 229048:211126:1	3
29548	244118	444441600	13	244118:239042:1 244119:219569:1 251385:244120:1 244119:251392:1 244118:251381:1 239042:234602:1 251385:250555:1 244119:251385:1 251381:244119:1 244127:251595:1 250555:251390:1 244119:244127:1	27
29549	251378	504921600	38	251490:251491:1 251517:251518:1 251526:224970:1 251533:251529:1 89516:234731:1 251378:251536:1 251524:251490:1 251509:89516:1 251378:251379:1 251529:251524:1 251610:251488:1 251526:251523:1 251532:251561:1 251518:251509:1 251564:251467:1 251537:251462:1 251550:251459:1 251532:251595:1 251529:251528:1 251490:251464:1 251467:251530:1 251523:251554:1 251529:234747:1 251529:251610:1 251378:251537:1 2…	7
29550	251379	504921600	29	251537:234586:1 251521:234739:1 251517:251518:1 251533:251529:1 251379:251378:1 251529:251526:1 251526:251523:1 251468:251467:1 251468:251561:1 251379:43373:1 251529:251521:1 251379:251536:1 251529:251517:1 251468:251530:1 251523:251554:1 251529:234747:1 251529:251610:1 251561:251617:1 251536:251514:1 251537:251564:1 251379:251616:1 251379:44562:1 251379:251468:1 251518:236565:1 251379:251537:1 2…	6
29551	234599	502243200	10	210954:234731:1 234599:251386:1 234599:128411:1 128409:86683:1 210954:128420:1 234599:128409:1 234599:210954:1 234599:186797:1 234599:99680:1	15
29552	234602	499651200	17	231420:128420:1 234737:234720:1 231420:231385:1 234744:234730:1 234602:248596:1 234744:234737:1 234746:234744:1 234602:234745:1 234602:128407:1 234746:234740:1 244124:229900:1 234602:89516:1 234602:244124:1 234602:231420:1 244124:234746:1 234744:234735:1	11
29554	234606	428544000	13	234606:234594:1 234606:234609:1 234606:234610:1 234606:234587:1 234606:234689:1 243982:239040:1 234606:251525:1 234606:210741:1 243982:234596:1 234606:251627:1 234606:243982:1 234606:178043:1	8
29555	244092	425865600	17	244092:234609:1 244092:207142:1 234615:128415:1 239039:239041:1 244092:228359:1 244092:234615:1 244092:239040:1 244092:234610:1 234615:239039:1 234615:234601:1 239039:234587:1 244092:251627:1 244092:234596:1 239039:234604:1 244092:210741:1 244092:234594:1	4
29556	234612	478483200	31	234757:244124:1 234612:184533:1 234757:251632:1 128416:231385:1 251633:234757:1 234612:251503:1 231429:128416:1 128416:184431:1 231429:234745:1 251633:251542:1 234612:231417:1 244124:229900:1 128416:128411:1 251503:226924:1 234612:234742:1 128416:244012:1 234612:231429:1 251538:231427:1 234612:128407:1 251542:211106:1 234757:231422:1 90364:207207:1 234612:251538:1 234757:234586:1 251633:234600:1 …	26
29557	244093	478483200	35	251537:90364:1 251521:224970:1 244093:251471:1 244093:234707:1 251518:251557:1 251529:251524:1 251380:251537:1 251507:251500:1 251468:251529:1 244093:251396:1 251471:251394:1 251529:251521:1 251537:251462:1 251471:251468:1 236565:251512:1 251468:251530:1 251529:251518:1 244093:234602:1 251529:234747:1 251529:251610:1 251530:251554:1 244093:89318:1 251529:251527:1 251471:234701:1 244093:251380:1 2…	16
29558	239041	476064000	13	239041:211069:1 239041:229371:1 239041:26110:1 239041:86291:1 229371:210959:1 239041:234603:1 239041:239035:1 144401:86683:1 239041:251638:1 144401:229910:1 239041:251637:1 229371:144401:1	5
29559	251382	424483200	11	251378:251462:1 244089:244129:1 251462:251532:1 251382:244089:1 251462:251452:1 251532:244120:1 244089:90364:1 251382:212166:1 244089:251378:1 244089:244124:1	7
29560	244094	446947200	50	251537:90364:1 231428:231421:1 234707:234601:1 234746:234740:1 251521:224970:1 251533:251529:1 244094:231428:1 234700:234701:1 251378:251536:1 234619:244093:1 234602:244124:1 244093:251471:1 251378:251379:1 244093:234707:1 244094:239042:1 251533:251507:1 251521:251555:1 234707:231417:1 234707:234756:1 244094:231424:1 244093:251396:1 244094:210937:1 244094:251373:1 251529:251521:1 251537:251462:1 …	30
29561	244095	441763200	60	231428:231421:1 244095:239042:1 251517:251518:1 234757:244124:1 244095:244096:1 234707:234601:1 251460:251510:1 251564:251460:1 251521:224970:1 251533:251529:1 234700:234701:1 251378:251536:1 234619:244093:1 244093:251471:1 251378:251379:1 244093:234707:1 251533:251507:1 251521:251555:1 234707:231417:1 251526:251523:1 244095:231428:1 244093:251396:1 251518:251509:1 251529:251521:1 251537:251462:1…	18
29562	234619	470707200	40	234695:251531:1 251521:224970:1 131057:243527:1 251533:251529:1 234700:234701:1 234619:244093:1 244093:234707:1 251379:251378:1 244093:244127:1 251510:89516:1 234707:234700:1 234695:231385:1 251379:251564:1 251379:251550:1 251529:251521:1 251550:251459:1 251379:251536:1 251529:251528:1 236565:251512:1 234752:251510:1 251529:251518:1 244093:234602:1 251529:234747:1 234619:234742:1 244093:89318:1 2…	14
29563	251383	468115200	15	234612:251503:1 251383:234601:1 251676:234586:1 234612:234600:1 251451:251505:1 251383:251665:1 234612:231417:1 234586:251554:1 251676:251534:1 251383:251676:1 234586:251451:1 251383:231424:1 251383:234612:1 251383:210937:1	37
29564	234620	468115200	23	234707:234601:1 251526:224970:1 244093:251471:1 244093:234707:1 251471:251527:1 234707:231417:1 244093:251396:1 234620:244093:1 234620:234742:1 234620:251534:1 234601:231422:1 234707:90364:1 244093:251500:1 244093:234602:1 251530:251554:1 251655:251678:1 251527:251526:1 251530:251512:1 234707:251530:1 234707:131067:1 234601:251655:1 244093:251548:1	10
29565	251384	394329600	22	217123:234608:1 239042:234602:1 211126:184436:1 234594:208214:1 229048:211126:1 251384:231978:1 251384:242964:1 184436:86958:1 239042:231404:1 217123:234617:1 234617:239041:1 234596:234618:1 242964:144091:1 208214:229047:1 234617:234594:1 217123:207427:1 242964:217123:1 242964:243982:1 243982:234596:1 251384:239042:1 208214:229048:1	5
29566	247186	410227200	12	244093:244127:1 247186:86629:1 228318:214478:1 244094:234619:1 228318:144914:1 214478:228342:1 244091:244094:1 247186:228318:1 228318:244091:1 244091:244095:1 234619:244093:1	10
29567	244119	483753600	13	244119:219569:1 244123:251586:1 244119:251392:1 244123:251483:1 251385:250555:1 251595:228323:1 244119:251385:1 244127:251595:1 244123:251486:1 244123:244122:1 244119:244123:1 244119:244127:1	6
29568	244097	615254400	11	244097:190024:1 136171:251696:1 251683:251693:1 244097:241349:1 251696:251690:1 190024:251698:1 190024:136171:1 244097:251683:1 251696:251699:1 251683:115452:1	11
29569	251391	537667200	10	251452:251504:1 251391:251457:1 251391:251452:1 236562:207194:1 251457:212117:1 251391:236562:1 244123:244128:1 251452:244123:1 236562:204736:1	7
29572	222167	613008000	25	251731:251623:1 222167:251541:1 234672:222165:1 234733:251736:1 234672:234734:1 234672:251727:1 207201:251731:1 234671:251734:1 234670:234672:1 234677:234645:1 222170:207201:1 234671:234733:1 234732:234729:1 222167:222170:1 222167:251732:1 234677:251433:1 222167:251447:1 234677:251485:1 234672:234732:1 234677:234670:1 234672:251635:1 251731:234677:1 251731:234671:1 222167:251735:1	15
29573	210937	562809600	11	210937:231415:1 210937:210961:1 211085:231418:1 210937:211075:1 231415:231402:1 210937:86955:1 210937:211080:1 210904:231391:1 211075:210904:1 210937:211085:1	14
29575	229795	603331200	18	229795:251755:1 128418:128413:1 229795:251753:1 142384:142298:1 251755:251754:1 86669:23681:1 238711:140216:1 86669:245811:1 184503:207206:1 229795:142384:1 86669:128418:1 229795:86669:1 251755:238711:1 207205:184503:1 128413:229744:1 238711:207205:1 142384:142380:1	23
29576	251452	570067200	17	251452:251504:1 251502:251483:1 251452:251502:1 207192:207194:1 251452:251458:1 251483:251455:1 251502:247195:1 251483:251759:1 251452:228312:1 251483:251438:1 244123:244122:1 251452:89516:1 251452:207192:1 251455:251434:1 244123:251486:1 251452:244123:1	4
29578	210951	582163200	14	210829:130972:1 128420:234667:1 210951:211075:1 210951:234741:1 210951:211011:1 210951:234680:1 210951:210946:1 211082:210829:1 210951:211082:1 234680:128420:1 210951:211069:1 210951:210818:1 130972:130968:1	3
29579	228312	596678400	51	237746:251786:1 251772:247196:1 251603:251601:1 251787:244131:1 251603:199315:1 247189:251795:1 251785:251787:1 228312:251586:1 228312:251785:1 251784:199316:1 251778:4240:1 251770:192552:1 251601:251774:1 251442:251707:1 228312:251490:1 251586:251640:1 228312:192554:1 228312:251483:1 228312:251492:1 228312:251784:1 247197:251794:1 251770:251769:1 192552:251779:1 237746:250091:1 251787:251604:1 2…	31
29580	234689	564019200	26	234689:231413:1 234689:251511:1 251511:234730:1 222167:251541:1 234689:251386:1 207201:251731:1 251511:234740:1 234689:186797:1 251731:229678:1 231413:251799:1 234741:234735:1 222167:222170:1 222167:251732:1 234689:234741:1 234689:251798:1 234689:251429:1 251511:251800:1 234689:131057:1 234677:234670:1 234670:229766:1 251731:234677:1 234689:128420:1 251731:234671:1 234689:222167:1 251799:207201:1	20
29582	236562	584582400	17	207192:207194:1 236434:207152:1 236562:251805:1 236562:192694:1 236562:251569:1 236562:207192:1 236562:251551:1 251446:251444:1 236562:131066:1 251446:86669:1 236434:251803:1 236434:251446:1 251551:251742:1 236562:236434:1 236562:251804:1 236562:204736:1	5
29583	251457	549504000	14	251586:251493:1 251457:244123:1 244123:251586:1 228312:251785:1 251784:199315:1 251457:104193:1 251457:212117:1 251457:228312:1 251785:237746:1 251457:247195:1 228312:251784:1 251457:248978:1 228312:232934:1	21
29584	251459	545875200	25	251490:251491:1 251446:251427:1 251459:222166:1 251459:222167:1 236562:131066:1 251459:251386:1 222167:207201:1 251490:251804:1 251459:251490:1 251446:86669:1 236562:236434:1 236562:204736:1 179975:179973:1 179975:236562:1 251517:251502:1 251459:251486:1 251459:251517:1 251517:251506:1 179975:236565:1 236562:251551:1 251506:207194:1 251459:179975:1 236434:251446:1 251506:251612:1	30
29585	251460	545270400	18	251460:236565:1 251460:234723:1 251460:251509:1 251460:234730:1 251460:229796:1 251506:251612:1 251460:243527:1 251510:251554:1 251460:251510:1 251460:234740:1 251460:251506:1 251460:234735:1 89516:234731:1 251460:251491:1 251554:207194:1 251509:89516:1 251612:251827:1	19
29586	251462	524707200	14	251532:251519:1 207192:207194:1 251452:251504:1 251462:251532:1 244123:251586:1 251532:251561:1 244123:251483:1 251532:244120:1 251452:207192:1 251519:251452:1 251452:89516:1 251452:244123:1 251462:251531:1	0
29587	251466	534988800	28	251466:251522:1 251466:251557:1 251466:251519:1 251466:251460:1 251502:247195:1 251466:251531:1 251466:251449:1 207201:251456:1 251506:251501:1 251466:251512:1 251466:251611:1 251466:251514:1 251519:251502:1 251466:251436:1 251501:251616:1 251515:251506:1 251512:251491:1 251460:251509:1 251506:207201:1 251459:251551:1 251501:251488:1 251491:251464:1 251466:234739:1 251466:251515:1 251519:251486:1…	11
29588	234701	512006400	51	231422:184430:1 234701:234724:1 234730:234675:1 87707:231401:1 234689:251511:1 251511:234730:1 234701:251847:1 234695:234689:1 234701:251465:1 210951:234741:1 251510:222167:1 234689:251386:1 251510:89516:1 234701:210951:1 251535:234686:1 207201:251731:1 251511:234740:1 234695:231385:1 87702:87707:1 251510:251848:1 222170:207201:1 234701:251516:1 234701:10502:1 234695:234736:1 234701:231404:1 2347…	78
29589	207902	505958400	19	73451:84958:1 207902:45854:1 151119:251855:1 84958:84955:1 45195:44423:1 84957:200703:1 151119:199969:1 84955:199968:1 45854:45195:1 84958:46142:1 207902:207987:1 84957:151118:1 207902:84957:1 84958:136039:1 207902:73451:1 84958:151119:1 151119:166344:1 207902:46443:1	16
29590	251467	516240000	43	251467:251877:1 251529:251519:1 251885:251612:1 251521:251886:1 251885:251508:1 251555:234739:1 251521:224970:1 131057:207194:1 251467:207207:1 234680:251873:1 251555:251884:1 251518:251557:1 251521:251555:1 251885:234680:1 251887:251530:1 251532:251561:1 251467:251529:1 251508:251882:1 251884:251545:1 251529:251521:1 251545:251874:1 207194:131061:1 251529:251518:1 251885:251483:1 251452:89516:1 …	39
29591	251468	516240000	45	251529:251519:1 251885:251612:1 251521:251886:1 251885:251508:1 251555:234739:1 251521:224970:1 131057:207194:1 251555:251884:1 251518:251557:1 251887:251617:1 251521:251555:1 251468:251532:1 251885:234680:1 251887:251530:1 251532:251561:1 251468:251529:1 251468:251467:1 244123:251483:1 251508:251882:1 251884:251545:1 251529:251521:1 251545:251874:1 251468:207207:1 251529:251522:1 207194:131061:1…	38
29592	234706	499305600	28	178083:243304:1 251542:231422:1 178083:243296:1 128416:184431:1 234706:231425:1 234706:251907:1 234706:178083:1 251877:130180:1 234706:251535:1 234706:131066:1 251902:251901:1 251542:251902:1 231425:231420:1 251542:128416:1 234706:211101:1 251542:251877:1 251877:251899:1 234706:131057:1 234706:234742:1 251542:251906:1 251906:245320:1 231427:251636:1 234706:231427:1 231425:226924:1 231425:231421:1…	34
29593	251471	498096000	12	251471:251468:1 251533:251507:1 251527:251526:1 251471:251533:1 251526:251523:1 251526:224970:1 251529:236565:1 251533:251529:1 251471:251394:1 251529:251527:1 251471:234701:1	1
29594	234707	495676800	61	207192:207194:1 231429:231421:1 231422:184430:1 251536:251561:1 234747:234740:1 251561:251460:1 234707:251887:1 234707:234601:1 251460:251510:1 89516:234731:1 207207:234736:1 234700:234701:1 128416:231385:1 234707:251553:1 251510:222167:1 231417:231426:1 231429:128416:1 251510:89516:1 234701:210951:1 234707:231417:1 251887:234747:1 251887:251530:1 234744:234730:1 234707:234756:1 234707:234706:1 2…	51
29595	234731	623203200	12	251432:234722:1 239038:234734:1 136146:251634:1 234731:234666:1 234731:239038:1 234731:90242:1 234731:136146:1 234731:251916:1 234731:234727:1 234731:144120:1 234731:251432:1	9
29596	232934	617932800	12	232934:244155:1 232934:144179:1 232934:192560:1 251493:251440:1 232934:251431:1 251440:251773:1 251493:4240:1 244155:208655:1 232934:247190:1 232934:22812:1 232934:251493:1	14
29598	251502	607392000	10	251502:251483:1 247193:247195:1 251502:251448:1 251483:251455:1 251502:251784:1 251442:251707:1 251455:251434:1 251784:251442:1 251502:247193:1	3
29599	251503	604713600	15	251503:231402:1 251503:210942:1 251503:234694:1 251503:229775:1 210942:86669:1 251631:251677:1 251503:251943:1 229775:210874:1 251503:226924:1 210942:234652:1 210942:251429:1 234694:234684:1 229775:251631:1 251503:251944:1	12
29600	244123	604713600	20	251787:251594:1 251787:251603:1 244123:251491:1 251491:251464:1 251599:251794:1 251603:251599:1 251599:179657:1 251586:251605:1 244123:192561:1 251448:207197:1 244123:251483:1 244123:251486:1 244123:244122:1 244123:244128:1 244123:251492:1 251448:251586:1 244123:251448:1 251486:251787:1 251605:251583:1	7
29601	251506	589075200	23	207192:207194:1 251506:219712:1 251506:192694:1 251506:251501:1 251414:251444:1 207192:207201:1 251414:4240:1 251616:251654:1 251501:251616:1 251414:251948:1 251506:207192:1 251506:251428:1 89135:89134:1 251501:251488:1 251506:251446:1 251506:251569:1 251506:89135:1 89134:89136:1 251506:234694:1 251612:251414:1 251506:251612:1 251446:251418:1	21
29604	234745	589075200	14	234745:89721:1 234745:234735:1 234745:251948:1 234745:234743:1 89721:251957:1 234745:234734:1 234745:234723:1 243957:229892:1 234745:251445:1 234745:243957:1 234745:217130:1 234745:251429:1 234745:251541:1	9
29605	251509	586396800	13	251586:251640:1 251509:251948:1 251586:251605:1 251602:251601:1 251509:251448:1 251602:251583:1 89516:234731:1 251448:251586:1 251640:251602:1 251509:89516:1 251601:251826:1 234731:251432:1	15
29606	251510	586396800	14	251554:207192:1 207192:207194:1 251510:222167:1 251510:222169:1 251510:89516:1 251510:251657:1 204736:251848:1 251510:251554:1 186797:251433:1 251510:144120:1 251510:186797:1 251510:251569:1 251510:204736:1	21
29607	251511	583718400	15	251732:251621:1 234677:234670:1 251511:211020:1 251511:234740:1 251511:234735:1 251731:251623:1 234670:234672:1 251731:234677:1 251511:251541:1 251511:234730:1 251511:251845:1 251800:251731:1 251511:251800:1 251511:251732:1	6
29608	231420	583718400	10	231420:128420:1 234737:234720:1 231420:231385:1 231420:244010:1 234737:234675:1 231420:211069:1 231420:234735:1 231420:234737:1 234737:234726:1	4
29609	251517	560044800	10	251517:251502:1 251517:251500:1 251517:251518:1 251517:251968:1 251517:251506:1 251500:251436:1 251517:184480:1 251517:251886:1 251506:251446:1	36
29610	251518	560044800	18	251518:234741:1 234741:234735:1 251518:236565:1 251518:251517:1 251518:251502:1 251518:251500:1 251518:234740:1 251500:251436:1 251518:244123:1 251518:251506:1 244123:251486:1 251518:251454:1 251518:251509:1 251518:234730:1 251509:89516:1 251506:251446:1 251518:251557:1	22
29611	251519	557452800	20	207192:207194:1 251502:251483:1 251452:251502:1 251452:251504:1 247193:247195:1 251452:251458:1 251483:251455:1 244123:251464:1 251483:251759:1 251452:228312:1 251452:207192:1 251519:251452:1 244123:244122:1 251452:89516:1 244123:251486:1 251455:251434:1 251483:251438:1 251452:244123:1 251502:247193:1	9
29612	251521	557452800	15	251955:234694:1 234694:251759:1 251521:251555:1 251521:251886:1 251886:251955:1 251555:234739:1 251955:251882:1 251545:251575:1 251521:224970:1 251884:251545:1 251521:230634:1 251555:251805:1 251555:251884:1 251545:251874:1	15
29613	128416	552096000	13	231385:234652:1 128416:184431:1 128416:128420:1 128416:231414:1 128416:128411:1 128416:243527:1 128416:234694:1 128416:229899:1 128416:231385:1 128416:251874:1 128416:244012:1 128416:251974:1	8
29617	251529	539136000	29	251529:251657:1 251529:251519:1 251517:251518:1 251521:224970:1 251555:251884:1 251528:251522:1 251521:251555:1 251526:251523:1 251518:251509:1 251521:230634:1 251529:251521:1 251529:251528:1 236562:251805:1 251529:251517:1 251613:251520:1 251526:236562:1 251529:234747:1 251529:251610:1 251522:251524:1 251529:251527:1 251527:251526:1 251518:236565:1 251529:251613:1 251529:251611:1 251517:251506:1…	15
29618	231425	549504000	14	231420:231385:1 231385:234652:1 231425:234724:1 231425:251429:1 231425:243527:1 231425:210954:1 210954:128420:1 231425:184430:1 231425:226924:1 231425:184431:1 231425:231420:1 231425:251974:1 231425:231421:1	14
29619	251532	531187200	12	251532:251519:1 251532:251595:1 251519:89516:1 251519:244123:1 251519:228312:1 251532:251561:1 251561:224970:1 251502:247195:1 251532:244120:1 251519:251502:1 251532:251391:1	0
29620	251533	523238400	15	251532:251595:1 251529:251526:1 251521:251874:1 251533:251507:1 236565:251512:1 251529:251517:1 251526:251523:1 251523:251554:1 251526:236562:1 251529:234747:1 251533:251532:1 251533:251529:1 251529:236565:1 251529:251521:1	3
29621	251536	515289600	29	251536:234731:1 251466:251519:1 251536:251466:1 251612:251488:1 251526:224970:1 251536:251530:1 251466:251531:1 251459:236565:1 251507:251500:1 251459:251490:1 251532:251561:1 251466:251514:1 251459:236562:1 251536:251613:1 251536:251532:1 251515:251554:1 251536:234747:1 251536:251527:1 251613:251520:1 251528:251507:1 251532:251391:1 251452:251483:1 251527:251526:1 251515:251612:1 251466:251515:1…	12
29622	251537	512697600	49	251537:234586:1 251537:90364:1 251490:251491:1 251517:251518:1 251466:251531:1 251521:224970:1 251533:251529:1 251524:251490:1 251537:131067:1 251528:251522:1 251507:251500:1 251610:251488:1 251532:251561:1 251466:251514:1 251529:251521:1 251537:251462:1 251515:251506:1 251532:251595:1 251529:251528:1 251490:251464:1 236565:251512:1 251529:251517:1 234752:251510:1 251613:251520:1 251529:251610:1 …	15
29623	234757	512697600	17	251531:131066:1 234757:234586:1 234757:234747:1 234586:244010:1 234757:244124:1 234757:251546:1 234757:90364:1 234586:251545:1 234586:234686:1 234757:229796:1 234757:231422:1 234757:251636:1 234757:251632:1 234686:131061:1 234757:251531:1 251531:131057:1	11
29624	9544	609984000	23	9538:11611:1 105281:105279:1 9510:160282:1 9544:105263:1 105263:105261:1 9544:12622:1 11611:15552:1 105293:105276:1 105281:53375:1 15552:105294:1 9544:9538:1 9538:105281:1 105263:9526:1 105279:109533:1 105294:15593:1 12622:9507:1 105293:9510:1 9544:105293:1 9544:105275:1 12622:105280:1 160282:251978:1 105276:9517:1	3
29625	243434	580953600	10	243434:59933:1 59933:59922:1 217161:186817:1 243434:59935:1 243434:106043:1 59933:217161:1 243434:223535:1 243434:59948:1 243434:247724:1	8
7236	98272	51753600	13	116434:69331:1 116434:116433:1 98272:83574:1 98272:83585:1 116434:12101:1 95286:116434:1 116434:116147:1 44240:95286:1 116147:83622:1 12101:116432:1 116147:78321:1 98272:44240:1	6
7237	95157	16848000	10	95157:100830:1 95157:116441:1 95157:116439:1 95157:116440:1 18972:7820:1 95157:18972:1 100831:100829:1 18972:107342:1 95157:100831:1	2
7238	116442	269308800	14	116442:175:1 116442:99526:1 19027:19045:1 116444:116449:1 116442:116444:1 99526:77885:1 116442:116446:1 77885:116445:1 77885:116447:1 116447:116443:1 99526:19027:1 116442:116448:1 116442:23553:1	8
7239	17975	271987200	43	19109:33494:1 72741:24735:1 19125:17959:1 17973:116464:1 19109:33492:1 42178:21176:1 33494:19087:1 17975:72741:1 17975:21188:1 104353:96509:1 17930:19125:1 17975:116465:1 24735:19109:1 17975:21186:1 19125:42184:1 72741:116462:1 21186:20977:1 17973:19086:1 24249:116463:1 17975:20175:1 21258:21252:1 96509:19106:1 17973:17956:1 21176:21191:1 72741:104353:1 17975:21218:1 17975:29557:1 17967:17973:1 1…	31
7240	19125	324604800	49	73097:33467:1 19109:33494:1 27767:33482:1 24248:44155:1 33473:33469:1 19125:96523:1 20962:17956:1 44155:42185:1 33494:19087:1 19117:45408:1 44301:24248:1 73097:33491:1 19125:19117:1 19125:24249:1 24248:116471:1 37453:116469:1 19087:24751:1 19125:42184:1 19125:24711:1 19087:27767:1 19087:33473:1 19117:116470:1 19125:44301:1 19125:19119:1 19125:19109:1 96543:17959:1 24248:33492:1 19117:26254:1 1912…	46
7242	39155	609984000	10	34416:8443:1 39155:8406:1 116501:105243:1 39155:34416:1 39155:15811:1 39155:116501:1 8443:116503:1 39155:8416:1 8443:116502:1	4
7243	108808	554774400	16	108808:116508:1 108808:102058:1 108808:116520:1 108808:109610:1 108808:116519:1 116520:116521:1 116506:116517:1 108808:59334:1 108808:116523:1 108808:80480:1 116523:97108:1 116521:116507:1 116522:116506:1 116520:116518:1 108808:116522:1	12
7244	53134	-335577600	13	98224:98240:1 53134:101884:1 53134:116524:1 53134:98243:1 53134:101880:1 101880:98234:1 98233:98228:1 98233:98224:1 53134:98235:1 53134:98233:1 98240:112265:1 98240:98231:1	3
7245	95159	-135129600	41	102444:39210:1 116525:116401:1 95159:116402:1 116528:14804:1 116525:116530:1 81991:109490:1 14804:107226:1 116535:105903:1 109302:67024:1 116525:68925:1 116364:107997:1 95159:90652:1 116525:102444:1 67036:68961:1 116525:116364:1 95159:81991:1 116525:116532:1 59328:59332:1 116534:116411:1 116532:109302:1 67060:67026:1 95159:39203:1 105903:14812:1 95159:116534:1 81991:116526:1 95159:116525:1 116525…	60
7246	116551	187833600	12	116551:18118:1 116551:116555:1 116553:116449:1 116442:116444:1 116442:116446:1 116555:116442:1 116551:116554:1 116442:116448:1 116444:116553:1 116552:19027:1 116551:116552:1	4
7247	116556	307584000	11	116556:116564:1 116556:116561:1 116563:13696:1 29133:28087:1 116559:116558:1 116561:116559:1 116556:29134:1 116556:116560:1 116556:116563:1 116556:29133:1	5
7249	59853	-532569600	16	59461:59318:1 59853:109482:1 59853:58149:1 59853:53672:1 95272:95273:1 67049:41591:1 59853:74328:1 59853:71460:1 59461:95272:1 95273:67049:1 95272:83726:1 59853:59461:1 59853:90649:1 41591:64259:1 59853:76556:1	9
7250	95274	-546998400	27	18259:53672:1 53192:53183:1 95274:50556:1 95274:59853:1 18259:11505:1 18259:59839:1 59853:59461:1 59461:15651:1 11505:8660:1 95274:48515:1 17371:17369:1 67049:41591:1 95273:67049:1 15651:6089:1 59853:90649:1 59853:95273:1 48515:18259:1 53183:17371:1 95274:34892:1 95274:28967:1 41591:64259:1 15651:53195:1 15651:53192:1 59461:51800:1 95274:6093:1 95274:41438:1	51
7251	51201	-544406400	12	51201:16302:1 51201:29004:1 51203:26490:1 51201:51203:1 51201:16296:1 51201:29947:1 51201:56355:1 51201:28997:1 51201:55611:1 51201:10279:1 51201:50557:1	22
7253	24510	-528681600	12	65:31:1 24510:2:1 24510:116608:1 24510:40733:1 24510:93815:1 65:46:1 2:95:1 2:65:1 95:27:1 24510:56361:1 93815:116609:1	24
7254	103013	-493344000	10	103013:112538:1 103013:12316:1 103013:116613:1 103013:116612:1 12318:112532:1 12316:108202:1 103013:92243:1 12316:12318:1 108202:12276:1	1
7255	33390	-204076800	11	28169:28171:1 33390:116617:1 116617:33447:1 33390:33226:1 33390:21027:1 33390:100878:1 21027:116614:1 116617:116615:1 33390:28169:1 33390:116616:1	2
7256	116618	-612835200	10	67941:67935:1 32992:67941:1 41163:1127:1 116618:94212:1 94212:94174:1 32992:1133:1 116618:41163:1 1127:32992:1	5
7258	50289	-336787200	11	50289:50288:1 50289:39638:1 50288:1219:1 50289:39652:1 34496:65371:1 50289:34496:1 17840:17813:1 50289:116626:1 34496:17818:1 50289:17840:1	36
7259	90451	-218246400	13	90451:56402:1 90451:116648:1 90451:27350:1 90451:6722:1 56462:28981:1 90451:24412:1 116648:56734:1 90451:80726:1 90451:90516:1 116648:56462:1 90451:116639:1 90451:116638:1	49
7260	42495	-457747200	32	77108:69148:1 66981:48648:1 116650:67464:1 116654:71593:1 42495:77108:1 104879:54900:1 42495:67463:1 42495:5520:1 42495:116651:1 41409:41360:1 42495:116654:1 5520:5515:1 42495:83727:1 48648:80537:1 42495:66981:1 77108:41595:1 42495:41593:1 42495:69147:1 71593:104879:1 116655:83723:1 42495:41364:1 41593:11435:1 69148:107918:1 116651:116650:1 71593:116655:1 77108:61155:1 107918:41409:1 42495:41430:…	14
7261	95104	-494553600	22	16247:54493:1 95104:34837:1 95104:39678:1 16247:6085:1 54493:41954:1 16247:7802:1 53171:74879:1 16247:42278:1 95104:12748:1 16247:53172:1 95104:16038:1 16247:54890:1 16247:53171:1 95104:111948:1 7802:36755:1 95104:11475:1 95104:92248:1 92248:16247:1 95104:15988:1 16247:16023:1 16038:61905:1	2
7267	105119	-431395200	22	19315:92205:1 19335:19324:1 64246:48649:1 105119:22353:1 105119:41435:1 105119:64246:1 19314:27684:1 64246:41357:1 22353:92179:1 19335:81556:1 64246:64131:1 19315:19339:1 64246:64262:1 64246:19319:1 92179:12364:1 19324:19314:1 19319:53688:1 19335:15985:1 64246:19335:1 41357:19315:1 105119:2807:1	8
7268	4567	252460800	11	4567:4647:1 4567:4623:1 4647:4642:1 4567:3641:1 4567:8761:1 4567:4626:1 4567:4747:1 4567:18903:1 4567:4639:1 4567:11641:1	31
7269	15054	-213148800	56	71555:71552:1 81581:87468:1 53729:34835:1 102453:116700:1 15054:80490:1 15054:80498:1 15075:116697:1 61040:61027:1 15054:70838:1 15054:99093:1 110339:14850:1 112250:110212:1 15054:11324:1 60473:15075:1 15054:116686:1 99093:59312:1 15092:60473:1 15078:15092:1 19320:116688:1 53729:65475:1 102453:64339:1 112250:110339:1 60473:110442:1 15065:71556:1 71556:63675:1 15054:116690:1 15054:116689:1 116700:…	35
7270	106374	-465609600	26	106374:23277:1 106374:19313:1 13227:48044:1 19315:92205:1 105119:22353:1 106374:64132:1 19313:19348:1 106374:97031:1 106374:105119:1 13227:13224:1 105119:64246:1 64262:19314:1 64246:64131:1 19315:19339:1 64246:64262:1 54313:49939:1 106374:13227:1 64246:19315:1 64132:54313:1 106374:105873:1 106374:2804:1 106374:53911:1 64132:16021:1 19314:19324:1 54313:109552:1	2
7272	15076	-176860800	21	107109:75276:1 116687:98866:1 15076:116709:1 15072:27438:1 15092:15072:1 98866:19344:1 15076:65488:1 64142:63990:1 15072:64142:1 116687:53932:1 15078:15092:1 65488:65470:1 15076:27426:1 65488:53668:1 15072:15088:1 15092:14419:1 15072:116687:1 15076:15078:1 107109:110062:1 15092:107109:1	7
7273	15078	-170208000	15	15075:110450:1 15092:15074:1 15092:15072:1 15092:19916:1 15075:107971:1 15078:15092:1 15078:116691:1 15075:19344:1 107971:99312:1 15075:15061:1 15075:71556:1 15072:15075:1 15092:53922:1 116691:116710:1	2
7275	53924	-194659200	11	53924:19341:1 63675:71552:1 15076:64142:1 53924:63675:1 102449:116710:1 15076:15078:1 53924:15076:1 15076:14419:1 53924:102449:1 53924:116693:1	0
7276	64304	-210556800	26	64304:15065:1 64304:53638:1 64304:75276:1 15082:15078:1 15078:15072:1 64304:35563:1 53638:53639:1 64304:15082:1 15075:116715:1 53638:11324:1 64304:64250:1 64304:116692:1 116715:15087:1 64304:64103:1 53639:19320:1 64304:64396:1 42039:105132:1 15065:64341:1 64304:41378:1 116715:83675:1 64304:116709:1 64304:42039:1 64304:105135:1 15072:15075:1 15082:41373:1	28
7277	98232	-239414400	22	98232:14747:1 98232:15054:1 81839:81840:1 98232:116721:1 98232:41387:1 98232:112289:1 15054:116690:1 112289:103727:1 116722:81972:1 19345:98866:1 98232:77765:1 98232:116722:1 98232:19337:1 19345:15074:1 15054:19320:1 19337:15071:1 98232:19345:1 98232:116723:1 98232:77769:1 98232:105870:1 98232:81839:1	26
7279	19349	-353894400	12	19352:15057:1 15052:15064:1 19317:15052:1 15207:15215:1 15207:19317:1 19321:15206:1 19349:19321:1 15213:19352:1 15206:15207:1 15057:15083:1 15207:15213:1	4
7280	53919	-370915200	33	98854:15063:1 110828:110883:1 98850:100145:1 110828:59484:1 98850:98854:1 53916:99456:1 110829:50702:1 110832:110843:1 53919:53916:1 110845:64307:1 110832:98850:1 110832:41410:1 64307:110832:1 110832:110828:1 110828:15099:1 53916:110823:1 98854:110837:1 110832:116734:1 53916:110841:1 98850:110836:1 53919:110845:1 53916:64455:1 110829:50703:1 53916:110826:1 53919:100074:1 110826:110829:1 98854:597…	8
7281	41409	-365644800	17	41409:116736:1 41409:41360:1 41409:116735:1 41362:53640:1 41409:97291:1 41394:41387:1 41409:84850:1 41409:15207:1 15207:19317:1 19317:41386:1 116735:41410:1 41409:41362:1 41409:41403:1 41394:102447:1 15207:41394:1 41409:41408:1	18
7282	19339	-360374400	11	15214:15213:1 15214:15052:1 15052:15057:1 19339:14748:1 15207:19317:1 19339:15206:1 15207:15215:1 15206:15207:1 15207:15214:1 15052:15064:1	1
7284	19325	181353600	31	19325:81864:1 19325:116764:1 116743:116748:1 116764:116758:1 19325:105150:1 116763:116762:1 19325:33858:1 19325:109645:1 71499:105503:1 116747:116743:1 116747:116757:1 19325:116765:1 19325:116745:1 19325:116763:1 116763:116759:1 19325:116744:1 33856:71499:1 116756:105501:1 116745:40260:1 116747:110470:1 19325:116756:1 19325:52852:1 116742:15096:1 19325:116747:1 19325:116766:1 19325:116742:1 11675…	36
7285	94767	-317088000	14	20246:20196:1 19736:116767:1 83580:20246:1 19736:95262:1 94767:18883:1 94767:116774:1 19736:25677:1 94767:19736:1 25677:18878:1 116767:40220:1 94767:83579:1 40220:83578:1 19736:83580:1	36
7287	81307	365472000	11	81307:30748:1 81307:19031:1 30748:25823:1 81307:89823:1 81307:69366:1 30748:25822:1 81307:81161:1 25823:25828:1 69366:13789:1 81307:116789:1	14
7290	21795	-402451200	10	11303:59383:1 21795:92175:1 11307:28039:1 28038:11307:1 16814:11303:1 21795:28038:1 16814:11311:1 28039:16814:1 21795:92174:1	14
7293	23907	29376000	12	116808:48312:1 23907:20440:1 116809:116811:1 116807:116808:1 116807:33733:1 48218:116809:1 36558:63301:1 116807:36558:1 23907:48218:1 48218:116807:1 36558:116810:1	5
7294	21823	-297216000	16	94190:104503:1 21823:62497:1 57520:39535:1 5602:57520:1 21823:20503:1 21823:17521:1 21823:50281:1 21823:36540:1 50281:20489:1 21823:5602:1 21823:36531:1 20503:94190:1 21823:20502:1 21823:69840:1 57520:104495:1	28
7297	21835	-167184000	13	84709:84707:1 21835:899:1 6558:20414:1 21835:35055:1 899:75494:1 21835:84709:1 21835:6558:1 67865:66447:1 21835:33450:1 21835:1151:1 21835:33333:1 21835:67865:1	15
7299	21844	16675200	12	21844:23907:1 48218:116829:1 48218:17353:1 23907:20440:1 116809:116808:1 48218:116809:1 36558:63301:1 116809:36558:1 23907:48218:1 21844:53256:1 36558:116810:1	5
7300	20425	-283996800	20	40149:20491:1 20501:40149:1 20425:20500:1 20425:6472:1 20491:6470:1 40149:20492:1 19772:20494:1 20491:20420:1 20425:20501:1 20425:11249:1 6470:20419:1 40158:19289:1 20425:40158:1 40158:73058:1 20425:19772:1 20425:20504:1 20425:28036:1 20420:20493:1 20425:20499:1	22
7303	104464	155088000	12	85538:75462:1 85535:75326:1 104464:104449:1 104464:85535:1 52932:75646:1 104464:116847:1 85535:85537:1 104464:52932:1 85535:85538:1 75326:75324:1 75326:85539:1	5
7305	20112	-125107200	13	116865:116863:1 116861:40533:1 75458:116861:1 20112:116862:1 75458:35056:1 20112:116859:1 75458:116860:1 20112:20119:1 116859:116865:1 20112:88371:1 116865:75458:1 20112:33721:1	41
7306	78412	-168393600	11	78412:69087:1 78412:78409:1 78412:39594:1 39594:17793:1 39594:39589:1 78412:1426:1 78412:69094:1 78412:1155:1 78409:39584:1 78412:1154:1	26
7308	72180	525916800	12	21268:47286:1 113283:21268:1 37570:37544:1 47286:37570:1 72180:89232:1 37544:116902:1 72180:116904:1 72180:116903:1 21268:38663:1 72180:83085:1 72180:113283:1	7
7309	114437	-594518400	10	61382:83725:1 63795:95273:1 83725:83726:1 114435:114432:1 114437:61382:1 114435:114433:1 61382:63795:1 114435:114436:1 114437:114435:1	2
7310	114438	-599616000	11	114438:5522:1 1750:15675:1 114438:114435:1 1750:11455:1 114438:41203:1 114438:1750:1 114438:116906:1 114438:116905:1 114438:47952:1 15675:39733:1	0
7311	91334	292982400	47	116927:116913:1 116928:116953:1 91962:116975:1 116922:116952:1 116927:116950:1 91962:116974:1 116932:116925:1 116931:116930:1 116950:116921:1 116974:116971:1 116977:97137:1 116916:116919:1 116928:116959:1 97137:86617:1 116926:116927:1 116923:91962:1 116949:116920:1 116923:116926:1 116924:113109:1 116976:116969:1 91334:116977:1 116968:116955:1 91334:116932:1 91334:116931:1 116926:116928:1 116913:1…	223
7312	55020	-39484800	20	11321:55111:1 95469:106319:1 55020:95469:1 77607:36741:1 75340:77607:1 96501:8059:1 55020:71772:1 55020:117129:1 106319:95478:1 55020:117126:1 55111:96501:1 55020:117124:1 55020:18091:1 55020:85108:1 55020:783:1 36741:57505:1 55020:85106:1 55020:75340:1 55020:11321:1	30
7313	95514	-485395200	10	95514:117132:1 95514:96622:1 24519:25167:1 65007:16114:1 95514:117131:1 95514:24519:1 24519:65007:1 95514:23953:1 95514:56513:1	7
7314	23975	-456537600	15	23975:24004:1 23975:33124:1 95466:95467:1 24004:56555:1 23975:34515:1 23975:96622:1 23975:59059:1 16114:95466:1 23975:16114:1 16114:24012:1 56702:72360:1 23975:56702:1 16114:42111:1 23975:72363:1	29
7315	95516	-514252800	10	61094:106301:1 95516:111929:1 95516:12539:1 12539:61094:1 95516:52289:1 3494:110923:1 12539:99895:1 95516:3494:1 106301:12460:1	15
7316	95519	-247363200	13	106322:114935:1 97372:34533:1 95519:97372:1 56404:23993:1 114935:95509:1 95519:28230:1 95519:11315:1 95519:56404:1 95519:36565:1 36565:106321:1 95519:106322:1 106321:56448:1	16
7317	65079	-289267200	30	95520:22585:1 95477:106329:1 28227:101548:1 56404:23993:1 65079:114931:1 65079:117139:1 95519:11315:1 72362:95477:1 72362:34539:1 91000:28227:1 117146:95510:1 65079:102210:1 91000:95472:1 102210:95519:1 106322:114935:1 34539:25169:1 65079:72362:1 95477:75564:1 106329:91000:1 65079:53427:1 65079:90520:1 117139:117142:1 95519:106322:1 95477:117146:1 95472:95471:1 95477:95520:1 65079:65028:1 95519:5…	61
7318	95477	-269740800	16	95477:117156:1 117146:95510:1 95477:75564:1 106329:91000:1 95520:22585:1 95477:106329:1 28227:101548:1 95477:95520:1 95477:117146:1 91000:95472:1 28227:65101:1 95477:115987:1 95520:95509:1 91000:28227:1 95472:95471:1	33
7320	7108	258768000	12	106335:117198:1 7108:91964:1 7108:102127:1 37058:102156:1 117201:117202:1 7108:7106:1 37058:106335:1 7108:37058:1 7108:117201:1 7108:117128:1 7106:7217:1	24
7322	72362	-275011200	11	115987:95473:1 72362:117224:1 56404:23993:1 23993:115987:1 95477:91000:1 72362:95477:1 72362:34539:1 106322:95509:1 72362:106322:1 72362:56404:1	10
7323	57505	103680000	14	52532:41800:1 57505:52607:1 52532:28241:1 57505:52588:1 57505:86643:1 57505:56408:1 57505:43056:1 57505:86233:1 55392:52574:1 57505:97358:1 52532:55392:1 52588:52532:1 86233:56860:1	20
7324	112986	471916800	13	117243:7116:1 112986:117242:1 117241:117237:1 117235:117234:1 117243:112992:1 117240:117241:1 112986:117243:1 117243:117238:1 112992:117236:1 117240:117235:1 117242:117239:1 112986:117240:1	1
7325	11070	-10195200	11	115077:104792:1 115075:117245:1 115076:115074:1 115076:115054:1 115077:86054:1 115075:115053:1 115076:115075:1 115076:115044:1 11070:115077:1 115077:115076:1	5
7327	41986	249782400	15	41986:41982:1 41986:4827:1 41986:117255:1 41986:53629:1 29148:53636:1 53636:53626:1 53626:53631:1 53636:52684:1 53636:92144:1 41986:29148:1 53626:92141:1 41986:62701:1 53636:62712:1 41986:53628:1	25
7329	2815	-536457600	12	2669:2807:1 2815:14709:1 2815:2804:1 2815:2819:1 2815:61405:1 2815:7545:1 13227:29049:1 13227:13224:1 14709:13227:1 2815:3978:1 2815:2669:1	27
7330	2824	-30758400	14	59035:59036:1 2824:29782:1 117285:117284:1 2824:93718:1 2824:30615:1 117285:110123:1 2824:48231:1 2824:59032:1 117285:34162:1 2844:117285:1 59032:59035:1 2824:2844:1 2824:75479:1	36
7332	2827	-68083200	11	14728:1033:1 2827:14881:1 2827:2825:1 2825:14728:1 2827:19776:1 1033:7493:1 1033:6851:1 2825:97290:1 2827:29355:1 2827:13202:1	11
7333	2833	-156297600	12	2833:8943:1 10859:101874:1 2833:5182:1 2833:10859:1 8943:5181:1 2833:29317:1 2833:11597:1 2833:8936:1 2833:12702:1 10859:14341:1 14341:10857:1	19
7334	2834	-151459200	10	29103:30894:1 29106:25865:1 2834:5649:1 5649:29102:1 2834:8995:1 2834:29106:1 29106:29103:1 25865:14457:1 2834:5582:1	10
7336	7439	381974400	10	7439:60118:1 3949:3953:1 7440:3949:1 3954:3951:1 3953:50515:1 7439:7440:1 7439:114487:1 3949:3954:1 7439:15178:1	4
7337	2839	6393600	10	2839:39187:1 2839:6851:1 2839:117305:1 2839:35601:1 2839:52784:1 2839:7466:1 39187:6055:1 2839:7493:1 2839:7451:1	5
7338	2840	-109728000	18	13199:14579:1 13206:2827:1 14579:1033:1 97290:14733:1 61408:13199:1 2825:2822:1 13206:13191:1 61408:33090:1 2840:2829:1 2840:13206:1 2827:2825:1 2840:35585:1 2825:97290:1 1033:2839:1 2840:13167:1 2840:61408:1 2840:2845:1	1
7339	4808	34214400	11	117308:117305:1 117308:117276:1 117308:35635:1 23136:35636:1 71809:63042:1 117308:23136:1 4808:12593:1 23136:71809:1 117276:8993:1 4808:117308:1	7
7340	117277	281318400	12	117317:117318:1 117277:117312:1 117277:117313:1 117312:35602:1 117277:15485:1 117277:117292:1 117317:117316:1 117277:117317:1 117277:117311:1 117292:117310:1 117277:117315:1	5
7341	14148	241920000	10	117321:33197:1 117322:23208:1 14148:9245:1 23208:117326:1 117322:117323:1 14148:117324:1 9245:9001:1 14148:117322:1 14148:117321:1	4
7342	2844	10368000	13	2844:25245:1 688:25242:1 117285:59041:1 2844:117328:1 2844:59040:1 2844:29054:1 117285:117331:1 117328:688:1 2844:117285:1 2844:30887:1 59040:34162:1 2844:30960:1	27
7344	112668	583718400	13	112668:117364:1 112668:112648:1 117362:112660:1 112648:117354:1 112668:117362:1 117365:117363:1 112668:19510:1 112668:117365:1 112668:117361:1 112668:112654:1 112668:83786:1 19510:71250:1	29
7345	18773	-449798400	35	111851:12288:1 61538:3385:1 18773:111851:1 9717:6699:1 77514:106243:1 20067:61570:1 18773:16626:1 12288:29648:1 61538:58699:1 61538:74869:1 74869:84461:1 18773:76196:1 18773:9717:1 39865:39897:1 77514:74810:1 9717:61538:1 18773:39831:1 18772:117366:1 18773:18772:1 18773:61503:1 6699:48354:1 18773:61526:1 116068:5965:1 18773:116068:1 18773:16619:1 39831:52959:1 74869:68775:1 12288:77514:1 18773:77…	12
7346	22088	539136000	16	22088:117373:1 15479:102455:1 22088:56306:1 97216:109759:1 22088:117374:1 22088:113690:1 117371:117372:1 22088:15479:1 22088:113965:1 22088:114004:1 97154:15229:1 22088:117376:1 22088:97216:1 22088:97154:1 117374:117371:1	6
7349	117382	241920000	23	36456:52685:1 117385:117384:1 36456:117394:1 52685:52684:1 35386:117389:1 117382:117386:1 117392:117387:1 14179:36456:1 117384:117392:1 36455:5020:1 117385:117391:1 117382:14179:1 117392:35386:1 117382:117395:1 117395:117385:1 117382:8522:1 6627:98130:1 6627:36455:1 117384:117390:1 117382:18053:1 117384:9290:1 117395:6627:1	38
7350	50469	-305164800	12	61774:60206:1 54544:61714:1 61785:61757:1 50469:61785:1 61722:27485:1 61714:61715:1 50469:61774:1 61722:54544:1 54544:61752:1 50469:61722:1 50469:61721:1	8
7351	117410	-610156800	37	36917:61105:1 61101:66615:1 12078:35783:1 117412:66617:1 117410:117412:1 12077:42126:1 117410:117411:1 117412:41339:1 12078:42122:1 117410:61102:1 36917:12077:1 36917:16222:1 117410:17778:1 117410:61099:1 61100:61095:1 61101:36912:1 42126:42124:1 17778:66616:1 117410:36917:1 117410:59414:1 117410:35780:1 61099:117413:1 61101:1136:1 16222:16221:1 61095:42125:1 12077:12035:1 36917:66613:1 61100:611…	30
7352	42121	-402451200	21	42120:102533:1 11987:66543:1 100900:114292:1 50671:104791:1 42120:102799:1 42120:66593:1 42121:100900:1 42121:42983:1 104791:66841:1 42120:12066:1 114295:114296:1 42121:114295:1 42120:5573:1 12066:50671:1 42121:59062:1 42120:11987:1 42120:100913:1 42121:114294:1 42120:68863:1 100900:42120:1	45
7353	66618	-451180800	10	66611:102519:1 66618:117422:1 66618:103688:1 103686:117421:1 66618:103686:1 103686:117420:1 117422:66611:1 102519:47896:1 117421:102528:1	8
7355	37011	-4492800	23	37011:95859:1 37011:66699:1 20282:36658:1 37011:66551:1 37011:20282:1 37011:52415:1 37011:36840:1 37011:57153:1 95859:95856:1 20282:76902:1 66551:57305:1 37011:88159:1 36658:66626:1 23713:52710:1 66207:117428:1 23713:117426:1 37011:117427:1 23713:66207:1 37011:66638:1 23713:59022:1 37011:66680:1 37011:23713:1	21
7356	66582	-107568000	30	20214:66764:1 66582:117439:1 66582:20214:1 66582:117447:1 66582:57071:1 102642:57228:1 66582:55060:1 66582:69928:1 20214:117448:1 66582:23712:1 66582:57200:1 66582:95875:1 66582:102642:1 117446:117444:1 57200:117446:1 66582:63495:1 66582:66672:1 57071:96308:1 117445:117449:1 117445:11992:1 66582:42929:1 55060:102613:1 66582:117438:1 66582:57893:1 66582:30992:1 117447:8046:1 117445:117437:1 66672:…	26
7357	43002	-348624000	34	94008:40760:1 43002:102720:1 50671:71657:1 43002:117416:1 50671:66838:1 43002:102744:1 43002:42997:1 43002:78305:1 66838:97910:1 43002:14487:1 37097:42993:1 43002:27339:1 27339:27603:1 66831:66601:1 50671:9729:1 102744:66831:1 9729:97911:1 43002:37097:1 43002:50671:1 71657:75303:1 43002:102805:1 50671:66842:1 43002:66839:1 43002:94008:1 43002:42985:1 43002:42999:1 50671:66833:1 43002:102727:1 430…	62
7359	84272	-152668800	22	84272:39493:1 39493:56837:1 57375:56447:1 84272:17749:1 57375:80702:1 27370:80799:1 84272:57371:1 57371:117489:1 39493:27370:1 56447:108246:1 84272:80969:1 56447:27378:1 84272:57381:1 84272:80765:1 56447:12550:1 57371:57375:1 84272:113770:1 56447:57379:1 57379:57065:1 117489:24070:1 39493:113777:1	17
7360	24860	-220924800	13	24860:27385:1 84272:39493:1 27385:80939:1 24860:24854:1 84272:117489:1 24860:27377:1 84272:57375:1 84272:80969:1 27385:27380:1 27380:113770:1 117489:24070:1 24860:84272:1	13
7362	54	-398649600	11	74602:117493:1 89:155:1 157:145:1 89:153:1 155:160:1 54:157:1 155:150:1 54:89:1 160:117492:1 54:74602:1	11
7363	36567	-224985600	12	56514:56465:1 117506:117141:1 36567:56445:1 56514:25176:1 36567:117506:1 36567:117505:1 36567:56514:1 36567:106294:1 36567:34530:1 117141:56452:1 36567:117504:1	15
7364	35905	-214617600	16	117515:34531:1 35905:117515:1 35905:24424:1 35905:111919:1 35905:94239:1 35905:106286:1 35905:61323:1 94239:93871:1 35905:117514:1 35905:117516:1 35905:1430:1 117515:24412:1 35905:33226:1 35905:80707:1 24412:24413:1	6
7365	56525	-88387200	13	24411:34442:1 56525:44186:1 56524:59403:1 24411:10184:1 56525:24411:1 56525:29542:1 56525:24470:1 56525:20288:1 56525:20860:1 56524:57279:1 56525:117547:1 24411:56524:1	8
7366	96900	-511660800	10	42125:52938:1 96900:40873:1 96900:40872:1 117551:40877:1 96900:117551:1 96900:42125:1 96900:67406:1 96900:39906:1 96900:47892:1	13
7367	114666	-130291200	28	100046:85098:1 69929:114670:1 69923:69928:1 114666:117558:1 85098:102643:1 114666:117553:1 114666:102616:1 114666:117556:1 114666:25803:1 85098:117552:1 117552:75025:1 114667:66748:1 114666:100046:1 117554:117555:1 114666:117554:1 117552:25226:1 102653:69923:1 102643:117557:1 66748:69929:1 69923:25268:1 85098:14260:1 102653:114667:1 57871:56580:1 85098:102653:1 117557:57871:1 14260:102602:1 10265…	2
7368	69895	373420800	10	117568:117565:1 117566:117569:1 69895:86502:1 86502:4253:1 69895:117567:1 117567:117568:1 69895:117566:1 69895:88335:1 117567:117572:1	22
7370	14483	-91238400	39	26805:221:1 14483:34442:1 14483:26989:1 26920:26955:1 14483:44087:1 3336:26831:1 14483:20218:1 14483:20695:1 26831:26827:1 14483:26921:1 26989:26795:1 26971:26972:1 26901:26900:1 26831:26828:1 26833:26904:1 26841:26913:1 26797:26754:1 3336:2131:1 14483:3336:1 26920:235:1 26831:26971:1 26827:26787:1 57287:26833:1 14483:26836:1 26989:26756:1 26828:26990:1 26971:26785:1 26833:26901:1 14483:26920:1 2…	26
7371	40404	-224985600	10	14487:6557:1 40404:117587:1 40404:40402:1 40404:70781:1 117587:93870:1 40404:24590:1 40404:56370:1 40404:56372:1 40404:14487:1	10
7372	81542	-472176000	13	102250:27568:1 85317:64264:1 81542:50557:1 64264:14740:1 102250:85317:1 85317:101885:1 102250:54847:1 50557:117597:1 81542:117596:1 96937:117595:1 81542:102250:1 85317:96937:1	2
7373	15063	-238204800	28	102453:116700:1 15063:19345:1 60799:61035:1 102453:15076:1 81993:102449:1 15063:58039:1 15054:11324:1 15063:87120:1 15063:80631:1 15063:15054:1 15076:15078:1 81993:60799:1 15063:102450:1 61035:61027:1 15054:87468:1 15054:102448:1 15063:60470:1 102449:116710:1 15054:116692:1 102453:81993:1 102453:77769:1 15065:64341:1 19345:15074:1 15065:70264:1 15063:93619:1 93619:102453:1 102453:15065:1	10
7375	26300	41904000	10	81679:81684:1 82093:82094:1 26300:81680:1 81680:81679:1 26300:82093:1 26300:26301:1 26298:81700:1 81679:26298:1 26298:70310:1	12
7376	108820	408758400	13	117631:117630:1 108824:108823:1 108820:117631:1 117657:117656:1 117656:23882:1 108820:117654:1 117631:108824:1 108820:117632:1 108820:10514:1 108820:23888:1 117631:117657:1 108820:117655:1	23
7377	34639	-74304000	16	59700:104807:1 34639:117658:1 34639:76383:1 18598:117659:1 34639:100040:1 104807:77739:1 34639:59700:1 18598:117671:1 100040:117661:1 77739:75045:1 59700:59680:1 59700:74696:1 18598:117672:1 117672:104802:1 77739:18598:1	64
7380	41120	-361843200	12	41120:15725:1 114928:29935:1 54308:12860:1 117690:12857:1 60138:12875:1 41120:54298:1 41120:114928:1 41120:60138:1 41120:117690:1 41120:54308:1 41120:34620:1	0
7381	54419	-482716800	25	26008:27554:1 23947:84762:1 23947:16687:1 26008:60430:1 84762:26008:1 54419:75679:1 23947:39831:1 26008:36744:1 54419:63623:1 54419:16043:1 54419:77538:1 61508:23947:1 54419:26711:1 54419:16065:1 61508:16185:1 60430:16683:1 54419:77014:1 54419:117691:1 16185:16183:1 16183:6699:1 54419:61508:1 26008:52979:1 54419:60628:1 54419:9702:1	17
7382	63585	-557625600	19	41126:51264:1 1109:49985:1 51264:50220:1 27586:27573:1 51257:54254:1 63582:1109:1 63585:51257:1 63585:51232:1 16307:16308:1 51264:58294:1 16308:60635:1 58294:29947:1 63585:27586:1 51257:16307:1 16308:41126:1 1109:33563:1 16308:33565:1 63585:63582:1	1
7384	20479	-377481600	18	20479:5577:1 20479:28073:1 20479:16206:1 20425:6472:1 20479:21842:1 20479:35463:1 20425:20491:1 16206:6461:1 10841:14901:1 20425:11249:1 20479:67927:1 20479:20426:1 21842:20425:1 21790:5576:1 35463:21790:1 20479:10841:1 20479:48199:1	19
7385	16199	-431395200	23	20479:5577:1 20480:40144:1 20479:28073:1 16199:20404:1 16199:21850:1 40144:20426:1 20479:21842:1 76293:9624:1 16206:6461:1 20404:20479:1 20479:48199:1 20479:16206:1 16199:20480:1 20479:67927:1 16199:16200:1 21842:20425:1 40144:21790:1 16199:76293:1 16199:20482:1 20482:16271:1 9624:9664:1 20426:17702:1	50
7386	16200	-431395200	21	16200:20481:1 16200:16198:1 16206:20498:1 20479:16206:1 16200:9624:1 20481:20479:1 20502:20503:1 16206:6461:1 16200:20480:1 20479:67927:1 16200:21850:1 20479:20426:1 16200:20483:1 16206:20425:1 16200:21794:1 16200:20502:1 20481:19299:1 16200:16199:1 20479:48199:1 19299:35463:1	61
7387	28159	-189388800	12	28159:33730:1 33730:33728:1 14935:63503:1 40500:56277:1 28159:87166:1 28159:14926:1 33730:14935:1 28159:68813:1 28159:114441:1 28159:40500:1 28159:33731:1	5
7388	14906	-41299200	11	20438:20435:1 14906:6463:1 6463:20438:1 14906:20428:1 14906:33305:1 14906:75463:1 20435:20505:1 14906:20436:1 14906:15036:1 14906:15124:1	12
7389	6466	-113011200	35	6466:14923:1 15127:15129:1 6463:20438:1 48216:117712:1 6466:48207:1 17469:17530:1 6466:15131:1 15123:15153:1 6466:14920:1 15153:20435:1 6466:117705:1 14920:14912:1 15123:15150:1 6466:5588:1 14906:33305:1 6466:117706:1 15131:15123:1 14920:116862:1 19281:67919:1 14906:20436:1 17469:48216:1 116862:14913:1 14906:6463:1 15129:14906:1 52655:52662:1 6466:33360:1 15153:15151:1 6466:19281:1 14923:17469:1 …	71
7390	14949	-165369600	19	14920:14912:1 14943:14939:1 15127:15129:1 14949:70735:1 15129:14906:1 40500:56277:1 14949:14941:1 14939:6466:1 14939:14922:1 15129:117720:1 14949:85386:1 68813:56278:1 14949:14943:1 14949:40500:1 6466:15127:1 6466:14920:1 14949:68813:1 6466:17469:1	22
7391	20491	-226195200	14	10826:20493:1 20491:117722:1 20485:6558:1 20491:6470:1 20490:6466:1 10829:6469:1 20491:20420:1 20420:10826:1 10826:10829:1 20485:14922:1 10826:14956:1 6470:20490:1 10826:20485:1	13
7392	10826	-198720000	21	10826:20493:1 10826:15138:1 10829:14965:1 20485:117724:1 20485:35069:1 18788:18786:1 10826:39650:1 10826:18788:1 14956:14953:1 35069:71710:1 10826:10829:1 14949:6466:1 20485:1145:1 14965:14949:1 117724:14922:1 14949:40500:1 10826:14956:1 10826:2351:1 10826:20485:1 6466:17469:1	23
7393	6470	-205286400	10	10829:14965:1 6470:20416:1 20490:6466:1 6470:10829:1 6469:20413:1 10829:20419:1 20419:6469:1 6470:20490:1 6466:17469:1	7
7394	10829	-196128000	14	20495:20419:1 20495:21832:1 10829:14965:1 10829:20414:1 10829:63228:1 14939:6466:1 10829:75561:1 10829:14955:1 14949:14939:1 14965:14949:1 20419:6469:1 10829:20495:1 6466:17469:1	5
7395	14965	-182908800	18	14943:14928:1 14931:14920:1 14949:14941:1 14920:14906:1 14943:901:1 20120:14917:1 14965:14918:1 14965:14950:1 14941:6466:1 14965:14949:1 14943:6465:1 14920:116862:1 14965:14931:1 14949:14943:1 14965:117728:1 6466:15127:1 14943:20120:1	2
7396	20495	-193449600	16	20495:20419:1 6466:14923:1 20495:21832:1 20495:33333:1 14949:14941:1 14939:6466:1 20495:20490:1 14949:14939:1 20495:69773:1 17469:14906:1 20495:40157:1 14923:17469:1 20495:84470:1 20495:14949:1 20495:6558:1	18
7397	20420	-209347200	20	10826:20493:1 6466:14923:1 20420:59020:1 20485:6558:1 20420:15154:1 20420:5598:1 20420:15122:1 20490:6466:1 20420:6469:1 20420:10826:1 20495:20490:1 6558:23908:1 20420:20495:1 20420:20416:1 20495:40157:1 20485:14922:1 14923:17469:1 10826:2351:1 10826:20485:1	50
7398	14974	-217036800	12	14938:14939:1 14902:14949:1 14974:14902:1 14939:6466:1 14938:33300:1 14949:14941:1 14974:15154:1 14974:17790:1 14974:15122:1 14974:14938:1 6466:14920:1	7
7399	20505	99792000	10	20505:48228:1 15029:15041:1 42299:20432:1 20505:33303:1 20505:117734:1 20505:42299:1 20505:15029:1 20505:42520:1 42299:21134:1	15
7400	33743	60393600	15	33740:33739:1 17353:33740:1 33739:33720:1 33732:33760:1 33760:33742:1 33732:36542:1 19303:17353:1 33743:63244:1 33740:33755:1 33720:33736:1 33743:117737:1 19303:33732:1 19303:117740:1 33743:19303:1	13
7403	20508	131328000	12	20432:40152:1 20508:20432:1 20508:36346:1 20508:116811:1 116811:21030:1 20508:36467:1 20508:48238:1 20508:21134:1 21134:104571:1 20508:3997:1 20508:48236:1	4
7404	7512	20995200	22	20432:40152:1 7510:14873:1 7508:13207:1 7512:7510:1 18316:4805:1 20508:20432:1 7510:20431:1 48212:8591:1 33689:20508:1 7512:42907:1 7512:18316:1 117756:117758:1 48212:33689:1 4805:4822:1 7512:48212:1 42907:117756:1 7512:21019:1 13207:16441:1 7512:27456:1 7512:7508:1 20431:42299:1	9
7405	117759	525916800	13	117759:15201:1 8650:8637:1 8650:8646:1 117759:42490:1 15461:15460:1 15201:15462:1 15201:15461:1 117759:15247:1 42490:15198:1 15462:8650:1 15461:15194:1 15461:22428:1	34
7406	27831	496972800	11	117780:117783:1 27831:117784:1 27831:117780:1 27831:117759:1 27833:117782:1 27831:15314:1 27833:117781:1 117780:27833:1 117781:36491:1 117781:117779:1	5
7407	15462	567993600	34	59262:15194:1 15462:59270:1 15462:98147:1 15462:15311:1 105317:116501:1 116501:117831:1 15462:6981:1 22505:22452:1 105317:29403:1 15461:15459:1 15194:15193:1 15462:22514:1 22463:22459:1 105317:40138:1 15462:15461:1 15462:22521:1 8650:8637:1 15462:117833:1 22403:22463:1 15462:105317:1 22463:22505:1 15462:8650:1 15462:70650:1 22459:22465:1 15462:59262:1 22521:22515:1 15461:22403:1 15461:15460:1 154…	122
7408	20440	57801600	10	20431:20509:1 20509:20507:1 20440:20431:1 20440:48231:1 20431:20505:1 20440:25885:1 25885:85341:1 20440:15960:1 20505:20432:1	11
7410	48787	226022400	20	48787:117847:1 48787:117850:1 107635:117864:1 117864:112508:1 48787:117862:1 48787:112500:1 112500:76664:1 48787:14427:1 48787:107635:1 48787:109611:1 48787:117852:1 48787:116739:1 48787:117851:1 48787:116366:1 107635:112509:1 116366:117848:1 48787:117863:1 48787:117853:1 48787:117849:1	26
7413	117871	-16588800	12	117880:117873:1 117879:117880:1 117874:117876:1 117874:117878:1 117879:117881:1 117874:117877:1 117874:117879:1 117879:117875:1 117872:117882:1 117871:117874:1 117871:117872:1	0
7414	56426	-338169600	13	41354:97381:1 56426:41354:1 56426:52449:1 97269:117889:1 97398:65062:1 56426:56479:1 66839:66190:1 97381:97269:1 97381:66839:1 56426:117890:1 97381:97398:1 66839:102705:1	18
7415	65065	-385430400	11	65065:74566:1 65065:117895:1 74578:25157:1 65065:21823:1 65065:36801:1 21823:94190:1 65065:84490:1 84490:51289:1 65065:117893:1 65065:74578:1	42
7416	60097	-445910400	10	60097:23955:1 60097:23985:1 60097:42127:1 60097:5038:1 23963:23998:1 60097:24012:1 60097:23983:1 60097:23963:1 23985:12460:1	4
7417	56429	-136944000	23	26920:26912:1 56429:20228:1 56429:63275:1 56429:57245:1 56528:59984:1 20228:15259:1 20228:19271:1 56429:117903:1 20225:26920:1 37020:59985:1 56429:106691:1 20228:56528:1 20198:24393:1 56528:56726:1 56429:75079:1 56429:20292:1 56726:50399:1 20228:20225:1 106691:37020:1 56726:20198:1 59984:20858:1 56726:56691:1	4
7418	65067	-490665600	22	65067:99883:1 99894:25159:1 23970:99894:1 23966:24386:1 65067:52677:1 95507:12460:1 65067:90500:1 65067:96291:1 23970:95507:1 65067:107824:1 107824:23966:1 65067:12528:1 65067:72591:1 65067:29716:1 107824:24012:1 12528:52290:1 23966:42127:1 96291:106299:1 65067:117131:1 65067:102204:1 65067:23970:1	14
7421	57773	467856000	11	57699:57784:1 69564:96918:1 57773:8067:1 9536:117922:1 9536:69564:1 69564:94132:1 96918:43482:1 57784:9536:1 57699:22696:1 57773:57699:1	16
7424	65080	-285465600	15	24435:24422:1 65080:35905:1 65080:17520:1 65080:56737:1 65080:111920:1 65080:80911:1 114931:117953:1 24435:24428:1 24435:42113:1 117954:24435:1 65080:117948:1 65080:117954:1 65080:114931:1 65080:56456:1	39
7425	65081	-294537600	14	99932:106295:1 65081:114931:1 56756:36567:1 106288:56756:1 36567:117506:1 65081:94240:1 65081:106288:1 65081:69765:1 65081:33134:1 65081:97372:1 65081:90519:1 36567:106294:1 65081:99932:1	46
7426	107731	394329600	15	107731:116047:1 107731:9849:1 107745:107727:1 107731:107745:1 107731:107724:1 107700:117977:1 107726:55859:1 107731:92082:1 107726:74395:1 117977:107725:1 104679:107700:1 116047:117978:1 107731:107726:1 107731:104679:1	20
7427	117984	65750400	13	117984:83841:1 117984:104673:1 117984:40925:1 40925:57894:1 117984:117980:1 57894:117459:1 117984:66813:1 117984:52415:1 117984:80751:1 117984:117986:1 117984:117988:1 117984:19236:1	6
7431	37586	600825600	51	37586:118135:1 37516:45932:1 37586:47211:1 37586:118076:1 118088:118083:1 46634:57617:1 37586:118078:1 37586:37536:1 118136:118081:1 37586:81053:1 37586:46634:1 46633:118077:1 37586:118094:1 37536:81055:1 37586:118086:1 37586:118084:1 37586:96598:1 81103:81057:1 37586:118093:1 37586:81061:1 81071:37518:1 37586:118091:1 37586:118089:1 37586:46628:1 37586:46078:1 81071:72431:1 37586:73589:1 38252:8…	125
7432	32362	595555200	17	32362:112921:1 32362:118164:1 32362:112978:1 32362:112943:1 113064:113062:1 32362:43305:1 112943:57618:1 32362:112915:1 95491:43184:1 112943:112931:1 112931:112917:1 32362:7117:1 32362:113064:1 32362:95491:1 112943:112918:1 32362:112914:1	24
7433	81098	554342400	19	81071:37516:1 81098:56641:1 37586:96598:1 81098:118189:1 81085:81077:1 37586:81067:1 81098:81086:1 81098:118192:1 81098:73622:1 81098:43414:1 81088:118190:1 81088:81085:1 37586:81071:1 81098:81088:1 37516:45947:1 81098:118191:1 56641:81080:1 81088:37586:1	23
7434	39841	-418176000	12	39841:54393:1 39841:20447:1 11439:42683:1 36786:16028:1 27564:29959:1 39841:20450:1 39841:27564:1 39841:63568:1 39841:62454:1 39841:36786:1 39841:11439:1	3
7435	40727	-441849600	22	26551:75719:1 109463:39842:1 40727:47956:1 39842:55627:1 40727:39824:1 40727:53960:1 40727:74674:1 40727:63774:1 109463:39836:1 2615:47947:1 2615:40728:1 40727:109463:1 40727:47949:1 53960:42728:1 40727:26551:1 2615:48334:1 40727:118205:1 39836:39857:1 40727:1514:1 40727:53453:1 39836:2615:1	3
7436	47946	-482716800	14	40844:11465:1 51798:51902:1 1108:62430:1 47946:40844:1 11465:11434:1 47946:118207:1 47946:1776:1 47946:1108:1 40844:51798:1 40844:63757:1 1108:62420:1 47946:76513:1 47946:23069:1	5
7437	47932	-277689600	10	47932:61719:1 106739:65818:1 47932:106739:1 61782:61717:1 47932:39806:1 61719:61782:1 65439:42736:1 47932:65439:1 42736:59497:1	3
7438	40603	-16416000	29	60395:60394:1 60366:60401:1 60401:60393:1 60395:60389:1 60391:60386:1 60396:40609:1 40603:19788:1 60401:42047:1 40603:60364:1 40603:60366:1 60393:60391:1 60393:60390:1 60366:60368:1 40603:60363:1 60395:60376:1 60393:60392:1 60368:60395:1 40603:40591:1 40609:60374:1 60396:60383:1 60395:60396:1 60391:60379:1 60363:60385:1 60393:60378:1 60368:60398:1 60395:60380:1 42047:60400:1 40609:41479:1	8
7439	39812	-339379200	10	39812:67596:1 67596:84426:1 53380:60172:1 67596:53380:1 39812:76584:1 39812:53957:1 39812:51645:1 39812:48665:1 67596:76585:1	3
7440	11071	-10195200	12	11071:11177:1 11071:11102:1 11102:11147:1 11102:118216:1 11150:11146:1 25126:70814:1 11102:11172:1 11071:11150:1 11177:87090:1 11102:83601:1 11177:25126:1	14
7441	34552	-97286400	10	11094:10294:1 11095:31083:1 11094:87090:1 11095:11071:1 11094:11102:1 11094:11150:1 11095:11175:1 11175:11094:1 34552:11095:1	27
7443	118225	283996800	14	118230:98381:1 118225:31447:1 118225:90684:1 118225:15508:1 118230:118232:1 113162:118226:1 118230:118233:1 118230:118234:1 118225:118230:1 98381:113162:1 118226:59556:1 118225:113151:1 90684:108637:1	6
7444	59774	28857600	16	98638:98632:1 59774:118237:1 59774:59773:1 98632:98618:1 59774:98638:1 59774:104885:1 59774:67089:1 67076:67093:1 98618:59777:1 98618:116422:1 59774:85314:1 67093:104886:1 59774:67076:1 98632:34862:1 98632:118236:1	2
7445	4872	289094400	11	4862:4863:1 4862:117393:1 4872:4862:1 14180:10674:1 4872:117384:1 117384:35386:1 4872:4864:1 117393:118244:1 4862:118239:1 4872:14180:1	8
7446	59314	-374803200	48	48645:53430:1 101762:74648:1 50218:50229:1 59314:98651:1 53432:14416:1 50218:62924:1 61250:14748:1 59314:54511:1 101760:84142:1 53430:34947:1 50218:66972:1 59314:62904:1 59314:63879:1 61250:61249:1 74648:101418:1 15206:15213:1 61250:50228:1 63991:53485:1 17357:16063:1 53430:15052:1 14751:48645:1 59314:68699:1 62895:62899:1 66973:53675:1 61250:15099:1 53432:34974:1 50218:51780:1 35552:35559:1 5367…	9
7447	61250	-349833600	19	61250:61249:1 15099:15105:1 61250:101821:1 61250:35562:1 53430:53485:1 101751:15099:1 112478:101760:1 61250:14748:1 15206:15213:1 61250:101751:1 61250:50228:1 53430:53432:1 53430:15052:1 61250:112478:1 61250:14415:1 61250:15206:1 61250:53430:1 101760:84142:1	2
7448	80426	-398649600	31	53666:14763:1 80426:17356:1 50218:62924:1 50218:53675:1 61250:14748:1 59314:54511:1 80426:53666:1 17356:27555:1 62924:60637:1 80426:27331:1 50218:66972:1 61250:61249:1 50212:16088:1 15206:15052:1 15206:15213:1 61250:50228:1 80426:53669:1 80426:17380:1 61250:101760:1 50218:51780:1 59314:50218:1 61250:15206:1 80426:69240:1 59314:101762:1 59314:14751:1 53666:59314:1 80426:62890:1 80426:50212:1 61250…	11
7450	11	-322358400	11	11:14:1 72558:116:1 106178:34663:1 86:72558:1 14:106178:1 86:143:1 11:40739:1 34663:86:1 72558:72557:1 72558:59369:1	3
7452	24358	-192067200	13	24358:21938:1 24358:1427:1 34509:24352:1 24358:98:1 66816:34509:1 24358:118298:1 66821:66816:1 24358:110229:1 24358:28154:1 24358:97547:1 24358:66821:1 1427:6726:1	5
7453	96979	-243475200	63	76567:28980:1 84844:99248:1 96979:118328:1 118327:105834:1 110905:110874:1 95154:80556:1 118312:81976:1 110904:118306:1 96979:118313:1 96979:118305:1 64296:116127:1 98683:118332:1 118327:118309:1 98683:118300:1 96979:110905:1 118324:118311:1 96979:15079:1 98683:85283:1 98683:118327:1 98683:76570:1 118327:118316:1 98683:118331:1 118321:118323:1 98683:110850:1 118319:118310:1 107039:95154:1 96979:7…	55
7454	103727	-87523200	11	103727:118359:1 118359:118360:1 103727:81531:1 103727:118358:1 118360:112175:1 103727:113659:1 103727:116718:1 112701:112357:1 113659:112180:1 113659:112701:1	0
7456	17803	-161740800	14	17803:39585:1 17803:40533:1 78470:78471:1 17798:34495:1 17803:23908:1 23908:33420:1 17803:17793:1 34495:34501:1 39585:78470:1 34495:67945:1 17803:1200:1 17803:17798:1 17798:78409:1	26
7457	21093	-204076800	19	21093:17575:1 20418:21092:1 21093:105890:1 10811:55665:1 18026:23092:1 18926:18925:1 17575:10811:1 20418:80366:1 43027:18926:1 43027:16150:1 20418:3601:1 20418:43027:1 101789:20418:1 21092:16159:1 18925:18026:1 20418:4798:1 21093:42289:1 42289:101789:1	81
7458	42995	-289267200	16	98801:98774:1 42995:118376:1 42995:118377:1 42995:42938:1 17414:118375:1 36872:36728:1 42995:16193:1 42995:5604:1 5604:15048:1 42995:44167:1 42995:23729:1 17414:98801:1 42995:36872:1 44167:17414:1 118375:55082:1	32
7459	27504	114220800	20	27504:110166:1 64743:72027:1 114862:111237:1 27504:114862:1 114862:118412:1 118420:118413:1 27504:64743:1 27504:72043:1 114862:40180:1 111237:118414:1 114862:118385:1 27504:72029:1 114862:64789:1 118419:118420:1 114862:74992:1 27504:87503:1 111237:118387:1 27504:81923:1 27504:118419:1	50
7462	74869	-414288000	40	27564:42709:1 65857:68847:1 74869:71800:1 74869:90626:1 42709:29959:1 74869:28039:1 74869:68774:1 74869:61506:1 74869:18778:1 74869:62003:1 74869:48199:1 61506:61528:1 74869:16700:1 74869:27564:1 56243:65857:1 74869:84461:1 39840:93630:1 16814:83503:1 74795:3390:1 68775:63774:1 74869:74795:1 74869:63704:1 74869:61578:1 74869:74804:1 74869:6006:1 61528:56243:1 61528:74917:1 39840:61930:1 74869:748…	44
7463	114478	-585360000	36	114478:118433:1 74327:95137:1 118433:107113:1 114478:118434:1 13307:66513:1 13307:76556:1 13307:83722:1 118434:74903:1 74327:42499:1 114478:118436:1 118436:59462:1 76556:54902:1 109453:13307:1 53464:34928:1 114478:74327:1 114478:53813:1 114478:105101:1 80544:6091:1 74903:109619:1 114478:76561:1 42499:34884:1 114478:53464:1 118434:84871:1 34884:83727:1 76561:97665:1 83722:6086:1 54902:63875:1 7490…	6
7464	118437	-606355200	11	29645:20636:1 118437:2810:1 118437:29645:1 118437:26558:1 118437:118439:1 118437:12340:1 118437:12354:1 118440:118438:1 118437:118440:1 118440:103014:1	2
7467	80350	-507600000	14	63612:11511:1 23265:80421:1 63612:80423:1 63612:60150:1 23265:63612:1 63612:80351:1 105119:22353:1 80350:22356:1 80423:105119:1 80350:33563:1 80350:69150:1 22356:22355:1 80350:23265:1	2
7468	101966	-499824000	15	118449:40879:1 101966:118448:1 25696:25695:1 101966:64065:1 25691:39902:1 101966:118449:1 118449:85081:1 101966:106674:1 101966:106680:1 25691:61088:1 118449:25696:1 25695:25691:1 25695:25692:1 101966:20622:1	1
7469	25651	-459129600	12	25651:25648:1 25651:106793:1 106793:69337:1 25648:25649:1 25600:25618:1 25651:87069:1 25649:25653:1 25651:16115:1 25638:25647:1 106793:25638:1 25649:25600:1	5
7472	40613	-16416000	33	110438:110431:1 74700:109102:1 41477:109094:1 109100:115114:1 109100:41477:1 107891:50558:1 50614:29126:1 59684:111005:1 40613:87487:1 107884:111141:1 59684:74692:1 50615:50587:1 74694:74698:1 74692:74700:1 109102:109100:1 109100:110438:1 60311:109110:1 59684:60311:1 74692:74704:1 111005:110908:1 40613:111183:1 40613:74694:1 87487:100678:1 74694:39778:1 40613:50615:1 111141:107891:1 60311:109103:…	42
7474	118489	-448588800	14	41354:97381:1 118489:118502:1 118503:118506:1 97381:2135:1 118489:12460:1 118503:118507:1 118507:118508:1 118489:118504:1 118489:118503:1 118507:41354:1 118489:118505:1 118503:118499:1 97381:97398:1	8
7475	118493	-83116800	14	118493:118509:1 118493:66187:1 118493:118511:1 118493:63219:1 118511:118510:1 118491:118490:1 118491:118497:1 118497:118512:1 118509:66112:1 118493:25272:1 66187:118491:1 118509:37014:1 37014:77169:1	2
7476	25249	-120268800	18	77170:66112:1 118493:118509:1 118493:66187:1 118493:118511:1 118493:63219:1 118511:118510:1 118491:118490:1 118491:118497:1 25249:118513:1 118493:25272:1 66187:118491:1 25272:25269:1 118509:37014:1 63219:57152:1 37014:77170:1 25249:118493:1 77170:77169:1	7
7480	10381	336614400	14	45283:45263:1 45263:118543:1 10381:10374:1 10381:10436:1 31758:31759:1 10381:31758:1 10381:45283:1 10381:45285:1 10381:118546:1 10381:45257:1 10381:118545:1 10381:10395:1 45285:81179:1	29
7481	118562	287884800	55	81173:118565:1 45260:45343:1 10385:81156:1 69897:10374:1 118562:86462:1 118565:45253:1 69897:81388:1 10385:69896:1 69897:82477:1 10385:83136:1 10385:25776:1 69910:85998:1 10385:118583:1 10385:39437:1 45260:45294:1 45260:45295:1 45343:45285:1 118562:118580:1 69896:118581:1 69897:69898:1 10385:69910:1 118582:86001:1 86462:86562:1 45343:85997:1 10385:45260:1 10385:81173:1 10385:69904:1 45263:45271:1…	207
7484	28980	-119059200	17	28980:99316:1 99280:62921:1 64109:60392:1 99316:118684:1 100049:60363:1 100049:118685:1 100049:98392:1 64109:61235:1 28980:100049:1 28980:99280:1 60363:60385:1 64109:107174:1 99376:60391:1 100049:118686:1 60385:99376:1 100049:64109:1	8
7485	118688	317260800	10	118689:118699:1 118688:72126:1 118688:118701:1 118688:108794:1 118688:118689:1 118689:58862:1 118689:118700:1 118688:111505:1 118688:103539:1	10
7486	110528	392947200	15	110532:118719:1 118715:118020:1 46505:118713:1 110528:45269:1 110520:118711:1 118715:118714:1 110528:118716:1 110520:118712:1 110528:113039:1 110528:43533:1 45269:118715:1 43533:46505:1 118714:110520:1 46505:110532:1	17
7487	80902	232502400	12	40870:27246:1 18085:18097:1 80902:40870:1 80902:5773:1 80902:14495:1 5774:20726:1 27246:118729:1 40870:46722:1 80902:118724:1 5773:18085:1 27246:5774:1	29
7489	100384	627091200	11	100384:100566:1 100384:118751:1 100384:100724:1 100384:100366:1 100384:118749:1 100384:118747:1 100384:113433:1 100384:32482:1 100384:118750:1 100366:100364:1	2
7491	72125	151027200	144	72168:15121:1 17635:17643:1 70007:70005:1 72146:15109:1 118786:72038:1 17680:17635:1 72314:72322:1 72146:17680:1 17647:72123:1 72146:72168:1 72355:69991:1 72125:72144:1 69963:118906:1 118786:60521:1 64392:48918:1 72125:17688:1 118894:72299:1 64485:70004:1 72125:103617:1 72125:118895:1 60552:89699:1 17668:72165:1 14586:72119:1 64667:72131:1 72125:72128:1 72355:72352:1 72167:103476:1 64485:72130:1 …	301
7493	12294	-244684800	12	12294:77673:1 12298:12300:1 12294:74829:1 77673:62112:1 12294:61934:1 12294:62111:1 12294:12301:1 12300:74825:1 77673:12298:1 12300:118917:1 61934:62100:1	10
7494	118919	-503712000	13	118919:58691:1 118919:54419:1 118919:39826:1 54419:16183:1 118919:53702:1 118919:36753:1 54419:16687:1 118919:118920:1 58691:6699:1 39826:74644:1 118919:12304:1 118919:12322:1	6
7495	53453	-416966400	10	53453:15988:1 15988:15673:1 53453:50004:1 15988:16105:1 15988:16029:1 53453:39840:1 16105:27607:1 53453:55627:1 53453:39832:1	2
7497	53449	-476064000	11	53449:50044:1 53389:53388:1 53388:53390:1 47993:53386:1 53388:15657:1 53388:53391:1 53388:53392:1 50044:53389:1 50044:47993:1 53391:6699:1	0
7499	61087	-414288000	12	42120:68918:1 43002:37097:1 42120:101814:1 12066:43002:1 42121:42120:1 42120:12066:1 42120:68844:1 61087:42121:1 42120:9692:1 42120:70101:1 43002:66601:1	34
7501	65058	-533779200	15	65058:36864:1 65058:95996:1 56553:118939:1 65058:48173:1 65058:84203:1 65058:118940:1 48173:36719:1 95996:65011:1 65058:64933:1 65058:52938:1 65058:56553:1 48173:56702:1 65058:81144:1 65058:12537:1	13
7502	84037	-142387200	11	94433:118946:1 84037:68418:1 68418:84048:1 84048:94433:1 84045:84062:1 84045:84046:1 84045:84060:1 84037:12111:1 84037:118945:1 84048:84045:1	2
7503	12111	-76464000	12	12125:118952:1 118953:118950:1 13166:118953:1 12111:12125:1 13166:118954:1 118951:12122:1 12111:12126:1 12111:84046:1 118951:12109:1 12111:13166:1 12111:118951:1	3
7504	84047	-62812800	12	109506:118955:1 84047:69125:1 118957:118959:1 118955:118961:1 118959:109506:1 84047:118957:1 25612:25646:1 118957:109507:1 118955:118956:1 84047:25612:1 84047:110588:1	8
7506	16811	-120873600	10	16811:48205:1 16811:22540:1 16811:28065:1 16811:84050:1 28065:5620:1 16811:55214:1 48205:40828:1 48205:23766:1 23766:48203:1	9
7507	84055	-234144000	11	25656:68638:1 118980:110591:1 25630:118980:1 84055:53563:1 84055:110589:1 84055:68417:1 84055:42606:1 110589:25656:1 110589:110590:1 110589:25630:1	6
7508	86722	298512000	13	86722:98893:1 86722:114682:1 86719:94405:1 22601:94408:1 98893:86726:1 22601:110748:1 22601:86728:1 86722:118982:1 98893:33820:1 86728:86719:1 86722:22601:1 86722:32103:1	11
7509	22545	-261792000	13	22544:91245:1 28107:75412:1 22545:94306:1 22544:11313:1 22544:75348:1 22545:21830:1 75412:895:1 22545:28107:1 22545:22544:1 28107:14936:1 75549:25151:1 28107:75549:1	23
7510	101087	216864000	12	94390:62628:1 101087:101094:1 101087:110742:1 94394:94390:1 101087:94624:1 101087:68091:1 94390:22601:1 94394:110741:1 101087:94394:1 101087:91251:1 110742:110752:1	9
7511	94394	250732800	16	94391:114682:1 4874:118992:1 22601:4874:1 94390:14184:1 86728:94406:1 94394:94391:1 94394:94390:1 22601:110748:1 86728:110740:1 94394:118991:1 94394:110741:1 4874:86728:1 22601:94628:1 94390:110745:1 94391:22601:1	8
7512	94395	212630400	31	91256:106524:1 91253:106522:1 106468:119001:1 91256:91251:1 91256:66470:1 106480:66887:1 91256:106523:1 94395:91256:1 118999:91398:1 91253:106513:1 94395:119002:1 91256:106467:1 91256:106480:1 94395:106468:1 94395:119000:1 94395:106517:1 106523:106511:1 94395:119003:1 106523:106515:1 106480:7956:1 94395:78607:1 94395:94400:1 106523:52638:1 119000:106580:1 94395:65403:1 118999:106488:1 118998:1189…	20
7514	84059	-299894400	18	84059:84054:1 68424:94454:1 59382:68424:1 84059:59382:1 84059:68653:1 84059:75305:1 84059:75410:1 84059:2149:1 84059:131:1 84059:5603:1 5603:21831:1 84059:11318:1 84059:36566:1 84059:5605:1 84059:28032:1 84059:75611:1 84059:21841:1	41
7515	84065	-51667200	19	94383:91062:1 4083:4098:1 84065:22550:1 50941:76136:1 94383:94401:1 24052:94301:1 91062:94346:1 92344:50941:1 94383:94546:1 91062:59033:1 24052:94327:1 84065:92345:1 84065:94383:1 92345:24052:1 94346:4083:1 24052:92344:1 84065:119027:1 94546:94331:1	20
7517	91253	285206400	13	91253:119048:1 118999:91398:1 91253:94339:1 91253:106513:1 91253:106580:1 118999:86589:1 86589:106590:1 91253:106522:1 91253:100986:1 100986:52931:1 91253:118999:1 118999:106509:1	20
7518	22601	310262400	21	22601:22599:1 22601:69819:1 94408:94405:1 22601:77953:1 94407:94628:1 22601:30987:1 4874:118992:1 22601:4874:1 22601:33820:1 86728:114686:1 86728:94406:1 22601:116820:1 22601:69822:1 30987:77935:1 22601:110748:1 86726:86718:1 94406:94408:1 4874:86728:1 22601:86726:1 86728:94407:1	13
7519	119059	594345600	33	119083:78958:1 78958:119073:1 119081:119064:1 119080:119063:1 119070:119086:1 119086:119065:1 119081:119087:1 119072:119070:1 119059:119084:1 119059:79074:1 119083:119072:1 78958:119082:1 119076:119074:1 119070:119069:1 119068:79027:1 119059:47200:1 119075:119085:1 119066:119079:1 119068:90204:1 119059:119076:1 119069:119067:1 119074:114406:1 119068:44472:1 119076:119071:1 119068:119080:1 119070:…	9
7520	12658	575510400	17	12658:12680:1 119113:119111:1 12662:119112:1 12658:119114:1 12662:12639:1 12658:119113:1 12658:99192:1 100793:12673:1 12658:62653:1 12658:119110:1 12660:12654:1 12654:12651:1 12662:12650:1 12658:12662:1 12658:12660:1 12658:100793:1	32
7522	84071	-162345600	19	92345:92344:1 94383:91062:1 84071:24622:1 94540:84065:1 84071:91059:1 92345:50924:1 84037:68418:1 84071:84037:1 84048:84046:1 84071:100931:1 84071:94540:1 68418:84048:1 84071:68413:1 84065:92345:1 84065:94383:1 100931:84064:1 84071:76025:1 84071:24076:1	46
7525	55723	-332899200	11	84516:84522:1 84516:56:1 55723:119137:1 119136:55719:1 119137:119136:1 119137:84516:1 55723:51290:1 55723:119135:1 84522:84573:1 51290:55714:1	15
7527	42711	-270950400	33	42711:85296:1 42711:39422:1 42701:42700:1 42711:22258:1 111848:111846:1 42704:42701:1 68832:42684:1 42711:16693:1 42701:42692:1 42711:68797:1 42711:42699:1 42711:42708:1 42711:35296:1 42711:61637:1 42711:111848:1 42711:36531:1 42711:16692:1 42711:23768:1 42708:85449:1 42711:42705:1 42711:119145:1 42711:71846:1 42711:40147:1 42711:51923:1 42711:42704:1 42711:16612:1 42711:68832:1 39422:118425:1 42…	107
7531	66543	-263001600	26	102698:102681:1 57492:66539:1 66543:69840:1 69842:102536:1 66543:66528:1 66543:102718:1 110213:21051:1 110213:17413:1 57500:21058:1 69840:69849:1 57500:110213:1 57500:57491:1 119187:119186:1 66543:102621:1 102706:119187:1 110213:66536:1 66528:57492:1 102718:102698:1 66543:52377:1 66543:69842:1 57500:102706:1 110213:52919:1 69842:57500:1 66543:52453:1 69842:119188:1	7
7532	69842	-238204800	20	102706:119193:1 84437:36873:1 110213:52919:1 119193:119191:1 69842:102536:1 102706:102710:1 69842:57500:1 94064:66534:1 102536:66539:1 119191:119192:1 57500:94064:1 69842:84437:1 36873:5599:1 57500:110213:1 24897:69838:1 119191:14260:1 57500:102706:1 69842:24897:1 69842:119188:1	8
7534	51482	-128476800	26	68489:16067:1 16072:53032:1 51482:69278:1 51482:119199:1 16072:53040:1 51482:68491:1 51482:60161:1 51482:69663:1 119197:119198:1 51482:16072:1 51482:70836:1 68491:112049:1 51482:13194:1 51482:85199:1 16067:42751:1 13194:119196:1 60161:16071:1 51482:71578:1 51482:101829:1 60160:119197:1 71578:119195:1 16072:68489:1 51482:61419:1 51482:61465:1 60161:60160:1	5
7535	61933	-493344000	13	61933:49969:1 11432:67462:1 11432:1108:1 61933:75148:1 11449:40675:1 61933:11432:1 41772:11449:1 11432:41772:1 61933:74311:1 41772:67461:1 61933:49964:1 61933:119200:1	1
7537	99471	-601084800	18	99471:50022:1 51531:41118:1 33544:1109:1 51531:23927:1 99471:1823:1 99471:41105:1 99471:52671:1 51531:33544:1 99471:50028:1 99471:50015:1 99471:51531:1 99471:54472:1 73852:113638:1 99471:23069:1 41118:11495:1 99471:73852:1 99471:110645:1	12
7539	119213	-403920000	33	51508:52976:1 62413:51787:1 119213:52954:1 77221:59659:1 119224:62414:1 119213:15990:1 51508:52978:1 51788:51637:1 52954:50219:1 119213:62413:1 62413:109630:1 51508:97014:1 51793:101822:1 119224:39838:1 51787:51793:1 116134:51617:1 51788:20608:1 51788:116134:1 119213:47939:1 119213:7834:1 16106:116135:1 51787:71745:1 119213:51900:1 15990:16106:1 51637:81422:1 119213:51788:1 77221:42856:1 109630:5…	14
7542	33326	-46656000	15	33326:33350:1 33351:33354:1 33326:33324:1 33326:75454:1 104292:36558:1 33326:33321:1 33324:33351:1 33326:33360:1 33355:33347:1 33324:104292:1 33324:33355:1 33326:33349:1 33326:33344:1 33326:33320:1	9
7543	34495	-86140800	10	34495:104432:1 34495:34501:1 34495:66846:1 34495:67945:1 34501:50299:1 34495:57445:1 34495:78418:1 34495:11283:1 34501:17787:1	4
7544	33333	-104544000	14	33333:104583:1 33326:33324:1 33333:33445:1 33326:75454:1 33326:33321:1 33333:75501:1 33326:33360:1 33324:104292:1 33324:33355:1 33333:119248:1 33445:33326:1 33326:33344:1 33326:33320:1	22
7546	20492	-214617600	10	20492:119251:1 20492:14964:1 119250:18777:1 20492:119250:1 20492:85446:1 20492:33390:1 2351:36524:1 119251:2351:1 20492:36526:1	3
7550	47930	-3628800	13	47930:62117:1 47930:65686:1 47930:119272:1 47930:60214:1 47930:54068:1 47930:61836:1 61836:53153:1 47930:58734:1 47930:65671:1 53155:62359:1 47930:53155:1 47930:62137:1	8
7554	54360	-455068800	12	54360:58751:1 54360:54358:1 54366:74798:1 54360:54366:1 54360:58744:1 54360:58693:1 54360:50085:1 54360:7865:1 54360:63572:1 7865:51500:1 54360:1733:1	9
7555	65574	-294537600	13	63996:50053:1 76495:76501:1 76495:59502:1 65574:48332:1 76495:54369:1 94993:65576:1 63996:76496:1 65574:94993:1 94993:59475:1 76496:76487:1 76495:63996:1 94993:76495:1	5
7556	99300	-594518400	36	83729:105826:1 99298:13315:1 99300:52739:1 99300:83764:1 40203:13271:1 99300:64328:1 99300:50205:1 13315:83731:1 58315:13286:1 99300:74906:1 64326:6659:1 99300:119279:1 99300:119277:1 83731:83729:1 13315:58315:1 99300:59183:1 99300:40722:1 99300:40203:1 68453:13291:1 83729:74973:1 99300:99298:1 99300:64326:1 99300:64310:1 99300:119280:1 64326:84782:1 58315:59188:1 99300:13345:1 40203:68453:1 9930…	17
7558	17593	528508800	12	119286:95910:1 17593:119287:1 119285:91448:1 119289:119286:1 59874:109369:1 119289:119285:1 17593:119292:1 119292:119294:1 119288:59874:1 119286:119288:1 17593:119289:1	6
7559	13713	485395200	15	13975:13730:1 13975:13988:1 13713:13739:1 19523:19533:1 19539:19538:1 13713:13721:1 19523:19539:1 19523:19535:1 13988:13726:1 13713:119301:1 13713:19523:1 19538:13975:1 13975:13991:1 13713:119300:1	3
7560	5456	525916800	10	103286:119303:1 5456:5433:1 5456:55964:1 5456:5455:1 5456:39155:1 5456:119302:1 5456:103286:1 5456:119305:1 5433:5453:1	3
7561	40806	-15552000	10	40806:64893:1 40806:33102:1 20773:62915:1 20773:9418:1 20773:91859:1 20773:42046:1 20773:22288:1 40806:20773:1 64893:71459:1	12
7563	42490	544233600	24	22521:22511:1 22521:22403:1 42490:15198:1 15199:22521:1 15199:8630:1 15199:22507:1 22403:22428:1 22403:22462:1 42490:119320:1 22428:117753:1 42490:117754:1 42490:15196:1 42490:15462:1 22521:22522:1 22521:15194:1 22403:22464:1 22511:22510:1 42490:119322:1 22522:21393:1 22459:119318:1 22459:22465:1 42490:15199:1 22403:22459:1	30
7565	68695	-536457600	24	1567:1533:1 115194:12283:1 12281:12274:1 12281:77518:1 71958:27582:1 108202:12276:1 108202:12286:1 27582:12316:1 68695:71958:1 71958:68769:1 12281:12282:1 27582:27319:1 12316:108202:1 68695:39416:1 1567:12443:1 115194:12273:1 12273:112533:1 68695:20089:1 16185:6699:1 27319:16185:1 68695:12281:1 68695:1567:1 68695:115194:1	5
7567	119334	-599616000	12	1852:20609:1 119334:63588:1 119335:1852:1 119334:70879:1 1852:54458:1 119334:18743:1 1852:63887:1 119334:119335:1 54433:54436:1 119334:5988:1 119334:54433:1	2
7568	19429	65750400	17	54923:73901:1 73900:80645:1 19429:119346:1 65731:119341:1 19429:60872:1 63012:73900:1 54923:119349:1 73901:73898:1 19429:60885:1 119341:60882:1 65731:119343:1 119341:119348:1 73900:73902:1 54923:63012:1 54923:65731:1 19429:54923:1	22
7571	80355	-426124800	12	80355:71727:1 68388:94252:1 100935:119364:1 71727:68606:1 80355:119365:1 80355:68388:1 80355:100935:1 80355:93778:1 80355:119362:1 80355:10140:1 80355:119363:1	1
7575	54664	-238204800	19	54663:67119:1 119371:36769:1 54664:25626:1 54664:62245:1 36777:84828:1 54664:69275:1 42281:119375:1 42281:84829:1 54664:42798:1 54664:53135:1 54664:36777:1 54664:119373:1 54664:42281:1 54664:54663:1 69281:53055:1 84828:84827:1 53135:119371:1 53135:69281:1	12
7576	15997	-441849600	12	15997:51896:1 15997:39868:1 15977:16028:1 15997:16007:1 15997:63003:1 15997:15996:1 16004:15985:1 15997:16108:1 63003:16029:1 63003:16004:1 15997:15977:1	7
7578	100900	-391910400	12	100900:114292:1 42120:102799:1 102799:67406:1 100900:119393:1 119393:5575:1 75308:75309:1 5575:75308:1 42120:5573:1 42120:102523:1 119393:75288:1 100900:42120:1	3
7579	57520	-211939200	12	57520:59379:1 57520:63235:1 94295:5609:1 57520:39535:1 59379:40696:1 57520:94295:1 5609:42292:1 5609:21831:1 57520:104495:1 57520:91914:1 91914:100934:1	15
7580	75359	-409017600	16	75359:10964:1 75359:62502:1 10964:119399:1 68607:75358:1 10964:68607:1 75358:28114:1 75365:10119:1 68607:119400:1 75359:75357:1 75359:75365:1 68607:68663:1 75359:28108:1 75359:75356:1 119400:75366:1 10964:10139:1	1
7581	36722	-464400000	10	36722:97342:1 36722:5581:1 36722:5579:1 36722:36718:1 36722:36719:1 36722:97349:1 36722:28037:1 36722:36723:1 36722:5594:1	56
7582	56288	-33868800	13	56288:52876:1 4802:49920:1 4769:56283:1 56288:4769:1 4769:72728:1 4769:56297:1 49922:4802:1 56297:52587:1 56297:4811:1 56288:56285:1 56283:119412:1 56288:49922:1	3
7583	83739	-539136000	15	83739:114237:1 59457:53483:1 53483:119276:1 53483:23277:1 97896:84141:1 83740:97024:1 84872:83748:1 83748:83740:1 83740:97031:1 83739:114238:1 61382:97896:1 61382:59457:1 61382:84872:1 83739:61382:1	0
7584	59804	-156902400	13	65470:67030:1 67026:34844:1 59804:59309:1 59804:53470:1 67021:65470:1 116379:67036:1 116379:67048:1 59309:67021:1 67030:53405:1 59804:67073:1 116379:67026:1 59804:116379:1	13
7585	13239	-385430400	10	13239:61429:1 13239:40635:1 13239:54899:1 13239:65851:1 13239:119416:1 13239:54414:1 13239:54898:1 13239:53070:1 13239:39803:1	14
7588	17417	-359164800	10	17417:119441:1 17417:7819:1 23483:18361:1 17417:40087:1 17417:101823:1 17417:18757:1 101823:23483:1 23483:18931:1 40087:6473:1	19
7589	17419	-319680000	10	17419:18361:1 40069:11429:1 17419:18362:1 17419:7819:1 17419:4843:1 17419:6473:1 17419:40069:1 18362:11323:1 11323:11346:1	13
7590	17420	-319680000	12	20244:20302:1 20302:41551:1 76909:17512:1 20252:76909:1 20302:17520:1 16140:20245:1 20194:16140:1 17420:20194:1 16140:20252:1 16140:20244:1 76909:20243:1	16
7591	17423	-390700800	22	17423:33384:1 33465:68373:1 36882:23913:1 39644:39662:1 52778:17840:1 33465:10837:1 17423:33256:1 17423:71622:1 33384:33393:1 39644:33465:1 17423:16141:1 52778:115229:1 10837:68595:1 17423:36882:1 52778:16271:1 17423:78263:1 33465:10838:1 17423:36569:1 17423:52778:1 17423:20532:1 17423:39644:1	31
7592	1097	-428716800	12	10795:10788:1 1097:16211:1 17422:10785:1 1097:75284:1 17422:10799:1 1097:17422:1 17422:39662:1 10795:10842:1 10842:10838:1 1097:10795:1 10795:119443:1	20
7594	10788	-283996800	12	10788:16129:1 10798:16162:1 10788:10798:1 10841:14901:1 10788:10837:1 10788:10841:1 14901:14956:1 14901:14963:1 17578:10815:1 10788:17578:1 10841:10834:1	19
7595	56926	567993600	34	56926:119524:1 56926:88037:1 56926:119575:1 56926:66141:1 56926:119511:1 119571:119558:1 56926:119510:1 45391:47437:1 119521:119517:1 56926:119519:1 119558:119570:1 56926:119572:1 119596:79598:1 56926:119522:1 56926:91112:1 56926:119513:1 56926:119509:1 119514:55482:1 56926:119596:1 56926:119504:1 45391:119503:1 56926:45391:1 56926:119573:1 56926:119521:1 56926:119574:1 119571:119569:1 119520:119…	149
7599	14865	-33868800	20	14865:17544:1 15329:20816:1 17449:14867:1 15329:5264:1 14865:17449:1 14871:14868:1 17552:36937:1 14865:14871:1 14865:10847:1 14865:119617:1 14865:14874:1 14865:119613:1 14865:119615:1 14871:15329:1 119615:57361:1 17525:17552:1 17525:4311:1 14865:22275:1 14865:17525:1	13
7601	17464	-25228800	28	17544:15262:1 24387:5317:1 17464:119623:1 17464:119621:1 17464:50315:1 17544:15259:1 17464:76872:1 17464:17440:1 17536:40930:1 40284:24387:1 14867:15265:1 15265:15264:1 17464:17544:1 57487:14867:1 17464:40284:1 15265:15268:1 15262:65258:1 57487:17543:1 15264:15260:1 15259:15266:1 15259:17532:1 17532:41554:1 17464:57487:1 17464:17536:1 15259:21284:1 21284:59430:1 17464:76870:1	21
7602	17465	-25228800	14	17465:48586:1 17465:46657:1 17465:36366:1 17889:47899:1 63158:17889:1 14867:15261:1 17465:17550:1 17465:14867:1 42953:119624:1 14867:15262:1 46657:63158:1 15261:15267:1 17550:42953:1	3
7603	17466	-62380800	11	17449:17889:1 17466:17449:1 17466:119625:1 17466:10069:1 17466:20807:1 17466:10849:1 17466:59427:1 17449:15261:1 17466:34450:1 17466:17536:1	3
7604	17467	-26092800	34	17467:24283:1 40932:48245:1 17467:11199:1 17467:36373:1 26248:17889:1 17449:14867:1 17467:17527:1 10067:21060:1 17467:27822:1 17449:26248:1 17467:4311:1 17467:12484:1 14867:15262:1 17467:2202:1 17467:17540:1 15261:15267:1 17467:23773:1 48245:10067:1 17540:21284:1 12484:17536:1 14867:15261:1 15261:36937:1 36373:36374:1 15258:26934:1 17449:36927:1 17467:57138:1 44381:21048:1 17467:40932:1 17467:175…	17
7605	17471	-56764800	14	17471:26920:1 17471:17450:1 26920:52417:1 19221:19249:1 17471:52419:1 26920:19221:1 17471:63178:1 17471:63182:1 63178:5590:1 17471:48175:1 17471:52410:1 17471:17432:1 17471:63181:1	15
7606	17473	-47088000	23	17544:15262:1 17473:17543:1 17473:17440:1 17473:48193:1 15265:15260:1 17473:77865:1 17473:17525:1 17473:17467:1 17543:36366:1 17473:29552:1 17525:19245:1 17544:15259:1 14867:15265:1 17473:17463:1 17467:14867:1 17525:44381:1 17473:17544:1 14867:15261:1 17525:4311:1 17525:59427:1 14867:15258:1 17473:27810:1	10
7608	17477	-117849600	21	17446:17550:1 17477:17446:1 17476:17473:1 17477:17530:1 17477:17489:1 17477:17456:1 17476:10808:1 17477:14865:1 10808:20411:1 17477:17486:1 17477:17503:1 17477:17534:1 17477:17476:1 17477:77856:1 17473:17467:1 17477:20773:1 17477:17465:1 17477:3638:1 14865:17525:1 17446:15261:1	15
7609	17480	-85708800	14	36958:36959:1 36958:37036:1 17480:26922:1 36958:26914:1 17480:26918:1 57108:228:1 17480:44067:1 26922:36958:1 17480:42930:1 17480:14480:1 26922:57108:1 26922:36350:1 44067:42928:1	9
7610	17490	-75168000	13	119644:42955:1 43019:42928:1 17490:20212:1 42928:119643:1 17490:57074:1 17490:23776:1 42928:42965:1 17490:17454:1 43019:7691:1 17490:17463:1 17490:43019:1 42965:119644:1	16
7612	17496	-107568000	10	42515:42518:1 17496:25889:1 10846:10849:1 17496:17466:1 10803:10846:1 17496:26827:1 17496:10803:1 26827:42515:1 25889:18796:1	6
7614	17500	-130291200	78	17500:44208:1 17500:17451:1 22271:7639:1 17500:17484:1 17500:17445:1 17492:56691:1 37081:17551:1 17552:119694:1 17525:44380:1 17500:17442:1 17500:17537:1 17477:17534:1 17473:17467:1 40003:7644:1 17468:17538:1 22271:40003:1 17500:44387:1 17500:17432:1 44387:44359:1 15941:119664:1 17544:15259:1 17527:17529:1 17464:17440:1 39994:44213:1 17449:14867:1 14867:15265:1 15265:15264:1 17500:15941:1 17484:1…	702
7615	17510	-153878400	17	17510:80703:1 57528:24406:1 24408:40896:1 26770:61319:1 80703:8001:1 17510:2142:1 57528:24590:1 17510:24408:1 61319:24402:1 24408:24591:1 17510:107830:1 57528:26770:1 17510:57528:1 57528:28171:1 24406:63260:1 63260:41315:1	19
7616	17512	-223603200	14	17512:17519:1 17519:20298:1 17512:11233:1 17512:19187:1 17512:17475:1 20216:17497:1 17512:20297:1 17512:20216:1 17512:43033:1 17512:17494:1 17512:17490:1 17512:17492:1 17492:17485:1	13
7617	119661	189043200	13	119661:119703:1 119709:119712:1 119704:119710:1 119661:119706:1 119661:119709:1 207:77416:1 119661:119707:1 119710:48255:1 119661:119704:1 119705:119708:1 119710:207:1 119661:119705:1	1
7618	36362	129772800	10	36414:36401:1 36362:39993:1 36362:26954:1 39993:43056:1 26954:36391:1 36414:36411:1 26954:39997:1 36362:57866:1 36362:36414:1	3
7619	35226	104976000	11	35226:7731:1 7731:30009:1 7731:7664:1 35226:55336:1 7661:7668:1 35228:60024:1 35226:35283:1 35226:7661:1 35226:35228:1 35226:42014:1	9
7620	17525	-22032000	21	17525:15262:1 17525:39995:1 17525:27822:1 44380:44381:1 17525:59427:1 10526:13545:1 17525:36366:1 17552:119694:1 17552:17889:1 44381:21048:1 17525:7644:1 17525:17527:1 21048:10526:1 17525:17552:1 119694:19245:1 119694:26941:1 17525:44380:1 21048:10744:1 17525:4311:1 17525:15261:1	32
7621	19238	127440000	16	44083:119729:1 19238:35262:1 44083:119722:1 19238:119728:1 19238:19262:1 19238:57020:1 119729:44341:1 19238:44083:1 19238:28216:1 44341:119727:1 10194:119732:1 119729:113571:1 119729:10217:1 19238:943:1 44083:10194:1	11
7622	7661	111542400	10	119734:7672:1 7661:119734:1 7661:7668:1 7672:24296:1 7668:24297:1 7668:7664:1 7661:7770:1 24296:46795:1 7661:119733:1	3
7625	42302	119491200	11	36408:29558:1 38740:37119:1 42302:12908:1 36408:36404:1 42302:4466:1 42302:42304:1 37119:21194:1 12908:38740:1 12908:36408:1 42304:10073:1	9
7627	48191	132537600	10	48191:55361:1 48268:57887:1 48268:38740:1 48268:39997:1 14131:14132:1 57155:48268:1 55361:57155:1 57887:4046:1 48191:14131:1	11
7628	40922	103680000	10	40922:227:1 40922:119754:1 40922:40939:1 56861:24439:1 40922:12931:1 40922:119755:1 40922:56861:1 12931:48292:1 119754:65192:1	7
7629	29552	101001600	12	29552:57561:1 29552:20155:1 43040:29551:1 29552:43040:1 29551:29558:1 29552:42303:1 29551:208:1 42303:42309:1 29552:77203:1 29551:57560:1 57560:119759:1	5
7630	48245	97372800	43	48245:55318:1 10084:55470:1 48245:55317:1 48245:29494:1 10084:77980:1 48245:21203:1 48245:63176:1 48245:48254:1 48257:212:1 48245:48244:1 77980:208:1 10067:34553:1 48245:55362:1 21060:48259:1 77980:55382:1 48245:21177:1 10067:21060:1 12967:48257:1 48245:39669:1 48245:674:1 77980:119760:1 10084:55313:1 48245:10067:1 21060:12967:1 209:207:1 48245:19235:1 12967:28074:1 48245:10084:1 55317:4048:1 100…	21
7632	57162	108950400	20	57162:57022:1 48191:55361:1 57162:46667:1 48268:57887:1 57162:55303:1 57162:26993:1 48268:39997:1 57162:46691:1 57162:50283:1 57162:35260:1 57162:48191:1 39997:57890:1 48191:48268:1 57162:66626:1 57887:4046:1 57162:19262:1 57162:117459:1 57022:57642:1 57162:57867:1	16
7633	34447	93225600	20	34447:86275:1 34447:57076:1 34447:56844:1 56844:56861:1 34447:57068:1 57393:57407:1 40924:96087:1 96087:56858:1 56844:20164:1 57407:57391:1 96087:96090:1 34447:106320:1 40924:57393:1 34447:56856:1 26253:14128:1 34447:26253:1 34447:40924:1 34447:57573:1 34447:111533:1	35
7634	44261	93225600	20	37124:39997:1 57162:26993:1 44261:26934:1 44261:26944:1 44261:48259:1 44261:57162:1 26954:37124:1 44261:119680:1 48190:65193:1 48190:14130:1 44261:48190:1 44261:36362:1 36362:26954:1 44261:37167:1 26954:36391:1 36414:36411:1 44261:10195:1 26954:44349:1 36362:36414:1	14
7635	36373	53740800	10	36373:20277:1 36373:56778:1 36373:36374:1 36373:55384:1 36373:59991:1 36373:48166:1 36373:36377:1 36374:65117:1 36374:106532:1	4
7636	19247	66960000	15	19247:57162:1 19247:57159:1 19247:57894:1 19247:15026:1 57162:35260:1 19247:57015:1 19247:55319:1 26978:50513:1 57894:117459:1 19247:119780:1 57162:66626:1 19247:26978:1 57162:19262:1 19247:57830:1	13
7637	119782	65750400	15	14999:40538:1 119782:117585:1 41002:40999:1 40538:7475:1 60027:119785:1 119782:14217:1 60027:15962:1 119782:14999:1 14999:60034:1 119782:40995:1 60034:60027:1 41000:41002:1 60027:26376:1 60027:41000:1	8
7638	40931	64281600	24	10065:14128:1 40931:34449:1 40931:34440:1 40931:14493:1 40931:119755:1 14493:12931:1 56847:27267:1 40931:34450:1 26253:56861:1 40931:19235:1 40931:10065:1 40931:21106:1 26253:34451:1 40931:40915:1 40931:39612:1 34449:21504:1 40931:34447:1 34440:56847:1 40931:17989:1 111533:54963:1 34447:26253:1 40931:48257:1 34447:111533:1	59
7639	40932	63072000	13	40932:116015:1 17899:55313:1 40932:29484:1 40932:48248:1 10067:21060:1 40932:17899:1 17899:27028:1 40932:48245:1 40932:19268:1 48245:55304:1 10067:27024:1 48245:10067:1	11
7640	16490	469324800	10	16511:44202:1 16490:37645:1 16490:16511:1 16490:63465:1 16490:37688:1 16490:37700:1 16490:37683:1 16490:15371:1 16490:26264:1	17
7643	45366	374630400	10	45366:96432:1 46624:119809:1 46629:947:1 45366:44590:1 45366:96431:1 45366:46629:1 45366:96444:1 96431:96442:1 96432:46624:1	14
7644	44305	390268800	13	36359:36375:1 36359:46643:1 36378:43986:1 36378:37697:1 44305:45862:1 36359:36378:1 44305:45804:1 44305:36359:1 36378:45397:1 36359:7076:1 44305:37681:1 44305:107459:1	39
7645	57555	408758400	10	57697:119834:1 57697:57558:1 57555:119832:1 57555:48251:1 57555:57694:1 57555:119835:1 48251:57697:1 57555:57783:1 57555:119837:1	8
7647	19117	406166400	15	36596:119846:1 19117:46703:1 19117:33481:1 19117:36596:1 19117:36587:1 36587:65272:1 19117:19089:1 19117:26254:1 45408:19154:1 19117:19095:1 19117:46462:1 19117:45408:1 19117:116470:1 19117:119844:1	12
7648	44313	406166400	25	44313:19077:1 44313:96157:1 38617:22285:1 51363:51364:1 51333:46185:1 44313:45804:1 51336:51362:1 46185:63362:1 44313:119849:1 51333:96076:1 96076:7907:1 12916:12954:1 46185:51336:1 119849:42136:1 63362:46253:1 51333:12916:1 44313:51338:1 44313:119851:1 44313:38617:1 51338:63357:1 119849:96056:1 44313:51333:1 51336:51368:1 51336:51363:1	41
7649	17532	32745600	20	59430:59429:1 17532:57289:1 17532:57275:1 57275:24474:1 6574:20277:1 17532:116008:1 41554:209:1 17532:38734:1 17532:24484:1 41554:48248:1 59429:48257:1 116008:116015:1 17532:6574:1 17532:48247:1 17532:24682:1 17532:7345:1 48248:59430:1 17532:41554:1 17532:36408:1	36
7651	36387	37843200	23	42309:24776:1 36387:88136:1 36387:66729:1 7670:7772:1 44171:36405:1 36387:12913:1 36387:119857:1 12913:12966:1 36387:42309:1 36387:36372:1 66729:42946:1 95682:95662:1 36387:42950:1 36387:119865:1 36387:7642:1 36387:36361:1 36387:44171:1 44171:36420:1 36387:95682:1 36387:92284:1 36387:7670:1 24776:24792:1	76
7652	44323	354931200	10	16497:37351:1 45409:44297:1 44323:50147:1 37352:36375:1 45409:16497:1 44323:45409:1 44323:108392:1 45409:37352:1 37352:37692:1	6
7653	76248	295574400	18	76248:63099:1 53295:24284:1 96436:44144:1 63115:63108:1 76248:73252:1 63110:119735:1 76248:17953:1 63115:96549:1 76248:7747:1 76248:96436:1 63099:53295:1 63108:63110:1 76248:72741:1 96436:46064:1 53295:119753:1 24284:63115:1 76248:53290:1	24
7654	52426	285206400	15	119894:119898:1 60057:119894:1 52426:60057:1 119894:18049:1 119696:2938:1 52426:119897:1 52426:37462:1 119696:55460:1 52426:119895:1 119898:119696:1 119696:55274:1 55469:73779:1 52426:55469:1 119898:119896:1	5
7655	57887	229910400	13	211:26843:1 57887:211:1 57887:48292:1 57887:57883:1 57887:57891:1 57887:35257:1 57887:57156:1 57887:57884:1 26843:56937:1 57887:4046:1 57887:48267:1 57887:5344:1	12
7656	39997	229910400	21	44350:26249:1 57890:36360:1 36360:66909:1 57757:24737:1 39997:56579:1 56579:15263:1 39997:37114:1 57757:46685:1 39997:119905:1 39997:57156:1 39997:44350:1 39997:119906:1 39997:36929:1 39997:57890:1 39997:57757:1 37114:37103:1 44350:44323:1 39997:57840:1 36360:57839:1 39997:34554:1	12
7657	209	187833600	12	209:55766:1 97559:66127:1 209:24601:1 21195:210:1 209:207:1 206:21195:1 55766:27007:1 209:212:1 21195:97559:1 27007:10207:1 207:206:1	24
7660	3943	24796800	19	36407:36404:1 36659:36366:1 42309:24800:1 56962:24594:1 56963:34292:1 5435:24586:1 36366:36407:1 36659:56962:1 3943:36418:1 42303:42309:1 36366:36408:1 3943:36372:1 3943:36659:1 36366:42303:1 3943:56963:1 36659:5318:1 5318:5435:1 36659:48246:1	23
7661	24325	206236800	10	24325:72755:1 27007:8247:1 17983:27005:1 7899:17983:1 24325:50183:1 7899:24329:1 17983:27007:1 24325:7899:1 17983:55767:1	3
7664	57899	219456000	12	57115:57117:1 48292:119952:1 57899:63211:1 57175:57021:1 63211:57115:1 57175:57179:1 57899:48292:1 119952:24737:1 57899:57175:1 57899:57641:1 57899:56937:1	6
7665	9463	428544000	12	19017:9552:1 9463:4777:1 9450:19017:1 4777:9468:1 4777:9448:1 9468:9547:1 4777:9450:1 9550:9548:1 9448:9559:1 9552:9550:1 9552:9551:1	1
7667	44373	376012800	10	44373:44365:1 119961:13038:1 119961:119959:1 44367:119961:1 44373:44366:1 44373:44379:1 44373:44371:1 44373:44367:1 44373:119960:1	5
7668	10526	60393600	16	10526:5853:1 5704:5846:1 10526:13545:1 5704:5783:1 10526:47811:1 10526:10587:1 10526:5704:1 5846:8788:1 5801:20167:1 5704:5782:1 10526:5801:1 10526:26178:1 47811:21081:1 5704:5863:1 13545:14217:1	13
7669	4810	418003200	17	4810:4882:1 9468:9558:1 9449:9448:1 4565:9640:1 9559:9550:1 4777:9468:1 4810:119971:1 4777:119969:1 9468:9547:1 4810:119970:1 9448:9559:1 4810:9462:1 4777:9449:1 119971:9556:1 4810:4777:1 4810:4565:1	29
7670	21048	44582400	22	5783:10745:1 47811:5783:1 21048:119972:1 5777:5741:1 21048:14491:1 21048:26386:1 10526:47811:1 10526:10587:1 5783:10744:1 10744:8776:1 21048:10867:1 47811:5777:1 21048:10526:1 21048:2446:1 13545:14217:1 21048:11673:1 10526:26178:1 21048:5780:1 10526:13545:1 10526:20167:1 21048:5789:1	11
7671	46655	233971200	10	16498:37461:1 46655:46865:1 46865:36942:1 46655:24735:1 44350:16498:1 46655:46862:1 46655:44350:1 46655:84190:1 46862:46864:1	8
7672	17552	0	17	26941:6693:1 17552:46657:1 17552:36937:1 17552:17889:1 17552:119694:1 65188:26934:1 17552:48193:1 17889:65188:1 17552:15258:1 17552:11201:1 17552:15267:1 17552:19247:1 17552:57012:1 46657:26941:1 17889:19243:1 17552:36387:1	11
7674	9907	611193600	10	16508:45551:1 16547:16508:1 16536:45494:1 9907:16547:1 45494:119993:1 16508:45553:1 45551:16536:1 9907:8509:1 45553:16542:1	3
7675	119994	582336000	12	119994:37131:1 38240:119996:1 38960:38456:1 37553:38960:1 37131:51308:1 119994:38240:1 119994:37564:1 51308:46435:1 63403:17101:1 37564:37553:1 37131:63403:1	14
7676	16543	602121600	24	16543:37491:1 16536:45494:1 16543:9907:1 16508:16531:1 9907:16547:1 16543:45549:1 37491:17081:1 16543:32905:1 16543:38311:1 16508:45551:1 16508:16537:1 16543:120007:1 16537:16533:1 45549:16536:1 16543:16504:1 16508:45553:1 16508:17309:1 45553:16542:1 16547:16508:1 16547:45550:1 45494:120005:1 16543:120013:1 16537:16532:1	37
7677	9810	615254400	12	120033:120027:1 120034:120019:1 9810:29531:1 9810:120023:1 9810:120032:1 9810:120034:1 120034:120033:1 120034:120026:1 9810:120028:1 9810:51028:1 120027:120024:1	16
7682	77786	273456000	12	77773:105494:1 77773:106112:1 77786:109256:1 109256:77784:1 95583:77773:1 77773:106110:1 77784:95583:1 77786:108843:1 95583:106114:1 106114:95582:1 77784:72117:1	7
7683	24499	137808000	15	24499:36407:1 24499:28958:1 28958:18124:1 5356:24692:1 24776:24791:1 24499:24776:1 24800:24789:1 24776:24777:1 24792:213:1 24776:24800:1 28958:21194:1 24800:24788:1 24800:5356:1 24776:24792:1	7
7684	44394	236563200	19	44394:44229:1 57864:63167:1 44394:119668:1 29495:37058:1 37058:37055:1 44394:120095:1 44394:27007:1 76841:120097:1 44394:29498:1 44394:76841:1 44394:29495:1 44394:55316:1 55316:77979:1 120078:57842:1 44394:120078:1 44394:113566:1 44394:57864:1 57864:120096:1	88
7685	96549	395539200	11	947:120141:1 947:55819:1 63110:119735:1 96549:120128:1 120128:44146:1 96549:63110:1 96549:44152:1 120128:947:1 96549:46629:1 120128:120120:1	45
7686	41580	182563200	17	41580:41577:1 41580:41578:1 119929:63169:1 52440:72764:1 41580:82337:1 82337:57724:1 41580:120153:1 41580:52440:1 41580:119929:1 41580:57165:1 41580:63454:1 41580:119932:1 41580:59026:1 41580:41570:1 41580:48234:1 59026:59028:1	25
7690	16210	-397180800	18	16210:36879:1 98773:98771:1 16208:120169:1 16210:98772:1 16210:39645:1 16210:69730:1 69730:16240:1 23741:55091:1 16210:98773:1 84435:10837:1 16210:16208:1 16210:42995:1 16210:39579:1 69730:84435:1 69730:16139:1 98773:23741:1 16210:67836:1	195
7691	16215	-589248000	11	16215:16217:1 15887:16220:1 15887:15874:1 16215:16219:1 16215:16213:1 16217:41156:1 16215:16132:1 16215:15887:1 16215:15885:1 16215:41158:1	10
7693	16232	-49248000	11	27448:69724:1 16232:5589:1 16232:36350:1 16232:233:1 57208:27448:1 16232:9665:1 36350:23916:1 57208:17542:1 16232:57208:1 69724:57219:1	5
7694	14929	-96681600	16	63285:63165:1 14905:14904:1 14904:36650:1 14929:15012:1 14929:55120:1 14929:14905:1 14929:14914:1 14929:104468:1 14929:120186:1 14929:63285:1 14929:20123:1 14929:17472:1 14929:85384:1 14929:16232:1 55120:101226:1	16
7695	16118	-109382400	17	16118:120188:1 90585:84609:1 16118:94299:1 16118:69830:1 16118:120186:1 16118:90585:1 16118:52342:1 77106:33761:1 101748:101226:1 16118:55062:1 16118:101748:1 16118:77106:1 16118:85384:1 101226:120190:1 16118:120189:1 16118:23917:1	16
7696	960	-282787200	10	960:120200:1 960:25061:1 960:67981:1 960:42992:1 960:16139:1 67981:16138:1 67981:20102:1 960:98786:1 67981:67982:1	7
7697	16242	-360374400	19	98773:98771:1 16242:120200:1 120221:120213:1 98771:99041:1 120208:23741:1 120213:120220:1 16242:16243:1 120221:98802:1 98802:120204:1 98771:120210:1 120214:120208:1 23741:57492:1 16242:98795:1 99041:120201:1 120204:120207:1 16242:120214:1 16242:98773:1 16242:120221:1	33
7698	17899	120960000	17	120228:117901:1 17899:120226:1 120228:120227:1 17899:63507:1 55144:27028:1 17899:55313:1 55313:55200:1 17899:57534:1 17899:65641:1 17899:87112:1 17899:52448:1 17899:674:1 87112:671:1 17899:120228:1 120227:120195:1 17899:55144:1	12
7699	83610	-97286400	11	88602:83589:1 88602:52869:1 83610:69360:1 83610:83594:1 83610:120234:1 83610:83587:1 83610:29760:1 120234:120233:1 29760:69310:1 83610:88602:1	5
7700	110721	107395200	15	120236:120242:1 110721:10350:1 12101:120245:1 110721:95175:1 95175:120239:1 120246:12101:1 110721:29758:1 120237:120240:1 110721:98961:1 120245:120244:1 12101:120236:1 120237:120246:1 110721:120237:1 12101:120238:1	3
7701	88510	107740800	35	68028:83922:1 83922:83923:1 88287:68252:1 88510:120261:1 89953:98280:1 89953:120254:1 89953:88417:1 88510:120262:1 88728:25536:1 98291:69367:1 88504:83110:1 88510:88504:1 88504:88443:1 83916:83924:1 88504:88287:1 25536:25538:1 83916:88696:1 88508:28350:1 88504:89953:1 120254:39465:1 88504:10350:1 87630:88506:1 88504:83916:1 88506:88495:1 88504:98291:1 87630:88508:1 88510:120249:1 28350:10239:1 88…	39
7702	106178	-303955200	12	106178:40735:1 72558:105:1 72558:116:1 106178:34663:1 86:72558:1 59369:106:1 34663:86:1 72558:72557:1 72558:59369:1 86:114:1 34663:124:1	4
7703	24356	-164160000	14	93857:93846:1 93786:59368:1 1424:72555:1 93786:1424:1 24356:59365:1 24356:76:1 24356:98:1 24356:107:1 24356:93857:1 59367:78:1 93786:59367:1 93786:59366:1 24356:93786:1	7
7704	12861	-336787200	10	12861:27221:1 12861:33096:1 27221:27215:1 12861:77084:1 12861:77087:1 12861:105098:1 12861:61379:1 12861:42027:1 12861:120271:1	19
7705	120273	-399859200	13	120276:12854:1 120273:120275:1 12844:12858:1 120273:120274:1 12848:12844:1 120273:20552:1 120273:95541:1 95541:12848:1 120276:58282:1 12848:12857:1 12844:2279:1 95541:120276:1	1
7706	58203	-47952000	10	58203:108093:1 58203:114896:1 58203:19922:1 74978:120277:1 58203:120278:1 74978:97293:1 74978:53942:1 58203:74976:1 58203:74978:1	4
7707	73850	-557625600	34	73849:42093:1 73850:1787:1 26542:1518:1 73847:54379:1 16278:1760:1 73850:73849:1 73850:52100:1 73850:95516:1 73850:47928:1 1518:39899:1 73850:39870:1 106316:21510:1 73850:42099:1 52100:26542:1 73850:51269:1 73847:39896:1 73850:71949:1 73847:111686:1 52100:14321:1 73850:61404:1 14321:73847:1 1760:33553:1 73850:114233:1 1787:49958:1 1787:47957:1 51269:52098:1 73850:51820:1 39896:39872:1 73850:10631…	7
7711	83740	-481334400	25	97030:1736:1 83740:6908:1 83740:53451:1 97030:41587:1 83740:60334:1 63794:97031:1 83740:120300:1 27706:27699:1 61165:41588:1 97030:120299:1 83740:54850:1 83740:54849:1 83740:63794:1 63794:97030:1 83740:87130:1 63794:63793:1 63793:82376:1 83740:105819:1 83740:83744:1 97031:116110:1 63794:61165:1 27706:97024:1 120300:120298:1 53451:27706:1	2
7712	80542	-481334400	24	61153:63874:1 80542:59316:1 59316:61375:1 84150:64261:1 80542:54228:1 83702:95270:1 80542:80538:1 80542:63795:1 80542:41591:1 80542:77553:1 80538:48506:1 80542:62043:1 80542:84150:1 61153:63860:1 80542:1736:1 80542:66516:1 80542:34957:1 80542:83745:1 83745:61153:1 80542:53446:1 63795:83702:1 80542:63792:1 80542:63794:1	6
7713	61165	-439171200	14	41588:63534:1 61165:61153:1 61165:63521:1 61165:41599:1 61165:105814:1 105814:116652:1 105814:64254:1 61165:41588:1 61165:116122:1 105821:53393:1 116122:120303:1 120303:105821:1 61165:59842:1	7
7714	50078	-428716800	12	92179:76494:1 27647:77213:1 111942:120311:1 50087:111942:1 50078:63729:1 50078:92179:1 50078:50087:1 111933:27647:1 111933:111943:1 27647:77214:1 76494:111933:1	7
7715	26898	-141782400	15	26898:26958:1 26835:7622:1 11013:26933:1 26898:26834:1 26933:11001:1 26834:26835:1 26958:11013:1 11013:26837:1 26838:26805:1 3336:26838:1 26805:5486:1 26898:26833:1 11001:3336:1 26933:26840:1	4
7716	26840	-76464000	17	2131:8057:1 26840:26989:1 26840:26821:1 2131:26806:1 26777:26783:1 26805:26810:1 26840:2131:1 26840:26920:1 26831:26828:1 26840:42515:1 26840:26805:1 26805:221:1 26920:26787:1 221:26777:1 42515:42518:1 26840:26831:1	1
7717	32055	360201600	10	32055:32050:1 32055:32051:1 120314:32062:1 32055:111536:1 32055:120315:1 32055:120312:1 111536:120314:1 32055:120313:1 32055:32049:1	22
7718	32073	531187200	37	120377:120327:1 32070:120368:1 32065:32059:1 120368:120364:1 120377:120365:1 120362:120356:1 32068:22830:1 120372:120355:1 32073:120374:1 32073:120369:1 120371:86906:1 120377:120376:1 120370:120363:1 32073:32065:1 32073:120375:1 120377:120373:1 32065:120338:1 120377:32070:1 120377:120372:1 32065:120326:1 32073:120367:1 32073:120370:1 120367:120362:1 62779:120353:1 86906:86917:1 120368:120366:1 32…	23
7719	39901	-430185600	11	39901:13226:1 73851:120286:1 39872:39900:1 39901:84021:1 39900:39897:1 39865:58337:1 39900:73851:1 39872:39865:1 39901:39872:1 84021:2615:1	4
7721	120381	-595728000	14	42497:53679:1 42497:52188:1 53445:42497:1 120381:120382:1 53679:42492:1 42497:53687:1 120381:61384:1 120381:53445:1 120381:100021:1 53687:51521:1 42497:17383:1 120381:1835:1 52188:52191:1	2
7722	74867	-444528000	11	77100:61506:1 68860:68849:1 77100:70211:1 74867:77100:1 61506:68860:1 74867:66329:1 66329:68771:1 74867:61538:1 74867:109463:1 74867:111853:1	1
7724	41478	370742400	17	41478:22219:1 41478:112831:1 111051:111050:1 41478:120419:1 41478:99714:1 41478:41481:1 41478:101464:1 41478:120420:1 120420:15492:1 41478:82112:1 120420:120417:1 41481:120416:1 41478:111051:1 41478:41476:1 41478:120418:1 41478:105492:1	12
7725	81570	-268358400	25	81570:15084:1 120430:120427:1 81570:101858:1 81570:98558:1 81570:69154:1 81570:120426:1 69153:81572:1 81570:120422:1 81570:120424:1 81572:81579:1 81570:107051:1 81570:120429:1 81570:120428:1 107039:81963:1 81570:96979:1 120430:120425:1 84844:80560:1 81570:63538:1 98683:107039:1 81570:120430:1 81570:69153:1 98683:84843:1 96979:98683:1 98683:84844:1	15
7726	81581	-185932800	48	41379:120434:1 41379:120450:1 41379:60705:1 120432:120444:1 81581:87468:1 64302:42034:1 120441:120439:1 81968:50772:1 120453:64453:1 120450:120449:1 81581:53765:1 19341:19344:1 41379:120441:1 41379:120440:1 81581:120437:1 81968:71562:1 41379:120442:1 81581:120453:1 81581:18221:1 81581:102102:1 120445:120443:1 120449:71561:1 81581:120438:1 81594:120445:1 81581:14419:1 120432:71565:1 81581:81594:1 …	14
7727	120458	191462400	21	120464:120466:1 120460:120468:1 120458:20008:1 50773:112355:1 41465:120460:1 120458:120459:1 120469:112841:1 120469:50773:1 120469:120464:1 120458:120463:1 111088:120467:1 120464:120461:1 120458:41471:1 120469:109256:1 120458:120469:1 120464:120465:1 120462:41465:1 120458:112374:1 120459:111088:1 120464:120462:1	2
7728	120470	137635200	21	120470:64764:1 120470:112367:1 120470:120477:1 50773:112355:1 120470:87171:1 120470:64752:1 120471:50773:1 120470:111180:1 120470:120476:1 120458:41471:1 120472:120479:1 120472:41466:1 120472:120471:1 50773:120478:1 120470:109111:1 120470:78184:1 120472:120458:1 120470:120473:1 120470:120472:1 64764:111290:1	9
7730	120500	556156800	12	71110:112757:1 112801:71113:1 112757:112801:1 120514:120512:1 112757:112800:1 120500:120516:1 120514:120515:1 120500:71110:1 120516:120514:1 120500:120517:1 120514:120511:1	13
7731	71098	505353600	37	71098:120546:1 71098:120539:1 71098:118405:1 120523:120524:1 71098:120545:1 120525:120523:1 120541:71113:1 71098:120543:1 71098:120537:1 120541:120514:1 120534:120542:1 71110:71111:1 71098:120536:1 120541:106165:1 71098:120544:1 71098:120538:1 120541:120531:1 120538:120535:1 120545:120500:1 120543:120534:1 120540:112801:1 120541:120529:1 71098:120520:1 71098:95743:1 71098:31915:1 120520:71110:1 7…	8
7732	120483	515030400	11	120483:120548:1 120483:120549:1 95743:72246:1 120483:120547:1 120483:110144:1 120483:120546:1 120483:95743:1 120483:120551:1 120483:120550:1 120483:120531:1	0
7733	120516	627091200	11	120512:112794:1 120516:112795:1 120514:120512:1 120514:71210:1 112795:28266:1 120516:109163:1 120514:120515:1 120516:120514:1 112794:60417:1 120514:120511:1	8
7734	41480	335145600	16	120569:120563:1 120572:120580:1 120569:120573:1 120573:120565:1 120569:120564:1 120572:120561:1 41480:99730:1 120572:35867:1 41480:64607:1 41480:120572:1 120575:120574:1 120572:120569:1 120569:120575:1 120572:120562:1 120572:107005:1	35
7736	119278	-511660800	16	119278:120587:1 119278:35158:1 119278:120589:1 107058:120584:1 59316:6901:1 119278:120588:1 6901:61375:1 105826:33552:1 107058:63526:1 59316:107058:1 119278:120586:1 105826:120585:1 6901:84835:1 120585:59316:1 119278:105826:1	9
7737	60364	-604800	135	120608:120621:1 99332:120607:1 120665:120639:1 99304:120636:1 108565:90373:1 60364:120601:1 120678:120658:1 107140:99353:1 120680:120677:1 60364:60391:1 58851:120637:1 120612:99386:1 120597:120661:1 120660:120489:1 68480:120647:1 60391:108563:1 120606:99256:1 120692:120656:1 120612:120680:1 99386:99359:1 120660:120649:1 120652:120619:1 120612:90386:1 120684:120683:1 120610:120632:1 60364:120618:1…	55
7738	92211	89424000	18	92211:120593:1 120712:120714:1 120714:110112:1 120714:120715:1 120596:120716:1 120712:120719:1 120682:120728:1 120715:120685:1 92211:120625:1 120596:120720:1 92211:120729:1 120596:120723:1 120625:120596:1 120625:120682:1 92211:120732:1 92211:120726:1 120596:120712:1	13
7740	120685	220924800	15	120753:99255:1 120758:80320:1 120758:120751:1 99255:120758:1 120755:65903:1 65901:98655:1 65882:65928:1 80320:65895:1 65882:120755:1 65895:65901:1 120685:120753:1 120685:120754:1 80320:65882:1 120758:120750:1	7
7741	11497	-187142400	16	100130:114443:1 12853:61613:1 11497:100130:1 114443:120762:1 11497:61938:1 12853:61850:1 11497:9716:1 100130:100167:1 12853:61846:1 11497:12853:1 11497:100131:1 100131:100112:1 120761:61847:1 12853:120761:1 120762:61851:1	35
7743	5381	39312000	13	103139:20748:1 20748:42744:1 85340:103139:1 5381:42902:1 103139:18084:1 5381:5303:1 103139:23131:1 5381:3697:1 5381:85340:1 5381:18095:1 5381:23047:1 103139:48720:1	20
7744	15492	489024000	62	22083:22116:1 72259:97217:1 22083:82132:1 15492:72259:1 15442:15440:1 120952:72285:1 15492:120959:1 72259:82807:1 67270:15507:1 15492:67265:1 22083:72225:1 15492:120945:1 15507:15388:1 15492:120958:1 15492:120953:1 82132:120892:1 15492:22083:1 15492:67262:1 22083:120951:1 15492:120627:1 62978:14197:1 72259:82134:1 15492:120956:1 15440:15399:1 67270:120893:1 72285:97216:1 120956:82131:1 15492:1103…	247
7745	115029	625881600	12	114970:98763:1 115019:120986:1 115029:115023:1 115029:114970:1 115020:114979:1 115029:120989:1 115029:54209:1 114979:54181:1 54209:114999:1 115023:115019:1 115019:115020:1	18
7746	53383	-460339200	15	53384:51166:1 18773:6699:1 53383:39405:1 53383:53384:1 71961:74869:1 53383:56237:1 74869:84461:1 74869:68775:1 74869:63704:1 53383:16185:1 74869:61506:1 53383:18773:1 53383:71961:1 61506:61528:1	3
7747	47943	-568080000	11	47943:77575:1 1110:1108:1 47938:1110:1 47943:47876:1 47943:1109:1 47943:47938:1 47938:1760:1 47943:47953:1 47943:51604:1 1110:39829:1	7
7748	52967	-323568000	12	52967:53754:1 52967:59664:1 52967:71363:1 52967:85119:1 52967:63563:1 63563:98216:1 52967:59765:1 54378:54661:1 54661:54664:1 52967:54378:1 53754:52971:1	6
7749	75708	-460339200	10	75708:15986:1 75708:49944:1 75708:53690:1 75708:90627:1 59352:53738:1 75708:59352:1 90627:75729:1 53738:73826:1 75729:2615:1	4
7751	99939	-564192000	13	99939:120999:1 99939:99942:1 30917:60100:1 84536:30917:1 99939:120997:1 84536:36823:1 99939:83764:1 99942:120998:1 99939:63856:1 63856:106268:1 63856:84536:1 30917:99937:1	1
7752	99940	-519609600	11	99940:61097:1 23984:102204:1 96291:106299:1 72629:72599:1 99940:74337:1 99940:72629:1 99940:56706:1 99940:99935:1 99940:23984:1 99940:96291:1	11
[truncated: 1,083 more rows]
