# Supplementary material for: Structural-topic aware deep neural networks for information cascade prediction
Source: PeerJ Comput Sci. 2024 Feb 19;10:e1870. doi: 10.7717/peerj-cs.1870 (PMC10909194; doi:10.7717/peerj-cs.1870)
Supplement: Supplemental Information 1 [file peerj-cs-10-1870-s001.zip › 1_txt_file/initial_data6.txt]

27705	25208	470275200	10	25208:25209:1 25208:155821:1 86608:196363:1 86608:25198:1 25200:86608:1 25208:25200:1 25208:25201:1 25209:112954:1 25208:150609:1	5
27706	208794	262224000	19	208794:208799:1 204884:157146:1 204884:223415:1 157150:191717:1 157146:220758:1 157149:157150:1 208794:143594:1 204884:156347:1 157147:155512:1 220758:157149:1 204884:197899:1 208794:157147:1 204884:181572:1 208794:106444:1 157147:220757:1 208794:218729:1 208794:204884:1 204884:220759:1	7
27709	186203	261014400	26	106432:143600:1 186203:64732:1 186203:58814:1 186203:170911:1 143594:143602:1 180162:157132:1 186203:106432:1 106432:226515:1 186203:204884:1 204884:157146:1 224417:98658:1 170910:186214:1 106432:145394:1 106432:145569:1 106432:148920:1 106432:208799:1 106432:143594:1 106432:224417:1 145394:145393:1 186203:180162:1 143602:157149:1 186203:160195:1 106432:218742:1 186203:170910:1 145569:145395:1	0
27712	215520	444441600	10	215520:240053:1 215520:8205:1 215520:243199:1 215520:230348:1 215520:8487:1 8203:185736:1 230348:8203:1 215520:234393:1 215520:235918:1	12
27713	73536	595555200	13	28263:176063:1 73536:28263:1 141494:177307:1 173808:177330:1 28263:141494:1 176063:173810:1 176063:173808:1 73536:37605:1 37605:222989:1 28263:73532:1 73532:33948:1 173810:17086:1	18
27714	167892	592876800	23	173810:33935:1 167892:35137:1 33474:116474:1 167892:33968:1 173810:17086:1 37605:222988:1 28263:176063:1 73625:173810:1 28263:73532:1 167892:33474:1 33968:33933:1 176063:176062:1 173808:140398:1 167892:28263:1 167892:37605:1 167892:140490:1 33968:33936:1 173808:177330:1 176063:173808:1 167892:81067:1 176063:73625:1 33474:73598:1	19
27715	126262	579657600	14	126262:33959:1 126262:134740:1 126262:33947:1 33938:33933:1 126262:69501:1 134740:69493:1 126262:33938:1 126262:33944:1 33942:33931:1 126262:222814:1 126262:74617:1 126262:33942:1 126262:33964:1	10
27716	74625	516844800	20	74625:46951:1 74625:167893:1 74625:106365:1 167893:69412:1 73536:28263:1 74625:73536:1 73532:167890:1 74625:73533:1 74625:142890:1 69412:141465:1 28263:167891:1 74625:74618:1 73536:37605:1 74625:46462:1 74625:177348:1 28263:73532:1 73532:33948:1 74625:21217:1 167893:33964:1	22
27717	86432	450316800	14	86556:86543:1 86432:89629:1 89629:89650:1 89650:89649:1 4253:86431:1 86543:208749:1 86432:205596:1 86432:69917:1 86432:86503:1 86432:86501:1 86431:155870:1 86432:86556:1 86432:4253:1	13
27718	91194	486604800	20	25394:117043:1 91194:4962:1 117030:117011:1 203074:65427:1 91194:146580:1 91194:91188:1 91194:225810:1 194692:203074:1 203074:194714:1 91194:189858:1 25394:241138:1 91195:162492:1 91194:194692:1 4962:4974:1 117001:91121:1 91195:117030:1 91194:25394:1 194714:117001:1 225810:91195:1	19
27719	82590	539136000	15	82590:146632:1 82590:181780:1 146632:83403:1 41089:132627:1 41088:132633:1 132633:73782:1 146632:83405:1 82590:163137:1 82590:41088:1 73782:167020:1 41088:41089:1 41088:83927:1 82590:57947:1 132627:79460:1	17
27721	186802	461808000	11	174490:174494:1 242783:215585:1 186802:243219:1 174490:174495:1 243219:216420:1 243219:242783:1 215585:243218:1 243219:125233:1 242783:242782:1 186802:174490:1	9
27723	130406	506131200	10	130406:161014:1 130406:117238:1 130406:125303:1 130406:28019:1 130406:161020:1 130406:161042:1 28019:28030:1 161020:164793:1 161020:161007:1	10
27724	130410	601516800	27	191084:191083:1 130410:168274:1 210597:191084:1 129734:139719:1 191087:210597:1 130410:129738:1 79400:83300:1 210597:226157:1 130410:211453:1 130410:79653:1 168274:83342:1 83342:122615:1 130410:243228:1 191087:171779:1 79400:78935:1 129738:129744:1 130410:78811:1 226157:209170:1 226157:226147:1 129738:129734:1 130410:211868:1 191084:78868:1 79400:243227:1 83342:129715:1 130410:191087:1 130410:794…	30
27725	243235	213235200	13	116442:99526:1 116444:116449:1 116442:116444:1 99526:77885:1 116442:116446:1 77884:19027:1 243235:116555:1 116555:233094:1 232187:232189:1 116555:116442:1 243235:232187:1 232187:77884:1	4
27726	224886	458179200	20	224886:231808:1 224886:234891:1 224886:234901:1 243239:138213:1 101056:164542:1 224886:184432:1 224886:208214:1 224886:225994:1 224886:226367:1 224886:207443:1 207445:229046:1 224886:165038:1 224886:207445:1 224886:243239:1 224886:217134:1 224886:243237:1 165038:101056:1 165038:106556:1 243239:226363:1	5
27727	178013	349315200	28	178013:87970:1 227114:128009:1 178013:184410:1 203424:207423:1 88854:88489:1 87940:34644:1 178013:134453:1 25406:10150:1 165010:134494:1 178013:88854:1 178013:87940:1 134453:227114:1 196784:144282:1 144282:144281:1 134453:87700:1 207423:25406:1 203424:174152:1 87970:196784:1 34644:82539:1 178013:217613:1 174152:165010:1 178013:81384:1 134453:203424:1 165010:207441:1 88854:87907:1 174152:207443:1 …	73
27728	224888	460166400	14	224888:243239:1 224888:207445:1 243239:138213:1 224888:184416:1 224888:130358:1 224888:231808:1 224888:225994:1 224888:243245:1 243239:226363:1 224888:136273:1 224888:134481:1 136273:117187:1 184416:138002:1	13
27729	184492	589075200	13	115501:144190:1 115501:184506:1 184492:89134:1 184492:121174:1 184492:89300:1 184492:203809:1 184506:93474:1 184492:144204:1 184492:229867:1 184492:229751:1 121174:86824:1 184492:115501:1	3
27730	89368	526521600	15	88056:88053:1 89368:115529:1 88061:89303:1 89368:210602:1 89368:122119:1 89368:88057:1 227927:88775:1 89368:88061:1 122119:227927:1 89368:216209:1 89368:89367:1 89368:83207:1 89367:89352:1 89368:88056:1	45
27733	140899	521769600	10	140899:132768:1 140899:215250:1 140899:142690:1 140899:140900:1 140899:157662:1 140899:160971:1 132768:156654:1 140899:210671:1 157662:170036:1	11
27734	140900	559180800	63	114369:114335:1 43445:171950:1 140900:126138:1 140900:162596:1 132330:132327:1 140900:243281:1 141153:137019:1 140900:189643:1 205868:171353:1 140900:167282:1 171982:171957:1 205868:171954:1 114400:146254:1 140900:166521:1 162596:160615:1 114369:134330:1 140900:157855:1 140900:106667:1 43445:171959:1 205868:176990:1 140900:137047:1 205868:122425:1 140900:162809:1 114400:132330:1 140900:114369:1 1…	54
27735	186076	521769600	15	140183:47156:1 72787:27017:1 92104:140183:1 186076:72826:1 47159:201411:1 21232:92104:1 140185:21232:1 92104:47159:1 186076:186075:1 92104:47153:1 186076:50168:1 186076:140185:1 186076:72787:1 140185:47149:1	9
27736	89726	347155200	18	89726:34644:1 89726:243289:1 89726:178023:1 178016:178026:1 89726:130306:1 178043:178042:1 83069:83064:1 89726:83065:1 89726:178028:1 89726:178016:1 243289:178043:1 89726:83069:1 89726:137955:1 89726:178029:1 89726:178041:1 83069:83068:1 178028:178022:1	4
27737	178080	576720000	13	178080:88242:1 178080:183608:1 178080:89196:1 89477:193085:1 183608:209398:1 183608:88422:1 82746:89477:1 209398:185944:1 183608:134937:1 209398:130422:1 209398:82504:1 178080:82746:1	21
27739	178083	594259200	15	178083:243304:1 178083:226327:1 243303:243301:1 178083:210742:1 243296:243303:1 243301:242693:1 240606:140338:1 243303:205652:1 243303:243302:1 178083:241396:1 243304:240606:1 178083:243298:1 226327:243299:1 178083:243296:1	23
27740	178084	594259200	14	196813:196819:1 173082:227976:1 191550:196818:1 178084:243311:1 178084:243312:1 178084:227980:1 173082:191550:1 196815:243310:1 191550:196812:1 191550:196815:1 227976:178077:1 178084:173082:1 178077:196813:1	6
27741	89479	537408000	57	209398:130017:1 89479:178080:1 88422:115917:1 88435:220578:1 82746:89477:1 209398:87770:1 88435:82708:1 209398:163752:1 88434:82580:1 89479:191547:1 89477:89478:1 88436:130315:1 89479:243361:1 209398:89681:1 144273:144262:1 82579:82571:1 89479:88436:1 89479:82602:1 88436:89196:1 89479:243362:1 144273:134937:1 82572:82700:1 183608:144273:1 144273:130422:1 89149:144264:1 82708:82572:1 115917:82573:…	269
27742	90316	533174400	12	115538:220294:1 115543:115538:1 199565:211369:1 90316:115527:1 90316:199565:1 90316:115550:1 90308:115917:1 90316:115543:1 115543:90308:1 90316:121188:1 115917:220293:1	33
27743	82746	590284800	14	82746:134937:1 208587:208602:1 82746:209398:1 209398:115917:1 220293:208599:1 220293:115686:1 209398:130422:1 82746:89477:1 89477:208587:1 209398:82685:1 115917:220293:1 209398:82504:1 130422:87764:1	15
27744	106360	387676800	17	69416:17951:1 106360:243388:1 152896:104568:1 17951:152898:1 106360:152897:1 106360:238255:1 152885:147126:1 106360:147134:1 152885:69587:1 106360:85945:1 69587:127133:1 147134:152896:1 106360:27051:1 106360:152885:1 106360:69416:1 106360:85942:1	26
27746	142472	608774400	24	142472:89647:1 142472:223522:1 228225:228243:1 223539:220126:1 142472:89661:1 142472:223538:1 228243:219144:1 142472:224818:1 142472:223539:1 228243:228247:1 142472:223518:1 209786:209787:1 224818:142471:1 223538:118552:1 142472:243421:1 224818:228242:1 89661:118621:1 142472:122039:1 228225:193047:1 193047:228241:1 142472:228225:1 118552:223521:1 118552:209786:1	31
27747	223525	599097600	12	223525:223532:1 223541:223522:1 223522:223523:1 121212:115680:1 235661:203893:1 235661:223547:1 223525:220126:1 223525:223541:1 223541:121212:1 223522:235661:1 220126:223521:1	36
27750	200279	249782400	12	86721:128850:1 918:196828:1 91247:110729:1 110729:75518:1 110729:91252:1 200279:918:1 200279:91247:1 110729:86721:1 128850:128849:1 91247:75380:1 918:117731:1	13
27751	88115	627091200	21	213673:182998:1 182998:191638:1 88115:40684:1 40684:215682:1 40684:40676:1 88115:243446:1 191638:186083:1 88115:176632:1 191638:211611:1 186064:191637:1 40676:126877:1 88115:213673:1 211611:230993:1 191638:182999:1 88115:211616:1 213673:186064:1 182998:173819:1 88115:182996:1 88115:243445:1 215682:103241:1	7
27752	54714	531187200	11	243460:54679:1 178988:66072:1 178990:178989:1 66072:179161:1 54714:178990:1 178988:243460:1 66072:75744:1 54714:130536:1 54714:143145:1 143145:178988:1	11
27753	54665	446083200	12	54720:74033:1 54665:54720:1 54665:54124:1 153433:54147:1 124003:74034:1 54665:173904:1 74034:31384:1 153433:153430:1 153433:124003:1 153433:76639:1 54124:153433:1	6
27754	54720	517968000	45	74068:133802:1 178988:66072:1 133843:133846:1 66072:179161:1 54720:66074:1 178988:243460:1 76634:133843:1 54720:243495:1 54720:76634:1 66072:75744:1 243495:74089:1 143145:178988:1 74058:74073:1 54720:74033:1 54720:54704:1 54720:62369:1 66010:126768:1 74058:74068:1 54720:66060:1 75734:66010:1 74058:62339:1 76634:76628:1 54720:74058:1 73938:186427:1 54720:54707:1 54679:130784:1 54720:51973:1 54720:…	126
27755	54723	389059200	14	65634:54730:1 54723:54667:1 54723:54124:1 65634:54711:1 54730:54678:1 54723:143165:1 54730:54720:1 54729:54725:1 66069:54729:1 54723:66069:1 54723:65674:1 66069:65634:1 54720:54714:1	26
27757	241992	491702400	11	137625:78656:1 241992:133486:1 137625:153645:1 241992:137625:1 133486:221828:1 241992:137628:1 137625:137627:1 137627:243503:1 137625:137630:1 241992:225286:1	6
27759	36454	435196800	14	36454:12779:1 36454:70514:1 36454:138437:1 36454:36477:1 36454:9147:1 36454:92563:1 92563:36488:1 36454:92360:1 36454:61049:1 36488:36479:1 36454:92359:1 36488:22525:1 36454:243512:1	48
27761	177588	468460800	19	177588:54929:1 177588:206520:1 8154:8472:1 8455:203530:1 177588:206516:1 31745:97458:1 206516:8475:1 177588:152159:1 8472:8460:1 206516:31745:1 206516:139105:1 177588:108289:1 206516:8154:1 190179:8473:1 190179:8455:1 8154:8442:1 31745:190179:1 206516:7389:1	10
27762	177591	520560000	12	177591:243524:1 243524:243523:1 103204:103285:1 177591:228979:1 177591:103204:1 177591:243521:1 103204:80315:1 177591:243522:1 177591:243525:1 103204:101648:1 177591:109594:1	3
27763	173072	479347200	17	121227:27891:1 171673:27997:1 173072:121227:1 173072:127732:1 173072:165070:1 121227:66951:1 127732:144821:1 87733:82613:1 27891:82609:1 173072:171674:1 173072:144871:1 27891:115534:1 173072:240876:1 173072:82716:1 27891:87733:1 173072:171673:1	5
27765	215138	291859200	25	215138:94929:1 120385:108027:1 215138:120385:1 215138:243538:1 94942:94956:1 120385:94964:1 94938:149144:1 135161:94944:1 94949:94942:1 108027:181535:1 215138:120750:1 94938:157271:1 94929:94938:1 215138:94965:1 181535:166493:1 215138:137781:1 215138:65931:1 108028:234272:1 234272:135161:1 215138:172840:1 94949:94943:1 215138:108028:1 94938:102165:1 215138:94949:1	47
27766	181536	254966400	14	181536:94947:1 149130:94964:1 181536:107283:1 181536:120394:1 208314:128670:1 181536:120390:1 94947:160558:1 174280:172842:1 160558:149130:1 181536:208314:1 181536:187125:1 181536:109492:1 94964:174280:1	3
27767	193117	489628800	28	36124:36094:1 35998:126736:1 36094:36095:1 193117:130801:1 35993:35980:1 193117:36123:1 193117:198686:1 36094:126750:1 36094:66010:1 193117:36028:1 139415:139417:1 36095:35993:1 36095:36052:1 193117:51951:1 126750:35998:1 193117:66012:1 36094:98745:1 36094:66009:1 193117:193118:1 130801:130802:1 35998:126768:1 193117:139415:1 193117:36124:1 66009:126767:1 193117:65919:1 35993:35975:1 193118:30474…	6
27768	30474	581126400	10	36050:51961:1 30474:74074:1 30474:35975:1 30474:194844:1 30474:36050:1 30474:65780:1 74074:74072:1 30474:138759:1 74072:143219:1	1
27769	30559	581126400	23	36078:30448:1 36012:36024:1 30559:105790:1 30559:35999:1 36047:65973:1 36047:35972:1 35977:36069:1 30559:35976:1 36078:35977:1 36078:35959:1 30448:35974:1 35999:36012:1 30559:166309:1 30559:66418:1 36078:36071:1 35959:35973:1 30559:36078:1 36078:36047:1 30559:166310:1 30559:36017:1 30559:243544:1 30559:126750:1	33
27770	65917	494380800	16	65917:51951:1 126769:35980:1 36095:126767:1 65917:198686:1 36094:36095:1 65917:36094:1 130802:126769:1 198686:173956:1 130801:130802:1 35998:126768:1 36094:66010:1 65917:130801:1 173956:193118:1 193118:30474:1 126767:35998:1	10
27771	35953	565315200	14	36248:36036:1 32868:36117:1 36117:36265:1 36117:36047:1 36117:126763:1 126736:32868:1 35953:66038:1 36117:36045:1 35953:36248:1 32868:60901:1 32868:126764:1 35953:126736:1 32868:214916:1	26
27772	36095	565315200	26	36095:74071:1 36117:36265:1 126736:32868:1 36118:224701:1 36095:35993:1 36117:126763:1 36095:36052:1 36095:36248:1 36095:36118:1 32868:60901:1 35975:66036:1 36248:36036:1 32868:36117:1 36095:65987:1 66036:126761:1 35998:126749:1 35998:126768:1 36095:126765:1 36095:65948:1 35951:126736:1 36095:35951:1 35993:35975:1 36095:126767:1 126768:51961:1 126767:35998:1	18
27773	36123	525916800	15	32868:36117:1 181543:126769:1 126769:35980:1 36095:35998:1 36123:66039:1 36123:183615:1 36123:30474:1 181543:30478:1 36123:181543:1 36095:36118:1 36123:36095:1 126769:32868:1 126769:191793:1 36123:234091:1	22
27775	100617	571881600	28	100617:153363:1 109125:214620:1 153366:161672:1 100617:82195:1 214620:243579:1 100592:128022:1 100617:30549:1 100617:100368:1 100617:100608:1 100617:177371:1 100617:153366:1 227763:135602:1 153366:227763:1 153366:227764:1 100368:100369:1 100369:212813:1 100592:100726:1 100617:100432:1 100617:109125:1 100617:243581:1 100617:100592:1 100617:32482:1 153363:243580:1 100368:124302:1 100592:243578:1 10…	36
27777	18647	459993600	11	18696:18661:1 18647:18703:1 18703:18701:1 18647:178574:1 18647:18702:1 18647:18705:1 18701:18696:1 18696:18692:1 18647:226370:1 226370:243585:1	21
27778	121109	527126400	12	18695:123222:1 123657:230324:1 123222:123657:1 18695:121010:1 121109:18695:1 123222:123597:1 123596:209932:1 18696:18693:1 123597:123596:1 121109:18696:1 121109:123117:1	11
27780	38662	605923200	16	111745:195396:1 111745:241448:1 38662:124972:1 38662:182348:1 38662:38655:1 38662:634:1 38662:111745:1 38662:131509:1 38662:46045:1 38662:131510:1 38662:185172:1 38662:47767:1 38655:38643:1 46045:57954:1 195396:141403:1	10
27781	176149	368668800	10	185198:109920:1 176149:66245:1 176149:185198:1 176149:185199:1 21273:131934:1 176149:185195:1 60037:185204:1 66245:21273:1 176149:60037:1	6
27782	188343	455760000	19	169928:207274:1 243609:243608:1 188343:225387:1 243611:141871:1 188349:234900:1 243606:243610:1 243611:243609:1 243606:232696:1 188343:228373:1 188343:243606:1 188343:166030:1 228373:188349:1 188343:243611:1 243609:243607:1 188349:86747:1 130180:169928:1 188343:87703:1 243609:130180:1	11
27783	243612	357177600	16	201915:107636:1 243612:97227:1 243612:201915:1 243612:176122:1 243612:70624:1 201915:152709:1 70624:107355:1 243612:158440:1 243612:202945:1 243612:128465:1 243612:243613:1 243612:189516:1 243612:189513:1 243612:128468:1 97227:152703:1	7
27784	118990	536457600	11	91032:195522:1 200284:94583:1 200284:91032:1 200284:200271:1 200284:139959:1 118990:199839:1 199839:199841:1 199839:94635:1 118990:200284:1 195522:96235:1	12
27785	8178	429753600	21	8486:8202:1 8205:8204:1 240053:239161:1 8486:8203:1 8203:8201:1 8204:15249:1 8201:8196:1 8197:8486:1 8178:8182:1 8178:240051:1 8178:243620:1 240053:8197:1 8178:234393:1 8178:8205:1 5748:5952:1 8197:8206:1 240053:5748:1 8178:240053:1 8178:243619:1 8178:8199:1	26
27786	8197	505958400	21	8197:8487:1 8486:8202:1 8486:243512:1 13037:213480:1 202517:21436:1 8197:13037:1 13037:224122:1 8197:8486:1 8204:15249:1 8486:8203:1 243632:8201:1 243632:243631:1 8197:53637:1 8202:54935:1 213480:202517:1 8197:8204:1 8197:8206:1 8486:243632:1 243512:243624:1 8197:185641:1	24
27787	8201	552096000	10	179137:8188:1 179137:243637:1 8201:54999:1 54999:54994:1 8201:240049:1 240049:179137:1 8201:8196:1 8201:117402:1 8201:169055:1	19
27788	8204	523238400	16	8204:8203:1 169056:243624:1 8204:15249:1 8204:243632:1 54999:54994:1 15249:54999:1 243632:8201:1 243632:243631:1 8204:8202:1 8204:243625:1 243632:169056:1 169056:243639:1 8201:8196:1 8204:243200:1 169056:8189:1	14
27789	8205	515289600	19	8205:8204:1 243631:179137:1 213482:8189:1 8204:8203:1 8205:243512:1 8201:54999:1 8204:243632:1 243632:8201:1 243632:243631:1 8201:240049:1 243639:213482:1 243639:167337:1 8204:8202:1 243632:169056:1 169055:243639:1 243639:50983:1 169056:169055:1 179137:218335:1	13
27790	8206	512697600	11	8206:224122:1 8206:243631:1 8203:8201:1 8206:243625:1 8201:54999:1 8206:243512:1 8206:243200:1 8206:8202:1 8206:8203:1 243512:243624:1	13
27791	160724	224121600	12	225699:243650:1 160724:427:1 434:226826:1 59139:436:1 160724:429:1 160724:225697:1 160724:59139:1 225697:225699:1 427:434:1 160724:243649:1 226826:222618:1	9
27792	232188	268272000	10	99526:116445:1 110020:154939:1 232188:232190:1 110020:19027:1 110020:3846:1 232188:99526:1 232188:154936:1 232188:110020:1 110020:13776:1	1
27795	96467	561254400	13	96467:81105:1 81105:223749:1 187857:187859:1 96467:203687:1 96467:55866:1 203686:140702:1 187857:203686:1 96467:187857:1 96467:96345:1 96467:214962:1 96467:96546:1 187859:41873:1	2
27796	113329	491443200	10	113329:243657:1 113329:243655:1 113329:200433:1 113329:72825:1 243658:121582:1 113329:38683:1 113329:121589:1 113329:243658:1 113329:77364:1	10
27798	221231	261014400	30	131749:8784:1 67711:80664:1 217663:8790:1 62344:194828:1 221231:173761:1 217663:62344:1 62344:176221:1 67711:192610:1 221231:143114:1 243675:80642:1 192611:217667:1 67711:217663:1 194828:54724:1 67711:217670:1 221231:175875:1 221231:130585:1 176221:214388:1 217663:131749:1 176221:58762:1 217663:217669:1 221231:67711:1 143114:181702:1 192610:80650:1 194828:131758:1 221231:173167:1 62344:80640:1 22…	5
27801	166475	235612800	10	4850:37147:1 166432:166477:1 166477:140061:1 166475:4850:1 166477:166479:1 166475:166432:1 166479:25779:1 25779:89206:1 166432:30753:1	65
27803	212201	489024000	90	211103:211087:1 212201:243809:1 212201:234172:1 212201:211117:1 212201:177289:1 220228:224480:1 210958:211005:1 212201:228343:1 211099:32710:1 211087:243852:1 212201:200286:1 212201:234178:1 194743:211099:1 212201:210970:1 243862:211096:1 243865:243851:1 177289:243870:1 243861:178436:1 194743:239677:1 32710:32732:1 211087:211071:1 243862:211125:1 195379:212234:1 212201:234197:1 211055:243861:1 21…	270
27804	212203	332985600	17	212203:243882:1 231851:231861:1 212203:243879:1 106014:231851:1 231851:236828:1 231851:164482:1 243881:231865:1 212203:106014:1 236823:243881:1 212203:236824:1 106014:231200:1 243881:231848:1 231200:88223:1 106014:183446:1 212203:236823:1 212203:243880:1	14
27805	212205	410227200	18	219493:194685:1 87044:195030:1 219493:194674:1 212205:167190:1 212205:189269:1 212205:175203:1 212205:203407:1 212205:193506:1 212205:208284:1 212205:213512:1 194685:194683:1 212205:87044:1 212205:243888:1 212205:194699:1 243888:219493:1 212205:228616:1 193506:194682:1	14
27806	212230	492652800	11	243903:243910:1 212230:232544:1 211105:211118:1 212230:228556:1 212230:211105:1 211105:210936:1 212230:243904:1 243904:243903:1 243910:243909:1 212230:243908:1	16
27807	212231	494467200	18	210943:211015:1 236629:243856:1 210952:210943:1 212231:211818:1 236629:239679:1 243869:32737:1 216721:210960:1 212231:212249:1 212231:216721:1 243856:210932:1 216721:236629:1 212231:243920:1 210960:210952:1 216721:211081:1 212231:198203:1 216721:211070:1 212231:243869:1	42
27808	195379	583718400	10	112449:212222:1 112448:112446:1 195379:212234:1 195379:224376:1 195379:112449:1 195379:112448:1 212229:210896:1 112449:212229:1 195379:243930:1	45
27809	58642	578448000	20	32379:14056:1 32433:32429:1 243933:58629:1 58642:80053:1 58552:32807:1 32219:32430:1 58552:58538:1 32379:32374:1 58642:58552:1 243933:58564:1 80053:32704:1 58642:116569:1 58642:243933:1 32374:32433:1 58642:58554:1 58642:32379:1 58554:147228:1 32219:58626:1 58552:32219:1	10
27811	89872	605145600	14	211917:213068:1 213069:82886:1 89872:89478:1 89872:213069:1 89478:178046:1 213068:213064:1 89478:208600:1 89872:128338:1 211917:82566:1 211917:90074:1 211917:243946:1 89872:222058:1 89872:211917:1	15
27812	122136	564624000	19	122136:5481:1 122136:81242:1 122136:122135:1 122096:122095:1 122135:210286:1 21121:122129:1 122133:51443:1 5481:142313:1 5481:121971:1 122095:90181:1 122136:81191:1 122136:25781:1 122136:21121:1 121971:122096:1 210286:90184:1 121971:121990:1 25781:240654:1 122136:122133:1	9
27813	25772	394675200	11	122008:89179:1 19383:122008:1 225436:19383:1 89179:99049:1 116789:81249:1 89179:69306:1 25768:116789:1 19383:25767:1 25772:25768:1 25772:225436:1	4
27814	45263	394329600	11	45263:118543:1 89718:81194:1 89718:243954:1 45263:89640:1 89662:87924:1 45263:89718:1 89718:45310:1 81194:114063:1 45263:89662:1 89640:45271:1	21
27815	81249	460166400	12	81247:81256:1 138577:122021:1 81247:81245:1 81249:99661:1 81249:121966:1 19396:88898:1 122009:81247:1 81249:122009:1 81249:19396:1 81256:81242:1 81247:138577:1	21
27816	89718	431222400	11	69921:81369:1 69921:81194:1 81368:114063:1 89718:243954:1 81369:227515:1 89718:69921:1 89718:45310:1 114063:45250:1 81369:81368:1 81368:81363:1	8
27817	86003	407548800	18	86003:89718:1 86003:209767:1 81279:81363:1 69921:81194:1 69921:81297:1 81297:81279:1 81368:114063:1 81157:81254:1 114063:45333:1 30831:81157:1 81157:81368:1 86003:85994:1 86003:30831:1 30831:69921:1 86003:89729:1 81194:82618:1 86003:198706:1	19
27819	25781	592876800	10	25781:122132:1 25781:243957:1 122132:81189:1 122132:240654:1 25781:81184:1 25781:209146:1 25781:229790:1 25781:241839:1 209146:91923:1	5
27820	45108	509587200	30	45108:12667:1 209380:43765:1 45108:45110:1 45108:45090:1 45106:45620:1 209380:136638:1 45110:45762:1 136386:126516:1 45108:31772:1 45110:189422:1 45110:209380:1 45110:44945:1 45108:44927:1 45108:44952:1 45097:44920:1 44945:136386:1 136386:136385:1 209380:79930:1 45108:157953:1 44930:44942:1 45108:44930:1 44945:136389:1 45108:46610:1 45108:44956:1 45108:44955:1 46610:78331:1 136638:45097:1 12667:4…	12
27821	88595	533779200	42	88595:229909:1 229909:86217:1 212282:229710:1 184533:144362:1 138280:86683:1 229899:199968:1 88595:86141:1 144368:229797:1 184512:184511:1 229758:91125:1 144368:229776:1 229909:229542:1 86217:144368:1 184533:207130:1 88595:234748:1 229790:229791:1 184491:229790:1 229790:229758:1 184533:229794:1 144368:184564:1 184530:184561:1 229790:184512:1 144362:184530:1 210959:128409:1 184533:184491:1 88595:2…	127
27822	184410	407548800	16	184410:234592:1 242963:207142:1 234596:234618:1 234592:243984:1 242964:243982:1 234594:234754:1 242964:242963:1 242964:234594:1 242964:144091:1 243982:234596:1 184410:242964:1 234592:239041:1 184410:234742:1 184410:234608:1 234592:234629:1	4
27823	178052	508377600	13	178052:82706:1 82706:183481:1 178052:184424:1 213088:213081:1 82706:243990:1 178052:228955:1 178052:86958:1 83198:213088:1 228955:86291:1 243990:243989:1 178052:243993:1 82706:83198:1	18
27825	184436	528508800	40	210950:211038:1 210949:211069:1 211102:210954:1 244004:210953:1 210933:244007:1 234746:234740:1 184436:244012:1 244004:231416:1 184436:86960:1 184436:210950:1 210953:211056:1 184436:210832:1 184436:86953:1 184436:211102:1 184436:211120:1 210933:211021:1 184436:210959:1 184436:86958:1 244004:211075:1 184436:134487:1 210953:210933:1 184436:210820:1 184436:210920:1 211021:210927:1 184436:244011:1 86…	28
27827	157038	387417600	22	157038:102144:1 44822:126473:1 164566:138077:1 126450:126479:1 126473:126471:1 164566:126451:1 126479:157043:1 126451:164576:1 102155:157044:1 157038:126456:1 157038:185016:1 164566:164567:1 164566:164574:1 138077:138112:1 157038:132464:1 157044:126535:1 164566:126582:1 138077:102155:1 132464:164566:1 126451:126450:1 157038:44822:1	19
27828	239693	236217600	14	102138:138134:1 197364:81396:1 239693:110933:1 239693:86577:1 239693:121165:1 197364:85886:1 239693:102138:1 85894:91954:1 86577:85894:1 85894:106479:1 85894:116673:1 239693:137365:1 239693:197364:1	4
27829	86592	240451200	22	86595:101042:1 86596:3272:1 86592:138130:1 101042:86591:1 137506:138127:1 86592:101045:1 138130:137973:1 86592:86026:1 86594:86036:1 86592:101044:1 86596:137506:1 86592:167729:1 86592:86594:1 86596:104539:1 86596:86578:1 86596:85882:1 167729:153140:1 86026:85894:1 86592:86596:1 86592:86037:1 86592:86595:1	37
27830	106701	424483200	12	138876:44448:1 106701:8250:1 106701:106693:1 106693:179603:1 106701:138876:1 106701:140805:1 106701:44467:1 179603:174130:1 106701:48379:1 174130:106705:1 106693:138882:1	3
27831	187821	371952000	10	187821:92109:1 187821:138876:1 37184:38408:1 187821:37184:1 38408:140805:1 187821:45845:1 187821:151180:1 187821:146021:1 138876:138894:1	6
27832	72415	429753600	14	72415:72410:1 72415:72497:1 72415:48379:1 72415:72490:1 72415:24705:1 72415:47794:1 197253:46151:1 72415:72531:1 72415:24267:1 24705:24700:1 72415:37350:1 46151:176885:1 72415:197253:1	19
27834	218269	274665600	18	229994:125708:1 235684:103673:1 218269:218132:1 218269:186161:1 218269:191154:1 218269:229994:1 218269:180159:1 103673:82458:1 218269:180546:1 218269:238587:1 218269:157193:1 218269:237841:1 218269:81608:1 218269:122822:1 218269:235684:1 218269:244038:1 191154:64490:1	6
27835	218270	248400000	12	218270:145416:1 180159:180554:1 218270:123400:1 218269:229994:1 218269:180159:1 218270:218269:1 218270:238588:1 218269:81608:1 180554:154507:1 218270:242576:1 123400:118896:1	3
27836	145416	316742400	10	145416:75261:1 145416:145512:1 145416:75241:1 145416:75185:1 75267:145412:1 145416:75182:1 145416:72096:1 75267:75258:1 145416:75267:1	1
27837	86584	245721600	16	28182:28180:1 86584:106523:1 86580:7955:1 86585:86587:1 86584:230462:1 86581:86589:1 86584:77457:1 86581:75546:1 86587:86579:1 86584:86354:1 75546:28182:1 86585:86581:1 86584:86580:1 106523:106515:1 86584:86585:1	9
27838	153211	363830400	11	209042:244042:1 164105:7194:1 209042:135561:1 153211:209038:1 153211:164105:1 209038:209042:1 209038:209040:1 164105:116025:1 164105:153212:1 164105:7172:1	26
27839	96493	401328000	20	96473:44152:1 96457:96547:1 96493:96448:1 96547:57650:1 44146:44147:1 96547:41879:1 96547:41878:1 96493:21475:1 96473:96454:1 96496:96473:1 96493:55818:1 44146:46759:1 44146:96496:1 96454:96457:1 44146:46115:1 96493:158767:1 96493:44146:1 96547:203678:1 96454:185204:1	8
27840	38629	343094400	24	203679:136741:1 72666:96482:1 38629:33482:1 96482:38596:1 38629:96253:1 136741:87396:1 203679:92116:1 45367:46041:1 96510:96478:1 92116:96517:1 45367:46043:1 46040:46051:1 96447:46040:1 203679:96510:1 72666:96255:1 38629:72666:1 96447:38602:1 72666:27004:1 203679:45367:1 38629:203679:1 96482:60037:1 38629:176411:1 87396:96447:1	19
27841	96547	513907200	15	51311:187861:1 96547:96467:1 96547:57650:1 238938:41879:1 57650:187825:1 96547:173018:1 238938:203688:1 96547:238938:1 187825:51311:1 96547:244047:1 96547:46757:1 96547:203678:1 51311:41878:1 41879:41880:1	0
27842	188379	477273600	53	188379:226735:1 196315:154091:1 226734:243127:1 191989:206014:1 196315:188380:1 206015:188394:1 151051:151016:1 163335:134893:1 21569:124227:1 106668:151017:1 126576:187522:1 188379:158632:1 226736:191989:1 80897:193889:1 206015:211216:1 210385:99007:1 188379:80896:1 188379:153464:1 44926:112001:1 188379:131312:1 188395:210385:1 80897:206015:1 226734:126524:1 226735:106668:1 226735:206002:1 18837…	52
27843	140537	498182400	11	205990:210473:1 141363:138836:1 149376:205990:1 141363:47346:1 141363:140983:1 140537:107859:1 140537:56643:1 140537:141363:1 140537:156775:1 156775:149376:1	3
27844	99743	457488000	10	99743:99736:1 99743:159658:1 197814:120543:1 99743:120545:1 99743:195775:1 99743:197814:1 99743:99740:1 99743:183688:1 99736:150388:1	20
27845	97202	399513600	15	122806:111381:1 97202:105957:1 97202:97224:1 15492:72259:1 97202:97219:1 97202:15492:1 97202:22175:1 97202:166951:1 97202:131447:1 15492:120961:1 97202:167126:1 97202:183518:1 97202:122806:1 97202:186241:1	19
27846	97203	384393600	17	97203:145494:1 145494:82815:1 15492:72259:1 112726:97219:1 97203:22221:1 97203:22209:1 15492:112726:1 97203:158417:1 97203:120069:1 97203:67663:1 67532:22175:1 97203:158420:1 97203:150369:1 67663:67532:1 97203:183518:1 97203:15492:1	30
27852	228318	413424000	24	244110:244116:1 244095:244096:1 228318:244091:1 234619:244093:1 228318:244090:1 244091:244089:1 244094:239042:1 118661:32048:1 228318:144914:1 244091:244095:1 228318:214480:1 228318:234606:1 244093:234602:1 228318:244092:1 244089:244094:1 236530:244110:1 244094:234619:1 228318:118661:1 214478:236530:1 244110:228342:1 228318:216324:1 214480:214478:1 228342:228359:1	61
27853	214481	416534400	10	244089:244124:1 214481:244118:1 214481:214482:1 214481:244089:1 214481:86636:1 244118:244120:1 214482:86629:1 244089:90364:1 244118:244119:1	5
27857	228342	550713600	11	228359:228358:1 228359:244113:1 244109:238207:1 244109:136098:1 228358:204708:1 228359:244097:1 228359:4241:1 228342:228359:1 228359:244109:1 228359:244114:1	26
27858	228345	481161600	13	228345:219492:1 228345:236514:1 228345:10376:1 228345:228362:1 236514:228361:1 228345:244143:1 228345:198208:1 228345:236528:1 228345:237045:1 228345:234452:1 228345:244142:1 228345:179964:1	16
27859	228358	609984000	12	228358:47295:1 228358:231185:1 231182:204708:1 90038:231182:1 231182:169182:1 228358:207163:1 227689:212141:1 231182:207109:1 228358:90038:1 231182:206784:1 207109:227689:1	18
27860	228359	567993600	29	228359:228329:1 228359:244113:1 236535:136169:1 136098:136140:1 228359:228326:1 228359:244097:1 228359:206114:1 228359:4241:1 136098:86669:1 228359:207171:1 228359:244114:1 136098:136147:1 228359:244155:1 136098:136148:1 228359:236535:1 228359:244109:1 136098:136168:1 228359:228358:1 244109:238207:1 136169:136135:1 228359:131066:1 136098:136152:1 204708:144181:1 244109:136098:1 228358:204708:1 22…	61
27861	190484	546825600	10	234452:236561:1 190484:190488:1 179975:190505:1 190484:244158:1 190484:179975:1 179975:234452:1 190505:190474:1 190505:190486:1 190474:190489:1	7
27863	118674	523238400	10	118674:25389:1 118664:118670:1 118674:192557:1 118674:233032:1 118674:118664:1 118674:118671:1 118674:118675:1 118675:118665:1 118674:118669:1	11
27864	51030	586396800	17	120032:185709:1 51030:97513:1 51030:244196:1 51028:120027:1 237810:244182:1 85564:120032:1 120032:244189:1 51028:120028:1 51030:244193:1 237810:75163:1 51028:228932:1 51030:85564:1 51030:51028:1 237810:204836:1 51030:51027:1 97513:237810:1	42
27865	156902	604713600	11	117940:127837:1 156902:168919:1 156902:117943:1 117943:125059:1 125059:125071:1 117943:117940:1 127837:127834:1 125071:125064:1 117943:34021:1 125059:113918:1	37
27866	136393	291859200	48	55351:176144:1 183142:185055:1 50152:55308:1 18106:136741:1 136393:55469:1 52430:148549:1 118724:173829:1 119696:55309:1 55347:38618:1 119696:55460:1 60057:136394:1 52430:55351:1 55351:124965:1 55469:73779:1 124965:87386:1 136393:103138:1 60057:119894:1 55409:55418:1 119894:119896:1 18098:55409:1 124965:35244:1 136394:183142:1 136393:48386:1 183141:120154:1 60057:183141:1 183141:109795:1 55351:26…	66
27870	124978	494467200	18	132569:116217:1 57941:57946:1 57976:57969:1 124978:57968:1 57938:57951:1 57975:57943:1 57938:57950:1 57975:57942:1 124978:55436:1 57977:41909:1 57943:57944:1 57968:57977:1 57944:57941:1 124978:132569:1 57977:57976:1 57976:57975:1 57976:57938:1	28
27871	92071	499651200	12	92071:31420:1 59877:80041:1 92071:109377:1 92071:59877:1 92071:111585:1 83382:31419:1 83382:92067:1 92071:92069:1 92071:83382:1 92071:194755:1 83382:91328:1	3
27872	78816	266716800	12	77453:165148:1 164938:98913:1 78816:164938:1 78816:98914:1 78816:164940:1 164940:77453:1 78816:164939:1 164939:164937:1 78816:98911:1 78816:232717:1 164940:226518:1	3
27873	89713	494380800	11	229184:30777:1 122024:122019:1 89713:213362:1 213362:229192:1 122046:229184:1 122046:122024:1 213362:99648:1 122046:204772:1 99648:122046:1 89713:88884:1	5
27874	206172	607564800	18	206172:89613:1 89620:89244:1 206172:244225:1 206172:128337:1 89244:183473:1 206172:83349:1 89613:225075:1 89244:183478:1 89244:206784:1 225074:122064:1 89244:225074:1 89620:83324:1 206172:153389:1 229057:89925:1 89620:183479:1 89613:89620:1 89613:229057:1	11
27875	244237	229564800	10	222708:222705:1 244237:227847:1 222705:222706:1 244237:222697:1 244237:244238:1 222708:222698:1 244237:236670:1 222708:222711:1 222697:222708:1	3
27876	196043	377740800	16	196043:196046:1 196043:90285:1 196043:28001:1 28000:27891:1 196043:90325:1 196043:90280:1 196043:90326:1 173072:144871:1 196043:28000:1 196043:88387:1 173072:240876:1 171666:173072:1 196046:90291:1 90280:171666:1 171666:238734:1	13
27877	176492	397008000	15	173072:27891:1 176492:90281:1 176492:144808:1 176492:90291:1 90281:171666:1 90281:90293:1 144809:173072:1 176492:193693:1 176492:90325:1 90281:90298:1 144809:144815:1 173072:240876:1 171666:144809:1 144808:240844:1	0
27878	156350	416448000	14	78162:109136:1 156350:184696:1 156350:126959:1 109136:157567:1 156350:148795:1 156350:148747:1 156350:111133:1 109136:157560:1 156350:134426:1 156350:148870:1 156350:145692:1 156350:78162:1 156350:167127:1	49
27879	91100	443059200	25	91100:110738:1 91099:91135:1 91100:91099:1 4962:4974:1 91122:114635:1 91191:161276:1 25393:125386:1 91099:25404:1 25404:25391:1 91099:244256:1 91100:91191:1 91133:91122:1 244256:4962:1 161276:114631:1 91099:132379:1 161276:19532:1 91100:216049:1 19532:143008:1 91100:91133:1 161276:43413:1 91100:4993:1 91099:25393:1 91099:244257:1 25404:4977:1	42
27880	96457	508809600	15	41892:41886:1 96457:96547:1 41886:173018:1 96467:203687:1 173018:96472:1 96499:6409:1 96472:141401:1 41892:46114:1 96547:203688:1 96457:41892:1 41886:96467:1 41886:55811:1 96457:96604:1 96604:96499:1	2
27881	55578	531360000	11	55578:92089:1 41890:47693:1 55538:55532:1 55578:47518:1 55578:140600:1 41890:55539:1 55578:132601:1 55539:55538:1 55578:41910:1 55578:41890:1	23
27884	173218	528508800	13	173218:173246:1 173218:244267:1 173218:244269:1 173246:244265:1 173246:173212:1 173218:134361:1 173218:244268:1 173218:156950:1 173246:244266:1 173218:185030:1 156950:156952:1 185030:185029:1	8
27886	173228	527126400	10	173228:41993:1 173228:244265:1 173228:42002:1 173228:244279:1 173228:229351:1 156950:156952:1 173228:42007:1 173228:122142:1 173228:156950:1	5
27887	185043	481766400	71	244288:244289:1 173250:173214:1 188188:105370:1 185043:212160:1 188188:232078:1 243953:188153:1 223572:223571:1 187559:244293:1 188158:244292:1 187559:244305:1 134277:134305:1 213829:206690:1 173194:134290:1 241476:244306:1 105370:238780:1 10417:215299:1 232078:244287:1 188188:206678:1 241477:227440:1 188188:244311:1 173218:156950:1 244307:176874:1 173226:243953:1 244313:207487:1 241476:118599:1 …	38
27888	198285	554947200	18	90986:198277:1 198285:73785:1 90986:244317:1 198285:127801:1 198259:90982:1 90986:41917:1 198285:134248:1 198285:198259:1 198285:216834:1 198285:244318:1 198285:189102:1 198285:90980:1 198285:90986:1 226018:201164:1 128383:226018:1 41917:128383:1 198285:205796:1	15
27890	244328	222307200	42	191157:197891:1 60552:64490:1 244328:191139:1 81608:145108:1 244328:124700:1 244328:17624:1 191156:62988:1 244328:191157:1 62988:157193:1 191157:145249:1 157193:242578:1 81620:123604:1 244328:195799:1 191157:81728:1 191157:123665:1 103669:81621:1 218270:238588:1 191157:242577:1 180551:81608:1 191157:81726:1 62988:81620:1 60552:180551:1 242578:186161:1 191157:60552:1 244328:109073:1 123665:30718:1…	41
27891	215347	245894400	12	215347:160195:1 160196:160193:1 160196:64876:1 215347:215020:1 160196:107177:1 215347:112396:1 112396:160226:1 215347:107187:1 107187:90372:1 215347:107179:1 107187:160196:1	2
27892	146921	504921600	13	146921:59531:1 59533:146920:1 146921:155669:1 133329:146917:1 155669:76764:1 146921:59533:1 133329:126955:1 146921:133329:1 126953:174926:1 146921:51982:1 126955:126953:1 59533:133289:1	8
27893	114685	228960000	14	76063:114680:1 114685:77945:1 86730:22601:1 114685:114683:1 114685:4130:1 114685:178969:1 68073:110725:1 114685:86730:1 114685:114684:1 114685:68073:1 114685:76063:1 114685:114681:1 68073:110724:1	11
27894	244338	336614400	15	244338:244345:1 244355:244352:1 244341:244339:1 244348:221064:1 221064:106823:1 244342:244341:1 244341:244355:1 244345:244348:1 244345:244346:1 244338:244343:1 244338:244347:1 244338:244344:1 244342:244340:1 244348:244342:1	7
27896	103435	487641600	20	103435:112802:1 112649:241792:1 93690:134655:1 197812:209016:1 112649:112659:1 103435:244391:1 112659:209017:1 103435:164031:1 244383:197810:1 244383:109021:1 103435:112649:1 112649:197813:1 103435:244383:1 197812:244382:1 103435:120543:1 112649:197812:1 197812:197811:1 244382:93690:1 164031:197809:1	62
27897	67674	562723200	12	140246:206453:1 67674:202946:1 137660:225823:1 34993:137660:1 67674:34993:1 137660:137659:1 206451:214553:1 67674:206451:1 206451:140246:1 67674:90732:1 67674:144622:1	1
27899	46620	449712000	12	46645:196266:1 46620:45356:1 96377:96353:1 46620:96377:1 46620:46645:1 45356:81090:1 46620:43401:1 46620:46114:1 196265:173014:1 46620:196265:1 46620:231556:1	3
27901	46625	429753600	29	17998:173017:1 17998:96357:1 46625:125996:1 46620:46645:1 46645:46643:1 46645:196266:1 46620:45356:1 45356:46648:1 46625:149428:1 46625:46620:1 46625:185648:1 96357:81090:1 46643:46641:1 46649:231556:1 45356:46649:1 46625:147435:1 46649:46071:1 46625:46624:1 46644:37651:1 46625:96522:1 196266:173019:1 46645:46644:1 149428:141365:1 45356:17998:1 46625:96449:1 46649:96359:1 46625:46646:1 46625:5765…	27
27902	143169	256176000	40	131749:8784:1 67711:80664:1 217663:8790:1 143169:67711:1 217663:62344:1 217664:131758:1 62344:176221:1 194830:194828:1 217663:143094:1 67711:192610:1 67711:73975:1 143094:175875:1 192611:217667:1 143169:173761:1 67711:217663:1 194828:54724:1 62344:194830:1 67711:217670:1 54724:198676:1 73975:80681:1 143169:243675:1 176221:214388:1 217663:131749:1 176221:58762:1 143169:201493:1 143169:67694:1 6771…	12
27903	166492	443664000	13	166492:65698:1 31453:58802:1 34040:220762:1 244412:36278:1 65700:244413:1 244412:65699:1 65700:65703:1 36278:31453:1 244412:65700:1 166492:244412:1 166492:34040:1 65700:65702:1	7
27904	105788	450316800	11	105788:65700:1 31453:58802:1 105788:65699:1 105788:36278:1 65700:244413:1 65700:65703:1 105788:34040:1 36278:31453:1 31453:58805:1 65700:65702:1	11
27905	206443	573177600	18	206443:234269:1 206443:177735:1 206443:194338:1 206443:231833:1 206443:175994:1 206443:105790:1 206443:244420:1 232361:231273:1 231833:102314:1 150650:36008:1 36008:244421:1 232361:150650:1 206443:230631:1 231273:102348:1 206443:123611:1 206443:66409:1 206443:232361:1	15
27906	112662	462844800	11	112662:56023:1 112659:112668:1 244422:99848:1 112662:244422:1 112662:112661:1 221718:112659:1 112662:221718:1 99848:204455:1 177602:52093:1 99848:177602:1	7
27910	168231	316051200	25	168231:143619:1 143619:143678:1 143678:143655:1 168231:106115:1 184677:223883:1 143678:135505:1 223883:126809:1 168231:135494:1 179015:198175:1 143678:175942:1 143619:159355:1 184677:173392:1 143619:81857:1 168231:184677:1 168231:179015:1 168231:143894:1 168231:143616:1 143616:197388:1 168231:111218:1 168231:105863:1 223883:215426:1 168231:192434:1 223883:198156:1 143678:132215:1	15
27911	168233	254361600	15	168233:191159:1 166953:166960:1 168233:41469:1 167117:111057:1 166959:166956:1 168233:139775:1 166953:166959:1 203389:139786:1 167117:143771:1 111057:166953:1 167117:203389:1 168233:148955:1 168233:167117:1 168233:118385:1	5
27912	232713	456969600	19	232713:220911:1 224886:234891:1 232713:207427:1 232713:224886:1 232713:231374:1 224886:225994:1 232713:232695:1 232713:244470:1 232713:96067:1 244469:208214:1 224886:164542:1 232713:232696:1 224886:207445:1 244469:244471:1 232696:140347:1 244469:184432:1 232713:244469:1 207427:86289:1	3
27916	216251	270086400	14	216246:32139:1 69703:216246:1 216251:68074:1 4000:55655:1 68074:69703:1 69703:216243:1 216246:4000:1 216244:216245:1 68074:69701:1 216251:119404:1 68074:216244:1 62633:32142:1 68074:62633:1	48
27917	186919	263433600	10	186919:188441:1 73908:31385:1 186919:188440:1 188440:31388:1 31388:73908:1 73908:188444:1 31385:65793:1 188440:31387:1 188440:178977:1	1
27919	143419	413424000	46	143419:225080:1 143419:235053:1 143419:70009:1 143419:244536:1 143419:236058:1 143419:106153:1 143419:143979:1 210225:145674:1 210225:244535:1 210225:238305:1 210225:236111:1 210225:232356:1 124777:111136:1 143419:154505:1 143419:236219:1 111007:125668:1 143419:107950:1 106153:180409:1 111136:102343:1 143419:72280:1 210225:213815:1 143419:111007:1 244536:78129:1 210225:241061:1 102343:180142:1 23…	17
27920	143420	377740800	27	143420:118871:1 143419:70009:1 143419:236058:1 72156:143982:1 143420:72273:1 118887:236065:1 143419:72280:1 143420:72156:1 118879:143979:1 143419:111007:1 143420:143422:1 143420:143425:1 143420:64589:1 118887:191181:1 146613:118887:1 143420:146613:1 118887:118879:1 146613:236057:1 143420:130015:1 72156:143418:1 143420:118794:1 72156:143419:1 118887:118870:1 143419:127001:1 236058:125701:1 143419:…	15
27921	214604	550713600	10	214604:154802:1 51732:167948:1 214604:51732:1 51732:123117:1 51732:123115:1 214604:154789:1 167948:167950:1 167950:154776:1 214604:123656:1	18
27922	183142	334800000	22	183142:185055:1 183142:140188:1 55347:38618:1 38618:55443:1 183142:124965:1 183142:55347:1 183142:136511:1 183142:185054:1 183142:136741:1 183142:61133:1 183142:119783:1 183142:18049:1 18049:41014:1 136511:132639:1 55409:55410:1 41014:139286:1 139286:55413:1 183142:136406:1 55347:55868:1 183142:173829:1 124965:55409:1	24
27923	136396	283392000	10	35225:55410:1 126164:200595:1 136396:126164:1 136396:87198:1 136396:35225:1 136396:85527:1 35225:136514:1 136514:136511:1 35225:55868:1	24
27925	179560	444873600	23	191654:134249:1 179560:81322:1 170433:76864:1 179560:215384:1 179560:244560:1 170433:73442:1 191654:73676:1 142911:73675:1 170433:170436:1 179560:142911:1 179560:179564:1 179560:21619:1 191654:51434:1 179560:218497:1 76864:191654:1 76864:73413:1 47497:212052:1 179560:170433:1 170433:170440:1 179560:80833:1 179560:134252:1 170433:47497:1	20
27926	44814	419472000	46	45112:45895:1 44814:44820:1 44817:44823:1 45108:45110:1 44848:44850:1 44820:36383:1 44861:44865:1 44968:44929:1 44860:45112:1 44977:44928:1 198620:44955:1 44975:197554:1 36383:44849:1 44971:45108:1 44848:198620:1 44820:44863:1 45112:44977:1 44820:44855:1 44928:181831:1 44849:44851:1 43521:43777:1 45112:44971:1 44968:197564:1 44814:43786:1 44814:44852:1 44820:44817:1 45110:44945:1 44814:45119:1 44…	35
27927	44817	429753600	81	45108:12667:1 244575:44851:1 44817:44857:1 44865:44864:1 44977:244583:1 43521:43411:1 44817:44823:1 99171:44973:1 44849:44815:1 172235:44972:1 45108:45110:1 44955:44954:1 44848:44850:1 44977:43524:1 44861:44865:1 44968:44929:1 44973:126538:1 164815:190313:1 45621:130316:1 45106:197568:1 44854:45766:1 198620:44955:1 164815:44961:1 45766:45765:1 44817:220113:1 43521:43446:1 189423:244581:1 44861:44…	287
27929	45608	458697600	27	45766:182000:1 244575:44851:1 45636:44964:1 45608:46603:1 44815:151806:1 44968:44929:1 45895:45763:1 45636:43784:1 43784:43468:1 189423:244581:1 45766:45622:1 43760:43761:1 151806:44968:1 45608:244575:1 45763:152021:1 44968:45887:1 45636:45635:1 45636:189423:1 45766:45895:1 44815:45636:1 43761:44941:1 45895:43524:1 244581:181831:1 45608:44815:1 44964:43760:1 45636:45766:1	80
27930	44860	456105600	31	44977:244583:1 44977:43524:1 44850:44961:1 44968:44929:1 44860:45112:1 197554:44935:1 198620:44955:1 44860:44948:1 45112:44977:1 44860:206988:1 44928:181831:1 45103:197563:1 44968:197564:1 43524:45103:1 45112:190313:1 45112:197554:1 43524:44928:1 45112:44968:1 44980:44967:1 45112:158307:1 197564:181982:1 44929:44957:1 43524:44945:1 44860:44850:1 44860:198620:1 44968:44951:1 44980:105676:1 44955:4…	22
27934	96496	471484800	22	96473:96455:1 96496:96473:1 96468:219609:1 96473:131934:1 131934:205658:1 96455:185191:1 96473:96454:1 187825:51311:1 55466:96468:1 96454:185204:1 96457:96547:1 55466:96457:1 51311:41878:1 41879:41880:1 96547:57650:1 96547:41879:1 57650:187825:1 51311:187824:1 96496:96517:1 96473:197697:1 96454:55466:1	9
27935	96375	606960000	15	96375:96342:1 96375:55811:1 96341:44149:1 96499:6409:1 55811:218440:1 55811:120133:1 96375:96604:1 96375:72450:1 96375:219605:1 96341:96498:1 96499:96341:1 96604:96499:1 96375:47804:1 44149:44153:1	7
27936	151076	568252800	11	244621:134443:1 151076:244621:1 244621:160641:1 151076:244620:1 151076:140650:1 151076:174522:1 210695:151074:1 151074:155936:1 210695:174523:1 151076:210695:1	2
27937	196297	621820800	17	196297:191889:1 191889:191874:1 205955:189247:1 191889:244623:1 196297:81113:1 196297:186513:1 148194:135243:1 81113:81112:1 196297:205955:1 158769:205934:1 148194:244622:1 196297:177652:1 196297:112935:1 196297:158769:1 205934:148194:1 205955:186511:1	20
27939	21272	295574400	12	21273:206198:1 176149:66245:1 131926:176149:1 140175:164706:1 21272:208685:1 21272:72666:1 21272:52413:1 52413:39252:1 66245:21273:1 21272:131926:1 21272:140175:1	12
27940	195879	517968000	12	213968:157557:1 195878:143486:1 213878:200226:1 213968:213878:1 213968:103336:1 195878:195406:1 195878:213968:1 195879:195878:1 213968:213967:1 213878:243681:1 195879:190278:1	4
27941	238115	299635200	20	238115:7702:1 238115:217850:1 238115:148739:1 188132:118543:1 238115:188132:1 238115:44366:1 238115:130393:1 118543:212118:1 148739:196017:1 238115:97942:1 238115:179026:1 238115:198612:1 238115:205603:1 148739:213822:1 238115:118546:1 238115:10399:1 205603:226002:1 238115:217095:1 238115:35842:1	105
27943	131362	373507200	19	131362:223428:1 131362:131360:1 131362:113705:1 131362:131640:1 113705:109770:1 113705:128167:1 131362:158419:1 131362:123544:1 131362:143457:1 131362:64626:1 117315:143496:1 131362:143270:1 131362:107761:1 143457:148731:1 131362:109666:1 131640:123488:1 131362:117315:1 113705:131402:1	23
27945	176465	375926400	28	144816:89442:1 176465:86239:1 144810:127733:1 176465:143041:1 130336:144829:1 89928:89931:1 90326:88490:1 176465:121276:1 176465:144874:1 176465:90326:1 176465:196048:1 176465:89928:1 144829:175476:1 176465:196049:1 176465:144812:1 176465:28012:1 240858:88951:1 127727:144810:1 176465:7946:1 196048:240858:1 176465:130336:1 240858:144816:1 144874:127727:1 144874:144880:1 144829:27891:1 144816:89441…	14
27946	144874	382579200	25	127723:121595:1 127723:121126:1 127727:127726:1 144874:240876:1 144810:144817:1 127723:175470:1 144810:121208:1 127727:91352:1 127723:144816:1 175473:27995:1 144808:27891:1 127726:127723:1 104144:175472:1 144817:127733:1 127723:144810:1 104144:127730:1 144874:127727:1 144874:144880:1 104144:144808:1 127727:27964:1 175472:144824:1 144810:175473:1 127726:104144:1 27964:129157:1	7
27948	194832	465436800	10	176577:155435:1 176580:173740:1 194832:176580:1 194832:176577:1 194832:135627:1 155435:194848:1 176577:244679:1 244679:194805:1 176577:176578:1	2
27949	143155	435196800	13	135925:143163:1 143155:52183:1 143155:52184:1 52183:30484:1 51965:51971:1 51967:143156:1 52184:51967:1 143155:135925:1 143155:182453:1 182453:51965:1 143155:244680:1 51967:51966:1	7
27951	117855	536457600	52	117855:97151:1 142587:116508:1 117855:174926:1 117855:150788:1 140036:153063:1 117855:149218:1 117855:70626:1 117855:142584:1 192005:97149:1 117855:80484:1 117855:146932:1 117860:140036:1 117855:51982:1 126976:129006:1 117855:67549:1 142584:107685:1 117855:129004:1 14892:14897:1 70626:56306:1 117855:133327:1 117855:244686:1 117855:133325:1 14897:14898:1 117855:142587:1 97151:137160:1 117855:21659…	48
27952	130039	437011200	13	29837:5666:1 130039:198529:1 130039:196846:1 130039:29837:1 5666:5667:1 130039:62588:1 130039:62590:1 130039:167348:1 29837:41984:1 5667:133061:1 5666:138340:1 5666:138344:1	3
27954	15815	583718400	16	8443:8437:1 8443:127590:1 127590:73692:1 8443:185687:1 226393:8443:1 185687:15805:1 15815:198855:1 15815:131772:1 73692:127588:1 8443:8018:1 127588:203601:1 15815:8460:1 8460:131220:1 15815:226393:1 73692:73691:1	4
27955	217090	470275200	13	224073:63494:1 217100:182087:1 217090:88215:1 217090:10432:1 217090:89663:1 81194:217100:1 217100:45250:1 217090:81194:1 217090:188186:1 217090:89630:1 45250:114061:1 217090:224073:1	20
27957	48568	478483200	17	48568:111565:1 48568:103108:1 48568:186077:1 48568:103109:1 48568:103136:1 111564:83143:1 48568:89413:1 82350:103129:1 48568:117073:1 103129:103112:1 48568:89407:1 185757:135417:1 103136:103135:1 89407:111564:1 82350:185757:1 48568:82350:1	11
27958	163229	521683200	15	161900:214475:1 163229:226063:1 176361:215126:1 194769:176361:1 163229:170347:1 163229:167281:1 194769:215127:1 66287:66276:1 194769:162590:1 163229:169409:1 163229:129655:1 215126:161900:1 163229:194769:1 215126:66287:1	9
27959	106109	550713600	19	74157:72049:1 106109:106108:1 106109:17607:1 74153:74157:1 74157:74156:1 106106:18621:1 106109:17609:1 74153:74158:1 106106:51139:1 106109:106104:1 106102:70957:1 74153:106107:1 17605:106102:1 106109:17608:1 74157:106106:1 74153:106103:1 74157:17605:1 106109:74153:1	28
27960	193499	383788800	31	126473:187929:1 126444:126437:1 205890:126476:1 126444:187941:1 193499:209353:1 31652:31651:1 86436:109975:1 193499:175216:1 175216:86436:1 126449:187955:1 126476:126449:1 187929:129101:1 118564:126444:1 193499:31337:1 175216:179122:1 126437:86554:1 193499:205890:1 86436:86562:1 87737:31652:1 86436:31633:1 209353:118564:1 31633:31634:1 175216:173585:1 126476:126473:1 87737:87734:1 193499:86462:1 …	32
27961	178232	528508800	25	178232:121221:1 144884:86474:1 162815:162705:1 178232:115789:1 178232:31642:1 178232:189571:1 87991:164987:1 178232:144884:1 121221:86496:1 115510:86480:1 121221:189650:1 178232:87991:1 189650:115510:1 178232:189574:1 178232:189573:1 121221:189890:1 178232:193685:1 193516:115713:1 189573:115958:1 86480:86830:1 87991:162815:1 178232:193516:1 115958:189897:1 189573:189570:1	22
27962	31650	525916800	11	126530:31637:1 31647:31641:1 162351:31645:1 162351:31646:1 31646:31643:1 31650:157925:1 31650:162351:1 31647:126530:1 31646:31349:1 162351:31647:1	5
27963	31653	502243200	18	162362:162347:1 165006:124445:1 157923:31349:1 22650:164994:1 31653:165008:1 164994:157923:1 164994:154350:1 31653:161252:1 31349:169353:1 164994:157925:1 154350:31640:1 165008:22650:1 165008:165006:1 157925:188691:1 164994:162362:1 165006:31577:1 188691:164883:1	28
27964	162362	616636800	33	162362:162347:1 162362:244716:1 162362:147550:1 162362:89723:1 147562:193542:1 221805:171729:1 193598:160920:1 162362:147563:1 171703:171701:1 125636:114089:1 193722:193666:1 115713:162346:1 162663:124454:1 147563:147562:1 162362:86299:1 89723:86479:1 193542:221805:1 147550:162343:1 115713:193598:1 193542:178211:1 115640:125636:1 162362:193469:1 86479:147547:1 193598:115640:1 162362:193722:1 1623…	40
27965	221753	396489600	19	85912:188245:1 221753:201913:1 188254:85911:1 188245:188258:1 85912:188248:1 201538:188257:1 188254:188251:1 85911:188260:1 188257:206141:1 188248:201538:1 188248:201605:1 188244:177638:1 221753:244717:1 188244:85912:1 221753:188244:1 221753:188254:1 188244:160710:1 188244:188246:1	14
27967	140511	489628800	15	244720:244718:1 140511:224052:1 140511:244720:1 140511:155336:1 140511:23702:1 44134:96716:1 140511:47703:1 155336:41871:1 140511:163761:1 244721:244719:1 140511:244721:1 140511:44134:1 140511:242784:1 242784:83146:1	2
27968	144282	484185600	18	144282:87647:1 88524:144171:1 88524:144160:1 144487:88519:1 144282:173308:1 144486:144487:1 144282:90310:1 88524:89435:1 88524:138043:1 144281:144486:1 138043:89147:1 144486:111559:1 138043:138006:1 144282:88524:1 88524:89454:1 88524:89308:1 144282:144281:1	10
27969	142165	498700800	12	244737:244736:1 244737:244724:1 142165:244734:1 244734:239688:1 244734:244737:1 142165:244723:1 142165:244738:1 244738:244735:1 244734:244739:1 239688:244733:1 244724:244732:1	14
27971	134928	473385600	20	192446:166920:1 174928:192446:1 134928:71014:1 134928:10462:1 192446:192441:1 108605:131572:1 123362:133790:1 133790:123490:1 134928:113725:1 134928:166922:1 174908:120958:1 134928:134653:1 134928:113720:1 120958:123362:1 166922:174928:1 123362:108605:1 134928:113726:1 166920:174908:1 174908:166923:1	11
27972	38674	607392000	28	38674:205155:1 205155:38611:1 38674:181680:1 38674:55536:1 38674:189056:1 38611:244756:1 205155:244757:1 38674:47393:1 38674:154425:1 155004:189151:1 55521:231551:1 41862:55397:1 38648:38646:1 189151:37401:1 38674:41862:1 38674:38648:1 155004:113351:1 119503:38607:1 38674:220927:1 38674:55485:1 155004:55521:1 38674:189159:1 38674:41870:1 38646:155004:1 41862:127259:1 41870:17079:1 38646:119503:1	88
27973	195703	263433600	17	113264:212523:1 195703:53326:1 195703:146193:1 163746:244770:1 53315:90569:1 195703:125401:1 195703:244768:1 195703:53315:1 195703:2430:1 195703:27974:1 244770:163743:1 27974:113264:1 195703:53311:1 195703:244769:1 244768:163746:1 163746:182281:1	2
27974	7793	542764800	13	234764:40339:1 7793:234764:1 7793:173191:1 205218:197277:1 48068:197278:1 7793:23663:1 234764:48068:1 7793:198071:1 7793:191651:1 198071:203958:1 48068:72437:1 40339:205218:1	10
1	2	-504921600	67	51:22:1 34:3:1 22:26:1 2:61:1 2:68:1 34:44:1 62:72:1 48:33:1 2:92:1 44:45:1 25:87:1 67:32:1 72:29:1 60:28:1 38:21:1 46:156:1 33:5:1 59:30:1 2:67:1 2:70:1 2:52:1 89:155:1 61:64:1 2:154:1 65:37:1 2:55:1 71:59:1 43:36:1 2:51:1 2:69:1 34:24:1 2:6:1 42:41:1 2:62:1 43:54:1 32:25:1 32:40:1 59:66:1 2:47:1 30:39:1 2:58:1 30:38:1 2:94:1 89:153:1 54:157:1 70:88:1 65:46:1 29:34:1 2:95:1 2:49:1 65:31:1 54:89:…	93
2	162	56332800	12	162:170:1 172:165:1 162:172:1 162:173:1 162:167:1 182:181:1 162:168:1 172:171:1 167:182:1 162:166:1 162:169:1	17
3	182	161654400	11	182:213:1 209:207:1 209:212:1 182:209:1 182:181:1 182:199:1 207:206:1 182:211:1 212:210:1 182:208:1	12
4	220	-14688000	20	221:223:1 172:165:1 220:237:1 220:234:1 162:172:1 225:173:1 162:167:1 220:233:1 220:235:1 222:170:1 220:221:1 172:171:1 220:224:1 220:228:1 224:225:1 221:236:1 220:222:1 220:162:1 162:169:1	21
7	310	-1238716800	11	310:368:1 362:288:1 310:363:1 310:364:1 310:365:1 364:366:1 364:361:1 361:328:1 310:362:1 310:367:1	9
8	319	-1322784000	11	319:398:1 319:289:1 401:310:1 398:397:1 403:294:1 319:399:1 319:401:1 319:403:1 402:400:1 403:402:1	4
9	426	233798400	12	426:429:1 426:437:1 427:433:1 434:431:1 434:436:1 426:427:1 426:432:1 434:430:1 427:434:1 426:438:1 426:435:1	4
10	442	-1470182400	12	335:449:1 442:443:1 449:341:1 442:309:1 335:319:1 442:448:1 442:451:1 335:444:1 335:313:1 309:335:1 442:450:1	14
11	468	-1309737600	10	468:476:1 471:474:1 468:469:1 468:472:1 471:473:1 472:471:1 468:477:1 468:475:1 468:289:1	1
13	512	-1475452800	10	308:331:1 512:522:1 522:523:1 512:309:1 512:406:1 331:519:1 512:524:1 512:308:1 512:520:1	13
15	542	-1191369600	15	542:558:1 542:556:1 542:550:1 542:555:1 542:562:1 542:551:1 542:554:1 542:549:1 542:557:1 555:539:1 550:561:1 557:560:1 542:552:1 554:548:1	2
17	289	-1254528000	30	289:392:1 601:342:1 289:310:1 289:582:1 289:285:1 289:581:1 289:374:1 289:600:1 289:603:1 310:361:1 289:602:1 289:343:1 599:595:1 289:352:1 289:597:1 375:599:1 289:580:1 582:583:1 289:607:1 606:598:1 289:605:1 289:606:1 289:375:1 289:604:1 289:601:1 362:288:1 581:363:1 604:585:1 310:362:1	22
18	609	471916800	22	609:650:1 639:652:1 609:656:1 646:640:1 609:643:1 609:651:1 609:639:1 609:645:1 612:641:1 612:646:1 609:653:1 609:644:1 612:638:1 638:637:1 650:647:1 609:649:1 609:612:1 609:648:1 656:613:1 609:642:1 643:636:1	9
25	335	-1414972800	15	335:449:1 340:338:1 449:341:1 335:319:1 341:800:1 319:402:1 335:444:1 340:387:1 335:313:1 335:340:1 335:307:1 335:801:1 340:798:1 335:796:1	11
26	802	-1388534400	13	802:800:1 802:801:1 802:810:1 802:812:1 795:735:1 802:806:1 810:814:1 802:729:1 807:289:1 289:310:1 802:807:1 802:795:1	10
27	293	-1190160000	12	816:824:1 293:819:1 293:820:1 816:821:1 815:818:1 293:822:1 293:816:1 293:815:1 293:282:1 816:823:1 823:817:1	4
28	841	-1396483200	13	841:851:1 857:853:1 841:859:1 841:858:1 841:856:1 841:842:1 376:854:1 853:855:1 859:857:1 859:850:1 842:852:1 857:376:1	10
29	578	-1057276800	11	866:864:1 578:861:1 578:836:1 578:867:1 865:860:1 865:346:1 578:863:1 864:865:1 836:866:1 578:593:1	2
31	879	-165369600	27	879:896:1 879:880:1 900:898:1 884:907:1 895:890:1 880:897:1 891:885:1 879:899:1 897:894:1 879:889:1 879:903:1 893:891:1 890:892:1 891:908:1 908:884:1 880:895:1 880:888:1 895:886:1 879:904:1 904:902:1 879:901:1 884:882:1 879:887:1 879:900:1 886:883:1 903:893:1	23
32	929	121910400	17	934:931:1 935:932:1 929:942:1 944:943:1 932:933:1 929:945:1 929:934:1 934:944:1 931:938:1 929:941:1 933:946:1 945:940:1 941:930:1 946:936:1 945:939:1 934:935:1	2
33	344	-654912000	10	344:973:1 987:983:1 344:985:1 344:984:1 344:717:1 344:979:1 344:715:1 344:986:1 344:987:1	31
35	736	-1393804800	11	319:289:1 736:735:1 1030:295:1 735:319:1 1027:1026:1 736:1030:1 319:399:1 1030:1027:1 736:1029:1 736:313:1	5
36	735	-1351900800	11	319:398:1 735:319:1 397:1028:1 1028:1031:1 398:397:1 319:402:1 735:733:1 319:399:1 400:310:1 402:400:1	2
38	1055	-1391212800	14	1063:1069:1 1059:1061:1 1059:1067:1 1057:1070:1 1059:1056:1 1056:1066:1 1055:302:1 302:1068:1 1056:1057:1 1058:1060:1 1067:1058:1 1055:1059:1 1055:1063:1	3
39	1080	-582768000	42	1110:1108:1 1107:1086:1 1134:1102:1 1087:1088:1 1132:1117:1 1100:1087:1 1080:1126:1 1080:1120:1 1080:1124:1 1127:1133:1 1080:1109:1 1087:1099:1 1127:1125:1 1080:1101:1 1131:1105:1 1080:1104:1 1130:1100:1 1080:1132:1 1080:1127:1 1080:1123:1 1123:1110:1 1080:1097:1 1134:1114:1 1134:1113:1 1104:1098:1 1106:1122:1 1130:1121:1 1080:1129:1 1080:1119:1 1134:1106:1 1134:1107:1 1080:1118:1 1080:1131:1 108…	61
41	543	-1211241600	13	1240:555:1 1245:542:1 1243:1244:1 543:1238:1 539:1241:1 543:1245:1 1244:1239:1 555:576:1 555:539:1 1240:1243:1 1240:1242:1 543:1240:1	0
43	1280	-1404432000	14	1287:1070:1 1280:1055:1 1287:289:1 1059:1056:1 1280:1286:1 1055:1069:1 1280:1281:1 1280:1288:1 1056:1057:1 1280:1287:1 1288:1282:1 1055:1059:1 1287:855:1	5
45	1295	-1428019200	12	1295:411:1 1295:1280:1 1060:1309:1 1060:1310:1 1059:1056:1 1295:1313:1 1056:1314:1 1295:317:1 1280:1059:1 1056:1060:1 1295:1312:1	10
46	1056	-1341360000	11	1057:1314:1 1341:1066:1 1070:1064:1 1314:1341:1 1056:1340:1 1341:1070:1 1341:289:1 1056:1057:1 1056:1339:1 1056:1060:1	2
47	1342	-1219190400	19	1342:1343:1 1358:1352:1 1353:817:1 1353:819:1 1342:1356:1 1358:1351:1 1342:1348:1 1351:1355:1 1355:1346:1 1342:282:1 1351:1347:1 1342:1357:1 1356:1358:1 1352:1353:1 1346:287:1 1356:1354:1 1342:1349:1 1358:1350:1	3
48	1346	-1088899200	11	1374:1372:1 1371:1373:1 1371:1370:1 1346:1367:1 621:1369:1 1372:621:1 1346:1374:1 1374:1371:1 1346:287:1 1346:1344:1	9
49	750	-1336003200	18	1395:1394:1 1387:1395:1 1381:1384:1 750:1392:1 750:1387:1 1394:1393:1 750:1385:1 750:1383:1 1392:1377:1 1376:1386:1 750:1388:1 750:1391:1 1389:1376:1 1393:1389:1 1381:1382:1 1394:1390:1 1386:1381:1	4
55	1502	-1033603200	69	1682:1690:1 1684:1700:1 1502:1730:1 1732:1522:1 1502:1550:1 1674:1671:1 1502:1719:1 1502:1713:1 1502:1718:1 1502:1717:1 1731:1725:1 1502:1720:1 1502:1545:1 1692:1685:1 1725:1691:1 1502:1684:1 1502:1524:1 1708:1678:1 1712:1714:1 1686:1699:1 1502:1546:1 1502:1728:1 1725:1721:1 1524:1731:1 1502:1716:1 1502:1525:1 1724:1682:1 1502:1677:1 1727:1672:1 1732:1726:1 1679:1674:1 1711:1673:1 1724:1683:1 172…	154
56	1503	-1025740800	90	1503:1950:1 1503:1766:1 1503:1962:1 1903:1916:1 1503:1915:1 1916:1921:1 1503:1932:1 1902:1783:1 1503:1525:1 1768:1933:1 1503:274:1 1503:1942:1 1503:1958:1 1524:1731:1 1503:1522:1 1783:1745:1 1503:1763:1 1503:1940:1 1708:1952:1 1503:626:1 1525:1769:1 1926:1949:1 1503:1930:1 1503:1918:1 1761:1923:1 1503:1904:1 1503:1939:1 1958:1708:1 1503:1524:1 1768:1929:1 1904:1781:1 1725:1910:1 1725:1691:1 1716:…	167
57	1064	-1215129600	17	1974:1976:1 1978:1967:1 1064:1979:1 1975:342:1 1064:1973:1 1064:1982:1 1981:1974:1 1064:1983:1 1983:1975:1 342:1972:1 1064:1980:1 1064:1306:1 1064:1311:1 1974:1978:1 1976:1977:1 1064:1981:1	10
59	2061	-1187568000	16	2061:1351:1 2036:2070:1 2068:2067:1 2036:2075:1 2067:2071:1 2036:2062:1 2070:2063:1 2063:1346:1 2061:2065:1 2069:2073:1 2036:2068:1 2061:2069:1 2061:2036:1 1346:287:1 2061:2066:1	3
62	2114	-1412294400	22	2114:2120:1 1063:1069:1 1287:1314:1 1056:1057:1 2114:411:1 1288:1282:1 1341:1066:1 1280:1055:1 2114:1496:1 2114:2121:1 1059:1056:1 1341:1070:1 1280:1288:1 2114:1280:1 1055:1059:1 2114:2122:1 1280:1287:1 1280:1286:1 1314:1341:1 1059:2119:1 1055:1063:1	11
65	1311	-1198022400	12	2180:1307:1 1311:2180:1 1311:845:1 1311:2116:1 1311:2179:1 1311:2031:1 2174:2177:1 2180:1967:1 1311:342:1 1311:2178:1 1311:2174:1	9
67	2209	-1219190400	13	2215:2211:1 2217:2212:1 2211:2218:1 607:2217:1 2225:2213:1 2211:2219:1 607:2220:1 2210:607:1 2209:2210:1 607:2215:1 2209:2221:1 2211:2225:1	6
68	2215	-1183507200	10	2229:2233:1 2230:2229:1 2218:2231:1 2215:2211:1 2215:2227:1 2211:2218:1 2215:2228:1 2229:2234:1 2218:2230:1	4
70	2246	-741744000	14	2269:2265:1 2251:2263:1 2268:2270:1 2246:2248:1 2261:2264:1 2246:2267:1 2246:2269:1 2270:2266:1 2246:2268:1 2246:2251:1 2246:2261:1 2267:2262:1 2261:2250:1	12
73	1015	-1472860800	15	2314:2315:1 1015:2317:1 1021:545:1 2318:701:1 2314:2313:1 1015:2319:1 1015:2314:1 1015:2303:1 1015:2318:1 1015:2312:1 2319:1022:1 2314:2304:1 2313:1021:1 2319:2316:1	12
75	2337	-615513600	11	2337:2341:1 2337:2348:1 2344:2342:1 2337:2345:1 2337:2350:1 2337:2344:1 2337:2347:1 2337:2349:1 2342:2343:1 2350:2346:1	7
77	328	-1096761600	11	328:394:1 328:2379:1 328:730:1 328:350:1 328:533:1 533:528:1 731:2374:1 350:531:1 730:2377:1 730:731:1	7
78	2040	-1183507200	20	2040:2386:1 2041:2065:1 2068:2067:1 2040:1023:1 2401:2407:1 2040:2391:1 2040:2041:1 2401:2036:1 2400:2062:1 2040:2400:1 2040:1051:1 2386:2401:1 2036:2068:1 2401:2405:1 1346:1374:1 2067:1346:1 2067:2403:1 2400:2408:1 2036:2070:1	5
79	2392	-1232236800	10	2036:2411:1 2392:2412:1 2392:2413:1 2413:2410:1 2411:2070:1 2380:2036:1 2380:2386:1 2392:2409:1 2392:2380:1	4
80	2394	-1248048000	13	2415:2040:1 2040:2386:1 2394:2415:1 2380:2382:1 2040:2391:1 2394:2392:1 2040:2036:1 2036:2062:1 2382:2416:1 2394:2414:1 2392:2380:1 2394:1348:1	1
81	2396	-1307059200	14	2396:2422:1 2396:2035:1 2422:2061:1 2394:2392:1 2414:2416:1 2421:2415:1 2394:2414:1 2380:2386:1 2422:2394:1 2392:2380:1 2396:2418:1 2422:2421:1 2396:2393:1	9
86	350	-1073001600	17	350:2495:1 445:2377:1 350:279:1 350:334:1 334:528:1 534:445:1 531:2493:1 731:2496:1 2499:2491:1 534:2500:1 2491:2490:1 2496:2499:1 350:531:1 334:731:1 350:2492:1 350:534:1	8
88	2526	-281318400	23	2526:2547:1 2526:2534:1 2526:2556:1 2548:2549:1 2532:2539:1 2526:2552:1 2555:2548:1 2526:2550:1 2556:2540:1 2555:2554:1 2555:2551:1 2552:2544:1 2552:2543:1 2526:2555:1 2526:2553:1 2542:2538:1 2554:2532:1 2544:2541:1 2538:2537:1 2548:2545:1 2546:2542:1 2545:2546:1	15
89	2063	-1108598400	13	2573:2417:1 2063:2574:1 2063:2576:1 2565:621:1 2063:2572:1 2063:2567:1 2576:2573:1 2574:2575:1 2063:1346:1 2063:2384:1 621:1369:1 2572:2565:1	10
91	2599	70934400	10	2602:2610:1 2599:2601:1 2599:1042:1 2599:2606:1 2599:2602:1 2604:2608:1 2599:2609:1 2599:2605:1 2599:2604:1	3
92	607	-1192838400	12	2230:2229:1 2218:2231:1 2215:2211:1 2217:2212:1 2641:2218:1 607:2217:1 607:2644:1 2218:2230:1 607:2215:1 2644:2641:1 607:2220:1	5
94	2665	-695779200	11	2665:2677:1 2678:2263:1 2665:2649:1 2657:2518:1 2649:2657:1 2665:2675:1 2665:2678:1 2657:2654:1 2649:2658:1 2665:2175:1	36
97	2728	-1491177600	11	2728:2194:1 2728:2729:1 335:341:1 2728:802:1 2728:451:1 335:313:1 2728:448:1 309:335:1 2728:309:1 2728:450:1	7
98	764	-1420070400	13	738:744:1 764:857:1 747:745:1 749:2733:1 744:741:1 747:765:1 747:2732:1 764:749:1 738:332:1 741:739:1 764:738:1 738:747:1	6
99	2324	-1215129600	16	2308:539:1 1245:542:1 2324:2746:1 2323:2745:1 1243:1244:1 2746:1240:1 560:2323:1 1244:1239:1 1240:1243:1 1244:560:1 2324:2744:1 2324:2742:1 1245:2308:1 1240:576:1 2746:1245:1	2
100	2322	-1219190400	27	2745:548:1 2323:2745:1 551:2742:1 560:2323:1 555:576:1 1244:1239:1 1240:2747:1 1244:560:1 2322:543:1 1240:1242:1 1243:1244:1 1240:1243:1 2745:551:1 2311:2746:1 2746:1245:1 2322:2311:1 2311:2320:1 2322:2750:1 2311:2748:1 551:2749:1 2745:1241:1 1245:2308:1 1240:555:1 1245:542:1 2748:2744:1 2746:1240:1	4
101	2326	-1219190400	21	1240:555:1 1245:542:1 2745:2749:1 2311:2744:1 2323:2745:1 2746:1240:1 1243:1244:1 560:2323:1 2311:2320:1 555:576:1 1244:1239:1 1240:2747:1 2326:2311:1 1245:2308:1 1240:1243:1 1244:560:1 2326:543:1 2311:2746:1 1240:1242:1 2746:1245:1	5
103	2772	-1092960000	10	2778:2781:1 2778:2774:1 2783:2778:1 2772:2782:1 2782:2773:1 2773:2777:1 2781:1230:1 2772:2783:1 2778:2775:1	5
104	2796	-1485907200	10	2796:841:1 2798:1055:1 2796:2798:1 2796:2799:1 2796:872:1 2798:1077:1 2796:737:1 2798:1496:1 2796:2119:1	5
105	2263	-611625600	13	2263:2820:1 2816:2818:1 2819:2811:1 2816:2814:1 2815:2819:1 2819:2813:1 2263:2821:1 2263:2810:1 2818:2815:1 2263:2816:1 2818:2817:1 2819:2812:1	38
108	2887	-1443830400	10	2887:2891:1 2887:2893:1 841:859:1 2892:2894:1 2892:841:1 2887:1313:1 2887:2892:1 859:857:1 2887:1281:1	10
109	2471	-1322784000	10	2208:289:1 2471:1420:1 289:604:1 2471:2927:1 2926:370:1 2927:2925:1 604:585:1 2471:2208:1 2208:2926:1	1
110	2928	388022400	17	2928:2929:1 2939:2955:1 2928:2939:1 2928:2961:1 2941:2934:1 2928:2938:1 2939:2953:1 2928:2952:1 2928:2940:1 2928:2941:1 2928:2930:1 2928:2935:1 2928:2937:1 2928:2960:1 2938:2936:1 2928:2954:1	18
111	2934	432432000	19	2934:3028:1 3029:3031:1 2934:3048:1 3029:3026:1 2955:3032:1 3027:2959:1 2934:3034:1 2934:3029:1 2955:3030:1 3029:3027:1 2955:3047:1 2955:2951:1 2934:3046:1 2934:2953:1 3047:3024:1 2934:2955:1 2934:2994:1 2934:3033:1	56
113	2949	629683200	26	3089:3086:1 3093:3075:1 3089:3085:1 2949:2948:1 2949:3095:1 3093:3081:1 3082:3077:1 3010:3076:1 3010:3078:1 2949:3088:1 3094:3079:1 3074:3072:1 3089:3083:1 3095:3093:1 3085:3073:1 3012:3084:1 2949:3012:1 2949:3011:1 2949:3089:1 3080:3074:1 2949:3087:1 3010:3080:1 3012:3094:1 3094:3082:1 3086:3010:1	10
114	3099	619142400	12	3108:3107:1 2948:2946:1 3099:3088:1 3099:3108:1 3099:3109:1 3109:3106:1 3106:3103:1 3099:2948:1 3099:3105:1 3106:3104:1 3099:3102:1	7
115	3025	592876800	16	3025:3016:1 2948:2946:1 2946:3122:1 2946:3121:1 3025:3018:1 3016:2942:1 3018:3124:1 2949:3079:1 3014:3128:1 2949:2948:1 3018:2949:1 3018:3014:1 3025:3099:1 2948:3123:1 2942:3129:1	27
116	2959	588816000	22	3140:3134:1 2959:3138:1 2959:3143:1 3140:3005:1 3144:3142:1 3144:3109:1 3043:2942:1 2959:3144:1 3144:3016:1 2959:3139:1 3044:3141:1 2959:3137:1 2942:3129:1 3043:3042:1 3129:3136:1 3044:3041:1 3144:3044:1 2959:3043:1 3041:3121:1 3041:3135:1 3129:3140:1	7
119	3031	545443200	12	3108:3107:1 3031:3162:1 3099:3108:1 3099:3109:1 3160:3158:1 3109:3106:1 3031:3161:1 3031:3094:1 3162:3160:1 3162:3159:1 3160:3099:1	5
120	2311	-1215129600	11	1240:555:1 1245:542:1 1240:1239:1 2746:1240:1 2748:2744:1 2311:2320:1 2311:2748:1 1245:2308:1 2311:2746:1 2746:1245:1	3
121	2312	-1362268800	10	3186:604:1 2312:254:1 2312:858:1 3184:3185:1 3186:848:1 2312:853:1 3186:3184:1 2312:1007:1 2312:3186:1	10
122	2314	-1414972800	13	3194:1021:1 2314:2315:1 3195:3194:1 2314:2313:1 545:3193:1 3194:3188:1 3188:545:1 2314:3197:1 2304:3195:1 1021:2740:1 2314:878:1 2314:2304:1	13
123	361	-1124496000	11	361:396:1 350:334:1 328:730:1 328:350:1 731:2496:1 730:528:1 361:328:1 361:727:1 730:731:1 361:3216:1	6
124	338	-1278201600	10	336:368:1 338:400:1 338:814:1 338:336:1 289:310:1 338:3217:1 338:289:1 338:393:1 310:362:1	7
125	3219	-1417392000	12	3219:768:1 3219:1282:1 3219:1071:1 3220:1079:1 768:772:1 3219:3222:1 3219:3220:1 1078:1077:1 1079:1072:1 1071:1074:1 1079:1078:1	6
126	3225	-1073001600	16	3226:3228:1 3226:3242:1 3225:3244:1 3248:3243:1 3243:3240:1 3246:3241:1 3225:3249:1 3249:3247:1 3245:3238:1 3242:3246:1 3225:3248:1 3225:825:1 3246:3237:1 3225:3226:1 3225:3245:1	13
127	136	-285465600	10	136:142:1 129:3258:1 3258:3253:1 136:3257:1 3258:3256:1 3256:3254:1 3258:110:1 136:3252:1 3257:129:1	7
128	2226	-986256000	18	2226:3291:1 3294:3312:1 2226:3320:1 3319:3322:1 2226:3319:1 3319:3323:1 2226:3294:1 2226:3293:1 2226:1781:1 3322:3316:1 2226:3311:1 3316:3318:1 2226:3292:1 3294:3309:1 2226:3321:1 2226:3313:1 2226:3310:1	25
129	2733	-1328140800	17	2733:3371:1 2733:3368:1 2733:1324:1 2733:577:1 3372:3367:1 2736:2732:1 2733:303:1 2732:2735:1 2733:3363:1 2733:765:1 765:2736:1 2733:3364:1 3370:3372:1 1324:301:1 2732:3370:1 1324:289:1	6
130	3373	-1286064000	11	3377:3374:1 3378:3379:1 3380:3382:1 3380:3377:1 3378:3375:1 3382:3378:1 3381:3380:1 3373:3381:1 3378:3376:1 3380:3383:1	0
136	3199	-1304380800	13	3447:3449:1 3448:3447:1 3199:2392:1 3448:577:1 2392:2386:1 3199:254:1 3198:3191:1 3199:878:1 3191:2412:1 3199:3448:1 3191:3187:1 3448:3198:1	0
138	3460	-1354320000	14	3460:3470:1 3460:3457:1 3468:3476:1 3460:2237:1 3472:3473:1 3460:3477:1 3460:3468:1 3479:3453:1 3460:2245:1 3460:3474:1 3468:3479:1 3460:3472:1 3460:3469:1	4
140	3503	-331516800	10	3503:3524:1 3503:3525:1 3503:3519:1 3523:3522:1 3503:3523:1 3503:3521:1 3503:3526:1 3503:3528:1 3503:3520:1	27
142	2555	-231465600	25	3557:3554:1 2545:3561:1 2548:2549:1 2546:3560:1 2555:2548:1 2555:3562:1 3557:3565:1 2542:3557:1 2555:3546:1 3563:2542:1 2555:2554:1 2555:2551:1 2545:3556:1 3557:3558:1 2542:2538:1 2554:2532:1 2554:3564:1 2538:3555:1 2555:3559:1 2538:2537:1 2545:3563:1 2548:2545:1 2545:2546:1 3557:3551:1	24
143	3589	-307756800	10	3603:3595:1 3603:3602:1 3589:3591:1 3589:3590:1 3589:3594:1 3589:3596:1 3589:3592:1 3589:3603:1 3589:3593:1	11
144	2703	-1245456000	11	2703:3610:1 3612:2704:1 2703:3611:1 2704:1491:1 2703:3613:1 2705:2695:1 2703:2700:1 2704:2705:1 2703:3612:1 2703:585:1	1
145	3586	-1304380800	12	3614:3624:1 3626:585:1 3624:3622:1 3586:3626:1 3586:3629:1 3627:3614:1 3627:3625:1 3586:3628:1 3624:3623:1 3586:3627:1 3586:3582:1	7
146	3587	-1317600000	13	3587:3630:1 3634:772:1 3587:3586:1 3633:3636:1 3587:3637:1 3587:3632:1 3635:3584:1 3637:3634:1 3587:3635:1 3587:3633:1 3587:3631:1 3587:1060:1	1
147	3650	-1428019200	14	3650:3446:1 3666:3661:1 3650:3653:1 3650:3668:1 3650:768:1 3650:3651:1 3663:3666:1 3659:3667:1 3665:3659:1 3652:3656:1 3666:3652:1 3650:3663:1 3650:3665:1	8
148	582	-1237507200	14	846:843:1 582:3688:1 3184:2876:1 582:3689:1 582:3690:1 582:583:1 3184:1311:1 582:846:1 3688:2031:1 582:3184:1 3688:847:1 3690:3685:1 3690:342:1	12
149	3691	-126230400	14	3692:3725:1 3691:3739:1 3691:3704:1 3691:3692:1 3692:3698:1 3691:3703:1 3691:3702:1 3691:3726:1 3691:3693:1 3691:3699:1 3691:3701:1 3693:3728:1 3692:3700:1	40
150	853	-1261094400	20	853:1308:1 853:289:1 582:583:1 3184:3744:1 3747:585:1 853:3748:1 853:3749:1 289:602:1 853:3747:1 3749:1064:1 289:582:1 853:855:1 855:3750:1 582:3184:1 3750:1065:1 1065:1983:1 3744:342:1 3184:847:1 1064:1981:1	5
151	855	-1250726400	13	1978:1967:1 1975:342:1 1065:1311:1 1983:1975:1 1065:1983:1 3750:1065:1 855:3750:1 855:3434:1 1064:1974:1 3750:1064:1 1974:1978:1 855:1285:1	9
152	859	-1375488000	18	859:3354:1 3357:3755:1 853:289:1 857:853:1 1063:1070:1 1063:1069:1 859:1063:1 859:3756:1 857:854:1 332:3357:1 853:855:1 289:582:1 859:857:1 582:3184:1 859:850:1 859:2312:1 859:332:1	8
153	2589	-1073001600	14	2589:2865:1 2589:3821:1 3826:3812:1 2865:3815:1 3820:2578:1 3826:3816:1 2588:2587:1 2589:2588:1 3816:3820:1 2589:3827:1 2589:3826:1 2589:3825:1 3820:3811:1	12
154	3765	-72489600	13	3765:3830:1 3765:3847:1 3765:3841:1 3765:3775:1 3765:464:1 3765:3828:1 3765:3838:1 3765:3833:1 3831:3853:1 3765:3836:1 3765:3831:1 3765:3848:1	23
155	2422	-1261094400	12	2036:2070:1 2382:2061:1 2394:2392:1 2382:2416:1 2416:1014:1 2394:2414:1 2422:2394:1 2421:2382:1 2422:2421:1 2422:3447:1 2061:2036:1	2
156	3949	433814400	12	3952:3964:1 3949:3953:1 3949:3952:1 3972:3966:1 3967:3968:1 3954:3951:1 3951:3972:1 3949:3971:1 3949:3967:1 3949:3954:1 3949:3950:1	12
158	4003	-299894400	10	4004:4008:1 4008:4005:1 4010:4006:1 3993:3985:1 4003:4011:1 4003:2837:1 3993:4010:1 4008:3993:1 4003:4004:1	7
159	4036	119491200	18	4053:4040:1 4036:4057:1 4036:4047:1 4036:4046:1 4036:4049:1 4036:4050:1 4053:4044:1 4036:4048:1 4058:4053:1 4036:4055:1 4036:4058:1 4053:4045:1 4036:4052:1 4055:4051:1 4036:4056:1 4036:4037:1 4036:4054:1	14
160	4083	39312000	23	4083:4110:1 4083:4144:1 4109:4131:1 4091:4108:1 4093:4092:1 4107:4091:1 4083:4143:1 4093:4095:1 4083:4105:1 4083:4106:1 4091:4127:1 4083:4098:1 4096:4093:1 4083:4096:1 4083:4132:1 4091:4109:1 4083:4124:1 4083:4107:1 4110:4084:1 4093:4125:1 4083:4094:1 4127:4126:1	42
162	3651	-1317600000	11	778:3900:1 3651:777:1 3651:4198:1 3651:3444:1 781:778:1 3651:781:1 778:770:1 777:4197:1 778:3899:1 778:773:1	9
163	1060	-1307059200	12	1060:3469:1 1060:4225:1 1060:1309:1 1060:3634:1 1060:4229:1 1060:1310:1 1060:4221:1 3469:4227:1 1060:4228:1 4221:4223:1 3469:4226:1	4
164	1314	-1315008000	11	1341:1066:1 1070:1064:1 1314:1341:1 1314:4230:1 1341:1070:1 1314:4231:1 1064:1306:1 1314:600:1 1341:1310:1 1341:1281:1	1
165	1059	-1375488000	12	1059:1061:1 1059:1067:1 4231:1070:1 1059:1056:1 1059:2119:1 1059:4231:1 1056:1057:1 1067:4232:1 4231:1309:1 1056:1060:1 1067:4233:1	1
166	337	-1066608000	10	445:2377:1 4234:3459:1 534:445:1 337:4234:1 2377:3214:1 337:334:1 2377:2490:1 337:537:1 337:534:1	6
169	4284	-1351900800	13	4284:4288:1 4284:772:1 4291:4289:1 4291:3477:1 4284:4286:1 4284:4291:1 4291:779:1 4284:4287:1 3477:4290:1 4284:3222:1 3477:1060:1 4286:4285:1	0
170	2732	-1272844800	10	3367:4302:1 3372:3367:1 2732:2735:1 2732:767:1 2732:3369:1 3367:4304:1 3367:876:1 3370:3372:1 2732:3370:1	2
173	4318	-1417392000	10	4321:4323:1 4318:4322:1 4318:4320:1 4321:2465:1 2465:3440:1 2465:3437:1 3439:4319:1 4318:4321:1 3440:3439:1	2
175	4326	549504000	29	4372:4351:1 4373:4353:1 4326:4374:1 4326:4372:1 4358:4352:1 4376:4333:1 4374:4373:1 4365:4346:1 4373:4347:1 4326:4376:1 4373:4370:1 4373:4350:1 4326:4377:1 4333:4360:1 4326:4368:1 4368:4375:1 4375:4361:1 4333:4366:1 4375:4363:1 4326:4362:1 4373:4371:1 4368:4358:1 4366:4359:1 4362:4364:1 4326:4369:1 4366:4367:1 4366:4365:1 4326:4379:1	28
176	4383	531187200	42	4383:4448:1 4439:4429:1 4366:4438:1 4432:4445:1 4433:4444:1 4383:4447:1 4376:4333:1 4374:4373:1 4448:4428:1 4437:4371:1 4375:4366:1 4432:4372:1 4375:4435:1 4435:4430:1 4375:4441:1 4444:4443:1 4447:4439:1 4368:4432:1 4447:4446:1 4383:4440:1 4373:4370:1 4373:4350:1 4383:4433:1 4446:4436:1 4432:4374:1 4326:4368:1 4375:4361:1 4375:4363:1 4373:4437:1 4368:4358:1 4383:4442:1 4366:4359:1 4433:4434:1 444…	72
180	798	-1320278400	13	339:4480:1 362:288:1 339:289:1 798:4482:1 4480:4481:1 289:310:1 4480:515:1 798:2874:1 798:339:1 798:2185:1 310:362:1 310:367:1	4
181	2122	-1375488000	10	1323:1324:1 2122:4498:1 3439:377:1 289:310:1 388:289:1 2122:3439:1 2122:388:1 2122:1323:1 1323:1315:1	2
182	4500	-1367539200	13	4500:4503:1 779:4502:1 4291:3477:1 4500:4501:1 4284:4286:1 4284:4291:1 4291:4505:1 4291:779:1 4500:1312:1 4500:3634:1 4500:4284:1 4284:3222:1	2
183	4458	-1367539200	12	4458:2238:1 3224:4512:1 4511:4509:1 4507:4229:1 4458:2245:1 4507:1340:1 4507:4508:1 4458:4510:1 4507:4511:1 4458:4507:1 4458:3224:1	2
184	1356	-1200700800	10	1358:1355:1 1356:4525:1 1355:1346:1 1356:819:1 1356:1358:1 1356:1354:1 1356:1345:1 1346:287:1 1358:817:1	4
185	2527	55123200	11	2527:4552:1 2527:4549:1 2527:4561:1 2527:4548:1 2527:4546:1 2527:4553:1 2527:3567:1 2527:4551:1 2527:4556:1 2527:2560:1	15
186	3697	47174400	44	4605:4686:1 4742:4666:1 3697:4573:1 4743:3713:1 4608:4670:1 3717:3694:1 4598:4672:1 3717:3733:1 3697:4600:1 4635:4602:1 3697:4682:1 3697:4580:1 3697:4742:1 4609:4596:1 4603:4743:1 3697:4597:1 4609:4604:1 4603:4660:1 3697:4609:1 3697:4605:1 3697:4570:1 3697:4598:1 3697:4577:1 4675:4576:1 3697:4575:1 3697:3724:1 3697:4673:1 4597:4676:1 4635:3717:1 3697:4608:1 3697:4599:1 3697:4569:1 3697:4585:1 369…	157
187	4544	-1250726400	11	4544:1506:1 4544:4765:1 4544:4762:1 4766:3690:1 4544:839:1 4544:3356:1 4544:4766:1 3690:3685:1 4544:2876:1 3690:342:1	7
188	3556	-113011200	10	4772:4771:1 4773:4774:1 4773:2535:1 3556:4769:1 4771:4781:1 3556:4773:1 3556:4782:1 4773:4772:1 4774:4770:1	16
189	4786	-149644800	21	2533:4791:1 4786:2536:1 2691:4797:1 4800:4795:1 4800:4798:1 3556:2535:1 4787:4801:1 4786:2691:1 4786:4788:1 4786:4796:1 4786:4787:1 4795:4792:1 2536:2529:1 4798:4794:1 4786:2533:1 2536:4793:1 4787:3556:1 4786:4799:1 4786:4800:1 4786:4790:1	27
191	2552	-210556800	31	2536:4833:1 4826:4832:1 4837:4834:1 4843:4836:1 4826:4838:1 4786:3556:1 4786:2533:1 2541:2538:1 2552:3560:1 2552:4875:1 2552:4831:1 2552:4837:1 4840:4800:1 2552:4828:1 2538:4786:1 4828:4835:1 4786:2536:1 4800:4830:1 2533:4839:1 2552:2544:1 2543:4826:1 2543:4840:1 2552:2543:1 2552:4844:1 2544:2541:1 4786:4797:1 4875:3557:1 2552:4842:1 2552:4841:1 2552:4843:1	45
193	4559	265507200	10	4559:4814:1 4562:4902:1 4562:4901:1 4559:4562:1 4559:4851:1 4559:4526:1 4559:4903:1 4902:4890:1 4559:4900:1	7
194	3192	-1283472000	14	3192:4911:1 4470:3187:1 3192:4908:1 3192:4907:1 3192:3198:1 3192:3447:1 3192:4909:1 3198:3191:1 3191:2412:1 4911:4470:1 3192:4910:1 3192:577:1 3192:2740:1	8
195	3979	-536457600	16	976:4916:1 4920:4917:1 4921:4918:1 4921:3401:1 976:4915:1 3979:4922:1 3977:3976:1 3979:4919:1 4918:481:1 3979:3977:1 976:3328:1 3979:4921:1 3977:976:1 3979:3978:1 3979:4920:1	9
196	2251	-670636800	16	2251:2263:1 4950:2250:1 2251:4956:1 2251:4953:1 2251:4950:1 2251:4958:1 2251:4946:1 4949:4947:1 2251:4949:1 2251:4955:1 2251:4951:1 4955:4954:1 4953:3232:1 2251:4952:1 2251:4957:1	2
197	4960	282528000	12	4960:4973:1 4970:4969:1 4970:4963:1 4973:4965:1 4963:4968:1 4961:4970:1 4964:4961:1 4965:4971:1 4960:4972:1 4960:4964:1 4971:4982:1	13
199	3059	278726400	13	3059:5019:1 3059:5018:1 3059:5016:1 5017:5005:1 3059:5004:1 3059:5020:1 5024:5013:1 3059:5023:1 5017:5024:1 3059:5021:1 5017:5022:1 3059:5017:1	19
201	5048	-1359676800	21	4291:1060:1 5058:5056:1 4291:4289:1 5058:289:1 1060:4229:1 4291:4290:1 1060:4228:1 5048:3222:1 5048:4501:1 5048:772:1 4286:5057:1 5048:4490:1 5058:5055:1 5058:1309:1 4286:5058:1 5048:4291:1 5058:4512:1 5048:1057:1 4490:4286:1 5048:1072:1	7
202	5059	520560000	20	5059:5165:1 5154:5156:1 5165:5084:1 5059:5155:1 5165:5154:1 5059:5157:1 5059:5159:1 5059:5151:1 5155:5163:1 5059:5152:1 5059:5150:1 5059:5164:1 5059:5149:1 5059:5166:1 5059:5153:1 5155:5160:1 5059:5162:1 5059:5161:1 5059:5085:1	91
206	5221	-1291161600	12	2206:3154:1 2206:5243:1 5243:5242:1 3428:5244:1 5221:5245:1 289:285:1 5221:5246:1 854:3428:1 5221:2206:1 5221:854:1 5221:289:1	7
208	1067	-1370217600	29	1060:3469:1 1067:5257:1 1067:4490:1 1067:4500:1 1067:5251:1 1067:5259:1 4500:1312:1 1067:4233:1 1067:1057:1 5250:5261:1 1282:1075:1 1066:4229:1 1058:1060:1 1067:5255:1 1067:2238:1 1067:5222:1 5257:4225:1 4500:4501:1 1067:1066:1 1067:4232:1 1067:1058:1 1067:4300:1 1067:5260:1 1067:4290:1 1067:1282:1 1067:5250:1 1067:5258:1 4501:4456:1	8
209	5262	-47433600	47	5273:5293:1 5303:5290:1 5262:5392:1 5291:5320:1 5299:5270:1 5262:5321:1 5262:5300:1 5299:5347:1 5262:5294:1 5262:5295:1 5262:5273:1 5295:5319:1 5305:5390:1 5303:5359:1 5262:5266:1 5297:5322:1 5389:5360:1 5300:5380:1 5299:5297:1 5262:3723:1 5262:5381:1 5262:5346:1 5381:5303:1 5381:3697:1 5265:5361:1 5262:5388:1 5388:5264:1 5271:5272:1 3697:4602:1 5262:5296:1 5291:5317:1 5293:5366:1 5262:5267:1 527…	177
210	3472	-1330732800	13	3472:5494:1 5499:5496:1 3472:5498:1 3472:5499:1 3472:5501:1 5500:5493:1 3472:5497:1 3472:5489:1 5496:585:1 5499:4510:1 5489:5500:1 3472:3473:1	4
213	5533	-665366400	23	5540:5541:1 5551:5550:1 5547:5539:1 5533:5552:1 5544:5546:1 5544:5554:1 5533:5544:1 5544:5543:1 5547:5548:1 5549:5537:1 5553:5542:1 3491:5536:1 5544:5553:1 5554:5549:1 5533:5551:1 5533:5547:1 5546:5540:1 5542:5545:1 5540:3498:1 5533:3491:1 5544:1830:1	7
215	2751	-1253318400	28	2308:539:1 2751:2326:1 1243:1239:1 2326:2311:1 2744:548:1 2324:2746:1 1242:2302:1 1240:1242:1 2751:2752:1 2751:5560:1 2751:5562:1 2751:2322:1 1240:1243:1 2744:551:1 2326:543:1 2751:2848:1 2746:1245:1 2311:2320:1 2311:2748:1 1245:2308:1 2751:3628:1 1245:542:1 1242:4471:1 2748:2744:1 2746:1240:1 2751:2324:1 2752:2753:1	3
216	5572	-461808000	16	5572:5584:1 5572:5579:1 5572:5626:1 5579:5574:1 5581:5613:1 5572:5594:1 5573:5576:1 5580:5577:1 5596:5573:1 5584:5578:1 5572:5581:1 5572:5596:1 5584:5580:1 5578:5615:1 5573:5575:1	41
217	3359	-1240099200	12	3690:3744:1 549:342:1 549:5631:1 549:5630:1 4766:3690:1 1975:549:1 3359:5560:1 4766:5629:1 3359:4766:1 3690:1975:1 3359:583:1	1
218	5637	-1346630400	13	5637:3652:1 5637:5641:1 3661:4205:1 3661:4204:1 5637:4201:1 5637:3661:1 5637:2699:1 3587:3632:1 3661:3662:1 4505:3587:1 5637:4505:1 5637:5640:1	2
219	393	-1145404800	12	328:394:1 393:328:1 393:337:1 393:5643:1 393:374:1 337:334:1 393:5644:1 393:3216:1 393:5642:1 536:513:1 393:536:1	2
220	5645	-109987200	11	5645:1487:1 5649:5648:1 5645:5661:1 5645:5649:1 5645:1453:1 5649:5647:1 5645:1451:1 1448:5646:1 5645:1448:1 5645:5651:1	15
221	3696	86745600	135	5847:5888:1 3696:5723:1 3696:5789:1 5718:5775:1 3696:5765:1 3696:5945:1 5704:5778:1 3696:5726:1 5715:5761:1 3696:3914:1 3696:5801:1 5847:5835:1 3696:5762:1 3696:3694:1 3696:5767:1 5788:5741:1 3696:5755:1 5794:5887:1 5724:5707:1 5802:5871:1 5704:5846:1 5726:5894:1 5836:5739:1 3696:5704:1 3696:5763:1 3696:5725:1 5802:3733:1 5891:3916:1 5743:5881:1 5767:5764:1 3696:5784:1 5704:4678:1 3696:5752:1 580…	134
222	5954	-532569600	35	5975:5966:1 5954:5978:1 5990:5980:1 5954:5979:1 5954:5977:1 5980:5964:1 5993:5983:1 5954:5988:1 5970:5958:1 5993:5986:1 5954:5987:1 5981:5971:1 5961:5997:1 5954:5981:1 5954:5985:1 5971:5965:1 5977:5984:1 5954:5959:1 5954:5973:1 5954:5989:1 5954:5992:1 5954:5993:1 5990:5967:1 5954:5990:1 5954:5968:1 5984:5969:1 5986:5970:1 5961:5962:1 5954:5991:1 5968:5963:1 5954:5974:1 5954:5961:1 5954:5982:1 598…	29
223	3184	-1222992000	10	3184:2876:1 3184:1311:1 3184:6017:1 3184:3744:1 3184:3185:1 3184:1983:1 3185:585:1 3744:342:1 3184:847:1	3
225	6056	-125712000	10	6063:6066:1 6056:6065:1 6056:6062:1 6062:6058:1 6056:6063:1 6061:6059:1 6063:6057:1 6063:6061:1 6062:6060:1	2
227	2752	-1221782400	22	2752:543:1 555:576:1 1244:1239:1 542:557:1 2750:2748:1 2744:548:1 2752:2750:1 1240:1242:1 1243:1244:1 555:539:1 1240:1243:1 2311:2746:1 2746:1245:1 2752:2311:1 1240:555:1 1245:542:1 2748:2744:1 2746:1240:1 2752:1379:1 555:4471:1 2752:2753:1	1
228	1527	-576028800	10	1527:6080:1 1527:6090:1 6093:2596:1 2596:6089:1 6093:6085:1 1527:6086:1 6093:6091:1 1527:6093:1 1527:6092:1	36
229	4221	-1199232000	31	4221:6137:1 4221:6140:1 2180:1307:1 6150:4298:1 4298:6143:1 4221:2177:1 4221:6138:1 4221:6135:1 4298:6123:1 5638:6144:1 4221:6147:1 6149:6148:1 6148:6133:1 4221:5638:1 4221:6150:1 4221:4223:1 4221:5560:1 4221:6142:1 4221:1975:1 4221:6146:1 4221:6149:1 4221:6141:1 4221:6145:1 4221:548:1 6149:4220:1 4221:6139:1 4221:2180:1 4221:6136:1 4221:6134:1 4298:4504:1	15
230	5256	-1205971200	16	5256:6163:1 6160:6155:1 5256:6158:1 5638:6144:1 5256:6160:1 5256:6164:1 6151:6157:1 6152:6162:1 6164:6165:1 6163:5638:1 6144:6159:1 6163:6156:1 6156:6151:1 6156:6161:1 6160:6152:1	3
231	4300	-1242777600	11	4300:4294:1 4300:6172:1 4300:6167:1 4300:6169:1 4300:6139:1 4300:4220:1 4300:284:1 4294:6168:1 4300:6170:1 4294:4298:1	1
232	4507	-1351900800	15	4507:6173:1 6179:6180:1 4509:6174:1 6173:6177:1 6173:4511:1 4507:6176:1 4507:1340:1 4507:5501:1 6173:6175:1 4507:6179:1 6180:4509:1 4507:4508:1 6180:6178:1 6179:4229:1	1
233	6181	-1312329600	18	6181:4509:1 6181:3476:1 6187:6186:1 6189:6182:1 6181:6188:1 6181:1060:1 6181:772:1 1060:4227:1 6181:3453:1 6181:3633:1 6181:6192:1 6191:6187:1 6181:6189:1 6181:6185:1 4509:6190:1 6185:585:1 6190:6191:1	3
234	6193	-1370217600	20	6193:4198:1 6206:6205:1 3661:4204:1 6200:770:1 3587:3637:1 4284:4291:1 779:6202:1 3634:6201:1 768:779:1 443:4284:1 6193:443:1 6206:6203:1 6206:3661:1 6193:6206:1 3634:6200:1 6203:3587:1 6193:768:1 3637:3634:1 6193:3666:1	7
236	770	-1222992000	44	5203:6281:1 5203:5197:1 5204:6275:1 5203:6237:1 5204:5203:1 3870:3864:1 770:6287:1 5204:5196:1 770:6283:1 770:6291:1 6280:5052:1 6236:1073:1 6284:6271:1 770:6273:1 770:3870:1 5196:6272:1 3870:5635:1 6275:6289:1 770:6238:1 5197:6274:1 770:6241:1 6276:6249:1 6276:6240:1 770:5204:1 6199:6288:1 770:6279:1 770:6280:1 770:6199:1 1073:6284:1 6286:6277:1 6286:3867:1 770:6282:1 6274:6247:1 5204:5195:1 770…	35
237	3634	-1286064000	28	3634:6331:1 3634:5638:1 6333:6311:1 3634:6335:1 6310:6309:1 6332:6330:1 3634:6325:1 6331:6139:1 6333:6310:1 6330:6326:1 4294:6146:1 6311:6328:1 3634:6336:1 6310:6332:1 6326:6312:1 6326:6337:1 3634:6201:1 3634:6334:1 3634:4287:1 772:4300:1 3634:6200:1 3634:6333:1 3634:772:1 3634:6150:1 6150:6143:1 4287:4294:1 6328:6324:1	22
238	6206	-1354320000	12	6206:6205:1 6203:6343:1 6200:770:1 3587:3637:1 770:6199:1 6206:6203:1 6206:3661:1 3634:6200:1 6203:3587:1 6206:4291:1 3637:3634:1	5
239	3637	-1307059200	14	6201:6311:1 4290:6336:1 3634:6150:1 3634:6330:1 3637:4290:1 6352:6201:1 3637:6353:1 3637:3634:1 3634:6200:1 6344:6328:1 6311:6344:1 3637:4205:1 3637:6352:1	19
241	4511	-1315008000	10	4509:6174:1 6420:585:1 4511:4509:1 4509:6420:1 4511:1418:1 6419:6416:1 4511:6419:1 4511:6417:1 4511:3453:1	1
244	4286	-1307059200	14	4286:3221:1 4286:6441:1 4286:6439:1 6438:6440:1 4286:5057:1 5058:5055:1 4285:6438:1 4286:5058:1 4286:6442:1 4286:6163:1 6163:6161:1 4286:4285:1 4286:6336:1	4
248	6530	-114825600	16	6530:6532:1 6536:6540:1 6539:6538:1 6530:6534:1 6548:6547:1 6530:6541:1 6548:6546:1 6551:6548:1 6538:6536:1 6530:6539:1 6531:6551:1 6530:6531:1 6536:6535:1 6530:6537:1 6536:6533:1	9
249	6551	8985600	24	6582:6574:1 6583:6577:1 6544:6582:1 6573:6546:1 6548:6573:1 6547:6543:1 6582:6581:1 6583:6601:1 6544:6545:1 6578:6591:1 6551:6572:1 6551:6571:1 6548:6547:1 6551:6588:1 6544:6583:1 6551:6575:1 6547:6579:1 6551:6580:1 6546:6544:1 6583:6590:1 6551:6548:1 6544:6578:1 6545:6507:1	17
251	6514	241920000	10	6618:6506:1 6514:6629:1 6627:6511:1 6514:6630:1 6509:6618:1 6511:6632:1 6514:6627:1 6618:6520:1 6514:6509:1	10
252	3265	-1004745600	20	3265:6645:1 3265:6655:1 6666:6651:1 6641:3459:1 3265:6641:1 3265:6656:1 3322:3316:1 3265:6664:1 3322:6646:1 3322:6654:1 3265:6657:1 6663:3318:1 3265:6649:1 6665:6666:1 6666:6640:1 3316:6663:1 6656:6665:1 3265:6662:1 6665:3322:1	14
253	3269	-1128297600	10	3269:6671:1 6673:6672:1 3269:6669:1 3269:6668:1 6673:6667:1 3269:6670:1 3459:2226:1 6667:3459:1 6669:6673:1	1
256	1430	-188956800	11	6721:6722:1 1429:6725:1 1430:1429:1 1430:1427:1 1428:6724:1 1430:1428:1 1428:6721:1 1429:6720:1 6721:6723:1 1427:6726:1	11
257	5054	-1200700800	10	6276:6740:1 5054:6280:1 5054:6241:1 6280:5052:1 6241:6276:1 5054:5049:1 5054:6741:1 1073:6284:1 6280:1073:1	1
258	5058	-1296518400	17	5058:5053:1 5058:6749:1 5058:264:1 5058:5056:1 5058:289:1 5058:6746:1 5058:5052:1 855:1978:1 5058:4512:1 6744:6748:1 5058:5055:1 5058:1309:1 1309:6744:1 5058:6747:1 5058:855:1 5058:5259:1	6
259	6765	2678400	11	6767:6775:1 6769:6773:1 6765:6768:1 6768:3715:1 6765:5388:1 6765:6771:1 6765:6772:1 5388:5407:1 6765:6769:1 6773:6767:1	4
260	4294	-1230768000	20	4294:255:1 4294:6799:1 4294:4221:1 4294:6306:1 4294:6326:1 6326:6337:1 6326:6803:1 4294:6801:1 6799:5196:1 4294:6802:1 4294:6800:1 4221:6146:1 4294:4299:1 6326:6805:1 4221:4298:1 4294:6168:1 4294:6804:1 4221:6135:1 6326:264:1	11
261	3231	-641692800	15	6881:4953:1 3231:6870:1 3232:6878:1 3233:6879:1 6877:6220:1 3233:6876:1 3233:6880:1 3227:6881:1 6879:6877:1 3231:6882:1 6881:6883:1 4953:3232:1 3231:3227:1 6881:3233:1	34
262	6450	-1117756800	14	6450:6921:1 2772:2773:1 6450:6922:1 6921:6929:1 6450:6932:1 6450:6923:1 2778:6926:1 6922:6928:1 6450:6930:1 6922:2778:1 6450:6920:1 6450:268:1 6923:2772:1	8
263	6173	-1320278400	10	6175:6942:1 4509:6174:1 6173:4511:1 6173:6177:1 4511:4509:1 6935:3223:1 6173:6175:1 6942:6935:1 6173:6941:1	8
264	4285	-1254528000	14	4285:5256:1 4285:6802:1 5256:6160:1 6947:6948:1 4285:6944:1 4285:6196:1 6438:6440:1 4285:6946:1 4285:6438:1 4285:6947:1 6438:585:1 6944:6943:1	5
267	6986	181353600	13	6986:6987:1 6994:6990:1 6991:6967:1 6991:6989:1 6993:6995:1 6986:6993:1 6986:6994:1 6991:6992:1 6988:6991:1 6994:2974:1 6986:6988:1 2974:2981:1	8
272	7053	-1163721600	10	7053:7056:1 2862:7060:1 7053:7059:1 7053:2867:1 7053:7057:1 7053:7058:1 7053:3362:1 7053:7055:1 2867:2862:1	1
273	7062	459993600	11	7062:7076:1 7073:7070:1 7070:7071:1 7062:7073:1 7062:7075:1 7075:7066:1 7076:7072:1 7068:7067:1 7072:7068:1 7073:7069:1	5
274	7085	173318400	13	7085:7114:1 7110:7106:1 7111:7107:1 7085:7092:1 7085:7105:1 7085:7108:1 7091:7087:1 7085:7093:1 7111:7091:1 7110:7109:1 7091:7110:1 7085:7111:1	25
275	7124	461376000	10	7124:7132:1 7132:7133:1 7131:7070:1 7133:7131:1 7125:7130:1 7133:7125:1 7132:7127:1 7127:7126:1 7124:7129:1	2
276	7135	446947200	21	7070:7071:1 7135:7147:1 7142:7141:1 7135:7139:1 7132:7133:1 7147:7146:1 7131:7070:1 7135:7143:1 7135:7145:1 7145:7132:1 7133:7131:1 7135:7136:1 7133:7125:1 7125:7130:1 7132:7127:1 7127:7126:1 7135:7142:1 7140:7144:1 7136:7062:1 7135:7140:1	5
277	7149	442972800	20	7149:7124:1 7156:7125:1 7147:7160:1 7149:7157:1 7147:7146:1 7153:7145:1 7149:7135:1 7145:7132:1 7135:7143:1 7127:7155:1 7153:7156:1 7152:7140:1 7125:7130:1 7132:7127:1 7127:7126:1 7152:7147:1 7149:7152:1 7140:7144:1 7149:7153:1	7
278	7153	456105600	10	7153:7163:1 7168:7167:1 7145:7168:1 7169:7164:1 7153:7145:1 7153:7156:1 7153:7169:1 7153:7165:1 7168:7162:1	2
279	7170	373420800	10	7170:7191:1 7170:7171:1 7170:7172:1 7173:7181:1 7171:7182:1 7170:7180:1 7170:7174:1 7171:7177:1 7170:7173:1	16
280	7193	319420800	18	7195:7204:1 7206:7172:1 7195:7149:1 7195:7197:1 7197:7194:1 7206:7205:1 7195:7196:1 7193:7195:1 7149:7153:1 7149:7135:1 7204:7206:1 7193:7200:1 7135:7136:1 7195:7201:1 7195:7199:1 7135:7140:1 7195:7198:1	14
281	7127	500860800	11	7125:7128:1 7127:7243:1 7127:7131:1 7131:7070:1 7131:7155:1 7126:7069:1 7127:7125:1 7127:7072:1 7127:7126:1 7127:7240:1	5
282	7167	602726400	11	7074:7065:1 7167:7074:1 7167:7271:1 7271:7225:1 7167:7161:1 7167:7265:1 7225:7203:1 7271:7226:1 7225:7266:1 7167:7270:1	13
283	7129	602726400	10	7279:7203:1 7271:7225:1 7277:7276:1 7225:7279:1 7129:7277:1 7129:7074:1 7129:7271:1 7129:7265:1 7271:7226:1	15
284	7286	-747014400	14	3412:7301:1 3412:7296:1 7286:7303:1 7301:3673:1 7286:5240:1 3673:3674:1 7301:3675:1 7302:7300:1 3430:828:1 7303:7302:1 7303:3412:1 7286:3430:1 3675:7299:1	30
287	3753	-1278201600	13	853:582:1 853:1308:1 853:3749:1 1981:1974:1 3749:1064:1 853:855:1 3753:853:1 855:3750:1 582:3184:1 3750:1065:1 1974:342:1 1064:1981:1	4
289	1391	-1261094400	14	7349:7350:1 1391:7355:1 7358:7349:1 5212:7353:1 7352:7358:1 7355:7352:1 7360:7356:1 1391:7361:1 1391:7354:1 7355:245:1 7350:7360:1 1391:7351:1 1391:5212:1	2
290	7362	57801600	13	7367:7365:1 7366:7363:1 7369:7364:1 7371:7368:1 7362:7370:1 7362:7371:1 7363:3918:1 7362:7372:1 7362:5866:1 7371:7369:1 7369:7367:1 7372:7366:1	1
291	2036	-1150761600	15	2036:2573:1 2036:2411:1 7374:1372:1 2036:2075:1 2411:2070:1 2036:2062:1 2036:7373:1 2036:2068:1 2075:2567:1 2036:817:1 2067:1346:1 2411:7374:1 2036:2419:1 2075:2067:1	2
293	7400	-1336003200	14	7400:7403:1 7400:2702:1 3612:2704:1 7403:3612:1 7404:2706:1 7402:7014:1 2706:1490:1 7402:585:1 2702:7404:1 7400:7401:1 7400:1300:1 7404:7402:1 7400:7046:1	1
294	1033	-15897600	77	7470:5264:1 1033:7463:1 1033:7447:1 7455:2599:1 7471:3696:1 7449:7453:1 1033:7464:1 1033:7479:1 7512:7510:1 7452:7526:1 7460:7490:1 1033:7537:1 1033:7458:1 7503:7487:1 1033:7504:1 1033:7511:1 7448:7493:1 7461:7473:1 7473:7509:1 7466:2839:1 7464:7528:1 7454:7448:1 7526:7500:1 7466:7451:1 1033:7467:1 1033:7512:1 7461:7466:1 7466:7459:1 7465:7484:1 1033:7486:1 7512:7508:1 7460:7523:1 1033:7461:1 103…	41
295	6962	-1241308800	11	816:824:1 816:821:1 7541:6966:1 293:816:1 816:281:1 6962:269:1 6962:5697:1 6966:293:1 816:823:1 6962:7541:1	6
296	1226	-599616000	18	1225:7543:1 2816:2818:1 2818:1225:1 1225:1224:1 1226:7549:1 1226:7547:1 1226:7542:1 1226:7546:1 1226:7550:1 1225:7544:1 2816:7548:1 1225:7545:1 1226:3884:1 1226:7551:1 2818:2815:1 1226:2816:1 1226:6233:1	3
297	281	-1104537600	12	277:627:1 280:277:1 281:268:1 281:1347:1 275:1344:1 280:626:1 7382:275:1 1344:280:1 281:7553:1 281:7382:1 7382:6963:1	3
300	6326	-1215129600	20	6326:7573:1 6326:6312:1 6326:7572:1 6326:7570:1 6326:4504:1 264:261:1 6326:6337:1 6326:6803:1 6326:6440:1 6308:6194:1 7574:6322:1 7570:7574:1 7573:264:1 6326:6135:1 6326:1238:1 6326:6805:1 6312:6308:1 6337:7571:1 6312:7575:1	8
301	7413	-1251936000	10	7593:7591:1 7586:2882:1 7593:606:1 384:7590:1 7413:7592:1 7591:384:1 384:385:1 7592:7593:1 7592:7586:1	4
305	4308	-3888000	26	7657:7671:1 4308:4314:1 7653:4311:1 4308:7652:1 7648:7670:1 7660:7649:1 4314:4313:1 7631:7665:1 4308:7653:1 7670:7659:1 7655:7661:1 7651:7657:1 7659:7645:1 7670:7667:1 7659:7655:1 7631:7630:1 7645:7660:1 4314:7631:1 4314:7669:1 7668:7664:1 7669:7648:1 7653:7658:1 7631:7651:1 7645:7668:1 7661:7672:1	8
306	7673	-99100800	15	7673:7677:1 7673:7691:1 7674:7675:1 4314:4313:1 7626:7628:1 7673:7676:1 7681:7680:1 7680:7626:1 7674:4314:1 7673:7679:1 7673:7681:1 7679:7678:1 7674:7689:1 7673:7674:1	9
307	7692	360201600	22	7714:7720:1 7694:7695:1 7694:7693:1 7694:7697:1 7694:7702:1 7695:7704:1 7692:7694:1 7705:7711:1 7694:7698:1 7693:7713:1 7698:7714:1 7692:7701:1 7692:7715:1 7704:7700:1 7702:7703:1 7692:7717:1 7704:7699:1 7714:7712:1 7694:7705:1 7692:7724:1 7692:7716:1	13
308	7671	111542400	14	7671:7740:1 7735:7741:1 7671:7732:1 7671:7738:1 7671:7734:1 7671:7735:1 7739:7733:1 7735:7729:1 7739:7742:1 7671:7743:1 7671:7731:1 7734:7739:1 7735:6385:1	5
309	7738	111542400	11	7735:7741:1 7738:7745:1 7738:7732:1 7738:7735:1 7738:7746:1 7735:6385:1 7738:5475:1 7735:7729:1 7738:7739:1 7738:7671:1	3
310	4311	43113600	18	7687:7762:1 7660:7649:1 7670:7766:1 7765:7683:1 7670:7765:1 7659:7685:1 7645:7660:1 7765:7672:1 4311:7761:1 7670:7659:1 7659:7645:1 4311:7768:1 4311:7687:1 4311:7764:1 7670:7667:1 7687:7670:1 4311:2440:1	2
311	7630	43113600	19	7629:7738:1 7630:7631:1 7687:7772:1 7630:7687:1 7769:7629:1 7651:7764:1 7630:7770:1 7686:7634:1 7738:7739:1 7657:7771:1 7764:7655:1 7769:7686:1 7738:7671:1 7657:7769:1 7769:7773:1 7671:7731:1 7687:7657:1 7630:7651:1	1
312	7631	43113600	22	7764:7655:1 7769:7686:1 7738:7745:1 7687:7772:1 7631:7665:1 7651:7764:1 7777:7769:1 7769:7773:1 7631:7630:1 7686:7634:1 7738:7739:1 7629:7738:1 7631:7687:1 7657:7731:1 7631:7777:1 7769:7629:1 7631:7770:1 7655:7685:1 7631:7651:1 7657:7771:1 7687:7657:1	6
313	7779	361411200	11	7779:7697:1 7779:7780:1 7780:7712:1 7779:7704:1 7779:7720:1 7779:7786:1 7779:7715:1 7704:7700:1 7779:7701:1 7779:7781:1	9
314	6192	-1312329600	11	6192:3476:1 6191:585:1 6192:4510:1 6188:6186:1 6192:772:1 6192:7811:1 6192:4227:1 6192:4509:1 6192:6191:1 6192:6188:1	3
315	7812	-1325462400	11	7812:3364:1 7816:7814:1 7812:7815:1 7812:810:1 7812:4204:1 289:310:1 7812:7816:1 7812:2925:1 289:585:1 7816:289:1	4
316	7817	-312940800	14	7833:7832:1 7817:7836:1 7817:7826:1 7838:7819:1 7837:7833:1 7817:7834:1 7835:7828:1 7836:7827:1 7817:7838:1 7817:7835:1 7817:7818:1 7834:7831:1 7817:7837:1	35
317	5462	110332800	18	5462:7896:1 7882:7877:1 5462:7778:1 5462:7900:1 5462:7899:1 5462:7882:1 942:7878:1 5462:7891:1 5462:7881:1 7878:7893:1 7900:7894:1 5462:7898:1 7882:7879:1 5462:7902:1 7894:7897:1 7896:7895:1 7882:942:1	24
318	7916	7776000	25	7916:7983:1 7983:7937:1 7020:7930:1 7916:7931:1 7916:7964:1 7916:7936:1 7916:7965:1 7916:7938:1 7916:7963:1 7916:7932:1 7916:7939:1 7916:7941:1 7916:7918:1 7931:7924:1 7916:7953:1 7968:3759:1 7916:7968:1 7916:7020:1 7916:7966:1 7916:7940:1 7916:7933:1 7916:7925:1 7916:7934:1 7916:7935:1	48
319	7987	-636422400	11	7987:7995:1 7987:7998:1 7991:7990:1 7987:7999:1 7987:7997:1 7987:7991:1 7998:2175:1 7987:7989:1 7987:7996:1 7991:7992:1	11
320	6618	311212800	13	6618:8010:1 6618:8020:1 6520:6603:1 6618:8005:1 8010:6506:1 6618:8011:1 8005:6517:1 8012:8008:1 6618:6520:1 6618:8009:1 6618:8012:1 8005:8007:1	14
322	7816	-1304380800	10	8027:5560:1 5560:4765:1 7816:7814:1 8029:585:1 4543:289:1 7816:4543:1 7816:8029:1 7816:8027:1 7816:3629:1	3
323	8030	-17712000	12	8043:8044:1 8030:8037:1 8036:8038:1 8035:8036:1 8030:8031:1 8044:8035:1 8034:5462:1 8040:8039:1 8030:8043:1 8043:8040:1 8030:8034:1	12
324	8046	-33004800	18	8046:8052:1 8046:8055:1 8046:8051:1 8046:8065:1 8055:8050:1 8046:8058:1 8046:8053:1 8050:8057:1 8046:8048:1 8046:8054:1 8054:8056:1 8052:8047:1 8064:8059:1 8050:8060:1 8052:8049:1 8046:8063:1 8050:8064:1	4
325	6468	-107568000	10	8082:8089:1 6468:8083:1 8080:8087:1 6468:8084:1 6468:6516:1 6465:8082:1 6468:8081:1 8084:8080:1 6468:6465:1	6
326	8091	-120873600	11	8099:8098:1 8091:8097:1 8091:8092:1 8091:8094:1 8091:8096:1 8095:8150:1 8098:8095:1 8091:8099:1 8091:8148:1 8095:8093:1	55
327	8166	268876800	16	6618:8010:1 6618:6517:1 8168:8170:1 8166:8169:1 8021:6618:1 8166:8168:1 8010:6506:1 8010:8167:1 3061:6520:1 6618:8011:1 8166:3061:1 8012:8008:1 8166:8021:1 6618:8012:1 8021:8023:1	20
328	8207	47520000	11	8211:5462:1 8209:8214:1 8207:8212:1 5462:7882:1 8210:8208:1 8211:8213:1 8207:8211:1 8207:8209:1 8209:8215:1 8211:8210:1	0
329	8211	65750400	15	8211:8214:1 8211:5462:1 8211:8222:1 8223:7897:1 5462:7882:1 7900:7894:1 7882:8223:1 8211:8215:1 7900:8208:1 6403:7900:1 8211:8221:1 8211:8210:1 8211:6403:1 8221:8213:1	1
331	7882	130118400	11	7882:7877:1 7882:8249:1 7897:8032:1 8248:7897:1 7877:7895:1 7882:8223:1 7882:7879:1 8249:7894:1 7882:8248:1 7882:942:1	5
332	6547	35424000	14	6547:6543:1 6544:6550:1 6544:6574:1 6591:8277:1 6547:7881:1 8273:6591:1 6544:6552:1 6544:6545:1 6547:6579:1 6544:6578:1 6547:8278:1 6547:6544:1 6544:8273:1	11
333	6548	27475200	21	6548:6573:1 6547:6543:1 6547:6550:1 7479:6578:1 6548:8283:1 6548:6547:1 8286:8273:1 8286:6582:1 6547:7881:1 8273:6591:1 6591:8277:1 6548:6507:1 6548:8286:1 8283:7479:1 6546:6552:1 7479:8285:1 6582:6574:1 6548:6583:1 8283:8284:1 6573:6546:1	24
334	8223	193190400	12	8311:8312:1 8223:8309:1 8223:8311:1 8309:8041:1 7876:8313:1 8223:7890:1 8309:7893:1 8223:7876:1 8309:8315:1 8312:8310:1 8223:7897:1	1
335	8043	5097600	17	8043:8321:1 8211:5462:1 8043:8044:1 8043:8318:1 5462:7882:1 8317:8316:1 8043:8207:1 8207:8211:1 8043:8320:1 8211:8210:1 8040:8039:1 8211:8221:1 8043:8040:1 8043:8317:1 8043:8038:1 8221:8213:1	6
338	8529	-633830400	13	8544:8539:1 8545:8544:1 8541:8546:1 8529:8545:1 8538:3671:1 8529:2516:1 8529:8543:1 8529:8535:1 8544:8538:1 8529:8540:1 8546:8542:1 8529:8541:1	23
339	2641	-1161302400	22	8562:8579:1 8571:3269:1 8571:8577:1 8577:6670:1 6667:2860:1 3269:6667:1 8572:8571:1 2641:8575:1 2641:8562:1 8563:8576:1 8575:8568:1 2641:8564:1 2641:2218:1 8576:8567:1 2641:8573:1 8563:8572:1 2641:8563:1 8577:8578:1 8577:8566:1 2641:8570:1 2641:8574:1	6
340	6675	-1228089600	16	8580:6676:1 6675:8584:1 6675:8586:1 6675:8588:1 6675:2641:1 6675:8589:1 6675:8580:1 6675:8585:1 8575:8577:1 6676:8582:1 8585:8581:1 6675:2227:1 8584:8575:1 6675:2225:1 8586:3268:1	4
342	8605	444441600	17	8610:8655:1 8605:8610:1 6985:6982:1 8605:8645:1 8605:8656:1 8605:8641:1 8656:8653:1 6985:6980:1 8641:8652:1 8605:8640:1 8605:8651:1 8605:8608:1 8609:8654:1 8605:6968:1 6968:6985:1 8605:8609:1	41
343	8668	291772800	29	8699:8689:1 8672:8684:1 8755:8696:1 8699:8688:1 8705:8702:1 8692:8683:1 8755:8694:1 8668:8755:1 8675:8692:1 8668:8695:1 8668:8703:1 8668:8705:1 8675:8690:1 8672:8671:1 8669:8701:1 8675:8691:1 8690:8672:1 8674:8699:1 8699:8698:1 8669:8700:1 8668:8693:1 8668:8669:1 8673:8674:1 8668:8673:1 8683:8686:1 8672:8687:1 8692:8697:1 8701:8675:1	65
344	8760	78796800	41	8760:8798:1 8779:8762:1 8760:8779:1 8760:8799:1 8760:5760:1 8760:8809:1 8788:5836:1 8760:8812:1 8760:8775:1 8782:8854:1 8778:8776:1 8760:8808:1 8760:8836:1 8760:8851:1 8778:8849:1 8760:8806:1 8806:8805:1 8760:8777:1 8760:8797:1 8760:8847:1 8760:8782:1 8779:8778:1 8854:8788:1 8760:8816:1 8760:8837:1 8780:8807:1 5422:8789:1 8760:8781:1 8760:8765:1 8809:8840:1 8788:5422:1 8760:5846:1 8760:8810:1 876…	98
347	8662	-355104000	20	8662:8958:1 7837:8961:1 8662:8956:1 3984:8937:1 8662:8962:1 8662:8996:1 8662:8964:1 7837:8957:1 8662:7837:1 8662:8951:1 8961:8955:1 8662:8965:1 8662:8959:1 8662:8952:1 8662:8963:1 8662:8953:1 8662:3984:1 8662:8923:1 8959:8960:1	77
350	9036	-612835200	14	9041:9038:1 9036:9043:1 9036:1780:1 9038:9013:1 9041:9020:1 9036:9040:1 9042:9037:1 9036:1791:1 9036:1799:1 9036:3975:1 9036:9039:1 9043:9042:1 9037:9041:1	6
353	9121	116467200	13	9122:9126:1 9121:7862:1 5858:5831:1 9082:5858:1 9121:9128:1 9121:8840:1 8840:5885:1 9123:9122:1 5740:9082:1 9121:9123:1 9128:5740:1 9082:3916:1	5
354	8785	286675200	14	8785:9131:1 9107:9106:1 8785:9136:1 9136:9137:1 8785:9107:1 8785:9138:1 9107:9133:1 9107:8694:1 8831:9134:1 8785:9108:1 9136:9135:1 9136:8831:1 9108:8824:1	2
355	5739	226022400	12	5739:9145:1 5739:5872:1 8841:8832:1 9142:9143:1 8841:9142:1 5739:5879:1 9143:5821:1 8841:9141:1 9141:9140:1 5821:9139:1 5739:8841:1	4
358	7843	68256000	14	9031:7862:1 7843:9063:1 9194:7820:1 9189:7855:1 7843:9194:1 7843:9191:1 7843:9031:1 7843:9032:1 9032:9189:1 9189:7854:1 7854:9195:1 9196:7859:1 9031:9196:1	8
361	9034	57801600	10	9032:9236:1 9034:7843:1 7843:9194:1 9034:9233:1 9034:9234:1 9236:7820:1 7843:9191:1 7843:9032:1 9034:9235:1	2
363	9082	226022400	25	8668:8696:1 9263:5821:1 7852:5872:1 9082:8668:1 9082:5852:1 5852:5831:1 9263:8832:1 9082:9141:1 8915:7852:1 9082:5858:1 5821:8700:1 9263:9262:1 5831:5732:1 9082:8915:1 9082:7846:1 7852:9264:1 5858:9142:1 5852:5874:1 9082:9265:1 9082:3916:1 9127:9263:1 5852:9127:1 5874:9266:1 8700:9253:1	7
365	7851	189302400	11	7848:9002:1 9082:8915:1 8915:7852:1 4573:8998:1 9002:7846:1 7852:7861:1 4573:7848:1 7852:9264:1 7851:4573:1 7851:9082:1	14
366	7852	262828800	16	7852:6355:1 7852:8911:1 7852:8825:1 7852:9127:1 7852:5872:1 7852:7849:1 7852:9282:1 5395:8700:1 5395:9275:1 7852:9264:1 7852:8852:1 7852:7861:1 9264:5395:1 5395:9283:1 9275:9001:1	10
367	5858	244512000	16	5858:8852:1 9127:9263:1 9263:5821:1 9142:9143:1 5858:5874:1 8700:9253:1 5858:5831:1 5858:5872:1 5858:9127:1 5874:9266:1 5821:8700:1 5831:5732:1 5858:9142:1 5872:5395:1 5858:9270:1	2
368	9284	239241600	40	9308:9291:1 9310:9306:1 8755:8696:1 9286:9314:1 9348:9104:1 9284:9292:1 9284:4647:1 9083:9222:1 9136:8755:1 8755:8694:1 9286:9096:1 9309:9348:1 9096:9083:1 9306:9296:1 8694:9349:1 9284:9290:1 9284:9307:1 9222:9138:1 9306:9312:1 9286:9305:1 9313:9302:1 9286:9289:1 9110:9308:1 9305:9347:1 9284:9311:1 9306:9313:1 9348:9286:1 9284:9310:1 9136:9298:1 8824:9300:1 9305:9299:1 9136:9137:1 9313:9136:1 928…	60
369	5872	294364800	11	5872:5708:1 8692:8697:1 5872:9268:1 5872:8755:1 5872:9269:1 8755:9079:1 5395:8700:1 5872:9360:1 5872:5395:1 5872:8692:1	25
370	5422	218246400	13	5422:9372:1 5422:8829:1 5422:8848:1 5422:9135:1 5422:5739:1 5422:9378:1 5422:9379:1 9135:8826:1 8789:8841:1 5422:9101:1 5422:9380:1 5422:8789:1	6
373	7862	178761600	10	7862:9411:1 7862:7857:1 7862:8805:1 7862:9284:1 7862:9171:1 7862:7851:1 9096:9083:1 7857:9193:1 9284:9096:1	6
374	4480	-1243987200	10	4480:2076:1 1031:361:1 4480:4481:1 392:288:1 3542:1031:1 4480:367:1 4480:515:1 4480:3542:1 4480:392:1	2
375	6182	-1249257600	13	9427:9419:1 9427:9423:1 6182:9425:1 6419:6416:1 6182:9422:1 6182:9424:1 6182:5496:1 9425:9421:1 9421:9427:1 6182:9426:1 9426:585:1 6182:6419:1	4
376	3547	315532800	41	9463:4777:1 3547:9475:1 9457:9555:1 3547:9444:1 9473:9455:1 3547:4810:1 9470:9458:1 9471:9445:1 3547:4902:1 3547:4749:1 3547:9470:1 4810:9462:1 3547:4547:1 9444:9466:1 3547:9473:1 9553:9472:1 9475:9474:1 9476:9456:1 4777:9468:1 4749:4620:1 3547:9461:1 9466:6361:1 3547:3569:1 9465:9457:1 3547:9557:1 3547:4858:1 3547:9459:1 3547:9553:1 3547:9460:1 9473:9476:1 4547:9454:1 3547:9464:1 3547:9465:1 477…	95
377	3549	55123200	17	9568:9585:1 9579:9569:1 3549:9587:1 3549:9568:1 3549:4806:1 3549:9571:1 9568:9584:1 3549:9580:1 9564:9566:1 4768:9564:1 9566:9579:1 3549:9570:1 9566:9583:1 3549:9567:1 9568:4768:1 9564:9588:1	24
381	4773	-76032000	13	9594:4781:1 4772:4771:1 4773:4774:1 4773:2535:1 4773:9658:1 4781:4779:1 4773:9659:1 4773:3548:1 4774:4770:1 4781:3549:1 4773:4772:1 4774:9594:1	18
382	9660	-104544000	10	9660:9071:1 9649:9651:1 9660:9661:1 2829:9652:1 9660:2829:1 9651:9650:1 9662:9649:1 9660:9662:1 9660:9641:1	3
384	4781	23587200	11	4781:9675:1 4779:9568:1 4781:9676:1 9564:9673:1 4781:9674:1 4781:2561:1 4768:9564:1 4781:3549:1 9568:4768:1 4781:4779:1	16
385	9689	-477446400	19	9689:9703:1 9697:9738:1 9705:9694:1 9689:9706:1 9689:9696:1 9717:6699:1 9707:9705:1 9689:9698:1 9689:9702:1 9689:9707:1 9707:9691:1 9706:9717:1 9717:9695:1 9696:9697:1 6699:9739:1 9739:9690:1 9717:9693:1 9738:9740:1	42
386	9814	-1213920000	13	2871:2878:1 368:2871:1 7012:9815:1 9814:7012:1 9426:5492:1 2871:578:1 9814:9426:1 9814:9817:1 9815:2696:1 9817:1490:1 9814:9816:1 2696:368:1	0
388	2299	-1309737600	15	2299:2293:1 3378:3379:1 2299:9840:1 3381:2298:1 3380:3382:1 9840:9839:1 3378:3375:1 2299:3373:1 3382:3378:1 3381:3380:1 3373:3381:1 3380:2291:1 3378:3376:1 3380:3383:1	2
389	6374	103680000	16	6374:9886:1 6374:9881:1 6374:9888:1 6383:9884:1 6374:7643:1 6374:9887:1 6374:9890:1 9885:9889:1 6374:9882:1 6374:9885:1 6374:5480:1 9886:9857:1 6374:6383:1 6374:7733:1 6374:9891:1	116
390	6186	-1158624000	26	6186:9999:1 6920:2772:1 2782:6949:1 6920:9993:1 6186:3895:1 3896:9991:1 10002:9994:1 6186:10001:1 6186:9971:1 2772:2782:1 6186:3896:1 6186:10002:1 3895:3897:1 9996:10000:1 10000:9973:1 10003:9996:1 3895:9992:1 6186:9997:1 6186:10004:1 3895:9995:1 6186:10003:1 10002:9998:1 9995:10005:1 3897:2777:1 6186:6920:1	23
391	6187	-1224460800	12	10013:10011:1 6187:10013:1 10009:10006:1 10010:10007:1 6187:10012:1 10011:4019:1 6187:10014:1 6186:10002:1 10011:10009:1 10014:10010:1 10006:6186:1	2
392	6188	-1263772800	13	6188:10015:1 6188:6947:1 6947:6948:1 6188:10018:1 6186:9971:1 6186:10004:1 10004:10010:1 6947:10017:1 10016:6186:1 10015:6187:1 6947:585:1 10017:10016:1	3
393	6189	-1266364800	41	6189:6824:1 10053:10051:1 10048:10046:1 6832:6741:1 10049:4298:1 6189:10056:1 5639:6184:1 10049:10058:1 10039:10045:1 9421:10048:1 6189:10026:1 10058:10039:1 4293:5640:1 10039:5639:1 6189:3630:1 6189:6454:1 10056:3475:1 9425:10049:1 3626:6832:1 6191:4293:1 6182:9425:1 4293:6187:1 10058:9421:1 9421:9427:1 10048:9998:1 4293:10053:1 6189:10057:1 6189:6182:1 10057:10022:1 10054:3626:1 6189:10017:1 61…	30
394	6190	-1259625600	10	6190:10060:1 6190:10012:1 10060:585:1 6191:4293:1 6190:10046:1 6191:9425:1 9425:9421:1 4293:5640:1 6190:6191:1	3
395	6191	-1249257600	18	6184:9422:1 5495:5492:1 9425:10049:1 6191:4293:1 10049:4298:1 6191:9426:1 6191:9425:1 4293:6187:1 10004:10010:1 6191:10004:1 9426:10002:1 9426:5495:1 9421:6184:1 10049:9421:1 6191:9424:1 9426:585:1 6191:2236:1	1
396	7436	47174400	12	7436:10114:1 10089:10090:1 7436:10118:1 7436:10093:1 10090:10091:1 7436:10111:1 7436:10092:1 10112:10110:1 7436:10112:1 7436:10115:1 7436:10089:1	22
397	10119	-331516800	12	10119:10120:1 10119:10125:1 10119:10127:1 10119:10122:1 10119:10130:1 10119:10129:1 10119:10133:1 10119:10132:1 10128:10126:1 10119:10131:1 10131:10128:1	4
398	10135	-523411200	10	10135:10143:1 10142:10139:1 10135:10144:1 10143:10141:1 10135:10137:1 10137:10140:1 10144:10142:1 10137:10136:1 10136:10138:1	3
399	3380	-1276992000	12	10171:3382:1 10172:3379:1 3378:10172:1 2291:3377:1 3379:10173:1 3382:3378:1 3380:10171:1 10173:10170:1 3380:2291:1 10170:3375:1 3380:3383:1	0
400	10174	-410227200	16	10174:10185:1 52:10179:1 10174:10181:1 10174:55:1 10177:10187:1 10174:10180:1 10175:10177:1 10174:5525:1 10180:10176:1 10181:709:1 10174:52:1 10174:10175:1 10177:10186:1 10177:10188:1 10177:10178:1	4
401	943	164073600	24	10208:10209:1 943:10193:1 10194:10217:1 943:10215:1 943:10228:1 943:10220:1 943:10211:1 10217:10196:1 943:6380:1 943:10195:1 943:10210:1 943:10216:1 943:10194:1 943:10218:1 933:946:1 943:10212:1 10218:10208:1 943:10219:1 10208:10226:1 943:10214:1 10210:10213:1 943:10221:1 943:933:1	16
405	10273	-583977600	12	10135:10143:1 10266:10282:1 10143:10136:1 10273:10280:1 10278:10260:1 10143:10141:1 10273:10278:1 10273:10283:1 10283:10277:1 10283:10266:1 10273:10135:1	41
406	10299	-65491200	12	10310:10303:1 10303:10312:1 10315:10310:1 10299:10304:1 10299:10311:1 10314:10316:1 10311:10313:1 10299:10314:1 10299:10301:1 10299:10318:1 10299:10315:1	13
407	10323	446947200	11	10323:10330:1 10329:10346:1 10329:10344:1 10346:10343:1 10330:10348:1 10323:10331:1 10343:10342:1 10331:10329:1 10323:10327:1 10323:10326:1	16
408	10349	92016000	22	10369:10375:1 10349:10352:1 10387:10388:1 10352:10364:1 10349:10389:1 10364:10372:1 10349:10373:1 10370:10414:1 10349:10387:1 10349:10371:1 10349:10407:1 10349:10391:1 10349:10350:1 10349:10368:1 10370:10351:1 10370:10369:1 10349:10390:1 10371:10370:1 10349:10365:1 10407:10411:1 10371:10413:1	74
409	10444	291772800	11	10444:10448:1 10444:10447:1 10444:10446:1 10444:10456:1 10454:10452:1 10444:10455:1 10456:10453:1 10448:10463:1 10456:10454:1 10453:10449:1	13
410	10467	532396800	10	10467:10468:1 10471:10473:1 10478:10474:1 10471:10475:1 10478:10472:1 10470:10479:1 10468:10470:1 10467:10478:1 10478:10471:1	3
411	10480	516499200	14	10485:10483:1 10480:10467:1 10483:10484:1 10484:10482:1 10467:10470:1 10480:10487:1 10478:10485:1 10487:10486:1 10471:10473:1 10470:10479:1 10484:10472:1 10467:10478:1 10478:10471:1	3
412	10489	491443200	14	10494:10492:1 6018:6025:1 10489:10498:1 10494:10502:1 10502:10501:1 10489:10499:1 10492:6018:1 10489:10493:1 10489:10494:1 10489:10490:1 6028:6019:1 10494:10491:1 6025:6028:1	12
414	10543	-36460800	11	10546:10548:1 10543:2727:1 10544:10547:1 10549:10546:1 10543:10549:1 10543:6051:1 10549:10552:1 10543:10545:1 10545:3728:1 10543:10544:1	5
415	10554	-148435200	19	10594:10596:1 10565:10566:1 10554:10567:1 10554:10601:1 10564:10561:1 10568:10600:1 10594:10560:1 10568:10595:1 10595:10591:1 10554:10569:1 10554:10594:1 10554:10570:1 10560:10598:1 10566:10563:1 10566:10564:1 10554:10562:1 10568:10565:1 10554:10568:1	125
416	6355	354931200	18	6355:10668:1 6355:10672:1 6355:10666:1 10680:10670:1 10677:10673:1 10668:9389:1 6355:10723:1 6355:10675:1 6355:9572:1 6355:10679:1 6355:10669:1 6355:10676:1 6355:10678:1 6355:10677:1 6355:10674:1 10680:10671:1 6355:10680:1	49
417	5704	102470400	93	10765:5738:1 10770:10643:1 5704:5778:1 10759:5771:1 4682:5190:1 5704:8837:1 5704:10656:1 5778:10764:1 10656:10642:1 5778:5877:1 5794:5887:1 10746:5863:1 5704:5846:1 5704:10747:1 5885:10651:1 5704:10746:1 9128:5740:1 5704:10742:1 5704:10608:1 5704:10770:1 5842:10761:1 4598:5888:1 4598:5782:1 5704:10579:1 8788:10773:1 3920:3919:1 5704:10739:1 5876:5880:1 5848:5885:1 5704:5717:1 4598:5844:1 5704:468…	38
419	10564	-65491200	48	10626:10630:1 10654:10632:1 10654:10588:1 10593:10623:1 10564:10596:1 10625:10555:1 10590:10612:1 10558:10556:1 10564:10860:1 10625:10626:1 10879:10624:1 10564:10590:1 10564:10654:1 10880:10879:1 10858:10872:1 10564:10871:1 10564:9011:1 10560:10873:1 10558:10866:1 10564:10870:1 10632:10659:1 10603:10868:1 10556:10586:1 10564:10560:1 10584:10593:1 10623:10587:1 10866:10557:1 10561:10880:1 10560:10…	77
420	10603	78796800	74	5717:10559:1 10580:10663:1 10921:10646:1 10894:8762:1 10638:10635:1 10663:10648:1 10609:10585:1 10603:10926:1 5887:10923:1 10603:10609:1 10656:8788:1 10663:10655:1 5704:10579:1 5704:8837:1 10901:10616:1 8782:5717:1 5704:10656:1 5704:10613:1 10603:10580:1 10579:10662:1 10603:10649:1 10583:10927:1 5704:10739:1 10603:10901:1 5720:10614:1 5887:3916:1 10603:10925:1 10900:5781:1 5717:10576:1 10868:1090…	75
421	6163	-1199232000	15	5638:6144:1 6163:10950:1 6151:6157:1 6151:6162:1 6163:4298:1 6156:6161:1 6163:5638:1 6144:6159:1 6163:6156:1 2242:6145:1 6163:10952:1 6156:6151:1 6163:2242:1 2242:6826:1	5
423	5247	-1137542400	10	2063:2576:1 5247:2859:1 2063:621:1 2576:2417:1 5247:2063:1 5247:2420:1 5247:817:1 5247:819:1 2420:2419:1	1
424	976	-480124800	14	976:4916:1 10995:10994:1 3324:3328:1 976:9413:1 976:3399:1 976:3324:1 976:10995:1 10995:10996:1 976:2664:1 976:11000:1 10995:4915:1 10994:4914:1 4915:10997:1	40
426	3627	-1224460800	12	3627:11063:1 3614:3624:1 3624:3622:1 3624:6458:1 6746:3620:1 11063:3625:1 3627:3614:1 11063:6746:1 3624:3623:1 3627:11062:1 3627:7353:1	8
427	11064	-148435200	27	11083:11078:1 11064:11082:1 11083:11174:1 11075:11175:1 11083:11077:1 11078:11073:1 11064:11081:1 11078:11069:1 11081:11095:1 11078:11068:1 11082:11083:1 11083:11074:1 11064:11066:1 11064:11085:1 11095:11071:1 11085:11084:1 11084:11079:1 11064:11080:1 11073:11173:1 11082:11075:1 11078:11067:1 11076:11072:1 11064:11097:1 11083:11076:1 11066:11070:1 11064:11086:1	95
428	11184	-211939200	13	11190:11196:1 11194:11190:1 11194:11188:1 11194:11189:1 11184:11195:1 11195:11193:1 11184:11197:1 11184:11185:1 11184:11191:1 11193:11004:1 11184:11192:1 11184:11194:1	11
430	11221	-355104000	15	11253:11248:1 11221:11249:1 11289:6082:1 11221:11255:1 11289:11250:1 11221:11254:1 11253:11245:1 11253:11246:1 11221:11247:1 11221:11222:1 11221:11289:1 11255:11244:1 11253:3766:1 11289:11253:1	65
431	11300	-399859200	15	11306:11308:1 11300:11312:1 11307:11303:1 11305:11304:1 11307:11322:1 11300:11319:1 11305:11302:1 11322:11305:1 11300:11307:1 11305:11311:1 11302:11317:1 11305:11301:1 11300:11306:1 11312:11318:1	8
432	11323	-236822400	26	11323:11351:1 11342:11337:1 11350:11347:1 11349:11354:1 11323:11339:1 11334:11333:1 11323:11335:1 11349:11350:1 11323:2543:1 11340:11345:1 11343:11342:1 11351:11336:1 11323:11340:1 11323:11349:1 11323:11352:1 11351:11334:1 11323:11324:1 11323:11338:1 11323:11344:1 2543:4840:1 11323:11343:1 11323:11348:1 11352:11341:1 11323:11346:1 11323:7830:1	39
433	3693	-55296000	36	3693:11377:1 11405:9642:1 3693:11382:1 11395:4609:1 3693:11405:1 3693:11404:1 3693:4824:1 3693:11395:1 3693:11385:1 3693:11378:1 3693:11402:1 11406:10552:1 3693:11423:1 3693:4015:1 11381:11384:1 9071:11422:1 3697:4602:1 3693:3696:1 3693:3725:1 3725:3697:1 3693:11380:1 3693:3728:1 3693:11381:1 3693:11403:1 3693:11420:1 3693:11406:1 11381:9071:1 3693:11399:1 3693:11379:1 3693:11394:1 9071:11397:1 1…	50
434	1543	-591840000	41	1543:11469:1 11502:11477:1 11464:11484:1 11500:11455:1 1564:11432:1 1543:1564:1 11453:11442:1 1543:11456:1 11474:1568:1 1543:11452:1 1543:11474:1 11453:11443:1 11445:11441:1 1543:1796:1 1543:11498:1 1543:11475:1 1543:11478:1 1543:9040:1 1775:11460:1 11498:11446:1 11444:11495:1 1543:11444:1 1543:11492:1 1543:11464:1 1543:1533:1 11476:11488:1 1543:1775:1 11495:11458:1 11466:11483:1 11466:11476:1 11…	39
435	8028	-1046649600	36	8028:11572:1 8028:11576:1 11559:11526:1 11565:11563:1 8028:11562:1 8028:11532:1 11565:11560:1 11565:11569:1 1503:1960:1 8028:10036:1 11561:11573:1 11526:11579:1 11560:11533:1 10036:1503:1 8028:11571:1 8028:11561:1 10036:1502:1 11576:11565:1 8028:11577:1 1714:11531:1 11533:1714:1 8028:11570:1 8028:11575:1 11526:11578:1 11574:11557:1 11561:1901:1 8028:11568:1 11561:11574:1 11561:2591:1 1901:11558:1…	36
436	11583	-62812800	15	9071:11422:1 3726:11384:1 11381:3726:1 3726:3697:1 3726:9064:1 9064:11359:1 11381:9071:1 11583:11381:1 3726:11593:1 11583:7822:1 3697:4635:1 11583:11585:1 11593:11591:1 11583:11584:1	15
437	11597	-57628800	10	9240:9033:1 11597:11600:1 11603:9240:1 11597:9217:1 11597:11605:1 11604:11603:1 11597:11604:1 11600:11601:1 11597:11602:1	6
439	11397	97372800	18	11397:4605:1 9062:4595:1 11397:7609:1 11397:11419:1 11419:4667:1 11397:4742:1 11397:11620:1 11397:9062:1 4742:5194:1 11397:11625:1 9069:9068:1 11397:11635:1 11417:9069:1 11397:11629:1 11419:4567:1 11397:11417:1 11397:11409:1	21
440	9071	5097600	13	9071:11422:1 9062:4595:1 9071:3697:1 3697:4597:1 9071:11589:1 11397:9062:1 4595:11650:1 9071:11651:1 9064:4686:1 9071:11397:1 11651:11649:1 9071:9064:1	6
441	11652	-661478400	10	11652:11655:1 11659:11656:1 11659:11658:1 11652:11659:1 11652:7313:1 11652:11660:1 7321:11657:1 7313:7321:1 11652:11654:1	2
442	11662	-733795200	12	11662:11667:1 11665:11652:1 11666:11665:1 11662:11669:1 11662:2248:1 11662:2779:1 11662:11668:1 11668:11663:1 11662:11666:1 11668:11664:1 11664:2251:1	0
443	9059	-629942400	11	9059:8540:1 8545:8542:1 8541:11676:1 9059:11675:1 8541:2659:1 9059:8545:1 9059:8541:1 9059:11677:1 11676:8539:1 11676:8538:1	8
446	11694	-249782400	15	11695:11707:1 11707:2687:1 11694:8559:1 11707:11706:1 11707:8553:1 11694:11695:1 8559:8554:1 11695:11709:1 11718:8557:1 11709:11704:1 11707:11703:1 11695:11718:1 11694:11705:1 2687:11702:1	21
447	11720	-282787200	14	11695:11707:1 11695:11704:1 11707:2687:1 11694:8559:1 8559:8560:1 11720:11723:1 11694:11695:1 11718:8557:1 11720:11721:1 11722:8554:1 11695:11718:1 11695:11722:1 11723:11694:1	7
449	8575	-1148083200	16	8575:8568:1 11744:11750:1 8568:8577:1 8568:3269:1 8575:2228:1 6669:11747:1 8577:11745:1 11747:11744:1 3269:6669:1 8575:11746:1 8577:6677:1 11752:11751:1 8575:11749:1 8575:11748:1 11748:11752:1	3
454	6755	92016000	10	6755:6754:1 6755:11859:1 6761:6764:1 6759:6761:1 6754:6759:1 6755:11609:1 6754:9171:1 6755:9645:1 6755:11862:1	10
455	3868	-931046400	10	3868:11880:1 3868:6259:1 6259:11892:1 6296:6248:1 3868:6257:1 3868:6296:1 3868:6250:1 3868:11891:1 6257:6297:1	19
456	6253	-675907200	19	4958:11894:1 4958:11898:1 11894:4951:1 6253:11908:1 2251:4950:1 6253:11907:1 6253:11909:1 2251:4946:1 6253:11905:1 6253:11906:1 6253:11901:1 6253:2251:1 4958:11897:1 6253:11902:1 6253:11904:1 6253:11903:1 11894:11900:1 11909:4958:1	3
457	6289	-1075680000	12	11920:11922:1 6289:11917:1 6289:11921:1 6318:11919:1 6289:6318:1 6318:3868:1 6289:11916:1 6289:11912:1 6289:6268:1 6289:11915:1 6289:11920:1	11
459	11943	-104544000	12	11943:11945:1 11943:11946:1 11943:11951:1 11945:11944:1 11943:2822:1 11943:6059:1 6059:11936:1 11943:11948:1 11943:8936:1 11936:11937:1 11943:6065:1	4
460	11952	-138153600	10	11952:11943:1 6059:11938:1 6059:11939:1 11952:6063:1 11943:2822:1 6061:6059:1 6059:11936:1 11943:11944:1 6063:6061:1	5
461	10855	-1278201600	30	10855:5259:1 4512:6139:1 10855:4229:1 10855:11962:1 10855:6331:1 10855:6161:1 10855:6803:1 3224:6743:1 10855:772:1 10855:11963:1 10855:284:1 10855:11961:1 11962:6134:1 11961:6744:1 10855:1064:1 6331:4512:1 772:4292:1 10855:5049:1 10855:6455:1 6161:11957:1 10855:6336:1 10855:1309:1 10855:5056:1 10855:780:1 6744:6748:1 772:3224:1 10855:6787:1 10855:4197:1 10855:3223:1	7
462	11981	-426124800	25	5531:11996:1 11989:5525:1 11983:11985:1 11981:11989:1 11983:7422:1 5531:3341:1 11981:58:1 11998:7624:1 11981:11987:1 11986:11983:1 11981:11997:1 11981:12007:1 11982:12004:1 11982:5531:1 11983:12006:1 11998:11982:1 11998:12005:1 11997:10799:1 11981:7613:1 11981:11998:1 11996:11984:1 11981:7616:1 11986:11988:1 11998:11986:1	21
463	12020	-566870400	26	12027:12048:1 12020:12041:1 12020:12045:1 5232:12049:1 5231:5579:1 12020:12043:1 12020:12026:1 12048:11981:1 4305:12027:1 12044:12033:1 12020:12042:1 12020:12038:1 12020:12032:1 5232:12037:1 5231:5232:1 12041:12044:1 12041:5231:1 12044:12039:1 5231:12034:1 5231:12036:1 5231:4305:1 5231:12031:1 5231:12013:1 12020:12040:1 12031:12035:1	47
464	12073	-586569600	20	5231:12034:1 12041:12039:1 12073:12079:1 5231:12080:1 12073:12078:1 5231:12036:1 12020:12032:1 12035:5594:1 12020:12041:1 12073:12020:1 12073:12077:1 5231:12027:1 5231:12013:1 5231:12035:1 5231:5579:1 5232:12037:1 5231:5232:1 12041:5231:1 12020:12043:1	20
466	12094	-187747200	20	12094:12134:1 12131:12114:1 12112:12123:1 12094:12105:1 12094:12129:1 12134:12130:1 12131:12112:1 12111:12125:1 12105:12132:1 12105:12131:1 12094:12115:1 12111:12126:1 12105:12128:1 12115:12107:1 12094:12133:1 12131:5236:1 12094:12113:1 12133:12111:1 12133:12127:1	12
470	12243	-1291161600	10	12244:12246:1 12243:11789:1 12247:9828:1 7815:12244:1 12243:5259:1 12243:12245:1 12243:7815:1 12243:12247:1 12247:310:1	4
471	12265	-551145600	21	12265:12273:1 12278:12285:1 12265:12266:1 12265:12268:1 12274:12275:1 12265:12270:1 12265:12283:1 12271:12276:1 12281:12274:1 12281:12271:1 12265:6731:1 12273:12286:1 12268:12281:1 12265:12272:1 12274:12277:1 12281:12282:1 12265:12279:1 12281:12267:1 12282:12269:1 12265:12278:1	3
472	1606	-631152000	58	1606:12334:1 1606:12346:1 1606:12322:1 1606:12355:1 1606:12326:1 1576:12297:1 1597:12340:1 1606:1597:1 1606:12348:1 1606:12315:1 12353:12320:1 12319:12316:1 12358:1576:1 1606:12343:1 1836:12349:1 12342:12345:1 1597:12330:1 12336:12335:1 1606:12317:1 12358:12265:1 1606:12352:1 1606:12351:1 1606:12329:1 1597:12358:1 12312:12357:1 12343:12356:1 1606:12311:1 12313:12354:1 12346:12338:1 1606:12325:1 1…	11
474	3871	-1274313600	17	12385:12381:1 3871:3870:1 3871:6286:1 3871:12383:1 5195:5203:1 5203:6281:1 3871:6170:1 3871:12385:1 6286:5195:1 12383:5633:1 3870:3864:1 12383:6238:1 3871:5636:1 3870:6278:1 3871:12382:1 3871:568:1	5
475	3870	-1192838400	11	12388:12387:1 3870:5635:1 6278:6284:1 3870:6285:1 3864:11920:1 3870:12388:1 3864:4196:1 12388:12375:1 12375:6278:1 12388:3864:1	4
476	2923	-1098230400	11	2923:12395:1 578:836:1 2467:12396:1 12393:2467:1 12392:12394:1 2923:2924:1 2924:578:1 836:866:1 12395:12393:1 2923:12392:1	3
477	3542	-1215129600	19	361:396:1 6368:10192:1 12402:797:1 328:730:1 362:288:1 11740:1031:1 11742:361:1 3542:12401:1 6368:11742:1 3542:799:1 12402:4301:1 3542:362:1 1031:364:1 361:328:1 364:6368:1 3542:12402:1 3542:11740:1 1031:728:1	17
478	12403	-1288742400	32	12406:9427:1 12403:12407:1 6150:4298:1 9419:10043:1 6190:10046:1 12403:12411:1 6182:9426:1 4293:5640:1 6190:6191:1 9427:9419:1 12403:6966:1 12403:6189:1 4293:12406:1 6191:4293:1 6191:10049:1 12403:3747:1 12409:3629:1 10049:9421:1 9426:5495:1 12411:585:1 6189:6182:1 12403:12408:1 12409:6190:1 12403:12409:1 6191:10010:1 12403:6413:1 10049:10023:1 12403:12410:1 12407:5496:1 12403:6150:1 6182:6419:1	15
479	10049	-1204502400	19	10049:585:1 9421:12430:1 10043:5492:1 12427:12431:1 9419:10043:1 10049:12427:1 10049:10023:1 12427:6807:1 10049:10058:1 9421:12426:1 10058:9421:1 10049:4298:1 12432:10002:1 9421:12432:1 10049:9419:1 9421:6184:1 6184:9422:1 6184:4220:1	3
480	4293	-1238716800	19	4293:10053:1 10039:5639:1 10045:10044:1 4293:12406:1 5639:12435:1 4293:5495:1 12436:6716:1 6716:12434:1 10053:10058:1 4293:12436:1 4293:6187:1 10039:10045:1 5640:585:1 10058:9421:1 4293:6741:1 10058:10039:1 10045:9965:1 4293:5640:1	2
481	12409	-1267574400	13	12438:4294:1 6190:10060:1 10060:585:1 12409:4204:1 12438:12439:1 12439:12440:1 12409:12438:1 6190:5640:1 10060:4298:1 10060:3629:1 12409:6190:1 12409:6187:1	1
482	9421	-1190160000	15	9427:9423:1 10045:10044:1 9421:12430:1 9421:12446:1 9421:10045:1 6184:9965:1 9421:10048:1 9421:12447:1 9421:12432:1 9423:6807:1 9421:9427:1 10044:12445:1 9427:12426:1 10044:6184:1	1
483	12456	-383961600	12	12473:12475:1 12473:12469:1 12456:12458:1 12459:12473:1 10799:12460:1 12456:10799:1 12473:12474:1 12456:12459:1 12456:12461:1 12474:12457:1 12459:12471:1	19
484	12485	-453859200	12	12491:12489:1 12485:12492:1 12489:12490:1 12495:12487:1 12485:12486:1 12485:12498:1 12493:12494:1 12489:12493:1 12485:12491:1 12485:12495:1 12485:12488:1	20
485	6434	-537926400	13	10972:10954:1 6434:10975:1 6434:10971:1 6434:6219:1 6434:6435:1 6219:10972:1 10972:6214:1 10954:6211:1 10971:6218:1 6434:21:1 6211:6223:1 6434:12515:1	14
486	12515	-506390400	14	7338:7334:1 10954:6211:1 12515:12520:1 12515:6214:1 6229:12519:1 12519:12523:1 6223:7338:1 12515:10954:1 12522:6229:1 6211:6223:1 12520:12522:1 12515:12524:1 12515:12521:1	4
487	12525	-622166400	20	12531:12534:1 12529:12547:1 12547:12543:1 12543:12530:1 12535:12539:1 12545:12542:1 12543:12536:1 12546:12545:1 12525:12529:1 12531:12533:1 12535:12538:1 12546:12535:1 12529:12541:1 12546:12540:1 12525:12531:1 12541:12546:1 12546:12544:1 12546:12532:1 12529:12548:1	14
488	6314	-703641600	15	9614:9615:1 12568:6207:1 12565:12566:1 6314:9614:1 2265:12564:1 12564:12567:1 6314:12562:1 12564:12563:1 12564:9601:1 9615:2265:1 6314:12568:1 6314:7321:1 6314:12565:1 9601:12560:1	10
492	12629	510192000	26	12684:12680:1 12629:12668:1 12663:12683:1 12668:12664:1 12664:12661:1 12661:12658:1 12629:12669:1 12629:12666:1 12684:12682:1 12661:12674:1 12658:12662:1 12658:12673:1 12667:12676:1 12664:12659:1 12643:12660:1 12683:12665:1 12659:12684:1 12668:12675:1 12668:12672:1 12683:12643:1 12661:12657:1 12668:12678:1 12678:12677:1 12666:12663:1 12666:12667:1	31
495	3864	-1146614400	11	12720:3869:1 3869:3865:1 3864:4196:1 3869:12722:1 3864:12720:1 12720:6289:1 12720:268:1 6289:6268:1 3864:12721:1 6289:11920:1	8
496	12723	-77846400	20	12734:12725:1 12735:3853:1 12734:12726:1 12735:12733:1 12734:12731:1 12725:12729:1 12723:12736:1 12726:12741:1 12735:12730:1 12731:12732:1 12732:12727:1 12734:12728:1 12733:12734:1 12741:12737:1 12737:12739:1 12734:12740:1 12727:7916:1 12723:12724:1 12723:12735:1	5
497	5556	-1065139200	30	12772:12769:1 12769:12761:1 1674:1671:1 12766:1503:1 12766:12764:1 1503:1524:1 1502:1686:1 5556:12771:1 12762:12767:1 1502:1545:1 5556:12747:1 5556:12773:1 1502:1728:1 12772:12760:1 12771:12768:1 5556:12772:1 5556:12770:1 5556:12774:1 1502:1693:1 1503:1708:1 12767:1674:1 12765:12762:1 5556:12746:1 12766:1502:1 5556:12745:1 1524:1723:1 5556:12766:1 12769:12765:1 5556:9968:1	27
498	7607	203644800	10	12816:12804:1 7607:7880:1 12808:12817:1 7607:12815:1 12818:12806:1 7880:12816:1 12808:12805:1 7607:12818:1 7607:12808:1	25
499	12833	-426124800	34	12852:12848:1 12848:12844:1 12833:12880:1 12850:12849:1 12849:12839:1 12833:12846:1 12858:12869:1 12848:12857:1 12876:12858:1 12845:12876:1 12834:12861:1 12838:12845:1 12833:12843:1 12845:12874:1 12833:12847:1 12834:12854:1 12842:12875:1 12833:12851:1 12852:3503:1 12849:12834:1 12842:12840:1 12833:12838:1 12833:12850:1 12833:12837:1 12849:12842:1 12858:12856:1 12833:12860:1 12834:12836:1 12840:12…	26
501	12895	18316800	33	12895:12949:1 12938:12882:1 12895:3697:1 12911:12907:1 12911:4466:1 12895:12915:1 12904:7605:1 12895:12909:1 12939:12913:1 12895:12904:1 7605:12896:1 12939:12938:1 12942:12901:1 12904:12914:1 12911:12908:1 12895:12959:1 12904:12919:1 12915:12912:1 12895:9111:1 12942:12941:1 12939:12900:1 12938:12962:1 12919:5569:1 12941:12936:1 12939:12910:1 12942:12935:1 12941:12940:1 12895:12928:1 12942:12939:1…	59
502	12913	90633600	10	12913:12965:1 12906:12971:1 12913:12967:1 12913:12906:1 12967:182:1 12965:12966:1 12913:12970:1 12913:12894:1 12913:12964:1	7
504	12942	26265600	22	12901:13032:1 12939:12913:1 12942:13033:1 7605:12896:1 12939:12938:1 13032:12907:1 12942:12901:1 12913:12966:1 12942:13031:1 12942:12941:1 12942:12914:1 12938:12962:1 12942:7605:1 12941:12936:1 12938:13036:1 12938:12905:1 12907:12894:1 12942:12935:1 12941:12940:1 12942:12939:1 12942:12919:1	12
505	10555	63072000	14	10555:10611:1 10735:13078:1 5704:5846:1 10555:13080:1 10735:10758:1 10555:13087:1 10555:5726:1 5726:8775:1 10555:13084:1 5846:5869:1 10555:13081:1 10555:5704:1 5704:10735:1	7
506	6753	-91670400	10	6753:13094:1 9641:3697:1 6753:6752:1 6753:13093:1 6753:13102:1 6753:13095:1 6753:9641:1 6753:11686:1 6753:13096:1	13
508	371	-648432000	14	371:5233:1 5233:5229:1 5229:13140:1 13143:13142:1 12073:12020:1 5233:13141:1 12020:12040:1 12020:12044:1 371:12073:1 12020:12037:1 371:13143:1 12044:12039:1 371:5228:1	39
510	1034	-134179200	51	1034:13205:1 13178:13175:1 13179:13172:1 13175:8995:1 1034:13174:1 10820:13180:1 1034:7620:1 1034:13187:1 1034:13200:1 13206:13191:1 13195:13206:1 1034:13177:1 10820:13170:1 1034:13179:1 13199:13203:1 1034:13186:1 1034:13198:1 1034:13193:1 1034:13197:1 1034:13183:1 13206:13176:1 1034:13194:1 13179:10803:1 13205:13199:1 1034:13196:1 13206:13204:1 13175:1033:1 1034:13173:1 2840:13167:1 2827:13202:1…	12
511	1225	-520819200	37	1225:12285:1 1225:1533:1 1225:13232:1 1225:13217:1 1225:2669:1 1225:13239:1 1225:11653:1 1225:5970:1 1225:13235:1 1225:7545:1 1225:13226:1 1225:13236:1 12285:13220:1 1225:13234:1 13229:7561:1 1225:13223:1 1225:13225:1 1225:13238:1 1225:7544:1 13237:13231:1 1225:6215:1 13227:13224:1 1225:13228:1 1225:13222:1 13231:13233:1 1225:13227:1 1225:13230:1 1225:1224:1 1225:13218:1 13229:13221:1 7544:13237:…	7
512	270	-694310400	29	270:13263:1 270:13259:1 13263:7557:1 270:13244:1 270:13254:1 13262:13257:1 13252:1226:1 270:13249:1 270:13258:1 270:13243:1 13242:2817:1 13242:13255:1 13262:13260:1 270:13256:1 270:13262:1 270:13250:1 7557:7559:1 1226:7551:1 13242:13251:1 270:13252:1 270:13253:1 13260:13242:1 13254:13261:1 13247:13248:1 13260:2375:1 270:13245:1 13263:13246:1 270:13247:1	6
513	271	-891561600	32	13403:6650:1 13406:3465:1 271:3308:1 271:3310:1 13406:13403:1 271:13391:1 13402:1890:1 13401:3317:1 271:13398:1 271:13409:1 271:13395:1 271:13397:1 271:13405:1 271:13407:1 271:13408:1 271:13281:1 271:3464:1 13393:13389:1 271:13388:1 271:13394:1 3317:3306:1 13401:13404:1 3464:13393:1 13409:13401:1 271:13396:1 3317:1770:1 3317:13280:1 271:13399:1 13397:13400:1 13401:13406:1 271:13402:1	152
514	272	-891561600	11	272:13423:1 272:13425:1 272:13424:1 272:1647:1 272:1365:1 272:13422:1 272:6449:1 272:4295:1 272:13415:1 272:623:1	16
515	278	-972000000	21	13452:13445:1 1230:2776:1 2781:9972:1 2781:13444:1 13450:13448:1 13452:13451:1 13453:13433:1 1230:13446:1 1230:13447:1 13446:9988:1 2781:9990:1 278:13452:1 2781:13454:1 278:13450:1 13452:2781:1 2781:1230:1 2781:13455:1 1230:13449:1 2781:13453:1 2776:13443:1	25
516	7554	-1062547200	11	7554:13469:1 7554:13472:1 7554:13458:1 7554:13474:1 7554:13473:1 7554:13471:1 13471:10030:1 7554:6500:1 6500:4483:1 13471:10191:1	16
517	8946	-148435200	24	13532:13531:1 8946:13537:1 8946:8664:1 8946:13536:1 13537:13095:1 13532:13542:1 9018:13529:1 13532:9018:1 8946:13533:1 8946:13528:1 8946:11701:1 8946:13538:1 13528:3692:1 8946:11717:1 8946:13534:1 8946:3693:1 13534:13543:1 13534:13535:1 13535:13532:1 3693:11420:1 3692:13530:1 8946:6061:1 3693:11379:1	69
518	13578	415238400	10	13579:13589:1 13579:13581:1 13579:13580:1 13592:13597:1 13592:13591:1 13578:13579:1 13578:13596:1 13579:13592:1 13580:13595:1	11
519	7322	-545788800	11	13658:9602:1 13658:9591:1 13436:13656:1 13644:7319:1 13656:9595:1 7322:13644:1 7322:13657:1 7322:13658:1 13644:13436:1 13644:13648:1	12
520	9606	-616896000	10	7322:9602:1 9606:9601:1 13663:13664:1 13664:6931:1 6931:7322:1 7322:13436:1 9606:9605:1 13664:9608:1 9606:13663:1	4
521	11962	-1176940800	13	11962:6146:1 6320:6329:1 11962:6160:1 11962:6320:1 11962:13666:1 13666:7574:1 6327:6321:1 6329:6346:1 11962:6134:1 7574:6322:1 6134:6327:1 6320:6155:1	3
522	13696	450835200	25	13723:13719:1 13732:13727:1 13719:13724:1 13719:13717:1 13713:13739:1 13736:13735:1 13733:13726:1 13737:13731:1 13696:13697:1 13733:13728:1 13723:13718:1 13722:13721:1 13721:13720:1 13723:13722:1 13732:13730:1 13723:13713:1 13733:13729:1 13696:13723:1 13696:13736:1 13737:13733:1 13724:13732:1 13696:13737:1 13718:13734:1 13696:13738:1	19
523	9444	431222400	13	9444:13756:1 9444:11845:1 9444:9486:1 9444:9450:1 9450:9552:1 9444:12614:1 6361:6360:1 9444:9537:1 9466:6361:1 9444:9466:1 6360:6359:1 9444:9572:1	8
524	11133	165542400	11	13778:13781:1 11133:13784:1 13777:13778:1 11133:13786:1 11133:13785:1 11133:13788:1 13787:13782:1 13782:13783:1 13786:13777:1 11133:13787:1	8
525	13800	286675200	10	13800:13815:1 13815:13801:1 13810:13811:1 13815:13814:1 13800:13805:1 13801:13812:1 13815:13813:1 13800:13804:1 13815:13810:1	6
526	13832	613008000	18	13963:13910:1 13934:13956:1 13832:13959:1 13832:13942:1 13956:13955:1 13957:13953:1 13832:13958:1 13955:13940:1 13942:13906:1 13934:13957:1 13942:13952:1 13832:13962:1 13832:13941:1 13832:13909:1 13832:13963:1 13832:13934:1 13956:13960:1	125
527	13975	561254400	13	13975:13986:1 13975:13989:1 13975:13988:1 13975:13730:1 13989:13985:1 13975:13709:1 13985:13984:1 13975:13992:1 13975:13993:1 13992:13987:1 13975:13991:1 13975:13994:1	9
528	14006	570672000	21	14034:14033:1 14034:14032:1 14032:13817:1 14006:14012:1 14029:14025:1 14006:14039:1 14040:14023:1 14006:14041:1 14006:14038:1 14006:14040:1 14006:4140:1 4138:14031:1 4138:14030:1 4138:14029:1 4140:4138:1 14006:14034:1 14033:14011:1 14023:14022:1 14033:14024:1 14006:14036:1	20
529	13813	306201600	12	13813:13814:1 14073:13801:1 13811:13803:1 13813:13810:1 13810:13811:1 14058:13812:1 14073:14058:1 14058:14059:1 14058:14057:1 13813:14073:1 14059:14069:1	15
530	2481	-377481600	11	14077:3590:1 3603:14075:1 2481:14074:1 14083:14081:1 2481:12087:1 2481:14083:1 14083:10788:1 14081:3603:1 3590:14080:1 2481:14077:1	7
531	14084	-15552000	12	14084:14087:1 14084:9233:1 14085:9098:1 14087:14089:1 14091:14090:1 14084:14092:1 14084:14086:1 14084:14094:1 14092:14091:1 14084:14085:1 14090:14088:1	3
532	10065	130118400	22	930:14099:1 14131:7895:1 10065:14128:1 941:14100:1 14130:14125:1 941:14127:1 10065:14119:1 10065:4053:1 14130:14126:1 14132:14117:1 10065:14130:1 14131:14132:1 10065:14124:1 14132:14122:1 10065:941:1 10065:14098:1 10065:14101:1 14133:14131:1 10065:10064:1 941:930:1 10065:14133:1	38
533	7839	110332800	11	7839:14146:1 7840:14147:1 7851:8998:1 7840:5194:1 7839:7840:1 7840:14148:1 7840:7853:1 7853:7851:1 7839:9091:1 7851:7848:1	10
534	944	156297600	31	7666:14153:1 944:5345:1 944:14158:1 14159:14156:1 7666:14155:1 944:7666:1 10221:14174:1 14156:5441:1 7666:10209:1 7666:10215:1 14154:14152:1 5441:14157:1 944:943:1 10221:14159:1 944:14165:1 5340:14173:1 943:10218:1 944:8215:1 5345:10221:1 14152:14167:1 14157:5340:1 14153:14154:1 7666:14164:1 943:10214:1 14155:14160:1 7666:2444:1 14159:10226:1 14159:5342:1 7666:14166:1 944:14151:1	8
538	6266	-961459200	11	6257:6301:1 6266:6318:1 11769:6258:1 6300:6297:1 3868:6257:1 6257:6300:1 6258:6244:1 6266:11769:1 11769:3868:1 6257:6197:1	4
540	14289	-1276992000	10	14289:14298:1 14289:3359:1 14289:1505:1 4766:3690:1 14289:14297:1 4766:5629:1 3359:4766:1 3690:3685:1 14289:14300:1	14
541	1769	-991526400	11	1903:14303:1 1769:1926:1 1927:14305:1 14302:1903:1 14305:14302:1 1769:1927:1 14305:14304:1 14305:1949:1 14305:1951:1 1769:14306:1	11
542	14294	-770601600	12	14310:14312:1 14314:14310:1 14314:14318:1 14309:14311:1 14308:14315:1 14308:14314:1 14294:14308:1 14310:14317:1 14309:14313:1 14310:14309:1 14294:14319:1	1
543	2092	-1053388800	11	1503:1934:1 14327:14324:1 2092:14325:1 2092:7332:1 14327:1503:1 2092:1502:1 2092:275:1 1503:1939:1 1934:14326:1 2092:14327:1	5
546	14339	-91670400	11	14339:14341:1 14339:14340:1 14339:14352:1 14344:14347:1 14339:14346:1 14344:8985:1 14339:14343:1 14340:14353:1 14344:14342:1 14339:14344:1	11
547	14355	-324950400	13	14355:14362:1 14362:14357:1 14361:14366:1 14355:14369:1 14361:14368:1 14357:14361:1 14362:14363:1 14362:14367:1 14362:14356:1 14355:14358:1 14355:14364:1 14355:14365:1	3
548	14392	-1037491200	16	6932:6478:1 6932:1714:1 6932:11575:1 6932:14414:1 14410:11569:1 14392:14408:1 14392:14410:1 14409:6932:1 14392:1502:1 14392:1503:1 14413:14411:1 14392:14412:1 6932:14413:1 14392:14409:1 14410:6921:1	18
550	14416	-228873600	13	14447:14436:1 14416:14445:1 14429:14433:1 14416:14438:1 14446:14431:1 14416:14446:1 14416:14447:1 14416:14437:1 14444:14440:1 14416:14429:1 14416:14444:1 14438:14420:1	11
551	10053	-1220400000	18	10049:585:1 10045:10044:1 10044:10005:1 10053:10051:1 10044:6184:1 10049:10023:1 10049:4298:1 9421:10045:1 10049:10058:1 10058:9421:1 9421:12447:1 9422:12445:1 6184:9965:1 10053:10049:1 6184:9422:1 12447:6807:1 10023:3471:1	3
552	5525	-331516800	12	5525:2148:1 5525:3935:1 2429:2437:1 5525:14487:1 5525:14475:1 5525:5530:1 14475:14486:1 5525:14485:1 5525:2429:1 5525:14488:1 5525:6002:1	52
553	5203	-1157241600	17	14514:14513:1 5203:14514:1 14514:14509:1 14514:14511:1 5203:14510:1 5203:6281:1 5203:6289:1 14514:14516:1 14514:5197:1 5203:6237:1 14513:14506:1 14514:775:1 14512:6636:1 5203:14515:1 5203:14512:1 14514:5202:1	9
554	14517	-1274313600	13	14529:14528:1 14529:14526:1 6187:10012:1 14530:4473:1 14517:14529:1 14529:14530:1 14530:10002:1 14529:14519:1 14528:6187:1 14530:14525:1 14528:7814:1 10012:585:1	12
555	14531	-377481600	10	14541:14537:1 14534:14539:1 14531:14533:1 14531:14540:1 14531:14541:1 14531:14542:1 14542:14532:1 14542:14534:1 14541:14538:1	2
558	14579	-23760000	15	14579:1033:1 14595:14588:1 1033:7500:1 1033:7507:1 14579:14595:1 14583:14609:1 1033:7504:1 14579:14607:1 14579:14583:1 7507:6851:1 7507:14585:1 14607:14603:1 1033:7489:1 14579:14587:1	26
559	5264	102470400	24	5264:14630:1 5403:14632:1 5264:14615:1 5264:5833:1 5264:14648:1 5264:12889:1 14624:14625:1 5308:5263:1 14632:14629:1 5264:14610:1 5264:14624:1 5264:5835:1 5264:14631:1 5263:14633:1 5264:14627:1 5264:5867:1 5264:14558:1 5264:5403:1 5264:5308:1 5264:14628:1 5264:14611:1 5867:5861:1 5264:2448:1	40
561	14702	-546998400	17	14708:14704:1 14713:14708:1 14712:14707:1 14702:2814:1 14702:14711:1 14702:2808:1 14702:14705:1 14702:14714:1 14702:14710:1 14702:14706:1 14712:14703:1 14707:2812:1 14710:14712:1 14710:14709:1 14702:14713:1 14709:13224:1	9
562	2816	-566870400	13	2816:14726:1 2816:2818:1 2818:1225:1 1225:2669:1 14694:2814:1 2815:2804:1 2816:7548:1 2815:2819:1 1225:7545:1 2816:14694:1 7548:2812:1 2818:2815:1	35
563	14737	-551145600	22	14708:14704:1 14742:2669:1 14743:14741:1 14737:2819:1 14714:14743:1 14710:14712:1 14737:14694:1 14702:14710:1 14737:14702:1 14713:14708:1 14743:14705:1 14712:14707:1 14702:14711:1 2819:14742:1 14714:14744:1 14702:14714:1 14710:14709:1 14694:2814:1 14737:14400:1 14707:2812:1 14702:14713:1	28
565	14764	-574819200	37	14798:14775:1 14764:14791:1 14764:14783:1 14764:14788:1 14714:14743:1 14794:14714:1 14714:14786:1 14710:14712:1 14794:14713:1 14794:14797:1 14743:14784:1 14764:14780:1 14764:6906:1 14743:14776:1 14702:14710:1 14764:14798:1 14783:14772:1 14764:14777:1 14798:14796:1 14737:14702:1 14786:14781:1 14713:14708:1 14743:14705:1 14780:6907:1 14798:14787:1 14714:14744:1 14764:14785:1 14798:14782:1 14798:147…	62
566	14522	-696988800	17	14522:14849:1 14522:14754:1 14843:14756:1 14402:2250:1 14848:14843:1 14522:14844:1 6933:14848:1 6933:13259:1 14843:14403:1 6933:13254:1 14522:14846:1 14848:14847:1 13259:7549:1 14843:14845:1 14754:14402:1 14522:6933:1	8
567	10821	-91670400	10	14866:14479:1 14866:14865:1 14865:14867:1 10821:14866:1 14865:14871:1 14865:10847:1 14871:7470:1 14865:14874:1 10821:14873:1	13
569	14901	-230256000	63	6466:14923:1 14901:14957:1 14938:14939:1 14901:15048:1 14956:14953:1 14939:6466:1 14934:14948:1 14901:14968:1 15049:14918:1 14901:14946:1 14968:14966:1 14901:14969:1 14950:896:1 14965:14931:1 15049:14927:1 14918:14929:1 14953:14935:1 14901:892:1 14901:14919:1 14931:14920:1 14945:14936:1 14962:14933:1 14956:14940:1 14901:14970:1 14968:14903:1 14954:14964:1 14901:14963:1 14901:14974:1 14935:14941:1…	94
570	15052	-264470400	30	15059:15057:1 15054:15065:1 15059:15086:1 15059:15063:1 15057:15082:1 15052:15059:1 15072:15070:1 15059:15058:1 15092:15074:1 15092:15072:1 15083:15076:1 15078:15092:1 15052:15084:1 15063:15054:1 15076:15078:1 15072:15073:1 15057:15083:1 15064:15080:1 15086:15071:1 15077:15066:1 15072:15088:1 15077:15079:1 15052:15053:1 15052:15081:1 15086:15077:1 15052:15069:1 15072:15075:1 15052:15085:1 15052:1…	18
571	15099	-291945600	15	15099:15105:1 15085:14423:1 15099:15064:1 15099:15101:1 15103:15102:1 15099:15100:1 15085:14421:1 15099:14422:1 15105:15104:1 15099:9699:1 15099:15085:1 15099:15103:1 15099:14426:1 15100:14416:1	6
572	15109	227750400	11	15117:15110:1 15121:15120:1 15116:15117:1 15109:15118:1 15109:15112:1 15119:15116:1 15109:15119:1 15109:15114:1 15119:15121:1 15120:15113:1	2
573	14541	-269740800	29	14541:15134:1 14901:14933:1 14541:15141:1 14901:14946:1 14541:15122:1 14541:15139:1 14541:15136:1 15137:14969:1 14541:15143:1 14541:14537:1 14541:15142:1 14958:15138:1 14958:14956:1 14541:14901:1 14901:14966:1 14541:15137:1 14541:15135:1 14541:14538:1 15138:15130:1 14947:14938:1 15141:14958:1 14538:14536:1 15138:14934:1 14901:14967:1 14541:15154:1 14541:14535:1 14901:14947:1 14541:15140:1	26
574	14588	47174400	17	7462:7444:1 14588:15170:1 1041:1043:1 7498:15168:1 14588:1041:1 14588:14725:1 1041:7498:1 14683:15167:1 15166:5654:1 1043:15165:1 14683:15157:1 14681:15156:1 1041:15166:1 14588:7462:1 7498:14683:1 14588:14681:1	12
575	7470	47174400	10	7470:14655:1 15175:15174:1 7470:5264:1 7470:14868:1 7470:14877:1 7470:15204:1 7470:15175:1 7470:15183:1 15175:15176:1	39
576	15206	-327628800	14	15214:15213:1 15207:15214:1 15052:15083:1 15215:15211:1 15214:15052:1 15207:15209:1 15212:15210:1 15207:15215:1 15213:15212:1 15206:15207:1 15214:15208:1 15083:15078:1 15052:15064:1	11
578	14867	1209600	11	14867:15262:1 15265:15268:1 14867:15265:1 15265:15264:1 14867:15261:1 15264:15260:1 15259:15266:1 14867:15259:1 14867:15258:1 15261:15267:1	2
579	15287	460166400	12	15287:15290:1 15287:15310:1 15287:15308:1 15290:15313:1 15287:15291:1 15287:15314:1 15290:15315:1 15315:15312:1 15287:15311:1 15287:15289:1 15314:15201:1	20
580	14871	39312000	13	15329:14877:1 7448:15322:1 15329:5264:1 14871:7448:1 7470:14868:1 15176:15325:1 14871:15326:1 14871:7470:1 14871:15329:1 7448:15174:1 15174:15323:1 7470:15176:1	18
588	15487	266716800	13	15496:15495:1 15489:15503:1 15503:15491:1 15487:15493:1 15503:15500:1 15489:14207:1 15487:15497:1 15487:15496:1 15495:15489:1 15487:15494:1 15495:15499:1 15495:15490:1	11
589	10228	216864000	12	14205:15508:1 15483:15335:1 10228:15475:1 15512:15509:1 15430:15429:1 10228:15512:1 10228:15483:1 15483:15427:1 15417:15430:1 10228:15417:1 10228:14205:1	10
590	4546	110332800	25	15521:5263:1 4546:15520:1 4546:11387:1 4546:9631:1 4546:5357:1 5357:15535:1 4546:15546:1 15564:15522:1 4546:15538:1 4546:15521:1 4546:15540:1 5357:15564:1 11372:15544:1 4546:10657:1 4546:11372:1 15538:7914:1 15521:15543:1 4546:15536:1 15543:15542:1 4546:15541:1 15541:11837:1 4546:11832:1 4546:11369:1 4546:10890:1	43
592	6717	-1196553600	13	9421:12430:1 15607:10006:1 6824:6716:1 6717:15607:1 10004:6824:1 6824:15609:1 6717:12406:1 6717:9421:1 6717:15603:1 6717:15608:1 15609:15606:1 10006:10004:1	3
594	1725	-983577600	23	1725:15644:1 1725:15647:1 1908:15642:1 1903:1916:1 15645:1691:1 15644:15646:1 1926:1903:1 1725:1721:1 1725:12763:1 1725:1908:1 1916:1909:1 1725:1956:1 1725:15648:1 1725:1926:1 1910:15643:1 15645:1783:1 1725:1952:1 1725:1955:1 1725:14411:1 1725:15645:1 15647:1910:1 1725:1924:1	33
595	15649	-1073001600	12	12765:1502:1 15649:10033:1 12770:12765:1 15649:15650:1 15649:15653:1 1503:1731:1 10033:1503:1 1731:1725:1 15649:12770:1 1503:1959:1 15649:15654:1	12
597	15632	-637891200	10	1750:15675:1 15674:1109:1 15671:1750:1 15632:15674:1 1750:1838:1 15632:15672:1 15632:15671:1 15671:1529:1 15674:1110:1	2
598	15683	-199929600	10	13148:15689:1 13148:15688:1 15693:15690:1 15685:15693:1 13148:15692:1 15683:15684:1 13148:15685:1 13148:15687:1 15683:13148:1	2
600	12838	-393379200	19	15725:15714:1 15726:12869:1 12838:15723:1 15726:15727:1 12838:12845:1 15723:15722:1 15718:15715:1 15713:15720:1 15718:15725:1 15727:15721:1 12838:15719:1 12838:15717:1 15725:15713:1 12838:2617:1 12838:15716:1 12838:15718:1 12838:15724:1 12838:15726:1	0
603	15829	212976000	10	15829:15871:1 15829:15843:1 15829:15840:1 15829:15845:1 15829:15846:1 15829:15841:1 15829:15844:1 15829:15847:1 15829:15830:1	37
604	10021	-1065139200	12	15898:677:1 15896:15898:1 15900:1369:1 1369:1363:1 15901:15897:1 10021:15899:1 10021:15895:1 10021:15901:1 1369:1364:1 10021:15896:1 10021:15900:1	26
606	15908	-467078400	15	15916:15914:1 15914:15909:1 15908:15916:1 15908:12417:1 15908:14077:1 15912:10799:1 15908:12087:1 15908:15924:1 15908:15913:1 15914:15911:1 15908:15910:1 15908:15912:1 15908:15915:1 15908:12036:1	83
607	14395	-528681600	92	15996:15997:1 14395:16030:1 15992:11440:1 14395:16049:1 16000:16001:1 14395:11511:1 16021:16018:1 14395:16037:1 15994:16016:1 14395:16041:1 16041:16020:1 1108:16025:1 16052:11460:1 14395:16039:1 16011:11479:1 16016:16008:1 16031:16038:1 15995:16002:1 15993:15998:1 14395:16047:1 16049:16027:1 14395:15999:1 15995:16005:1 16036:16044:1 1108:16066:1 1532:1108:1 14395:16036:1 15995:6699:1 16049:16048:…	72
610	16051	-503712000	12	16051:16177:1 16179:2615:1 16051:16179:1 16051:15995:1 16001:15987:1 15993:14851:1 16179:16045:1 16179:16180:1 16051:15993:1 15993:16001:1 15993:16003:1	3
611	16145	-528681600	15	16202:16201:1 16200:16198:1 16145:16202:1 14668:12420:1 16171:16143:1 16145:16204:1 16202:16199:1 16199:16200:1 16145:16171:1 16171:16174:1 16145:6215:1 16145:14668:1 6215:7320:1 16145:6217:1	11
612	15889	-596937600	27	15889:16216:1 16224:16132:1 15889:7427:1 15889:12540:1 15876:15888:1 15887:16220:1 15889:15884:1 15885:16225:1 16224:15876:1 15889:16224:1 16229:16218:1 15887:15874:1 15889:16228:1 16215:16219:1 16230:15885:1 15889:16226:1 16229:16230:1 15889:16229:1 16229:15887:1 16222:16221:1 15889:16215:1 16215:16213:1 15885:16222:1 16226:16217:1 15885:16223:1 15889:16227:1	31
613	10033	-1028332800	18	10033:1724:1 10033:16272:1 10033:16289:1 10033:16291:1 16292:1745:1 16273:2590:1 10033:1503:1 10033:11563:1 1696:16290:1 11572:16292:1 1926:11572:1 1724:1962:1 10033:11575:1 16272:1696:1 10033:11562:1 1962:1926:1 10033:16273:1	18
614	10036	-1040169600	25	10033:2590:1 12444:16317:1 11533:16320:1 10033:16289:1 12444:16299:1 10033:16272:1 11565:11533:1 1724:1962:1 1503:1956:1 12444:10033:1 10036:1502:1 1956:16319:1 11565:14409:1 10033:1503:1 16289:2595:1 11533:1714:1 11565:10035:1 10036:16315:1 10033:1724:1 10036:12444:1 10036:16318:1 1714:9596:1 10036:11565:1 16317:1691:1	38
615	10054	-1246665600	20	3626:6831:1 3626:585:1 3626:6161:1 10054:16363:1 10054:16349:1 10054:16364:1 10054:3187:1 10054:16365:1 10054:16366:1 10054:3627:1 10054:16371:1 10054:16370:1 10054:7433:1 10054:16367:1 10054:3626:1 10054:3636:1 10054:16369:1 10054:245:1 16349:16368:1	34
616	10056	-1246665600	17	10056:16349:1 6164:6149:1 10056:3627:1 16349:5560:1 10056:3187:1 16349:585:1 10056:16367:1 6946:6164:1 10056:6172:1 16349:3475:1 7414:6946:1 6164:16346:1 10056:10054:1 16349:16368:1 16367:10048:1 10056:7414:1	4
618	10057	-1257206400	13	10057:16384:1 16384:9828:1 10057:16382:1 10057:6946:1 10057:10054:1 10057:6148:1 10057:10022:1 10057:16383:1 10054:245:1 10057:6791:1 10057:16347:1 9828:9830:1	4
619	10058	-1198022400	11	10002:10007:1 10058:5492:1 10041:10052:1 10039:10045:1 10058:9421:1 12432:10002:1 10058:10039:1 10002:14854:1 9421:12432:1 10058:10041:1	0
620	16385	-24796800	11	16388:16390:1 16385:16388:1 16385:16389:1 16385:16399:1 16385:16396:1 16399:16401:1 16389:16405:1 16385:16402:1 16385:16403:1 16385:16404:1	12
621	16408	-214617600	12	16408:16412:1 16408:16418:1 10815:3937:1 16418:10815:1 16414:16416:1 16418:16419:1 16412:16417:1 16408:16413:1 16418:16414:1 16419:16415:1 16414:10984:1	13
622	14963	-197337600	10	14963:16430:1 16432:15123:1 14963:16435:1 16433:16436:1 16431:16434:1 14963:16432:1 14963:16433:1 14963:16431:1 14963:15132:1	13
623	16450	436492800	11	16467:16462:1 16453:16452:1 16450:16468:1 16452:16459:1 16467:16463:1 16450:16467:1 16459:16466:1 16450:16453:1 16450:16465:1 16467:16464:1	14
624	5017	394329600	12	5017:16478:1 5013:5012:1 5017:5005:1 16477:16476:1 5024:5013:1 5017:5024:1 5010:5008:1 5017:5010:1 5017:5022:1 5008:5007:1 5010:16477:1	7
627	16589	-536457600	14	16579:952:1 16588:16595:1 16589:16599:1 16589:16600:1 16589:16576:1 16589:16598:1 952:16597:1 952:16601:1 16589:16579:1 16589:16596:1 16588:16602:1 16600:16588:1 16601:16587:1	6
629	2250	-631152000	52	2250:16661:1 2250:16637:1 1529:3502:1 16640:5987:1 16676:16678:1 2250:16653:1 16640:16634:1 2250:16676:1 2250:16670:1 2250:16673:1 16651:11483:1 16659:1760:1 16667:16650:1 2250:16655:1 16660:16645:1 16678:16662:1 16659:16646:1 16640:16658:1 16657:16648:1 16679:16659:1 16638:6232:1 16641:16649:1 2250:16677:1 16671:16680:1 2250:1529:1 2250:16667:1 16641:12297:1 2250:16672:1 16672:16675:1 16641:1663…	58
631	11794	-1085011200	10	12770:16762:1 11794:16761:1 16764:16759:1 11794:16763:1 16762:1503:1 16762:1502:1 11794:16764:1 11794:12770:1 11794:16765:1	1
632	16671	-599616000	20	16671:16792:1 16803:13657:1 16671:16796:1 16671:16680:1 12565:16803:1 16671:16800:1 16671:16795:1 16804:12565:1 16671:16799:1 16671:16804:1 16671:16802:1 16671:16794:1 16671:16805:1 16800:9602:1 16803:16797:1 16671:16793:1 16798:16662:1 16671:16801:1 12565:16798:1	25
634	15833	615254400	137	15833:17042:1 15833:17105:1 17081:17064:1 15377:17126:1 15833:17039:1 17265:17043:1 15833:17109:1 15833:17071:1 15833:17312:1 15833:17112:1 15833:17267:1 15833:17142:1 15833:17271:1 17084:17040:1 15833:16508:1 17271:17248:1 15833:17308:1 15833:17041:1 15833:17141:1 15833:17049:1 15377:17134:1 15833:17211:1 17311:17309:1 15833:17057:1 15833:17044:1 15833:17243:1 17267:17098:1 15833:17161:1 15833:1…	405
635	6089	-468288000	42	17370:17369:1 15910:10799:1 17381:17380:1 6089:17367:1 16294:17368:1 6089:17383:1 17370:15913:1 17402:17356:1 17377:17372:1 17367:6079:1 17373:17393:1 17402:17401:1 16294:17362:1 16294:15910:1 6089:17378:1 17376:17363:1 17357:16063:1 17363:17375:1 17365:17402:1 17368:17365:1 17377:16294:1 17368:17376:1 6089:12087:1 17369:17359:1 16294:17361:1 6089:17385:1 6089:17357:1 17365:17358:1 17365:17381:1 …	23
636	17416	-596937600	22	12541:16262:1 17416:12031:1 17416:17438:1 17436:17435:1 13461:17433:1 17416:7429:1 17416:17436:1 17416:7428:1 17416:15886:1 17416:10802:1 16262:15880:1 10802:15908:1 17439:1135:1 17416:13461:1 17416:17429:1 17436:12542:1 17416:17439:1 17436:10801:1 16262:17434:1 17416:17437:1 7428:12541:1	167
637	16821	-1113868800	19	16821:15705:1 16821:17568:1 7554:13474:1 17568:7556:1 16821:16822:1 17566:17562:1 16822:16363:1 7554:13473:1 13473:17566:1 16363:17565:1 16363:4220:1 17565:17563:1 7556:7554:1 17566:17561:1 7554:10191:1 16822:17564:1 16821:17567:1 17566:4272:1	22
640	17580	162864000	79	17644:17626:1 17678:17657:1 17580:17648:1 17687:17652:1 17635:17643:1 17644:15497:1 17580:17638:1 17693:17687:1 17693:17663:1 17656:17645:1 17693:17676:1 17638:17683:1 17687:17667:1 17667:17662:1 17680:17635:1 14876:17591:1 17580:17693:1 17693:17627:1 17652:17658:1 17691:17629:1 17650:17678:1 17659:14876:1 17656:17642:1 17580:17656:1 17580:17691:1 17580:17586:1 17580:17588:1 17637:17684:1 17693:1…	40
641	2368	-637891200	10	17713:2787:1 17717:17719:1 2368:17718:1 17715:17713:1 17717:2337:1 17718:17717:1 17715:17716:1 2368:17714:1 17718:17715:1	21
642	17757	-1191369600	12	1976:17761:1 17757:6344:1 1976:17760:1 17759:17758:1 17761:7333:1 17757:10046:1 17757:17759:1 7333:268:1 17759:1976:1 1977:4197:1 1976:1977:1	4
644	1112	-378691200	24	17821:17814:1 1112:17784:1 17815:17811:1 17814:17804:1 1112:17821:1 1112:15918:1 1112:17817:1 17821:17785:1 1112:1211:1 1112:17820:1 17833:17823:1 1112:10133:1 1112:17824:1 1112:17827:1 1112:17822:1 17827:17828:1 1112:1170:1 1112:17819:1 1112:17833:1 1112:17818:1 17815:17816:1 1112:17815:1 1112:6082:1	33
645	17439	-588038400	12	17439:12036:1 7427:15888:1 17439:15884:1 17439:1135:1 1136:17846:1 17439:1136:1 17439:12540:1 15885:16225:1 17439:10801:1 17439:15885:1 17439:7427:1	39
646	16381	-1048118400	11	17864:11824:1 16381:11825:1 16381:15895:1 16381:17561:1 16381:17861:1 11824:1366:1 16381:17864:1 15895:17564:1 16381:11826:1 16381:17865:1	10
647	16382	-1156032000	22	17871:16821:1 7554:13474:1 17872:7554:1 7554:10191:1 17872:17565:1 17871:17872:1 13473:17566:1 17565:17563:1 16821:17568:1 17566:17562:1 17868:17561:1 7554:13473:1 16363:4220:1 17871:17870:1 16382:17867:1 17568:7556:1 16821:16822:1 16822:16363:1 16382:17871:1 17566:17868:1 17872:10021:1	26
648	16383	-1225670400	14	16369:17874:1 16346:4220:1 17875:16345:1 16383:17877:1 16383:9819:1 16383:6832:1 6832:16346:1 17875:4223:1 16383:17873:1 16383:17876:1 16383:6366:1 16369:17875:1 16383:16369:1	0
649	16384	-1249257600	10	9830:3367:1 16384:17881:1 16384:9828:1 16384:17880:1 16384:4261:1 16384:16821:1 16384:9820:1 3367:7637:1 9828:9830:1	5
650	16126	-264470400	10	16126:17888:1 16126:16121:1 16126:16128:1 17806:17884:1 17886:16117:1 16126:17886:1 16126:17887:1 17885:17806:1 16126:17885:1	9
651	17827	-353894400	11	14831:17919:1 17827:17914:1 17902:17921:1 17827:17903:1 17827:17902:1 17827:17917:1 17921:17918:1 17827:14831:1 17827:17828:1 14831:17922:1	24
652	17929	190512000	31	17929:17931:1 17929:17977:1 17929:17974:1 17991:17981:1 17935:17968:1 17983:17976:1 17929:17978:1 17929:17988:1 17971:17970:1 17929:17989:1 17987:17984:1 17991:17975:1 17929:17990:1 17929:17991:1 17936:17937:1 17968:17969:1 17987:17985:1 17937:17935:1 17929:17932:1 17929:17986:1 17987:17982:1 17971:17979:1 17929:17983:1 17975:17967:1 17929:17987:1 17931:17980:1 17975:17930:1 17982:17999:1 17929:1…	45
653	18004	-253929600	31	18004:18037:1 18032:18005:1 18004:18175:1 18045:18040:1 18004:17754:1 18039:18035:1 18080:18045:1 18175:18176:1 18004:3563:1 18173:18042:1 18004:18044:1 18004:18038:1 18037:18009:1 18042:18043:1 18176:18032:1 18175:18047:1 18042:10567:1 18037:4788:1 18080:18174:1 18004:18036:1 18004:18080:1 18004:18046:1 18043:18034:1 18176:18041:1 18040:18172:1 18047:18173:1 18032:18039:1 18004:18054:1 18004:180…	226
656	18032	-152668800	25	18035:13197:1 18032:4788:1 18039:18302:1 18032:18005:1 11338:18008:1 18039:18035:1 4788:18308:1 13197:18294:1 18008:5262:1 18033:18298:1 18307:18296:1 18039:18301:1 18032:11338:1 18039:18299:1 18300:18033:1 18032:18307:1 18032:11332:1 18298:18293:1 18300:18303:1 18032:18325:1 13197:18295:1 18032:18039:1 18032:18300:1 18308:18297:1	42
659	6954	-242092800	12	18218:18216:1 16736:18217:1 6954:18232:1 18218:14079:1 6954:18349:1 18232:18241:1 6954:18218:1 6954:14549:1 18240:16736:1 18241:18240:1 18218:6952:1	10
661	11427	-296006400	12	18364:18362:1 11427:18359:1 11427:18363:1 18365:18364:1 11427:18361:1 11427:18365:1 18366:7819:1 18363:18360:1 11429:11323:1 11427:18366:1 18360:11429:1	2
664	18455	-206668800	16	18455:18176:1 18039:18301:1 18039:18035:1 18035:13197:1 18455:18042:1 18455:18175:1 18176:18032:1 18301:18456:1 18042:10567:1 18458:18459:1 18455:18040:1 18032:18005:1 18032:18039:1 18005:8940:1 18455:18458:1	27
666	6944	-1242777600	12	15607:10046:1 10046:10042:1 16349:10017:1 6943:261:1 261:18481:1 16349:6943:1 6944:15607:1 10046:9994:1 6943:585:1 6944:16349:1 261:6160:1	10
667	2782	-1078272000	18	18483:16147:1 2782:2774:1 6926:2775:1 16147:12433:1 6949:278:1 278:1230:1 2782:18483:1 12433:1503:1 2782:2773:1 12433:6949:1 2777:6926:1 1230:18487:1 12433:11575:1 2777:18489:1 2773:2777:1 12433:1502:1 18489:18488:1	10
668	18514	404956800	20	18514:18517:1 18514:18519:1 18523:18555:1 18514:18559:1 18514:13756:1 18523:18561:1 18514:18521:1 18514:18190:1 18514:18516:1 18514:18523:1 18514:18518:1 18514:18207:1 18514:18562:1 18514:18563:1 18519:16565:1 18514:18560:1 18514:18520:1 18521:5314:1 18514:18522:1	38
670	18624	-167184000	12	18624:18631:1 18624:18633:1 18634:12082:1 18627:18625:1 18630:18628:1 18624:18629:1 18634:18632:1 18624:18626:1 18624:18630:1 18624:18627:1 18624:18634:1	9
671	18646	384998400	15	18698:18703:1 18646:18697:1 18705:18700:1 18646:18647:1 18701:18695:1 18646:18704:1 18703:18701:1 18647:18702:1 18646:18706:1 18701:18699:1 18646:18708:1 18647:18705:1 18646:18707:1 18705:18698:1	51
672	6084	-213148800	13	6084:18716:1 3348:3351:1 6084:11324:1 18720:18713:1 6084:18719:1 6084:18718:1 6084:3348:1 18720:18717:1 6084:18721:1 18714:18720:1 18720:18715:1 6084:18714:1	14
674	2746	-1209772800	13	1240:555:1 1245:542:1 1243:1239:1 2746:1240:1 1243:18734:1 555:576:1 576:2302:1 555:4471:1 555:539:1 1240:1243:1 1240:1242:1 2746:1245:1	1
675	18210	-767923200	10	18210:18764:1 18770:18760:1 18210:18763:1 18770:18761:1 18763:18770:1 18210:18768:1 18768:18771:1 18210:13386:1 18763:18762:1	4
678	3752	-1042848000	15	4214:1716:1 3752:11798:1 3752:18825:1 3752:4214:1 3752:18823:1 3752:1502:1 3752:11799:1 18828:18827:1 3752:18829:1 3752:18831:1 3752:18826:1 18828:18824:1 11799:18828:1 18825:1503:1	3
679	18832	-47088000	10	18837:18833:1 18832:18836:1 18837:18835:1 18833:18834:1 18842:18843:1 18836:18837:1 18836:18840:1 18843:18841:1 18834:18842:1	4
681	7288	-314409600	14	7288:2526:1 7288:8561:1 7288:2666:1 2526:2552:1 7288:18883:1 7288:7819:1 2526:2548:1 7288:18878:1 2526:2550:1 2552:2543:1 2526:2554:1 2666:18879:1 2552:2538:1	9
684	4799	-99705600	16	13531:14330:1 4799:10565:1 14334:4812:1 14334:3697:1 4799:10626:1 4799:14336:1 4799:18030:1 4812:14335:1 4799:13531:1 4799:18901:1 4799:14334:1 7858:9061:1 18901:7858:1 7858:18904:1 4799:18900:1	32
685	2538	-159321600	20	4786:2536:1 2538:11700:1 4800:4798:1 2538:4835:1 2528:3552:1 2538:3555:1 2538:18908:1 2538:2537:1 2538:4786:1 2538:18909:1 4798:4794:1 2536:2529:1 2538:3554:1 4786:2535:1 2536:4793:1 2538:4838:1 4786:4800:1 2538:3565:1 3554:2528:1	23
687	2543	-167184000	23	2533:4791:1 18926:18925:1 4800:11585:1 18923:4792:1 4786:2533:1 4795:18923:1 4840:18927:1 2543:4818:1 4840:4800:1 2543:4786:1 4818:4772:1 4800:4795:1 2543:4835:1 2543:4826:1 2543:4840:1 2543:18926:1 4800:4798:1 4794:18922:1 11585:18924:1 4786:2529:1 4840:4796:1 4798:4794:1	11
688	18941	115689600	23	18968:18963:1 18941:18967:1 18969:18964:1 18964:18962:1 4783:18968:1 18972:18973:1 18941:18972:1 18941:4789:1 18972:7820:1 18941:18944:1 18941:4783:1 18941:5190:1 18974:4878:1 18962:9070:1 18964:18965:1 18972:18974:1 4878:4892:1 18973:18966:1 18973:18969:1 18973:18940:1 4783:18961:1 18940:18960:1	27
690	14334	31536000	19	4603:18999:1 14334:4812:1 14334:3697:1 19001:8973:1 3697:3724:1 19001:14337:1 4812:14335:1 3697:4602:1 14334:19000:1 4780:14332:1 13081:4666:1 19001:5704:1 5777:13081:1 8973:5777:1 3724:4603:1 14335:4780:1 19001:5726:1 14335:19001:1	10
692	3945	23587200	14	5744:10759:1 19004:13081:1 3945:8973:1 3945:19005:1 5704:10758:1 4812:14332:1 3945:19004:1 3945:10617:1 13081:5744:1 10555:5704:1 3945:4812:1 3945:3729:1 3945:10555:1	4
694	4812	41904000	10	4812:14338:1 13081:10759:1 4812:14335:1 4812:18999:1 13081:4666:1 4812:14332:1 4812:14337:1 5777:13081:1 4812:5777:1	9
695	4814	328665600	10	9463:4777:1 4814:19013:1 12613:9444:1 4814:9463:1 4814:4778:1 4777:12623:1 4814:12613:1 12613:19014:1 4778:19010:1	12
696	19027	339206400	24	19031:19077:1 19027:19067:1 19043:19045:1 19031:19029:1 19033:19037:1 19027:19032:1 19077:13799:1 19027:19033:1 19027:19047:1 19027:19041:1 19027:19034:1 19043:19078:1 19047:19038:1 19043:19028:1 19027:19039:1 19027:19046:1 19033:19043:1 19027:19044:1 19029:19066:1 19033:19040:1 19078:19031:1 19027:19048:1 19027:19030:1	32
697	17930	276048000	34	19085:19118:1 6629:19114:1 17930:19107:1 19112:19104:1 17930:19123:1 17930:19085:1 19125:19117:1 17930:19125:1 17930:19122:1 17930:19120:1 19085:19100:1 19123:19081:1 19121:19105:1 19112:19111:1 19124:19109:1 17973:19086:1 19087:19097:1 19085:19110:1 19125:19119:1 17930:19084:1 17930:6629:1 17930:19124:1 17930:19108:1 17930:19121:1 17973:17956:1 17930:19113:1 19122:19112:1 17930:7086:1 19125:1797…	62
698	10799	-378691200	14	10799:10176:1 10799:19182:1 10799:1257:1 10799:16256:1 10799:3981:1 10799:12460:1 10799:19183:1 10799:17430:1 10799:19194:1 10176:11301:1 10799:16257:1 10176:2133:1 10799:19181:1	13
700	19218	-253929600	11	19228:19225:1 19218:19233:1 19218:19229:1 19218:2148:1 2148:19232:1 19218:19237:1 19231:19228:1 19231:19230:1 19229:6105:1 19218:19231:1	55
701	19274	-545788800	10	16051:16045:1 14395:16051:1 14395:16033:1 14395:16052:1 19274:14395:1 15995:16001:1 16052:11460:1 14395:16044:1 16051:15995:1	5
702	19275	-504921600	10	19275:21:1 19275:6232:1 19275:19279:1 19275:10972:1 19275:19277:1 19275:19299:1 19275:19278:1 19275:7319:1 19275:19280:1	30
704	19313	-427507200	26	15214:15213:1 19338:19331:1 19313:19327:1 19338:19314:1 15207:19317:1 19336:19340:1 19313:19343:1 19349:19321:1 19316:19330:1 19336:19349:1 15207:15214:1 19313:19348:1 19335:19338:1 19315:19336:1 15206:15207:1 19336:19322:1 19335:19315:1 19313:19319:1 19315:19339:1 19319:19335:1 19338:19333:1 15207:15215:1 19321:15206:1 19314:19324:1 19321:19316:1	35
705	19401	-228873600	10	19401:19408:1 19412:19406:1 19401:19411:1 19401:19412:1 19401:19410:1 19401:19409:1 19401:19402:1 19401:19413:1 19401:19407:1	19
707	12378	-1092960000	12	12378:9970:1 12765:1502:1 12765:1503:1 12378:19470:1 5556:12773:1 19474:19473:1 9970:5556:1 19470:19472:1 12378:19474:1 12769:12765:1 5556:12769:1	2
708	9442	-1163721600	20	9442:19484:1 9442:19483:1 19486:19479:1 19476:11560:1 11560:3883:1 9442:19485:1 19474:19478:1 9442:19482:1 19487:19480:1 9442:12378:1 19483:9970:1 19487:19476:1 12378:19474:1 9442:19486:1 19478:19477:1 9442:19481:1 9442:561:1 9970:9968:1 19485:19487:1	5
710	19523	506131200	12	19538:19540:1 19523:19533:1 19523:19532:1 19539:19538:1 19536:13726:1 19536:13987:1 19523:19539:1 19523:19535:1 13987:19534:1 19535:19537:1 19538:19536:1	11
713	19584	-1015113600	11	19584:19602:1 1716:1936:1 1767:19589:1 19602:1783:1 1716:1963:1 1716:19593:1 19593:1767:1 19584:19605:1 19584:1716:1 19584:19606:1	11
715	4214	-1013904000	14	19641:19631:1 4214:1716:1 1963:19645:1 1716:1963:1 4214:19630:1 19645:1783:1 19629:19632:1 19630:19629:1 4214:19644:1 19629:19643:1 4214:19641:1 19645:19639:1 19644:19637:1	14
717	19592	-1051920000	10	19592:19622:1 19622:19606:1 19592:19672:1 3752:1503:1 3752:1502:1 19592:19666:1 19666:1783:1 19606:1931:1 19592:3752:1	9
718	19593	-994204800	10	19593:19676:1 19675:1783:1 19593:1767:1 19593:19678:1 19676:19677:1 1767:19675:1 19593:18824:1 19593:1931:1 19678:19673:1	5
720	19596	-1104537600	11	19595:11793:1 19682:19690:1 19595:19687:1 3752:1503:1 3752:1502:1 19690:19689:1 1503:1764:1 11793:3752:1 11793:19682:1 19596:19595:1	9
721	3554	-81302400	15	19707:19706:1 19694:19711:1 3554:19705:1 3554:3548:1 2528:3552:1 3554:11403:1 19695:19708:1 19695:3549:1 19699:19694:1 19708:19707:1 3554:19696:1 3548:19695:1 3554:19699:1 3554:2528:1	28
722	7542	-553737600	15	19717:2819:1 19717:7545:1 2473:2476:1 2479:2473:1 19717:14709:1 14742:19716:1 2819:14742:1 2819:2812:1 7542:14787:1 16735:2479:1 7542:16735:1 2476:14842:1 7542:19717:1 14709:13224:1	18
723	19729	-561686400	13	19729:16735:1 2473:2476:1 19729:14702:1 19729:19731:1 16735:2473:1 14702:14710:1 19731:2819:1 19729:1225:1 19729:19730:1 14710:14709:1 14710:2812:1 14709:13224:1	8
725	13254	-661478400	11	13254:13261:1 13261:7565:1 19739:7542:1 13254:13429:1 19737:1226:1 13254:19739:1 13254:19740:1 19739:19738:1 7565:19737:1 1226:1225:1	2
726	13259	-651110400	41	13259:19763:1 9604:2264:1 19743:19755:1 13259:19768:1 19750:19743:1 19750:19762:1 19749:19753:1 19751:19770:1 6924:2820:1 2264:16671:1 19752:19767:1 9601:19746:1 13259:19750:1 13259:19764:1 19752:19765:1 19759:1226:1 13259:19744:1 16671:16680:1 2264:6924:1 19755:19745:1 13259:9604:1 13259:9601:1 13259:19751:1 19770:2250:1 13259:19760:1 19769:19757:1 19750:13251:1 13259:19771:1 9604:19761:1 19770:…	6
727	13199	-89942400	13	19775:19777:1 13199:19776:1 13199:14579:1 13199:19774:1 14579:1033:1 13199:13202:1 13199:13203:1 13199:19778:1 13178:19775:1 13203:2484:1 13199:13181:1 13202:13178:1	4
728	13200	-107568000	14	1033:7502:1 13199:2484:1 13199:14579:1 14579:1033:1 14724:14588:1 2827:19776:1 13202:13178:1 1033:2478:1 13200:14724:1 13199:13181:1 2827:13202:1 13200:13199:1 13200:2827:1	21
729	14850	-147830400	14	13199:2484:1 13199:14579:1 13199:19774:1 14579:1033:1 14850:2840:1 13199:13178:1 19789:19788:1 14850:2917:1 14850:13200:1 14850:19789:1 14850:19790:1 14850:13205:1 13205:13199:1	2
730	19793	-232934400	10	19793:19795:1 19793:11348:1 19793:2537:1 11348:15573:1 11348:15570:1 19793:17499:1 19793:19796:1 19793:19797:1 19793:8099:1	16
733	19828	541555200	10	19828:19861:1 19828:17117:1 19828:19855:1 19828:19859:1 19860:19858:1 19828:647:1 19861:19860:1 19861:19881:1 19828:19857:1	54
734	19907	-197337600	74	19915:19961:1 19907:19988:1 19907:19983:1 19909:19982:1 19907:19975:1 19915:19966:1 19907:19968:1 19907:19986:1 19907:19955:1 19907:19909:1 19907:20010:1 19908:19965:1 19986:19937:1 19909:19974:1 19907:19981:1 19985:19958:1 19907:19984:1 19907:19967:1 19907:19995:1 19907:19971:1 19907:19941:1 20011:19942:1 19907:19987:1 19907:19989:1 19907:19964:1 19907:19917:1 19909:19928:1 19973:19963:1 19907:1…	59
735	1572	-633830400	23	20082:20071:1 1572:16148:1 1572:20079:1 20068:20081:1 20082:20083:1 1572:20080:1 20074:20069:1 20057:20062:1 20074:20078:1 1572:16669:1 20081:20072:1 16148:20084:1 1572:20073:1 20057:20063:1 20075:20057:1 1572:20068:1 20073:20076:1 20080:20074:1 16148:20085:1 20079:20075:1 1572:20082:1 20063:20061:1	5
736	16148	-614304000	25	20098:20087:1 20092:20063:1 16148:20093:1 16148:20097:1 16148:6477:1 20087:20096:1 20099:20090:1 20096:20091:1 20087:20095:1 20098:20071:1 16148:20084:1 16148:14316:1 16148:20098:1 16148:20088:1 20098:20100:1 20075:20057:1 14316:16634:1 20075:20092:1 20095:20075:1 16148:20089:1 16148:20085:1 16148:20099:1 16148:12322:1 14316:20094:1	3
738	16349	-1241308800	11	16349:14859:1 16349:10017:1 16349:5560:1 16349:16820:1 16349:20160:1 16349:6948:1 16349:6943:1 16349:3475:1 6943:585:1 16349:16368:1	4
741	16173	-322358400	32	16142:17522:1 20240:20220:1 20244:17516:1 16142:20280:1 16142:20245:1 16173:20249:1 20244:20241:1 20252:20239:1 16173:17420:1 19237:19233:1 16142:20215:1 16142:20242:1 16142:20244:1 20252:20204:1 16142:20247:1 20252:20248:1 16173:20195:1 17520:20238:1 16142:20246:1 20194:16140:1 17420:20194:1 16173:20251:1 20246:20196:1 20249:20252:1 20247:17474:1 16257:16142:1 16257:19237:1 20247:20240:1 20248:1…	104
742	16140	-302486400	29	20244:20296:1 20300:20299:1 20243:17475:1 17520:20295:1 20244:17516:1 16142:20245:1 16140:20301:1 17516:17519:1 16142:20252:1 16142:20244:1 20244:724:1 16142:20247:1 16140:20303:1 16140:3981:1 20252:20243:1 16140:16142:1 17519:20298:1 17512:11233:1 20302:17520:1 16140:20300:1 20296:20297:1 20238:20294:1 16140:20287:1 20244:20302:1 20299:20290:1 16140:19191:1 20295:20238:1 20287:17512:1	23
744	5961	-437961600	13	5961:3912:1 5961:20334:1 3908:20333:1 5962:5956:1 5961:20332:1 5961:12308:1 5962:6011:1 12308:3907:1 5961:5962:1 5961:5997:1 5961:16687:1 5961:3908:1	4
746	5703	220924800	14	5751:5839:1 5703:20352:1 5703:5750:1 5703:16427:1 5703:20392:1 5703:20354:1 5703:5751:1 5703:20357:1 5703:5948:1 5703:20358:1 5703:20356:1 5948:5944:1 5703:20355:1	37
747	16202	-477446400	13	16202:16201:1 16198:11221:1 20405:17359:1 16198:16206:1 16202:16199:1 16199:20404:1 16202:20405:1 20404:16198:1 16198:20426:1 16202:20406:1 17359:20403:1 16202:20402:1	69
748	20446	-474854400	11	20451:20449:1 20456:2615:1 20446:20455:1 20446:20454:1 20446:20060:1 20446:20456:1 20451:20457:1 20451:20447:1 20446:20448:1 20446:20451:1	3
749	16648	-501033600	14	16200:20481:1 16648:20484:1 16648:19279:1 19279:16202:1 16648:13232:1 20481:20479:1 16648:18775:1 16199:20480:1 16199:16200:1 20480:20402:1 16200:20483:1 20484:16199:1 16199:20482:1	66
750	16660	-559008000	15	16660:6223:1 16660:20534:1 16660:16372:1 16660:19275:1 16660:16657:1 19275:19279:1 16660:14448:1 16660:16645:1 20534:16792:1 16657:20536:1 16657:20528:1 16660:20531:1 14448:14453:1 16657:20527:1	18
751	2264	-615513600	14	16671:16797:1 2264:20542:1 20543:20539:1 20542:16659:1 16801:20541:1 2264:16671:1 16659:16646:1 2264:20543:1 16671:16798:1 16671:16680:1 2264:6924:1 16671:16801:1 2264:20540:1	9
752	7999	-629942400	12	20563:20564:1 7999:20568:1 7999:20570:1 20554:20555:1 20570:7564:1 7999:20563:1 20564:20554:1 7999:20567:1 7999:20569:1 20568:20565:1 7999:20566:1	32
753	16354	-662688000	15	16354:20597:1 16354:20591:1 16354:1547:1 20594:20592:1 20590:20599:1 20595:20601:1 16354:20590:1 20603:20594:1 16354:20595:1 16354:20598:1 20594:20589:1 20598:20602:1 20591:20603:1 20597:20593:1	5
754	1867	-691632000	10	1867:20606:1 1627:1762:1 1849:1847:1 1867:20612:1 1867:20610:1 1867:20611:1 1867:1627:1 1867:1849:1 1867:9040:1	15
757	2781	-964051200	12	2781:13444:1 2781:9988:1 18487:9972:1 2781:9990:1 1230:18487:1 18487:2776:1 2781:13454:1 2781:1230:1 2781:13455:1 9988:20676:1 2781:13453:1	21
758	16363	-1099440000	11	17561:15898:1 17566:17562:1 16363:17565:1 7554:13473:1 13473:17566:1 16363:7556:1 16363:4220:1 7556:7554:1 17566:17561:1 17566:4272:1	17
759	20682	-14688000	14	5718:20683:1 20682:20695:1 14476:20692:1 20682:5348:1 5725:5718:1 20692:5725:1 20682:20690:1 5718:20691:1 20682:20711:1 20682:14476:1 5348:20688:1 20692:12896:1 20683:20712:1	29
761	2431	-62812800	24	2431:20730:1 5521:20727:1 20736:5303:1 5262:5300:1 20731:20728:1 20730:5271:1 5271:20754:1 4635:4602:1 2431:5521:1 20732:20729:1 20731:5262:1 5521:5270:1 5265:5361:1 20728:20736:1 2431:20731:1 5271:5272:1 5521:4635:1 5521:5380:1 2431:20737:1 2431:20732:1 5262:237:1 5262:5265:1 2431:14479:1	69
764	1965	-449798400	12	1965:14726:1 20308:20322:1 1965:20308:1 20793:20795:1 1965:20791:1 1965:20793:1 1965:20794:1 1965:20789:1 1965:20792:1 20324:20790:1 20308:20324:1	1
766	10986	-52358400	24	20840:20842:1 10986:20808:1 10986:20809:1 10986:17458:1 10986:20802:1 10986:20807:1 20804:7368:1 10986:20826:1 20840:20832:1 20826:15325:1 10986:14479:1 10986:20820:1 20832:20798:1 20826:20840:1 20804:20822:1 17458:17431:1 10986:20805:1 20826:20804:1 16411:20806:1 20842:20839:1 10986:16411:1 10986:20818:1 17431:16426:1	39
768	20231	-122688000	23	20231:20863:1 20863:20861:1 20231:20866:1 20231:20862:1 20231:20858:1 20231:20867:1 20860:20882:1 20231:20865:1 20213:20880:1 20862:20856:1 20231:20857:1 20231:20292:1 20231:20859:1 20231:20864:1 20866:20868:1 20867:20885:1 20859:20853:1 20231:20860:1 20292:20213:1 20861:20854:1 20857:20881:1 20864:20855:1	16
769	20515	-139363200	17	20515:20512:1 20515:20896:1 20892:20888:1 14927:20887:1 20515:20891:1 14927:20525:1 20515:11185:1 20894:14927:1 20515:20893:1 20896:20894:1 20895:20430:1 20515:20890:1 20515:20892:1 20887:20522:1 20892:20889:1 20515:20895:1	8
770	6892	-178675200	14	1474:19794:1 6892:6893:1 6892:18492:1 6892:6888:1 6888:20912:1 6892:20911:1 6892:20918:1 18492:20914:1 18492:20913:1 6892:6872:1 6892:1474:1 6888:6886:1 20918:20917:1	11
772	20926	-167788800	13	20933:19286:1 20934:20933:1 20926:20932:1 20926:20936:1 19286:19283:1 20926:20930:1 20926:20927:1 20926:15903:1 20926:20935:1 20926:20934:1 20933:20929:1 20933:20931:1	6
773	20516	-181094400	10	20516:20515:1 14973:20892:1 20516:20943:1 20516:20517:1 20516:20944:1 20892:20889:1 20516:14973:1 20943:20512:1 20516:20942:1	7
774	19292	-176256000	16	19292:20957:1 20954:19282:1 19292:20951:1 20958:20954:1 20958:20959:1 19292:20961:1 20958:20956:1 20957:20958:1 19292:19571:1 19292:20955:1 19292:20960:1 19571:20952:1 19292:20953:1 20956:20949:1 19292:20950:1	36
778	10836	-267148800	23	20490:6466:1 10836:6470:1 21025:16122:1 10841:21027:1 21026:10827:1 10836:21028:1 10841:10834:1 10841:21026:1 16418:16419:1 10836:19292:1 16419:5976:1 10836:10826:1 10841:17520:1 6470:20490:1 16418:10815:1 10836:16412:1 21026:14944:1 10836:21025:1 10841:16418:1 16419:16415:1 21026:14942:1 10836:10841:1	30
781	21050	-259200000	11	21050:21059:1 21050:21051:1 16122:21056:1 16122:10061:1 21050:21053:1 21050:16122:1 16122:21055:1 21050:21058:1 21050:21057:1 21050:21054:1	17
783	21077	44496000	18	21077:20806:1 5704:5783:1 5704:4598:1 21084:21079:1 21078:21080:1 10589:10616:1 10589:5894:1 21077:10589:1 21084:13566:1 20806:5704:1 21078:21082:1 21077:21084:1 13566:21081:1 5704:10766:1 21077:10912:1 5783:21078:1 21081:5842:1	9
784	14081	-299894400	10	3603:3595:1 14081:15953:1 3603:17578:1 15953:14960:1 3603:16443:1 14081:21093:1 14081:10798:1 14081:21090:1 14081:3603:1	16
785	21100	101001600	18	21100:11291:1 21117:21116:1 21100:21123:1 21100:4084:1 21100:21104:1 21100:21103:1 21100:21105:1 21100:21106:1 21100:21117:1 21117:21118:1 21100:21119:1 21100:21114:1 21100:21111:1 21100:14555:1 21123:21112:1 21117:21113:1 21116:21115:1	15
786	16206	-326160000	12	20425:20494:1 6472:6470:1 16206:20498:1 20425:6472:1 20498:20422:1 16206:6461:1 16206:19811:1 20420:20495:1 6472:20420:1 16206:14954:1 16206:20425:1	27
787	8676	502243200	18	21159:21153:1 8871:21152:1 8871:9228:1 9410:21156:1 8792:8874:1 21154:21155:1 8676:8792:1 8676:21154:1 21153:9410:1 15245:8871:1 8871:21158:1 8676:8922:1 8676:9229:1 8676:21157:1 8792:15245:1 8676:21159:1 8676:9251:1	21
788	21106	101001600	11	21106:21100:1 21106:21172:1 21106:21114:1 21117:21116:1 21117:21173:1 21106:5442:1 21106:21163:1 21116:21115:1 21106:21164:1 21106:21117:1	10
789	7345	101001600	21	21202:21178:1 21180:21205:1 21197:21198:1 7345:21206:1 212:21195:1 7345:21177:1 7345:20990:1 7345:21194:1 7345:21180:1 21205:21197:1 7345:21203:1 7345:21204:1 7345:21038:1 21180:21209:1 21202:21207:1 21198:20155:1 21206:21202:1 7345:21208:1 21204:21200:1 7345:212:1	46
790	21219	448156800	10	21219:7521:1 21219:2952:1 21237:21234:1 21237:21231:1 7521:21237:1 21219:21233:1 21219:21235:1 21237:21232:1 21219:21236:1	15
791	21244	224812800	15	21264:19253:1 21244:21264:1 21244:21246:1 21244:204:1 21244:21260:1 19253:21262:1 21260:21274:1 21244:21263:1 21244:21257:1 21246:21258:1 21244:21272:1 19253:21261:1 21244:21259:1 21244:21245:1	20
792	21276	24796800	11	21276:21277:1 21100:21117:1 21117:21118:1 21100:21106:1 21276:21280:1 21279:21281:1 21279:21278:1 21278:21100:1 21276:21209:1 21276:21279:1	3
793	21282	22204800	14	21282:21284:1 21282:20886:1 21100:21117:1 21283:21100:1 21100:21106:1 21282:21285:1 21283:21277:1 21277:21295:1 21100:21119:1 21282:21293:1 21282:21292:1 21282:21283:1 21284:7685:1	15
797	5800	102470400	16	5875:5892:1 10769:5743:1 5740:21381:1 5800:5856:1 5781:9072:1 5744:5875:1 5800:5744:1 10769:5740:1 5781:10769:1 8840:5885:1 5744:5882:1 5800:5862:1 5781:8840:1 5800:5781:1 9072:5741:1	4
799	21345	590630400	11	21431:21429:1 21345:21436:1 21434:21431:1 21345:15556:1 21345:21433:1 21429:21430:1 21433:21434:1 21429:21426:1 21345:21437:1 15556:21435:1	12
800	9358	602294400	11	9358:21440:1 9358:9356:1 9358:8735:1 9358:9409:1 9358:9230:1 9358:8743:1 21440:9366:1 9366:9365:1 9358:9224:1 9230:9407:1	2
802	16424	118281600	11	16424:20811:1 16424:20442:1 20442:20836:1 20442:20812:1 20803:5703:1 16424:21449:1 16424:5729:1 20812:20810:1 20810:21160:1 20442:20803:1	15
803	20711	116899200	18	20711:20706:1 20706:20686:1 20687:5772:1 20711:20703:1 20711:20720:1 20684:20685:1 20711:20709:1 20706:20707:1 20707:20687:1 20720:21457:1 20699:20713:1 20706:20699:1 20706:20701:1 20711:20712:1 20686:20162:1 20711:20702:1 20162:20684:1	16
804	21458	570672000	15	21458:21465:1 4700:21463:1 9185:21459:1 21458:9185:1 21458:9279:1 21458:21466:1 21459:21467:1 21458:21468:1 21467:4700:1 21458:11864:1 9185:21469:1 21458:21470:1 21458:21464:1 4700:21462:1	2
805	20885	22204800	10	20885:21498:1 21497:21495:1 20885:21496:1 20885:20872:1 21493:21502:1 20885:21494:1 21498:21497:1 21495:21493:1 20885:21492:1	5
806	7295	-445910400	10	21517:12067:1 7295:21517:1 7295:7292:1 7295:18884:1 21517:18886:1 7295:7311:1 7295:7291:1 7295:21518:1 18884:18885:1	15
807	6368	-1157241600	12	10189:3540:1 3540:3148:1 11742:10189:1 3148:12398:1 10189:10192:1 7805:2374:1 6368:11742:1 12398:10191:1 3148:7805:1 6368:597:1 10189:10190:1	4
809	21551	-1216512000	13	17757:1977:1 21551:21557:1 21556:1349:1 21551:21556:1 21551:21552:1 1977:7333:1 21556:17757:1 17757:17759:1 7333:268:1 21551:21555:1 21551:21553:1 21551:21554:1	2
810	3759	157766400	15	21597:3849:1 3759:21608:1 21611:21595:1 3759:21600:1 3759:21597:1 3759:21582:1 3759:21604:1 21582:21576:1 21582:11270:1 3759:21109:1 3759:21601:1 3759:21598:1 3759:21611:1 3759:21566:1	55
811	6766	323395200	26	6766:21741:1 6766:21656:1 6766:21655:1 21628:21692:1 21642:21626:1 6766:21744:1 6766:21642:1 21628:21657:1 6766:21654:1 6766:21742:1 21642:21643:1 6766:21628:1 6766:21641:1 6766:21659:1 6766:21627:1 6766:21658:1 6766:21694:1 6766:21631:1 21656:21640:1 6766:21629:1 21628:7194:1 21626:21733:1 21744:21653:1 21626:21693:1 6766:21630:1	116
813	9824	-611625600	26	9824:21818:1 21817:21802:1 9824:21814:1 9824:19756:1 9824:21800:1 9824:21807:1 9824:21808:1 9824:6207:1 21814:21810:1 9824:21812:1 9824:21813:1 13657:21806:1 9824:21801:1 9824:18775:1 21807:21809:1 9824:21804:1 9824:16800:1 9824:21817:1 9824:16661:1 9824:21815:1 18775:21805:1 9824:13657:1 9824:21803:1 21800:21811:1 21817:21816:1	65
814	21855	-33004800	11	21855:12737:1 21859:21860:1 21860:21861:1 21855:21858:1 12729:7916:1 21860:21856:1 21855:21857:1 21857:21859:1 21855:12729:1 21855:12728:1	1
815	21767	-61948800	13	21865:6771:1 21866:21881:1 21767:21762:1 21865:21775:1 21878:21865:1 21762:21866:1 21767:21765:1 21775:21869:1 21866:21878:1 21765:21784:1 21775:21779:1 21767:21871:1	18
816	13659	-69897600	20	21765:21783:1 13659:21885:1 21766:21866:1 21891:21780:1 21892:21779:1 21783:21782:1 21888:5616:1 5616:21781:1 21766:21765:1 21866:21889:1 21780:21892:1 21775:21869:1 13659:21886:1 13659:21766:1 21783:21888:1 21888:21775:1 21765:21896:1 21889:21878:1 21888:21891:1	16
817	21897	-107568000	29	21897:3764:1 3764:12723:1 12729:7916:1 21897:21899:1 12731:12737:1 21905:21902:1 12734:12725:1 21897:11231:1 21897:21904:1 12725:12729:1 12734:12728:1 12723:12730:1 12734:21900:1 21906:21908:1 21897:21901:1 21897:21914:1 21897:21905:1 12734:12731:1 21898:21916:1 21897:21898:1 12733:21858:1 21898:21915:1 21897:21903:1 21897:21906:1 12733:12734:1 12734:21857:1 21897:21907:1 12723:12733:1	16
818	21773	-146016000	10	21773:13659:1 21767:21765:1 21773:7916:1 21763:21767:1 21773:21763:1 21773:21778:1 21763:21769:1 21773:21770:1 21773:21768:1	6
819	21774	-182908800	18	21774:21772:1 21923:21763:1 21778:21925:1 21774:21926:1 21923:21768:1 21772:21931:1 21923:21927:1 21923:21928:1 21931:21760:1 21763:21769:1 13659:21886:1 21760:21778:1 21763:21767:1 21774:21773:1 21931:21923:1 21777:13659:1 21923:21777:1	12
820	21935	-159926400	12	21935:21938:1 12734:12725:1 21938:21897:1 21906:21855:1 21855:21857:1 21938:21936:1 21897:21906:1 12733:12734:1 21938:21937:1 21897:12730:1 21897:12733:1	3
821	21963	-328838400	18	21986:21981:1 21963:21964:1 21964:21973:1 21984:21980:1 21978:21976:1 21963:21986:1 21981:21967:1 21967:21977:1 21978:21979:1 21983:21974:1 21963:21965:1 21981:21984:1 21981:21994:1 21963:21975:1 21984:21978:1 21980:21983:1 21984:21985:1	28
822	22014	-1050710400	15	8587:2226:1 2226:3291:1 22023:22028:1 22014:22029:1 22014:22015:1 22014:22018:1 22014:6654:1 22015:2860:1 2860:22019:1 22014:6667:1 22014:8587:1 22014:22023:1 22014:22021:1 22021:22031:1	21
825	22090	281318400	46	20026:22225:1 15469:15111:1 22232:22240:1 22090:22233:1 22090:22237:1 22206:22229:1 22092:22218:1 22215:17628:1 22090:22238:1 22236:22207:1 22217:22216:1 22090:22234:1 22236:22095:1 18326:22221:1 15271:22224:1 22232:22097:1 22092:22094:1 20026:22239:1 22229:22217:1 22097:22223:1 20026:22222:1 22236:22197:1 22090:22232:1 22098:22206:1 22236:22226:1 22232:22228:1 22206:22230:1 22097:22236:1 22231:2…	132
827	20776	68256000	10	22289:5264:1 22306:22299:1 22299:22298:1 20776:12882:1 22299:14632:1 20776:22288:1 20776:22306:1 5264:5403:1 20776:22289:1	25
829	12443	-514252800	18	16639:16793:1 22358:22355:1 12443:19742:1 22358:22353:1 22358:22354:1 12443:18774:1 12443:22357:1 12443:16608:1 12443:22351:1 12443:22352:1 11308:2480:1 16608:11308:1 22351:16323:1 22355:22356:1 22354:9717:1 12443:16639:1 22357:22358:1	13
830	12444	-1032393600	30	10033:2590:1 12444:1707:1 1707:1955:1 1503:1948:1 12444:22379:1 12444:11569:1 1926:2595:1 12444:22376:1 22378:16317:1 12444:16299:1 12444:22381:1 12444:22380:1 10033:11563:1 1955:1691:1 22380:1503:1 22381:14411:1 12444:10033:1 16320:22377:1 12444:13455:1 1707:1962:1 12444:22378:1 1503:1923:1 10033:11575:1 12444:22382:1 13455:22374:1 11569:16320:1 1962:1926:1 12444:22375:1 10033:11562:1	23
831	22403	620611200	26	22445:22442:1 22463:22452:1 8602:22427:1 22459:22446:1 22403:22428:1 22403:22462:1 8604:22458:1 22403:8604:1 22463:22459:1 22403:22464:1 22427:22453:1 8604:22460:1 22462:22443:1 22403:22463:1 22459:22445:1 22460:8601:1 22461:8602:1 22403:22451:1 22451:22441:1 22459:22465:1 22403:22461:1 15454:15453:1 8602:22447:1 22459:22454:1 22428:15454:1	47
832	15199	575856000	37	22521:22511:1 15199:22481:1 22521:22403:1 22446:15239:1 22507:22506:1 15199:22521:1 22516:22507:1 8636:22447:1 22519:22518:1 22403:22427:1 22519:22516:1 22520:22482:1 22514:15357:1 22514:8636:1 22521:22522:1 22513:22505:1 22482:22515:1 22463:22459:1 8636:22452:1 15199:22519:1 22511:22510:1 22514:22512:1 22403:22463:1 22515:22513:1 22520:22517:1 15199:8637:1 22513:22509:1 22459:22465:1 22520:15246…	58
834	22546	120700800	20	22604:22606:1 22546:22596:1 22612:22610:1 22546:22592:1 22553:22604:1 22610:22602:1 22553:4084:1 22612:22553:1 22553:22595:1 22546:22605:1 22553:22607:1 22546:22619:1 22597:22593:1 22546:22611:1 22595:22609:1 22593:22612:1 22546:22597:1 22611:22608:1 22553:22603:1	12
835	22623	496972800	11	22623:22670:1 22623:22678:1 22623:22680:1 22623:22676:1 22623:22648:1 22623:22677:1 22623:22649:1 22623:22650:1 22649:22646:1 22623:22679:1	51
836	22684	429753600	11	22699:22706:1 22699:22702:1 22684:22699:1 22702:22705:1 22684:22700:1 22684:22689:1 22705:22709:1 22684:22695:1 22702:22685:1 22705:22696:1	15
837	22710	141868800	62	22710:22759:1 22710:22786:1 22784:22744:1 10384:22747:1 22710:22762:1 22773:22722:1 22710:22745:1 22710:22782:1 22751:10239:1 22710:22783:1 22760:22769:1 22710:22754:1 22761:22788:1 22774:22765:1 22778:22787:1 22710:22770:1 22710:22785:1 22710:22726:1 22785:22761:1 22710:22720:1 22710:22729:1 10239:22742:1 10239:22746:1 22710:22766:1 22766:22826:1 22785:22763:1 22710:22755:1 22710:22777:1 22766:2…	62
841	22899	294364800	12	22899:22905:1 22900:10447:1 22901:22900:1 22899:10454:1 22899:22904:1 22899:22903:1 10454:10452:1 22900:10448:1 22905:10463:1 22904:22901:1 22899:22902:1	6
842	22931	502329600	12	22931:22995:1 22931:22991:1 22991:22950:1 22931:22994:1 22931:22973:1 22972:22971:1 22931:22972:1 22931:22993:1 22931:22974:1 22931:22970:1 22931:22975:1	56
843	22997	386467200	10	23002:23000:1 22997:23002:1 22997:22998:1 23001:22999:1 681:23016:1 681:687:1 23001:681:1 681:23015:1 23002:23001:1	13
844	18289	10368000	12	18289:18147:1 23042:18460:1 18151:23042:1 18289:15347:1 23042:23044:1 23042:23047:1 18289:14700:1 18289:4744:1 18289:18151:1 23042:17576:1 18460:23038:1	5
847	16149	-435456000	11	16149:23089:1 14077:3590:1 14083:14081:1 16149:2481:1 14083:10788:1 2481:14083:1 16149:15911:1 16149:3888:1 14083:20394:1 2481:14077:1	28
848	14075	-242092800	14	14075:22045:1 14075:14079:1 14075:23096:1 23096:18232:1 11342:11337:1 23096:23097:1 23097:6467:1 23097:18219:1 18232:18237:1 14075:11342:1 14075:23095:1 6467:3597:1 14075:21011:1	14
849	3888	-307756800	13	3888:15955:1 3888:6553:1 15955:15917:1 3888:10832:1 3888:10840:1 3888:10834:1 3888:16125:1 3888:17578:1 3888:15919:1 23102:10837:1 3888:23102:1 15955:15923:1	23
851	11359	86745600	12	11589:18969:1 11359:13556:1 11589:18967:1 11359:18929:1 13556:7820:1 11589:23129:1 11589:11595:1 11587:11589:1 18969:18964:1 11359:11587:1 11359:9062:1	3
852	11593	57801600	28	11593:23135:1 11593:14087:1 11397:4595:1 18969:18964:1 23142:18969:1 18964:18962:1 11593:23137:1 13556:23134:1 14087:14089:1 11593:11397:1 18972:7820:1 18969:23144:1 11593:23136:1 14089:11595:1 23137:18944:1 11359:13556:1 11593:23139:1 23143:3734:1 11359:18929:1 11593:23142:1 18969:23143:1 18964:18965:1 11591:23138:1 11593:18972:1 11593:11359:1 23142:18966:1 11593:11591:1	8
855	12433	-1038700800	32	23229:278:1 12433:6949:1 23226:16289:1 13455:23233:1 12433:1502:1 12433:2775:1 6949:11569:1 12433:19688:1 23233:13445:1 12433:23225:1 2781:13455:1 22381:14411:1 12433:12745:1 6949:22381:1 12444:11575:1 12433:11565:1 12433:12444:1 278:13451:1 12433:23229:1 16289:2595:1 23232:9988:1 23230:23235:1 13451:23230:1 11565:10035:1 278:2781:1 13444:23226:1 12433:23227:1 2781:13444:1 12444:1503:1 13445:2323…	12
857	10737	179366400	18	10898:23147:1 10737:23245:1 23244:23241:1 23222:8845:1 10898:23238:1 23241:23242:1 10737:23252:1 23240:10898:1 23244:23240:1 10737:23243:1 8845:23239:1 10898:23223:1 23238:10762:1 23219:23222:1 10737:23219:1 10898:5854:1 10737:23244:1	21
859	23260	-1071792000	13	1503:1960:1 23260:8028:1 23260:12770:1 23260:23259:1 1502:1728:1 8028:1503:1 23260:23290:1 1503:1731:1 23260:18502:1 1502:1706:1 8028:1502:1 18502:18503:1	37
860	12388	-1180828800	12	12388:12387:1 6278:12720:1 3864:11920:1 12388:9820:1 12388:23298:1 3864:4196:1 12388:12375:1 12720:268:1 12388:23262:1 12375:6278:1 12388:3864:1	15
862	18488	-1041379200	12	18488:6921:1 12444:1503:1 6949:278:1 278:1230:1 18488:2775:1 18488:6949:1 18488:1502:1 278:13454:1 6921:6925:1 6949:14411:1 18488:12444:1	2
863	23301	-318297600	10	23301:7819:1 23308:23303:1 23301:23304:1 23304:23308:1 2555:3562:1 23301:18757:1 23308:3563:1 3563:2542:1 18757:2555:1	23
865	4568	496972800	21	4568:23364:1 11864:23356:1 9336:9341:1 9336:23359:1 4708:23355:1 4568:4737:1 23357:23361:1 4708:11864:1 23355:21469:1 23357:23362:1 23357:4741:1 4568:4733:1 4568:23357:1 23355:23358:1 4568:23363:1 4568:19009:1 4741:9335:1 4568:23360:1 23357:4708:1 4568:9336:1	28
866	3692	-47433600	14	3692:3725:1 3692:23371:1 3692:3698:1 3697:4602:1 3692:13530:1 3692:13556:1 3698:3720:1 3692:13564:1 3720:3697:1 3692:3695:1 3697:3717:1 3692:23365:1 3692:3700:1	25
868	10989	-130291200	16	10989:3937:1 10989:10600:1 10986:20826:1 10989:18805:1 5262:5392:1 10989:21010:1 21010:21009:1 10988:23383:1 10987:5262:1 10987:10985:1 10989:14482:1 21010:20468:1 10987:10986:1 18805:10988:1 3937:10987:1	27
869	23391	-138153600	23	23397:23399:1 10860:14340:1 10860:23410:1 23321:23398:1 23391:10860:1 23391:23396:1 23391:23392:1 23398:10858:1 10858:10872:1 23321:23402:1 23391:23400:1 23400:23401:1 14340:14353:1 23391:23394:1 23393:23411:1 23392:10562:1 23391:23397:1 23401:23393:1 10860:10856:1 23392:23321:1 23399:23395:1 23391:11214:1	13
871	19008	439084800	13	23433:9363:1 23433:23446:1 19008:23434:1 4568:4733:1 19008:23433:1 23433:4568:1 9363:23444:1 9350:23445:1 4568:23363:1 19008:4755:1 4568:19009:1 19008:9350:1	19
876	23493	-1226880000	16	23493:368:1 23493:1375:1 23493:2320:1 23493:23495:1 23493:2075:1 23493:3541:1 23493:1978:1 23493:4325:1 23493:2063:1 23493:364:1 23493:1050:1 23493:362:1 23493:23496:1 23493:23497:1 23493:23498:1	2
879	23504	-1146614400	21	23504:23510:1 23504:8577:1 2228:23520:1 7795:11751:1 23504:23515:1 23509:23519:1 23519:18212:1 2228:23517:1 7795:23513:1 23504:23509:1 23510:23511:1 23513:3459:1 23516:23514:1 23509:2227:1 23518:6677:1 23520:7795:1 23504:23518:1 23504:3269:1 23519:2228:1 23504:23516:1	5
22824	22726	194486400	40	87617:87842:1 169687:83165:1 22726:87633:1 22726:131055:1 169683:169687:1 87827:87794:1 22726:124750:1 22726:89757:1 22726:169683:1 82845:87827:1 121131:121168:1 22726:88397:1 22726:87976:1 22726:87830:1 22726:10384:1 22726:87812:1 123306:87840:1 22726:88353:1 121158:89897:1 124750:123306:1 22726:88345:1 22726:89895:1 169683:87844:1 89757:121131:1 169683:66941:1 22726:88731:1 22726:71611:1 22726:…	65
22825	104558	-3888000	20	69451:104350:1 72714:59993:1 69746:50319:1 151020:151023:1 104558:151020:1 69746:69450:1 48197:132697:1 104558:69449:1 90666:125348:1 104558:69746:1 69746:72714:1 151020:48197:1 69450:63098:1 104558:219241:1 104558:92079:1 63098:69451:1 69451:90666:1 69746:59991:1 90666:90668:1	14
22829	138732	354931200	12	138732:138733:1 140637:157696:1 92097:196370:1 157697:157702:1 92097:170404:1 157696:57802:1 157705:117097:1 138732:92097:1 138732:157705:1 57802:157697:1 138732:140637:1	3
22830	60029	135820800	17	60028:84444:1 60029:132479:1 60029:191912:1 55100:182979:1 60029:126172:1 109841:55225:1 60028:76333:1 111753:55100:1 132479:176128:1 60029:111753:1 60029:176129:1 55100:33316:1 60029:60028:1 111753:111757:1 126172:109841:1 60028:21263:1	11
22831	206163	27561600	18	218465:111750:1 206163:76894:1 109819:71776:1 218465:55239:1 71776:52663:1 190754:119938:1 109819:193921:1 206163:15001:1 218465:176132:1 111750:76335:1 206163:29228:1 111750:76334:1 206163:109819:1 109819:218465:1 71776:190754:1 206163:76326:1 109819:20903:1	22
22833	109795	435024000	14	109795:26381:1 109795:119627:1 26381:42562:1 119627:171025:1 109795:168506:1 41015:41020:1 109795:131934:1 109795:14226:1 109795:63360:1 131934:140180:1 42562:41015:1 109795:55413:1 109795:183042:1	9
22838	135108	577929600	11	135108:219264:1 205798:83969:1 141381:150711:1 83969:83965:1 83971:89740:1 135108:167868:1 135108:210442:1 135108:83971:1 135108:141381:1 135108:205798:1	11
22839	80797	561600000	16	112001:148198:1 148199:147871:1 148199:148196:1 44926:188388:1 80797:196291:1 112001:148199:1 80797:80829:1 80829:188390:1 80829:188392:1 44926:112001:1 80829:168898:1 80797:196319:1 80829:44926:1 80797:80791:1 80797:160420:1	8
22840	151283	39657600	11	151283:10556:1 10556:10586:1 5704:5783:1 10593:10623:1 21084:10616:1 10556:10593:1 151283:5894:1 10623:10895:1 151283:21084:1 10623:5704:1	1
22841	203437	78969600	18	58192:144463:1 203437:202819:1 125523:144464:1 211641:87639:1 144457:144465:1 203437:88459:1 58192:125523:1 22770:10239:1 87639:10373:1 88459:22770:1 203437:211644:1 203437:88464:1 58192:144457:1 211644:58192:1 203437:211641:1 58192:87644:1 87639:87638:1	10
22842	10209	243129600	12	50114:108390:1 5281:5436:1 10209:139092:1 5341:5281:1 219282:219281:1 139092:50114:1 139092:219282:1 10209:5337:1 10209:5341:1 5337:18125:1 5337:152996:1	2
22843	3018	616464000	18	2948:2946:1 3018:3015:1 3018:3106:1 3014:3011:1 3018:45657:1 3106:3002:1 3106:3103:1 3014:3141:1 2942:3102:1 3018:3124:1 3018:48382:1 3018:15555:1 2949:2948:1 3018:2949:1 3018:3014:1 3018:2942:1 2948:3123:1	4
22844	3139	603504000	14	3139:2949:1 3139:96559:1 3139:96572:1 3139:96570:1 2949:3087:1 3139:44774:1 96570:3082:1 3082:200724:1 3012:3078:1 3139:96568:1 2949:2948:1 96570:3012:1 3012:46132:1	3
22845	40309	500860800	17	96575:96574:1 216639:96573:1 216639:3139:1 216639:96575:1 216639:48296:1 40309:40308:1 207719:216639:1 3030:216638:1 40309:40312:1 40308:3025:1 96574:2949:1 3030:72478:1 40312:207719:1 207719:6392:1 216639:69717:1 40312:3030:1	14
22846	40310	567648000	17	3108:3107:1 47733:140661:1 47738:68340:1 47733:187376:1 47738:3159:1 40310:47738:1 68340:9904:1 68340:47733:1 3144:6391:1 40310:3144:1 47738:203693:1 6391:3041:1 9904:3108:1 3144:3106:1 68340:81488:1 68340:140871:1	38
22847	40311	547689600	10	46698:151178:1 69717:3088:1 6392:69717:1 40311:69718:1 40311:46698:1 40311:3011:1 6392:96573:1 46698:3139:1 40311:6392:1	10
22848	40312	509587200	33	48296:96572:1 72478:45389:1 40312:216640:1 3030:216638:1 3030:72478:1 207719:219293:1 40312:40311:1 96575:96574:1 40311:69718:1 2949:3088:1 40312:3026:1 216640:3030:1 40312:24268:1 2959:3139:1 40312:3027:1 216639:96573:1 48296:96559:1 216638:179615:1 207719:216639:1 38670:175725:1 216639:48296:1 207719:46698:1 2949:3089:1 72478:38670:1 216640:207719:1 6392:2946:1 3027:2959:1 216639:96575:1 96574:…	28
22851	151018	104976000	11	117145:22590:1 86292:104653:1 151018:117138:1 151018:90668:1 151018:117145:1 151018:104557:1 151018:52549:1 151018:151019:1 151018:86292:1 90668:154949:1	0
22852	151019	104976000	12	151019:117138:1 151019:151018:1 151019:90673:1 151019:52549:1 151019:86292:1 151019:147451:1 151019:104556:1 151019:90668:1 151019:69556:1 86292:104653:1 151019:69394:1	2
22853	219294	-19612800	52	219294:52525:1 52525:20261:1 114937:111926:1 219294:184622:1 177237:130847:1 52541:52556:1 52525:52560:1 219295:104350:1 69746:132692:1 219294:76326:1 52590:102140:1 52590:102137:1 219295:137699:1 52590:52543:1 132692:177237:1 52561:52558:1 219294:114937:1 219294:52526:1 137699:25519:1 106497:85927:1 72714:59993:1 219295:106497:1 164946:52547:1 219294:22588:1 216930:219295:1 219294:111994:1 52525…	26
22854	106485	166665600	36	164943:136240:1 140077:137925:1 164943:73140:1 164943:69556:1 164944:104557:1 106485:55131:1 164943:139289:1 164944:45445:1 164943:164942:1 106485:119002:1 164944:104556:1 164944:106532:1 106532:164943:1 164943:135216:1 106485:77457:1 136240:101147:1 106485:140077:1 136245:136242:1 164944:157020:1 101147:69625:1 106485:164944:1 136240:136244:1 101147:6576:1 6576:100989:1 106485:122523:1 73140:132…	136
22855	219295	22118400	13	85924:106497:1 24668:132698:1 219295:85924:1 219295:137699:1 219295:6577:1 177236:75775:1 219295:177236:1 219295:104350:1 106497:85927:1 219295:92079:1 104350:1263:1 219295:24668:1	0
22857	219310	-19612800	15	27483:18598:1 34590:51052:1 18598:117659:1 219310:108502:1 27483:34590:1 18598:117671:1 77739:75045:1 124269:104801:1 34590:75209:1 219310:51099:1 77739:124269:1 124269:135575:1 27483:77739:1 219310:27483:1	31
22858	102082	256348800	11	102082:35842:1 102082:105864:1 121045:35882:1 102082:74217:1 102082:102087:1 102082:102085:1 105864:123600:1 74217:31235:1 105864:121045:1 102082:109176:1	40
22860	219318	324604800	14	188476:110284:1 110284:184355:1 219340:219351:1 188476:88098:1 219353:216853:1 219340:219350:1 219318:219352:1 219318:219340:1 219340:123284:1 219340:88103:1 88103:184354:1 219340:219353:1 219318:188476:1	47
22862	31437	325987200	15	157244:94956:1 94942:94957:1 94941:157244:1 219358:180147:1 31437:94949:1 219358:149145:1 31437:94961:1 94960:94942:1 94949:94943:1 31437:94960:1 31437:31431:1 31437:65928:1 31437:219358:1 94960:94941:1	3
22864	35897	339206400	14	111638:145070:1 35897:148732:1 35897:35875:1 35897:71987:1 145070:25544:1 35897:111638:1 35897:123377:1 35897:148729:1 35897:148727:1 35897:122990:1 35897:204446:1 35897:143529:1 35897:35822:1	9
22865	111072	35424000	11	111072:50628:1 50598:50587:1 107891:50598:1 50617:107891:1 97884:64409:1 111072:97884:1 50617:106206:1 97884:50617:1 111072:50610:1 50617:107886:1	2
22866	219365	-19008000	13	219365:50641:1 110915:74702:1 109192:109195:1 109193:109192:1 109192:127448:1 74702:109193:1 219365:111281:1 219365:111005:1 74702:109187:1 187742:111063:1 219365:187742:1 187742:110915:1	2
22867	130124	412819200	13	130124:63356:1 77482:77363:1 130124:44269:1 130124:77482:1 44269:63189:1 130124:219374:1 130124:183433:1 57904:200446:1 130124:121594:1 130124:57904:1 130124:63456:1 130124:38682:1	58
22868	182053	37843200	66	182053:120666:1 120668:120583:1 120610:120629:1 181634:167688:1 120610:204503:1 181634:181636:1 195214:195335:1 203575:120668:1 182053:152851:1 203575:203574:1 99304:181303:1 204503:198462:1 144040:184596:1 195336:77830:1 120660:164065:1 77830:138589:1 164065:216533:1 182053:208295:1 96991:107215:1 203575:195214:1 125965:125962:1 182053:58816:1 184597:96991:1 203575:99304:1 167696:120709:1 182053…	10
22869	120610	41472000	14	120610:120673:1 120603:99304:1 120610:152874:1 120610:120629:1 120610:204503:1 120610:120632:1 120610:120603:1 120610:120670:1 64464:202371:1 99304:120655:1 120610:64464:1 120670:208294:1 120610:182052:1	1
22870	120683	44582400	25	120660:216535:1 120683:217799:1 120597:195336:1 20015:167693:1 120683:120646:1 120660:181744:1 120660:120652:1 120660:186344:1 77830:120661:1 195336:77830:1 120660:164065:1 164065:216533:1 120660:120489:1 120683:120597:1 181634:120642:1 120683:120660:1 77830:125965:1 216535:185787:1 120660:120649:1 164065:216532:1 120660:120631:1 125965:181634:1 120652:20015:1 181634:178860:1	1
22875	9107	333936000	17	9107:4582:1 2966:9133:1 9107:9106:1 9133:2968:1 9107:9134:1 9133:9293:1 9133:76400:1 9107:8694:1 155214:59293:1 2963:2966:1 9107:155214:1 9133:155211:1 155211:155209:1 2966:154442:1 9107:206126:1 9107:2963:1	5
22876	8843	244512000	15	8843:9286:1 8843:9313:1 9136:9137:1 9313:9136:1 8843:9296:1 9104:8785:1 8843:25545:1 8843:9104:1 9137:8694:1 8831:9134:1 8785:9108:1 9286:9110:1 9136:8831:1 9108:8824:1	2
22877	154672	483753600	22	154672:66012:1 36100:36081:1 154672:30486:1 36081:35960:1 154673:36270:1 154672:219411:1 154672:154674:1 154672:36276:1 35960:35981:1 126750:35998:1 36270:126750:1 154672:36100:1 154672:219406:1 36270:126767:1 36276:32866:1 36270:75735:1 154672:133946:1 154672:65921:1 36270:36108:1 36081:32881:1 36276:154673:1	13
22878	8033	227750400	17	55098:27027:1 8032:8247:1 60089:140759:1 8033:8032:1 60089:39256:1 8032:29493:1 8033:170535:1 8033:52448:1 8033:55093:1 55093:60089:1 8033:55098:1 170535:94560:1 27023:88353:1 55093:55454:1 8033:27023:1 8033:21066:1	12
22880	30686	370742400	10	120315:138422:1 30686:29099:1 138312:120315:1 31125:138408:1 30686:138312:1 120315:92574:1 138312:120312:1 30686:31125:1 138422:138412:1	49
22882	154487	419212800	11	154485:176453:1 154487:219428:1 154487:8067:1 154487:52772:1 176453:158765:1 176453:176443:1 154487:154485:1 176453:190144:1 154487:57784:1 176443:167519:1	9
22884	89015	204163200	11	89015:115919:1 89015:130227:1 89015:87801:1 87801:89913:1 89015:83172:1 89015:88815:1 89015:70013:1 89015:83424:1 89015:22754:1 87801:87984:1	7
22885	132797	101347200	22	132797:26746:1 55313:55200:1 26745:78451:1 132797:187926:1 132797:58220:1 26745:168564:1 26746:65641:1 132797:39669:1 78451:78450:1 132797:143028:1 132797:17899:1 132797:26745:1 132797:27024:1 17899:55313:1 78450:88498:1 17899:27028:1 132797:140337:1 78450:77981:1 132797:78593:1 78451:168563:1 26745:10085:1	37
22886	144475	462844800	17	144475:66316:1 66316:66297:1 67916:71676:1 111596:201650:1 71676:78459:1 78715:78458:1 144475:140814:1 78459:88520:1 78459:111596:1 144475:67916:1 71676:162845:1 201650:67906:1 144475:132517:1 78459:78715:1 144475:132799:1 67916:78461:1	6
22888	50338	59011200	20	42181:146568:1 59992:57293:1 190922:134204:1 210482:210481:1 50338:210482:1 190922:27035:1 173719:145936:1 59992:190922:1 59992:42181:1 50338:161940:1 27035:173719:1 27035:140211:1 50338:140087:1 50338:21208:1 59992:169993:1 190922:125312:1 50379:50381:1 50338:50379:1 50338:59992:1	23
22891	203513	5097600	12	125557:157689:1 125557:31151:1 70562:86615:1 169126:171694:1 203512:31135:1 203513:203512:1 31135:125557:1 171694:168999:1 203512:102756:1 125557:169126:1 157689:70562:1	3
22893	178820	501120000	26	147619:147618:1 178820:117922:1 178820:43486:1 178820:43436:1 178820:207409:1 43495:119872:1 178820:196968:1 43495:43452:1 178820:193890:1 178820:219459:1 43452:147619:1 196968:219457:1 178820:219458:1 178820:43473:1 178820:111826:1 147616:119871:1 219458:208732:1 43495:10471:1 43495:43479:1 43495:147616:1 178820:122647:1 178820:197983:1 119872:151202:1 178820:43495:1 208732:125387:1	15
22894	174980	3369600	22	174980:159525:1 159525:174974:1 159525:174972:1 159525:47869:1 174980:159424:1 159525:174968:1 159524:174975:1 174972:174967:1 159525:70982:1 174969:174970:1 159525:174971:1 159525:131191:1 174972:159524:1 159525:98025:1 174980:98056:1 159525:174969:1 174970:135587:1 159525:174973:1 159525:51050:1 159525:109032:1 47869:147271:1	2
22895	125590	77414400	21	125590:128065:1 128082:90379:1 90379:128083:1 128065:128085:1 125590:178713:1 128065:128073:1 90379:120697:1 128065:128078:1 125590:107186:1 128083:128070:1 128082:99294:1 181605:64379:1 128065:128082:1 90379:90373:1 125590:181605:1 125590:181608:1 125590:152860:1 90379:90368:1 128073:64373:1 128065:120634:1	4
22896	90379	128908800	23	90379:143248:1 120697:108586:1 90379:90368:1 90379:107192:1 90379:126823:1 90379:181611:1 128067:128083:1 90379:107126:1 90379:203595:1 120697:143846:1 90379:143249:1 108586:143241:1 90379:143844:1 90379:128067:1 90379:120697:1 90379:64377:1 90379:126084:1 90379:128081:1 90379:107149:1 90379:90373:1 90379:181615:1 143249:145424:1	0
22898	123855	226022400	12	149231:78677:1 152662:152661:1 123855:123846:1 56146:149231:1 133717:133706:1 123855:152662:1 123846:42869:1 123855:153252:1 123846:133718:1 133718:133717:1 123855:56146:1	4
22899	95573	531360000	13	129001:95576:1 95573:67216:1 95577:129001:1 95573:115021:1 95573:95577:1 95573:144699:1 95577:144698:1 95573:97154:1 95573:15230:1 95577:144696:1 95573:94992:1 95573:105284:1	9
22900	76790	397008000	10	35673:35766:1 153347:153343:1 182351:104071:1 76790:98540:1 76790:182351:1 35766:153347:1 76790:56039:1 76790:35673:1 182351:219480:1	6
22901	123971	55123200	13	123971:144676:1 144676:51934:1 123971:108205:1 123971:87235:1 108205:97056:1 123971:123935:1 144676:81507:1 144676:107647:1 123971:123950:1 123971:153439:1 123950:128798:1 123971:67698:1	8
22902	47807	265507200	11	15523:80193:1 18142:5443:1 80193:80189:1 80187:148509:1 47807:29401:1 47807:80187:1 47807:18142:1 80187:15523:1 29401:148508:1 148509:186471:1	2
22903	167195	406166400	20	116950:193493:1 167195:117099:1 167195:167193:1 116959:167198:1 167195:174700:1 167195:193492:1 116958:162494:1 162494:117048:1 167195:116950:1 167195:116959:1 167195:167200:1 117099:92050:1 117099:117036:1 174700:174704:1 167195:137981:1 167195:196370:1 116949:116958:1 92050:92048:1 167195:116949:1	1
22904	22831	507600000	17	22831:25442:1 25436:25435:1 179982:124508:1 22851:22830:1 22831:22852:1 22831:25440:1 22851:25433:1 25439:25432:1 22852:22836:1 25440:219490:1 25436:199615:1 22831:179982:1 22851:25436:1 25439:22851:1 124508:106058:1 25440:25439:1	15
22905	193506	444441600	13	191784:194685:1 193506:219492:1 193506:194680:1 194681:191784:1 194682:194679:1 193506:219493:1 194682:194676:1 194681:194674:1 194682:194681:1 194685:194683:1 191784:191785:1 193506:194682:1	9
22906	116976	351043200	14	117045:117044:1 116976:116922:1 116976:164332:1 116976:116968:1 117045:91195:1 116976:116969:1 116968:162490:1 116922:116914:1 116968:167195:1 116955:117105:1 116914:116954:1 116968:116955:1 117105:117045:1	13
22907	173037	262828800	15	173037:91322:1 173037:91320:1 86637:91311:1 173037:130380:1 173037:86618:1 173037:30677:1 173037:216612:1 173037:164696:1 173037:91324:1 173037:91334:1 30677:86637:1 91312:86630:1 91322:91312:1 173037:91326:1	5
22908	171873	623203200	36	138354:138352:1 171873:189898:1 219508:219507:1 161891:219506:1 161897:161891:1 189898:138354:1 189898:193514:1 155864:219519:1 189783:126554:1 193514:144112:1 189783:161896:1 138357:219508:1 144112:86443:1 171873:219515:1 171873:86476:1 219508:196386:1 138354:219505:1 219508:189783:1 138351:193538:1 171873:189843:1 171873:219520:1 161897:187931:1 171873:219511:1 189898:86456:1 219508:187933:1 86…	43
22910	31577	544233600	14	31577:31368:1 124576:22837:1 31577:154352:1 124576:30237:1 31577:110992:1 110992:31619:1 31577:22830:1 31349:31344:1 130355:157922:1 31577:130355:1 163008:124576:1 130355:31349:1 154352:163008:1	17
22911	22838	523238400	15	172127:154361:1 22838:163008:1 124444:30313:1 163008:124444:1 124444:124568:1 124444:30235:1 22838:31597:1 124444:124578:1 22838:168495:1 22838:154360:1 154360:172127:1 124444:31342:1 30313:124443:1 172127:179469:1	3
22912	86255	623289600	11	86255:124442:1 188690:124581:1 86255:188690:1 86255:193469:1 22845:193542:1 86255:193468:1 86255:22845:1 86255:22836:1 86255:216048:1 193468:193459:1	15
22913	194624	623289600	18	194624:114578:1 106020:219546:1 194624:219547:1 194610:219514:1 194624:117080:1 117075:116984:1 117080:117075:1 117074:106046:1 106046:194610:1 117074:116979:1 116979:106020:1 116984:116985:1 194624:212494:1 194610:189713:1 117074:205652:1 117080:117074:1 194624:120335:1	8
22914	189878	591840000	107	189913:189844:1 169117:188151:1 189847:189611:1 189624:186707:1 189913:189847:1 189624:189614:1 186707:92011:1 189913:86830:1 189878:189939:1 189878:214811:1 189946:189976:1 186707:189729:1 189650:186698:1 189624:179100:1 189878:189968:1 189880:189642:1 86812:86826:1 189216:189974:1 189880:189942:1 189853:189850:1 189876:189857:1 181012:189717:1 85891:86816:1 86830:189936:1 186668:189874:1 189853…	55
22916	187941	444441600	21	86431:192352:1 187941:87730:1 187941:205595:1 179126:86431:1 87730:86554:1 187938:144884:1 187938:31649:1 31649:31646:1 193545:187937:1 126423:126573:1 187941:115902:1 87730:31652:1 187941:126423:1 187938:115954:1 31652:187938:1 115954:193545:1 86503:87739:1 187941:86503:1 115954:115541:1 205595:179126:1	18
22917	219109	114048000	15	219109:10375:1 219109:88526:1 218777:10413:1 219109:218776:1 218776:218778:1 10375:10363:1 218777:87844:1 218772:212613:1 219109:218777:1 219109:10351:1 219109:218772:1 218773:130231:1 88526:217932:1 217932:218773:1	6
22918	129080	41472000	20	129080:101672:1 10349:10352:1 219566:10368:1 129080:101670:1 219566:10351:1 10352:88285:1 10352:99995:1 129080:121306:1 10349:10375:1 129080:219565:1 219566:219567:1 10349:10391:1 129080:88526:1 10349:10388:1 129080:219566:1 10352:10364:1 101670:219563:1 101672:166314:1 121306:10349:1	23
22922	104279	448156800	10	104279:4185:1 104279:123737:1 99593:4169:1 104279:4181:1 4181:99593:1 104279:15422:1 99627:99626:1 123737:99627:1 104279:219579:1	4
22925	33864	224121600	11	33864:64878:1 33864:126332:1 64878:218283:1 33864:170915:1 33864:120461:1 33864:71499:1 33864:109215:1 33864:116756:1 33864:126337:1 218283:126333:1	10
22926	170361	270777600	10	191700:133610:1 141630:54226:1 170361:101799:1 101799:156635:1 170361:64784:1 156635:141630:1 133610:70625:1 101799:191701:1 141630:191700:1	9
22928	170367	325987200	15	134737:106002:1 195622:118238:1 134737:189515:1 170367:137155:1 154468:70927:1 170367:133611:1 134737:95076:1 170367:134737:1 170367:195622:1 95076:105997:1 70926:154468:1 134737:117848:1 189515:152493:1 170367:70926:1	9
22929	181669	51062400	13	181669:212991:1 186167:103547:1 181669:157714:1 181669:186168:1 181669:103543:1 181669:50778:1 181669:218402:1 181669:159341:1 157714:186167:1 186167:53589:1 181669:99361:1 181669:22006:1	3
22930	72135	265507200	40	72135:105606:1 72135:40014:1 131368:131365:1 155534:199507:1 72135:95560:1 72135:186259:1 118780:67688:1 72135:108557:1 126896:113705:1 72135:107703:1 72135:168231:1 103618:15490:1 72135:219597:1 126808:126896:1 180555:22096:1 72135:180555:1 72135:155534:1 118780:135880:1 72135:20026:1 72135:72327:1 40014:181299:1 126896:131448:1 105598:103618:1 72135:219596:1 72135:148954:1 72135:72328:1 186264:…	106
22931	219603	-16416000	25	60368:60374:1 60366:60401:1 60401:60393:1 60391:60386:1 60401:42047:1 60393:60391:1 60393:60390:1 60366:60368:1 47834:60389:1 219603:60363:1 47834:60376:1 60368:60395:1 219603:41473:1 219603:60364:1 60396:60383:1 60395:47834:1 60379:60375:1 60395:60396:1 219603:60366:1 60391:60379:1 60363:60385:1 60368:60398:1 60395:60380:1 42047:60400:1	4
22933	37451	371952000	28	185078:44147:1 96493:21475:1 37451:46629:1 185078:46115:1 96496:96473:1 37451:44187:1 96473:55466:1 72746:206205:1 21475:45191:1 37451:72672:1 96493:44146:1 37451:119878:1 44146:96496:1 37451:46064:1 37451:185078:1 37451:72746:1 37451:96493:1 96457:41892:1 96457:96547:1 96493:158767:1 55466:96457:1 96473:185204:1 96473:44152:1 96547:57650:1 46629:947:1 158767:92116:1 46064:17949:1	31
22934	7455	43891200	15	7523:99813:1 99813:7534:1 94377:7460:1 7455:2599:1 7523:99814:1 7460:15157:1 7460:107946:1 7523:99819:1 7455:7449:1 107946:7523:1 7523:2606:1 7455:94377:1 7449:7472:1 99813:99812:1	1
22935	7460	91670400	12	7460:14681:1 7523:99813:1 99813:7534:1 7523:99814:1 7460:7490:1 7460:15157:1 7460:15168:1 7460:107946:1 107946:7523:1 7523:2606:1 7534:64815:1	0
22936	7477	155088000	14	7477:54100:1 7477:114205:1 114205:117867:1 7477:219611:1 7477:161496:1 7477:85231:1 7477:74446:1 7477:219614:1 7477:219616:1 7477:95391:1 219612:219613:1 7477:219612:1 7477:125465:1	2
22938	7533	306201600	35	110263:113189:1 143260:143295:1 7533:64860:1 7533:143798:1 113195:113186:1 110263:82959:1 143260:7469:1 113196:113195:1 113186:128101:1 126896:113705:1 143436:143439:1 7533:118779:1 7533:126896:1 113195:109150:1 113196:108063:1 118779:110263:1 113189:143984:1 113196:113194:1 7533:64662:1 109150:113185:1 7533:219624:1 113196:123395:1 7469:113187:1 113196:64602:1 128101:113191:1 7533:143260:1 11319…	37
22939	89437	575856000	18	89437:212389:1 89437:115640:1 115510:115489:1 115503:115460:1 89437:211365:1 89437:115685:1 89437:82885:1 89437:95199:1 82584:82576:1 89437:115523:1 199567:199566:1 89437:89452:1 89437:199567:1 89437:82584:1 89437:115503:1 89437:86235:1 89437:115510:1	81
22940	117045	476064000	66	196382:162492:1 117045:117048:1 208288:194712:1 117044:117025:1 117018:194714:1 116837:117087:1 117527:86355:1 219695:212960:1 91195:117030:1 117045:117034:1 92054:117007:1 117533:194357:1 117030:117011:1 194706:190436:1 117527:117531:1 117045:208288:1 117045:89385:1 117045:219695:1 194706:117000:1 117045:117041:1 117103:194624:1 181017:121190:1 117045:194706:1 117041:116837:1 117533:65427:1 1170…	132
22941	130949	525312000	33	196755:161922:1 130949:219765:1 219762:219764:1 219764:182124:1 219764:219763:1 219757:219759:1 215654:134485:1 130949:215654:1 219764:178073:1 207433:219754:1 219765:164992:1 219765:219757:1 178073:219755:1 207793:219789:1 219756:207430:1 178073:219758:1 130949:125371:1 130949:219762:1 219789:219756:1 207793:134479:1 178073:219777:1 130949:219760:1 215654:167582:1 167582:25386:1 178073:196755:1 …	49
22942	130950	480556800	26	130948:137989:1 130947:144163:1 130950:130948:1 88060:87733:1 87647:88071:1 130944:131031:1 130950:144282:1 130950:89909:1 130950:22970:1 144163:173111:1 87647:211389:1 130950:219792:1 27891:89437:1 130950:88060:1 144282:87647:1 130950:88646:1 130948:130945:1 87733:82613:1 87647:176495:1 130950:213129:1 130948:130947:1 87647:208882:1 87647:27891:1 130945:130944:1 130947:130943:1	21
22945	69673	440294400	14	24719:183042:1 24719:24748:1 69673:24719:1 69685:85502:1 24719:140180:1 69673:42554:1 69673:69680:1 69673:42562:1 69673:109874:1 24719:69684:1 69673:119834:1 69673:85505:1 85505:69685:1	31
22946	109800	387676800	13	109800:109913:1 183027:131934:1 109800:219794:1 109800:178937:1 35240:59397:1 109800:69675:1 63418:109803:1 109800:35240:1 109800:109916:1 109800:183027:1 109800:63418:1 63418:109795:1	6
22947	109801	408758400	21	109909:24753:1 55418:109909:1 183027:180082:1 109801:182939:1 63418:55418:1 109801:109911:1 182939:182938:1 109801:63418:1 109801:183027:1 60053:72965:1 182945:85505:1 180082:127316:1 109801:182945:1 109801:154970:1 183027:119834:1 213672:140180:1 63418:109795:1 183027:60053:1 109911:119627:1 109801:213672:1	8
22948	69685	496886400	18	42561:132590:1 69685:85502:1 182939:182938:1 69685:85501:1 69685:177194:1 42561:69682:1 69685:182925:1 69685:42561:1 69685:42557:1 69685:182939:1 176939:109855:1 132590:169427:1 69685:141397:1 69685:116221:1 69685:63424:1 169427:176939:1 69685:109871:1	19
22949	109803	429753600	17	109803:170701:1 109803:109909:1 183038:42555:1 69684:42559:1 109803:85491:1 109803:69680:1 41015:41020:1 109909:131934:1 69680:183026:1 132474:41015:1 109803:41048:1 69684:132519:1 183026:183038:1 69680:132474:1 109803:55413:1 132474:69684:1	11
22954	94376	520560000	11	94376:92453:1 94376:215858:1 62837:91563:1 94376:62837:1 62837:193974:1 94376:125580:1 92453:138294:1 94376:138288:1 94376:62819:1 215858:215857:1	19
22955	89732	55123200	10	89732:83272:1 89732:130921:1 89732:82847:1 89732:206108:1 89732:88290:1 130921:83105:1 89732:206110:1 89732:88987:1 206108:88325:1	9
22956	39444	120960000	33	39444:83118:1 130253:110619:1 68026:39467:1 144399:130151:1 130113:124750:1 130213:89757:1 110619:130113:1 83118:68025:1 87577:68027:1 39468:83924:1 39444:87577:1 124750:123306:1 110610:130253:1 39444:68021:1 39467:89083:1 39444:130213:1 130113:121160:1 110619:188331:1 83924:83923:1 39444:68020:1 20142:89804:1 110619:169687:1 39444:130215:1 39444:88343:1 39444:20142:1 39444:39468:1 39444:110610:1…	29
22959	47790	498182400	16	47790:154102:1 95679:96565:1 47790:45673:1 96440:76874:1 47790:96561:1 96565:174124:1 47790:214688:1 96561:96536:1 47790:95679:1 47790:60048:1 47790:45397:1 45397:617:1 60048:648:1 45397:96440:1 96561:96537:1	10
22962	142766	194486400	36	67559:67592:1 104001:31430:1 142766:219844:1 44398:133728:1 142766:62382:1 62382:61800:1 67589:133730:1 61800:67569:1 142766:48943:1 61800:67572:1 67572:67559:1 54140:67588:1 219844:103992:1 142766:104001:1 61800:67571:1 142766:109559:1 67559:67591:1 31430:31435:1 219354:15847:1 15847:54140:1 67567:54165:1 31430:31436:1 15847:67583:1 67572:44398:1 67572:67570:1 44398:67567:1 67572:66883:1 142766:…	51
22964	135576	559180800	10	135576:123114:1 135576:92261:1 92261:123116:1 92261:123117:1 92261:154780:1 135576:154798:1 92261:123679:1 92261:154768:1 123679:219854:1	10
22967	121039	511228800	10	109171:153369:1 123283:109171:1 121039:121038:1 109171:109166:1 123283:92150:1 92150:122743:1 121039:109172:1 121039:32443:1 109172:123283:1	6
22969	18706	465436800	11	123658:219951:1 123680:121040:1 123659:123680:1 109174:135578:1 123680:135581:1 18706:123658:1 18706:123229:1 18706:123659:1 123658:109174:1 18706:122757:1	6
22970	105864	308793600	16	213431:105866:1 105864:51727:1 105866:213430:1 105866:122899:1 122692:100637:1 121045:213431:1 105866:213429:1 213430:122692:1 123600:123682:1 105864:123600:1 213430:123280:1 105864:121045:1 213431:135589:1 213431:35900:1 105864:123397:1	55
22971	105866	358732800	12	105866:122665:1 184354:213427:1 105866:219956:1 105866:110270:1 213430:213428:1 105866:213430:1 105866:122899:1 105866:213429:1 122665:122758:1 213430:121041:1 105866:184354:1	12
22972	198825	51753600	10	198825:7367:1 117585:59402:1 198825:55154:1 117585:56847:1 14492:5321:1 198825:41000:1 198825:14492:1 55154:60029:1 198825:117585:1	5
22973	153011	219456000	10	153011:111759:1 153011:194922:1 153011:76332:1 190755:144847:1 153011:15013:1 153011:132477:1 153011:119669:1 153011:15019:1 153011:190755:1	6
22974	219974	528508800	18	82241:219978:1 144883:38640:1 134291:219976:1 183287:134291:1 219974:82241:1 183280:144883:1 183187:144901:1 183280:173217:1 134291:183187:1 219976:183282:1 183280:41997:1 41997:38652:1 219974:41995:1 219974:219977:1 144883:183287:1 219974:134365:1 219974:183280:1	8
22975	198911	324518400	23	10381:10374:1 86003:30831:1 85999:85994:1 69910:85998:1 198911:45255:1 85994:81263:1 30831:69921:1 198911:69910:1 198911:86000:1 85998:86003:1 198911:86001:1 198911:85996:1 198911:81301:1 198911:81308:1 198911:10381:1 198911:114057:1 45285:86002:1 85998:89501:1 10381:45283:1 10381:45285:1 85998:85999:1 114057:45256:1	13
22977	136038	619142400	16	136038:198725:1 136038:113379:1 83965:200684:1 95909:112418:1 136038:136039:1 136038:170126:1 136038:170475:1 136038:95909:1 136038:197463:1 136038:205804:1 136038:96722:1 136038:160683:1 136038:83965:1 136038:167875:1 136038:197475:1	20
22978	166378	520473600	30	166378:166346:1 166480:166371:1 156946:156954:1 166378:31842:1 30777:30793:1 166391:166365:1 166391:107437:1 156954:156952:1 166378:166393:1 166334:166344:1 166378:30777:1 107437:59907:1 166378:156946:1 166378:197600:1 166376:166367:1 166378:166480:1 166371:31859:1 166346:166334:1 166378:166392:1 166378:122067:1 166378:44558:1 166378:59949:1 44558:152510:1 166391:166376:1 166393:166391:1 166378:1…	36
22979	150592	2160000	11	150592:93585:1 8984:9007:1 163885:135122:1 163885:8984:1 9007:8760:1 163885:92157:1 150592:9011:1 8760:8811:1 93585:163885:1 163885:8974:1	1
22980	4377	602294400	14	4377:220034:1 4377:220035:1 4377:4333:1 113061:142669:1 4377:198543:1 4377:127839:1 4377:95668:1 4377:220043:1 196967:113061:1 4377:196967:1 4377:204569:1 163490:163474:1 4377:163490:1	26
22983	148625	487814400	12	148625:203904:1 148625:161450:1 148625:220062:1 148625:220064:1 148625:141221:1 220062:23595:1 147849:19136:1 23595:141220:1 161454:147849:1 148625:161454:1 220064:220063:1	3
22984	121164	236563200	10	115927:173060:1 121164:77432:1 173060:220082:1 121164:220081:1 77432:89897:1 77432:173059:1 77432:173061:1 89897:115927:1 121164:220080:1	21
22988	95646	374630400	13	46528:44475:1 106240:118182:1 95646:25206:1 95648:136478:1 95646:106236:1 106238:106240:1 46528:43951:1 106236:106238:1 95646:46528:1 46528:44594:1 136478:95676:1 95646:95648:1	12
22990	52744	456105600	10	52744:52750:1 52759:176441:1 52744:52758:1 52744:205916:1 52744:52748:1 52744:52749:1 52744:52759:1 52744:52753:1 52759:167746:1	5
22991	130223	394329600	15	87833:87992:1 130223:89890:1 89890:88003:1 22804:88385:1 88002:89274:1 22727:89887:1 130223:130222:1 88002:173089:1 89890:121196:1 88003:88002:1 130223:22727:1 130223:87833:1 88002:130175:1 130223:22804:1	27
22993	81654	487814400	12	81654:216084:1 81654:113724:1 81654:113725:1 81654:199147:1 199147:166921:1 81654:81656:1 113724:180797:1 81654:186122:1 81654:22249:1 81654:33878:1 186122:67669:1	1
22994	81656	539136000	14	109668:182016:1 81656:186125:1 109668:142006:1 81656:168430:1 81656:81655:1 168430:186123:1 13004:13000:1 81656:109669:1 81656:109668:1 12996:70201:1 81656:13004:1 142006:70178:1 13000:12996:1	3
22995	116702	541555200	10	103823:216818:1 116702:103823:1 116702:164123:1 116702:220145:1 103823:103838:1 216818:214552:1 116702:149675:1 103823:149805:1 116702:105020:1	4
22997	166644	307584000	14	99005:166649:1 135558:99003:1 166644:99005:1 150266:135558:1 73230:57677:1 73230:73225:1 99005:144520:1 166644:99006:1 135558:73227:1 73227:57676:1 99005:117997:1 166644:150266:1 99005:73230:1	8
22998	168006	489024000	10	168006:167480:1 168006:153820:1 210387:173223:1 210387:99007:1 168006:73232:1 167480:210387:1 168006:86609:1 73233:150269:1 153820:73233:1	3
22999	177999	164246400	12	111320:60574:1 60574:143681:1 177999:111320:1 177999:198179:1 177999:184723:1 177999:143668:1 177999:64760:1 198179:72008:1 177999:143621:1 177999:60521:1 143681:184709:1	0
23000	220153	-11145600	15	13563:11593:1 13563:33185:1 11359:13556:1 11359:18929:1 18941:18944:1 13563:33188:1 33188:33195:1 11593:11359:1 11587:11589:1 11359:11587:1 220153:13563:1 11593:11591:1 33185:18941:1 11591:3717:1	3
23001	99545	395539200	10	126809:123488:1 99545:17587:1 99545:125719:1 99545:99547:1 99545:75976:1 99545:108605:1 99545:105985:1 99545:145505:1 99545:126809:1	4
23002	35833	310608000	53	103436:103437:1 35833:35840:1 35833:94751:1 35842:123290:1 103385:103441:1 35837:123292:1 75806:65922:1 123427:10087:1 103385:103417:1 94743:35872:1 35892:123428:1 64769:111170:1 103420:103414:1 35841:122981:1 154820:145571:1 103436:103500:1 220173:71030:1 75836:97656:1 154690:154820:1 65922:35877:1 64769:154690:1 154690:143456:1 35833:64769:1 103385:103420:1 35892:123391:1 35833:35837:1 35842:22…	43
23003	220190	-11145600	56	220190:220191:1 212997:212995:1 186166:212998:1 58813:58849:1 103531:58857:1 220190:60751:1 58813:58850:1 220190:201466:1 167681:124277:1 186558:167681:1 58813:58842:1 220190:175286:1 212998:214532:1 220192:220193:1 220191:217800:1 212985:186170:1 214538:215402:1 220190:214538:1 212905:174325:1 220190:159317:1 58813:58845:1 212988:199521:1 186558:99305:1 186557:214533:1 112167:186166:1 174325:199…	8
23004	103531	85363200	19	218400:103524:1 103531:103535:1 103531:208888:1 103531:58857:1 159151:202347:1 103524:147662:1 103531:103547:1 103531:159151:1 103531:103546:1 103531:218400:1 103531:218404:1 103524:103550:1 90778:103543:1 103531:103537:1 103531:90778:1 103531:218653:1 103531:126823:1 103531:58873:1	3
23005	186166	6307200	11	212998:144594:1 212998:212993:1 186166:212998:1 186166:217800:1 186166:215401:1 212998:212988:1 186166:19914:1 212998:58857:1 212998:212995:1 212998:218401:1	0
23007	214539	8985600	11	212988:214529:1 214539:214538:1 214539:147630:1 214536:215783:1 120683:120489:1 214539:214536:1 212988:103538:1 214536:120683:1 214536:214532:1 214539:212988:1	3
23009	111006	439430400	52	105637:105642:1 111497:111362:1 180523:101461:1 105713:111609:1 111124:122967:1 220207:105637:1 80095:111124:1 122979:103656:1 111124:96050:1 122972:64730:1 111006:218112:1 80095:80097:1 111006:103370:1 111609:111066:1 105637:122952:1 111124:110554:1 122921:111047:1 122979:122978:1 111006:220207:1 122952:82811:1 122921:122974:1 96050:110265:1 122979:45119:1 111040:105644:1 111406:122976:1 111362:…	55
23010	111014	580348800	19	111021:130293:1 157178:216082:1 130016:118817:1 111622:214071:1 111014:111021:1 111014:130016:1 130293:214070:1 111608:111622:1 111608:111477:1 118825:72220:1 111615:191216:1 111014:123030:1 118825:111615:1 111014:72235:1 111014:157178:1 111021:111608:1 214071:118825:1 157178:123033:1	8
23011	111026	566524800	10	111026:191184:1 111026:111023:1 174561:111472:1 111026:123030:1 111026:174561:1 83440:111461:1 123030:83440:1 123030:157178:1 157178:123033:1	3
23012	109098	442972800	15	109101:109096:1 109101:109106:1 109098:109101:1 109200:109204:1 109098:109205:1 109106:64803:1 109101:109201:1 109200:109202:1 109098:109203:1 109200:111022:1 109098:111054:1 109101:109200:1 109202:111373:1 109098:109196:1	2
23013	111055	390268800	20	109101:109096:1 111010:105651:1 111055:101461:1 111055:111010:1 109098:109101:1 109098:109205:1 111055:109098:1 109200:109204:1 109101:109201:1 109101:109106:1 105651:80103:1 109200:111045:1 109098:111054:1 109101:109200:1 109096:111046:1 111055:111038:1 111055:111405:1 109098:109196:1 111046:111033:1	10
23015	111704	418003200	10	56088:56090:1 111701:103341:1 111701:72039:1 111704:56116:1 111701:142741:1 111704:111701:1 111704:56088:1 111701:159903:1 72039:52003:1	8
23016	127964	383788800	15	13713:13739:1 127964:70628:1 13723:13713:1 13713:13721:1 13696:13737:1 127964:70623:1 127964:23127:1 116563:13696:1 13723:13718:1 127964:220218:1 127964:116563:1 127964:102104:1 13696:13723:1 127964:220219:1	23
23019	95457	445651200	12	95457:124689:1 121069:121067:1 121067:124686:1 127970:95456:1 95457:127971:1 95457:127970:1 124689:119328:1 119328:39387:1 121069:162324:1 95457:125694:1 124689:121069:1	20
23024	87197	176342400	17	87197:5891:1 9142:9143:1 8841:9142:1 87197:8845:1 5858:5831:1 5891:8789:1 9143:5821:1 5836:5739:1 9082:5858:1 87197:5836:1 5891:21071:1 87197:8770:1 5891:5738:1 8789:8841:1 87197:9082:1 9082:3916:1	2
23025	10740	149731200	17	87197:5891:1 10740:87197:1 8788:5836:1 8841:9142:1 87197:8845:1 9142:9143:1 10740:83668:1 5738:8850:1 5836:5739:1 8788:9126:1 5891:21071:1 10740:8788:1 5891:5738:1 5738:5930:1 5891:9265:1 5739:8841:1	8
23026	10900	98323200	22	5743:9082:1 40093:21078:1 13551:90952:1 13551:7853:1 10900:13551:1 10900:52990:1 5794:10769:1 9082:5858:1 10900:10745:1 9082:8915:1 13551:9123:1 7848:9002:1 10769:5743:1 40093:5781:1 7853:7848:1 13551:42481:1 10900:40093:1 40093:130548:1 10900:5884:1 5794:8840:1 21078:5794:1	7
23027	39932	44582400	21	5321:5791:1 39932:39925:1 26374:47812:1 3696:5789:1 5791:19555:1 39932:26374:1 39925:14489:1 39932:14492:1 14492:5321:1 26374:21329:1 39932:6013:1 26374:26373:1 39932:10766:1 39932:26386:1 21329:21348:1 39932:13541:1 6013:7368:1 39932:10617:1 39932:3696:1 39932:5360:1	24
23029	119722	212025600	14	113847:188880:1 10196:146562:1 44341:10196:1 113847:146169:1 119722:179511:1 113847:146164:1 119722:152989:1 119722:152922:1 119722:220256:1 119722:44341:1 119722:148677:1 119722:113847:1 152922:96116:1	5
23030	136937	378691200	10	136937:38789:1 7081:130392:1 136937:44280:1 136937:7081:1 136937:46514:1 44533:43951:1 136937:220257:1 136937:44533:1 220257:162507:1	3
23033	34408	386467200	18	138408:34414:1 34408:138394:1 77951:8127:1 77951:138399:1 34408:206506:1 138394:62768:1 77951:138408:1 138408:138407:1 138402:34430:1 138408:138402:1 34408:5393:1 138402:138403:1 138402:34427:1 34408:201971:1 206506:77951:1 34408:18917:1 138399:34406:1	22
23034	34413	602121600	31	189022:67577:1 207267:207266:1 207267:220268:1 34413:8450:1 67577:216177:1 34416:187424:1 67577:186002:1 34413:8420:1 189021:207258:1 34413:34416:1 34413:150589:1 186002:189021:1 187424:216575:1 8443:116503:1 189022:151752:1 8443:116502:1 8420:207267:1 8420:74532:1 207267:203624:1 34413:22669:1 189022:203626:1 8443:203627:1 203627:14031:1 67577:216571:1 8420:203603:1 34416:8443:1 192257:152201:1 …	19
23035	34417	589075200	11	34417:98945:1 34417:185572:1 98945:152329:1 190136:138397:1 34417:220261:1 185572:185536:1 34417:138426:1 98945:98944:1 190136:138410:1 34417:190136:1	2
23038	172024	248313600	10	162618:220278:1 172024:101065:1 172024:176070:1 220279:129156:1 172024:104314:1 176070:172023:1 172024:220279:1 172024:53335:1 172024:162618:1	13
23039	136755	140659200	10	176890:172028:1 136753:94834:1 94834:172024:1 104324:176890:1 136755:136754:1 136755:104324:1 136754:104316:1 136755:180750:1 136754:136753:1	8
23040	4433	554947200	20	4433:169334:1 4433:184780:1 4432:4372:1 4433:4434:1 4446:4436:1 4433:195519:1 169338:4347:1 4446:220287:1 169334:4437:1 4433:4439:1 4433:4432:1 4444:194267:1 4444:4443:1 4433:62655:1 169334:169338:1 4433:4444:1 4433:97419:1 4433:4446:1 4432:91568:1	8
23042	150932	215049600	14	39461:130109:1 150932:150933:1 88812:88353:1 150932:22745:1 150933:153598:1 150932:150931:1 217826:204555:1 150932:39461:1 204555:104829:1 150933:217826:1 150932:88569:1 217826:88812:1 153598:91907:1	10
23043	111596	531187200	11	39477:67914:1 201650:211445:1 111596:201650:1 78706:39477:1 201650:140655:1 201650:67906:1 67912:78706:1 201650:39479:1 111596:68046:1 111596:67912:1	3
23045	66933	225936000	33	66942:81228:1 66933:70027:1 206109:81311:1 89701:81226:1 89701:128359:1 72325:82476:1 13797:89701:1 81393:87930:1 81312:89735:1 66933:89041:1 81226:81218:1 13797:13778:1 81228:81156:1 89041:31820:1 81218:81309:1 81393:66942:1 81226:13776:1 66933:66939:1 81312:81211:1 206109:81393:1 66933:13797:1 66933:83073:1 83073:81312:1 81211:81217:1 70027:83437:1 81211:81227:1 66933:81159:1 83073:89702:1 8793…	23
23046	88422	615254400	10	220293:115468:1 220293:143972:1 88422:115917:1 82581:208599:1 88422:87764:1 88422:82581:1 88422:220294:1 88422:220295:1 115917:220293:1	2
23047	82623	523238400	27	82623:220315:1 88435:82892:1 82623:199543:1 220324:220328:1 82623:89233:1 7709:7708:1 82623:89231:1 82623:82582:1 82623:82622:1 82592:82572:1 88435:220324:1 7708:83344:1 82623:82712:1 82623:82592:1 82623:7709:1 82623:7710:1 82623:89229:1 82623:160683:1 89233:89227:1 82623:89232:1 88435:89257:1 82623:88435:1 82623:121586:1 82592:89256:1 82592:82578:1 82712:82755:1	99
23048	88429	517968000	13	88429:130315:1 88429:208049:1 88429:196795:1 88429:208583:1 70967:82593:1 88429:88425:1 88429:144149:1 88429:220342:1 88429:87851:1 88429:70967:1 88429:174238:1 130315:82578:1	7
23050	88434	622080000	68	82695:82560:1 82572:89244:1 88434:89249:1 201758:89222:1 90108:82570:1 82570:79025:1 89548:220495:1 220493:82531:1 220494:89254:1 144386:220451:1 89548:82579:1 88021:88030:1 220451:90027:1 88434:82685:1 88434:82580:1 220324:220328:1 90108:22736:1 82579:201758:1 88434:220483:1 88434:220324:1 82570:88204:1 88434:220449:1 88434:88846:1 82579:82571:1 88434:220448:1 88434:220315:1 82695:82699:1 88434:…	253
23051	88435	597283200	88	82551:211867:1 88435:82892:1 90108:82570:1 220494:89254:1 220598:82578:1 88435:130341:1 220319:89248:1 88435:212358:1 198769:82742:1 82700:89949:1 88435:89228:1 88435:220576:1 82570:115790:1 82708:214500:1 207901:205380:1 88434:144386:1 201758:82684:1 201758:217848:1 82570:115905:1 220321:220319:1 88434:82699:1 89548:220495:1 88435:141736:1 88435:82708:1 220451:90027:1 115905:82551:1 220324:22032…	327
23052	88436	577324800	20	220293:115468:1 88436:130315:1 209398:88013:1 220293:143972:1 144273:82504:1 88422:115917:1 209398:144149:1 220293:208599:1 88436:82746:1 88436:89196:1 183608:88422:1 88422:87764:1 88422:220294:1 144273:134937:1 82746:89477:1 183608:144273:1 183608:209398:1 115917:220293:1 88436:183608:1	8
23053	88440	329875200	17	88440:130307:1 88440:220624:1 88440:82869:1 78867:78732:1 69985:82818:1 88440:144125:1 88440:83130:1 88440:55293:1 121277:87679:1 83245:78867:1 88440:70010:1 88440:69985:1 88440:72281:1 88440:211335:1 88440:83245:1 88440:121277:1	14
23054	116163	427939200	22	116163:116281:1 72965:78332:1 116163:132590:1 72965:116217:1 116281:182936:1 116163:169411:1 176900:72965:1 116163:169382:1 72965:120184:1 116281:116206:1 116223:116213:1 116163:143301:1 116163:176900:1 116275:143358:1 132590:169427:1 116163:37617:1 116163:116275:1 116163:116223:1 116163:144765:1 116223:116215:1 116163:154968:1	55
23055	144745	324518400	14	144745:144750:1 144745:149309:1 144745:144776:1 144753:144748:1 144745:144751:1 144745:144753:1 174387:137796:1 144745:174387:1 144744:52664:1 144744:183451:1 174387:174394:1 144745:144744:1 144753:144747:1	17
23056	144750	465436800	26	72965:164355:1 72965:78332:1 164355:156328:1 152083:189555:1 72965:116217:1 144750:144756:1 72965:146649:1 156328:41033:1 156328:120184:1 156328:129653:1 152083:131305:1 144750:152083:1 152083:195003:1 152083:72965:1 72965:116210:1 144750:169414:1 144750:143947:1 176940:155331:1 120184:116159:1 156328:176940:1 152083:144771:1 144750:116213:1 156328:129651:1 131305:142944:1 164355:169404:1	33
23057	144753	449625600	11	144775:60049:1 60049:144758:1 144753:144748:1 60049:144761:1 60049:144760:1 144767:144757:1 144775:144767:1 144747:144773:1 144753:144747:1 144747:144775:1	2
23060	95840	134006400	15	95840:15022:1 95840:220670:1 95818:63293:1 95840:211142:1 95840:220671:1 15022:83870:1 95840:95818:1 220669:220668:1 220670:205872:1 205872:220669:1 205872:84433:1 220668:15023:1 95840:137826:1 137826:220667:1	0
23061	163936	57801600	10	163936:220679:1 163936:108355:1 163936:163932:1 108355:220672:1 163936:108365:1 163936:10301:1 163936:220675:1 163936:220673:1 220675:163927:1	6
23063	69451	62640000	12	69451:90667:1 69451:104350:1 69452:69455:1 69451:69453:1 69451:26980:1 69455:114323:1 90666:69452:1 69455:69454:1 69454:90668:1 69451:132697:1 90667:90666:1	4
23064	104568	537667200	34	84248:198421:1 84248:220690:1 104568:187699:1 220697:220693:1 140431:220688:1 104568:198402:1 84248:140431:1 84248:140429:1 140431:220689:1 220696:27143:1 220697:208722:1 220688:188402:1 160006:73550:1 104568:220692:1 84248:27117:1 104568:220695:1 187694:27120:1 104568:220696:1 104568:220691:1 187699:84248:1 104568:47091:1 220696:220700:1 104568:220694:1 220695:160011:1 104568:206421:1 104568:190…	25
23065	46462	534384000	58	38269:207676:1 46462:38269:1 150734:198426:1 46462:73553:1 207550:37499:1 46457:131334:1 207676:220705:1 205242:47638:1 74627:208723:1 74627:73550:1 46462:207898:1 207676:170627:1 207559:138093:1 207676:84956:1 46457:140489:1 46462:150734:1 46462:46461:1 46462:206419:1 74627:220709:1 46462:104567:1 46462:205238:1 170627:46457:1 46462:104565:1 46462:69539:1 74627:17270:1 44459:167623:1 84955:20755…	27
23066	110610	145497600	32	130253:110619:1 66934:89895:1 169683:121159:1 110619:130113:1 130113:66934:1 110619:115843:1 130112:89902:1 66932:88721:1 110610:22825:1 130113:68032:1 78226:87852:1 131211:71617:1 39438:130112:1 110610:130253:1 188331:188333:1 130112:85061:1 130113:89882:1 188331:110617:1 110619:188331:1 110619:78226:1 188331:110623:1 110619:89879:1 85061:192221:1 68032:66932:1 110610:22769:1 110610:68225:1 1883…	17
23068	9877	406166400	12	126690:45563:1 9877:62635:1 9875:126690:1 9877:9875:1 9877:55944:1 9877:128178:1 9859:9939:1 126690:138248:1 126690:9859:1 126690:55946:1 128178:126689:1	9
23070	58766	276048000	11	58766:143174:1 58766:80686:1 80686:80668:1 58766:130704:1 80686:174312:1 143174:62154:1 174312:80675:1 58766:80656:1 58766:80670:1 80686:80681:1	5
23071	164034	239241600	13	164034:158023:1 164034:130556:1 184656:218288:1 164034:166905:1 184656:213892:1 164034:184656:1 218290:166910:1 184656:81857:1 164034:213871:1 164034:148859:1 164034:218309:1 164034:218290:1	2
23072	218717	365040000	12	218717:220735:1 218717:102160:1 220735:157266:1 218717:157240:1 218717:135157:1 218717:120384:1 157240:44437:1 220735:168433:1 220735:220737:1 218717:181537:1 218717:123621:1	3
23073	192019	273110400	18	105502:33892:1 116742:15096:1 192019:116759:1 220738:187745:1 192019:105502:1 192019:109727:1 192019:116742:1 192019:64495:1 64819:64817:1 64817:64801:1 64732:109777:1 116742:64732:1 192019:211805:1 192019:109692:1 116742:64819:1 211805:220738:1 64732:109742:1	0
23074	143555	202348800	42	143555:148914:1 143591:109692:1 64667:109727:1 143555:184655:1 109692:64861:1 105502:109777:1 184675:143591:1 143595:214345:1 143595:148858:1 143555:148941:1 111295:143595:1 40264:40185:1 148941:148859:1 64667:148745:1 143555:137207:1 143555:116763:1 158024:40264:1 143555:60546:1 111295:180579:1 143555:218289:1 64667:148998:1 184675:116759:1 143595:158024:1 71998:53940:1 64667:111295:1 143555:719…	8
23075	218718	106790400	18	140001:157136:1 218718:211808:1 192043:218284:1 218718:148784:1 71851:148785:1 140001:71851:1 218718:145372:1 175555:192043:1 218718:25847:1 218718:192048:1 218284:83514:1 175555:144592:1 218718:159300:1 175555:164035:1 71851:175555:1 218718:140001:1 140001:148792:1	1
23076	167112	120960000	16	131261:127056:1 131261:184711:1 167112:220741:1 131255:109681:1 220741:192026:1 131261:131255:1 167112:109680:1 131261:150381:1 167112:138613:1 192024:192025:1 192024:192036:1 131255:192024:1 109681:109683:1 167112:126090:1 109680:131261:1	3
23077	164048	60393600	64	164048:137547:1 164048:164069:1 164048:41415:1 63683:159402:1 164048:166088:1 164048:192049:1 181674:176276:1 157116:151552:1 167112:138613:1 187485:41524:1 159402:157136:1 164048:209486:1 201510:220747:1 117594:126076:1 167112:126090:1 192048:181301:1 164048:71525:1 63683:159405:1 164048:181665:1 164048:120696:1 164048:109192:1 187485:128250:1 157136:159408:1 159408:98190:1 160679:60564:1 164048…	62
23079	157147	276048000	15	41488:155512:1 157150:191717:1 157146:220758:1 157149:157150:1 157147:41488:1 157149:166807:1 157147:220759:1 220758:157149:1 157147:126356:1 157147:157146:1 157147:220757:1 157147:157145:1 157147:64403:1 157147:127068:1	7
23080	150380	149817600	16	150380:160124:1 138618:148775:1 107007:148963:1 150380:17674:1 150380:107007:1 17674:138618:1 148775:148814:1 159298:166746:1 150380:166747:1 107007:100211:1 107007:111186:1 148972:159298:1 150380:150381:1 166747:122166:1 150380:148972:1	2
23081	127074	186624000	28	127074:127060:1 127074:127082:1 127074:77786:1 77786:95583:1 127074:143872:1 127074:181578:1 127056:141803:1 127056:157104:1 127056:64472:1 127074:64383:1 131253:181561:1 218272:202230:1 143869:106432:1 127056:141801:1 127053:143869:1 127056:218272:1 181578:127008:1 127054:104239:1 106432:148920:1 127056:127053:1 157131:127054:1 143872:157129:1 143872:131253:1 127056:157131:1 127074:128269:1 1815…	3
23082	34040	494380800	12	34040:220762:1 109595:109600:1 220762:36122:1 67311:109595:1 36235:36271:1 67311:109602:1 220762:36235:1 109600:65991:1 67311:109598:1 67311:67319:1 36235:67311:1	7
23083	54086	70934400	12	165964:198881:1 54054:114929:1 54086:131471:1 54086:54042:1 54086:165964:1 54032:54046:1 54054:198871:1 198881:54054:1 54046:53988:1 54042:54032:1 165964:142495:1	4
23084	118352	553737600	14	118352:138506:1 220765:48841:1 118352:70727:1 138506:215720:1 215721:215713:1 118352:118353:1 118353:118350:1 118352:220768:1 215720:138502:1 118352:220765:1 118353:118351:1 118353:220770:1 118351:215721:1	16
23086	118355	525916800	11	90665:118352:1 118353:118350:1 118355:90665:1 118352:118353:1 118355:113925:1 90665:215723:1 118353:220770:1 118355:90689:1 118353:215721:1 118355:118354:1	18
23087	118356	478137600	10	118354:118350:1 90664:118355:1 118356:94569:1 118355:90665:1 118356:90664:1 118354:118351:1 118355:90689:1 118351:215721:1 118355:118354:1	34
23088	176654	189302400	11	176654:84711:1 174590:206159:1 176654:174590:1 176654:31873:1 176654:925:1 84711:188358:1 188358:174591:1 176654:101049:1 176654:75491:1 174590:174592:1	14
23089	146206	170294400	16	146207:183559:1 146206:42927:1 220796:142651:1 146206:146207:1 91975:83321:1 213676:146209:1 146206:213676:1 213676:131174:1 146207:66882:1 146207:158773:1 146206:184989:1 91975:146202:1 146206:91975:1 146206:202906:1 213676:220796:1	6
23090	153468	510019200	10	153468:78808:1 66149:66144:1 176296:66142:1 66144:66143:1 78808:176296:1 153468:66167:1 153468:66149:1 153468:190451:1 153468:220799:1	6
23091	220800	32400000	11	220800:146390:1 217742:120642:1 220800:159341:1 220800:138590:1 220800:144039:1 220800:220801:1 217742:217741:1 220800:178857:1 220800:217742:1 220800:210403:1	0
23092	89128	86832000	18	89128:90597:1 78241:88978:1 78241:88322:1 68207:83180:1 130271:130279:1 89128:83317:1 83179:83183:1 83183:83185:1 89128:78517:1 89128:83179:1 83179:68207:1 89128:39445:1 89128:68208:1 83179:83181:1 83179:78241:1 78241:130271:1 130279:83182:1	1
23093	104318	136425600	18	176890:172028:1 97907:104130:1 136753:94834:1 104318:136752:1 94834:172024:1 104324:176890:1 104318:138638:1 136755:136754:1 136755:104324:1 136752:97936:1 104316:84557:1 104318:136755:1 104318:97907:1 136754:104316:1 136755:180750:1 136754:136753:1 172024:162618:1	15
23094	172026	86832000	44	97925:97940:1 97925:104216:1 97922:121242:1 10352:10364:1 104216:162199:1 97939:102745:1 97922:102866:1 104213:97925:1 97923:97939:1 97939:97938:1 97923:104213:1 183534:102741:1 162199:97907:1 98285:99993:1 102745:121240:1 104213:97924:1 183534:121243:1 97923:97922:1 183534:97919:1 158049:183534:1 97938:158051:1 97927:97920:1 97907:99991:1 97923:121241:1 97927:158049:1 97923:97937:1 102741:162180…	6
23095	32746	381369600	13	32746:220802:1 32746:49178:1 32746:220805:1 220805:32748:1 220805:48957:1 49177:49222:1 32746:220804:1 220805:32747:1 220803:49177:1 49178:49241:1 32746:220803:1 49222:49221:1	7
23099	52829	217468800	14	40870:27246:1 5770:5772:1 52829:20700:1 52829:14495:1 52829:26372:1 52829:40870:1 20689:5774:1 14495:5339:1 52829:8042:1 52829:5770:1 5772:20689:1 52829:20713:1 52829:14496:1	19
23101	151360	112233600	10	151360:67473:1 67473:130746:1 53115:147691:1 151360:152671:1 151360:53115:1 147691:62185:1 67473:85223:1 67473:151364:1 62185:90438:1	3
23102	103864	515030400	15	103864:103863:1 103863:153614:1 153614:153624:1 101190:153616:1 101191:101190:1 101190:103815:1 103864:35754:1 153614:101191:1 103864:67297:1 153614:101192:1 103864:220821:1 67297:67301:1 67297:103909:1 103864:58784:1	15
23103	81668	235612800	18	81668:82191:1 81668:82207:1 82191:82170:1 82170:82155:1 82076:82078:1 81668:81724:1 81668:82076:1 81668:123663:1 81668:81726:1 81668:81701:1 81668:82208:1 81668:70354:1 82141:82142:1 81668:124259:1 81668:82141:1 81724:82188:1 123663:146962:1	20
23104	81669	222307200	17	81669:81730:1 81725:2986:1 81708:81725:1 81669:81708:1 82193:81721:1 81669:60538:1 81669:82194:1 81669:82193:1 81725:81724:1 81721:81726:1 81669:81728:1 82193:82214:1 81669:82201:1 81725:81729:1 81726:81727:1 81721:82170:1	1
23105	78163	609984000	16	78163:145618:1 208905:180234:1 78163:157495:1 197941:208905:1 196183:197941:1 157495:127546:1 145618:175765:1 196183:157308:1 78163:157461:1 157308:78195:1 78163:168148:1 208905:64551:1 145618:78197:1 175765:196183:1 145618:214192:1	1
23106	168784	353548800	11	111688:111711:1 120777:143909:1 168784:120777:1 168784:158414:1 168784:93986:1 168784:120764:1 120777:111230:1 168784:70848:1 168784:111688:1 70848:121920:1	6
23107	181736	6998400	10	181736:120668:1 120611:99304:1 181736:99390:1 99304:185787:1 99390:99392:1 120665:58851:1 181736:120611:1 120668:120665:1 99392:181744:1	1
23108	212095	144892800	10	212095:95124:1 220845:220843:1 167932:220844:1 212095:220842:1 212095:220846:1 120734:167932:1 220845:181649:1 220843:120734:1 220846:220845:1	3
23109	120609	84412800	22	120609:181648:1 99277:138601:1 152867:99260:1 120609:120733:1 120609:120688:1 138601:152867:1 120609:126972:1 120609:120630:1 120609:58851:1 120609:178709:1 120609:120583:1 120609:219052:1 120609:99277:1 181648:220848:1 58851:120638:1 120609:220849:1 120609:181643:1 120609:185786:1 120609:220850:1 58839:99283:1 120583:58839:1	0
23110	120612	24537600	46	120612:120651:1 120612:120640:1 120612:99332:1 138589:120654:1 120612:92211:1 180663:120667:1 120648:202261:1 138589:181640:1 120683:120646:1 120612:120638:1 120612:120704:1 99332:120622:1 120612:120614:1 99304:120665:1 120614:99258:1 99304:131956:1 120612:99386:1 68480:130517:1 120635:215166:1 99386:199657:1 120610:120670:1 120612:68480:1 120665:120641:1 120612:120680:1 99386:99359:1 120604:1206…	1
29626	239552	553132800	14	251994:239574:1 251991:108418:1 239552:251985:1 246802:246800:1 239552:251988:1 239552:251994:1 251994:241745:1 251991:239563:1 246800:251993:1 239552:251991:1 251991:239562:1 239552:251989:1 239552:246802:1	12
29628	131400	427334400	13	67250:67269:1 67269:237466:1 67239:15172:1 131400:15498:1 67239:15478:1 67250:67271:1 67276:67249:1 131400:67239:1 131400:246741:1 67239:67276:1 131400:148835:1 67239:67250:1	2
29629	188844	537408000	15	241920:188854:1 188844:213811:1 188844:252002:1 188844:91496:1 188844:72108:1 241920:222550:1 222550:118829:1 188854:219953:1 219953:103609:1 188854:223127:1 241920:188843:1 188854:225359:1 241926:241920:1 188844:241926:1	3
29630	223117	547689600	10	223117:188843:1 223117:222550:1 222550:118829:1 213811:225355:1 223117:219953:1 219953:103609:1 223117:252002:1 223117:223127:1 223117:213811:1	8
29633	236742	374112000	11	235683:239705:1 236742:235697:1 236742:82457:1 235697:235699:1 235697:236745:1 236742:180578:1 236742:231630:1 236742:60659:1 235699:235683:1 60659:212445:1	2
29634	83972	519177600	15	230977:234990:1 83972:230977:1 51434:51450:1 252007:251265:1 73673:221203:1 51434:51445:1 83972:252007:1 252007:73673:1 83972:131938:1 83972:24302:1 83972:200975:1 73673:197277:1 83972:51434:1 83972:47496:1	9
29635	228122	329875200	10	228122:224509:1 228122:196075:1 228122:188923:1 228122:167433:1 228122:69208:1 228122:145771:1 228122:252008:1 69210:69216:1 69208:69210:1	9
29636	212643	587606400	13	212643:165879:1 235353:133082:1 214702:221050:1 214703:235353:1 221050:212641:1 212643:214703:1 214702:233567:1 235353:214702:1 221050:214701:1 212643:221093:1 212643:139856:1 235353:252010:1	7
29637	237404	418867200	16	252012:159004:1 159004:139571:1 250000:252012:1 250000:249999:1 250001:139557:1 237404:252011:1 250001:25835:1 139571:159010:1 252011:250001:1 252012:139574:1 159004:31756:1 250000:212473:1 237404:107663:1 237404:139952:1 107663:250000:1	1
29638	237405	372902400	25	252012:159004:1 237404:252011:1 237408:237406:1 107663:250000:1 241885:237404:1 237406:237407:1 237405:107657:1 249998:155844:1 252012:139574:1 250000:212473:1 237404:107663:1 237405:237408:1 237406:241885:1 237407:169934:1 107657:107659:1 250000:252012:1 250001:139557:1 237406:139564:1 250001:25835:1 252011:250001:1 237405:249998:1 139574:134782:1 237404:139952:1 252011:249997:1	10
29639	237406	395280000	20	252012:159004:1 241885:237404:1 237406:237407:1 250000:252012:1 250000:249999:1 159004:139571:1 250001:139557:1 237404:252011:1 237406:139564:1 250001:25835:1 252011:250001:1 252012:139574:1 250000:212473:1 237404:107663:1 237406:241885:1 237407:169934:1 237404:139952:1 107663:250000:1 252011:249997:1	2
29642	246157	512611200	11	27142:238267:1 246157:198421:1 246157:134712:1 134712:73642:1 134712:246176:1 134712:134706:1 134706:27142:1 246157:104565:1 246157:252044:1 134712:207525:1	22
29644	170472	424483200	17	248508:209039:1 170472:99422:1 170472:181042:1 99426:10498:1 170472:120157:1 140659:189218:1 170472:163737:1 99422:99426:1 248507:193067:1 170472:140659:1 170472:248507:1 170472:132769:1 170472:181039:1 170472:212172:1 170472:81252:1 170472:248508:1	26
29645	155426	519264000	21	155426:252058:1 110800:110799:1 84400:102425:1 155426:110800:1 252057:238856:1 84400:102423:1 87189:87188:1 102423:102418:1 102425:137608:1 137608:78684:1 252058:84400:1 155426:252057:1 87189:32220:1 238856:238851:1 238851:102420:1 80181:252056:1 102418:30508:1 84400:102399:1 102399:87189:1 155426:80181:1	3
29646	173152	357523200	11	146910:173154:1 146915:146910:1 173154:143140:1 173152:191399:1 146915:173153:1 146915:173156:1 173152:153520:1 173152:173155:1 153520:234050:1 234050:146915:1	1
29649	96749	579139200	13	178622:83552:1 96749:178622:1 178622:47236:1 96749:248267:1 178622:219832:1 73188:73187:1 96749:96736:1 248267:248266:1 73189:73188:1 96749:73189:1 178622:39071:1 83552:45462:1	12
29650	165589	586396800	23	165589:165584:1 227067:163657:1 189248:165578:1 165589:148120:1 165587:138830:1 165587:154071:1 165589:165587:1 165589:252080:1 165587:189248:1 180072:154069:1 165589:163655:1 252080:252079:1 154071:154068:1 154069:141351:1 165589:147963:1 227067:180072:1 252078:252077:1 165589:140931:1 189248:252076:1 154069:252078:1 165589:175107:1 165589:227067:1	1
29653	231974	615427200	11	231974:138189:1 165214:252083:1 231974:226210:1 165214:164760:1 231974:165214:1 138189:138184:1 231974:242356:1 231974:228275:1 138184:252084:1 226210:209094:1	15
29654	201661	479952000	14	134247:134248:1 201661:187793:1 191650:191652:1 201661:112694:1 134250:191656:1 201652:201653:1 201661:191650:1 191650:134247:1 134251:134250:1 201661:126698:1 191650:191651:1 191651:134251:1 201661:201652:1	13
29655	55824	582163200	13	55824:45193:1 55824:46969:1 55824:205264:1 55824:46069:1 55824:136740:1 55824:46380:1 55824:167623:1 55824:96110:1 200538:201159:1 55824:200538:1 55824:96490:1 55824:24808:1	13
29656	96378	585792000	40	120135:55807:1 120131:237925:1 46109:203685:1 120138:120146:1 46380:23575:1 96378:23593:1 120134:120129:1 120133:120130:1 120138:96344:1 237925:179085:1 96378:120137:1 120136:120131:1 46380:46109:1 96378:120149:1 120129:222998:1 96375:6409:1 96378:96343:1 119739:119740:1 96375:96341:1 120146:179732:1 120135:5840:1 55807:120075:1 96378:214688:1 46380:201148:1 96378:120138:1 6409:181263:1 96378:963…	14
29657	187826	519177600	10	187826:187856:1 46165:46137:1 46165:46169:1 187826:46165:1 187826:96575:1 187826:102233:1 187826:154043:1 187826:72875:1 187826:179615:1	21
29659	236514	494467200	10	118674:25389:1 236514:228361:1 236514:118674:1 118674:118664:1 236514:252132:1 236514:252133:1 118669:212135:1 118674:118669:1 228361:228341:1	26
29660	213176	554774400	11	210829:130972:1 213176:178434:1 211087:211071:1 213176:235533:1 213176:211087:1 211082:210829:1 213176:211107:1 213176:211119:1 211087:211082:1 130972:130968:1	10
29661	236516	565315200	20	236516:210898:1 211095:211023:1 251200:252153:1 95229:95236:1 95229:239655:1 95236:80085:1 211095:239654:1 236516:95229:1 236516:251177:1 95236:80092:1 236516:251200:1 239652:243794:1 239655:238902:1 236516:211095:1 236516:211086:1 211086:211074:1 236516:239692:1 239655:251178:1 251178:239652:1	74
29662	238917	339638400	11	231208:252169:1 239608:231208:1 252169:252168:1 252169:212207:1 231208:22873:1 238917:231200:1 231200:212205:1 238917:239608:1 231200:231219:1 231208:236620:1	7
29664	45237	445651200	22	45237:126428:1 172821:172819:1 172380:28449:1 126428:126581:1 45237:43167:1 28449:91704:1 172819:43489:1 28850:172380:1 28849:28845:1 126581:126578:1 45237:172821:1 45237:213688:1 172819:43470:1 45237:45766:1 28850:28849:1 28847:28848:1 213688:28847:1 45237:226893:1 43489:28850:1 45237:244575:1 28850:172526:1	60
29665	158414	381369600	11	158414:182017:1 158414:107005:1 56087:56088:1 158414:56087:1 158414:158404:1 107005:56089:1 56087:182019:1 158414:94748:1 158414:159908:1 158414:103340:1	13
29666	220930	590284800	13	220930:19873:1 226869:244040:1 33934:51306:1 220930:237821:1 220930:72824:1 220930:239770:1 201672:226869:1 220930:201672:1 244040:121629:1 244040:33934:1 220930:72825:1 220930:37498:1	11
29667	192003	519264000	14	117860:156615:1 117860:140036:1 192003:54780:1 156615:156616:1 192003:93977:1 142584:107685:1 54780:105973:1 156615:142584:1 117860:156605:1 192003:156611:1 156611:93982:1 192003:178884:1 178884:117860:1	14
29671	224820	529545600	11	224820:205807:1 224820:252186:1 198726:136038:1 136038:136039:1 224820:38766:1 224820:99649:1 224820:124606:1 224820:198726:1 198726:113385:1 252186:150914:1	7
29672	216412	533174400	10	205805:210442:1 224819:170126:1 216412:224819:1 205808:83971:1 216412:205808:1 216412:205807:1 83971:83969:1 216412:158000:1 216412:205805:1	4
29673	198729	519868800	12	224820:205807:1 224820:198726:1 198729:224820:1 198729:172278:1 198729:122135:1 224820:38766:1 224820:99649:1 198729:161260:1 198729:99662:1 224820:124606:1 198726:136039:1	11
29674	233287	473385600	27	27891:115548:1 233287:165070:1 121227:89455:1 233287:88072:1 27891:89549:1 121227:176505:1 90311:199565:1 144168:89435:1 144864:89440:1 144872:144168:1 144872:27891:1 233287:240876:1 89455:89454:1 27891:89437:1 89439:82604:1 233287:82631:1 121227:121222:1 233287:121227:1 121227:144872:1 164467:184414:1 233287:164467:1 144872:144864:1 233287:90311:1 121227:89438:1 164467:89442:1 89455:89439:1	16
29675	211119	562723200	10	210953:164763:1 211119:210953:1 211119:211011:1 211119:210826:1 211119:211082:1 211082:210829:1 211082:211026:1 211119:211023:1 211119:211075:1	8
29676	44925	621820800	20	44923:43333:1 44925:44923:1 44920:216779:1 44920:45073:1 181880:181975:1 43236:181880:1 43333:189441:1 44925:44920:1 44912:44900:1 43236:189448:1 43333:189451:1 43236:181784:1 44925:91642:1 43333:43236:1 45073:181819:1 44925:44912:1 181975:244572:1 44925:252201:1 45073:44844:1	27
29677	167652	553305600	10	85500:85497:1 198077:63451:1 131311:127317:1 127336:131311:1 131311:167650:1 167652:127336:1 92103:85500:1 167652:92103:1 131311:198077:1	1
29678	228768	355968000	11	228768:60036:1 228768:161739:1 154970:169389:1 161739:154970:1 69674:69683:1 228768:252219:1 228768:225817:1 161739:182930:1 69674:69684:1 228768:69674:1	6
29679	25472	405561600	10	38787:41621:1 36618:41614:1 25472:36618:1 44220:41602:1 44220:38787:1 25472:248606:1 25472:44220:1 25472:114720:1 41621:41611:1	2
29680	175650	613872000	18	175650:197475:1 47654:197456:1 95909:197514:1 175650:113389:1 197471:95909:1 175650:197471:1 113389:113378:1 175650:44458:1 113389:38639:1 84017:84016:1 175650:84017:1 197514:21221:1 44457:47282:1 175650:47654:1 44458:44457:1 113389:121661:1 113389:46914:1	35
29681	113393	574387200	22	95909:197514:1 84547:175650:1 113393:160537:1 113393:84547:1 84547:197474:1 113393:160538:1 113393:46913:1 95909:112418:1 113393:113382:1 113393:46915:1 113393:113409:1 113393:89396:1 175650:197471:1 113389:113378:1 113393:197511:1 84547:39249:1 113393:113381:1 113393:197480:1 113393:206844:1 197471:95909:1 175650:113389:1	32
29682	39266	577065600	14	39266:140469:1 39266:38644:1 39266:46913:1 140469:19050:1 23662:44457:1 39266:127267:1 39261:39279:1 39266:23662:1 23662:23568:1 140469:160497:1 44457:160492:1 140469:160499:1 44457:39261:1	16
29684	23662	622080000	12	23662:240434:1 23662:39288:1 23662:252241:1 23662:44457:1 197467:228870:1 197467:46673:1 23662:23568:1 44457:47282:1 23662:39279:1 23662:197467:1 23568:23563:1	16
29685	153721	553737600	37	138917:142793:1 153721:142789:1 138918:138917:1 183301:160949:1 153721:249064:1 153721:189198:1 144146:152953:1 138918:142791:1 41035:164469:1 153721:45104:1 153721:157924:1 142789:153719:1 150673:144146:1 235906:121172:1 249064:183301:1 153721:162592:1 138919:246372:1 183301:41035:1 130492:117230:1 153721:138912:1 28026:130492:1 153721:165092:1 117232:122122:1 153721:28026:1 153721:138919:1 1211…	25
29687	215577	364003200	13	215577:178216:1 214495:162234:1 140792:176077:1 215577:140792:1 162234:130475:1 214495:146199:1 215577:167181:1 214495:140861:1 214495:214493:1 140792:214494:1 140792:214495:1 215577:218803:1	4
29689	225681	579657600	12	225681:194556:1 225681:42367:1 204176:33048:1 225681:146576:1 225681:204170:1 225681:204176:1 204176:225680:1 225681:196196:1 225681:91676:1 225681:124537:1 225681:231017:1	1
29690	215905	547084800	32	33050:140368:1 249919:205870:1 215905:249919:1 162414:33050:1 84739:129184:1 249919:129186:1 249919:197365:1 198242:162630:1 215905:84739:1 215905:84753:1 249919:242350:1 215905:143025:1 215905:163070:1 249919:198242:1 129182:185863:1 162414:83399:1 129182:136439:1 84753:197366:1 79460:162922:1 198242:252247:1 249919:162414:1 143025:37130:1 129182:136943:1 168336:129182:1 249919:162410:1 83399:79…	34
29691	109323	490233600	19	121854:155183:1 109323:109318:1 155183:209093:1 121864:109309:1 109323:167278:1 215579:215581:1 109323:84739:1 109323:215579:1 215581:109310:1 109323:118018:1 215579:121864:1 109323:109320:1 109323:252249:1 121864:121854:1 121864:109312:1 155183:124537:1 252249:121865:1 109318:109311:1	13
29692	45784	431568000	11	45784:45781:1 45786:7521:1 45783:45780:1 45781:45783:1 45783:57660:1 45778:45779:1 45784:36934:1 45780:170055:1 45784:45778:1 45784:45786:1	2
29696	96381	549504000	11	96381:81098:1 63131:96379:1 96381:63131:1 81085:81077:1 96379:46634:1 81088:118190:1 81098:81088:1 96381:74626:1 96379:81085:1 96379:57958:1	8
29697	248273	357782400	17	248273:223565:1 223559:196021:1 248273:230349:1 223565:252254:1 222299:118543:1 223564:223563:1 222299:226002:1 223563:223112:1 226002:206675:1 223565:223559:1 223564:91419:1 248273:221109:1 248273:223564:1 223564:223555:1 223565:222299:1 223559:10430:1	14
29699	223562	386467200	11	223561:121989:1 223560:227704:1 223560:196021:1 223562:223112:1 223561:186886:1 223112:223561:1 223562:223566:1 223562:223560:1 223566:223559:1 196021:223573:1	3
29700	223563	394329600	11	223112:227706:1 223560:227704:1 223563:223566:1 196021:223573:1 223560:196021:1 223563:223112:1 223112:223561:1 223563:223560:1 223566:223559:1 223561:121989:1	3
29701	223564	376012800	13	223560:227704:1 223563:223566:1 223564:223563:1 223560:196021:1 223563:223112:1 91419:248272:1 223564:91419:1 223112:223561:1 223564:223555:1 223563:223560:1 223566:223559:1 196021:223573:1	3
29702	223565	410227200	16	223565:252254:1 222299:118543:1 227703:223571:1 206675:223570:1 222299:226002:1 223565:223561:1 223565:252260:1 223565:223559:1 223565:227703:1 223561:196021:1 226002:206675:1 223561:223485:1 206675:206665:1 223565:222299:1 223561:223556:1	7
29703	248510	467251200	10	235796:34172:1 235796:124097:1 124097:235795:1 124097:249826:1 37139:235796:1 248510:37139:1 248510:209040:1 235796:7281:1 248510:213734:1	6
29704	235796	496886400	11	235796:34172:1 34172:73446:1 235796:7082:1 235796:124097:1 235796:7282:1 45467:73447:1 235796:45467:1 235796:7281:1 235796:7179:1 235796:73792:1	18
29705	10343	573091200	16	10347:92415:1 31680:32244:1 10343:184815:1 10347:244732:1 244732:31594:1 10343:10347:1 31594:252271:1 10343:31680:1 32399:49437:1 10343:246587:1 10343:10342:1 92415:222903:1 10343:32399:1 10343:62818:1 10343:49611:1	16
29706	10347	604713600	10	10347:30705:1 10347:244732:1 30705:195472:1 244732:31594:1 92415:222903:1 92415:252280:1 31594:252271:1 10347:93418:1 10347:92415:1	15
29707	170807	583718400	10	170807:118989:1 103740:31521:1 31521:31519:1 170807:4369:1 170807:4431:1 170807:31716:1 170807:170770:1 31554:103740:1 170807:31554:1	4
29708	170808	575856000	14	170808:170807:1 191846:191838:1 31554:31521:1 170748:170770:1 31521:31519:1 170808:170748:1 170808:31538:1 170748:170787:1 170808:195483:1 170787:187668:1 31554:31548:1 170808:191846:1 170807:31554:1	13
29709	158391	396489600	16	123485:123488:1 158391:213450:1 111102:120420:1 158391:17587:1 252281:252283:1 158391:111102:1 158391:112725:1 120420:120417:1 158391:112726:1 158391:123485:1 158391:186244:1 252281:202485:1 252283:107715:1 158391:126809:1 158391:252281:1	7
29710	200135	596937600	16	149874:163210:1 200135:30555:1 200135:175274:1 200135:214552:1 222042:149867:1 200135:61255:1 200135:36253:1 200135:149875:1 61255:154910:1 200135:104019:1 200135:222042:1 149867:149874:1 200135:174922:1 200135:149873:1 200135:104072:1	25
29711	137675	448502400	24	137675:149814:1 59532:81761:1 81761:59531:1 137675:118231:1 118231:59529:1 81762:59530:1 137675:82082:1 137675:212934:1 81760:133325:1 105809:113728:1 59530:133329:1 137675:142585:1 133329:146911:1 81760:59532:1 212934:77235:1 59530:51982:1 137675:22201:1 81760:133251:1 105809:133331:1 118231:105809:1 81761:81762:1 137675:98767:1 137675:81760:1	10
29712	65607	611798400	10	65607:74042:1 65607:74043:1 65607:178809:1 218639:74040:1 65607:218639:1 218639:133818:1 74039:174671:1 252294:74039:1 65607:252294:1	10
29714	189220	619056000	74	189220:186667:1 205643:248670:1 189220:192335:1 86480:44524:1 252307:252304:1 92014:186721:1 86480:188182:1 189220:174833:1 186667:86835:1 189648:192315:1 189840:189904:1 189220:208458:1 186667:189649:1 196628:197639:1 205642:236124:1 189220:252305:1 218577:218576:1 189220:157760:1 189840:189834:1 86836:189648:1 189967:189712:1 189220:92014:1 189840:189837:1 189220:189216:1 86480:192333:1 205642:…	27
29715	159790	508377600	16	159790:128267:1 159790:159850:1 159790:171652:1 159848:143483:1 171659:171656:1 148836:137192:1 171652:171659:1 159850:159798:1 148836:171654:1 159790:241841:1 171659:148836:1 159850:159848:1 241841:159791:1 159798:171653:1 159850:159903:1	11
29716	142749	554774400	12	230775:235312:1 168172:157462:1 171656:142750:1 142750:230775:1 171656:214117:1 171656:248241:1 142749:159846:1 142749:171656:1 142750:142746:1 168172:64838:1 142749:168172:1	17
29717	159850	525916800	11	159850:142741:1 159850:168144:1 159850:252327:1 159850:159798:1 159850:137192:1 159848:252326:1 159850:171654:1 252327:159848:1 159850:171656:1 159850:159903:1	32
29719	218450	444873600	20	235888:161452:1 218450:114081:1 235890:235888:1 190363:161454:1 37684:63492:1 235890:138085:1 200570:37684:1 81365:242780:1 63492:81365:1 218450:190363:1 63492:251098:1 218450:252329:1 218450:200577:1 218450:200570:1 200577:235890:1 235890:235887:1 161452:235886:1 218450:242778:1 63492:63493:1	4
29720	200532	435024000	13	235883:161453:1 200532:19103:1 200532:89776:1 200532:235883:1 63492:81365:1 200577:235887:1 63492:63491:1 235883:200577:1 200532:200576:1 37684:63492:1 161453:37684:1 200532:200570:1	2
29721	200573	421804800	15	161453:63492:1 228135:161453:1 81365:242780:1 63492:81365:1 200578:161452:1 200573:218450:1 200577:200578:1 200577:161454:1 218450:200577:1 200577:235887:1 200573:89776:1 161452:235886:1 63492:63493:1 200573:228135:1	8
29723	235889	563414400	10	235889:121863:1 235889:109312:1 249929:204117:1 235889:249929:1 138182:138187:1 121863:138182:1 138182:109309:1 235889:231974:1 138187:138186:1	2
29724	235890	487209600	17	235890:89283:1 235890:63492:1 161452:235886:1 235890:235888:1 235890:138085:1 81365:242780:1 81365:200579:1 63492:81365:1 235890:200578:1 200578:161452:1 81365:82598:1 161454:19136:1 235890:235887:1 235890:161454:1 63492:63493:1 81365:210295:1	1
29727	217767	480556800	16	217767:109674:1 98768:98765:1 81656:81655:1 109676:33874:1 217767:98768:1 195314:217787:1 217767:33878:1 217767:109676:1 33874:109751:1 217767:35752:1 109674:81656:1 246027:195314:1 217767:109670:1 217767:246027:1 246027:227660:1	24
29728	166925	397008000	15	192446:166920:1 166925:81660:1 113822:142511:1 166925:217771:1 134928:166922:1 81660:81664:1 166925:134928:1 166925:113822:1 166925:59538:1 166925:98635:1 166925:217770:1 59538:59536:1 134928:192446:1 142511:113727:1	3
29729	239685	412905600	10	239685:236504:1 239685:236639:1 236532:192542:1 239685:239590:1 239685:251580:1 236504:214480:1 239685:238881:1 251580:236532:1 236532:228362:1	4
29730	219340	431568000	23	219340:219351:1 213427:109175:1 216852:230669:1 219351:219348:1 219353:216852:1 230669:213427:1 88103:101289:1 216852:123284:1 219340:219353:1 101290:184350:1 230669:184368:1 219340:219350:1 184350:140454:1 216853:216850:1 216850:214415:1 219340:88103:1 216852:216853:1 230669:219349:1 219340:214621:1 219340:252368:1 230669:101290:1 219340:101292:1	10
29731	216853	471916800	10	216853:109175:1 216850:109169:1 216853:161605:1 216853:216850:1 216853:100612:1 216850:214415:1 216853:101286:1 216853:219315:1 216850:236815:1	9
29732	219353	456105600	12	230669:219348:1 230669:184368:1 184350:140454:1 216853:216850:1 219353:101289:1 216850:214415:1 216852:230669:1 216852:216853:1 219353:216852:1 230669:101290:1 101290:184350:1	2
29733	143968	499305600	21	118833:206754:1 143968:241063:1 241056:118803:1 146650:236253:1 143968:236739:1 143968:146650:1 72195:72238:1 241063:199537:1 143968:250908:1 236253:250907:1 241061:241056:1 250908:238303:1 143968:72188:1 143968:72195:1 118803:236141:1 72238:244544:1 236141:158201:1 143968:72254:1 72195:118833:1 143968:241061:1	6
29734	143976	553305600	21	118839:209399:1 130350:130346:1 233509:82504:1 209399:130350:1 236195:236194:1 236195:233509:1 143976:130308:1 118839:232973:1 232351:252387:1 118839:143734:1 185945:118839:1 232973:236195:1 143976:185945:1 143976:89225:1 233509:130321:1 143976:82709:1 143734:143740:1 143976:236253:1 143976:232351:1 130321:209395:1	37
29735	191654	571881600	15	191654:73676:1 134249:83952:1 51449:191649:1 191654:73672:1 191654:144521:1 191654:51434:1 191654:134249:1 51449:187793:1 191654:191656:1 51434:51449:1 51449:51442:1 191654:45470:1 191654:191655:1 73676:134244:1	10
29736	121549	575856000	21	38663:38644:1 37544:121558:1 121630:121534:1 121549:45499:1 45499:121630:1 121558:121540:1 121549:121628:1 38663:121547:1 121630:121532:1 121549:121542:1 38663:37544:1 121630:127270:1 121540:47280:1 121549:42466:1 121549:113314:1 121549:116903:1 121628:47191:1 121549:121629:1 121629:206886:1 121549:38663:1	14
29737	140839	545443200	37	124124:233298:1 154123:81074:1 140839:140837:1 224199:140836:1 81074:148060:1 154123:163600:1 140462:47352:1 140839:224199:1 140839:37639:1 140461:70592:1 140462:140461:1 140462:140928:1 140839:196318:1 140839:118087:1 140839:65292:1 154116:154122:1 140837:154123:1 124124:204822:1 140839:151201:1 140839:124124:1 224199:96529:1 154123:146840:1 233298:233296:1 47352:191997:1 154123:153849:1 140461:…	28
29738	215141	450921600	10	215141:145007:1 145007:145013:1 31449:149781:1 215141:131744:1 145007:105068:1 145007:206581:1 145007:31449:1 215141:237523:1 131744:76767:1	3
29739	145005	503539200	13	145005:131722:1 145005:150635:1 76767:214915:1 145005:76767:1 145005:124660:1 76767:132178:1 124660:131719:1 131722:131740:1 76767:131739:1 145005:127196:1 127196:131720:1 131739:131742:1	24
29741	131740	615254400	10	131740:131742:1 131740:171915:1 171915:76752:1 132179:76751:1 131740:144719:1 131742:131733:1 131733:131728:1 76752:132179:1 131742:131735:1	5
29742	206581	521078400	11	131740:171915:1 76767:76766:1 131718:131742:1 206581:150635:1 131722:131740:1 76767:131739:1 206581:76767:1 76767:131718:1 206581:131722:1 131742:131735:1	6
29743	252396	325123200	20	133249:141587:1 133253:130720:1 133249:133252:1 133256:131614:1 252396:116416:1 116361:116360:1 133248:133256:1 116416:141583:1 153446:133254:1 76663:133248:1 133249:116361:1 116416:116425:1 133304:133249:1 252396:67617:1 133256:133253:1 133249:141588:1 116416:133304:1 116416:153446:1 252396:76663:1	0
29744	149557	478483200	12	149557:78397:1 149557:198654:1 149557:104200:1 149557:104171:1 149557:161823:1 104160:78370:1 149557:104201:1 208749:192902:1 149557:104160:1 104160:78329:1 149557:208749:1	1
29745	7757	483753600	12	7755:7751:1 7748:34010:1 7757:7755:1 106719:106724:1 7757:117978:1 7757:116043:1 7757:154580:1 7755:7748:1 117978:106719:1 7757:159127:1 7751:33966:1	3
29746	230437	421891200	10	230437:176349:1 95914:117034:1 181018:181016:1 230437:181032:1 230437:117072:1 181016:181014:1 117034:181018:1 181018:117090:1 230437:95914:1	10
29748	82311	386467200	12	82311:5434:1 82311:5452:1 82311:29303:1 29299:82352:1 5452:16556:1 82311:20750:1 82311:82372:1 82311:82309:1 82311:5391:1 82311:103058:1 29303:29299:1	10
29750	90251	573177600	11	90251:87781:1 90251:184402:1 87781:88906:1 90251:22799:1 90251:226619:1 90251:90253:1 90251:99643:1 90251:88883:1 90251:196804:1 226619:88907:1	2
29752	165856	560390400	11	165856:165846:1 165846:165827:1 165844:165898:1 165856:142026:1 165856:141818:1 141818:165883:1 165883:165844:1 165856:165789:1 165856:73406:1 165827:165809:1	7
29754	225411	539222400	17	225411:252415:1 225411:244109:1 236852:245202:1 236852:16779:1 236852:245197:1 252417:211755:1 225411:252416:1 225411:252133:1 245201:236851:1 225411:236852:1 236852:245201:1 225411:231925:1 225411:252417:1 225411:231637:1 225411:118669:1 244109:86417:1	18
29755	232360	510019200	14	214563:102319:1 135164:214563:1 135164:78128:1 232360:135164:1 223392:218733:1 102319:31276:1 214563:175994:1 204881:223392:1 78128:231455:1 135164:222725:1 102319:231833:1 232360:78111:1 232360:204881:1	18
29757	138337	583718400	12	138337:163465:1 133112:133111:1 138337:94683:1 101600:133112:1 138337:32112:1 133112:252428:1 94683:76095:1 138337:113928:1 76095:150754:1 138337:198531:1 76095:101600:1	18
29758	160039	448502400	21	160039:232696:1 160039:231374:1 86147:86135:1 160039:220909:1 252445:86189:1 160039:86657:1 86126:86131:1 160039:252434:1 86136:86134:1 160039:252446:1 252446:252445:1 160039:252444:1 86657:86670:1 252445:86747:1 86657:86147:1 160039:86126:1 252446:244470:1 86657:86136:1 86147:86187:1 160039:166030:1	61
29760	233888	417657600	15	80107:23882:1 105761:103552:1 105761:80107:1 103552:103557:1 233888:105761:1 103555:103554:1 105761:228437:1 105761:103376:1 103555:105643:1 233888:180517:1 105761:196017:1 103552:103555:1 233888:23875:1 103555:100276:1	11
29762	186049	414633600	11	186049:174228:1 174228:77364:1 186049:206203:1 186049:113329:1 186049:186060:1 198254:113334:1 186049:179578:1 186049:186081:1 113329:121589:1 186049:198254:1	8
29763	144860	501724800	16	79791:154455:1 144860:252474:1 144860:55574:1 144860:92089:1 142625:178343:1 79791:19857:1 208744:119435:1 208744:99440:1 55574:119428:1 208744:55543:1 144860:41881:1 144860:142625:1 144860:79791:1 208744:216888:1 144860:208744:1	15
29764	73108	493862400	26	73641:73640:1 155914:69523:1 73641:58929:1 73108:155914:1 69521:57705:1 73108:51038:1 73108:69419:1 73108:19150:1 73108:69509:1 155914:69521:1 57705:73639:1 73634:73641:1 73645:73644:1 69509:73634:1 73108:121870:1 58929:73637:1 73108:26275:1 73108:179763:1 155914:170059:1 57705:73643:1 26275:26269:1 73645:38482:1 73643:73645:1 26275:57710:1 73641:46439:1	3
29765	73644	608774400	21	57709:57711:1 73644:37582:1 35135:73636:1 41605:58919:1 45849:33470:1 73644:17108:1 37582:17099:1 37582:45849:1 73644:227198:1 73644:57712:1 73644:35135:1 73644:137926:1 41605:69495:1 35135:69502:1 73644:37562:1 45849:46207:1 58925:41605:1 57712:57709:1 37582:58925:1 137926:201313:1	15
29766	80165	596937600	19	80165:32226:1 31711:31698:1 80160:204913:1 80161:80153:1 80153:80154:1 80165:4431:1 80165:31719:1 80160:31707:1 80160:80155:1 31719:31711:1 80165:218069:1 80165:93415:1 80165:80161:1 80161:80160:1 80165:92412:1 80160:193956:1 80165:79802:1 80161:80158:1	6
29767	204928	575856000	31	204928:93415:1 204928:215506:1 92362:31522:1 204928:204933:1 80164:32648:1 93415:80066:1 204928:93417:1 32648:193956:1 204928:80161:1 204928:80164:1 204928:93408:1 80160:80155:1 32646:204834:1 93415:31702:1 80161:80160:1 32648:32646:1 80161:80158:1 32648:31525:1 204928:184809:1 32648:204913:1 204928:76133:1 204928:195611:1 80161:204960:1 93415:138488:1 93393:49611:1 204928:93393:1 204928:195580:1…	24
29768	92597	515289600	15	92424:92408:1 92597:195498:1 195498:35623:1 92597:93428:1 80165:31719:1 92454:204933:1 92597:134848:1 92597:92454:1 92597:80165:1 92504:80067:1 92597:92424:1 92454:93416:1 92424:92451:1 92424:92504:1	17
29769	241489	400118400	13	86368:88948:1 137957:156697:1 86376:86368:1 88948:194687:1 241489:138164:1 241489:252480:1 252480:241488:1 86368:86367:1 252479:126582:1 241489:252479:1 88948:137957:1 241489:86376:1	2
29771	25428	476064000	15	22831:25442:1 179982:124508:1 22831:22852:1 25439:22851:1 22831:25440:1 22831:179982:1 22851:25436:1 22852:180024:1 25428:31556:1 25428:22832:1 22832:22831:1 124508:106058:1 25440:25439:1 25428:25426:1	28
29774	165130	407376000	29	164964:43537:1 165128:145884:1 161273:145879:1 165130:43538:1 145884:161273:1 43779:208056:1 165130:165128:1 165130:43782:1 145884:161050:1 145884:161278:1 43779:58436:1 58436:43413:1 178170:164999:1 165130:252503:1 165130:252504:1 30254:178204:1 165130:137957:1 178204:178170:1 165130:158712:1 178170:156706:1 30200:30254:1 43537:43507:1 165130:43779:1 161273:161052:1 30200:164964:1 43507:125385:1…	14
29777	142679	623894400	24	142679:140922:1 142679:163690:1 142679:43321:1 198121:163645:1 205935:112903:1 198121:249135:1 205936:205935:1 43321:142671:1 205936:189251:1 205936:148196:1 198121:214903:1 142679:205936:1 151207:43151:1 142679:240158:1 206013:196316:1 163690:163657:1 198121:153999:1 142679:206013:1 112903:189244:1 205936:151207:1 142679:198121:1 142679:163654:1 163657:189261:1	21
29778	208735	555552000	14	147619:147618:1 208735:112951:1 125387:172962:1 208735:173591:1 208735:151202:1 208735:193890:1 208735:147616:1 208735:175054:1 147616:147619:1 208735:125387:1 208735:207014:1 208735:194873:1 208735:204482:1	8
29779	144809	467856000	20	27891:115529:1 144809:173072:1 144809:88387:1 144829:144822:1 144809:144274:1 90319:144829:1 144871:144821:1 173072:165070:1 144815:27996:1 144809:144815:1 144809:90319:1 144829:27891:1 173072:66951:1 173072:240876:1 144815:144820:1 173072:144871:1 27891:89440:1 144815:144826:1 144815:189570:1	21
29780	127726	406166400	16	144808:27891:1 104144:127730:1 127726:144811:1 144816:144817:1 127726:127723:1 127723:175470:1 228781:144827:1 127726:119612:1 127726:235891:1 127723:144816:1 144817:127733:1 127726:228781:1 127726:104144:1 144811:144808:1 144808:144824:1	9
29781	144815	470707200	10	144871:144821:1 144815:27996:1 144815:144871:1 144815:27891:1 27996:27995:1 144815:144820:1 27891:89440:1 144815:144826:1 144815:189570:1	6
29783	72522	519264000	10	72522:72528:1 72522:73535:1 72522:72470:1 73535:81076:1 72522:103080:1 73131:73534:1 72522:72525:1 72522:73537:1 72522:73131:1	9
29784	198081	480556800	12	198078:151177:1 198081:48384:1 151177:96440:1 151177:96082:1 198081:96385:1 198081:26891:1 198081:43786:1 198078:179576:1 198081:198078:1 198081:96611:1 96385:95679:1	11
29788	159979	508982400	14	159979:164652:1 164642:106993:1 159979:159977:1 159979:32380:1 159979:148331:1 159979:159987:1 181347:159976:1 32940:58566:1 159979:164642:1 159979:159975:1 159979:32945:1 159987:32940:1 159979:181347:1	27
29790	252572	329961600	18	252572:157748:1 155338:140182:1 252572:57820:1 164710:126656:1 252577:72423:1 252572:155338:1 150669:170472:1 157748:157759:1 252572:252577:1 252572:197700:1 170472:140659:1 252572:164710:1 72423:163734:1 157759:157763:1 157748:157645:1 164710:150669:1 170472:81252:1	74
29797	196329	550713600	10	252580:252594:1 196329:41065:1 196329:252601:1 196329:210671:1 252580:142311:1 252049:252580:1 196329:132768:1 196329:160518:1 196329:252049:1	2
29798	187513	527126400	11	211216:194362:1 196767:157807:1 211216:126524:1 187513:173216:1 187513:211216:1 187513:196767:1 187513:134288:1 187513:243030:1 196767:162305:1 187513:178321:1	7
29799	252584	583372800	17	252584:41910:1 252584:209875:1 41910:55537:1 41910:244788:1 17134:15384:1 55534:27888:1 41910:248565:1 182270:252587:1 252584:250051:1 41910:55534:1 252584:47697:1 55534:182270:1 252584:17134:1 55528:55529:1 55534:209874:1 252584:55528:1	34
29800	196356	620265600	15	189875:189839:1 196356:122435:1 252614:189875:1 252614:160618:1 252614:196327:1 252614:72802:1 252614:186632:1 252614:252576:1 196356:130179:1 252614:160623:1 196356:157755:1 160623:243114:1 196356:252614:1 130179:130381:1	3
29801	160518	595468800	21	252619:252048:1 197514:127281:1 191885:197461:1 150913:206844:1 191885:248509:1 191885:252047:1 150913:197472:1 248509:59112:1 160518:221530:1 160518:150913:1 160518:193069:1 193069:59120:1 160518:248506:1 160518:133408:1 197514:21221:1 193069:252619:1 150913:197514:1 248509:228908:1 150913:181040:1 160518:191885:1	9
29803	245897	496886400	13	245897:142480:1 216838:243694:1 216838:10432:1 245897:212513:1 217156:114006:1 245897:10416:1 245897:187583:1 245897:218775:1 245897:216838:1 142480:59940:1 245897:217156:1 114006:114012:1	4
29804	197253	479692800	12	73101:72461:1 197253:46151:1 59231:96514:1 197253:142454:1 197253:197261:1 197261:135967:1 197253:73101:1 197253:59231:1 73101:72466:1 197253:59232:1 197253:48069:1	10
29805	197518	524102400	22	46764:205806:1 113385:46919:1 197518:177654:1 113394:46764:1 113394:113382:1 197518:37555:1 122106:45798:1 113394:113385:1 205806:122106:1 113394:113384:1 197518:113387:1 197518:46435:1 197518:198705:1 197518:113394:1 197518:200954:1 46919:95909:1 198705:131953:1 197518:46917:1 197518:132392:1 197518:39268:1 197518:121990:1	45
29806	239121	331171200	16	239121:32206:1 78633:155144:1 239121:32204:1 239121:239135:1 78624:78633:1 32205:78628:1 153635:212586:1 239121:78624:1 32205:153635:1 239121:239133:1 78624:32205:1 239121:239134:1 78633:78631:1 78633:78625:1 239135:153656:1	27
29809	250296	397699200	10	250296:245961:1 247459:252642:1 250296:86348:1 230260:230261:1 230261:247458:1 247458:247460:1 250296:30002:1 86348:230260:1 230260:247459:1	4
29813	222136	570672000	13	252649:120738:1 232248:252651:1 222136:252649:1 222136:75763:1 120738:112606:1 222136:149783:1 222136:181099:1 222136:131827:1 222136:252650:1 120738:232248:1 222136:232328:1 222136:232326:1	3
29814	107743	482371200	15	106714:7748:1 106714:3022:1 106718:116046:1 107743:48476:1 51372:106713:1 107743:106715:1 55858:106718:1 107743:106714:1 107743:55858:1 48476:51372:1 107743:107737:1 107743:9916:1 107737:126259:1 107743:107736:1	1
29815	196334	570672000	13	196334:189628:1 196334:189878:1 189628:189657:1 196334:147541:1 196334:189845:1 196334:227209:1 196334:158001:1 189628:157784:1 158001:122418:1 196334:134683:1 196334:252654:1 196334:209196:1	3
29817	81205	533174400	29	81205:233672:1 200097:206768:1 209405:188168:1 81205:209403:1 81205:96792:1 81205:226638:1 81205:230227:1 233672:188200:1 225480:83349:1 81205:209751:1 225480:209837:1 252683:225864:1 81205:209404:1 200097:81209:1 81205:200097:1 81205:226642:1 225480:223540:1 230227:252684:1 81205:252685:1 81205:81200:1 188185:209845:1 81205:89620:1 81205:209405:1 209837:188185:1 81205:196677:1 200097:252683:1 25…	52
29818	209406	514425600	19	233671:233672:1 81205:230227:1 209406:81205:1 200097:81209:1 233672:188200:1 200097:206768:1 153390:153389:1 200097:122070:1 200097:225480:1 81205:200097:1 209406:10435:1 209406:233671:1 200097:252683:1 81205:252682:1 225480:223540:1 209406:144374:1 200097:153390:1 81205:188185:1	14
29819	212514	481161600	10	225874:252689:1 193742:225874:1 252689:225851:1 212514:225876:1 115851:115857:1 115851:193742:1 115857:115855:1 225876:115851:1 212514:230958:1	2
29821	161821	524707200	15	179507:104190:1 104190:104162:1 161821:136894:1 104162:104164:1 149569:104171:1 161821:149569:1 104190:104192:1 104196:161801:1 104162:161817:1 149569:148521:1 161821:104196:1 149569:179507:1 161821:161806:1 161821:36443:1	3
29822	190933	456364800	24	190933:117040:1 190933:194687:1 190933:203069:1 203074:194714:1 194692:203074:1 190933:203077:1 194687:208288:1 190933:117048:1 190933:193495:1 117005:117103:1 203069:194692:1 117088:117024:1 193495:194356:1 190933:117005:1 190933:194694:1 117088:117027:1 190933:194683:1 117005:117088:1 203074:194691:1 203074:65427:1 117088:117019:1 190933:126574:1 190933:181135:1	15
29823	194689	598147200	12	194689:194620:1 194708:194705:1 194689:194618:1 194689:194706:1 194708:194707:1 194689:117014:1 117000:116999:1 194689:194602:1 194689:190436:1 194689:117000:1 194618:194708:1	2
29824	163736	609984000	13	178621:214832:1 176877:252702:1 119572:144881:1 163736:119572:1 119572:212044:1 252702:252699:1 163736:99429:1 144881:119569:1 163736:119571:1 163736:176877:1 119569:178621:1 119572:79775:1	13
29825	99443	525916800	10	252584:41910:1 99443:55540:1 99443:252712:1 41910:209873:1 99443:252584:1 99443:68051:1 95238:95241:1 99443:252713:1 99443:95238:1	31
29827	35678	464227200	14	35678:69293:1 99519:35740:1 35678:108217:1 35678:108225:1 35678:195211:1 35678:54195:1 35678:148540:1 35678:252720:1 54195:99519:1 223619:195824:1 35678:214931:1 108217:188577:1 69293:223619:1	33
29829	138402	523238400	15	101646:101644:1 138402:196923:1 7042:98947:1 138402:7042:1 34427:34417:1 138402:138398:1 138405:101649:1 34417:220261:1 138402:34430:1 34427:138428:1 138402:101646:1 138402:138403:1 138402:34427:1 138403:138405:1	6
29830	96298	413424000	33	46038:96418:1 96298:72391:1 46043:46059:1 96298:46418:1 96410:46056:1 96459:220931:1 96298:249688:1 46041:45835:1 72391:46041:1 96387:96304:1 96298:46042:1 198260:96408:1 187825:51311:1 45835:96410:1 187825:136422:1 96410:96409:1 96387:41879:1 46038:96387:1 198260:187825:1 96298:46043:1 46043:203680:1 96298:46038:1 46038:96397:1 220931:220929:1 96387:96380:1 96298:209250:1 96298:252727:1 96298:96…	40
29833	238663	492912000	10	238663:145894:1 118598:201736:1 238663:124379:1 145894:118598:1 136944:129186:1 136944:84739:1 238663:122561:1 238663:136944:1 238663:188156:1	2
29835	86348	419212800	13	247458:141900:1 211440:252734:1 86348:168197:1 86348:252732:1 230260:230261:1 230261:247458:1 86348:223966:1 252732:247460:1 247460:211440:1 211440:31001:1 86348:230260:1 230260:247459:1	7
29836	72776	435024000	13	72776:57732:1 72776:72680:1 72901:9924:1 72679:72901:1 72679:14140:1 57732:72687:1 72900:72853:1 72776:39267:1 72776:72777:1 72679:72900:1 72776:72790:1 72776:72679:1	13
29837	96734	629683200	14	96734:187534:1 96734:96744:1 39071:96709:1 96734:38222:1 96744:96742:1 96734:96748:1 96734:96729:1 96709:96715:1 96711:96732:1 39071:96711:1 96748:39071:1 96734:97321:1 96734:252735:1	7
29838	96459	440294400	10	96459:96305:1 96459:46041:1 198260:45404:1 96459:96302:1 220931:220929:1 46041:96450:1 45404:96407:1 96459:220931:1 220931:198260:1	3
29840	120135	627091200	15	120133:179085:1 120135:5840:1 120133:96498:1 120135:55807:1 179085:227866:1 120075:120147:1 120133:203685:1 119887:120075:1 120130:120126:1 120130:222998:1 120135:119887:1 120075:96330:1 120133:120130:1 120135:120133:1	3
29842	70637	545875200	32	73571:70519:1 70637:249481:1 70545:32350:1 252744:127669:1 70545:135759:1 70637:245738:1 70545:220120:1 32349:32379:1 220120:252744:1 39372:245736:1 70637:58434:1 220114:32809:1 70640:39372:1 70637:220114:1 178650:58554:1 220120:245739:1 70640:178649:1 73571:73570:1 70637:70545:1 70545:212248:1 220120:58639:1 70545:70513:1 32809:249629:1 220120:127684:1 70513:32349:1 70637:178650:1 70637:73571:1 …	33
29843	220119	586396800	16	220120:32809:1 220119:220120:1 220119:178640:1 220119:31466:1 220117:249585:1 32809:249629:1 220119:58520:1 220120:252744:1 252751:220117:1 178658:178659:1 220119:220115:1 220119:249574:1 252744:178658:1 220115:252751:1 220115:252749:1	10
29844	178650	574300800	12	178650:58563:1 178650:32796:1 178650:70643:1 58554:147228:1 178650:14012:1 58639:58524:1 58554:58629:1 178650:58554:1 58554:58639:1 178650:58609:1 178650:70542:1	8
29845	220120	593049600	19	58639:178667:1 220120:32809:1 220120:182292:1 220120:32795:1 220120:159974:1 178667:32704:1 220120:58639:1 58639:73570:1 32809:249629:1 220120:127684:1 220120:32096:1 220120:252744:1 178667:246993:1 220120:32796:1 70519:23821:1 220120:245739:1 178667:70519:1 252744:178658:1	6
29846	231848	409795200	10	246520:194699:1 231848:246520:1 194674:194683:1 231848:251113:1 231848:189271:1 231848:186391:1 243888:219493:1 189271:194674:1 231848:243888:1	2
29847	231851	378950400	21	231851:231861:1 251117:218686:1 236826:219492:1 246489:137944:1 231851:251117:1 231851:164482:1 251117:252757:1 137944:32354:1 213588:213586:1 231220:194746:1 231851:218682:1 231851:236826:1 231851:236828:1 231851:213588:1 251117:251233:1 251233:251235:1 251233:246489:1 218686:231220:1 137944:186391:1 218686:251109:1	30
29848	243880	489024000	11	243880:213279:1 243880:190472:1 243880:216719:1 213279:251141:1 213279:251587:1 190472:190490:1 213279:252761:1 213279:179982:1 252761:190476:1 243880:248500:1	1
29849	183446	378691200	40	193506:219492:1 186391:194681:1 183446:238876:1 183446:212206:1 183446:252765:1 236826:87044:1 252765:236828:1 183446:252767:1 183446:240878:1 183446:246550:1 246489:137944:1 183446:252764:1 183446:75178:1 251116:231216:1 251233:246489:1 183446:236826:1 251116:211282:1 231852:25381:1 183446:252777:1 183446:189269:1 183446:218687:1 231852:251116:1 194681:194685:1 183446:231852:1 183446:164482:1 25…	45
29851	231865	489024000	18	244737:244736:1 212251:252782:1 244737:244724:1 244734:239688:1 231865:251210:1 244734:120376:1 244734:244737:1 231865:142165:1 231865:236836:1 244737:212251:1 212251:180024:1 142165:244738:1 244734:244739:1 231865:10342:1 239688:244733:1 231865:252788:1 251210:244734:1	19
29853	198403	379555200	10	69416:17951:1 17951:152898:1 198403:160043:1 198403:117168:1 198403:222012:1 160043:127133:1 198403:151169:1 198403:69416:1 198403:152897:1	11
29854	185170	461203200	13	185170:46727:1 185170:5452:1 185170:139077:1 185170:20760:1 139077:118384:1 5452:16556:1 185170:103235:1 185170:26369:1 118384:118382:1 185170:185121:1 639:26379:1 185170:639:1	3
29855	195810	481161600	10	66129:66154:1 66129:66156:1 66129:66164:1 66164:246690:1 66164:252808:1 153468:190451:1 195810:66129:1 66154:158619:1 195810:153468:1	3
29857	191989	540345600	10	191989:149376:1 191989:252811:1 191989:140929:1 206014:226734:1 226734:243127:1 191989:206014:1 151051:151016:1 252811:188389:1 206014:151051:1	12
29858	114976	490838400	19	114976:153682:1 23170:54747:1 114976:135550:1 23170:135549:1 114976:50257:1 105284:105283:1 23170:115033:1 114976:17774:1 114976:23170:1 23170:95574:1 23170:34994:1 23170:115030:1 50257:105284:1 114976:108757:1 114976:115034:1 115033:23166:1 23170:120892:1 114976:195763:1	9
29859	22521	589075200	19	22521:22511:1 22513:119309:1 22511:22510:1 22446:15239:1 22521:22482:1 22521:22403:1 22509:22504:1 15194:15193:1 22521:246403:1 22521:15246:1 22515:22513:1 22482:153071:1 22521:22522:1 22515:22503:1 22504:22446:1 22482:22515:1 22521:15194:1 22513:22509:1	16
29860	105268	468115200	10	151801:144667:1 151798:151802:1 105268:105200:1 116542:151801:1 151801:150788:1 105268:116542:1 105268:151798:1 151803:40133:1 105268:151803:1	1
29861	218331	567993600	11	147550:162343:1 153410:120034:1 4722:4720:1 218331:147550:1 218331:252817:1 218331:186908:1 218331:4722:1 153410:34268:1 218331:86479:1 218331:153410:1	4
29862	103254	596937600	12	103254:205786:1 103254:223289:1 103254:5030:1 5030:5029:1 35408:233992:1 5030:105315:1 5029:103282:1 223289:252822:1 103254:228979:1 103282:35408:1 103254:36474:1	9
29863	127725	342057600	30	127723:121595:1 127727:127726:1 127725:240858:1 144810:144817:1 127727:175469:1 127723:175470:1 127728:132677:1 18105:127728:1 127723:144816:1 240858:245590:1 127725:144874:1 27964:27961:1 175470:175474:1 127726:127723:1 127725:132675:1 127723:144810:1 127725:27968:1 144817:127733:1 127725:252824:1 132675:27964:1 104144:127730:1 144874:127727:1 127725:18105:1 144874:144880:1 104144:144808:1 14481…	11
29864	115957	603331200	10	87731:88021:1 115957:82481:1 82481:79740:1 87731:86490:1 115957:165425:1 115957:171713:1 115957:87731:1 88021:88011:1 115957:187932:1	17
29865	205617	591840000	125	188151:188184:1 86815:156013:1 188184:86481:1 86831:144237:1 202120:196633:1 205617:189876:1 188184:118589:1 205617:170016:1 206599:189215:1 206595:189877:1 205617:206595:1 189876:189857:1 196680:31825:1 189879:192337:1 189216:86820:1 189216:168475:1 205617:189643:1 196628:86815:1 86480:130349:1 196662:88010:1 189216:186612:1 206599:109983:1 205617:218585:1 189869:189634:1 196678:208460:1 86825:1…	41
29866	171848	602294400	36	86496:189641:1 171848:88632:1 171848:147550:1 86480:193372:1 136634:79919:1 136604:118769:1 136634:136627:1 171848:164475:1 136634:136632:1 121221:86496:1 79919:136604:1 136595:252839:1 161255:86480:1 115713:161255:1 115640:183300:1 171848:121221:1 136604:136600:1 136634:115713:1 86480:45281:1 136632:79881:1 171848:82483:1 115713:115640:1 136600:136595:1 115640:193513:1 136632:90222:1 171848:8653…	95
29867	143425	410227200	10	143425:82815:1 143425:82777:1 143425:118774:1 72153:145660:1 118774:143631:1 143425:72153:1 143425:67671:1 143425:120069:1 118774:199537:1	1
29868	143434	464054400	25	143434:143939:1 143434:211330:1 143434:143433:1 143434:143432:1 211326:131397:1 211326:235049:1 143939:211326:1 143434:238303:1 143434:118831:1 143434:131436:1 143939:143978:1 143939:211324:1 143434:130305:1 143434:211325:1 143434:143631:1 143631:211327:1 143434:244535:1 143434:235054:1 238303:118833:1 143434:236065:1 130305:199537:1 143434:204411:1 143434:180409:1 143434:143427:1	7
29869	124596	436492800	16	89407:111564:1 111576:90024:1 89402:89417:1 89744:111576:1 114050:83147:1 89293:83152:1 191570:89402:1 124596:114048:1 89744:111565:1 114048:114049:1 191570:89744:1 89744:89407:1 124596:89293:1 89402:114050:1 124596:191570:1	5
29870	88952	454896000	46	89371:88386:1 89320:89315:1 88952:88971:1 83207:90024:1 88952:89314:1 89310:83207:1 89354:89358:1 131210:222056:1 121224:121222:1 121224:121194:1 121186:121189:1 171690:121186:1 89340:121224:1 88952:89306:1 88952:88969:1 192062:138045:1 89321:89354:1 89370:27891:1 88971:192062:1 88952:89320:1 88952:131210:1 89371:83212:1 121224:216209:1 88952:138071:1 88952:89338:1 88952:89287:1 88952:144282:1 89…	34
29872	90043	588816000	19	207112:223169:1 207112:90007:1 223169:207102:1 90043:207107:1 90043:207158:1 223169:200086:1 90043:90016:1 207158:207099:1 90043:90014:1 90043:90013:1 207099:204718:1 207158:207112:1 90007:207117:1 230219:207098:1 207102:233008:1 207158:231182:1 207158:230219:1 207112:99636:1	33
29873	124595	446083200	15	124595:252844:1 89208:111577:1 124595:114081:1 111577:212969:1 114081:238210:1 124595:89208:1 111577:82627:1 124595:124602:1 124595:161454:1 114081:247628:1 45911:161453:1 161453:63493:1 124595:45911:1 124595:111572:1	5
29874	227295	377136000	18	124593:124598:1 227295:228955:1 124587:40332:1 227295:124593:1 87762:89401:1 111577:82627:1 87760:124587:1 124593:81386:1 124598:124597:1 124593:87927:1 87762:81219:1 124597:83147:1 124597:111577:1 227295:87760:1 87762:124596:1 124596:191570:1 124593:87762:1	12
29875	193834	503539200	41	214164:118402:1 157524:148834:1 193834:213893:1 143486:157545:1 213893:190277:1 157538:157552:1 241841:171659:1 143486:157557:1 157552:64844:1 213893:241840:1 157524:213877:1 213893:213905:1 157538:213904:1 148836:171654:1 143486:214164:1 213893:114850:1 235632:184694:1 143486:157538:1 143486:200226:1 241840:199461:1 213893:143486:1 213893:235632:1 193834:195926:1 157538:64576:1 193834:169511:1 2…	2
29877	157297	515289600	15	157297:32039:1 101622:170789:1 31734:31732:1 31734:101622:1 31732:174784:1 101622:195454:1 101622:101650:1 157297:175002:1 157297:4442:1 157297:158032:1 157297:31734:1 157297:138306:1 157297:138308:1 101622:225757:1	7
29878	139949	588211200	16	71825:166217:1 139949:125058:1 125059:125071:1 125058:125059:1 139949:71825:1 241897:166240:1 139949:221695:1 139949:71834:1 139949:159007:1 139949:241897:1 139949:139948:1 139949:247143:1 166217:139565:1 139949:155051:1 71825:199494:1	36
29879	99171	461203200	38	99171:252865:1 99171:189346:1 99171:44973:1 12666:108819:1 47470:136637:1 189346:79986:1 79986:79929:1 136637:136607:1 189346:79930:1 12666:12663:1 99171:84739:1 12666:68056:1 99171:151806:1 45112:45108:1 12667:12676:1 99171:45112:1 155856:12666:1 12666:12684:1 48910:155856:1 47470:79987:1 45108:44945:1 79987:79294:1 44980:44967:1 151806:44951:1 45112:44975:1 12663:12643:1 99171:44980:1 99171:489…	127
29880	44818	452131200	15	111107:191142:1 44818:12667:1 44818:191137:1 44818:111048:1 96050:82811:1 191137:190300:1 44818:172236:1 44818:45113:1 191137:111107:1 12667:47470:1 45113:96050:1 44976:44967:1 45113:45109:1 191137:44976:1	2
29881	172817	434592000	16	227712:135572:1 172817:86706:1 172817:226893:1 172819:43489:1 172819:43470:1 43489:28717:1 159932:43475:1 159932:44966:1 172817:172819:1 43489:136384:1 172817:86288:1 164699:14564:1 172817:159932:1 226893:164699:1 172817:227712:1	33
29882	244575	464054400	10	244575:44851:1 44851:45763:1 45763:197568:1 43524:44946:1 43524:44949:1 43524:44928:1 44928:181831:1 244575:197563:1 244575:43524:1	8
29883	44858	435024000	14	182000:44937:1 44851:45763:1 43760:43761:1 44849:44815:1 182000:43760:1 44858:44847:1 44815:44969:1 45114:43524:1 44858:44849:1 44849:44851:1 44851:45114:1 45114:182000:1 44858:44872:1	6
29884	44861	435024000	10	44861:44849:1 45621:44955:1 44865:189421:1 44861:44865:1 44849:45621:1 44861:44867:1 44861:44872:1 44861:44966:1 44861:44977:1	27
29885	240246	382579200	54	226893:43514:1 45237:126428:1 172821:172819:1 240246:135572:1 44814:44820:1 43177:44974:1 172816:164704:1 44868:44814:1 240246:126474:1 43075:178208:1 240246:44973:1 44820:44858:1 240246:198615:1 126428:126581:1 164704:242527:1 43075:44846:1 240246:111406:1 207048:226890:1 240246:44869:1 172816:164767:1 43075:43541:1 44973:44965:1 172816:172828:1 240246:172816:1 164704:53298:1 207048:44868:1 1728…	288
29887	249842	357523200	24	43177:44974:1 126454:44853:1 249842:216647:1 164765:249074:1 172816:172828:1 240246:172816:1 240246:207048:1 207048:43173:1 126454:111132:1 126454:44973:1 216647:7086:1 249842:147785:1 249842:244583:1 172816:43177:1 249842:249841:1 126454:198615:1 249842:240246:1 249842:126454:1 147785:45226:1 198615:7497:1 216647:207047:1 216647:164765:1 249842:146167:1	38
29888	249844	358732800	70	44853:44857:1 45237:126428:1 43177:44974:1 45125:198638:1 249844:240246:1 172816:164704:1 44868:44814:1 44820:44858:1 44806:45111:1 126428:126581:1 126454:44853:1 44869:44821:1 44821:44820:1 164704:242527:1 44821:44867:1 44817:45108:1 126454:111406:1 44806:44869:1 44821:44852:1 164765:249074:1 249844:126454:1 45125:158307:1 172816:86277:1 44973:44965:1 172816:172828:1 249844:146167:1 240246:17281…	162
29889	28440	624412800	15	91701:28695:1 91697:28384:1 91690:91658:1 91701:86743:1 28440:43234:1 43330:28608:1 28440:43330:1 28696:28390:1 28696:91645:1 28440:91701:1 91701:91687:1 86743:91690:1 91701:91697:1 28440:28696:1	11
29892	44978	500860800	13	181513:252900:1 224883:190316:1 44978:178282:1 44978:224883:1 28849:28709:1 44978:181513:1 44978:28849:1 28849:91701:1 28849:28835:1 28849:28844:1 224883:252870:1 44978:45111:1	3
29894	45097	616032000	74	45086:45071:1 28408:44841:1 244590:45076:1 43236:105660:1 189443:44900:1 45073:45068:1 226896:45086:1 43236:45059:1 43333:189451:1 44900:45131:1 45097:189404:1 47591:45085:1 47552:136596:1 136604:118769:1 90210:91642:1 43236:105661:1 244590:213727:1 44900:28658:1 136601:79877:1 45073:44844:1 44920:226896:1 79919:136604:1 189404:44912:1 90210:82497:1 136604:244592:1 189404:172827:1 47552:45078:1 4…	442
29895	47616	625708800	17	47613:207386:1 47616:47613:1 47615:47612:1 47616:173617:1 47616:47611:1 47616:47598:1 47616:47597:1 47611:253126:1 47616:47615:1 47615:47596:1 47616:44907:1 47616:47600:1 47615:47599:1 47616:45098:1 47615:47606:1 47606:126464:1	33
29896	28838	624499200	29	28838:28407:1 28671:155860:1 45071:44843:1 28669:91742:1 28671:28626:1 28671:253132:1 202736:91655:1 91742:91661:1 28838:43133:1 28671:136624:1 28838:28808:1 28838:249329:1 28838:28689:1 28838:45092:1 249329:202736:1 28671:28669:1 54986:164734:1 28838:54986:1 28838:136629:1 28838:91642:1 28838:105706:1 155860:45071:1 28838:105704:1 136629:28671:1 28838:28606:1 28671:91777:1 28838:140063:1 91742:5…	27
29898	28844	605145600	41	28696:43252:1 28831:91757:1 28844:28831:1 28696:253137:1 91757:91698:1 172532:43745:1 28844:28836:1 28390:228086:1 172532:28397:1 28844:91758:1 28702:43330:1 91757:28696:1 28696:91664:1 91674:28626:1 28710:28841:1 91698:91687:1 28439:28686:1 28841:28702:1 91757:28695:1 172532:28396:1 28696:28685:1 45086:28658:1 253137:91658:1 91687:91675:1 28696:28390:1 28696:43859:1 160327:253136:1 28695:28631:1…	25
29899	28848	586396800	39	91756:25972:1 91756:91692:1 28839:28701:1 28449:28447:1 28702:43330:1 28412:28694:1 28694:28680:1 28848:45884:1 28830:215639:1 28702:217639:1 28848:125612:1 28679:28688:1 217639:217635:1 28848:213687:1 28679:28681:1 28412:91756:1 28839:172125:1 28707:28440:1 28449:28846:1 28680:28387:1 28412:28679:1 28449:1272:1 28839:28439:1 28843:28828:1 28681:28824:1 217645:28843:1 28824:28634:1 28848:28707:1 …	13
29900	28849	597888000	37	91701:28695:1 28835:28390:1 28835:28837:1 28844:28439:1 28837:86741:1 28440:91701:1 91701:253136:1 91701:91690:1 28849:91759:1 28709:28697:1 91701:91698:1 91748:28626:1 91697:28685:1 91690:91748:1 91698:91687:1 28849:1272:1 28849:28844:1 28837:28654:1 28835:45086:1 28849:28838:1 28835:197562:1 91748:91669:1 28849:28845:1 28829:136390:1 28849:28709:1 28849:28440:1 28849:217643:1 91701:43859:1 2867…	33
29901	178169	576720000	53	28831:91757:1 28844:28831:1 28831:43330:1 45086:249329:1 91757:91698:1 178169:218432:1 172526:172529:1 28835:136604:1 28844:28439:1 28846:136390:1 91698:91695:1 28449:28447:1 28440:91701:1 28449:91704:1 178169:179310:1 28849:91759:1 28846:28829:1 172532:28389:1 28709:28697:1 172532:28838:1 45231:86741:1 45231:28685:1 136604:91779:1 91779:28658:1 28849:28844:1 45231:28390:1 178169:143008:1 172526:…	68
29902	28850	562204800	60	28831:91757:1 28844:28831:1 91757:91698:1 45231:28695:1 172526:172529:1 172380:28449:1 28844:28439:1 28846:136390:1 91698:91695:1 28850:136384:1 28440:91701:1 28449:91704:1 28449:28447:1 28849:91759:1 28449:46606:1 28846:28829:1 28709:28697:1 91757:28696:1 91698:28409:1 28850:28691:1 172529:28838:1 28449:28825:1 28849:28844:1 28848:213687:1 28449:91750:1 28707:28440:1 28696:28685:1 28831:45231:1 …	58
29903	198637	538012800	14	243104:47598:1 45104:47617:1 45104:47602:1 243104:47613:1 246076:246075:1 47618:243104:1 47618:47616:1 45104:47618:1 198637:45104:1 47618:47601:1 47616:45098:1 198637:246076:1 47617:246080:1	25
29904	222564	576720000	11	106053:90125:1 222564:184480:1 184480:106053:1 184480:184478:1 222564:184481:1 106053:22966:1 174726:228497:1 222564:208658:1 22966:184475:1 106053:174726:1	8
29905	241766	499305600	24	241766:216098:1 147649:180594:1 241766:82147:1 241766:105854:1 241766:184367:1 241766:147649:1 241766:212824:1 238579:222540:1 216098:188850:1 241766:82199:1 241766:253162:1 253162:253161:1 241766:238579:1 241766:216096:1 241766:185978:1 241766:225265:1 241766:215782:1 241766:115133:1 241766:84163:1 180594:225262:1 241766:137918:1 241766:147646:1 222540:225264:1	17
29907	243289	441763200	11	243289:134451:1 134451:199997:1 243289:246374:1 220910:220911:1 243289:178043:1 220910:231374:1 243289:232695:1 243289:112036:1 243289:220910:1 243289:224888:1	4
29908	203718	531964800	10	44711:73613:1 203718:44711:1 210024:253165:1 253166:73572:1 44711:73605:1 187497:198152:1 210024:187497:1 203718:210024:1 203718:253166:1	4
29909	198491	427939200	34	129174:83454:1 129189:129551:1 125558:113106:1 146813:129193:1 129174:125558:1 122561:185876:1 168333:129187:1 198491:119700:1 198491:238663:1 238663:124379:1 125558:198088:1 168333:136944:1 41024:83327:1 109316:162421:1 129193:168333:1 209776:215903:1 129189:83407:1 198491:41024:1 129193:180563:1 42373:203806:1 129189:129185:1 198491:231020:1 136944:215904:1 109316:42373:1 198491:209776:1 42373:…	34
29910	162400	458697600	15	72796:72804:1 162400:162393:1 162393:109322:1 162400:247854:1 109322:72796:1 162400:109319:1 162400:121864:1 109322:121867:1 162393:121856:1 162400:42376:1 42376:72794:1 162400:162425:1 162400:109318:1 162400:228059:1	17
29911	231013	429753600	16	231013:162400:1 162400:162393:1 231013:238537:1 162393:109322:1 162393:238263:1 162393:121856:1 162393:162424:1 162400:42376:1 146816:121841:1 231013:146816:1 231013:178216:1 121508:126627:1 109322:84739:1 162400:109318:1 231013:121508:1	16
29912	132809	623203200	25	44549:192108:1 162974:122401:1 79638:163071:1 162974:162973:1 132809:37489:1 129219:129552:1 162974:197345:1 132809:79638:1 79609:129219:1 163129:163139:1 132809:79752:1 79609:163129:1 79609:79572:1 163129:162972:1 132809:129427:1 132809:79609:1 132809:126513:1 132809:79477:1 132809:203722:1 44549:44699:1 132809:163078:1 132809:162974:1 132809:44549:1 122401:132584:1	233
29913	158331	596937600	12	158331:80030:1 80030:129815:1 158331:162972:1 141156:129552:1 158331:129221:1 41032:208485:1 158331:158338:1 158331:41032:1 129815:141156:1 158331:79761:1 158331:43973:1	10
29914	202556	581126400	18	171305:132809:1 79647:162974:1 129363:79069:1 202556:163096:1 163096:119596:1 79645:79638:1 202556:204586:1 162974:122401:1 162974:206544:1 79069:79609:1 202556:171305:1 162974:162973:1 119596:129363:1 79609:129219:1 119596:79647:1 119596:79645:1 163096:129481:1	7
29915	167278	562723200	13	79966:79929:1 167278:189343:1 167278:146275:1 158983:121975:1 167278:79931:1 79929:129583:1 79966:173023:1 167278:129556:1 79929:158983:1 167278:79966:1 167278:162417:1 158983:119067:1	4
29916	215581	585187200	12	155183:209093:1 204176:33048:1 209092:91676:1 215581:204176:1 124537:204106:1 215581:109310:1 215581:124540:1 215581:155183:1 209093:209092:1 155183:124537:1 215581:204094:1	6
29917	231856	400896000	13	231224:231225:1 231856:231857:1 231856:231224:1 231855:231854:1 231856:231220:1 206749:190514:1 231856:206749:1 231855:231214:1 231856:231219:1 231856:251107:1 231214:177290:1 231219:231855:1	2
29918	44711	580348800	45	73613:253244:1 44711:73613:1 73615:73606:1 44711:73609:1 73616:177318:1 44711:73616:1 44561:73627:1 73603:73626:1 44711:73607:1 44711:73595:1 44711:73624:1 44711:45849:1 73626:73598:1 73619:73592:1 44711:73615:1 45849:21216:1 44711:73611:1 44711:73612:1 44711:73601:1 44711:46244:1 44711:73604:1 73602:73619:1 44711:73603:1 73610:73605:1 44711:73593:1 73631:46376:1 73604:8256:1 44711:46236:1 73604:…	34
29920	51026	563414400	17	51026:51030:1 51031:250579:1 51026:253261:1 250579:51029:1 51026:138434:1 253259:75163:1 51026:51021:1 51032:51031:1 253261:9808:1 51029:9810:1 253260:253259:1 51026:201846:1 51026:51032:1 51031:253260:1 253259:244196:1 51026:243559:1	10
29921	248922	412905600	10	252362:228362:1 248922:253263:1 10379:253264:1 248922:252362:1 253264:10440:1 248922:10379:1 252362:253262:1 248922:86636:1 10379:244286:1	10
29923	223561	439084800	11	223561:121989:1 186886:186883:1 223561:186875:1 196021:223573:1 223561:196021:1 223561:186886:1 223558:223485:1 223561:223558:1 223556:223570:1 223561:223556:1	6
29924	84955	616464000	22	84955:207684:1 37499:140486:1 84955:84950:1 30746:17955:1 84955:95194:1 84955:37480:1 207550:30746:1 84955:18000:1 84955:207550:1 84950:84963:1 37480:37499:1 84955:134440:1 84955:17095:1 84955:46914:1 84963:84951:1 84955:141316:1 37480:205369:1 84955:101079:1 84955:37467:1 84955:199968:1 37499:179713:1	22
29925	84957	558662400	26	207550:207595:1 84957:207676:1 84957:45882:1 38259:37480:1 84955:84950:1 38959:38960:1 200703:207596:1 84957:38259:1 207550:30746:1 84955:207550:1 44424:207528:1 84957:200703:1 84957:138093:1 138088:84956:1 138093:138088:1 84955:141316:1 84957:207561:1 207676:44424:1 38259:38959:1 207676:84955:1 84955:199968:1 84957:151118:1 207676:44470:1 207676:46460:1 84957:59121:1	18
29926	233084	605923200	10	96339:242615:1 141401:179732:1 233084:96472:1 96472:141401:1 233084:233082:1 233084:233083:1 233084:3075:1 96472:96339:1 233084:96433:1	2
29927	187857	577065600	15	120133:46111:1 187857:187859:1 96472:96341:1 203686:96472:1 96604:44145:1 203686:140702:1 187857:96375:1 187857:46638:1 187857:203686:1 96375:120133:1 96375:96604:1 96472:141401:1 96341:96498:1 46638:46653:1	0
29928	120140	553305600	20	120139:96378:1 120140:120139:1 96378:120137:1 96344:72446:1 96378:120138:1 120136:120131:1 96378:120149:1 119887:120075:1 96378:181263:1 120140:55814:1 96344:120136:1 120132:119887:1 120136:120133:1 96344:96336:1 120137:120134:1 96344:120132:1 96344:55807:1 120138:96344:1 120132:120130:1	14
29929	214970	554774400	12	114385:229990:1 214970:253269:1 114385:219232:1 214970:54826:1 214970:213690:1 114417:114418:1 114417:114392:1 214970:157864:1 219232:146269:1 114418:114385:1 214970:114417:1	1
8864	66971	-79056000	16	66971:74439:1 66971:59337:1 15106:105843:1 25613:19438:1 66971:35564:1 66971:13211:1 66971:99455:1 66971:101443:1 66971:25613:1 66971:15107:1 66971:19344:1 66971:34845:1 99455:15106:1 25613:13187:1 66971:51643:1	6
8866	132063	213840000	11	132069:132070:1 132065:132066:1 132066:132068:1 132067:132064:1 132068:132069:1 132063:111236:1 132063:132065:1 132069:116375:1 132063:132067:1 132068:106778:1	0
8867	80547	-5875200	13	132078:132079:1 80547:132082:1 80547:81937:1 132081:132083:1 132081:132076:1 80547:132080:1 80547:99305:1 132083:132075:1 80547:132078:1 132078:132077:1 80547:132084:1 99305:132081:1	0
8868	71503	-16416000	18	132092:132088:1 71503:105521:1 71503:132086:1 71503:109193:1 71503:132087:1 105521:83772:1 71503:132093:1 105521:64457:1 71503:132094:1 71503:132085:1 132092:132090:1 71503:132092:1 109193:132091:1 71503:105523:1 109193:128250:1 132092:132089:1 71503:53918:1	3
8869	80549	-268358400	26	80549:80559:1 80549:101856:1 59484:132100:1 41365:132096:1 132097:132098:1 132100:132097:1 104858:110837:1 41365:95601:1 80549:41365:1 80549:104858:1 110370:132099:1 80549:110368:1 80549:132101:1 59484:15085:1 80549:64454:1 80549:59484:1 41365:14423:1 59484:84848:1 110368:110370:1 59484:118321:1 80549:59815:1 80549:127411:1 101856:110078:1 132097:132102:1 59484:14416:1	3
8870	70279	-19094400	12	132104:81596:1 70279:98399:1 132105:71522:1 70279:39781:1 132105:132104:1 70279:81588:1 130096:132103:1 70279:71508:1 70279:71539:1 70279:132105:1 70279:130096:1	1
8871	19964	-111196800	10	112214:132116:1 19964:112214:1 111869:110325:1 132116:82226:1 132116:132117:1 19964:132119:1 112214:111869:1 19964:132118:1 19964:132114:1	1
8872	80554	-135129600	20	112178:132125:1 80554:107977:1 81890:110856:1 112282:112178:1 80554:132123:1 112282:81890:1 112178:132122:1 132127:132128:1 81890:101447:1 132125:132121:1 80554:97047:1 132127:120431:1 132122:100106:1 80554:132120:1 80554:54238:1 132122:100104:1 80554:132124:1 80554:112282:1 97047:132127:1	2
8873	80556	-170208000	24	80556:42792:1 39128:22334:1 67782:39127:1 39204:39202:1 59805:66512:1 59805:67062:1 22334:39211:1 39204:39209:1 67061:39128:1 80556:68923:1 68923:61208:1 22334:67782:1 80556:68933:1 80556:68924:1 67062:67058:1 67061:59805:1 39211:39201:1 39209:18029:1 68923:102262:1 67061:116407:1 61208:112470:1 39211:39204:1 80556:67061:1	8
8874	80558	-219715200	10	80558:132131:1 101859:132134:1 132132:101859:1 132132:132130:1 132133:70909:1 80558:132133:1 70909:132095:1 80558:110824:1 80558:132132:1	2
8876	80566	-68601600	37	132144:19938:1 80566:60810:1 132144:101879:1 132137:125186:1 19926:19924:1 80566:132137:1 132144:81871:1 80566:132155:1 80566:115109:1 19924:132152:1 101877:132138:1 80566:132140:1 80566:19939:1 80566:19993:1 80566:115104:1 80566:132146:1 80566:132154:1 80566:132145:1 80566:112122:1 80566:54323:1 132137:132147:1 132144:101882:1 132144:81888:1 80566:132144:1 80566:132143:1 80566:132135:1 80566:113…	10
8878	131720	588211200	11	131720:76752:1 131718:131742:1 131720:131718:1 131720:131737:1 131742:131733:1 131720:132178:1 76752:132179:1 131720:131741:1 132178:132177:1 131742:131735:1	4
8881	41522	57801600	15	41532:41419:1 41532:41529:1 41368:41526:1 122841:132201:1 41522:41532:1 132202:41520:1 41524:41368:1 41368:122841:1 41525:41477:1 41522:41524:1 41522:132202:1 41522:41525:1 41522:41521:1 41368:122836:1	5
8882	132068	239241600	15	132208:132069:1 132069:132070:1 132068:132215:1 132068:132209:1 132215:132211:1 132068:132213:1 132208:132064:1 132208:132214:1 132068:132212:1 132209:97204:1 132068:132208:1 132068:128483:1 132069:116375:1 132068:106778:1	1
8883	132216	173404800	10	132216:132220:1 132113:132217:1 106783:106787:1 132113:132218:1 132216:132113:1 106774:106783:1 132216:106785:1 132216:106774:1 132216:132219:1	1
8886	56785	-498614400	36	56708:56699:1 12539:12537:1 12531:113838:1 24003:60105:1 56785:63854:1 12530:12534:1 34521:27358:1 107824:60097:1 12537:56696:1 24892:56702:1 56785:34521:1 12530:23970:1 24892:23960:1 12537:56708:1 12537:24892:1 12530:12539:1 23960:24386:1 56785:12536:1 56785:64999:1 23970:24003:1 56785:107824:1 12539:61094:1 23970:23975:1 12530:23974:1 23974:25167:1 12530:12538:1 12530:24548:1 64999:22576:1 6009…	6
8887	38740	232502400	25	38740:17930:1 38740:55772:1 38740:37119:1 55766:27007:1 20263:24741:1 27007:48372:1 38740:14372:1 38740:119727:1 14372:46583:1 119660:24740:1 38740:19253:1 38740:20265:1 27007:55771:1 24741:24256:1 14372:24739:1 38740:12921:1 119727:119660:1 48372:205:1 38740:21303:1 38740:132240:1 119660:48290:1 38740:34554:1 14372:20263:1 38740:55766:1	14
8888	57338	166752000	19	57338:24842:1 57338:17930:1 57338:46588:1 57338:57336:1 24842:17990:1 24842:57854:1 57338:132244:1 36421:6565:1 57338:65115:1 57338:48258:1 57338:17987:1 57338:72736:1 24842:36421:1 17987:17984:1 36421:24790:1 57338:132246:1 65115:57456:1 57338:50397:1	13
8890	950	-335577600	10	132252:102706:1 102706:85084:1 950:52447:1 950:37091:1 950:959:1 102706:127172:1 950:132252:1 52447:132251:1 950:132253:1	12
8891	54285	-482716800	10	54285:63535:1 54285:114723:1 54285:59316:1 59316:6901:1 54285:119275:1 59316:107058:1 54285:63528:1 54285:61950:1 59316:63532:1	4
8892	39949	70934400	26	39949:62479:1 5704:5794:1 42481:132257:1 5888:5875:1 39949:10900:1 132256:13552:1 39949:8973:1 39949:119972:1 3920:3919:1 3919:3916:1 39949:47810:1 39949:5704:1 8973:42481:1 5782:3920:1 5788:5741:1 8973:5788:1 5788:5888:1 62479:5882:1 132256:90952:1 90952:10643:1 8973:5799:1 5704:5782:1 8973:5777:1 39949:132256:1 5882:5868:1	2
8893	68838	-268358400	16	68838:124823:1 68838:71941:1 68838:107053:1 61643:61630:1 68821:68810:1 61643:62304:1 68838:118428:1 68838:68821:1 128194:42708:1 68838:132261:1 68838:74916:1 68838:61934:1 68838:128194:1 68838:61643:1 42708:51483:1	8
8894	58704	-503712000	30	16644:73794:1 58704:76516:1 47993:16631:1 16644:61593:1 74869:61506:1 58704:36572:1 39408:16644:1 63704:27908:1 50047:49990:1 34320:18773:1 18773:74869:1 76516:39818:1 98221:29732:1 49990:98221:1 58704:50047:1 50042:53384:1 58704:95302:1 98221:50042:1 74869:63704:1 58704:49964:1 50047:75686:1 39408:61508:1 50042:54385:1 58704:47993:1 50042:1108:1 50042:77102:1 58704:34320:1 58704:61533:1 75686:39…	3
8896	42813	-163555200	10	42808:42799:1 63783:58652:1 63783:42800:1 42800:42783:1 42808:63783:1 42813:42808:1 42800:42264:1 42800:85403:1 42800:42775:1	2
8897	42824	-204076800	12	124022:53963:1 68374:42813:1 124022:42808:1 42824:124022:1 124022:42794:1 42824:42807:1 42808:63783:1 53963:87226:1 42824:85163:1 85163:68374:1 63783:42775:1	2
8898	42839	-192067200	12	42839:42681:1 42839:85129:1 42839:21835:1 42681:85408:1 85408:72373:1 132263:53963:1 42839:42813:1 42813:85403:1 42839:95114:1 42681:85407:1 42839:132263:1	5
8899	53643	-273628800	13	132265:53642:1 53761:53772:1 53643:53640:1 53772:68449:1 53643:53761:1 53643:98858:1 53643:60352:1 53643:132264:1 98858:74888:1 132264:132265:1 53761:99811:1 74888:41366:1	6
8902	105821	-315619200	11	105821:48499:1 53393:110876:1 105821:63524:1 105821:34629:1 116118:116117:1 53393:94822:1 105821:53393:1 105821:116118:1 105821:63533:1 105821:115195:1	7
8903	102066	-507600000	11	102066:83748:1 83725:59457:1 83725:105820:1 102066:49993:1 83748:83737:1 49993:51800:1 49993:14784:1 49993:83725:1 59457:36675:1 83725:54850:1	0
8904	128287	-515462400	15	132275:63797:1 49993:105823:1 132275:102066:1 63797:6086:1 105824:97030:1 128287:132275:1 102066:49993:1 128287:83724:1 97030:63793:1 49993:51800:1 49993:83725:1 83725:105824:1 83725:54850:1 128287:84872:1	0
8907	51094	164073600	13	76387:132285:1 99097:51105:1 51094:76387:1 51105:99105:1 51105:99100:1 51094:76386:1 51105:99104:1 99104:99103:1 51094:132286:1 132286:132287:1 99097:99101:1 132285:99097:1	3
8909	125267	-43545600	11	71759:162:1 125267:220:1 125267:71759:1 26400:26412:1 125267:26448:1 125267:26400:1 26412:26408:1 220:228:1 26408:132297:1 26412:26474:1	38
8911	95856	32745600	11	95856:83844:1 57214:132325:1 95856:132311:1 95856:66568:1 95856:57214:1 125280:66784:1 132311:125270:1 95856:80751:1 125270:125280:1 95856:132324:1	42
8912	57569	37843200	13	57569:26781:1 57569:57568:1 57569:75785:1 57569:52812:1 57569:57211:1 57569:172:1 57569:2154:1 57572:57571:1 172:171:1 66863:57572:1 57569:132341:1 57569:66863:1	25
8913	21586	587606400	13	132359:47308:1 132357:132356:1 47308:47314:1 132363:132359:1 132358:132363:1 132360:132357:1 21586:132358:1 132359:119883:1 21586:132361:1 132363:45561:1 119883:48375:1 132359:132360:1	3
8914	26908	-46224000	26	5291:5320:1 26941:44261:1 26908:17467:1 26908:26787:1 26919:57523:1 26919:119694:1 19273:7766:1 26919:17539:1 26908:19273:1 26787:2159:1 26908:59427:1 26908:5291:1 26919:26949:1 26908:55333:1 119694:26941:1 17449:15261:1 17462:48263:1 26787:2158:1 26908:19221:1 26908:26919:1 26919:17450:1 26919:17462:1 26908:63180:1 17467:17449:1 26908:52410:1	8
8915	19222	-12009600	10	5291:5320:1 19222:76872:1 19222:119623:1 119621:5291:1 19222:119621:1 5291:5317:1 19222:57278:1 19222:57340:1 5291:76870:1	10
8917	16496	400896000	26	37577:37651:1 21108:21287:1 16496:132378:1 33473:33469:1 16496:37360:1 24749:24745:1 16496:90696:1 16496:37577:1 16496:33473:1 16496:21318:1 16496:37351:1 132378:37664:1 33473:33485:1 37360:21108:1 132378:132379:1 16496:44276:1 16496:37693:1 132378:45396:1 37360:93668:1 21287:132380:1 37344:24749:1 16496:39274:1 16496:33487:1 21287:37344:1 16496:33479:1	16
8918	4853	369360000	24	4853:38786:1 25473:132389:1 37372:9485:1 25473:46720:1 4853:21235:1 44220:38787:1 25473:41627:1 4853:46718:1 104517:42141:1 25473:44220:1 4853:19029:1 9485:37339:1 37372:132387:1 44220:41602:1 4853:19040:1 4853:104517:1 46718:20693:1 4853:25473:1 4853:132385:1 19029:19066:1 4853:37372:1 4853:132383:1 9485:25828:1	40
8919	71606	-99100800	13	71698:87561:1 71606:71683:1 71606:132397:1 71698:33442:1 71698:33443:1 16580:16585:1 16580:56480:1 71606:71698:1 71698:78204:1 56480:132398:1 132397:16580:1 71606:33446:1	11
8921	132407	-520819200	11	132407:132413:1 132407:44062:1 132407:132409:1 132406:132410:1 132413:132406:1 132413:954:1 132413:75165:1 953:132412:1 132407:953:1 132407:115826:1	14
8922	33270	-289267200	11	17841:36535:1 120197:132415:1 33270:77704:1 33270:16583:1 120199:104820:1 33270:132416:1 120199:120197:1 33270:132408:1 17841:120199:1 132408:17841:1	11
8923	132408	-273628800	11	120197:120202:1 67986:67985:1 132408:120200:1 120197:76318:1 120199:120197:1 132408:33263:1 17841:120199:1 132408:17841:1 132408:67986:1 76318:85433:1	6
8925	69171	-41299200	10	69171:69064:1 69171:88359:1 69064:50300:1 69171:122594:1 69064:104396:1 88359:33356:1 69171:132423:1 69171:25014:1 69171:113769:1	1
8926	91904	-160531200	10	116862:14913:1 132428:132426:1 91904:14930:1 91904:132427:1 91904:132429:1 91904:20107:1 91904:132428:1 91904:75547:1 91904:116862:1	5
8929	55022	197164800	37	111755:55092:1 111755:111756:1 132473:15019:1 55022:33285:1 55022:55225:1 132473:132494:1 55022:132476:1 76336:111755:1 55286:132495:1 55022:132497:1 55022:55197:1 55022:132480:1 55131:55201:1 55022:76332:1 55022:76336:1 132479:132473:1 55022:132456:1 132473:55199:1 55022:55195:1 76331:111759:1 55225:132498:1 55022:132499:1 55022:55131:1 55022:132501:1 111755:132477:1 55022:132500:1 55022:55208:1…	64
8933	16194	-177465600	10	10081:33799:1 53543:53544:1 10081:20511:1 17395:55257:1 16194:53543:1 16194:42987:1 16194:16119:1 53543:17395:1 16194:10081:1	16
8934	53544	-48643200	18	53544:121265:1 53544:132546:1 53544:115260:1 53544:41151:1 53544:111652:1 55264:17890:1 17890:90574:1 55264:17829:1 132559:104370:1 17890:104642:1 17890:55269:1 55264:129090:1 17890:132547:1 53544:16197:1 53544:132562:1 53544:55264:1 53544:132559:1	105
8935	26998	143078400	11	26998:132502:1 26998:44324:1 26998:76869:1 27094:26800:1 26998:2137:1 26998:27094:1 76869:57165:1 26998:52427:1 26998:27010:1 26998:25526:1	11
8936	119894	324604800	17	119894:119898:1 55351:119696:1 119894:18049:1 26757:14106:1 55868:125316:1 38618:46040:1 55351:38618:1 119696:55309:1 55309:2938:1 119696:55460:1 55351:55478:1 119898:119896:1 119894:126227:1 38618:55868:1 55351:26757:1 119894:55351:1	30
8937	119626	603504000	10	120093:132599:1 119626:113958:1 119626:132601:1 119626:73760:1 119626:132525:1 132601:132604:1 132601:120093:1 119626:132600:1 119626:127284:1	10
8938	132615	525916800	12	132619:132618:1 55401:90708:1 132615:55401:1 132615:69872:1 90708:41868:1 69872:132619:1 41088:41089:1 41088:83927:1 132619:132620:1 132619:41872:1 132615:41088:1	12
8939	55493	491702400	12	55493:113297:1 132615:69872:1 41089:132627:1 132633:73782:1 41088:132633:1 113297:132615:1 69872:132619:1 55493:55491:1 41088:41089:1 41088:83927:1 132615:41088:1	16
8940	55868	414115200	19	55868:132643:1 132639:132647:1 55868:38618:1 132647:132650:1 55868:55441:1 55868:132639:1 55868:69675:1 55868:46040:1 69675:109911:1 55868:132640:1 55868:55443:1 109911:609:1 69675:42554:1 609:639:1 55868:55435:1 132639:63017:1 55868:125316:1 55868:46670:1	19
8942	95231	574905600	11	95231:80078:1 78855:80081:1 78855:80088:1 95231:95227:1 80078:78855:1 80078:80087:1 80078:80090:1 95230:80084:1 80081:80086:1 95231:95230:1	2
8943	17906	-30758400	24	17906:104382:1 88487:104710:1 17906:88487:1 17906:111654:1 132659:132664:1 69733:69740:1 132662:132661:1 104577:56818:1 111654:39615:1 69733:104529:1 104529:90589:1 17906:69733:1 17906:101149:1 69733:17829:1 17906:132659:1 90589:90593:1 104577:83052:1 17906:104577:1 17906:104299:1 17906:132663:1 111654:104532:1 104577:132662:1 69733:91892:1	14
8944	67883	-144806400	25	53569:69357:1 53569:94725:1 53568:53547:1 69728:25654:1 67883:69728:1 53568:53565:1 53567:132665:1 75601:67891:1 53569:84552:1 81130:84555:1 53569:53568:1 53568:53566:1 69728:11084:1 81130:75601:1 84552:53548:1 53569:25652:1 53568:104499:1 25654:53569:1 67891:67896:1 67883:68636:1 75599:132666:1 67883:75599:1 53569:53567:1 11084:81130:1	13
8945	69728	-113011200	12	69728:52528:1 69728:100978:1 69728:11084:1 69728:132668:1 69728:132669:1 69728:69737:1 81130:75601:1 81130:5623:1 69728:25654:1 11084:81130:1 69737:17906:1	6
8946	42606	-182908800	22	53556:84552:1 67885:67883:1 69728:100978:1 75601:67891:1 81130:84555:1 84555:52528:1 75599:53567:1 69728:11084:1 81130:75601:1 11084:11079:1 84559:67885:1 84559:75600:1 42606:53557:1 53556:81130:1 75602:17834:1 42606:75602:1 42606:84559:1 75600:53556:1 75600:69728:1 75600:75599:1 75599:53568:1	16
8947	132670	418867200	10	27961:27891:1 129157:28002:1 27964:27961:1 28002:91364:1 27964:132671:1 132670:91352:1 132670:27964:1 132670:132672:1 27964:129157:1	1
8948	69730	-293328000	19	55026:16236:1 112465:21836:1 16236:14918:1 69730:16240:1 84435:10836:1 69730:55026:1 56392:16137:1 84435:14951:1 69730:36882:1 112465:56392:1 69730:17820:1 16139:17898:1 69730:14959:1 69730:67925:1 69730:84435:1 67925:112465:1 69730:16139:1 14959:36873:1	28
8951	36568	-331516800	16	101991:11315:1 36568:132683:1 36568:56478:1 36568:57578:1 36568:80374:1 56403:36569:1 36568:12457:1 11301:28112:1 11301:56403:1 57578:11302:1 56403:101991:1 11301:28229:1 57578:61316:1 57578:20238:1 57578:11301:1	8
8952	69735	-299894400	11	69735:19297:1 69735:1214:1 69735:15954:1 69735:19295:1 69735:53214:1 84439:15948:1 15954:50413:1 15954:1212:1 1214:39527:1 19295:84439:1	12
8953	69736	-51667200	10	69736:132684:1 69736:104467:1 69736:17906:1 69736:20106:1 69736:104309:1 20106:5586:1 67998:78467:1 69736:67998:1 67998:104711:1	5
8954	69744	10368000	30	69733:100944:1 88487:104710:1 69733:39615:1 69744:69733:1 119023:90594:1 132687:90609:1 33281:33276:1 69744:119023:1 88487:100938:1 69744:69742:1 132686:78441:1 25105:104403:1 69744:132662:1 69744:58189:1 104529:90589:1 69733:104529:1 69744:132686:1 104403:21895:1 104710:25105:1 90609:78872:1 132686:88487:1 119023:52632:1 90589:90593:1 90589:90597:1 104710:104298:1 104710:119017:1 90589:90610:1 1…	29
8955	69746	6307200	21	132695:132698:1 69453:117144:1 72714:59993:1 69746:50319:1 72714:48197:1 69746:69450:1 69746:132695:1 48197:132697:1 69746:72717:1 69746:72714:1 132692:42119:1 69450:63098:1 63098:90668:1 63098:26980:1 69746:104350:1 69746:132692:1 69746:132696:1 69746:69453:1 69746:59991:1 132695:132699:1	25
8957	15048	-173836800	18	15048:23746:1 15048:23737:1 16236:104472:1 14929:14905:1 23746:55120:1 14929:104468:1 55120:127854:1 23746:132418:1 15048:16236:1 16236:28077:1 98774:55062:1 15048:66786:1 14929:17472:1 23737:14929:1 15048:23731:1 16236:98774:1 23737:23736:1	9
8958	132718	620611200	24	132718:79852:1 132718:129812:1 79278:79251:1 132718:129438:1 132718:132745:1 132718:132737:1 132718:129221:1 132735:129806:1 132736:132735:1 129438:122405:1 79241:132733:1 132737:79271:1 132718:79751:1 129806:132730:1 79271:132732:1 132718:79278:1 132718:132734:1 132718:79624:1 132735:79241:1 79271:132736:1 79278:89760:1 129806:132731:1 132718:129813:1	37
8960	55093	270086400	25	60089:39251:1 55093:132754:1 55093:99423:1 60089:55337:1 132762:132752:1 55337:2938:1 39251:132756:1 55093:132757:1 132753:132762:1 55337:39287:1 60089:39256:1 55093:60089:1 132752:23760:1 60089:132760:1 39251:132759:1 132756:132761:1 39251:132776:1 52423:55454:1 55093:52423:1 55093:55288:1 55337:132758:1 55093:132753:1 55093:119879:1 39251:39255:1	27
8962	34489	-270950400	10	34489:1422:1 1429:6725:1 1430:1429:1 1422:1430:1 34489:132781:1 34489:59067:1 1430:1428:1 34489:17896:1 1430:6726:1	19
8963	34497	-72921600	10	33743:33732:1 34497:69056:1 71652:58201:1 34497:33743:1 71652:11283:1 34497:69057:1 71652:33461:1 33461:1222:1 34497:71652:1	8
8965	55258	-80870400	10	55258:17455:1 55258:21052:1 57170:29708:1 57170:128527:1 101994:21069:1 55265:57170:1 101994:17850:1 101994:55265:1 55258:101994:1	6
8966	55260	-99100800	21	55265:128513:1 55260:57145:1 55258:17455:1 57170:29708:1 29708:21063:1 55260:57141:1 57170:128527:1 63270:57170:1 63269:132461:1 101994:44092:1 63269:71639:1 63269:56932:1 55260:55258:1 57141:132788:1 55265:56928:1 101994:17850:1 55260:63270:1 101994:55265:1 63270:63269:1 55258:101994:1	22
8967	71635	-326160000	10	71635:39648:1 71635:39507:1 39507:71634:1 71635:68188:1 17409:71633:1 71634:17414:1 39507:1163:1 71634:94833:1 39507:17409:1	14
8969	21063	40521600	13	40920:57174:1 21063:21067:1 21063:57022:1 21063:21060:1 21063:4049:1 21063:50330:1 21063:55361:1 21063:40920:1 58219:19262:1 21063:58219:1 21063:63281:1 58219:58221:1	23
8970	29708	28857600	10	29708:21063:1 21063:21060:1 29708:41572:1 132296:56848:1 29708:26822:1 132297:132296:1 29708:56934:1 29708:52812:1 29708:132297:1	20
8972	7445	349315200	19	7439:60118:1 7440:3949:1 14584:15334:1 7445:76063:1 132822:76065:1 7445:8902:1 7445:14594:1 8902:132821:1 8902:8901:1 7439:7440:1 7445:14584:1 3949:3951:1 7445:132822:1 76063:76066:1 7439:114487:1 132822:14593:1 7445:123004:1 14584:7439:1	35
8973	13205	-102470400	14	13175:1033:1 19775:7467:1 13199:13178:1 13178:13175:1 7467:7502:1 13205:13206:1 13205:14885:1 7457:19777:1 13175:19775:1 13205:13199:1 13199:13181:1 7467:7457:1 13205:33090:1	2
8974	13206	-90374400	31	13206:117470:1 1033:7463:1 13178:13175:1 13206:13203:1 87465:50814:1 14579:1033:1 13206:117469:1 1033:7461:1 13206:13176:1 13206:13204:1 2825:97290:1 1033:7465:1 117469:76026:1 2827:13202:1 13202:13178:1 50814:14579:1 13206:2827:1 13206:132837:1 13206:132836:1 2827:2825:1 13206:28188:1 13203:97289:1 13206:65469:1 13203:2484:1 7465:7480:1 7465:7502:1 50814:108408:1 7461:7535:1 13206:87465:1 13206:…	7
8976	94808	-437961600	12	35159:48757:1 35159:74303:1 94808:58017:1 35139:35144:1 48757:35139:1 35159:74302:1 94808:34741:1 35159:63649:1 34741:35159:1 74302:63645:1 48757:58015:1	0
8977	93605	-473385600	10	93605:58123:1 93605:65657:1 93604:124923:1 65657:54519:1 128624:103288:1 93605:63791:1 65657:128624:1 93605:54521:1 93605:93604:1	1
8978	114163	-482716800	15	114163:124035:1 60268:128616:1 60268:60263:1 114163:105878:1 60268:58123:1 105831:122270:1 60268:113147:1 105831:74729:1 60268:83518:1 105831:122269:1 114163:105831:1 122270:60268:1 114163:65657:1 114163:132842:1	0
8979	84541	462844800	10	101164:84543:1 84541:101167:1 101167:78334:1 84541:101168:1 84541:84542:1 84541:132846:1 84541:101165:1 84541:132847:1 84541:101164:1	3
8980	132848	338428800	11	65175:65170:1 132848:57263:1 65175:42186:1 132848:65175:1 132848:65177:1 65175:57548:1 65173:31061:1 42186:65173:1 65170:132850:1 57263:132849:1	8
8981	36832	-189388800	10	131986:102655:1 57197:102649:1 131986:55075:1 36832:66537:1 66537:110647:1 36832:102681:1 36832:125538:1 36832:131986:1 102681:57197:1	6
8983	68769	-514252800	37	49969:41772:1 53388:53391:1 60632:16027:1 68769:50043:1 75686:98221:1 47993:16631:1 49990:49969:1 75686:15660:1 58704:36572:1 50047:60632:1 50047:49990:1 50043:50044:1 68769:58704:1 58704:50047:1 53391:6699:1 58704:95302:1 68769:36573:1 47993:53385:1 53391:20483:1 20483:27685:1 61597:61514:1 61597:61539:1 98221:50042:1 47993:61592:1 50044:53388:1 61595:47993:1 61508:61595:1 58704:49964:1 50047:75…	0
8985	29758	131328000	14	12101:120245:1 29758:98959:1 29758:29761:1 69304:132868:1 12101:53336:1 29758:12101:1 132870:132869:1 12101:132870:1 120245:120244:1 132870:29762:1 120244:95172:1 29758:132871:1 29762:69304:1	5
8987	132879	270691200	12	132879:62395:1 132879:121931:1 132879:132878:1 132879:108166:1 132879:121929:1 132879:5948:1 132879:132888:1 5948:5944:1 132879:132887:1 132879:132890:1 132879:84414:1	6
8988	12296	23587200	11	61842:54084:1 54047:132893:1 12296:132892:1 12296:63969:1 5752:56163:1 54084:132895:1 132895:54047:1 61842:5752:1 62122:61842:1 12296:62122:1	11
8989	56821	-47433600	12	56821:37034:1 21031:40919:1 56821:42190:1 21031:15971:1 56821:10844:1 56821:40933:1 56821:64987:1 56821:21282:1 10844:21031:1 64987:17858:1 56821:40891:1	24
8990	13178	-39139200	20	21020:14454:1 70379:70374:1 19775:7503:1 21020:70379:1 13178:13175:1 7449:7453:1 19775:7502:1 7453:7472:1 132900:29871:1 13178:18355:1 7502:7449:1 7503:7487:1 18355:25745:1 13175:19775:1 70373:21020:1 70379:132901:1 13175:1033:1 13178:70373:1 70379:132900:1	3
8991	98560	-170208000	22	1034:13205:1 13178:13175:1 98560:14882:1 98560:50821:1 2832:27434:1 1034:13200:1 13205:33090:1 13206:13178:1 14670:14672:1 14579:1033:1 13205:13206:1 98560:14887:1 2832:14752:1 98560:132903:1 2832:1034:1 98560:2832:1 13206:14579:1 13205:13181:1 98560:53406:1 98560:14670:1 98560:14850:1	11
8992	7818	-312940800	10	7818:7817:1 7838:7819:1 7818:8959:1 7835:7828:1 7818:8957:1 7818:7835:1 7818:76202:1 7818:8955:1 7818:7838:1	10
8994	40093	110419200	29	5743:9082:1 132905:10781:1 5781:9072:1 42481:132257:1 5781:90952:1 9072:5741:1 8915:7852:1 5740:21381:1 9082:5858:1 5781:8840:1 8789:8915:1 40093:5781:1 7853:7848:1 40093:130548:1 21078:132905:1 132905:10764:1 132257:5190:1 8840:5743:1 9082:3916:1 9072:7853:1 21078:9123:1 5741:8789:1 5740:8850:1 8840:5864:1 8840:5885:1 10781:5740:1 40093:21078:1 40093:42481:1	17
8995	8663	-377481600	10	8663:7818:1 7818:7817:1 8662:8960:1 8663:35181:1 8663:8662:1 7818:7819:1 8663:121742:1 8662:3984:1 7817:7837:1	25
8997	8675	348710400	15	8692:8683:1 8686:8678:1 8692:8697:1 8683:8686:1 8672:8684:1 8672:8679:1 8675:8691:1 8675:8692:1 8692:8999:1 8690:8672:1 8675:8690:1 8692:132908:1 8672:132909:1 8692:132910:1	23
8998	9072	133401600	16	9072:7853:1 9072:5890:1 9082:8915:1 7848:9002:1 8915:7852:1 9072:5884:1 4573:8998:1 9082:5858:1 7853:7851:1 4573:7848:1 7851:4573:1 7851:9082:1 9072:64003:1 9072:9084:1 9072:5741:1	21
9000	7837	-275011200	12	12700:8955:1 12700:2833:1 7837:9027:1 7833:7832:1 7837:8961:1 7837:5188:1 7837:12700:1 7837:7833:1 7833:9026:1 7832:8957:1 5188:23313:1	32
9003	9236	110332800	11	9236:132961:1 132963:9082:1 9236:39223:1 132961:132962:1 7853:7848:1 9103:7862:1 9236:7820:1 9236:7853:1 9236:9103:1 132961:132963:1	5
9004	8692	394329600	33	8692:8830:1 8672:8684:1 8697:9076:1 132972:9188:1 8692:132908:1 8742:9187:1 8677:8758:1 8692:21073:1 8686:9075:1 8692:8683:1 8692:76414:1 21377:8679:1 8678:8756:1 8678:8742:1 8683:9281:1 8692:116341:1 8686:9115:1 8692:8999:1 8679:8676:1 8686:8682:1 8678:9362:1 8692:8697:1 8683:8686:1 8692:8672:1 8678:132972:1 8692:9146:1 8682:8678:1 8692:21377:1 8742:132913:1 9076:9232:1 8682:8677:1 8692:132910:1	35
9007	7853	184032000	16	7853:132988:1 9082:8915:1 7848:9002:1 8915:7852:1 7852:5872:1 4573:8998:1 7853:5738:1 8915:9270:1 7853:21381:1 7853:7851:1 4573:7848:1 7852:9264:1 7852:7861:1 7851:4573:1 7851:9082:1	6
9008	9035	7776000	11	9035:7820:1 9035:9034:1 9035:9032:1 9035:9235:1 9035:9233:1 131608:132989:1 9035:7843:1 9035:131608:1 9035:9234:1 132989:9029:1	0
9009	7858	2678400	15	14335:4780:1 7858:132256:1 9061:3697:1 3697:3724:1 4812:14335:1 4780:14332:1 7858:4812:1 9061:18068:1 4742:18999:1 9061:10555:1 7858:35573:1 7858:18904:1 3697:4742:1 7858:9061:1	68
9010	8456	552096000	10	8466:133004:1 8456:39158:1 133010:18543:1 8456:8466:1 8466:133010:1 8456:8460:1 39158:133008:1 133004:8429:1 133004:133002:1	7
9011	9194	107740800	10	9194:9192:1 9194:7820:1 18962:9070:1 4783:18964:1 18964:18965:1 9194:4783:1 18964:18962:1 23137:18940:1 9194:23137:1	5
9012	81425	-24796800	16	81425:133026:1 42872:133029:1 53109:87308:1 81425:53109:1 81425:40731:1 81425:42872:1 81425:53154:1 133026:133031:1 81425:133023:1 133023:19415:1 97092:60645:1 81425:97092:1 133023:53158:1 81425:51904:1 51904:133030:1	15
9013	51791	-473385600	52	15996:15997:1 51791:36792:1 52669:63757:1 54372:53655:1 51791:40844:1 51791:15996:1 51791:52669:1 51791:23069:1 51902:60430:1 51791:23267:1 52669:39838:1 16785:51785:1 42728:40728:1 15997:51896:1 51791:15657:1 54372:15989:1 51798:63755:1 51791:110048:1 51791:119214:1 51791:118207:1 23069:35471:1 51791:51788:1 51791:62420:1 51791:62430:1 35471:67726:1 51795:42728:1 51791:63002:1 36793:95113:1 5266…	16
9014	5646	-10195200	11	5646:14457:1 5646:1041:1 14862:25868:1 25868:7506:1 15166:5654:1 5646:14862:1 14457:29116:1 1041:15166:1 5646:94213:1 5646:14863:1	2
9015	1485	-47088000	10	1485:8079:1 94248:75991:1 1485:28115:1 1485:5657:1 1485:23919:1 75993:1447:1 1485:94248:1 75993:20915:1 94248:75993:1	8
9016	133039	456364800	10	133039:100850:1 100850:133043:1 29898:133047:1 100850:29898:1 133046:133044:1 133039:133045:1 29898:29895:1 133039:107445:1 29898:133046:1	5
9017	32102	370483200	10	94384:133048:1 94384:86719:1 33820:22620:1 32102:86727:1 94384:22594:1 32102:86726:1 86726:94384:1 94384:94428:1 94384:33820:1	4
9018	29053	-353894400	13	7344:14449:1 29866:6493:1 29866:29867:1 13651:1446:1 29870:29051:1 29867:11208:1 29053:28258:1 29053:13651:1 29053:29059:1 29059:29866:1 13651:7344:1 29866:29870:1	8
9019	86726	389059200	15	86726:101585:1 94384:133048:1 86726:133062:1 133062:32105:1 86726:70406:1 86718:94428:1 94384:86718:1 94384:22594:1 86726:22617:1 94384:133070:1 86726:94384:1 94384:22620:1 86726:29791:1 86726:133063:1	15
9021	25139	-185932800	11	25005:133098:1 125509:88277:1 25139:25005:1 125510:25039:1 25139:9767:1 25005:133099:1 9767:125510:1 133099:125509:1 133099:88299:1 9767:50307:1	2
9027	29898	531187200	10	29898:29890:1 29898:133151:1 29898:133152:1 133046:133150:1 29898:133047:1 29898:29885:1 133046:133044:1 29898:29895:1 29898:133046:1	18
9029	133166	515289600	12	133166:133176:1 133166:133177:1 97420:133174:1 133166:133173:1 97422:133172:1 133166:133179:1 133166:133178:1 133166:97420:1 133178:133083:1 133166:133175:1 97420:97422:1	8
9031	20194	-314409600	10	20244:20297:1 20244:20302:1 20194:17474:1 16140:20245:1 20252:20243:1 20194:16140:1 16140:20252:1 16140:20244:1 16140:20287:1	7
9032	20238	-176256000	82	12463:24389:1 20235:41552:1 42174:20047:1 56524:57080:1 20235:57262:1 56429:20228:1 12463:56726:1 994:56428:1 56800:24416:1 56429:63275:1 17497:20229:1 20291:26920:1 24416:57287:1 56800:59985:1 56549:56800:1 56528:59984:1 56525:56524:1 20238:2142:1 20198:24449:1 56428:56429:1 56800:12463:1 20238:42174:1 20238:721:1 42174:42177:1 721:26925:1 20228:40288:1 20238:133183:1 20238:57575:1 76877:20292:1…	80
9033	20847	40521600	10	65244:24441:1 20847:65242:1 20847:24471:1 20847:92284:1 20847:65243:1 65244:65223:1 20847:24440:1 20847:65244:1 20847:57312:1	10
9034	12101	165542400	17	12101:120245:1 12101:69313:1 12101:133189:1 12101:53336:1 12101:70085:1 133189:133191:1 12101:132870:1 120245:120244:1 12101:120236:1 116432:120242:1 53336:132229:1 12101:133190:1 95174:95172:1 12101:116432:1 12101:95174:1 12101:120238:1	6
9037	116785	-277689600	14	116785:133197:1 116785:25605:1 21926:116784:1 116785:127148:1 116785:98977:1 21926:53558:1 133198:21926:1 21926:130481:1 53560:97897:1 53560:97900:1 116785:53560:1 133197:133198:1 116785:25628:1	4
9038	29736	-34732800	10	29736:27784:1 29736:27841:1 20773:27843:1 27843:22289:1 27843:27838:1 29736:29737:1 29736:20773:1 20773:42046:1 27843:22288:1	16
9039	3709	366854400	12	29299:82352:1 3709:3718:1 29299:48215:1 133210:29302:1 3709:133211:1 133210:133222:1 133210:29303:1 133209:13103:1 3709:133209:1 3709:133210:1 29303:29299:1	17
9041	90650	-12873600	16	90650:9035:1 40124:9638:1 90650:40088:1 90650:83629:1 67786:68955:1 40124:67786:1 9234:9233:1 90650:11399:1 90650:14837:1 83629:133237:1 9035:131608:1 68955:62876:1 67786:9234:1 90650:40124:1 90650:30401:1	3
9043	131102	181785600	12	131102:116415:1 133238:128184:1 128184:133243:1 131102:101796:1 128184:133244:1 133247:72940:1 131102:133246:1 128184:133247:1 133243:133242:1 133243:133240:1 133246:133238:1	7
9044	133248	347155200	10	133248:110104:1 118231:105809:1 133256:133249:1 133249:133252:1 133253:118231:1 133248:133256:1 133256:133254:1 133256:133253:1 133253:130720:1	7
9046	72935	244512000	10	133248:133253:1 72935:133242:1 133271:130720:1 72935:116352:1 72935:133271:1 76663:133248:1 72935:72933:1 72935:76663:1 72935:133272:1	14
9047	72936	249782400	20	72936:59569:1 72936:133274:1 72936:104978:1 72936:101797:1 59569:133273:1 72936:133242:1 72936:108638:1 72936:120310:1 97334:72940:1 72936:125986:1 72936:97334:1 72936:110092:1 72936:76591:1 110092:105060:1 72936:110317:1 72936:105056:1 125986:125985:1 72936:125989:1 72936:104977:1	1
9048	133238	239241600	12	76663:67789:1 133238:76662:1 133238:128184:1 133238:133277:1 133238:133276:1 72935:116352:1 76662:76663:1 72936:133242:1 133238:72935:1 72935:72933:1 133238:72936:1	9
9049	128184	247190400	24	128184:131601:1 128184:133243:1 90684:128651:1 133240:133272:1 128184:133239:1 133247:72940:1 128184:133247:1 76663:67789:1 128184:76664:1 133279:133240:1 128184:90684:1 133239:101797:1 133247:98756:1 90684:108637:1 128184:98585:1 133239:133249:1 133247:133279:1 133239:133241:1 128184:133244:1 128184:76663:1 128184:133278:1 76663:130720:1 133243:133242:1	24
9050	133285	339206400	13	133285:133287:1 133285:133291:1 133285:59544:1 133285:118231:1 133285:50970:1 133285:59572:1 133286:133288:1 133288:126295:1 133285:130726:1 133285:133249:1 133285:133286:1 133286:110104:1	5
9052	72946	189302400	13	133303:81924:1 72946:110896:1 72946:133279:1 72946:133303:1 125988:72936:1 72936:108638:1 72946:110316:1 110896:125988:1 72946:133301:1 72946:65501:1 81924:125985:1 110316:110317:1	8
9054	107098	147225600	11	133265:61243:1 107098:104928:1 107098:133265:1 107098:133258:1 41411:106455:1 61243:108632:1 107098:109479:1 133265:110092:1 107098:133306:1 107098:41411:1	13
9055	133308	618451200	18	133318:116520:1 116516:76749:1 133317:133315:1 116521:126952:1 133319:133317:1 116522:116516:1 133280:126955:1 133280:133319:1 133317:133316:1 133280:133318:1 133308:133280:1 116520:116521:1 133280:116522:1 116521:116507:1 116520:116518:1 126955:126953:1 133317:133313:1	7
9056	98758	499651200	11	98758:76773:1 133321:98765:1 133321:98767:1 133321:133323:1 113729:133321:1 98758:113729:1 76773:118251:1 98758:133322:1 98758:133320:1 76773:35752:1	0
9057	105809	481161600	20	105809:110359:1 105809:133331:1 133328:133280:1 133324:59533:1 59530:133327:1 105809:59528:1 105809:59527:1 105809:133325:1 59530:133289:1 105809:113728:1 105809:81762:1 133329:110355:1 105809:110357:1 133329:133328:1 105809:133324:1 59530:133329:1 81762:59530:1 105809:133251:1 105809:82081:1	10
9059	107104	126230400	12	107098:133306:1 107104:133335:1 107104:106399:1 107098:133265:1 107098:133258:1 107104:133334:1 107104:107098:1 133266:128644:1 107098:109479:1 106399:72946:1 133265:133266:1	5
9060	118231	470707200	13	105809:133331:1 118231:105809:1 118231:133245:1 118231:133340:1 133331:133328:1 118231:98766:1 118231:133281:1 118231:128650:1 133245:133308:1 105809:113728:1 118231:59529:1 105809:133251:1	25
9061	105816	-489283200	17	105816:53483:1 101413:106753:1 50678:84141:1 41584:41585:1 105816:50678:1 60332:41584:1 41584:41599:1 41584:41601:1 60332:50556:1 105816:80540:1 105816:53183:1 105816:51260:1 105816:60332:1 106753:59314:1 105816:69148:1 60332:101413:1	2
9062	81437	615254400	14	81437:133394:1 81437:133407:1 81437:133410:1 81437:26864:1 81437:133409:1 81437:133408:1 81437:133388:1 81437:130283:1 81437:133389:1 81437:113086:1 81437:109981:1 133410:133390:1 81437:133393:1	64
9063	69125	-31536000	13	69125:133428:1 69125:133421:1 69125:53217:1 69125:70395:1 69125:83621:1 133429:133427:1 69125:133417:1 133417:133429:1 69125:70396:1 69125:115072:1 69125:56871:1 69125:84526:1	28
9064	85317	-444528000	16	96938:63529:1 85317:64264:1 54848:102248:1 54848:96936:1 85317:101885:1 85317:128210:1 102248:96938:1 128210:116110:1 96937:41438:1 54848:106185:1 102248:130031:1 54848:96937:1 96938:99456:1 85317:41594:1 41594:54848:1	8
9065	56553	-423446400	14	56553:118939:1 133450:24005:1 56553:133450:1 56553:106301:1 21947:56759:1 24005:12460:1 133450:21947:1 56704:56567:1 56704:65034:1 106301:56704:1 56759:133451:1 12460:56694:1 56553:133449:1	9
9067	77174	-239414400	39	77174:56684:1 64917:21956:1 57206:57471:1 66107:76891:1 77174:20215:1 21958:21957:1 65085:21958:1 57474:56682:1 21958:65025:1 77174:66124:1 57465:57474:1 77174:56737:1 77174:80701:1 77174:36872:1 77174:56683:1 66109:133452:1 66107:65129:1 57465:57467:1 56683:57465:1 57474:57473:1 57476:57206:1 65129:21955:1 66109:66183:1 77174:37031:1 77174:20231:1 77174:64917:1 65129:25273:1 64917:36728:1 57474:…	69
9070	75583	-236822400	22	75390:75412:1 75583:75549:1 14936:75581:1 75390:75410:1 75412:75411:1 75581:2684:1 75411:895:1 70148:2662:1 2662:14936:1 75410:75413:1 75583:75390:1 75583:14945:1 75410:94046:1 75583:1186:1 75549:75342:1 75583:28107:1 75583:91906:1 75583:119020:1 75583:75582:1 75549:25151:1 75582:70148:1	8
9071	104626	177552000	12	104626:91974:1 104626:83318:1 133502:133506:1 133506:131173:1 104626:104544:1 104626:133505:1 104626:57579:1 104664:133502:1 104544:104543:1 91974:133507:1 104626:104664:1	9
9073	36737	89424000	13	36737:97350:1 36737:31794:1 36737:104589:1 55149:55137:1 36737:55149:1 55226:95839:1 131179:55226:1 36737:101543:1 31794:104509:1 55149:94268:1 55137:97358:1 55149:131179:1	19
9076	94316	-374803200	13	94316:65086:1 94316:118496:1 118496:950:1 94316:133540:1 94316:101520:1 94316:12473:1 94316:2730:1 94316:125264:1 94316:25158:1 94316:56728:1 94316:30884:1 94316:115980:1	9
9078	75877	-28080000	11	14981:34466:1 75610:94397:1 75877:12727:1 75877:75597:1 75597:35027:1 75877:14981:1 75877:75610:1 75597:34476:1 94397:94327:1 14981:75443:1	7
9079	30861	-20390400	10	30861:30890:1 30890:62548:1 30861:5661:1 30861:55151:1 133557:121120:1 30890:128365:1 30861:91012:1 30861:133557:1 30861:88460:1	8
9083	90737	189302400	11	90737:108635:1 90737:133608:1 133607:116366:1 90737:59331:1 90741:90684:1 90737:133279:1 90737:133607:1 90737:90735:1 90737:102257:1 133607:90741:1	12
9085	54311	-395971200	19	54311:69687:1 54311:54309:1 90387:90388:1 54309:29935:1 54311:133624:1 54309:54303:1 51222:15718:1 54311:69229:1 90389:15719:1 15718:15725:1 15716:77729:1 54311:51222:1 69687:90389:1 54311:16701:1 15716:90387:1 54309:15724:1 15718:12875:1 54311:15716:1	1
9087	133637	494380800	10	133642:133641:1 133640:133639:1 125548:133642:1 133637:133640:1 133642:133645:1 133637:133638:1 133641:133646:1 133640:133643:1 133637:125548:1	3
9088	65857	-283996800	11	35329:35330:1 65857:68847:1 68847:35329:1 65857:61647:1 65857:68528:1 74828:12309:1 65857:133651:1 65857:65850:1 65857:6003:1 65857:74828:1	10
9089	53378	-320889600	23	61934:62112:1 53378:65575:1 15667:54356:1 62111:62110:1 15667:48332:1 62110:60199:1 53378:61705:1 58720:62264:1 65854:61934:1 53378:61786:1 61705:61791:1 65854:58720:1 53378:61886:1 61705:15667:1 65854:48482:1 53378:62111:1 53378:48672:1 65854:73808:1 53378:65559:1 61791:65545:1 15667:65854:1 65854:77647:1	38
9090	58690	-415497600	10	53380:48351:1 18257:27606:1 67596:84426:1 27606:67596:1 18257:27604:1 67596:53380:1 58690:21522:1 58690:11471:1 58690:18257:1	19
9092	58709	-35164800	18	58709:125972:1 133666:133669:1 133666:133664:1 125971:133671:1 58709:61282:1 58709:133662:1 125971:87379:1 125971:85380:1 58709:133668:1 133662:80367:1 125971:133665:1 58709:125971:1 58709:133663:1 58709:58735:1 58709:133666:1 58709:133667:1 58709:125970:1	7
9093	16066	-432777600	14	52694:34825:1 16066:53735:1 16018:34821:1 16009:52694:1 20459:61660:1 16009:16018:1 16009:15985:1 16066:16009:1 52694:11437:1 16066:16015:1 16009:11998:1 16066:20459:1 11998:62398:1	12
9094	54392	-108777600	10	42264:42899:1 42264:51904:1 54392:58668:1 42264:102368:1 54392:133678:1 54392:93594:1 54392:42264:1 102368:87241:1 42264:42755:1	7
9096	58722	-247363200	11	48684:59660:1 48684:84829:1 48684:87368:1 58722:48684:1 58722:98170:1 58722:33019:1 48684:69247:1 59660:68782:1 48684:68821:1 48684:16076:1	3
9097	76611	156384000	14	76611:76643:1 74002:133685:1 76611:76613:1 73990:73991:1 73990:74002:1 133686:62379:1 62377:73970:1 76613:73973:1 62377:133686:1 73973:73990:1 76611:62377:1 74002:73993:1 76613:76610:1	3
9098	61798	197164800	12	61798:133691:1 61798:133690:1 61798:133694:1 74002:61805:1 61805:133695:1 61798:62169:1 73993:54668:1 74002:73993:1 61798:67568:1 61798:74002:1 61798:133689:1	10
9102	54140	257558400	28	67559:67592:1 54140:54138:1 67565:65771:1 35919:67584:1 67565:67587:1 67587:67585:1 54140:133725:1 54140:133723:1 133728:67565:1 67585:31443:1 54140:133728:1 54140:67588:1 67589:133730:1 54140:133724:1 54140:67589:1 54140:67593:1 54140:67570:1 54134:54724:1 54140:54134:1 67587:35919:1 133725:133727:1 54140:133726:1 133723:54733:1 54140:67559:1 67592:67567:1 67559:67591:1 35919:30407:1	8
9103	48669	144547200	20	76643:58759:1 48669:76611:1 76611:76613:1 65866:62119:1 73990:73991:1 62119:73990:1 48669:65680:1 73990:74002:1 62377:62379:1 76613:76614:1 62163:62171:1 62377:73970:1 76613:73989:1 76611:62377:1 76611:76643:1 58759:65676:1 48669:62163:1 76613:76610:1 76643:65866:1	12
9105	62382	202435200	19	74004:31438:1 74004:73869:1 133732:74004:1 62382:73914:1 61800:67558:1 73914:133695:1 54140:54138:1 62382:133737:1 62382:61800:1 133735:133736:1 31438:54734:1 67569:62375:1 62382:133732:1 133732:54140:1 62382:133735:1 62382:62119:1 62375:54135:1 61800:67569:1	29
9106	76613	168134400	14	76613:119343:1 73973:74001:1 73973:53991:1 119343:76610:1 73973:67569:1 76613:61798:1 73989:74002:1 74002:61805:1 67569:73989:1 76613:76614:1 76613:73973:1 74002:73993:1 76613:61838:1	9
9107	31191	344476800	10	133759:133755:1 31191:133758:1 31191:133757:1 36285:4538:1 133759:32221:1 31191:36285:1 31191:133756:1 31191:133759:1 31191:133762:1	9
9109	17614	473385600	27	105976:67161:1 17610:17612:1 17614:133796:1 50776:84932:1 17614:22165:1 17610:84925:1 17610:57989:1 17614:82285:1 17614:133787:1 17614:123378:1 17614:133790:1 84920:111377:1 84932:84907:1 17614:17610:1 111377:133785:1 17614:72109:1 84925:17596:1 17614:133784:1 17614:50776:1 17614:133789:1 17614:105976:1 133787:84920:1 17614:133786:1 17614:133788:1 17614:133792:1 17614:61267:1	25
9111	101198	578448000	13	133799:101197:1 101198:133799:1 133826:133820:1 101198:101191:1 101198:62369:1 101191:133821:1 133826:101196:1 133825:133824:1 101198:103818:1 103818:133825:1 133826:133827:1 101198:133826:1	6
9113	76640	483753600	11	76617:76634:1 51970:74033:1 76640:54708:1 76640:51970:1 74033:133847:1 74033:130582:1 76640:58784:1 76640:76617:1 76640:52174:1 76617:133850:1	17
9114	74033	528508800	10	74033:133864:1 133843:133846:1 133847:133843:1 74018:74030:1 74033:76628:1 74033:133847:1 74033:130582:1 74033:74018:1 133847:133842:1	25
9115	65674	525916800	14	62330:66059:1 62148:66074:1 62339:62331:1 62148:133867:1 65674:62148:1 65674:65885:1 133867:62339:1 75753:54704:1 62148:133828:1 133867:75753:1 62331:62330:1 75753:62369:1 62339:74052:1	8
9116	133872	368150400	35	133872:133881:1 95549:22167:1 93889:22171:1 105990:17617:1 133879:82137:1 17610:17612:1 93900:17611:1 133879:133878:1 133882:105990:1 93899:93900:1 133874:95549:1 133872:99700:1 133872:133874:1 105990:105920:1 105990:105975:1 17614:17610:1 105920:93899:1 133872:133883:1 133872:106005:1 133874:101464:1 17625:113701:1 133881:105993:1 17625:17614:1 133872:17625:1 105990:133880:1 133882:93889:1 13387…	15
9117	108053	156297600	17	17648:17672:1 17672:64747:1 108053:133893:1 108053:17658:1 108053:133897:1 108053:17648:1 108053:103623:1 133892:72078:1 133897:53596:1 108053:17693:1 64747:127004:1 103623:109068:1 133892:72117:1 109068:133892:1 108053:107955:1 72078:133894:1	19
9118	14442	252460800	16	67667:17625:1 14442:67664:1 14442:133902:1 14442:67677:1 51419:20021:1 97227:97225:1 97200:67665:1 97200:97227:1 14442:97200:1 14442:51419:1 14442:64883:1 14442:133901:1 14442:133898:1 133901:20027:1 14442:67667:1	30
9119	52180	433814400	10	54708:130575:1 52180:51962:1 52180:130584:1 133903:54708:1 133907:133903:1 52180:133907:1 133903:52178:1 133907:54722:1 52178:133904:1	11
9120	54727	431222400	11	54727:52165:1 52165:76617:1 74033:133864:1 54676:54712:1 76640:54708:1 54727:54676:1 74033:130582:1 76617:74033:1 54727:76640:1 76617:133850:1	10
9121	54175	136598400	24	54164:62144:1 62381:133915:1 54175:54140:1 54175:133914:1 133701:62241:1 54175:133697:1 74092:62379:1 133697:133701:1 54175:62386:1 62386:95368:1 62386:74090:1 74090:62383:1 62383:61788:1 62386:62166:1 54175:133912:1 54175:133699:1 74090:62381:1 62377:74092:1 54175:133910:1 133914:54164:1 62383:62377:1 54175:133913:1 54175:133700:1	23
9123	8878	354931200	20	52181:52182:1 52179:133960:1 52158:52161:1 52179:133959:1 8878:73983:1 52181:52184:1 52179:8875:1 8878:52158:1 52160:5946:1 76645:51962:1 52159:52160:1 52159:52181:1 52185:52183:1 52158:52159:1 8878:76645:1 52181:8877:1 52159:52185:1 52161:52179:1 8877:30484:1	6
9124	65692	347155200	10	65692:105088:1 65692:65687:1 65692:133962:1 65692:133968:1 65692:65722:1 65692:133961:1 65692:123962:1 65687:65751:1 65692:65695:1	13
9125	74002	278726400	21	61805:98444:1 66062:65677:1 74002:62365:1 54668:8878:1 62365:62335:1 74002:133685:1 74002:133692:1 74002:61805:1 74002:73986:1 133731:31379:1 62335:62334:1 74002:54134:1 74002:66062:1 133731:54668:1 74002:73993:1 76648:76647:1 74002:133969:1 74002:80685:1 74002:76648:1 74002:133731:1	5
9126	106329	-193449600	10	65101:65021:1 106329:91000:1 28227:101548:1 91000:95472:1 28227:65101:1 65101:65099:1 65101:56437:1 91000:28227:1 95472:95471:1	5
9127	28165	-25228800	17	35081:35022:1 28165:11276:1 28165:36306:1 28165:20272:1 133978:124848:1 104440:35081:1 124848:118681:1 124848:75370:1 24568:133974:1 28165:133973:1 133973:104440:1 75370:24568:1 28165:97444:1 104440:52798:1 75370:52597:1 28165:133978:1	11
9128	24590	-99100800	17	24590:24402:1 24590:5346:1 24590:17531:1 24590:4834:1 24590:6551:1 24590:3942:1 24590:3943:1 24590:5297:1 63191:28165:1 24590:63191:1 80:66850:1 24590:80:1 24590:59361:1 17531:36418:1 24590:40910:1 4834:18022:1	49
9130	110661	365040000	11	110661:110692:1 110661:133992:1 133992:133991:1 110661:110666:1 133991:110689:1 133990:133993:1 133991:133990:1 110661:110690:1 110661:3706:1 110661:110693:1	3
9132	133991	425520000	10	133990:110662:1 133991:134025:1 133991:110689:1 110662:134031:1 133990:133993:1 133991:133990:1 133991:134030:1 133990:134013:1 133991:21401:1	15
9133	133992	409795200	15	133992:110660:1 133992:134033:1 133991:134025:1 133992:134032:1 133992:133991:1 133992:134034:1 134034:110662:1 133991:110689:1 133990:133993:1 133991:133990:1 110662:134012:1 133991:134030:1 133990:134013:1 133992:110691:1	12
9134	110684	349315200	24	110684:134042:1 134034:110662:1 110663:110691:1 133991:133990:1 110684:432:1 432:110692:1 133992:134032:1 110661:110666:1 432:110693:1 134041:110663:1 110663:110660:1 110684:110661:1 133992:133991:1 133992:134034:1 110684:134039:1 110684:134041:1 133990:133993:1 110661:3706:1 110661:110690:1 133991:134025:1 110684:134040:1 133991:110689:1 432:133992:1	17
9136	44042	494380800	13	35812:110715:1 44042:35812:1 44042:43946:1 35936:110718:1 110718:110717:1 44042:29900:1 29900:44054:1 44042:44048:1 29900:44056:1 35936:35931:1 35936:124503:1 44042:35936:1	18
9137	134095	573177600	15	134095:26383:1 134106:134103:1 134108:134096:1 134106:134061:1 134095:134112:1 134095:134108:1 134095:26892:1 134104:134098:1 134103:134101:1 134109:134104:1 134095:134114:1 26383:134109:1 134108:134106:1 134108:134107:1	15
9139	61208	-121478400	23	61208:59769:1 61208:66511:1 61208:39204:1 65471:95144:1 95144:67036:1 61208:65466:1 67075:67080:1 61208:67030:1 34842:34847:1 61208:67075:1 65466:34842:1 67030:53405:1 34842:34850:1 67036:68961:1 61208:54560:1 61208:102254:1 53405:67057:1 67030:67060:1 61208:67056:1 61208:112470:1 61208:65471:1 61208:90652:1	17
9140	68923	-162345600	26	61208:59769:1 61208:95144:1 96191:34842:1 68923:59309:1 68923:113255:1 68923:77079:1 61208:67030:1 39215:102443:1 68923:67027:1 59309:102444:1 67030:53405:1 68923:39215:1 68923:61208:1 66512:53470:1 68923:96191:1 68923:19493:1 68923:84888:1 66512:59787:1 68923:105897:1 68923:15073:1 68923:102262:1 61208:112470:1 68923:67028:1 59309:67021:1 59309:66512:1	9
9141	56398	-234144000	42	24425:57575:1 20235:41552:1 20235:57262:1 17520:20295:1 56429:63275:1 133183:57510:1 63275:24070:1 20235:20225:1 7618:56727:1 56398:7618:1 56398:36296:1 88198:24407:1 20297:24372:1 57510:56429:1 20297:58070:1 57574:92080:1 57574:88198:1 7618:11007:1 20238:133183:1 133183:56800:1 56398:56522:1 56805:61337:1 41552:56525:1 56398:56737:1 7618:14487:1 57575:20235:1 20297:40900:1 7618:57411:1 24425:564…	9
9142	56791	-155692800	31	20214:66764:1 66582:117439:1 66672:66765:1 66582:20214:1 56791:126852:1 37086:42929:1 56791:134138:1 20214:134132:1 20214:66200:1 56791:111981:1 56791:37021:1 66672:37011:1 66582:57200:1 56791:37086:1 56791:36897:1 66672:57191:1 134133:134130:1 56791:11002:1 134129:114317:1 66582:102642:1 111981:8049:1 56791:134129:1 66582:66672:1 134132:94051:1 126852:66582:1 117445:117437:1 134130:134131:1 6658…	24
9145	26920	-43545600	32	26920:26912:1 26790:26966:1 26920:10079:1 26966:2153:1 26920:24393:1 26966:102139:1 26801:26939:1 26797:26752:1 24393:56628:1 26973:26955:1 26966:19236:1 26920:52392:1 26920:235:1 26939:2154:1 26920:5486:1 26787:26789:1 26920:19221:1 26955:26797:1 55333:26790:1 19221:52431:1 26920:17548:1 19221:2141:1 26920:26949:1 52431:28080:1 26920:26973:1 26920:55333:1 26920:52417:1 26797:119744:1 26973:57104…	16
9146	56416	-85708800	11	56416:35048:1 56416:134148:1 116649:66793:1 134148:134144:1 134145:116649:1 56416:134145:1 66793:134147:1 66793:50350:1 56416:35004:1 56416:36309:1	7
9147	56527	-172022400	11	56527:56531:1 56527:98992:1 111989:114313:1 56527:75315:1 56527:111989:1 56531:102674:1 94077:94072:1 56527:94077:1 111989:111981:1 56527:56791:1	9
9148	56528	-88387200	11	40284:50318:1 56726:113850:1 40284:50348:1 56528:56726:1 56528:40284:1 56726:24393:1 56726:57355:1 56528:59984:1 40284:21292:1 56528:57029:1	19
9149	24411	-77846400	11	24411:34442:1 24411:134157:1 42229:59403:1 24411:76272:1 24411:119623:1 24411:10184:1 134157:134156:1 134157:42229:1 56524:57279:1 24411:56524:1	12
9150	56800	-101520000	11	20858:24393:1 56800:12463:1 56800:24416:1 24393:56628:1 24393:24447:1 20858:26942:1 56800:59985:1 12463:40286:1 40286:20858:1 12463:59986:1	10
9151	6538	-93484800	29	96247:57355:1 96247:134162:1 6538:56726:1 6538:24389:1 6538:20855:1 59986:57254:1 6538:59984:1 24389:71760:1 6544:6545:1 6547:6544:1 20855:114747:1 6540:24487:1 24389:59986:1 6548:6547:1 134161:24447:1 59986:96247:1 59986:6533:1 96247:134161:1 59986:75070:1 6538:40286:1 6538:39495:1 24389:6548:1 6536:134164:1 134164:6540:1 59986:6536:1 6548:8286:1 134162:56633:1 134162:6588:1	17
9152	24070	-93916800	11	24070:40914:1 24070:88274:1 40914:57379:1 40914:57377:1 24070:57380:1 57377:80966:1 39495:57388:1 96247:6588:1 24070:96247:1 24070:39495:1	3
9153	56801	-93916800	16	114314:102860:1 56801:114314:1 114314:134170:1 66746:57228:1 56801:102589:1 56801:66754:1 56801:117439:1 56801:66746:1 66746:94080:1 114314:134168:1 95867:63209:1 56801:95867:1 56801:94054:1 56801:94002:1 114314:114312:1	5
9154	6539	-109382400	26	24416:59984:1 56726:57355:1 6539:51406:1 24416:56726:1 6539:40913:1 24416:24389:1 24389:71760:1 113843:56680:1 6539:113843:1 6539:24070:1 59986:134162:1 6539:6538:1 24389:59986:1 24416:40286:1 6548:6547:1 59986:6533:1 59986:75070:1 6539:65036:1 24389:6548:1 6536:134164:1 113843:20855:1 134164:6540:1 59986:6536:1 134162:56633:1 6539:24416:1	20
9155	37020	-106963200	26	26920:26912:1 37020:2152:1 26920:10079:1 37020:20291:1 37020:26972:1 56726:57355:1 56442:59985:1 37020:26931:1 26972:26797:1 37020:134176:1 20198:24393:1 26912:26939:1 26920:235:1 37020:24389:1 26931:26920:1 26931:26921:1 37020:76882:1 37020:56442:1 26920:26973:1 56726:20198:1 24393:50404:1 37020:26810:1 37020:56726:1 20198:56637:1 26920:26787:1	9
9156	26925	-148435200	27	26920:26912:1 26925:55030:1 37020:2152:1 20291:26921:1 20291:26920:1 37020:20291:1 24460:14480:1 26958:26915:1 26824:11001:1 26925:26919:1 26925:134177:1 26925:52404:1 26925:19220:1 26958:26824:1 26973:52391:1 26925:11993:1 26920:26973:1 26920:26787:1 26919:17450:1 26925:71763:1 37020:26810:1 26925:24460:1 26925:28077:1 26925:26958:1 26925:10078:1 26925:37020:1	31
9157	896	-127872000	10	896:84132:1 896:69770:1 896:24562:1 80919:69767:1 896:80919:1 24562:52794:1 896:100886:1 896:11225:1 896:35071:1	7
9158	36322	-125107200	15	36322:24611:1 41340:11226:1 56523:36309:1 36322:41340:1 41341:36313:1 36322:97547:1 11226:11279:1 41340:36304:1 36322:59061:1 36322:93864:1 36322:41341:1 36322:56416:1 36313:56523:1 36322:80876:1	11
9159	56804	-125107200	17	134182:126802:1 56804:71729:1 41340:24352:1 97547:21916:1 56804:134183:1 56804:3780:1 56804:69772:1 134184:97547:1 41340:36304:1 56804:134184:1 56804:41340:1 69772:21859:1 56804:134182:1 97547:24562:1 56804:69771:1 56804:21901:1	10
9160	17802	-160531200	11	36990:66775:1 17802:69173:1 69173:69157:1 69173:31307:1 69157:36990:1 134190:134189:1 17802:36799:1 17802:11241:1 134191:134190:1 17802:134191:1	26
9162	52276	-201398400	12	52276:52301:1 52301:52296:1 52276:56416:1 52296:56562:1 52276:57545:1 52276:52250:1 56562:57237:1 52276:52298:1 52296:57235:1 52276:52322:1 52276:80924:1	17
9163	56533	-185328000	15	56527:56531:1 56531:102771:1 56531:66765:1 56533:56527:1 56533:134198:1 56533:102666:1 66760:134197:1 56533:66760:1 66582:57200:1 56533:134200:1 56791:66582:1 56531:36897:1 66760:56791:1 56531:114317:1	2
9164	20297	-187747200	24	24375:20241:1 24372:24588:1 134201:56415:1 92077:20235:1 20297:26770:1 20297:58070:1 20228:56528:1 20297:56800:1 20297:56428:1 20292:20288:1 20297:92077:1 20297:24375:1 20235:20292:1 20297:40900:1 56415:98119:1 24375:18080:1 20297:75789:1 20297:134201:1 20297:20228:1 24372:26958:1 24372:37027:1 20297:26897:1 20297:24372:1	6
9166	56541	72144000	13	56541:106496:1 57688:56639:1 56541:134204:1 56541:57671:1 56541:125348:1 57339:11291:1 56541:57675:1 57675:57339:1 57688:54814:1 57675:11262:1 56639:57594:1 56541:57688:1	16
9167	52311	116899200	16	52311:52312:1 52311:80758:1 52312:69788:1 52311:134207:1 52310:80980:1 69788:80916:1 52312:52314:1 80949:134209:1 80980:134210:1 52311:52310:1 80980:134211:1 52311:46848:1 52311:3759:1 80758:80949:1 52311:39637:1	5
9168	40929	90633600	11	40929:19268:1 40929:42301:1 19268:14493:1 14493:66877:1 40929:57022:1 42301:24484:1 14493:48293:1 40929:124559:1 40929:38734:1 42301:14555:1	5
9169	26467	53740800	17	26467:134242:1 26467:58101:1 26467:80820:1 53264:80821:1 26467:66220:1 26467:134260:1 26467:134234:1 26467:46777:1 26467:134233:1 26467:80822:1 26467:127873:1 46777:46780:1 26467:53264:1 46780:46836:1 26467:134235:1 26467:56778:1	40
9171	134277	508809600	30	134277:134302:1 134305:134297:1 134311:134291:1 134311:134288:1 134305:134311:1 134296:134286:1 134277:134301:1 134277:134305:1 134277:134300:1 134305:126567:1 134277:134287:1 134302:134296:1 134303:134290:1 134302:134299:1 134302:134298:1 134277:134310:1 134305:134304:1 134290:134283:1 134300:134295:1 134299:134294:1 134297:134309:1 134277:126537:1 134290:134289:1 134296:78817:1 126567:126526:1 …	15
9172	83413	519868800	18	129189:83407:1 83403:134332:1 134331:114369:1 83413:83412:1 129494:79460:1 79460:44157:1 83413:83397:1 83413:79718:1 79718:134331:1 83413:83403:1 83413:126627:1 126627:83406:1 83413:129494:1 83413:129189:1 129189:134333:1 134332:134346:1 83413:114381:1	41
9173	134352	504144000	34	134367:134357:1 134352:134305:1 134302:134358:1 134305:134311:1 134357:134291:1 134299:134290:1 134297:134286:1 134367:134301:1 134352:134362:1 134364:134300:1 134362:134302:1 134352:134356:1 134310:134361:1 134302:134299:1 134310:134365:1 134367:134366:1 134310:134359:1 134300:134295:1 134367:126537:1 134299:134294:1 134302:15866:1 134297:134309:1 134362:134297:1 134358:78817:1 134290:134289:1 1…	13
9174	33092	-243475200	20	35546:52896:1 10128:71730:1 33092:134370:1 33092:12506:1 33092:12581:1 33092:134369:1 12506:35541:1 33092:80356:1 33092:10128:1 40370:134368:1 33092:2685:1 35541:35546:1 40363:134371:1 134369:29337:1 33092:62685:1 33092:101550:1 12506:12502:1 33092:40370:1 33092:40363:1	23
9176	71496	-19094400	16	99341:134385:1 71496:134386:1 71496:41541:1 71496:134381:1 71496:99353:1 71496:133444:1 71496:99341:1 134386:25842:1 134379:107212:1 134379:134382:1 71496:134379:1 134379:134384:1 134386:134387:1 134386:118684:1 133444:134383:1	9
9177	60981	-128476800	11	60981:132124:1 115092:134392:1 60981:55975:1 60981:60822:1 60981:115092:1 60981:111875:1 60981:60982:1 60981:19964:1 60981:112218:1 112218:134393:1	0
9178	71497	-77068800	31	71497:134396:1 71497:116714:1 71497:107227:1 107227:122276:1 134401:131638:1 71497:134403:1 134401:134409:1 134396:134394:1 71497:103290:1 71497:107063:1 71497:105517:1 71497:134400:1 71497:65512:1 103290:107087:1 71497:122248:1 131638:29699:1 71497:60566:1 71497:50562:1 71497:112172:1 71497:134397:1 71496:134379:1 107618:134399:1 134401:134408:1 71497:99262:1 71497:134401:1 71497:107618:1 71497:…	10
9180	34539	-272419200	13	34539:101990:1 1427:19579:1 56665:1427:1 19579:103018:1 25169:56665:1 34539:110221:1 103018:19571:1 101990:25169:1 34539:1422:1 25169:110229:1 25169:25172:1 1427:6726:1	23
9182	82833	157766400	12	83178:89026:1 82833:17670:1 82833:88415:1 82833:78835:1 83178:82854:1 82833:130021:1 82833:83287:1 82833:130022:1 82833:129147:1 82833:83178:1 83287:82848:1	7
9183	104639	134006400	11	104639:104672:1 104672:104667:1 104667:104650:1 104674:104669:1 104639:104663:1 104639:104668:1 104639:104674:1 104639:46694:1 104663:44116:1 104674:104635:1	10
9184	126272	235180800	18	87792:77407:1 126272:126269:1 126268:126265:1 126272:87798:1 126272:134467:1 87792:71779:1 126272:117152:1 126265:134464:1 87798:134453:1 126272:117154:1 126272:134503:1 126272:126268:1 126272:83117:1 126268:87964:1 126272:134450:1 126272:87792:1 126272:134454:1	70
9185	15996	-441849600	17	15996:15997:1 42731:11434:1 77553:77557:1 15996:15989:1 77553:53658:1 15996:54363:1 15989:16029:1 15996:42731:1 15996:16003:1 15989:16028:1 15996:85286:1 15996:53012:1 15996:90629:1 15996:77553:1 15996:2615:1 15996:26004:1	6
9186	16009	-416966400	15	16009:9728:1 16009:52694:1 60151:60148:1 16009:15985:1 16009:16018:1 60151:51490:1 16009:19331:1 60151:9738:1 11998:62398:1 16009:11468:1 16009:11998:1 51490:34825:1 16009:60151:1 60151:55640:1	6
9187	16022	-447120000	11	16004:51538:1 74331:69267:1 16022:74331:1 16022:60628:1 16022:29938:1 16004:15985:1 16022:39868:1 29938:58282:1 16022:63003:1 63003:16004:1	12
9189	16059	-106358400	17	16059:134530:1 85199:85194:1 63850:16055:1 85199:85192:1 85199:134531:1 16055:99094:1 85199:85197:1 16059:134529:1 16059:121925:1 63850:82254:1 16059:60159:1 16059:70836:1 85199:63850:1 70836:134528:1 121925:85199:1 134529:16056:1	3
9190	16064	-87955200	11	16064:61419:1 16064:134532:1 16064:85197:1 16064:16026:1 16064:134534:1 16064:16055:1 16064:70836:1 16064:16056:1 16064:63703:1 16064:42772:1	5
9193	134522	536457600	11	134522:59526:1 134522:76767:1 134522:134545:1 134544:134546:1 134522:134544:1 134522:67007:1 134522:61251:1 134522:105010:1 59526:104989:1 104989:105007:1	6
9194	16108	-363052800	12	16108:16028:1 16108:50502:1 16028:23074:1 16028:42865:1 42865:42826:1 16108:34826:1 16028:9699:1 16108:62445:1 16108:16062:1 16108:34824:1 16028:42777:1	5
9196	134555	-528681600	206	134555:134567:1 134555:61522:1 134555:69806:1 134555:20078:1 134555:51223:1 134555:12281:1 61522:71955:1 134555:39404:1 3389:77101:1 5971:29642:1 61522:105561:1 9047:19452:1 134555:134572:1 61532:54343:1 134571:12316:1 134555:134557:1 134555:27706:1 134555:54499:1 134570:58325:1 134555:116612:1 134555:134568:1 61522:20062:1 12281:12282:1 58704:50047:1 134555:54339:1 69282:1108:1 134555:20461:1 13…	18
9197	80241	-423446400	13	80241:134559:1 12288:29648:1 80241:61528:1 80241:58699:1 80241:12288:1 80241:98214:1 80241:12291:1 134559:12368:1 80241:112535:1 80241:9738:1 80241:27606:1 80241:40833:1	2
9198	113172	-431395200	15	14542:108473:1 12280:108472:1 113172:6699:1 113171:105781:1 113172:61542:1 61542:3904:1 113172:113171:1 113172:63066:1 105781:3907:1 113172:20463:1 113172:20332:1 61542:14542:1 20463:60141:1 3907:12280:1	2
9199	134571	-504921600	13	134571:14711:1 108201:63066:1 134575:61513:1 134571:64080:1 134571:12319:1 134571:54342:1 134571:134575:1 134571:102508:1 12319:12316:1 12316:12275:1 102508:12271:1 12316:108201:1	0
9201	10988	-86572800	15	14559:5392:1 14544:14559:1 14544:14560:1 10988:14544:1 14544:5262:1 5267:23386:1 14544:10985:1 14559:23161:1 10988:10986:1 14559:6071:1 10985:20807:1 5262:5267:1 10988:23383:1 5262:5272:1	23
9202	10991	-206668800	10	10989:10987:1 10989:18805:1 10990:10989:1 10987:10985:1 10989:14482:1 10987:10986:1 18805:10988:1 20469:10990:1 10991:20469:1	3
9203	20807	51753600	10	20807:34440:1 20807:40999:1 34440:56847:1 56847:27267:1 20807:21446:1 20807:27272:1 20807:20167:1 20807:134582:1 20807:60034:1	16
9205	5909	548294400	12	53849:134602:1 5909:134601:1 5909:134603:1 5909:134605:1 53849:48744:1 5909:53851:1 53849:53845:1 5909:134604:1 5909:53856:1 5909:53849:1 5909:19510:1	2
9206	9557	378691200	10	9557:20835:1 20835:133988:1 5727:134606:1 9557:5727:1 9557:134585:1 133988:134586:1 133988:134584:1 20835:20388:1 134585:20821:1	6
9207	11587	123552000	10	11589:18969:1 11589:18967:1 11587:33202:1 11589:23129:1 11589:11595:1 11587:18961:1 11587:11589:1 11587:88401:1 11587:23128:1	4
9209	148	-278899200	11	148:69765:1 148:135:1 56372:97553:1 148:134613:1 148:93817:1 56372:3254:1 148:74963:1 135:56372:1 74963:100:1 100:101:1	3
9210	84293	-514252800	12	106311:134623:1 84291:106261:1 84293:106311:1 106261:36560:1 106261:106301:1 106311:106308:1 106311:84291:1 106308:19209:1 106311:134624:1 106301:12460:1 84293:134622:1	3
9211	56717	-464400000	30	56717:52677:1 56553:133450:1 95507:42105:1 24005:12460:1 52677:74960:1 56717:95507:1 106301:56704:1 19209:5036:1 56717:36560:1 56551:56697:1 56552:34519:1 133450:21947:1 19209:56553:1 34519:34540:1 12460:56694:1 24005:56555:1 56551:56552:1 56717:95508:1 56553:106301:1 52677:34513:1 56717:56752:1 56717:56711:1 56717:19209:1 56553:118939:1 133450:24005:1 36560:42104:1 19209:56551:1 106301:65040:1 5…	14
9214	3557	-129081600	11	134634:3554:1 134634:4773:1 4772:4771:1 4773:2535:1 3557:134634:1 3557:3565:1 4773:3548:1 4773:4772:1 134634:3558:1 3557:3551:1	12
9215	9593	-146016000	10	9593:4836:1 134634:4773:1 9593:9592:1 3557:134634:1 3557:3565:1 134634:3558:1 4773:4772:1 9593:3557:1 9592:3554:1	12
9216	115874	-244684800	17	115874:17852:1 1173:115253:1 115874:1160:1 1173:124780:1 124780:20112:1 115874:68138:1 40994:1154:1 115874:1163:1 20112:116865:1 68138:88603:1 1160:1173:1 1173:84438:1 1173:40994:1 115874:115873:1 1154:1145:1 115874:36316:1	31
9217	134642	424915200	11	134646:134643:1 134642:134645:1 134645:134644:1 134642:134660:1 134642:125897:1 134642:134646:1 134642:134654:1 134654:134658:1 134642:56124:1 134642:134659:1	13
9219	134689	-8121600	10	71451:71446:1 41402:116727:1 41402:116728:1 116707:71451:1 110466:134691:1 134689:41402:1 41402:110466:1 116707:134690:1 134689:116707:1	1
9220	98772	-301276800	12	98772:99065:1 99065:52913:1 98772:52384:1 52913:52919:1 99065:55090:1 98772:52452:1 55023:27913:1 98772:55023:1 99065:17414:1 98772:39518:1 52452:52447:1	53
9221	75346	-65059200	10	75346:75419:1 75346:75614:1 75346:132228:1 75350:34476:1 75346:6486:1 75346:134694:1 134694:35027:1 134694:1436:1 75346:75350:1	4
9222	52931	402278400	14	21591:134702:1 75651:101063:1 75644:75651:1 134702:134712:1 21591:134708:1 134710:134705:1 75644:75650:1 75650:106576:1 134705:134704:1 52931:21591:1 21591:75644:1 21591:101062:1 134702:134710:1	13
9224	60533	140486400	11	60533:134729:1 60533:72320:1 60533:134732:1 134729:134735:1 134729:134734:1 60533:111783:1 60533:60569:1 60533:134733:1 60533:103544:1 60533:17677:1	3
9226	103790	-4060800	14	42066:125561:1 42063:42066:1 103790:103785:1 42063:24568:1 103790:55874:1 103790:125562:1 103790:88925:1 103790:125564:1 103790:106340:1 103790:100295:1 103790:21861:1 103790:116642:1 125562:42063:1	10
9228	55366	-77846400	13	80873:27779:1 55366:74961:1 55366:59358:1 59358:24399:1 27782:59359:1 59358:80700:1 59358:80873:1 59358:74954:1 27779:59212:1 55366:27782:1 59358:18022:1 80873:59209:1	9
9229	25697	-107568000	14	83590:11173:1 25697:97929:1 25697:11080:1 134762:29745:1 109510:83590:1 11080:101068:1 11080:134762:1 11080:69358:1 34934:109510:1 109510:25643:1 134762:109511:1 11080:83594:1 11080:34934:1	1
9230	25036	-231465600	11	25036:11081:1 25059:25057:1 25036:70062:1 25697:11080:1 25059:12052:1 25036:25059:1 25036:31103:1 25036:25073:1 25036:25697:1 25036:25675:1	33
9231	20049	-96681600	16	20049:56560:1 133459:134766:1 134625:65050:1 56557:66696:1 133459:134625:1 20049:24458:1 20049:19193:1 134625:56557:1 20049:134764:1 19193:134769:1 65050:65043:1 20049:133458:1 134625:133454:1 133458:134765:1 20049:133459:1	11
9233	103793	-141782400	12	103793:103792:1 103792:55366:1 103793:103791:1 103792:50303:1 103793:59419:1 103793:8001:1 103793:6099:1 103793:41315:1 103793:100051:1 103793:12550:1 59419:8047:1	17
9234	75084	-114825600	12	24412:70782:1 56414:57379:1 56414:57377:1 24412:75082:1 24412:56442:1 70782:56968:1 24412:24562:1 75084:56414:1 56968:57075:1 75084:24412:1 57377:24368:1	2
9237	103799	-33523200	17	24399:56409:1 103799:24477:1 56409:134788:1 103799:134789:1 103799:21861:1 42229:24483:1 24483:132857:1 24477:24470:1 134788:5317:1 103799:42229:1 132857:134790:1 134788:50592:1 103799:24651:1 103799:125564:1 103799:24399:1 134788:111966:1	11
9241	9878	274665600	15	9878:72729:1 9878:112686:1 74409:134810:1 74409:107733:1 107733:9849:1 9878:55783:1 55890:26471:1 74409:106711:1 74409:46705:1 72730:134773:1 9878:72730:1 9878:7736:1 9878:55890:1 9878:74409:1	20
9244	24767	545443200	12	24772:134844:1 24772:24764:1 134850:134843:1 134844:134849:1 24767:24772:1 24767:134851:1 134851:134842:1 24767:134848:1 134849:42368:1 24772:134850:1 134851:134847:1	6
9245	24772	571881600	12	24772:134844:1 24772:24764:1 134844:134849:1 24772:134855:1 134850:33054:1 33054:134835:1 134849:42368:1 134844:134847:1 134847:134856:1 24772:134850:1 134855:134857:1	5
9247	80973	524448000	12	134895:118707:1 134897:118709:1 118709:46500:1 134896:134892:1 118712:134893:1 80973:134894:1 118712:134896:1 80973:118712:1 80973:134897:1 80973:43328:1 80973:134895:1	8
9248	134913	531964800	12	134913:134914:1 134850:134843:1 134914:24772:1 134851:134842:1 134914:134915:1 134848:134856:1 134847:134916:1 134914:134851:1 24772:134850:1 134851:134847:1 134916:134848:1	3
9251	113039	392947200	10	100297:43555:1 113039:118020:1 113039:118716:1 113039:100297:1 113039:46505:1 43555:134949:1 113039:118711:1 46505:110532:1 100297:125614:1	14
9252	59306	195696000	10	13815:14058:1 31148:13815:1 80716:134951:1 59306:134954:1 13815:90843:1 59306:134952:1 134952:95566:1 80716:31148:1 95566:80716:1	6
9254	16483	437616000	64	57098:38288:1 134995:7903:1 20181:24797:1 37577:37651:1 16483:76923:1 57098:37669:1 24796:113960:1 16483:44464:1 45357:47797:1 57098:37577:1 24796:37593:1 57098:24796:1 24796:45648:1 45357:36596:1 16483:24747:1 16483:46256:1 38289:134994:1 24796:37632:1 16483:19149:1 7136:7076:1 16483:57098:1 16483:44216:1 16483:33467:1 16483:38687:1 16483:95678:1 37593:37628:1 16483:45804:1 38289:37665:1 36375:4…	141
9255	9934	495590400	14	9934:37683:1 9934:16543:1 9934:23596:1 16543:9907:1 9934:37655:1 9934:134976:1 9934:63349:1 9934:134978:1 9934:45398:1 37655:63403:1 9934:37665:1 9934:46575:1 9934:37632:1	28
9256	16514	487641600	18	45502:44202:1 16514:47394:1 16514:44578:1 44578:38264:1 38264:44565:1 16514:38293:1 16514:45204:1 38293:45502:1 45502:32891:1 16514:38367:1 16514:37625:1 16514:42341:1 16514:46416:1 16514:135002:1 38264:15833:1 16514:134994:1 16514:18866:1	18
9258	54359	-401241600	11	54366:47905:1 54359:39803:1 54366:74815:1 74815:47911:1 47905:61704:1 54359:54366:1 54359:61703:1 54359:54361:1 54359:51500:1 74815:61790:1	2
9259	68772	-311731200	10	68772:111844:1 68772:111650:1 68772:68848:1 68772:135016:1 68848:16703:1 68772:135019:1 68772:68824:1 68772:68825:1 68772:103042:1	7
9261	113839	-393379200	13	113839:135032:1 113839:135028:1 135029:125264:1 113839:135029:1 135033:56744:1 135029:135033:1 125264:55009:1 56744:56747:1 135033:126420:1 113839:19183:1 125264:135034:1 135029:12460:1	9
9262	56708	-448588800	12	56708:56700:1 135036:56699:1 135038:56694:1 113840:135036:1 56708:113840:1 135036:135035:1 135036:95762:1 135036:133450:1 56708:135037:1 95762:12460:1 56700:135038:1	5
9263	20296	-218246400	23	56429:20228:1 57245:12552:1 24419:111916:1 56429:57245:1 24419:56442:1 20298:20294:1 56429:117903:1 20228:12463:1 20298:56429:1 20296:20298:1 20296:36565:1 24419:135039:1 24419:56730:1 41352:97374:1 20296:12551:1 20296:20297:1 117903:24419:1 20296:20845:1 20296:36725:1 20294:56450:1 20296:56740:1 20296:41352:1	43
9264	56699	-420768000	11	72356:12456:1 12473:12475:1 135038:56694:1 12456:12460:1 12456:12458:1 12459:12473:1 56699:72356:1 12456:12459:1 12473:12474:1 56699:135038:1	9
9266	113841	-220924800	14	135055:20864:1 135057:135053:1 113841:65063:1 135052:57371:1 135057:135056:1 135052:135055:1 135056:135054:1 113841:135058:1 113841:135057:1 113841:36293:1 113841:135062:1 135057:135052:1 135055:132294:1	14
9267	56694	-332899200	37	97395:97391:1 56694:97349:1 56694:43011:1 135067:122185:1 97349:81497:1 56694:77160:1 77160:135064:1 135068:95747:1 135071:74799:1 97349:77174:1 56694:126646:1 56694:107827:1 122185:135066:1 56744:56747:1 135067:48125:1 135068:97395:1 135064:56738:1 48125:56781:1 97349:56744:1 135071:97397:1 125118:97389:1 107827:135069:1 56694:122622:1 74799:135068:1 36299:113841:1 97395:36299:1 97389:135058:1 1…	17
9268	34523	-481334400	17	12527:12460:1 34523:12539:1 34523:106273:1 12537:56780:1 12537:12527:1 12539:12537:1 34523:65015:1 34523:72360:1 12537:23985:1 34523:16144:1 34523:113838:1 34523:135073:1 34524:22576:1 34523:25165:1 16144:34524:1 34523:27358:1	3
9269	56747	-259200000	17	56747:37031:1 84312:135046:1 56747:122185:1 57519:135077:1 113841:135055:1 56747:97389:1 57517:57519:1 135046:135049:1 56747:113841:1 2148:57517:1 56747:135075:1 57519:95773:1 57519:84312:1 56747:66191:1 2148:57518:1 56747:2148:1	22
9270	15072	-139968000	37	64142:110450:1 15072:99384:1 15072:135080:1 15072:71567:1 64142:109717:1 71556:135083:1 64142:109696:1 64142:110442:1 15072:80495:1 15075:71556:1 15072:59621:1 15072:64142:1 71567:71494:1 15072:92210:1 15088:102446:1 107971:99312:1 15072:116687:1 15072:15073:1 15072:27435:1 71556:19323:1 19323:71552:1 59621:130092:1 15070:15068:1 15072:14809:1 53908:15061:1 64142:107971:1 15072:15088:1 15072:1121…	7
9271	19317	-289267200	19	19317:98854:1 19317:15208:1 15059:15057:1 15059:15086:1 15054:15078:1 98854:15052:1 15078:15072:1 19317:41386:1 15059:102450:1 15078:53922:1 15086:15054:1 41386:15077:1 15086:53921:1 15052:15059:1 19317:68837:1 15064:15080:1 15080:92228:1 15052:15064:1	9
9272	53921	-222393600	23	64142:110450:1 35563:114023:1 53921:15065:1 114023:15072:1 53921:15077:1 53921:17518:1 19345:53932:1 15072:64142:1 53921:15076:1 53921:105136:1 15076:15078:1 15065:71556:1 116700:102449:1 19345:98866:1 35563:19320:1 114023:53922:1 53921:19345:1 53921:116692:1 17518:17510:1 53921:35563:1 15072:15075:1 53921:116700:1	20
9273	59481	-395971200	25	59484:15100:1 15101:135086:1 110817:110831:1 135088:80549:1 110828:14415:1 110828:135089:1 135088:135084:1 96983:15101:1 59481:110828:1 59481:59836:1 135088:59487:1 14415:14425:1 110828:15099:1 59484:54239:1 135086:135085:1 59481:92204:1 80549:59484:1 135084:41401:1 110828:96983:1 59481:54240:1 110828:110882:1 59484:135087:1 59484:110817:1 110828:135088:1	21
9274	74579	-319680000	12	74579:30931:1 74579:135093:1 135095:30929:1 135093:74592:1 30929:83879:1 135093:135095:1 74592:74593:1 116663:116661:1 30931:55726:1 55726:116663:1 116661:135092:1	10
9275	84491	-372384000	19	84516:84522:1 84516:56:1 84491:55692:1 66556:55720:1 119136:55719:1 55692:119137:1 119137:119136:1 119137:48181:1 66606:84516:1 55720:55715:1 84491:3799:1 84516:66563:1 55692:55723:1 84491:64969:1 55692:66606:1 84491:27527:1 55692:66556:1 84491:66559:1	22
9278	55701	-490665600	15	55701:84530:1 55701:51283:1 55701:51:1 36910:36819:1 36821:66560:1 51283:36824:1 55701:84480:1 55701:60191:1 60191:21795:1 51283:51280:1 36910:36821:1 51280:83758:1 36824:36910:1 51280:36822:1	8
9279	74583	-19958400	11	71309:74582:1 71309:74597:1 71309:100945:1 74583:80372:1 74597:74596:1 74597:84621:1 100945:74595:1 74597:84326:1 74583:71309:1 84621:84622:1	8
9281	9011	18316800	10	8760:8809:1 8977:8760:1 8974:3695:1 9011:8974:1 3695:8908:1 9011:135122:1 8974:93586:1 8760:8811:1 8974:8977:1	13
9284	75685	-37843200	11	75685:85126:1 132260:101843:1 42894:132260:1 85126:85134:1 75685:42894:1 42894:101666:1 75685:16709:1 16709:42738:1 75685:135128:1 85126:13209:1	3
9285	75686	-491875200	15	39408:18773:1 23278:53384:1 98221:50042:1 75686:108193:1 75686:98221:1 75686:20466:1 75686:15660:1 39408:39405:1 75686:39408:1 75686:61539:1 75686:23278:1 75686:3387:1 75686:61514:1 39408:61508:1	0
9287	129126	-33436800	14	129126:116873:1 39615:90995:1 132288:78416:1 88654:132288:1 78416:78238:1 83042:132290:1 129126:129125:1 129126:67860:1 132288:39615:1 88654:30948:1 129126:88654:1 129126:50294:1 88654:83042:1	14
9288	33512	344476800	32	72298:120743:1 135160:83690:1 72298:82756:1 33512:135160:1 120743:30509:1 120743:102344:1 33512:94972:1 102344:135168:1 33512:72298:1 33512:135177:1 33512:94969:1 31279:126998:1 120743:135158:1 135157:135175:1 102344:52702:1 33512:135161:1 120743:135179:1 33512:58867:1 33512:135176:1 120743:135162:1 31279:135172:1 120743:135166:1 30509:31278:1 30509:31279:1 135158:135169:1 120743:135171:1 33512:1…	13
9289	25916	69465600	10	135199:117972:1 130847:135190:1 107613:107610:1 135189:135199:1 25916:130847:1 135199:135197:1 25916:135189:1 25916:107613:1 135189:135198:1	11
9295	57542	-109728000	10	57542:57535:1 57538:135258:1 135259:131206:1 57542:104432:1 57535:135259:1 57542:131200:1 131200:17795:1 57538:39617:1 57535:57538:1	4
9296	25109	63072000	10	25109:58176:1 22710:22786:1 25109:87584:1 22710:22761:1 25109:22710:1 25109:69069:1 25109:43050:1 25109:78453:1 25109:87635:1	6
9297	3701	-65491200	18	23379:3720:1 3599:23081:1 3701:3599:1 5262:5380:1 5380:3697:1 3701:5262:1 3701:4792:1 11381:9641:1 3697:4602:1 3698:23379:1 5262:5298:1 11381:3698:1 3701:33176:1 3697:4580:1 33176:40428:1 3599:11381:1 23379:23380:1	17
9299	9287	445478400	10	121897:9215:1 9287:135270:1 9287:9336:1 9287:132990:1 132990:132999:1 9287:9158:1 9287:135269:1 9287:121897:1 9287:35424:1	4
9304	18420	404956800	10	18422:18412:1 18420:18415:1 18405:18403:1 18420:135314:1 18420:135315:1 18405:19901:1 18412:18405:1 18405:18404:1 18420:18422:1	5
9305	10622	373420800	11	10622:135316:1 10622:18454:1 10622:29398:1 10622:18516:1 10622:135318:1 10622:19901:1 10622:18419:1 18419:135317:1 10622:18453:1 10622:18229:1	20
9306	5386	349833600	18	5386:18193:1 15527:18229:1 5386:5391:1 10622:18516:1 5332:29398:1 5386:18418:1 18229:10615:1 10622:18419:1 5386:18423:1 5386:18521:1 5386:10622:1 5386:18328:1 5386:15528:1 5386:53504:1 5391:18416:1 15528:15527:1 18229:5332:1	31
9309	53513	575510400	11	53513:135274:1 114504:134599:1 53513:11876:1 103273:103274:1 53513:135294:1 135294:53511:1 114504:103273:1 134599:134595:1 53513:114504:1 134595:134593:1	29
9310	9336	552528000	20	135389:9341:1 135389:9335:1 9336:9346:1 9338:8736:1 9346:23359:1 9336:23355:1 9336:135386:1 8736:8722:1 135389:9344:1 9346:135387:1 9336:9212:1 9336:53514:1 9336:135389:1 9335:9340:1 9346:133001:1 9336:135388:1 23355:23358:1 23359:9285:1 9346:9338:1	20
9312	133000	528336000	12	133000:9336:1 132999:23359:1 9338:8736:1 9336:135386:1 133000:132999:1 133000:135395:1 23359:132959:1 9336:135388:1 9336:133001:1 9336:9335:1 9336:9338:1	10
9313	23375	565315200	10	23375:135417:1 135416:135414:1 135416:40424:1 23375:135418:1 23375:4707:1 135418:135416:1 23375:103190:1 40424:103213:1 23375:6077:1	24
9316	60873	55382400	19	60873:93934:1 60873:60875:1 93934:93936:1 60876:60872:1 60873:135445:1 135443:19501:1 19501:131687:1 73900:131671:1 60873:60876:1 60876:60885:1 60873:135443:1 60873:60879:1 60875:77716:1 60873:135444:1 19501:131674:1 93934:97098:1 93936:73900:1 60873:40016:1	6
9318	62191	436492800	10	62191:135463:1 135462:130732:1 62191:135464:1 62191:130597:1 62191:87303:1 62191:135462:1 105233:130544:1 62191:105233:1 62191:135474:1	27
9319	48676	-182304000	19	16076:67484:1 87227:42764:1 48676:135477:1 48676:63009:1 48676:87227:1 48676:87264:1 48676:9719:1 50082:53016:1 48676:67813:1 48676:74688:1 48676:61422:1 87227:53959:1 87227:135476:1 87264:63754:1 48676:50082:1 67813:67517:1 67813:16076:1 16076:67495:1	22
9321	37694	474595200	64	37694:7127:1 37577:37651:1 37638:37609:1 21321:45400:1 37694:45869:1 37694:44576:1 24796:37593:1 37683:38289:1 37662:38267:1 46088:27048:1 45204:46252:1 37637:127309:1 46252:37638:1 46252:73118:1 37694:107861:1 45204:34676:1 7127:7240:1 37694:37663:1 37694:37653:1 46639:45671:1 37694:48300:1 37628:38265:1 37694:45385:1 37694:47790:1 37577:127321:1 37593:37628:1 37638:124219:1 37653:24796:1 37694:…	55
9322	56711	-448588800	17	56711:135037:1 56711:113839:1 56711:11988:1 113839:135029:1 135036:56699:1 56711:23960:1 56713:135036:1 11988:56694:1 56711:134627:1 56711:65019:1 56711:135523:1 56711:56713:1 56711:56708:1 135029:12460:1 135035:72361:1 65019:135035:1	22
9323	11304	-315619200	14	11304:94234:1 11304:94239:1 94234:121805:1 35109:35114:1 11304:30931:1 11304:135526:1 94234:35109:1 35109:35112:1 11304:84185:1 11304:33390:1 35112:35110:1 11304:36569:1 36569:48206:1	9
9324	33107	-238204800	11	12083:40171:1 71765:14481:1 33107:12003:1 71771:12083:1 33107:71765:1 33107:71771:1 33107:33106:1 33107:75783:1 33106:74928:1 33107:71761:1	6
9325	12003	-238204800	12	12083:40171:1 12003:71765:1 71765:14481:1 71771:12083:1 71761:135535:1 12003:135534:1 12003:33106:1 71765:33103:1 12003:71761:1 12003:71771:1 33106:74928:1	27
9326	135543	152496000	13	135543:108857:1 135543:108033:1 97332:110452:1 135543:135548:1 135543:109665:1 135548:97336:1 108857:97332:1 97332:135547:1 135543:135544:1 97332:120306:1 135543:101492:1 135543:131604:1	10
9327	101428	68256000	13	101428:128477:1 128477:105840:1 121952:126978:1 101428:126977:1 101428:60462:1 101428:50658:1 121952:135552:1 121952:110894:1 101428:121952:1 126978:126979:1 101428:114227:1 128477:99121:1	1
9328	51795	-394588800	11	51795:2615:1 51795:16785:1 42728:54422:1 2615:40728:1 40728:16028:1 2615:48329:1 40728:47941:1 51795:42728:1 51795:85160:1 16028:36787:1	7
9329	13229	-449798400	30	29648:63082:1 13229:10785:1 13229:6951:1 13229:16743:1 13229:7560:1 13229:13426:1 13229:7561:1 95297:29648:1 13229:13214:1 13224:19732:1 13229:13224:1 13229:29643:1 13229:16205:1 13229:13645:1 19732:50646:1 13229:128370:1 13229:75284:1 19732:14761:1 7561:95297:1 13229:13221:1 13229:14842:1 14761:7552:1 13229:39872:1 13229:10792:1 14842:14760:1 19732:2477:1 7552:42463:1 7552:1032:1 39872:39865:1	13
9330	7441	297907200	18	7441:135571:1 19781:15162:1 15162:19780:1 15282:15286:1 19780:14604:1 7441:135569:1 7441:135570:1 113210:135567:1 135570:113210:1 15162:135568:1 7441:7445:1 113210:19781:1 7441:52813:1 7441:99818:1 135569:108066:1 7441:3163:1 7441:15282:1	9
9331	26311	-13824000	13	135574:135587:1 26311:108504:1 92258:74163:1 135588:135574:1 135574:104801:1 75209:75212:1 75212:75211:1 74163:51097:1 135588:135575:1 135574:92258:1 26311:135588:1 51097:75209:1	68
9332	26315	-213148800	16	26315:60837:1 27502:64104:1 26315:77821:1 26315:77813:1 77751:70307:1 26315:19968:1 26315:101772:1 26315:135593:1 26315:77811:1 27502:77768:1 26315:127419:1 77751:77765:1 27502:77764:1 26315:77751:1 77751:27502:1	4
9334	113442	279936000	16	113442:101326:1 113442:87515:1 101393:113446:1 101401:101393:1 115157:101379:1 81696:75061:1 113446:113455:1 115157:101401:1 81696:115157:1 81696:101327:1 113442:113449:1 113442:81696:1 115157:101375:1 113446:113454:1 113446:81612:1	6
9336	35341	-103334400	10	35341:68805:1 35341:61664:1 61664:135609:1 61665:71966:1 61664:33734:1 71966:135607:1 61664:61665:1 35341:85714:1 35341:135608:1	3
9339	135620	386467200	12	135620:135641:1 135620:135644:1 135642:135648:1 135642:130629:1 130629:135643:1 135620:135645:1 135646:133753:1 135620:135647:1 85266:135642:1 135620:135646:1 135620:85266:1	7
9341	135653	296697600	15	31447:105040:1 135653:128661:1 135653:95070:1 135653:104975:1 135653:72940:1 31448:92321:1 135653:31459:1 31448:135654:1 135653:81665:1 31447:135655:1 81665:31447:1 135653:72986:1 135653:31448:1 31459:31461:1	3
9342	63536	-135129600	24	81987:81990:1 63536:71472:1 135657:80551:1 107252:107245:1 110072:82006:1 63536:110055:1 63536:135660:1 110055:110054:1 63536:107625:1 63536:99326:1 60488:60484:1 135660:19941:1 63536:107252:1 63536:135658:1 63536:110072:1 63536:41377:1 63536:50829:1 63536:116362:1 63536:101847:1 63536:81868:1 63536:135657:1 110055:60488:1 63536:81987:1	4
9343	105825	-515462400	11	97896:63794:1 83724:83725:1 83725:104864:1 83725:97896:1 104864:105824:1 97896:105820:1 105825:83724:1 61165:41588:1 63794:61157:1 63794:61165:1	1
9344	60807	126230400	22	60807:135666:1 60807:120463:1 60807:81847:1 135666:135670:1 60807:135672:1 60807:98244:1 60807:60548:1 120463:135663:1 60807:72100:1 60807:135662:1 135672:135665:1 135666:135664:1 60807:132207:1 60807:135671:1 135666:120465:1 60807:112376:1 60807:135668:1 60807:111400:1 60807:135667:1 98244:135669:1 60807:81845:1	5
9345	105827	-215827200	11	63536:110055:1 105827:110852:1 104862:59434:1 105827:60704:1 105827:104862:1 59434:97038:1 105827:135673:1 63536:107252:1 104862:63536:1 105827:114828:1	1
9347	100081	-336787200	11	100081:111877:1 135676:100169:1 111887:112106:1 111877:111887:1 100081:54240:1 100081:27698:1 100081:100187:1 100081:135676:1 100148:135677:1 100187:100148:1	0
9348	135678	127958400	19	135685:135684:1 103895:135685:1 135686:135683:1 135686:103981:1 135678:124026:1 135682:135688:1 135682:103986:1 135678:135686:1 135684:135682:1 135678:81823:1 135686:103979:1 135686:103895:1 135687:121913:1 135684:103975:1 135684:62188:1 135686:87341:1 87341:135681:1 135686:135687:1	14
9349	135681	207792000	12	135681:113819:1 135681:135680:1 113819:104014:1 127122:65522:1 127122:65530:1 135681:103871:1 123836:127122:1 135681:135692:1 103871:54091:1 104014:65526:1 113819:123836:1	4
9351	135686	137635200	15	135685:135684:1 103895:135685:1 135686:135715:1 135686:135683:1 135686:103981:1 135686:103979:1 135686:103895:1 135684:103975:1 135684:62188:1 135715:87341:1 103981:103983:1 103975:103986:1 87341:135681:1 135686:135687:1	11
9352	92313	-108172800	15	112140:60820:1 112140:112185:1 92313:135717:1 92313:50807:1 135717:100102:1 92313:135721:1 92313:78185:1 92313:112140:1 92313:39762:1 92313:135719:1 92313:71517:1 92313:115095:1 92313:78174:1 92313:135722:1	4
9354	135715	168134400	12	135727:58767:1 104010:135726:1 103975:104010:1 135715:135729:1 135715:135727:1 135715:119342:1 135715:124026:1 135715:87341:1 103975:104007:1 135726:130776:1 135715:103975:1	10
9355	87341	194486400	15	87341:135733:1 135681:113819:1 113819:104014:1 87341:65519:1 127122:65522:1 65519:65526:1 127122:65530:1 87341:113820:1 135681:135692:1 123836:127122:1 87341:119204:1 87341:123885:1 87341:135681:1 113819:123836:1	4
9357	34827	-345945600	12	34827:63698:1 34827:15983:1 3523:74645:1 34827:8965:1 15983:16062:1 34827:3523:1 58378:81430:1 34827:58378:1 34827:41390:1 34827:48339:1 15983:97009:1	4
9359	91336	379555200	13	91336:100072:1 49861:31339:1 135746:31333:1 91336:135746:1 31333:124510:1 135746:135747:1 135747:49861:1 31333:135754:1 135744:135743:1 135746:135745:1 135746:135744:1 124510:110979:1	8
9360	62943	404956800	25	62943:18207:1 127566:62941:1 18190:8486:1 18190:127572:1 62943:18514:1 127572:62961:1 62943:70521:1 18207:62968:1 62943:62942:1 62943:5015:1 62943:5006:1 62943:127566:1 62939:62969:1 18190:127577:1 62943:70523:1 8006:62970:1 62939:8199:1 62943:8688:1 18190:8007:1 62943:18190:1 62943:62940:1 62939:8006:1 62941:62939:1 18190:70511:1	49
9361	28223	-147225600	11	28223:28225:1 28223:99925:1 28224:36725:1 66101:65009:1 28223:28224:1 36725:28219:1 52331:106284:1 28223:84179:1 28223:66101:1 28219:52331:1	34
9362	132410	-373593600	10	132410:122573:1 132410:14253:1 122573:39579:1 33270:120199:1 132410:33270:1 14253:64067:1 39579:33264:1 132410:98786:1 132410:949:1	14
9363	132413	-491875200	10	132413:33262:1 16211:16208:1 132406:132410:1 33262:132406:1 132413:954:1 132413:75165:1 132413:135776:1 132413:14254:1 132406:16211:1	7
9364	17796	-101520000	14	17796:135780:1 122305:98778:1 17796:135779:1 17794:135777:1 98778:63163:1 17796:114441:1 17796:122305:1 17796:17794:1 135778:16231:1 56817:66230:1 135777:117716:1 17794:56817:1 17796:135778:1	6
9365	105610	-214617600	13	17790:135784:1 17799:17796:1 105610:36535:1 105610:17790:1 15140:17805:1 105610:14959:1 17790:15140:1 105610:78602:1 17805:17799:1 17790:15049:1 63502:63497:1 15049:63502:1	4
9366	104820	-194659200	14	104820:120198:1 104820:87589:1 15049:17472:1 104820:20517:1 15049:957:1 20517:33423:1 104820:15049:1 135778:16231:1 104820:120202:1 15049:14918:1 17796:135778:1 104820:17796:1 15049:63502:1	21
9367	120199	-230256000	15	120199:71688:1 104820:120198:1 104820:17796:1 58196:110378:1 58196:68187:1 120199:104820:1 120199:20580:1 76505:81514:1 120199:20588:1 103801:76505:1 120199:103801:1 120199:120197:1 20580:58196:1 20588:85432:1	11
9370	97243	155088000	12	97240:97239:1 97243:95128:1 97242:61865:1 61865:85488:1 62227:135794:1 97243:62227:1 97239:95130:1 61865:97240:1 97242:77288:1 97243:97242:1 97243:95127:1	1
9371	117696	-58838400	17	42748:135809:1 117696:135798:1 117696:135806:1 42748:42892:1 108470:42748:1 117696:135796:1 108470:108467:1 42748:85168:1 58655:135799:1 117696:135801:1 117696:42891:1 117696:42762:1 117696:108470:1 117696:58655:1 135809:135807:1 117696:135797:1	18
9372	77080	-121478400	51	107084:99268:1 103290:95279:1 103290:131280:1 77080:112196:1 129000:135811:1 77080:107083:1 107084:135818:1 103290:131281:1 131280:107222:1 12248:135816:1 107083:135826:1 107067:107091:1 107084:18938:1 135826:113161:1 122243:65512:1 135817:99759:1 135826:107084:1 12248:15060:1 103290:107087:1 99268:107063:1 77080:135815:1 135826:103290:1 107084:61000:1 107084:99315:1 18938:33186:1 107083:107067:1…	62
9374	102662	-132710400	23	102662:94072:1 102662:102780:1 102606:59071:1 110647:102593:1 73709:85088:1 102662:74548:1 102593:66209:1 102662:25229:1 102662:110647:1 102652:73709:1 102662:102653:1 102662:91911:1 102662:102656:1 102662:117553:1 102662:75311:1 102662:102652:1 102780:102606:1 102662:128396:1 102662:102633:1 73709:102576:1 117553:111731:1 102662:102649:1	17
9376	6588	19526400	17	135873:21278:1 6588:66867:1 6588:135873:1 134165:8273:1 6588:134165:1 65118:135872:1 6588:24443:1 24136:65120:1 24136:114767:1 6582:6581:1 6588:26942:1 6588:6546:1 24443:65118:1 6546:6544:1 6544:6582:1 24443:24136:1	4
9377	60140	-296006400	11	83501:67112:1 60140:84771:1 83501:67113:1 67112:67111:1 67111:68602:1 27597:83500:1 60140:51244:1 60140:83502:1 60140:27597:1 83502:83501:1	4
9379	15277	328665600	19	15277:135885:1 15277:82112:1 15277:95553:1 15277:67688:1 135885:62971:1 15277:15499:1 62971:62979:1 62979:62977:1 15277:135880:1 15277:22217:1 62977:126958:1 67688:93889:1 15277:67292:1 15277:15490:1 15499:15505:1 15277:135886:1 15277:131363:1 15277:126961:1	50
9380	67737	-37411200	10	109603:83651:1 109603:105540:1 135890:67144:1 59797:105528:1 67144:15486:1 109603:135890:1 67737:105530:1 67737:59797:1 67737:109603:1	14
9381	42807	-161136000	49	87226:42750:1 42807:74913:1 42789:131539:1 42805:42790:1 42807:51901:1 67031:85484:1 53963:87227:1 67741:39211:1 42807:135903:1 59498:67031:1 42807:42803:1 53963:42800:1 42807:42801:1 42764:85149:1 42800:42783:1 130749:135900:1 42807:122157:1 42801:95381:1 42789:87226:1 42807:42734:1 42807:53963:1 42790:135902:1 131539:42770:1 42807:110049:1 67031:135904:1 87226:117696:1 42780:87223:1 42807:42789…	21
9383	67747	-182304000	10	68936:68928:1 67747:77815:1 67747:23070:1 68936:68930:1 67747:39211:1 68936:68933:1 68936:39210:1 68933:68934:1 67747:68936:1	5
9384	67748	-190857600	10	25055:135910:1 135911:25055:1 135910:98266:1 25055:31101:1 98266:30580:1 25055:10121:1 67748:135911:1 25055:31112:1 10121:30601:1	6
9385	67749	-289267200	17	124481:135914:1 135914:125351:1 135915:48159:1 67749:135915:1 14829:37090:1 135914:104787:1 67749:43034:1 135915:75770:1 67749:113951:1 67749:77193:1 95156:25037:1 67749:95156:1 135915:124481:1 135915:57489:1 135915:14829:1 67749:60443:1	32
9386	53494	412905600	10	70927:17774:1 70927:135933:1 135938:70927:1 53494:133298:1 53494:70925:1 70927:115034:1 53494:109275:1 135938:135935:1 53494:135938:1	4
9387	67752	2678400	13	59325:59338:1 59325:103302:1 34873:106768:1 67752:59337:1 59338:110445:1 67752:116378:1 106762:103300:1 116378:34873:1 67752:135939:1 110445:106771:1 103302:106762:1 67752:59325:1	1
9389	135957	403488000	11	135957:88869:1 135958:135969:1 135958:135980:1 135980:135968:1 135957:135959:1 135957:48105:1 135957:135960:1 135957:135958:1 48105:135970:1 135958:103690:1	29
9390	130587	120960000	11	42877:130586:1 21332:135990:1 21332:135989:1 130587:4667:1 130586:21332:1 130587:42877:1 13031:135988:1 21332:13031:1 4667:130588:1 130587:128199:1	2
9392	105124	-213148800	12	105124:124020:1 80393:14367:1 105124:67096:1 105124:80393:1 85289:60681:1 105124:63056:1 63056:109635:1 60681:60680:1 124020:77025:1 60680:60761:1 105124:85289:1	6
9393	135995	-519609600	17	54443:64247:1 135995:23265:1 23265:80421:1 64132:49939:1 135995:54902:1 63612:80627:1 23265:63612:1 135995:22358:1 63612:64133:1 105119:22353:1 64132:16021:1 135995:54383:1 80627:105119:1 135995:54443:1 80421:64132:1 64132:106373:1	0
9395	100909	-281318400	13	91910:36728:1 100909:85100:1 84437:36855:1 100902:84437:1 100909:102693:1 100909:99039:1 100909:100904:1 100902:91910:1 91910:97898:1 84437:75291:1 84437:75303:1 100909:100902:1	9
9396	57379	-59702400	11	57065:24368:1 6583:24462:1 57379:57075:1 57379:50450:1 27368:18096:1 57075:6583:1 27368:57065:1 80806:34447:1 57379:27368:1 57379:80806:1	3
9398	26771	-230256000	14	136007:26996:1 136008:136007:1 26771:37094:1 26771:8002:1 26771:136009:1 26771:995:1 26771:136008:1 26995:16192:1 136009:65145:1 26771:136006:1 26771:125493:1 26771:104817:1 136008:26995:1	6
9399	67517	-124502400	12	67517:53051:1 121771:130733:1 67517:51921:1 51921:33015:1 53051:16101:1 121772:121771:1 33015:121924:1 51921:121772:1 51921:119230:1 33015:121923:1 53051:121769:1	5
9400	22258	-223603200	14	22258:84758:1 54392:102368:1 27686:116072:1 22258:85403:1 22258:118425:1 22258:136022:1 22258:54392:1 22258:70662:1 118425:33681:1 22258:7620:1 22258:27686:1 118425:118424:1 22258:68802:1	7
9406	21733	476928000	20	21733:75649:1 76998:136042:1 21733:136040:1 21733:75650:1 75650:75648:1 134712:73642:1 136038:136039:1 21733:134704:1 21733:76998:1 76998:136038:1 21733:127137:1 75650:106576:1 21733:75652:1 127137:101062:1 21733:134712:1 134712:134709:1 75649:101063:1 75648:136036:1 136036:21625:1	8
9407	53168	-388022400	11	16102:15980:1 16102:42845:1 62441:16102:1 53168:116134:1 15990:62441:1 16102:42676:1 16102:48346:1 16102:116135:1 53168:51637:1 53168:15990:1	2
9408	60596	-223603200	11	60596:62212:1 60596:47931:1 73824:71578:1 73824:12309:1 60596:103998:1 68796:62215:1 68796:73824:1 62212:18719:1 60596:68796:1 60596:51803:1	7
9409	94015	-232934400	14	53727:18719:1 103897:136046:1 94015:119180:1 136046:65548:1 136046:39562:1 94015:103897:1 68796:73811:1 94015:60596:1 62212:53727:1 68796:73824:1 68796:62215:1 60596:68796:1 60596:62212:1	8
9410	136047	-518140800	11	54569:1108:1 49955:54569:1 49955:52499:1 49955:16040:1 136047:16032:1 16032:49955:1 62417:11479:1 136047:11488:1 1108:62417:1 136047:1110:1	0
9411	109251	-84844800	19	109251:101451:1 109251:136048:1 136052:136049:1 136052:81901:1 109251:100095:1 74694:122897:1 136052:81889:1 74694:74693:1 109251:112197:1 122897:136050:1 136048:19932:1 109251:118462:1 122897:136053:1 136050:136051:1 136049:74694:1 122897:50797:1 109251:136052:1 109251:117614:1	2
9412	31118	-146620800	15	31118:67742:1 122911:12583:1 47870:122903:1 122911:118362:1 31111:74697:1 31118:105513:1 31111:31104:1 31118:122914:1 74697:47870:1 12583:122906:1 31118:31111:1 122914:122911:1 74697:122904:1 122914:13167:1	16
9413	75332	-173232000	10	36522:97541:1 75332:75495:1 75332:104338:1 36522:68006:1 75332:25571:1 75332:146:1 2351:36524:1 36524:36522:1 75332:2351:1	18
9414	33473	411436800	17	33482:33483:1 33482:19154:1 19097:33469:1 33473:19097:1 33485:136068:1 33473:65187:1 33473:135842:1 33482:33485:1 33473:38406:1 33473:24720:1 33473:136067:1 33469:33468:1 33473:19089:1 33483:33484:1 33468:33482:1 33484:19150:1	7
9415	4724	615254400	10	4724:4713:1 63718:97817:1 4713:64053:1 4724:64054:1 4724:63718:1 4724:9238:1 4713:64027:1 64053:136072:1 64054:64050:1	14
9416	95507	-443318400	14	95507:3793:1 95507:56554:1 95507:41710:1 95507:42105:1 112858:130841:1 3793:34519:1 24005:12460:1 56554:56567:1 24005:56555:1 95507:112858:1 42105:24005:1 3793:34514:1 95507:63766:1	4
9418	106311	-502243200	13	106311:134623:1 84291:106261:1 106311:112858:1 106311:52677:1 106261:84285:1 106261:36560:1 106311:106308:1 106311:84291:1 106311:134624:1 106311:23984:1 84285:56554:1 36560:12460:1	26
9419	136080	80784000	10	40448:81444:1 81444:136084:1 136080:109947:1 89042:40448:1 136084:81464:1 81464:136082:1 136080:120239:1 89042:89047:1 136080:89042:1	7
9420	136086	-481334400	15	136092:136095:1 136086:136089:1 118504:67406:1 136091:136087:1 136093:136094:1 136090:136091:1 136093:118506:1 118489:118504:1 136093:136092:1 136091:56426:1 136090:136093:1 136091:118489:1 118489:118505:1 136086:136090:1	14
9421	136098	612662400	20	136098:136147:1 136098:136149:1 136098:136170:1 136145:118678:1 136098:136140:1 136098:136145:1 136145:136166:1 136169:136135:1 136149:136171:1 136154:136153:1 136098:136169:1 136098:136148:1 136147:4240:1 136098:86669:1 136098:136154:1 136098:136146:1 136098:136168:1 136098:136150:1 136098:136152:1	63
9422	39910	-205286400	12	39910:56534:1 39910:57411:1 39910:37026:1 39910:118495:1 57565:97386:1 57565:59424:1 57411:55008:1 39910:57565:1 39910:136181:1 57565:57564:1 39910:57566:1	7
9423	2135	-293328000	10	39910:57411:1 2135:66745:1 97393:36294:1 2135:97393:1 2135:39910:1 2135:55007:1 2135:66190:1 2135:66192:1 2135:97392:1	1
9424	94461	436492800	10	136202:136203:1 94461:94465:1 136194:136193:1 136194:136202:1 94461:104690:1 94428:114688:1 136202:136201:1 94461:136194:1 136193:94428:1	27
9425	63080	-497145600	15	49969:41772:1 39408:18773:1 39408:16644:1 63080:74872:1 61597:61514:1 61597:61539:1 63080:49969:1 61597:39408:1 74872:68903:1 61508:74867:1 63080:61597:1 16644:39405:1 68903:6699:1 39408:61508:1	4
9426	63078	-135734400	16	63078:20727:1 63078:20312:1 63078:10594:1 95383:62472:1 63078:136222:1 10594:10560:1 20312:20330:1 95383:63076:1 63078:95383:1 63078:20309:1 95383:3909:1 63078:63075:1 62472:10629:1 136222:136221:1 20312:13542:1	30
9427	5788	134006400	13	5875:5892:1 5847:5888:1 5788:18907:1 5888:5893:1 5788:5847:1 5788:5849:1 5888:5875:1 5875:5834:1 5788:5741:1 5788:5744:1 5847:5835:1 5888:5868:1	1
9428	3914	102470400	16	3914:5778:1 10746:5744:1 5776:5844:1 10746:5863:1 5776:10781:1 5776:10746:1 3914:136224:1 5744:5834:1 3914:5776:1 5878:5859:1 3914:5743:1 5844:5878:1 5744:5877:1 3914:26173:1 5859:5856:1	2
9429	3915	73526400	15	3915:5799:1 26178:5894:1 3915:5704:1 3915:7364:1 5744:10764:1 26178:5929:1 5778:5744:1 3915:26178:1 5704:5778:1 3914:5878:1 5744:5882:1 3914:26173:1 5882:5893:1 3915:3914:1	5
9430	20330	5097600	17	10558:39953:1 20330:26175:1 39949:62479:1 20330:20327:1 26178:5894:1 26178:5929:1 3696:5799:1 20330:10558:1 5704:5778:1 39953:3915:1 39953:39949:1 3696:5704:1 20330:136225:1 20330:3696:1 3696:3914:1 26175:26178:1	4
9436	126728	-504921600	11	126729:101997:1 84203:95764:1 126728:126729:1 126728:126727:1 126727:95763:1 126729:84203:1 119139:95762:1 101997:119139:1 126727:95757:1 95762:12460:1	1
9437	28172	-156297600	18	28172:33839:1 28172:104429:1 28172:75375:1 28172:136230:1 28172:104425:1 75375:75377:1 28172:40899:1 33839:136231:1 28172:74606:1 28172:41799:1 41799:3780:1 41799:3251:1 28172:3788:1 3788:3254:1 41806:28177:1 3788:51692:1 28172:41806:1	15
9438	94307	-481334400	10	11307:28039:1 94304:68391:1 60191:68394:1 94307:60191:1 94304:11300:1 94307:94304:1 11300:11307:1 28039:11305:1 11305:28037:1	1
9439	14911	-36028800	13	77197:27452:1 14911:136235:1 75493:93855:1 14911:75493:1 14911:136236:1 93855:72554:1 14911:94236:1 14911:135876:1 75493:93831:1 72554:93833:1 72554:104344:1 14911:77197:1	7
9441	136240	224812800	17	136240:101147:1 136250:136251:1 136240:69620:1 136245:136242:1 136240:117161:1 136240:136245:1 136240:106476:1 136240:136244:1 136244:69621:1 101147:6576:1 136240:96550:1 96550:136250:1 96550:136253:1 136240:136252:1 136240:136241:1 136244:101116:1	18
9442	91256	243129600	24	106515:119048:1 91256:106524:1 118999:106512:1 91253:106522:1 86585:86581:1 91256:119001:1 91256:91251:1 91256:66470:1 91256:106523:1 91256:136260:1 106467:7927:1 91253:106513:1 118999:86589:1 91256:106467:1 91256:106480:1 106523:106515:1 106480:7956:1 91256:86585:1 106523:52638:1 86581:28182:1 91253:118999:1 119001:118998:1 91256:91253:1	37
9443	70237	-493344000	10	70232:70234:1 99898:70231:1 70236:70232:1 70233:70230:1 56822:99898:1 70232:70233:1 70231:70243:1 70237:56822:1 56822:70236:1	7
9445	55692	-332899200	20	55692:66438:1 84516:56:1 66438:84186:1 55719:83816:1 66556:55720:1 119136:55719:1 83816:83880:1 119137:119136:1 84523:84573:1 51290:48181:1 66606:84516:1 55720:55715:1 55719:84523:1 55692:86091:1 55692:55723:1 55692:66606:1 55692:51290:1 55692:119137:1 55692:66556:1	23
9446	55704	-35596800	14	55704:136286:1 66666:84497:1 84496:136283:1 84496:136285:1 136286:136284:1 55704:136288:1 136288:136287:1 136289:66666:1 55704:3931:1 66666:98996:1 55704:136290:1 55704:136289:1 136287:84496:1	1
9447	55711	-114825600	10	55711:36964:1 55711:84585:1 55711:136291:1 55711:85652:1 55711:84586:1 55711:84537:1 55711:48097:1 55711:5585:1 55711:84525:1	8
9448	55714	-176256000	12	55714:13668:1 84578:84586:1 55714:116662:1 84578:84585:1 55711:84537:1 55714:36830:1 55714:84578:1 55714:84474:1 55714:55711:1 55714:68176:1 55714:5592:1	32
9449	18085	300844800	10	30005:30004:1 80898:9855:1 18097:118721:1 18085:136306:1 18085:80898:1 18085:87397:1 18085:20815:1 18085:30005:1 30004:18097:1	4
9450	11080	-86572800	44	11080:11076:1 29745:120234:1 109510:83590:1 109508:136327:1 136328:136338:1 11080:56284:1 136339:136340:1 136324:29745:1 136332:136331:1 11080:134762:1 120233:69310:1 29745:136319:1 98277:99481:1 136332:136322:1 120234:120233:1 136332:136329:1 95254:136339:1 95254:109513:1 69358:83587:1 29745:136321:1 11080:136324:1 11080:101068:1 134762:11073:1 136320:136341:1 136324:136320:1 34934:109510:1 1363…	26
9451	87070	-100051200	19	87070:136346:1 136345:11072:1 109511:136321:1 11080:101068:1 134762:11073:1 11072:136328:1 11080:134762:1 11073:25643:1 136345:136323:1 11080:69310:1 136346:136345:1 87070:11080:1 11073:11173:1 136321:98277:1 134762:109511:1 136328:136338:1 136345:136320:1 11080:34934:1	8
9452	93927	-147225600	11	93927:81963:1 93927:128196:1 62921:81969:1 93927:136355:1 93927:113255:1 136355:136353:1 81963:76567:1 136355:120444:1 81963:136354:1 136353:62921:1	0
9453	52449	-230256000	10	95813:52364:1 52369:52361:1 95813:102651:1 136361:25174:1 52364:37019:1 52449:136361:1 52449:95813:1 52449:136360:1 52449:52369:1	14
9454	128618	-444528000	17	130053:130056:1 130053:130055:1 128618:128625:1 112099:60229:1 130053:112099:1 130054:6081:1 6081:116524:1 128618:54230:1 128618:93599:1 130056:130047:1 128618:130054:1 128618:60235:1 6081:76577:1 128625:130053:1 130056:66514:1 128618:34620:1	5
9455	47896	-355104000	11	66554:94008:1 73711:102723:1 47896:85101:1 47896:102735:1 47896:99039:1 73711:73712:1 66554:73711:1 47896:119389:1 47896:66554:1 47896:136363:1	20
9456	11137	89424000	12	11137:13795:1 136378:13788:1 11137:136378:1 11137:83603:1 11133:13786:1 69909:11131:1 11137:25661:1 11137:11135:1 11137:11148:1 25661:69909:1 25661:11133:1	8
9457	44945	553305600	15	136386:136390:1 136389:136384:1 43760:45088:1 44945:136389:1 44945:43760:1 136390:105706:1 44945:44920:1 44945:136386:1 44945:79877:1 136386:126516:1 44920:45084:1 136386:136385:1 45088:44901:1 45088:45087:1	18
9458	136392	241056000	37	136392:136430:1 18015:136406:1 96555:136408:1 60057:136394:1 136392:10219:1 136392:136393:1 18015:118724:1 136392:50160:1 119894:126227:1 38629:96253:1 126227:18106:1 136392:136395:1 136393:103138:1 39929:39930:1 60057:119894:1 136409:14218:1 136392:51319:1 50160:136396:1 136392:136412:1 27013:38629:1 136394:18015:1 119894:55351:1 51319:46721:1 136409:52816:1 50160:136409:1 136392:27013:1 136411:…	71
9459	55487	617932800	15	119521:55482:1 55490:136440:1 129182:136439:1 55490:119521:1 55490:130329:1 55487:44709:1 55482:136437:1 136439:136438:1 136439:64982:1 55487:129182:1 136440:136436:1 55487:55490:1 136439:136446:1 119521:119520:1	20
9460	111914	-339379200	13	111914:136457:1 98991:42114:1 111914:98991:1 111914:65080:1 111914:136456:1 111914:24436:1 111914:117975:1 98991:56737:1 111914:29705:1 24436:24428:1 111914:111803:1 24428:24429:1	17
9462	25172	-127872000	10	25172:59057:1 25172:56508:1 25172:21069:1 84110:84092:1 25172:114930:1 25172:80369:1 25172:7916:1 25172:56653:1 25172:84110:1	12
9463	59060	-368323200	14	56646:59069:1 16:59077:1 56646:59078:1 59060:56646:1 59060:136462:1 56646:56647:1 56646:16:1 59077:6082:1 59078:59076:1 26675:34489:1 16:3768:1 56646:26675:1 59060:41553:1	20
9464	21910	116899200	36	106490:101046:1 21910:106490:1 21910:106487:1 91256:106524:1 21910:106570:1 21910:106571:1 21910:65397:1 101046:101057:1 102190:106531:1 106482:91256:1 21910:3759:1 106533:106482:1 101046:75563:1 101046:101051:1 106571:106530:1 91256:106523:1 106494:106484:1 7928:7962:1 106490:106494:1 106484:106470:1 106531:21566:1 106533:106481:1 21910:7928:1 91256:106480:1 106490:106489:1 101057:69448:1 106531…	32
9465	59075	-201398400	38	56665:1427:1 59075:31311:1 66819:66816:1 66821:66819:1 59075:110223:1 24358:66821:1 59075:84121:1 12735:24352:1 59075:136469:1 56665:84111:1 1427:19569:1 24358:110229:1 19569:103018:1 34509:21904:1 34509:12723:1 84121:41340:1 24358:97547:1 136470:136468:1 1427:56659:1 12723:12735:1 59075:136463:1 59075:56799:1 59075:64960:1 66819:66817:1 136469:21935:1 59075:24358:1 59075:56665:1 103018:19571:1 1…	19
9466	110923	-470707200	10	110923:128294:1 106270:130832:1 110923:24012:1 128294:36559:1 110923:99914:1 95468:106270:1 99914:96622:1 96622:95468:1 110923:5043:1	4
9468	95639	149126400	17	95639:92286:1 95626:93752:1 95639:133188:1 95642:136477:1 95642:95658:1 95642:136474:1 95642:135061:1 95639:95653:1 93752:95631:1 133188:95627:1 95639:95642:1 95626:93763:1 95642:136475:1 95639:136476:1 95639:106327:1 95658:95626:1	4
9469	72718	59011200	22	136482:24196:1 73149:136482:1 73149:73148:1 72718:72711:1 73149:69694:1 72718:183:1 72710:57612:1 57612:72816:1 73147:57267:1 72710:94243:1 136483:2140:1 72718:72710:1 57612:65116:1 55847:73149:1 57612:24321:1 72710:72722:1 73149:73147:1 72718:2134:1 136482:63123:1 72710:136483:1 72718:55847:1	33
[truncated: 948 more rows]
