# Supplementary material for: Structural-topic aware deep neural networks for information cascade prediction
Source: PeerJ Comput Sci. 2024 Feb 19;10:e1870. doi: 10.7717/peerj-cs.1870 (PMC10909194; doi:10.7717/peerj-cs.1870)
Supplement: Supplemental Information 2 [file peerj-cs-10-1870-s002.zip]

Archive with 26 entries (25 files):
- 1_txt_file/
- 1_txt_file/initial_data1.txt
- 1_txt_file/initial_data10.txt
- 1_txt_file/initial_data11.txt
- 1_txt_file/initial_data12.txt
- 1_txt_file/initial_data13.txt
- 1_txt_file/initial_data14.txt
- 1_txt_file/initial_data15.txt
- 1_txt_file/initial_data16.txt
- 1_txt_file/initial_data17.txt
- 1_txt_file/initial_data18.txt
- 1_txt_file/initial_data19.txt
- 1_txt_file/initial_data2.txt
- 1_txt_file/initial_data20.txt
- 1_txt_file/initial_data21.txt
- 1_txt_file/initial_data22.txt
- 1_txt_file/initial_data23.txt
- 1_txt_file/initial_data24.txt
- 1_txt_file/initial_data25.txt
- 1_txt_file/initial_data3.txt
- 1_txt_file/initial_data4.txt
- 1_txt_file/initial_data5.txt
- 1_txt_file/initial_data6.txt
- 1_txt_file/initial_data7.txt
- 1_txt_file/initial_data8.txt
- 1_txt_file/initial_data9.txt
