# Supplementary material for: Structural-topic aware deep neural networks for information cascade prediction
Source: PeerJ Comput Sci. 2024 Feb 19;10:e1870. doi: 10.7717/peerj-cs.1870 (PMC10909194; doi:10.7717/peerj-cs.1870)
Supplement: Supplemental Information 2 [file peerj-cs-10-1870-s002.zip › 1_txt_file/initial_data4.txt]

76892	4716759	1464772130	42	4716759:696703:1 4716759:1304789:1 4716759:538104:1 4716759:696644:1 4716759:696714:1 4716759:2347211:1 4716759:696688:1 4716759:2347228:1 4716759:2347250:1 4716759:1420002:1 4716759:398554:1 4716759:696700:1 4716759:1544317:1 4716759:696707:1 4716759:1420001:1 4716759:696708:1 4716759:1544222:1 4716759:2629863:1 4716759:696715:1 4716759:696730:1 4716759:1420003:1 4716759:2629862:1 4716759:696712…	416
76897	3098866	1464772131	28	3098866:1769980:1 3098866:1767141:1 3098866:1771146:1 3098866:3140656:1 3098866:4651967:1 3098866:262492:1 3098866:258205:1 3098866:258163:1 3098866:4651973:1 3098866:3098867:1 3098866:4651972:1 3098866:3356303:1 3098866:4651965:1 3098866:4651970:1 3098866:3140831:1 3098866:260812:1 3098866:4651968:1 3098866:3356615:1 3098866:4850220:1 3098866:261932:1 3098866:4651969:1 3098866:258162:1 3098866:4…	1
76899	2679906	1464772133	21	2679906:4601746:1 2679906:2309843:1 2679906:3667555:1 2679906:4601739:1 2679906:4368383:1 2679906:4589860:1 2679906:4850241:1 2679906:4601740:1 2679906:4601738:1 2679906:4601737:1 2679906:4601745:1 2679906:4601743:1 2679906:281200:1 2679906:4850239:1 2679906:998848:1 2679906:4850238:1 2679906:4601713:1 2679906:4284344:1	112
76896	4320335	1464772131	10	4320335:4850198:1 4320335:2174211:1 4320335:4850196:1 4320335:4850197:1 4320335:4402245:1 4320335:4850195:1 4320335:4361772:1 4320335:4850180:1 4320335:4850191:1	92
76900	289564	1464772134	35	289564:1259588:1 289564:84576:1 289564:1255707:1 564104:564365:1 564104:421737:1 289564:4850252:1 289564:564419:1 421737:564204:1 289564:4747004:1 289564:2855896:1 289564:564469:1 421737:1256651:1 289564:4850249:1 421737:564305:1 289564:3682424:1 289564:1334212:1 421737:1878136:1 421737:564229:1 289564:421737:1 564104:1267658:1 289564:564454:1 289564:4850253:1 289564:1087247:1 289564:742827:1 289…	23
76901	1395179	1464772134	54	1395179:559265:1 1395179:3207825:1 1395179:4850262:1 1395179:148147:1 1395179:878225:1 1395179:4850257:1 1395179:1395179:1 1395179:877342:1 1395179:283872:1 1395179:467758:1 1395179:1395660:1 1395179:251540:1 1395179:3657683:1 1395179:4850259:1 1395179:3691386:1 1395179:467747:1 1395179:4023681:1 1395179:1643687:1 1395179:3750031:1 1395179:3867075:1 1395179:1542126:1 1395179:4850261:1 1395179:129…	82
76902	4850269	1464772133	37	4850269:4850352:1 4850269:4850335:1 4850269:4850351:1 4850269:4850322:1 4850269:4850339:1 4850269:4850329:1 4850269:4850337:1 4850269:4850354:1 4850269:4850330:1 4850269:565963:1 4850269:2269604:1 4850269:4850348:1 4850269:4850338:1 4850269:219694:1 4850269:4850340:1 4850269:4850349:1 4850269:4768622:1 4850269:4850309:1 4850269:4850342:1 4850269:4850345:1 4850269:4850324:1 4850269:4850306:1 48502…	91
76904	17133	1464772136	12	17133:4850385:1 17133:4694863:1 17133:4850383:1 17133:4454537:1 17133:869563:1 17133:2413967:1 17133:4779918:1 17133:4850386:1 17133:4401707:1 17133:4850387:1 17133:211217:1	1
76906	2172397	1464772137	28	7450:4850396:1 7450:1572263:1 7450:2523559:1 2172397:4850395:1 2172397:4850401:1 2172397:4540159:1 2172397:4850403:1 7450:1430052:1 7450:1480885:1 2172397:777346:1 7450:186082:1 2172397:631653:1 7450:4544064:1 2172397:207723:1 2172397:1480885:1 2172397:7450:1 2172397:658077:1 7450:4850398:1 7450:4850394:1 2172397:904057:1 7450:4850402:1 7450:4850400:1 7450:4686379:1 7450:1037574:1 2172397:4850397…	16
76907	847329	1464772137	30	149248:2496256:1 3592347:2496256:1 149248:166928:1 557588:166928:1 8475:847329:1 166928:847329:1 203754:2496256:1 3592347:847329:1 445178:847329:1 974016:847329:1 166928:557588:1 847329:203754:1 847329:8475:1 203754:3960200:1 149248:847329:1 203754:847329:1 847329:166928:1 847329:974016:1 847329:445178:1 847329:3592347:1 149248:149248:1 166928:149248:1 3960200:2029701:1 166928:166928:1	10
76909	123007	1464772139	32	123007:2524903:1 123017:3757760:1 123007:2468964:1 80134:3387983:1 123049:123021:1 3757760:123049:1 123007:4239372:1 123007:123017:1 528693:53927:1 123017:53927:1 1886819:528693:1 528693:1437545:1 123017:1860185:1 123007:123051:1 123007:123036:1 80134:123006:1 1886819:2524695:1 123006:3757760:1 80134:1886819:1 1886819:123004:1 3757760:2524757:1 123007:2947070:1 123049:528624:1 123007:80134:1 1886…	4
76910	4725269	1464772139	72	4725269:4725269:1 4725269:4850526:1 4725269:785337:1 4725269:581403:1 4725269:2800609:1 4725269:270639:1 4725269:2838924:1 4725269:4427428:1 4725269:1916646:1 4725269:4850537:1 4725269:4850539:1 4725269:4850522:1 4725269:90:1 4725269:2913866:1 4725269:316951:1 4725269:4850531:1 4725269:4850530:1 4725269:4850525:1 4725269:895767:1 4725269:426284:1 4725269:4850524:1 4725269:2887216:1 4725269:476763…	508
76914	3166463	1464772143	14	3166463:4565984:1 3166463:3166464:1 3166463:986950:1 3166463:4850741:1 3166463:2291355:1 3166463:3460968:1 3166463:341686:1 3166463:3196616:1 3166463:931258:1 3166463:3627146:1 3166463:656152:1 3166463:4850743:1 3166463:4850742:1	23
76915	4343929	1464772143	17	4343929:4053168:1 4343929:4850754:1 4343929:4850757:1 4343929:2382752:1 4343929:2635601:1 4343929:3873160:1 4343929:4850760:1 4343929:3271778:1 4343929:4850750:1 4343929:4850755:1 4343929:4850756:1 4343929:605916:1 4343929:2671598:1 4343929:719042:1 4343929:4850759:1 4343929:4850758:1	19
76916	4850765	1464772142	13	4850765:1243209:1 4850765:590100:1 4850765:11863:1 4850765:97614:1 4850765:3531:1 4850765:12027:1 4850765:3561295:1 4850765:165148:1 4850765:3326:1 4850765:898099:1 4850765:217738:1 4850765:4850769:1	20
76917	60921	1464772143	68	60921:4850818:1 60921:4850820:1 60921:4435865:1 60921:4744594:1 60921:4850817:1 60921:4850821:1 60921:4850808:1 60921:4850824:1 60921:2013902:1 60921:4850814:1 60921:915687:1 60921:140306:1 60921:4850832:1 60921:1175718:1 60921:3653173:1 60921:4850830:1 60921:4850803:1 60921:4698433:1 60921:4850787:1 60921:3588432:1 60921:3429676:1 60921:2172461:1 60921:4850815:1 60921:2573756:1 60921:1199490:1 6…	63
76923	4850854	1464772145	10	4850854:17806:1 4850854:4058780:1 4850854:1971632:1 4850854:4850860:1 4850854:364887:1 4850854:192531:1 4850854:1675958:1 4850854:18127:1 4850854:17615:1	12
76924	3230280	1464772144	92	3230280:3230041:1 3230280:1592620:1 3230280:524711:1 3230280:152725:1 2343289:3352594:1 3230280:4850866:1 3230280:1890726:1 3230280:2787098:1 3230280:2315873:1 3230280:4246695:1 3230280:465473:1 3230280:2767110:1 3230280:1876475:1 3230280:2343289:1 3230280:97042:1 3230280:527643:1 3230280:2972896:1 3230280:4850888:1 3230280:2343297:1 3230280:3352625:1 3230280:132453:1 3230280:2767069:1 3230280:24…	179
76925	1556255	1464772145	12	1556255:4850907:1 1556255:4850909:1 1556255:4850904:1 1556255:3765896:1 1556255:4850906:1 1556255:1332735:1 1556255:4651472:1 1556255:2826495:1 1556255:4850903:1 1556255:4850910:1 1556255:4850908:1	18
76926	573889	1464772146	15	84476:84480:1 84476:168375:1 573889:129947:1 84476:338465:1 573889:1445814:1 84476:543498:1 573889:84476:1 573889:1077608:1 573889:4850915:1 573889:168419:1 573889:58353:1 84476:338466:1 573889:330983:1	8
76929	3955782	1464772147	19	3955782:4262883:1 3955782:634266:1 3955782:1067651:1 3955782:1310818:1 3955782:372337:1 3955782:1425021:1 3955782:1334399:1 3955782:1377104:1 3955782:4850951:1 3955782:2854301:1 3955782:4850952:1 3955782:626445:1 3955782:4850949:1 3955782:2631765:1 3955782:4850925:1 3955782:3425975:1 3955782:4850950:1 3955782:3965383:1	1163
76930	168964	1464772148	23	168964:169014:1 168964:168975:1 168964:4850957:1 168964:4850958:1 168964:168965:1 168964:168982:1 168964:4850959:1 168964:169005:1 168964:4850955:1 168964:168996:1 168964:169008:1 168964:168991:1 168964:3961055:1 168964:168977:1 168964:168967:1 168964:168966:1 168964:4850956:1 168964:2633430:1 168964:169018:1 168964:168988:1	8
76931	305659	1464772149	12	305659:305665:1 305659:144293:1 305659:1290905:1 305659:380308:1 305659:1567495:1 305659:4532769:1 305659:385921:1 305659:4850960:1 305659:46003:1 305659:877809:1 305659:3668627:1	10
76932	945046	1464772150	338	945046:454610:1 945046:2893398:1 945046:4851080:1 945046:73446:1 945046:4851128:1 945046:4851151:1 945046:4329606:1 945046:4737667:1 945046:2292233:1 945046:604866:1 945046:2687333:1 945046:4851178:1 945046:561028:1 945046:2385840:1 945046:4850993:1 945046:3017595:1 945046:324690:1 945046:2660220:1 945046:4851056:1 945046:4851179:1 945046:4851184:1 945046:2550512:1 945046:4851174:1 945046:109514:…	278
76934	4851221	1464772151	13	4851221:85735:1 85735:564666:1 4851221:4217248:1 4851221:968081:1 4851221:4851227:1 4851221:2214386:1 4851221:676243:1 4851221:1364174:1 4851221:35918:1 4851221:166928:1 4851221:199304:1	22
76935	1060937	1464772151	64	1060937:4851323:1 1060937:1270828:1 1060937:3201613:1 1060937:4851325:1 1060937:404879:1 1060937:4851314:1 1060937:3343187:1 1060937:4851331:1 1060937:1807320:1 1060937:4129989:1 1060937:4851339:1 1060937:4798380:1 1060937:4413821:1 1060937:4851332:1 1060937:4851309:1 1060937:1285031:1 1060937:4851281:1 1060937:4851341:1 1060937:2296851:1 1060937:2552759:1 1060937:4851334:1 1060937:439810:1 10609…	907
76937	4851420	1464772154	195	4851420:891265:1 4851420:1019657:1 4851420:46042:1 3176246:4285857:1 4851420:370616:1 4851420:428658:1 4851420:3305324:1 4851420:91058:1 2253555:892655:1 4851420:3330555:1 4851420:4851514:1 4851420:4851517:1 4851420:3310516:1 4851420:375800:1 4851420:4851522:1 4851420:2478060:1 4851420:2253458:1 4851420:2464422:1 4851420:137941:1 4851420:3176232:1 4851420:347127:1 4851420:2253451:1 4851420:485152…	279
76941	1645357	1464772155	14	1645357:2894854:1 1645357:837866:1 1645357:3085377:1 1645357:4851625:1 1645357:4851626:1 1645357:280795:1 1645357:2115715:1 1645357:4851624:1 1645357:2791313:1 1645357:454285:1 1645357:546994:1 1645357:4851627:1	9
76943	4851630	1464772156	38	4851630:4851668:1 4851630:279275:1 4851630:4851661:1 4851630:279329:1 4851630:153381:1 4851630:4851670:1 4851630:1704395:1 4851630:4851662:1 4851630:308890:1 4851630:308978:1 4851630:1848491:1 4851630:1593949:1 4851630:4851665:1 4851630:889905:1 4851630:4851667:1 4851630:4851658:1 4851630:2765311:1 4851630:2780384:1 4851630:1848487:1 4851630:4311237:1 4851630:3608706:1 4851630:2237093:1 4851630:3…	232
76944	4851722	1464772156	21	4851722:2034752:1 4851722:2037886:1 4851722:154444:1 4851722:1257915:1 4851722:4851738:1 4851722:2967828:1 4851722:1821481:1 4851722:4851740:1 4851722:779361:1 4851722:1308789:1 4851722:4851736:1 4851722:4851741:1 4851722:349948:1 4851722:4851735:1 4851722:537149:1 4851722:4851739:1 4851722:4851737:1 4851722:993554:1 4851722:199878:1	37
76945	1848244	1464772156	152	1848244:1379746:1 1848244:432606:1 1848244:898818:1 1848244:2351281:1 311752:1395627:1 1848244:1557962:1 1848244:148219:1 55607:1290950:1 1848244:283852:1 1848244:4851760:1 1848244:1540623:1 1848244:138311:1 1848244:343641:1 1848244:432588:1 1848244:625855:1 625804:147672:1 1848244:1541769:1 1848244:54200:1 1848244:878007:1 1848244:4529745:1 1848244:431028:1 1848244:344161:1 1848244:283429:1 1848…	100
76946	2395508	1464772156	21	2395508:4453048:1 2395508:15891:1 2395508:4851777:1 2395508:2164019:1 2395508:4851160:1 2395508:4510028:1 2395508:4769536:1 2395508:2800390:1 2395508:3151219:1 2395508:1250558:1 2395508:4851776:1 2395508:2395514:1 2395508:2732563:1 2395508:393816:1 2395508:486533:1 2395508:4851778:1 2395508:416597:1 2395508:1642881:1 2395508:2284996:1 2395508:1497713:1	38
76947	626859	1464772158	40	626859:4851829:1 626859:4851816:1 626859:4308131:1 626859:4851827:1 626859:1351725:1 626859:4851826:1 626859:1139648:1 626859:4851813:1 626859:1839586:1 626859:4851835:1 626859:4739062:1 626859:4851822:1 626859:4851815:1 626859:4851820:1 626859:4851818:1 626859:4851824:1 626859:4851817:1 626859:4851831:1 626859:4851812:1 626859:4851830:1 626859:1483780:1 626859:4462309:1 626859:4851825:1 626859:4…	58
76948	4851847	1464772159	51	4851847:1772907:1 4851847:97972:1 4851847:468046:1 4851847:538991:1 4851847:206971:1 4851847:175713:1 4851847:289173:1 4851847:468058:1 4851847:177144:1 4851847:1817391:1 4851847:1420580:1 4851847:291365:1 4851847:939345:1 4851847:2518231:1 4851847:938894:1 4851847:206604:1 4851847:178367:1 4851847:596849:1 4851847:2518217:1 4851847:177060:1 4851847:1774618:1 4851847:397964:1 4851847:1388300:1 48…	0
76950	348850	1464772161	12	348850:546228:1 348850:348858:1 348850:348879:1 348850:4851849:1 348850:2517839:1 348850:1540573:1 348850:4851848:1 348850:894704:1 348850:1637964:1 348858:2159272:1 348850:348867:1	3
76951	1071993	1464772162	12	1071993:4851855:1 1071993:3676958:1 1071993:994024:1 1071993:1081909:1 1071993:4684382:1 1071993:4851854:1 1071993:3676991:1 1071993:897318:1 1071993:2106730:1 1071993:1830568:1 1071993:88071:1	27
76953	329576	1464772164	16	329576:776381:1 329576:776391:1 1322026:716017:1 716017:723865:1 716017:329576:1 329576:595139:1 329576:329576:1 776391:329576:1 329576:1322026:1 329576:1030027:1 329576:427109:1 716017:528289:1 776391:582903:1 329576:341586:1 341586:329576:1	167
76955	282488	1464772165	194	282488:151833:1 282488:1101517:1 282488:547776:1 282488:4852169:1 282488:2723733:1 282488:4852157:1 3445378:4852092:1 282488:4663159:1 282488:3813718:1 282488:1590400:1 282488:2589412:1 282488:4852120:1 282488:170662:1 3445378:1473866:1 282488:2468728:1 282488:4497567:1 282488:464566:1 282488:4852167:1 282488:2196998:1 3445378:4852122:1 282488:1618966:1 282488:4852143:1 282488:307669:1 282488:485…	620
76957	4852300	1464772167	12	4852300:4835578:1 4852300:545551:1 4852300:766784:1 273586:4835578:1 4852300:1310504:1 4852300:653138:1 4852300:282830:1 4852300:2618144:1 273586:572492:1 4852300:282850:1 4835578:273586:1	4
76959	2276051	1464772169	28	2276051:696704:1 2276051:398554:1 2276051:696731:1 2276051:696733:1 2276051:696743:1 2276051:2347189:1 2276051:1420002:1 2276051:2629860:1 2276051:1304797:1 2276051:2347228:1 2276051:2347170:1 2276051:696709:1 2276051:2347234:1 2276051:696703:1 2276051:696748:1 2276051:109813:1 2276051:696720:1 2276051:2347225:1 2276051:696722:1 2276051:696725:1 2276051:696730:1 2276051:696728:1 2276051:2443397:1…	0
76961	1219290	1464772170	96	1219290:4852395:1 1219290:1955428:1 1219290:661540:1 1219290:4852411:1 1219290:3192282:1 1219290:2446278:1 1219290:4852390:1 1219290:1653120:1 1219290:4852408:1 1219290:4852410:1 1219290:1490952:1 1219290:1328570:1 1219290:828884:1 1219290:2679832:1 1219290:928600:1 1219290:4852371:1 1219290:989721:1 1219290:4852399:1 47514:874432:1 1219290:4852384:1 47514:47566:1 1219290:1291406:1 1219290:485240…	310
76962	1821429	1464772172	13	1821429:2347189:1 1821429:1304790:1 1821429:419123:1 1821429:696712:1 1821429:696632:1 1821429:1420003:1 1821429:696725:1 1821429:1304797:1 1821429:696708:1 1821429:696735:1 1821429:696700:1 1821429:696711:1	1
76963	1071027	1464772173	15	1071027:1078025:1 1071027:2523802:1 1071027:4852480:1 1071027:4852484:1 1071027:4783281:1 1071027:2528504:1 1071027:3417412:1 1071027:2921834:1 1071027:1996527:1 1071027:1351439:1 1071027:4852482:1 1071027:198334:1 1071027:4427651:1 1071027:4852483:1	26
76965	1955945	1464772174	25	1955945:876105:1 1955945:1955974:1 1955945:2025162:1 1955945:127070:1 1955974:2024865:1 1955974:1955978:1 1955945:876328:1 1955974:78241:1 1955945:1140405:1 1955974:79043:1 1955945:2565030:1 1955945:1144158:1 2024865:348586:1 1955945:876292:1 1955945:77890:1 1955945:875975:1 1140405:138313:1 2024865:1955945:1 1955945:1956079:1 1955974:1956026:1 2024865:1140677:1	17
76966	21785	1464772173	176	43742:3123936:1 21785:42937:1 24192:4737455:1 20883:1974896:1 167251:4446512:1 21785:2022056:1 45270:2045147:1 18347:2845248:1 21785:3806736:1 167251:3014140:1 21785:4738879:1 21785:4852637:1 24192:1292571:1 21785:2589905:1 20883:4098546:1 21785:4852669:1 167251:2232991:1 21785:4852664:1 21785:25210:1 21785:2781705:1 18347:905709:1 21785:4466844:1 23651:4796629:1 24192:1401636:1 21785:832132:1 24…	164
76967	2503260	1464772174	22	2503260:4852720:1 2503260:4102265:1 2503260:2850261:1 2503260:4852725:1 2503260:4852723:1 2503260:2465312:1 148389:1338947:1 2503260:4714437:1 2503260:4852719:1 2503260:4852722:1 148389:170503:1 2503260:725996:1 2503260:4852721:1 4852720:148389:1 2503260:3946757:1 2503260:1221495:1 2503260:4852726:1 2503260:4852724:1 148389:4619301:1 2503260:3102506:1 2503260:135014:1	50
76971	3235760	1464772177	20	3235760:3345270:1 3235760:4852757:1 3235760:4852758:1 3235760:3150575:1 3235760:3739285:1 3235760:909886:1 3235760:1266655:1 3235760:2302885:1 3235760:4492095:1 3235760:4852751:1 3235760:4805451:1 3235760:311630:1 3235760:581585:1 3235760:4852759:1 3235760:4852756:1 3235760:1820986:1 3235760:2502865:1 3235760:895162:1 3235760:2789031:1	25
76973	404471	1464772179	162	404471:2115:1 404471:3336225:1 404471:3232781:1 1520:3441713:1 404471:4852773:1 404471:1270520:1 404471:1605:1 404471:2563:1 404471:3223730:1 404471:3449998:1 404471:1094687:1 404471:1094808:1 404471:1095027:1 404471:167034:1 404471:1556841:1 1939058:307147:1 1093036:1095269:1 1214341:1270646:1 404471:1082404:1 404471:1315349:1 3231758:147652:1 404471:194530:1 404471:307141:1 404471:1307588:1 404…	98
76974	424687	1464772180	10	424687:424422:1 341441:341493:1 424687:341441:1 424687:320701:1 424422:377499:1 341441:341541:1 341441:2902101:1 341441:335881:1 341441:424293:1	33
76975	2473430	1464772180	13	408270:196296:1 408270:327317:1 601280:427049:1 601280:862288:1 408270:410700:1 2473430:408270:1 408270:427138:1 408270:1029999:1 408270:722453:1 601280:680010:1 408270:601280:1	27
76976	2910276	1464772180	229	2910276:4852955:1 2910276:4852873:1 2910276:4852946:1 2910276:224276:1 2910276:4852920:1 2910276:4852959:1 2910276:1254644:1 2910276:243718:1 2910276:549492:1 2910276:4852917:1 2910276:4852890:1 2910276:594429:1 2910276:2716136:1 2910276:4852933:1 2910276:3225697:1 2910276:387078:1 2910276:3195617:1 2910276:4852960:1 3341150:2124393:1 2910276:317994:1 246191:225870:1 2910276:1741317:1 4852851:365…	355
76978	2159747	1464772181	11	2159747:2425533:1 2159747:95587:1 1432085:544581:1 2159747:573969:1 2159747:1432085:1 2159747:329681:1 2159747:889093:1 2159747:1440199:1 2159747:329675:1 2159747:463196:1	10
76979	4853033	1464772181	12	4853033:4853043:1 4853033:4853042:1 4853033:4853040:1 4853033:4853047:1 4853033:4853039:1 4853033:4853041:1 4853033:4853045:1 4853033:4853038:1 4853033:4853044:1 4853033:4853046:1	6
76981	759921	1464772182	13	759921:4853082:1 759921:2201362:1 759921:4356606:1 759921:4853086:1 759921:4853088:1 759921:4853090:1 759921:4853091:1 759921:4853084:1 759921:7885:1 759921:4853085:1 759921:4853087:1 759921:4512302:1	96
76982	3730492	1464772183	233	3730492:1088987:1 3730492:4853174:1 3730492:3730515:1 3730492:2025648:1 3730492:3730557:1 581142:334677:1 3730492:4853179:1 3730492:897880:1 3730492:386113:1 3730492:4822965:1 3730492:196916:1 3730492:468991:1 3730492:4853171:1 3730492:2280917:1 3730492:2240045:1 3730492:680258:1 581142:21570:1 3730492:2946798:1 3730492:680350:1 3730492:3730541:1 3730492:272406:1 3730492:3572668:1 3730492:3730555…	228
76983	84599	1464772183	535	84599:4853286:1 84599:4853357:1 84599:491009:1 84599:2665581:1 84599:3170611:1 84599:2708265:1 84599:463181:1 84599:465727:1 84599:1690257:1 1309540:4853365:1 84599:359815:1 84599:2887245:1 84599:381296:1 84599:1315291:1 84599:4853368:1 84599:491701:1 84599:1726115:1 84599:94145:1 84599:4853293:1 84599:490891:1 84599:4853386:1 84599:4853255:1 84599:277346:1 84599:2665694:1 302902:1416189:1 367567…	562
76985	1100967	1464772187	12	1100860:544984:1 1100967:544996:1 1100967:2361425:1 1100967:1091172:1 544996:429659:1 1100967:2416677:1 1100967:1100834:1 1100967:1100810:1 1100967:2418052:1 1100967:1100907:1 1100967:1100860:1	0
76986	110011	1464772188	26	110011:349954:1 110011:4853420:1 110011:4853416:1 110011:4549293:1 110011:347345:1 110011:616780:1 110011:4853418:1 110011:2849676:1 110011:3509976:1 110011:2588906:1 110011:957949:1 110011:4796915:1 110011:1499233:1 110011:2451090:1 110011:4853417:1 110011:1173058:1 110011:4853421:1 110011:4853419:1 110011:677530:1 110011:110056:1 110011:4821753:1 110011:736472:1 110011:197677:1 110011:84271:1 1…	27
76990	4725278	1464772190	267	333835:331628:1 333786:270868:1 4725278:352910:1 329217:307336:1 4725278:270843:1 4725278:270834:1 4725278:534138:1 4725278:363947:1 252524:252525:1 4725278:534460:1 4725278:307267:1 331574:270844:1 4725278:331631:1 4725278:3325533:1 4725278:534499:1 4725278:331545:1 536879:530870:1 329217:530826:1 530930:333839:1 331574:252524:1 329217:531210:1 329217:535509:1 4725278:531743:1 270844:348466:1 27…	188
76991	1846689	1464772192	10	1846689:1846721:1 1846689:3902509:1 1846689:1846699:1 1846689:1846712:1 1846689:1846703:1 1846689:1140353:1 1846689:1846704:1 1846689:4807030:1 1846689:4807029:1	19
76995	4853478	1464772194	51	4853478:205862:1 4853478:206262:1 4853478:1774960:1 4853478:93488:1 4853478:1387569:1 4853478:1774144:1 4853478:1387379:1 4853478:206836:1 4853478:1763214:1 4853478:205914:1 4853478:1774220:1 4853478:1775469:1 4853478:1774881:1 4853478:2423258:1 4853478:1775262:1 4853478:422727:1 4853478:939046:1 4853478:2511948:1 4853478:205837:1 4853478:1388395:1 4853478:289076:1 4853478:398450:1 4853478:277250…	0
76996	1389976	1464772196	48	1389976:1130018:1 1389976:1114484:1 1389976:1467376:1 1389976:1592402:1 1389976:1589435:1 1389976:1467208:1 1389976:37802:1 1389976:1467472:1 1389976:1593047:1 1389976:1592100:1 1389976:1467361:1 1389976:1119469:1 1389976:1591937:1 1389976:1128029:1 1389976:561280:1 1389976:561288:1 1389976:1343711:1 1389976:146695:1 1389976:1564481:1 1389976:1120966:1 1389976:1591941:1 1389976:657016:1 1389976:5…	0
76997	4131504	1464772196	28	277876:633857:1 277876:1645764:1 277876:1475063:1 277876:1026037:1 277876:19525:1 277876:1840045:1 4131504:1298559:1 277876:633853:1 277876:1025938:1 277876:1878297:1 277876:4146183:1 277876:573523:1 4131504:278030:1 277876:464273:1 573523:633818:1 4131504:1545839:1 277876:278487:1 573523:573714:1 4131504:2771101:1 4131504:1849550:1 573523:345054:1 4131504:2423148:1 277876:573306:1 4131504:277876…	25
76999	325206	1464772198	10	325206:655105:1 325206:4853487:1 325206:4750530:1 325206:4750521:1 325206:578997:1 325206:428070:1 325206:822778:1 325206:515784:1 325206:4853488:1	19
77000	247984	1464772201	840	247984:37811:1 247984:1467043:1 247984:1467234:1 247984:1466503:1 247984:1122280:1 247984:653650:1 247984:1466953:1 247984:1590788:1 247984:857285:1 247984:652759:1 247984:1588051:1 247984:1114487:1 247984:37839:1 247984:1109839:1 247984:1467321:1 247984:1590641:1 247984:355193:1 247984:1592671:1 247984:37888:1 247984:1391670:1 247984:1590661:1 247984:570750:1 247984:1467471:1 247984:372467:1 247…	288
77002	4853628	1464772201	27	4853628:570767:1 4853628:4853651:1 4853628:1067619:1 4853628:611699:1 4853628:4853645:1 4853628:4853649:1 4853628:4853654:1 4853628:144987:1 4853628:1631603:1 4853628:4853656:1 4853628:4853652:1 4853628:3668559:1 4853628:2496065:1 4853628:2304193:1 4853628:4853648:1 4853628:4853655:1 4853628:4639457:1 4853628:4853657:1 4853628:4853650:1 4853628:4853647:1 4853628:1945753:1 4853628:4853653:1 485362…	66
77003	622658	1464772200	13	622658:545295:1 622658:4853673:1 1394093:3203860:1 622658:579474:1 622658:1394093:1 622658:4853672:1 622658:4853671:1 622658:4853670:1 622658:2673020:1 622658:410369:1 1394093:622650:1 622658:1029864:1	8
77004	287307	1464772203	26	287307:2831734:1 287307:4853685:1 287307:4853692:1 287307:4853681:1 287307:4853693:1 287307:4853683:1 287307:2868957:1 287307:4853686:1 287307:2636279:1 287307:4853691:1 287307:3895217:1 287307:2656999:1 287307:4550416:1 287307:4853682:1 287307:4853687:1 287307:4853689:1 287307:4435000:1 287307:4853684:1 287307:1323919:1 287307:888446:1 287307:4853690:1 287307:4853694:1 287307:1253665:1 287307:15…	22
77005	1153322	1464772203	87	1153322:4853708:1 1153322:4853744:1 1153322:3739267:1 1153322:4853753:1 1153322:3781247:1 1153322:4853728:1 1153322:2667094:1 1153322:1218988:1 1153322:2334720:1 1153322:4853733:1 1153322:4853723:1 1153322:4853748:1 1153322:4853732:1 1153322:11894:1 1153322:714249:1 1153322:726187:1 1153322:4098200:1 1153322:4853736:1 1153322:1872440:1 1153322:4853727:1 1153322:3873173:1 1153322:4407790:1 1153322…	75
77006	1531884	1464772201	23	1531884:4853779:1 1531884:4853790:1 1531884:4853791:1 1531884:1069632:1 1531884:4853778:1 1531884:1195777:1 1531884:870160:1 1531884:3948345:1 1531884:4853783:1 1531884:4853785:1 1531884:4331875:1 1531884:419066:1 1531884:2431859:1 1531884:2536181:1 1531884:500178:1 1531884:4853786:1 1531884:4853787:1 1531884:602804:1 1531884:4853784:1 1531884:371012:1 1531884:1341392:1 1531884:4853788:1	40
77007	1163953	1464772202	16	1163953:4492557:1 1163953:4503744:1 1163953:4853801:1 1163953:906533:1 1163953:416555:1 1163953:4748346:1 1163953:181723:1 1163953:506518:1 1163953:4853800:1 1163953:3609941:1 1163953:4853799:1 1163953:3458775:1 1163953:3866026:1 1163953:4838191:1 1163953:770842:1	17
77012	1185494	1464772203	19	1185494:4755337:1 1185494:3076791:1 1185494:4853828:1 1185494:4853829:1 1185494:4853830:1 1185494:3432581:1 1185494:1212547:1 1185494:4853826:1 1185494:1484755:1 1185494:4771440:1 1185494:2562581:1 1185494:628790:1 1185494:4853825:1 1185494:4020664:1 1185494:4853823:1 1185494:1011034:1 1185494:4853824:1 1185494:4853827:1	0
77013	2057300	1464772203	52	2057300:4795819:1 2057300:436175:1 2057300:3514059:1 2057300:1565452:1 2057300:3917608:1 2057300:1103215:1 2057300:4504386:1 2057300:4469835:1 2057300:4853840:1 2057300:3285430:1 2057300:4853848:1 2057300:756042:1 2057300:3319712:1 2057300:4110522:1 2057300:4853850:1 2057300:1404600:1 2057300:4853849:1 2057300:1317257:1 2057300:2174456:1 2057300:2691759:1 2057300:4853851:1 2057300:1480681:1 20573…	81
77016	1311590	1464772203	19	1311590:3806310:1 1311590:4853973:1 1311590:4853975:1 1311590:4853969:1 1311590:4853976:1 1311590:4853978:1 1311590:4853981:1 1311590:4853983:1 1311590:4853985:1 1311590:2304494:1 1311590:4853980:1 1311590:4853986:1 1311590:4853982:1 1311590:4853977:1 1311590:4853979:1 1311590:1311592:1 1311590:4853984:1 1311590:1850680:1	32
77017	1456884	1464772203	16	1456884:4527706:1 1456884:4854007:1 1456884:4854009:1 1456884:429468:1 1456884:1266996:1 1456884:3264730:1 1456884:4854000:1 1456884:4854008:1 1456884:4854006:1 1456884:4854005:1 1456884:1993253:1 1456884:1909810:1 1456884:4854003:1 1456884:4854004:1 1456884:3635590:1	23
77018	270511	1464772203	40	270511:2802430:1 1012631:302428:1 270511:673133:1 724966:724967:1 270511:456239:1 270511:4854021:1 724966:249227:1 2159558:1393266:1 270511:299539:1 270511:724966:1 270511:2303834:1 270511:4747012:1 270511:4854025:1 270511:2086182:1 270511:2026228:1 270511:871774:1 270511:746874:1 270511:4854022:1 270511:2935505:1 270511:681681:1 270511:4817843:1 270511:28120:1 270511:2530220:1 270511:2159558:1 2…	34
77019	2419131	1464772202	11	2419131:2418070:1 2419131:2417340:1 2419131:2641313:1 2419131:2417419:1 2419131:1100833:1 2419131:274626:1 2419131:276786:1 2419131:2416905:1 2419131:2172797:1 2419131:553953:1	2
77020	288884	1464772203	31	288884:3179054:1 288884:4854039:1 288884:4416068:1 288884:3788449:1 288884:4595284:1 288884:855765:1 288884:4686311:1 288884:4854035:1 288884:1483380:1 288884:4854038:1 288884:3227482:1 288884:4412387:1 288884:4003817:1 288884:436232:1 288884:4437209:1 288884:416091:1 288884:4854036:1 288884:2633430:1 288884:3026672:1 288884:708296:1 288884:845197:1 288884:4719707:1 288884:2540076:1 288884:485404…	14
77022	483800	1464772202	19	483800:1295610:1 483800:456713:1 483800:423273:1 483800:4012537:1 483800:2901760:1 483800:2857778:1 483800:594570:1 423212:2967180:1 423212:880470:1 483800:170467:1 483800:4321182:1 483800:4854046:1 483800:85533:1 423273:1334770:1 483800:1448856:1 483800:3353710:1 483800:423212:1 483800:874997:1	7
77023	169040	1464772203	154	169040:515784:1 157352:4734582:1 157352:3038254:1 169040:4854090:1 169040:4854091:1 157352:4854064:1 169040:4854049:1 157352:4453474:1 169040:1971210:1 157352:4785157:1 157352:4854083:1 157352:1681583:1 169040:4854100:1 157352:4854066:1 169040:1632862:1 157352:1286461:1 169040:526622:1 157352:2535373:1 169040:2576022:1 157352:1538321:1 169040:4699833:1 169040:4358433:1 169040:4854068:1 157352:485…	117
77024	4854126	1464772203	20	4854126:4854136:1 4854126:725213:1 4854126:4854139:1 4854126:4854138:1 4854126:4854140:1 4854126:1375411:1 4854126:6467:1 4854126:4777141:1 4854126:4854130:1 4854126:1073511:1 4854126:2776042:1 4854126:4854134:1 4854126:1670830:1 4854126:4854131:1 4854126:2801457:1 4854126:3629177:1 4854126:4854135:1 4854126:4854137:1 4854126:4854133:1	18
77025	839125	1464772203	11	839125:335730:1 839125:839128:1 839125:4854153:1 839125:334561:1 839125:839135:1 839125:1765136:1 839125:1353192:1 839125:2928578:1 839125:4518617:1 839125:42625:1	22
77026	2399799	1464772203	20	2399799:579968:1 2399799:428554:1 2399799:3913054:1 2399799:2167794:1 2399799:422820:1 3913054:428558:1 2399799:376438:1 2399799:3914941:1 2399799:3914477:1 2399799:2301096:1 2399799:437340:1 2399799:4854158:1 2399799:3914818:1 2399799:808999:1 2399799:809209:1 2399799:80426:1 2399799:4135094:1 2399799:461001:1 2399799:1435681:1	14
77027	1516486	1464772203	43	1516486:835973:1 1516486:4749942:1 1516486:4854185:1 1516486:593627:1 1516486:3739483:1 1516486:605991:1 1516486:4746023:1 1516486:3464792:1 1516486:3651129:1 1516486:3027124:1 1516486:4854175:1 1516486:4854178:1 1516486:860731:1 1516486:1138485:1 1516486:1521993:1 1516486:4854180:1 1516486:717241:1 1516486:4773409:1 1516486:4689143:1 1516486:4419908:1 1516486:1217139:1 1516486:4742020:1 1516486:…	58
77028	979076	1464772203	76	979076:152789:1 979076:1171812:1 979076:4854233:1 979076:1171957:1 979076:3324889:1 979076:1683441:1 979076:2015949:1 979076:4854229:1 979076:953937:1 979076:606025:1 979076:4536787:1 979076:770380:1 979076:1191294:1 979076:4854231:1 979076:1544340:1 979076:860731:1 979076:20890:1 979076:4854235:1 979076:4837145:1 979076:3703505:1 979076:1162568:1 979076:4728033:1 979076:4102888:1 979076:4854236:…	103
77030	169293	1464772203	183	169293:4721710:1 169293:4559601:1 169293:4854418:1 169293:4854367:1 169293:1808168:1 169293:4854375:1 169293:2254607:1 169293:4784297:1 169293:4840436:1 169293:4243409:1 169293:3548677:1 169293:4489265:1 169293:4422416:1 169293:4489431:1 169293:555061:1 169293:4854417:1 169293:4781802:1 169293:4854380:1 169293:4854404:1 169293:529568:1 169293:4854402:1 169293:4854410:1 169293:4632780:1 169293:485…	249
77032	1681024	1464772203	27	1681024:3753974:1 1681024:4854487:1 1681024:978944:1 1681024:1357475:1 1681024:761668:1 1681024:4854493:1 1681024:4854491:1 1681024:3130774:1 1681024:2131256:1 1681024:4807242:1 1681024:2520297:1 1681024:4774645:1 1681024:829973:1 1681024:4747108:1 1681024:3783535:1 1681024:1390926:1 1681024:4747004:1 1681024:351039:1 1681024:4854490:1 1681024:4854492:1 1681024:3370715:1 1681024:326758:1 1681024:…	23
77033	1164043	1464772202	33	1164043:4676832:1 1164043:4090504:1 1164043:4854522:1 1164043:4835478:1 1164043:4854511:1 1164043:4854528:1 1164043:1957014:1 1164043:4595116:1 1164043:4854515:1 1164043:4854520:1 1164043:517364:1 1164043:4854517:1 1164043:4854519:1 1164043:4741782:1 1164043:4854523:1 1164043:4854526:1 1164043:4854524:1 1164043:4854521:1 1164043:4854527:1 1164043:4844559:1 1164043:4854518:1 1164043:1982344:1 1164…	27
77035	633398	1464772203	41	633398:189900:1 344930:440677:1 633398:4694542:1 633398:4854547:1 633398:416155:1 633398:416192:1 633398:4854542:1 633398:935564:1 633398:512614:1 633398:4063341:1 633398:772418:1 633398:4785489:1 344930:1847095:1 633398:1695122:1 633398:416239:1 344930:1006281:1 633398:4854549:1 633398:418737:1 633398:385786:1 633398:935627:1 344930:2759031:1 344930:2658373:1 344930:379691:1 633398:4412036:1 633…	43
77036	840778	1464772203	50	840778:4854592:1 840778:4828784:1 840778:4854559:1 840778:4854595:1 840778:4854601:1 840778:4854597:1 840778:4854587:1 840778:960082:1 840778:4854585:1 840778:591077:1 840778:4854558:1 840778:2321062:1 840778:759320:1 840778:4854591:1 840778:1076514:1 840778:4854594:1 840778:1528520:1 840778:4854596:1 840778:2814476:1 840778:55169:1 840778:4759080:1 840778:332645:1 840778:768928:1 840778:4854560:…	92
77038	4854611	1464772203	51	4854611:542035:1 4854611:205672:1 4854611:1387631:1 4854611:397143:1 4854611:541675:1 4854611:1774650:1 4854611:1774674:1 4854611:628648:1 4854611:488101:1 4854611:1775089:1 4854611:398437:1 4854611:205574:1 4854611:1838180:1 4854611:1774364:1 4854611:1774670:1 4854611:397498:1 4854611:2862406:1 4854611:176331:1 4854611:1772940:1 4854611:1388374:1 4854611:205873:1 4854611:332915:1 4854611:206831:…	0
77039	21915	1464772203	127	21915:2761913:1 172196:4854647:1 21915:499908:1 172165:4854668:1 172196:4454649:1 172196:4854661:1 172165:4781191:1 21915:4854638:1 172165:860160:1 172165:150052:1 172165:4854666:1 21915:4854676:1 172165:801071:1 172165:4854680:1 172165:4854685:1 21915:913928:1 21915:3985247:1 172196:1750884:1 21915:4854692:1 172165:3781628:1 21915:1835818:1 172165:4854675:1 172165:4854648:1 172165:4854634:1 1721…	91
77040	1815748	1464772204	13	1815748:1797183:1 301180:1660100:1 1815748:1290966:1 133330:301180:1 1815748:1396070:1 1815748:301195:1 1815748:1714708:1 1714708:1799998:1 1714708:57212:1 1815748:4854698:1 1815748:133330:1	24
77041	39938	1464772205	32	39938:2926408:1 39938:778088:1 39938:2427090:1 39938:3687338:1 39938:4854711:1 39938:4854709:1 39938:1418589:1 39938:11529:1 39938:2453996:1 39938:4854720:1 39938:4652606:1 39938:1324450:1 39938:12639:1 39938:4854713:1 39938:4854717:1 39938:393529:1 39938:4854712:1 39938:4854714:1 39938:4854716:1 39938:675077:1 39938:4854718:1 39938:4854719:1 39938:4854715:1 39938:395407:1 2939514:204406:1 39938:…	32
77042	286985	1464772205	34	286985:1153277:1 286985:1519947:1 286985:609070:1 286985:193851:1 286985:4854734:1 286985:4854742:1 286985:3530636:1 286985:4387426:1 286985:1183259:1 286985:4769580:1 286985:4094881:1 286985:2061592:1 286985:376953:1 286985:4854741:1 286985:4854728:1 286985:4854735:1 286985:983759:1 286985:4854736:1 286985:4854743:1 286985:2707063:1 286985:4854740:1 286985:3828763:1 286985:4534454:1 286985:48432…	24
77043	1751472	1464772204	26	1751472:963365:1 1751472:1751474:1 1751472:1847087:1 1751472:963480:1 1751472:3739713:1 1751472:379688:1 1751472:1847086:1 1751472:1847096:1 1751472:4854747:1 1751472:1847092:1 1751472:1835165:1 1751472:1847089:1 1751472:1847091:1 1751472:963298:1 1751472:1968091:1 1751472:1847093:1 1751472:1544199:1 1751472:379691:1 1751472:1544273:1 1751472:1847090:1 1751472:1544164:1 1751472:1544310:1 1751472:…	89
77045	983855	1464772206	12	983855:4854795:1 983855:4128434:1 983855:4734695:1 983855:4854796:1 983855:603600:1 983855:4854794:1 983855:3416924:1 983855:745622:1 983855:913846:1 983855:4668393:1 983855:3402472:1	7
77047	983724	1464772205	12	983724:4854810:1 983724:2110086:1 983724:4854813:1 983724:4854809:1 983724:1633190:1 983724:4854811:1 983724:4854814:1 983724:859043:1 983724:4854806:1 983724:4854812:1	11
77048	3629814	1464772206	16	3629814:4637087:1 3629814:4854828:1 3629814:4854825:1 3629814:978676:1 3629814:4729322:1 3629814:4854832:1 3629814:4854831:1 3629814:4854830:1 3629814:4803312:1 3629814:4455273:1 3629814:4854833:1 3629814:4854829:1 3629814:1163799:1 3629814:4854827:1 3629814:2757519:1	43
77049	288813	1464772205	47	164581:4854881:1 288813:4854883:1 288813:2453664:1 288813:4854875:1 288813:3468202:1 288813:4854880:1 288813:2122930:1 288813:4854888:1 288813:1694663:1 288813:326875:1 288813:4806476:1 288813:69154:1 288813:4854860:1 164581:4854894:1 288813:4750238:1 164581:4854886:1 288813:1626771:1 164581:4854887:1 288813:2723120:1 288813:863655:1 288813:4854892:1 288813:4854870:1 288813:3023366:1 164581:48548…	80
77050	289002	1464772206	16	289002:1235484:1 289002:4854912:1 289002:4854915:1 289002:1277900:1 289002:4854917:1 289002:2408388:1 289002:4854914:1 289002:4854916:1 289002:1253541:1 289002:4737874:1 289002:4635047:1 289002:990392:1 289002:4637095:1 289002:4854913:1 289002:3777371:1	14
77053	285660	1464772206	150	285660:1552587:1 285660:4213479:1 285660:1544206:1 285660:677530:1 285660:957949:1 285660:4854997:1 285660:4797152:1 285660:4855004:1 285660:3178277:1 285660:915411:1 285660:4517814:1 285660:670213:1 285660:96123:1 285660:3064353:1 285660:4836443:1 285660:4781899:1 285660:4854984:1 285660:4854994:1 285660:285766:1 285660:4748991:1 285660:620245:1 285660:4854959:1 285660:979886:1 285660:4854996:1 …	241
77055	1428969	1464772207	21	1428969:3999612:1 1428969:1302555:1 1428969:133901:1 1428969:4855053:1 1428969:4855051:1 1428969:4855054:1 1428969:822188:1 1428969:363451:1 1428969:3459497:1 1428969:3272785:1 1428969:1898087:1 1428969:4855050:1 1428969:2386965:1 1428969:340617:1 1428969:1053037:1 1428969:3686233:1 1428969:1006281:1 1428969:4086591:1 1428969:4855052:1 1428969:1474215:1	0
77056	80672	1464772207	19	80672:3547485:1 80672:1077047:1 80672:4855059:1 80672:2526793:1 80672:4785798:1 80672:4855062:1 80672:1044938:1 80672:4855063:1 80672:2028482:1 80672:4855064:1 80672:4701712:1 80672:4855060:1 80672:2123447:1 80672:1317733:1 80672:4855061:1 80672:53898:1 80672:702289:1 80672:4842826:1	7
77059	4571534	1464772208	11	4571534:3243153:1 6695:6708:1 4571534:3993025:1 6695:323980:1 4571534:4437733:1 4571534:3641832:1 4571534:1470256:1 4571534:6695:1 4571534:4855075:1 4571534:1957881:1	9
77061	1429299	1464772210	25	1429299:1332469:1 1429299:1263053:1 1429299:4692297:1 1429299:324579:1 1429299:582470:1 1429299:3242705:1 1429299:3813774:1 1429299:332635:1 1429299:3092971:1 1429299:403094:1 1429299:2052721:1 1429299:4855088:1 1429299:154823:1 1429299:105717:1 1429299:77605:1 1429299:4855084:1 1429299:2473873:1 2317537:4855087:1 1429299:4376069:1 1429299:2317537:1 1429299:4855086:1 1429299:886157:1 1429299:2935…	29
77062	3584103	1464772210	14	3584103:1313619:1 3584103:1313612:1 3584103:1313602:1 3584103:4855094:1 3584103:2241774:1 3584103:1313613:1 3584103:3584234:1 3584103:1313596:1 1313618:3584103:1 3584103:3584090:1 1313619:1313618:1 3584103:1012603:1	11
77063	1489859	1464772209	139	1489859:902707:1 1489859:255325:1 1489859:255261:1 326563:2821661:1 1489859:255511:1 1489859:4855164:1 1371434:4814900:1 1489859:4855169:1 1489859:1346367:1 1475642:3544136:1 1489859:940378:1 1489859:10662:1 1489859:4855166:1 198780:954317:1 255252:3738772:1 326710:4855137:1 1475666:2724722:1 1489859:4855161:1 1489859:4855142:1 1489859:2918469:1 198780:4855117:1 1489859:4765101:1 1489859:1476027:…	146
77064	1149370	1464772210	134	1149370:4560920:1 1149370:890787:1 1149370:4855274:1 1149370:4855268:1 1149370:3971857:1 1149370:4855298:1 1149370:4855241:1 1149370:4855284:1 1149370:4855255:1 1149370:1391111:1 1149370:2927717:1 1149370:323389:1 1149370:4855260:1 1149370:2613952:1 1149370:1149381:1 1149370:4855259:1 1149370:3081680:1 1149370:4855289:1 1149370:2693966:1 1149370:4855291:1 1149370:721525:1 1149370:4855293:1 114937…	292
77065	3566975	1464772211	501	1049820:4855469:1 1049820:102058:1 1049820:1676495:1 1049820:3308074:1 3609599:311717:1 3566975:4730599:1 3566975:2572029:1 1739941:104011:1 1049820:1364754:1 3295088:279646:1 1049820:976407:1 3566975:4855452:1 1049820:3960615:1 1049820:104290:1 1049820:998010:1 3566975:1082086:1 3566975:1049832:1 1954974:100347:1 3566975:2199087:1 3566975:4855434:1 3566975:419975:1 3566975:625853:1 3170503:45295…	417
77070	2692727	1464772213	23	547173:2692689:1 2692727:250583:1 2692727:547173:1 250489:462913:1 2692727:476109:1 2692727:658441:1 2692727:140500:1 2692727:547181:1 2692727:1451220:1 250489:140436:1 2692727:598504:1 2692727:140519:1 2692727:552029:1 2692727:3674679:1 2692727:140389:1 3674679:140351:1 2692727:140310:1 2692727:372092:1 2692727:250489:1 2692727:622828:1 2692727:3940589:1 3674679:250503:1	21
77071	828539	1464772214	51	828539:1838886:1 828539:1775490:1 828539:1388497:1 828539:1774670:1 828539:206040:1 828539:175722:1 828539:678840:1 828539:628700:1 828539:1775420:1 828539:1195488:1 828539:397711:1 828539:1774436:1 828539:206131:1 828539:1774866:1 828539:939232:1 828539:1776688:1 828539:291451:1 828539:1388060:1 828539:1774877:1 828539:1387424:1 828539:398254:1 828539:1051297:1 828539:205919:1 828539:1388573:1 8…	0
77072	1874250	1464772213	159	1874250:4855531:1 1874250:1592377:1 1874250:1467478:1 1874250:2645215:1 1874250:1467305:1 1874250:1343744:1 1874250:1121521:1 1874250:1343726:1 1874250:4534697:1 1874250:1589260:1 1874250:71759:1 1874250:144982:1 1874250:1585208:1 1874250:1422816:1 1874250:1343729:1 1874250:4807596:1 1874250:1109839:1 1874250:1595168:1 1874250:680753:1 1874250:2681036:1 1874250:1125244:1 1874250:4632999:1 1874250…	0
77079	731725	1464772219	25	731724:2669644:1 731725:833323:1 731725:1332996:1 731724:2312597:1 2416332:1778510:1 731724:739506:1 731724:174182:1 2416332:2219713:1 731724:858361:1 731725:1935189:1 2416332:1677229:1 2416332:486946:1 731725:1060055:1 731724:174198:1 731725:833422:1 2416332:2840670:1 731725:731724:1 731725:866854:1 731724:174206:1 731725:1237837:1 731725:174209:1 731724:2416332:1 731724:2692160:1 731725:1353118…	26
77081	4855617	1464772220	51	4855617:1775015:1 4855617:396445:1 4855617:289177:1 4855617:176224:1 4855617:1344080:1 4855617:938925:1 4855617:176317:1 4855617:206598:1 4855617:2810135:1 4855617:2511878:1 4855617:1387381:1 4855617:291544:1 4855617:938908:1 4855617:539048:1 4855617:1387865:1 4855617:939308:1 4855617:939407:1 4855617:1387418:1 4855617:1387950:1 4855617:397077:1 4855617:175930:1 4855617:332702:1 4855617:206714:1 …	0
77087	154569	1464772225	25	154569:2905352:1 154569:2616121:1 154569:488592:1 154569:3013413:1 154569:2185397:1 154569:974210:1 154569:2554585:1 154569:3814493:1 154569:2518032:1 154569:4855643:1 154569:2527268:1 154569:4855649:1 154569:199221:1 154569:167828:1 154569:4855642:1 154569:719093:1 154569:4855651:1 154569:4855640:1 154569:3812971:1 154569:4855652:1 154569:852611:1 154569:3836636:1 154569:2318597:1 154569:4855648…	16
77089	2174271	1464772225	13	2174271:278619:1 2174271:4162816:1 2174271:1474918:1 2174271:3567691:1 2174271:3691856:1 2174271:274031:1 2174271:560557:1 2174271:1544558:1 2174271:4155950:1 2174271:1546914:1 2174271:4133634:1	58
77090	4855662	1464772226	65	4855662:1911930:1 4855662:4855669:1 4855662:630467:1 4855662:1845693:1 4855662:3328982:1 4855662:2942423:1 4855662:4212515:1 4855662:3855494:1 4855662:4212557:1 4855662:3855499:1 4855662:4855689:1 4855662:4212522:1 4855662:3601601:1 4855662:1845695:1 4855662:2688263:1 4855662:4212561:1 4855662:4855694:1 4855662:4855688:1 4855662:1231597:1 4855662:630498:1 4855662:1891909:1 4855662:1845682:1 48556…	82
77091	627352	1464772226	35	627352:4855700:1 627352:4855698:1 627352:71950:1 627352:1170117:1 627352:584551:1 627352:4855705:1 627352:419123:1 627352:627382:1 627352:2867251:1 627352:4855701:1 627352:73438:1 627352:4123305:1	22
77092	3236198	1464772226	59	3236198:1467263:1 3236198:1263828:1 3236198:1466533:1 3236198:2158848:1 3236198:70938:1 3236198:323788:1 3236198:1125968:1 3236198:1077474:1 3236198:1467495:1 3236198:2885950:1 3236198:1117043:1 3236198:1585131:1 3236198:1292305:1 3236198:1467307:1 3236198:1592671:1 3236198:1467181:1 3236198:1467100:1 3236198:561469:1 3236198:1588400:1 3236198:1590542:1 3236198:1467494:1 3236198:1391666:1 3236198…	50
77093	58342	1464772227	24	58342:1804876:1 58342:56528:1 58342:1797153:1 58342:1796860:1 58342:57352:1 58342:55885:1 58342:57778:1 58342:1793937:1 58342:55169:1 58066:55240:1 58342:1792685:1 58342:58066:1 58342:1665171:1 58342:1661640:1 58342:58193:1 58342:3895813:1 58342:54845:1 58342:57148:1 58342:1659406:1 58342:58458:1 58342:56632:1 58342:4855723:1	19
77094	3585253	1464772228	78	3585253:768039:1 3585253:4855836:1 3585253:4855839:1 3585253:4855809:1 3585253:4855823:1 3585253:363963:1 3585253:3309926:1 3585253:4855831:1 3585253:30380:1 3585253:3230329:1 3585253:4855833:1 3585253:4855804:1 3585253:4855807:1 3585253:636185:1 3585253:768595:1 3585253:4855832:1 3585253:4855755:1 3585253:4855844:1 3585253:4676039:1 3585253:4855810:1 3585253:1209156:1 3585253:4855814:1 3585253:4…	182
77095	350231	1464772228	231	350231:434381:1 350231:4856044:1 350231:425967:1 350231:1474190:1 350231:1728553:1 350231:4346802:1 350231:350340:1 350231:524758:1 350231:4291087:1 350231:4855943:1 350231:251042:1 350231:251053:1 350231:251112:1 350231:350290:1 350231:2740605:1 350231:350300:1 350231:1008993:1 350231:2285637:1 350231:3874565:1 350231:350309:1 350231:4856037:1 350231:4855976:1 350231:2956413:1 350231:4856034:1 3…	565
77098	4395561	1464772232	11	4395561:4395562:1 4395561:2895101:1 4395561:4856081:1 4395561:2382215:1 4395561:167195:1 4395561:4373029:1 4395561:1518940:1 4395561:1366487:1 4395561:1316527:1 4395561:4856080:1	4
77102	334375	1464772235	36	334375:561234:1 334375:1466922:1 334375:1467410:1 334375:1343700:1 334375:1583530:1 334375:1466917:1 334375:1467422:1 334375:1466877:1 334375:1467345:1 334375:1466517:1 334375:723021:1 334375:1467377:1 334375:1467395:1 334375:123743:1 334375:1467271:1 334375:1120348:1 334375:1391703:1 334375:1467415:1 334375:1467434:1 334375:1467446:1 334375:1263859:1 334375:1467493:1 334375:570905:1 334375:11112…	0
77105	283419	1464772238	22	283419:1398112:1 283419:625898:1 283419:430774:1 283419:4856109:1 283419:1396146:1 283419:430221:1 283419:166569:1 283419:433217:1 283419:2366328:1 1542405:101449:1 283419:283818:1 283419:1851732:1 283419:297875:1 283419:133318:1 283419:64291:1 283419:1395972:1 283419:1906686:1 283419:1542405:1 283419:893676:1 283419:2165248:1	6
77107	723574	1464772238	11	723574:19795:1 96214:19842:1 96214:466259:1 19795:2027161:1 19795:1552939:1 96214:4856111:1 19795:105979:1 96214:193985:1 723574:96214:1 19795:4856110:1	8
77110	153856	1464772240	26	153856:94600:1 153856:94556:1 274727:204765:1 153856:94894:1 153856:343120:1 210256:274744:1 153856:130974:1 274744:274740:1 153856:2641091:1 153856:94948:1 153856:94289:1 274744:204709:1 1935635:2416726:1 153856:274587:1 153856:117746:1 153856:394698:1 153856:210256:1 153856:274727:1 153856:94639:1 153856:366625:1 153856:153846:1 153856:1935635:1 153856:2417926:1 274744:94420:1	6
77111	164593	1464772239	90	16239:4856153:1 354761:2001359:1 115369:4856144:1 354761:378602:1 354761:595459:1 354761:4856145:1 164593:1175390:1 115369:2113957:1 115369:4734410:1 115369:977779:1 164593:2924311:1 164593:4849607:1 115369:2807753:1 164593:913788:1 164593:4810232:1 354761:2572830:1 354761:709603:1 164593:4296493:1 164593:4856155:1 164593:913963:1 164593:946691:1 115369:1273297:1 164593:1175424:1 115369:2627610:1…	91
77112	1169354	1464772241	502	1169354:4037427:1 1169354:4036058:1 1169354:1738740:1 1169354:4037383:1 1169354:4038074:1 1169354:4038291:1 1169354:2850744:1 1169354:1967835:1 1169354:4036498:1 1169354:4036870:1 1169354:1430974:1 1169354:625354:1 1169354:4036637:1 1169354:4856267:1 1169354:3886983:1 1169354:4036697:1 1169354:4038185:1 1169354:4037687:1 1169354:2636120:1 1169354:578827:1 1169354:4037987:1 1169354:4036598:1 11693…	512
77116	1657557	1464772245	641	1657557:1361418:1 182689:4856507:1 1657557:362789:1 182689:1462014:1 1657557:4856699:1 1657557:4856802:1 182856:2475829:1 183323:4856756:1 1657557:182856:1 182689:4739058:1 1657557:336385:1 1657557:1675150:1 183808:4856546:1 1657557:1398040:1 183323:2517602:1 183860:3887492:1 182689:4741815:1 183808:4754437:1 1657557:4856759:1 183323:1833547:1 183860:4856635:1 182689:4071987:1 1657557:4856648:1 1…	583
77118	882303	1464772247	42	882303:461035:1 49825:48425:1 461040:1759947:1 4695491:1061086:1 459848:400711:1 49825:461025:1 4695491:459848:1 882303:4856878:1 461035:49825:1 882303:3042948:1 4695491:671764:1 882303:4856877:1 882303:882314:1 882303:461040:1 461035:4856875:1 882303:4856879:1 882303:1099623:1 49825:461020:1 882303:4695491:1 400711:3604376:1 461035:1832297:1 49825:89353:1 882303:459862:1 882303:2977346:1 882303:…	39
77123	2993985	1464772250	198	2993985:95096:1 366115:210378:1 366115:274675:1 94605:366995:1 2993985:95029:1 366115:274751:1 366115:1935660:1 2993985:94433:1 366115:2755623:1 2993985:898065:1 2993985:132438:1 366115:2417090:1 366115:210529:1 2993985:153804:1 366115:94437:1 366115:3118749:1 2993985:4386091:1 2993985:2418062:1 366115:274708:1 366115:2418842:1 2993985:274593:1 366115:276786:1 2993985:210355:1 2420058:274705:1 29…	151
77124	4169905	1464772250	77	277876:99628:1 277876:4149152:1 277876:633857:1 278020:3824488:1 4169905:4176098:1 277876:1546168:1 277876:312328:1 77787:274007:1 277876:278480:1 4169905:278020:1 277876:1475063:1 4169905:1299193:1 4169905:6691:1 4169905:413816:1 4169905:274001:1 4169905:1548085:1 277876:493454:1 4169905:278688:1 277876:1026037:1 278098:1546071:1 277876:4131762:1 4169905:278600:1 277876:19525:1 4169905:1449522:1…	27
77126	2762338	1464772253	11	2762338:4856992:1 2762338:4856994:1 2762338:4856991:1 2762338:97804:1 2762338:4856993:1 2762338:3161484:1 2762338:4856990:1 2762338:255758:1 2762338:4575260:1 2762338:987116:1	7
77127	1140986	1464772254	29	1140986:4759127:1 1140986:1313159:1 1140986:915265:1 1140986:4857001:1 1140986:572060:1 1140986:466899:1 1140986:2373991:1 1140986:659003:1 1140986:2475979:1 1140986:717934:1 1140986:4457632:1 1140986:4857000:1 659003:2192631:1 1140986:4819877:1 1140986:4857005:1 1140986:4856996:1 1140986:4857004:1 1140986:4129751:1 1140986:1237277:1 1140986:4857006:1 1140986:455773:1 1140986:1429991:1 1140986:54…	20
77128	2404009	1464772254	47	2404009:1356331:1 2404009:1203256:1 2404009:3697384:1 2404009:1201676:1 2404009:203544:1 2404009:36889:1 2404009:1153210:1 2404009:1601203:1 2404009:42804:1 2404009:4857015:1 2404009:1749549:1 2404009:724848:1 2404009:1852139:1 2404009:3423034:1 2404009:4854599:1 2404009:1360152:1 2404009:2404508:1 2404009:1203010:1 2404009:2283354:1 2404009:490283:1 2404009:85612:1 2404009:1167727:1 2404009:1330…	58
77129	4857017	1464772254	35	4857017:2480022:1 4857017:2724731:1 4857017:39897:1 2480022:39878:1 4857017:4648519:1 4857017:2185964:1 4857017:4353511:1 4857017:599830:1 4857017:481175:1 4857017:94079:1 1078278:2793724:1 4857017:1324608:1 4857017:599813:1 4857017:599838:1 4857017:2194267:1 4857017:727188:1 4857017:2480041:1 4857017:1078278:1 4857017:3672981:1 4857017:481153:1 4857017:4648521:1 4857017:4857029:1 4857017:3935700…	107
77132	4857064	1464772257	14	4857064:4857084:1 4857064:4857085:1 4857064:4732189:1 4857064:4857089:1 4857064:2310813:1 4857064:4857086:1 4857064:3268093:1 4857064:869129:1 4857064:2803381:1 4857064:4857090:1 4857064:4857087:1 4857064:4857088:1 4857064:4857083:1	41
77140	2243489	1464772260	266	2243489:4019474:1 2243489:4485854:1 2243489:374170:1 519881:1227053:1 2243489:2350623:1 2243489:1809154:1 2243489:1869662:1 2243489:1227053:1 125302:557696:1 2243489:1908734:1 2243489:890863:1 2243489:898050:1 2243489:103924:1 1395510:128958:1 2243489:1951491:1 2243489:4857236:1 2243489:520063:1 2243489:4576881:1 519947:297807:1 519947:1226721:1 2243489:1064916:1 2243489:3681799:1 2243489:147825:…	1521
77142	1440844	1464772261	11	1900788:1900788:1 1900788:40903:1 1440844:3877787:1 1440844:895974:1 1440844:4857299:1 1440844:1900788:1 1440844:3283500:1 1900788:40916:1 1440844:612564:1	5
77144	1371434	1464772263	65	1371434:49893:1 1371434:4731061:1 1371434:21799:1 1371434:4857328:1 1371434:4770493:1 1371434:4857325:1 1371434:4764877:1 1371434:2902754:1 1371434:4857318:1 1371434:4857314:1 1371434:4857329:1 1371434:2632974:1 1371434:4844641:1 1371434:4857315:1 1371434:4336881:1 1371434:4782867:1 1371434:4735972:1 1371434:1260302:1 1371434:4784909:1 1371434:4738879:1 1371434:2254872:1 1371434:769051:1 1371434:…	30
77148	1218232	1464772263	13	1218232:4759127:1 1218232:4857377:1 1218232:4857374:1 1218232:2523559:1 1218232:666863:1 1218232:466899:1 1218232:2714869:1 1218232:1780155:1 1218232:4253624:1 1218232:1266165:1 1218232:725078:1 1218232:3711406:1	6
77150	1334901	1464772263	22	1334901:4785144:1 1334901:2043717:1 1334901:4857400:1 1334901:4857399:1 1334901:2684900:1 1334901:4551719:1 1334901:835704:1 1334901:4857398:1 1334901:2954257:1 1334901:4678288:1 1334901:4716781:1 1334901:1925155:1 1334901:4857402:1 1334901:2924494:1 1334901:4772646:1 1334901:1687278:1 1334901:1483720:1 1334901:4749898:1 1334901:909174:1 1334901:4857390:1 1334901:4755238:1	20
77151	1262583	1464772263	10	1262583:1262588:1 1262583:1262590:1 1262583:1359850:1 1262583:2713137:1 1262583:1262611:1 1262583:4857406:1 1262583:4857404:1 1262583:4857407:1 1262583:4857408:1	24
77152	1432900	1464772263	20	1432900:1543445:1 1432900:4759127:1 1432900:1250821:1 1432900:4739311:1 1432900:4857412:1 1432900:1787982:1 1432900:719413:1 1432900:3857453:1 1432900:3389066:1 1432900:679318:1 1432900:4857413:1 1432900:833306:1 1432900:652624:1 1432900:1074919:1 1432900:428043:1 1432900:2398959:1 1432900:10255:1 1432900:410674:1 1432900:1035134:1	7
77153	301367	1464772263	14	301367:1638587:1 301367:1763182:1 301367:1686719:1 301367:4857426:1 301367:4351647:1 301367:494853:1 301367:2713424:1 301367:985783:1 301367:4857425:1 301367:4857427:1 301367:4857423:1 301367:2431322:1 301367:1353887:1	17
77155	4857437	1464772263	12	4857437:266241:1 1474370:4857437:1 4857437:779526:1 1313145:1102966:1 373654:1313145:1 1313145:3909418:1 779526:867593:1 373654:1691881:1 4857437:1474370:1 4857437:4857437:1 4857437:373654:1	4
77157	178196	1464772264	57	178196:2845155:1 178196:4857465:1 178196:4857448:1 178196:4750356:1 178196:2814478:1 178196:1956258:1 178196:2633366:1 178196:515530:1 178196:4857466:1 178196:835257:1 178196:1665812:1 178196:4857460:1 178196:654668:1 178196:4857458:1 178196:3476606:1 178196:2044882:1 178196:4857467:1 178196:336418:1 178196:4857457:1 178196:4857462:1 178196:2054470:1 178196:310678:1 178196:960173:1 178196:4416530…	37
77159	300715	1464772265	16	300715:678606:1 300715:4778387:1 300715:1174507:1 300715:1668398:1 300715:1638024:1 300715:4857480:1 300715:4857478:1 300715:4857479:1 300715:3441401:1 300715:1286854:1 300715:2430755:1 300715:4857477:1 300715:1158851:1 300715:4857476:1 300715:1478363:1	6
77160	301203	1464772265	19	301203:1946866:1 301203:1207699:1 301203:581499:1 301203:1385002:1 301203:4857489:1 301203:861765:1 301203:4775470:1 301203:208061:1 301203:4857491:1 301203:4857490:1 301203:995551:1 301203:4857492:1 301203:2135672:1 301203:4404961:1 301203:4854068:1 301203:821821:1 301203:4684180:1 301203:551124:1	44
77161	4857506	1464772265	14	380615:10938:1 4857506:202770:1 883460:1074723:1 4857506:2774552:1 4857506:883460:1 4857506:4857507:1 883460:406014:1 883460:380615:1 883460:4650561:1 883460:4857508:1 883460:1238328:1 883460:1634739:1 10938:1863067:1	11
77163	300692	1464772266	16	300692:759625:1 300692:4857521:1 300692:759624:1 300692:2633571:1 300692:4742095:1 300692:4750013:1 300692:4857515:1 300692:4857517:1 300692:2906997:1 300692:4857518:1 300692:4772717:1 300692:529093:1 300692:4857520:1 300692:4857519:1 300692:4216492:1	24
77164	175144	1464772267	53	175144:2696507:1 175144:4814888:1 175144:2011388:1 1474366:1544103:1 175144:4857643:1 175144:4857637:1 175144:4405150:1 175144:963477:1 175144:4857640:1 175144:4857647:1 1474366:4857636:1 175144:2330210:1 175144:859034:1 175144:4857608:1 175144:4749821:1 175144:3027737:1 175144:3844418:1 175144:823860:1 1474366:4857639:1 175144:3765539:1 175144:1517377:1 175144:606435:1 175144:577128:1 175144:485…	287
77166	4857696	1464772267	25	4857696:2144410:1 4857696:317401:1 4857696:4857702:1 4857698:120792:1 4857696:1691882:1 4857696:4857698:1 4857696:4857706:1 120792:20831:1 4857696:3017939:1 4857696:1427533:1 4857696:4857703:1 4857696:4857701:1 4857696:4857704:1 4857696:689326:1 4857696:82243:1 4857696:2132198:1 4857696:824347:1 4857696:147523:1 4857696:689581:1 4857696:490386:1 4857696:279890:1 4857696:2209478:1 4857696:4857705:…	18
77169	4857722	1464772270	20	4857722:4857729:1 4857722:2864453:1 4857722:938691:1 4857722:2780884:1 4857722:938699:1 4857722:1889974:1 4857722:2780885:1 4857722:2864454:1 4857722:4857725:1 4857722:1745329:1 4857722:4705695:1 4857722:1745330:1 4857722:4705698:1 4857722:2780881:1 4857722:4337503:1 4857722:4857728:1 4857722:2443008:1 4857722:4857722:1 4857722:4705696:1	29
77170	4857730	1464772272	10	4857730:1315556:1 4857730:302979:1 4857730:298033:1 4857730:147439:1 4857730:595020:1 4857730:194142:1 4857730:4857731:1 4857730:3999926:1 4857730:657816:1	12
77171	4857732	1464772273	18	4857732:330982:1 4857732:86171:1 4857732:2125596:1 4857732:593135:1 4857732:338465:1 4857732:129947:1 4857732:130980:1 4857732:168326:1 4857732:84474:1 4857732:168420:1 4857732:606536:1 4857732:360045:1 4857732:338461:1 4857732:4828471:1 4857732:330980:1 4857732:408707:1 4857732:168402:1	2
77172	4006618	1464772274	19	4006618:397064:1 1330218:2901521:1 494076:654065:1 4006618:1378877:1 4006618:880514:1 4006618:654030:1 4006618:723208:1 723208:1330218:1 4006618:494076:1 4006618:4006618:1 494076:331529:1 494076:4006618:1 4006618:380908:1 4006618:654004:1	29
77173	4857735	1464772274	21	4857735:4857739:1 490708:2896348:1 4857735:463030:1 4857735:306695:1 4857735:335128:1 4857735:527400:1 182070:378296:1 4857735:597412:1 4857735:139587:1 491214:4857740:1 4857735:1315249:1 4857735:182070:1 4857735:527805:1 4857735:491667:1 4857735:491214:1 4857735:468029:1 4857735:490708:1 335128:527619:1 4857735:528186:1	21
77175	2123896	1464772276	23	2123896:1372826:1 1372845:2123897:1 1372845:2123900:1 2123896:2123913:1 2123896:490448:1 2123896:2123905:1 2123896:490442:1 2123896:4337990:1 2123896:1016912:1 2123896:1522471:1 2123896:1372847:1 2123896:2282398:1 2123896:76553:1 2123896:2303370:1 2123896:2123909:1 2123896:1372850:1 2123896:1372845:1	15
77176	2502587	1464772278	12	2502587:338016:1 2502587:4857752:1 2502587:3402914:1 2502587:338042:1 2502587:1833734:1 2502587:338253:1 2502587:634466:1 2502587:1833595:1 2502587:337844:1 2502587:567230:1 2502587:348731:1	46
77178	220916	1464772279	36	365505:341966:1 220916:3859496:1 220916:219238:1 220916:246921:1 220916:1291171:1 220916:3859493:1 220916:246320:1 220916:2854133:1 220916:225251:1 220916:1291173:1 220916:227149:1 220916:90500:1 220916:387065:1 220916:245539:1 220916:441761:1 220916:387099:1 220916:1291131:1 220916:1736867:1 220916:3161993:1 220916:365505:1 220916:3161980:1 232308:138389:1 220916:484870:1 220916:235491:1 220916:…	25
77181	4389007	1464772282	13	4389007:4857794:1 4389007:3235117:1 4389007:106276:1 4389007:1086358:1 4389007:5399:1 4389007:4857785:1 4389007:1042943:1 4389007:3275378:1 4389007:514738:1 4389007:4857793:1 4389007:948883:1 4389007:4857792:1	32
77182	46218	1464772282	98	46218:306911:1 46218:834151:1 1236751:327177:1 46218:306888:1 46218:307008:1 1236655:2717530:1 46218:2891861:1 4857807:78427:1 46218:543188:1 46218:1236546:1 46218:370630:1 46218:3405462:1 46218:306817:1 46218:306772:1 46218:161281:1 46218:251382:1 46218:612687:1 46218:834270:1 46218:306953:1 46218:306924:1 46218:307061:1 46218:1726448:1 46218:2456712:1 46218:78634:1 494152:974115:1 46218:311361:…	74
77183	210178	1464772284	46	210178:2420150:1 210178:553948:1 210178:1935543:1 210178:1100833:1 210178:2418329:1 210178:94447:1 210178:675683:1 210178:274740:1 210178:366593:1 210178:1100848:1 4366395:94661:1 210178:210385:1 210178:1105195:1 210355:204785:1 210178:722171:1 210355:2418773:1 210178:210375:1 210178:366991:1 204785:2419110:1 210178:366389:1 210178:94353:1 204785:351405:1 210178:94985:1 210178:299224:1 210178:204…	16
77184	2014370	1464772285	72	2014370:1538450:1 2014370:4371662:1 2014370:4857864:1 2014370:4327060:1 2014370:4857836:1 2014370:1883797:1 2014370:3082241:1 2014370:4062909:1 2014370:1165701:1 2014370:4857853:1 2014370:3136326:1 2014370:4857841:1 2014370:930055:1 2014370:1535634:1 2014370:3889503:1 2014370:1163931:1 2014370:4857854:1 2014370:4857857:1 2014370:2421762:1 2014370:4857842:1 2014370:4857862:1 2014370:4857863:1 2014…	89
77186	402943	1464772286	40	402943:4857881:1 402943:334561:1 402943:4857891:1 402943:2633337:1 402943:3882323:1 402943:4022964:1 402943:851135:1 402943:4857894:1 402943:2104835:1 402943:4857896:1 402943:3858279:1 402943:1924822:1 402943:2030043:1 402943:4857889:1 402943:4547027:1 402943:1785277:1 402943:4857893:1 402943:939879:1 402943:1042807:1 402943:851147:1 402943:4660698:1 402943:486808:1 402943:2655053:1 402943:480952…	52
77187	865264	1464772287	50	865264:329740:1 865264:4857922:1 865264:3965352:1 865264:4857910:1 865264:4857912:1 865264:4857899:1 865264:4857901:1 865264:2827000:1 865264:4857914:1 865264:2215504:1 865264:4857917:1 865264:2281956:1 865264:4857916:1 865264:1635899:1 865264:4857908:1 865264:4855524:1 865264:4857920:1 865264:1136447:1 865264:4857918:1 865264:1940592:1 865264:4857906:1 865264:4857915:1 865264:4857902:1 865264:48…	10
77188	4857923	1464772288	36	4857923:4857954:1 4857923:4857944:1 4857923:4857943:1 4857923:4857952:1 4857923:3874842:1 4857923:4857937:1 4857923:4857946:1 4857923:2195638:1 4857923:3040169:1 4857923:1917024:1 4857923:1857522:1 4857923:1566739:1 4857923:4857945:1 4857923:4857949:1 4857923:3268248:1 4857923:4857950:1 4857923:3415903:1 4857923:4857948:1 4857923:1014445:1 4857923:3874870:1 4857923:3286853:1 4857923:4767022:1 485…	111
77191	1100669	1464772289	12	1100669:4858008:1 1100669:2057005:1 1100669:4858015:1 1100669:4858017:1 1100669:4858012:1 1100669:2141592:1 1100669:4858013:1 1100669:4858018:1 1100669:4858016:1 1100669:41572:1 1100669:4858014:1	10
77192	1542280	1464772289	19	1542280:877466:1 877466:283838:1 877466:1663578:1 877466:128520:1 877466:351508:1 877466:3125459:1 877466:1567090:1 877466:3227849:1 877466:4267989:1 877466:4858027:1 877466:4858028:1 1542280:4858019:1 1542280:4858025:1 1542280:4858029:1 1542280:1704296:1 877466:2958450:1 877466:343932:1 1542280:4858030:1	15
77194	444401	1464772290	11	444401:774426:1 444401:114890:1 444401:3742410:1 444401:1330024:1 444401:8122:1 444401:1133040:1 444401:551962:1 444401:2526707:1 444401:1250394:1 1250394:774426:1	151
77198	1036553	1464772294	15	385915:624641:1 1036553:573881:1 1036553:385915:1 1036553:1434721:1 1036553:3215360:1 1036553:3215364:1 1036553:1434723:1 1036553:4858058:1 1036553:3689796:1 1036553:4858056:1 1036553:1021968:1 1036553:4858057:1 573881:1036650:1 1036553:1036520:1	4
77200	4858066	1464772293	13	4858066:4858100:1 4858066:4858094:1 4858066:4858098:1 4858066:4858093:1 4858066:4858104:1 4858066:4858105:1 4858066:4858103:1 4858066:4858102:1 4858066:4858097:1 4858066:4858101:1 4858066:4858099:1	38
77203	4858127	1464772298	129	4858127:1841499:1 4858127:210490:1 4858127:1343695:1 4858127:4858128:1 4858127:80788:1 4858127:1592136:1 4858127:1130048:1 4858127:3955886:1 4858127:123768:1 4858127:717031:1 4858127:69719:1 4858127:4641862:1 4858127:1592340:1 4858127:1129509:1 4858127:1467489:1 4858127:3727917:1 4858127:73193:1 4858127:2286849:1 4858127:1467449:1 4858127:74302:1 4858127:1467227:1 4858127:1467089:1 4858127:126380…	10
77210	910259	1464772305	109	910259:1889617:1 910259:4215732:1 910259:4858206:1 910259:1076514:1 910259:2979667:1 910259:1024100:1 910259:4858185:1 910259:4775947:1 910259:2073370:1 910259:4635295:1 910259:1312498:1 910259:1368349:1 910259:4785794:1 910259:769081:1 910259:848972:1 910259:1000508:1 910259:4858211:1 910259:662036:1 910259:423941:1 910259:1548389:1 910259:3462903:1 910259:4707183:1 910259:4726369:1 910259:29297…	51
77211	1574823	1464772305	13	1574823:4858228:1 1574823:1560689:1 1574823:839631:1 1574823:1314054:1 1574823:1078413:1 1574823:4711337:1 1574823:4690915:1 1574823:2516176:1 1574823:354581:1 1574823:4858225:1 1574823:4858227:1 1574823:910030:1	52
77215	4858260	1464772311	10	1371568:4518175:1 4858260:1536186:1 4858260:1371568:1 3269968:2123934:1 4858260:998335:1 4858260:880865:1 4858260:2306161:1 4858260:3269968:1	40
77217	1349711	1464772311	12	1349711:4361255:1 1349711:275116:1 1349711:3450959:1 1349711:4858269:1 1349711:4360750:1 1349711:2204907:1 1349711:207705:1 1349711:692910:1 1349711:2892234:1 1349711:2127443:1 1349711:273265:1	28
77218	833390	1464772311	51	833390:939047:1 833390:1775088:1 833390:205952:1 833390:1388172:1 833390:397567:1 833390:291140:1 833390:205559:1 833390:397770:1 833390:176917:1 833390:397209:1 833390:205472:1 833390:1774488:1 833390:60899:1 833390:176740:1 833390:1775097:1 833390:628546:1 833390:939168:1 833390:122750:1 833390:1774766:1 833390:1774204:1 833390:1388085:1 833390:1776215:1 833390:1775537:1 833390:1845182:1 833390…	0
77219	1983830	1464772311	900	1983830:278807:1 273855:1544821:1 1983830:172596:1 273855:4162290:1 1299086:1546134:1 1983830:1921001:1 273855:172444:1 1983830:4160152:1 273855:1034911:1 1050999:2426542:1 1050999:1684469:1 273855:278619:1 273855:278316:1 1051001:172443:1 1050999:4858340:1 116197:1544868:1 1050999:1475157:1 273855:1546914:1 1983830:1474981:1 1050999:125526:1 1050999:603795:1 1050999:1668625:1 273855:278317:1 273…	656
77221	4858371	1464772314	14	4858371:4858386:1 4858371:4858388:1 4858371:4858390:1 4858371:4858387:1 4858371:4858392:1 4858371:4858389:1 4858371:411617:1 4858371:939097:1 4858371:1880852:1 4858371:1892113:1 4858371:831812:1 4858371:1728460:1 4858371:4858391:1	36
77223	3087958	1464772314	48	3087958:486533:1 3087958:4858425:1 3087958:4858410:1 3087958:307611:1 3087958:4858415:1 3087958:2518466:1 3087958:2179272:1 3087958:4858421:1 3087958:3216424:1 3087958:4858430:1 3087958:633623:1 3087958:4858423:1 3087958:4858427:1 3087958:4858414:1 3087958:273186:1 3087958:3847:1 3087958:4858429:1 3087958:2388959:1 3087958:2160289:1 3087958:4858431:1 3087958:2519231:1 3087958:2981963:1 3087958:27…	22
77224	426695	1464772317	23	426695:1896510:1 426695:1072555:1 426705:601364:1 426695:426684:1 426705:194142:1 426684:426696:1 426695:426678:1 426695:426719:1 426695:725833:1 426695:2340045:1 426695:426720:1 426695:426686:1 426695:1473869:1 426695:3199671:1 426695:426703:1 426695:426705:1 1473869:426688:1 426705:96478:1 426684:874091:1 426695:843218:1 426695:1863061:1 426705:426694:1	35
77228	160407	1464772318	27	160407:4858468:1 160407:2808349:1 160407:4858471:1 160407:1405418:1 160407:1500843:1 160407:685831:1 160407:4715398:1 160407:3612113:1 160407:3660757:1 160407:2432893:1 160407:2880062:1 160407:233961:1 160407:2041761:1 160407:4858472:1 160407:4858470:1 160407:4858473:1 160407:3957846:1 160407:1405532:1 160407:4858466:1 160407:4858464:1 160407:4858467:1 160407:4858465:1 160407:4858469:1 160407:427…	26
77230	469071	1464772320	21	8476:1050846:1 974016:2109447:1 974016:1313677:1 974016:982841:1 974016:2702785:1 469071:1699551:1 974016:1378058:1 974016:149226:1 974016:3572053:1 974016:1831180:1 469071:974016:1 974016:974016:1 974016:1050857:1 469071:166928:1 1050857:8476:1 166928:469071:1 8476:847328:1 974016:1701108:1 974016:771092:1	45
77231	1411191	1464772320	82	1411191:4858513:1 1474366:3186248:1 1411191:4742024:1 1474366:4858524:1 1474366:4429702:1 1411191:913989:1 1470655:14063:1 1474366:4835418:1 1411191:4405884:1 1411191:4858514:1 1474366:1070067:1 1411191:4858537:1 1411191:1330368:1 1411191:2596012:1 1411191:913971:1 1411191:4808744:1 1470655:1485323:1 1411191:1474366:1 1411191:4858541:1 1411191:698700:1 1411191:4858529:1 1474366:4739687:1 1411191:…	61
77232	2441312	1464772322	49	720589:489272:1 2441312:489272:1 720589:397064:1 654011:1330031:1 2441312:276260:1 2441312:196422:1 2441312:4858579:1 2441312:114892:1 2441312:4858578:1 2441312:3445343:1 2441312:725171:1 2441312:330880:1 2441312:1330181:1 2441312:867315:1 2441312:836768:1 2441312:654018:1 2441312:3962163:1 2441312:2901760:1 2441312:2192631:1 2441312:4858573:1 2441312:334531:1 2441312:296979:1 2441312:4858577:1 2…	125
77233	1573487	1464772323	25	1573487:4532328:1 1573487:4858604:1 1573487:3999599:1 1573487:3281427:1 1573487:1486741:1 1573487:4858610:1 1573487:4858601:1 1573487:4858602:1 1573487:4858603:1 1573487:4858611:1 1573487:877073:1 1573487:4649828:1 1573487:4858592:1 1573487:2639452:1 1573487:114715:1 1573487:4858608:1 1573487:4858607:1 1573487:942536:1 1573487:4858609:1 1573487:2238208:1 1573487:4858605:1 1573487:923271:1 1573487…	30
77234	305529	1464772323	104	305529:4858693:1 305529:4858648:1 305529:4755262:1 305529:3600379:1 305529:4858688:1 305529:2383205:1 305529:2533945:1 305529:2828762:1 305529:7312:1 305529:2700590:1 305529:4746282:1 305529:3077457:1 305529:4858647:1 305529:4858680:1 305529:4858689:1 305529:4107343:1 305529:4706052:1 305529:4772572:1 305529:3063290:1 305529:641370:1 305529:3613565:1 305529:640468:1 305529:4750013:1 305529:267181…	416
77235	1163996	1464772322	184	1163996:4858796:1 1163996:4807093:1 81569:4481659:1 1163996:4741959:1 1163996:1260172:1 1163996:1992667:1 1163996:1483327:1 1163996:4858828:1 1163996:4741984:1 1163996:4741923:1 1163996:4858827:1 1163996:325908:1 1163996:1164187:1 1163996:4779924:1 347154:347194:1 1163996:2669538:1 347154:4858786:1 1163996:4858823:1 1163996:4858819:1 1163996:1483188:1 1163996:4858855:1 1163996:2633159:1 1163996:4…	101
77237	2421455	1464772322	41	2421455:38359:1 2421455:3413969:1 2421455:1532232:1 38828:102904:1 2421455:1072574:1 2421455:2469723:1 2421455:38366:1 2421455:4858874:1 2421455:172009:1 2421455:38828:1 2421455:38337:1 2421455:4473523:1 2421455:1577091:1 2421455:1643150:1 2421455:4477028:1 2421455:1639522:1 2421455:4858875:1 2421455:4475854:1 2421455:39080:1 2421455:2296446:1 2421455:4034102:1 1577091:39064:1 2421455:4858877:1 2…	17
77238	1354381	1464772323	11	1354381:4858887:1 1354381:158368:1 1354381:516280:1 1354381:4858890:1 1354381:4858891:1 1354381:2569206:1 1354381:4858888:1 1354381:4858886:1 1354381:4858889:1 1354381:4858892:1	15
77239	860233	1464772323	14	860233:4858902:1 860233:4858903:1 860233:4858904:1 860233:4858900:1 860233:913815:1 860233:4858901:1 860233:4858905:1 860233:1408026:1 860233:1891453:1 860233:4854800:1 860233:743886:1 860233:4858899:1 860233:4858897:1	12
77240	1057343	1464772323	17	1057343:4858909:1 2047544:2080720:1 1057343:4858912:1 1057343:4858910:1 1057343:4491629:1 1057343:4858914:1 1057343:4858915:1 1057343:2047544:1 1057343:4858911:1 1057343:4858908:1 1057343:4080130:1 1057343:4739347:1 1057343:4858913:1 1057343:4828295:1 1057343:1370843:1 1057343:1678006:1	0
77241	3437207	1464772323	10	3437207:3359440:1 3437207:4858922:1 3437207:4858929:1 3437207:1390830:1 3437207:4858930:1 3437207:2054451:1 3437207:4858928:1 3437207:460088:1 3437207:2256494:1	40
77242	2344418	1464772323	14	2344418:4858960:1 2344418:4858958:1 2344418:2234585:1 2344418:672347:1 2344418:124061:1 2344418:2944536:1 2344418:2730415:1 2344418:2234360:1 2344418:16678:1 2344418:98823:1 2344418:4858954:1 2344418:4858959:1 2344418:4738463:1	19
77245	311116	1464772325	46	311116:4859007:1 311116:4491121:1 311116:3063312:1 311116:4859004:1 311116:3366663:1 311116:846702:1 311116:4859008:1 311116:4858985:1 311116:1198214:1 311116:4454070:1 311116:3125886:1 311116:247994:1 311116:736651:1 311116:1803381:1 311116:2787770:1 311116:2058855:1 311116:3336537:1 311116:4858980:1 311116:4859012:1 311116:250270:1 311116:1411221:1 311116:4771810:1 311116:1148928:1 311116:54044…	87
77246	1517002	1464772325	18	1517002:4859039:1 1517002:4859040:1 1517002:4062518:1 1517002:425171:1 1517002:4859035:1 1517002:2204581:1 1517002:4859041:1 1517002:1296566:1 1517002:1177713:1 1517002:806718:1 1517002:4790271:1 1517002:4859034:1 1517002:4859037:1 1517002:1519962:1 1517002:4859038:1 1517002:98831:1 1517002:4420893:1	11
14709	1	1464739201	13	1:850430:1 1:1130635:1 1:1130638:1 1:1130637:1 1:400815:1 1:108488:1 1:1130636:1 1:36567:1 1:1070564:1 1:1130634:1 1:635613:1 1:959293:1	10
14712	1130650	1464739203	19	1130650:1130660:1 1130650:1130658:1 1130650:923665:1 1130650:929773:1 1130650:998789:1 1130650:1069643:1 1130650:1130666:1 1130650:922162:1 1130650:1130662:1 1130650:1130663:1 1130650:1130665:1 1130650:904189:1 1130650:1064054:1 1130650:998779:1 1130650:1130667:1 1130650:1130659:1 1130650:1130668:1 1130650:1130664:1	12
14713	1130669	1464739203	56	1130669:570824:1 1130669:1130672:1 1130669:1130681:1 1130669:518102:1 1130669:171344:1 1130669:1130671:1 1130669:306253:1 1130669:259486:1 1130669:1130676:1 1130669:306405:1 1130669:690037:1 1130669:1130679:1 1130669:1130680:1 1130669:634421:1 1130669:570942:1 1130669:490173:1 1130669:833532:1 1130669:453420:1 1130669:327512:1 1130669:571037:1 1130669:270414:1 1130669:1130675:1 1130669:174238:1 1…	0
14715	210627	1464739203	15	210627:155748:1 210627:1045534:1 210627:849323:1 210627:157695:1 210627:855932:1 210627:1130695:1 210627:707899:1 210627:1130693:1 210627:725067:1 210627:1046751:1 210627:509879:1 210627:211445:1 210627:113209:1 210627:990460:1	15
14719	6742	1464739203	10	6742:496451:1 6742:1130738:1 6742:662837:1 6742:6768:1 6742:1130731:1 6742:1130737:1 6742:1130734:1 6742:1130733:1 6742:1060256:1	9
14720	1130739	1464739203	23	1130739:791092:1 1130739:1130762:1 1130739:567106:1 1130739:1130764:1 1130739:1130756:1 1130739:3:1 1130739:968770:1 1130739:1130760:1 1130739:1130766:1 1130739:1130757:1 1130739:1130769:1 1130739:790209:1 1130739:1042386:1 1130739:1130758:1 1130739:1130765:1 1130739:442594:1 1130739:1130759:1 1130739:1130763:1 1130739:1130754:1 1130739:1130770:1 1130739:1130761:1 1130739:1130767:1	20
14721	121639	1464739203	389	121640:1131073:1 167338:1130891:1 406317:1130979:1 504320:388952:1 121640:959257:1 140582:1131014:1 121639:958062:1 121640:1131052:1 406317:1130946:1 121640:574828:1 121640:1131068:1 140582:454001:1 1130986:1130987:1 121639:1130387:1 121639:1130954:1 121639:686935:1 164589:1130948:1 140582:1131067:1 140582:1087880:1 164589:525154:1 121639:116057:1 121640:1130941:1 121639:150949:1 504320:1130976:1…	238
14722	22443	1464739203	19	22443:1131142:1 22443:369528:1 22443:1131148:1 22443:793674:1 22443:1131152:1 22443:1131151:1 22443:688055:1 22443:1131150:1 22443:1131134:1 22443:1043448:1 22443:1131147:1 22443:186313:1 22443:392080:1 22443:699171:1 22443:446645:1 22443:96625:1 22443:1131145:1 22443:904684:1	23
14724	13924	1464739203	52	13924:1131474:1 13924:1131462:1 13924:1131461:1 13924:618587:1 13924:709880:1 13924:187973:1 13924:1131455:1 13924:211248:1 13924:1131466:1 13924:183874:1 13924:840111:1 13924:7034:1 13924:521590:1 13924:630209:1 13924:1131457:1 13924:1131463:1 13924:620597:1 13924:709882:1 13924:289811:1 13924:1131472:1 13924:1131465:1 13924:1131439:1 13924:1131297:1 13924:114543:1 13924:1072142:1 13924:670807:1…	366
14725	214	1464739203	94	214:1131663:1 214:1131652:1 214:1131680:1 214:238:1 214:663059:1 214:351:1 214:121354:1 214:1131657:1 214:854003:1 214:1131662:1 214:1131648:1 214:1131683:1 214:1131635:1 214:364:1 214:84864:1 214:1131583:1 214:1042190:1 214:1131631:1 214:1131668:1 214:911127:1 214:821349:1 214:1131655:1 214:316:1 214:1131679:1 214:1131709:1 214:1131660:1 214:333:1 214:1131640:1 214:1131707:1 214:1131671:1 214:32…	217
14726	14024	1464739203	42	14024:1131940:1 14024:1131946:1 14024:1131921:1 14024:1131928:1 14024:1131933:1 14024:1131939:1 14024:1131943:1 14024:1131941:1 14024:908261:1 14024:1131937:1 14024:979055:1 14024:615797:1 14024:1131934:1 14024:769626:1 14024:628672:1 14024:1131920:1 14024:211355:1 14024:696142:1 14024:369528:1 14024:916287:1 14024:1131914:1 14024:1131932:1 14024:796795:1 14024:1131927:1 14024:1131942:1 14024:931…	254
14727	1042270	1464739203	20	1042270:1131982:1 1042270:1131978:1 1042270:1131971:1 1042270:1062155:1 1042270:1131980:1 1042270:1131981:1 1042270:1131973:1 1042270:196397:1 1042270:1131979:1 1042270:505395:1 1042270:774225:1 1042270:1131963:1 1042270:1131974:1 1042270:1131983:1 1042270:1131977:1 1042270:1131954:1 1042270:1131967:1 1042270:1131965:1 1042270:1131976:1	28
14728	162672	1464739203	10	162672:1131989:1 162672:468699:1 162672:1131987:1 162672:39154:1 162672:144047:1 162672:695884:1 162672:1131988:1 162672:394762:1 162672:568544:1	6
14729	792315	1464739203	66	792315:846583:1 792315:1132082:1 792315:1132088:1 792315:1132047:1 792315:190734:1 792315:1132045:1 792315:1132090:1 792315:1132053:1 792315:1132071:1 792315:1132044:1 792315:792348:1 792315:1132074:1 792315:1132054:1 792315:1132085:1 792315:458004:1 792315:1132092:1 792315:1132094:1 792315:685831:1 792315:1132067:1 792315:1132049:1 792315:1132034:1 792315:1132042:1 792315:1132073:1 792315:801814…	88
14730	42820	1464739203	32	42820:1132151:1 42820:916329:1 42820:1130493:1 42820:1132168:1 42820:1132161:1 42820:1132113:1 42820:1132164:1 42820:54509:1 42820:616141:1 42820:1074427:1 42820:1132153:1 42820:1132163:1 42820:443967:1 42820:1132160:1 42820:1132111:1 42820:1132158:1 42820:1132156:1 42820:42900:1 42820:1132166:1 42820:1132154:1 42820:983819:1 42820:1132165:1 42820:1132159:1 42820:1132169:1 42820:389720:1 42820:11…	85
14731	41047	1464739203	19	41047:1132172:1 41047:550612:1 41047:1132176:1 41047:114508:1 41047:1132178:1 41047:1132182:1 41047:1132173:1 41047:105529:1 41047:1132179:1 41047:1103777:1 41047:196168:1 41047:1132174:1 41047:1132181:1 41047:1046414:1 41047:186565:1 41047:1132177:1 41047:1132180:1 41047:1132175:1	0
14732	1132183	1464739203	75	1132183:1132341:1 1132183:1132334:1 1132183:1132289:1 1132183:1132331:1 1132183:1132293:1 1132183:1132326:1 1132183:1132322:1 1132183:1132336:1 1132183:1132343:1 1132183:275653:1 1132183:1132224:1 1132183:1132294:1 1132183:1132333:1 1132183:1132340:1 1132183:250740:1 1132183:1132320:1 1132183:1132302:1 1132183:1132337:1 1132183:1132290:1 1132183:1132314:1 1132183:802609:1 1132183:755610:1 1132183…	150
14733	1132363	1464739203	10	1132363:1132369:1 1132363:497779:1 1132363:832351:1 1132363:697959:1 1132363:1132385:1 1132363:1132386:1 1132363:609801:1 1132363:1132383:1 1132363:1132379:1	20
14734	808881	1464739203	70	808881:1132418:1 808881:1132504:1 808881:1132509:1 808881:1132422:1 808881:1132516:1 808881:684570:1 808881:1132496:1 808881:1132479:1 808881:1132505:1 808881:908895:1 808881:201346:1 808881:1132518:1 808881:1132494:1 808881:171839:1 808881:586146:1 808881:1086329:1 808881:941741:1 808881:1132490:1 808881:1132497:1 808881:809214:1 808881:76367:1 808881:735791:1 808881:809287:1 808881:809344:1 808…	126
14735	36593	1464739203	54	36593:1132570:1 36593:1132565:1 36593:740364:1 36593:787446:1 36593:1132556:1 36593:941684:1 36593:882423:1 36593:1132564:1 36593:594605:1 36593:1061609:1 36593:1132528:1 36593:1132561:1 36593:370204:1 36593:1132544:1 36593:1132552:1 36593:418926:1 36593:829242:1 36593:167697:1 36593:1132547:1 36593:180934:1 36593:526478:1 36593:1132560:1 36593:943090:1 36593:4070:1 36593:1132554:1 36593:1132541:…	37
14736	1132572	1464739203	35	1132572:1132602:1 1132572:1132612:1 1132572:1132623:1 1132572:1132608:1 1132572:740230:1 1132572:1132620:1 1132572:957885:1 1132572:1132578:1 1132572:1132617:1 1132572:1132619:1 1132572:1132614:1 1132572:1132604:1 1132572:1132607:1 1132572:1132609:1 1132572:1132606:1 1132572:1132598:1 1132572:1132618:1 1132572:347276:1 1132572:599284:1 1132572:1042473:1 1132572:1132622:1 1132572:1132605:1 1132572…	49
14737	1132626	1464739203	137	1132626:1026988:1 1132626:1132871:1 1132626:74171:1 1132626:1132881:1 1132626:1132856:1 1132626:607081:1 1132626:453151:1 1132626:1132814:1 1132626:1132875:1 653741:694364:1 1132626:1132899:1 1132626:1132811:1 1132626:71150:1 1132626:73736:1 1132626:1132913:1 653741:1132804:1 1132626:1009690:1 1132626:1132836:1 1132626:1132851:1 1132626:1132833:1 1132626:1132862:1 1132699:360742:1 1132626:71542:1…	299
14739	1132963	1464739203	100	1132963:1133031:1 1132963:828535:1 1132963:1133057:1 1132963:1133042:1 1132963:481501:1 1132963:1133078:1 1132963:1133005:1 1132963:1133032:1 1132963:1133033:1 1132963:1133086:1 1132963:1133067:1 1132963:337401:1 1132963:1133071:1 1132963:1133023:1 1132963:923281:1 1132963:713886:1 1132963:1133063:1 1132963:1038794:1 1132963:1133030:1 1132963:1133055:1 1132963:147106:1 1132963:1133017:1 1132963:1…	82
14741	1133105	1464739203	18	1133105:839859:1 1133105:1133189:1 1133105:1133192:1 1133105:1133191:1 1133105:839913:1 1133105:1133164:1 1133105:1133188:1 1133185:1133190:1 1133105:1133183:1 1133105:1133117:1 1133105:1133186:1 1133105:1047828:1 1133105:1133185:1 1133105:1133193:1 1133105:695930:1 1133105:1025882:1	116
14742	15802	1464739203	26	15802:1133205:1 15802:1133214:1 15802:1133206:1 15802:1133208:1 15802:902100:1 15802:1133213:1 15802:700494:1 15802:1133210:1 15802:794270:1 15802:909318:1 15802:981484:1 15802:498986:1 15802:188715:1 15802:1133215:1 15802:699106:1 15802:1102299:1 15802:498987:1 15802:1133209:1 15802:440804:1 15802:1063561:1 15802:662497:1 15802:1133211:1 15802:1133216:1 15802:1057052:1 15802:498199:1	23
14743	501241	1464739203	25	501241:875879:1 501241:1133239:1 501241:1069175:1 501241:792767:1 501241:1133241:1 501241:1133232:1 501241:1133233:1 501241:929004:1 501241:96379:1 329565:818963:1 501241:1133235:1 501241:1016721:1 501241:1003704:1 501241:1133228:1 501241:1133220:1 501241:1133234:1 501241:1133237:1 501241:1133230:1 501241:1133240:1 501241:1133236:1 501241:329565:1 501241:1133231:1 501241:1133229:1 501241:1133238:1	15
14745	1133247	1464739203	19	1133247:384095:1 1133247:1133267:1 1133247:841534:1 1133247:1133273:1 1133247:1133279:1 1133247:1133278:1 1133247:1133271:1 1133247:1132329:1 1133247:1133274:1 1133247:557869:1 1133247:1133280:1 1133247:1133270:1 1133247:1133272:1 1133247:1133269:1 1133247:1133276:1 1133247:1133268:1 1133247:1133275:1	24
14750	4066	1464739203	17	4066:1133416:1 4066:1133420:1 4066:4070:1 4066:1133418:1 4066:1133421:1 4066:594605:1 4066:916744:1 4066:904649:1 4066:43970:1 4066:152325:1 4066:1133423:1 4066:1133419:1 4066:1133417:1 4066:1133414:1 4066:808663:1	3
14751	904692	1464739203	79	904692:1133459:1 904692:1133478:1 904692:796344:1 904692:1133465:1 904692:885688:1 904692:1133512:1 904692:1133475:1 904692:1133499:1 904692:1133502:1 904692:1133467:1 904692:1133509:1 885688:1133513:1 904692:1133515:1 904692:1133473:1 904692:1017558:1 904692:1133516:1 904692:1133511:1 904692:1133489:1 904692:1133448:1 904692:1133508:1 904692:1133469:1 904692:1133458:1 904692:1133486:1 904692:104…	47
14754	865611	1464739203	18	865611:670653:1 865611:1133549:1 865611:358547:1 865611:1133550:1 865611:770485:1 865611:1133551:1 865611:1133546:1 865611:1133534:1 865611:388628:1 865611:1133543:1 865611:8709:1 865611:1133552:1 865611:1133544:1 865611:1133547:1 865611:457722:1 865611:1133545:1 865611:989836:1	21
14755	1133554	1464739203	71	1133554:1133680:1 1133554:1133662:1 1133554:362443:1 1133554:40028:1 1133554:1133655:1 1133554:1133639:1 1133554:1133653:1 1133554:1133650:1 1133554:1046325:1 1133554:1133663:1 1133554:1133615:1 1133554:1133668:1 1133554:1133620:1 1133554:63693:1 1038494:1133678:1 1133554:1089721:1 1133554:1133643:1 1133554:1133644:1 1133554:1133674:1 1133554:137789:1 1133554:1133569:1 1133554:299553:1 1133554:11…	97
14756	1133683	1464739203	45	1133683:1133746:1 1133683:1133745:1 1133683:1133694:1 1133683:636225:1 1133683:1133762:1 1133683:1133732:1 1133683:1133759:1 1133683:996238:1 1133683:1133749:1 1133683:1133741:1 1133683:701683:1 1133683:1133742:1 1133683:1133755:1 1133683:811958:1 1133683:152607:1 1133683:1133693:1 1133683:1133734:1 1133683:1133754:1 1133683:1133744:1 1133683:1133753:1 1133683:1133750:1 1133683:1133737:1 1133683:…	54
14758	1133778	1464739203	13	1133778:731069:1 1133778:1133780:1 1133778:1099936:1 1133778:1133786:1 1133778:1133791:1 1133778:1133792:1 1133778:1133785:1 1133778:1133787:1 1133778:1133788:1 1133778:1133789:1 1133778:1091241:1 1133778:1133790:1	7
14759	1133793	1464739203	45	1133793:1133862:1 1133793:1133859:1 1133793:829242:1 1133793:1103063:1 1133793:1133876:1 1133793:945979:1 1133793:1080218:1 1133793:1133845:1 1133793:1133875:1 1133793:928921:1 1133793:375977:1 1133793:1133857:1 1133793:1133801:1 1133793:380330:1 1133793:1133846:1 1133793:1133866:1 1133793:932520:1 1133793:1133844:1 1133793:902287:1 1133793:1133871:1 1133793:1133802:1 1133793:1133852:1 1133793:11…	172
14760	1133962	1464739203	10	1133962:1133976:1 1133962:1133977:1 1133962:1133982:1 1133962:1133973:1 1133962:1133979:1 1133962:1071815:1 1133962:1133983:1 1133962:1071842:1 1133962:1133980:1	18
14761	1133984	1464739203	19	513232:866117:1 1133984:486488:1 1133996:1011350:1 1133984:373695:1 1133984:316082:1 1133984:1133998:1 1133984:674152:1 1133984:1133993:1 1133984:1133996:1 1133984:1133995:1 1133984:931446:1 1133984:1133988:1 1133984:993604:1 1133984:455640:1 842497:1075768:1 1133984:77349:1 866117:842497:1 1133984:513232:1	13
14762	1134000	1464739203	17	1134000:1134026:1 1134000:1134017:1 1134000:1134016:1 1134000:658453:1 368008:1016719:1 1134000:91409:1 1134021:368008:1 1134000:1134027:1 1134000:368012:1 1134000:684225:1 1134000:1134029:1 368012:1134031:1 368008:1134022:1 368012:1134021:1 1134000:1134030:1 1134000:1134024:1	31
14764	6347	1464739203	31	6347:1134084:1 6347:998070:1 6347:1134082:1 6347:1134078:1 6347:1134071:1 6347:1134070:1 6347:1134079:1 6347:1134074:1 6347:1134065:1 6347:1134080:1 6347:998874:1 6347:1134086:1 6347:307833:1 6347:1134060:1 6347:1134073:1 6347:1134081:1 6347:45818:1 6347:1022344:1 6347:941369:1 6347:593420:1 6347:908513:1 6347:1134069:1 6347:1134089:1 6347:1134083:1 6347:1134088:1 6347:1134075:1 6347:62684:1 6347…	32
14766	1134103	1464739201	14	1134103:910075:1 1134103:1134126:1 1134103:1134122:1 1134103:1134119:1 1134103:1134116:1 1134103:1134124:1 1134103:906399:1 1134103:1134127:1 1134103:365667:1 1134103:1134121:1 1134103:1134125:1 1134103:1134120:1 1134103:1134118:1	20
14768	61606	1464739202	39	61606:1134167:1 61606:305489:1 61606:529888:1 61606:1103810:1 61606:1134151:1 61606:1134163:1 61606:1134165:1 61606:1134155:1 61606:959032:1 61606:587576:1 61606:793617:1 61606:1134162:1 61606:1134168:1 61606:61725:1 61606:255997:1 61606:1134164:1 61606:506129:1 61606:11524:1 61606:1134152:1 61606:860200:1 61606:105573:1 61606:14113:1 61606:1134161:1 61606:836066:1 61606:1134154:1 61606:1134160:1…	39
14769	43924	1464739204	167	43924:902341:1 43924:1134523:1 43924:1134495:1 43924:768928:1 43924:1134521:1 43924:1134493:1 43924:1134416:1 43924:15565:1 43924:635423:1 43924:1134447:1 43924:1134499:1 43924:1134415:1 43924:187973:1 43924:1134476:1 43924:1134504:1 43924:1134443:1 43924:953056:1 43924:1134449:1 43924:1134515:1 43924:1134452:1 43924:1134519:1 43924:1134473:1 43924:1134491:1 43924:1134497:1 43924:1134410:1 43924:…	378
14770	1134533	1464739204	33	1134533:1134538:1 1134533:1134560:1 1134533:1134578:1 1134533:1025643:1 1134533:1134577:1 1134533:1134572:1 1134533:1045527:1 1134533:1134574:1 1134533:1134563:1 1134533:1134539:1 1134533:1134558:1 1134533:1134573:1 1134533:1134569:1 1134533:1134570:1 1134533:1134564:1 1134533:1134576:1 1134533:1134580:1 1134533:1042084:1 1134533:1134581:1 1134533:1134554:1 1134533:1134561:1 1134533:1134562:1 113…	31
14771	199105	1464739202	629	199105:24951:1 199105:1135467:1 199105:178535:1 199105:1135346:1 199105:1135102:1 199105:1134711:1 199105:1135516:1 199105:792756:1 199105:1135205:1 199105:1135321:1 199105:1135497:1 199105:199144:1 199105:1135535:1 199105:464093:1 199105:908629:1 199105:1135555:1 199105:1135654:1 199147:1135301:1 199105:1135085:1 199105:1135316:1 199105:186858:1 199105:753217:1 199105:1135360:1 199105:134119:1 1…	699
14774	46392	1464739203	277	46392:1135964:1 46392:1136055:1 46392:477931:1 46392:1136063:1 46392:1136026:1 46392:1136059:1 46392:1136083:1 46392:1136074:1 46392:1136072:1 46392:1135978:1 46392:187545:1 46392:739435:1 46392:1136019:1 46392:1135951:1 46392:1136135:1 46392:1136104:1 46392:1136039:1 46392:1135973:1 46392:512570:1 46392:1136054:1 46392:1136023:1 46392:1136060:1 46392:850677:1 46392:1135949:1 46392:1135982:1 4639…	289
14775	1136145	1464739203	12	1136145:957790:1 1136145:1025643:1 1136145:1136150:1 1136145:1136149:1 1136145:1136153:1 1136145:1136152:1 1136145:819404:1 1136145:950184:1 1136145:682249:1 1136145:381745:1 1136145:932028:1	7
14776	43742	1464739203	47	43742:1136160:1 43742:1101539:1 43742:1136176:1 43742:1136188:1 43742:1136189:1 43742:1136190:1 43742:605222:1 43742:1136177:1 43742:339436:1 43742:1136161:1 43742:1136179:1 43742:907107:1 43742:1136181:1 43742:1136194:1 43742:1136184:1 43742:43776:1 43742:1136178:1 43742:605240:1 43742:843313:1 43742:1136197:1 43742:800211:1 43742:917942:1 43742:1136159:1 43742:966456:1 43742:1136173:1 43742:917…	50
14777	1136204	1464739203	11	1136204:984446:1 1136204:1136222:1 1136204:1136220:1 1136204:1136217:1 1136204:1136224:1 1136204:1136219:1 1136204:1136223:1 1136204:1136221:1 1136204:1136208:1 1136204:1136225:1	15
14778	904024	1464739203	169	904024:1083958:1 904024:1136373:1 904024:1136238:1 904024:1136358:1 904024:1044279:1 904024:1136366:1 904024:1040058:1 904024:1136391:1 904024:1103021:1 904024:1136383:1 904024:1136359:1 904024:417282:1 904024:1136247:1 904024:1136348:1 904024:187519:1 904024:586835:1 904024:1136317:1 904024:1136378:1 904024:1136376:1 904024:1011567:1 904024:1136341:1 904024:1136344:1 904024:113238:1 904024:11363…	153
14780	971320	1464739203	10	971320:598687:1 971320:1136431:1 971320:1136436:1 971320:1136434:1 971320:1136433:1 971320:1136435:1 971320:1136438:1 971320:1136439:1 971320:1136437:1	19
14782	22503	1464739203	56	22503:1136559:1 22503:1136590:1 22503:1136576:1 22503:370209:1 22503:1136579:1 22503:911352:1 22503:808152:1 22503:186534:1 22503:1136573:1 22503:1136569:1 22503:1136565:1 22503:1136568:1 22503:22512:1 22503:796611:1 22503:696088:1 22503:1136578:1 22503:1136543:1 22503:1136572:1 22503:1136585:1 22503:1136561:1 22503:1136583:1 22503:22516:1 22503:1136552:1 22503:1136582:1 22503:1136483:1 22503:113…	124
14785	1041259	1464739203	80	1041259:1136633:1 1041259:1136656:1 1041259:1136689:1 1041259:1136691:1 1041259:1041296:1 1041259:1100010:1 1041259:1136693:1 1041259:1136628:1 1041259:1136658:1 1041259:670277:1 1041259:1136663:1 1041259:37952:1 1136626:1136646:1 1041259:1101448:1 1041259:1136670:1 1041259:173727:1 1041259:738983:1 1041259:1043075:1 1041259:998830:1 1041259:1136662:1 1041259:1136671:1 1041259:1136679:1 1041259:2…	50
14786	1136699	1464739203	17	1136699:1136718:1 1136699:1136719:1 1136699:1136709:1 1136699:1136706:1 1136699:1136716:1 1136699:1136715:1 1136699:514239:1 1136699:454525:1 1136699:1136705:1 1136699:1136717:1 1136699:1136712:1 1136699:1334:1 1136699:1136707:1 1136699:1136710:1 1136699:1136711:1 1136699:1102709:1	11
14787	17000	1464739203	41	17000:849731:1 17000:1136744:1 17000:1073381:1 17000:1136742:1 17000:1136732:1 17000:1136735:1 17000:1136741:1 17000:1069835:1 17000:1136731:1 17000:1136733:1 17000:1136738:1 17000:1136748:1 17000:1136747:1 17000:1136740:1 17000:1136730:1 17000:945979:1 17000:917823:1 17000:1045359:1 17000:281352:1 17000:830091:1 17000:556205:1 17000:1136750:1 17000:905576:1 17000:753559:1 17000:388988:1 17000:56…	20
14788	347152	1464739203	28	347152:852804:1 347152:109393:1 347152:1136752:1 347152:1136756:1 347152:811151:1 347152:1074345:1 347152:1136755:1 347152:856120:1 347152:696413:1 347152:1136761:1 347152:459176:1 347152:123119:1 347152:1136769:1 347152:840411:1 347152:169531:1 347152:1136770:1 347152:1136771:1 347152:1042090:1 347152:1136766:1 347152:1136764:1 347152:1136765:1 347152:1136768:1 347152:1136757:1 347152:1136762:1 …	13
14790	18347	1464739203	103	18347:499902:1 18347:1136989:1 18347:310747:1 18347:1037325:1 18347:1136965:1 18347:1136943:1 18347:1136951:1 18347:1136964:1 18347:1136972:1 18347:1136974:1 18347:1073911:1 18347:1136976:1 18347:961018:1 18347:1137006:1 18347:41113:1 18347:708633:1 18347:1136961:1 18347:970103:1 18347:664603:1 18347:1136999:1 18347:346031:1 18347:1042487:1 18347:1136988:1 18347:1136969:1 18347:1136967:1 18347:49…	141
14791	1137011	1464739203	11	1137011:1101542:1 1137011:155227:1 1137011:1132900:1 1137011:1137018:1 1137011:1137015:1 1137011:1137016:1 1137013:1137014:1 1137011:1137019:1 1137011:1137013:1 1137011:1137017:1	1
14792	910116	1464739203	30	910116:410910:1 910116:37952:1 910116:1137031:1 910116:1137045:1 910116:1137046:1 910116:1137050:1 910116:864743:1 910116:1137035:1 910116:1137032:1 910116:1137051:1 910116:164341:1 910116:1137042:1 910116:1137040:1 910116:6605:1 910116:1137049:1 910116:1137037:1 910116:1137048:1 910116:1137021:1 910116:1137043:1 910116:1137052:1 910116:1137041:1 910116:1137033:1 910116:1137044:1 910116:732309:1 …	20
14793	1137054	1464739203	65	1137054:1137123:1 1082259:83550:1 1137054:9371:1 1137054:1137113:1 1137054:83392:1 1137054:573875:1 1137054:563772:1 99938:82891:1 1137054:1077252:1 1137054:1051304:1 1137054:717733:1 1137054:275166:1 1137054:99936:1 1137054:132410:1 1137054:888329:1 1137054:1137068:1 1137054:888482:1 1137054:567762:1 1137054:1137121:1 1137054:1137112:1 1137054:276052:1 1137054:82450:1 1137054:276490:1 1137054:82…	130
14794	1037417	1464739203	83	1037417:1137155:1 1037417:525017:1 1037417:751231:1 1037417:285927:1 1037417:1137176:1 1037417:408482:1 1037417:1137198:1 1037417:867233:1 1037417:1137186:1 1037417:923613:1 1037417:194406:1 1037417:794459:1 1037417:1137179:1 1037417:667038:1 1037417:1137177:1 1037417:932163:1 1037417:999167:1 1037417:1137189:1 1037417:525890:1 1037417:909888:1 1037417:1137152:1 1037417:756483:1 1037417:1137166:1…	50
14795	1137201	1464739203	17	1137201:1137229:1 1137201:1137230:1 1137201:1137218:1 1137201:716725:1 1137201:211248:1 1137201:1137227:1 1137201:1137226:1 1137201:1137216:1 1137201:1137222:1 1137201:1137223:1 1137201:1137228:1 1137201:1137231:1 1137201:1137205:1 1137201:1137224:1 1137201:1137206:1 1137201:821087:1	21
14797	10722	1464739203	153	10722:3444:1 10722:630931:1 10722:143030:1 10722:624243:1 10722:874871:1 10722:1137487:1 10722:105400:1 10722:1137493:1 10722:1137471:1 10722:484985:1 10722:509420:1 10722:1137498:1 10722:12487:1 10722:1137496:1 10722:288712:1 1137341:1043223:1 10722:1137300:1 10722:1137486:1 10722:1137478:1 10722:576176:1 10722:432651:1 10722:332393:1 10722:3566:1 10722:1137497:1 10722:920164:1 10722:1137474:1 1…	371
14799	1137712	1464739203	32	1137712:1137893:1 1137712:338239:1 1137712:1137907:1 1137712:1137906:1 1137712:731174:1 1137712:1137899:1 1137712:1137905:1 1137712:1137911:1 1137712:1131676:1 1137712:1137917:1 1137712:1137916:1 1137712:1137908:1 1137712:1137896:1 1137712:1137912:1 1137712:712483:1 1137712:972962:1 1137712:1135087:1 1137712:1137889:1 1137712:1137903:1 1137712:701770:1 1137712:1137914:1 1137712:1137897:1 1137712:…	251
14800	1137952	1464739203	18	1137952:682216:1 1137952:1137959:1 1137952:1137954:1 1137952:1137963:1 1137952:1137969:1 1137952:1137956:1 1137952:1137970:1 1137952:1135418:1 1137952:1137962:1 1137952:1137967:1 1137967:1137971:1 1137952:1137968:1 682216:1137957:1 1137952:1137958:1 1137952:1137966:1 1137952:1137961:1 1137952:1137965:1	6
14803	1138047	1464739203	128	1138047:1138168:1 1138047:196168:1 1138047:1138164:1 1138047:1138152:1 1138047:1138125:1 1138047:726305:1 1138047:67985:1 1138047:1138147:1 1138047:982406:1 1138047:252320:1 1138047:1138183:1 1138047:925543:1 1138047:1138150:1 1138047:1138057:1 1138047:1138151:1 1138047:608605:1 1138047:1138173:1 1138047:1138163:1 1138047:870732:1 1138047:1138140:1 1138047:1138121:1 1138047:1138171:1 1138047:1091…	105
14804	13514	1464739203	19	13514:1138201:1 13514:1138209:1 13514:1086368:1 13514:830323:1 13514:1138210:1 13514:1138212:1 13514:1138214:1 13514:1138211:1 13514:1138205:1 13514:661345:1 13514:1138215:1 13514:980460:1 13514:1138208:1 13514:1138207:1 13514:157695:1 13514:210700:1 13514:1138213:1 13514:696142:1	8
14808	7059	1464739203	45	7059:305397:1 7059:330034:1 7059:1138259:1 7059:1138270:1 7059:1138264:1 7059:605794:1 7059:42164:1 7059:1131145:1 7059:318808:1 7059:860183:1 7059:1103810:1 7059:1138256:1 7059:417776:1 7059:1138271:1 7059:1138273:1 7059:1138275:1 7059:578369:1 7059:700002:1 7059:300465:1 7059:1138265:1 7059:1133420:1 7059:1053006:1 7059:1138260:1 7059:190913:1 7059:144047:1 7059:186490:1 7059:1138267:1 7059:113…	27
14809	5313	1464739203	948	5313:810689:1 5313:1139717:1 114704:821821:1 115304:1138864:1 22159:1139289:1 5313:1138776:1 506193:1138758:1 23288:845798:1 43587:1139201:1 5313:172176:1 5313:1139223:1 43587:733696:1 5313:1138871:1 503915:1139567:1 5313:1139292:1 119897:1139215:1 109542:1138795:1 5313:1138876:1 5313:1138747:1 115304:1139438:1 5313:1139426:1 5313:1139531:1 114704:1139328:1 5313:111085:1 5313:119897:1 115802:1139…	1006
14810	402943	1464739203	40	402943:1139788:1 402943:1139770:1 402943:828225:1 402943:980363:1 402943:1139777:1 402943:1139769:1 402943:874428:1 402943:403027:1 402943:1139789:1 402943:1056652:1 402943:856092:1 402943:1139783:1 828225:1139771:1 402943:1139786:1 402943:1139774:1 402943:1139772:1 402943:1139780:1 402943:188968:1 828225:909312:1 402943:909270:1 402943:1139782:1 402943:211362:1 402943:1139785:1 402943:58297:1 40…	57
14811	1139792	1464739203	307	1139792:389590:1 875289:1140102:1 1139792:1140073:1 1139792:1140072:1 1139792:1139863:1 1139792:389617:1 1139792:875276:1 875094:875089:1 875089:875262:1 875089:875249:1 1139792:875370:1 1139792:875189:1 1139792:1139866:1 1139792:324958:1 875065:1024763:1 1139792:875365:1 1139792:1139879:1 1139792:875177:1 1139792:875299:1 875089:373061:1 1139792:875263:1 1139792:1140152:1 1139792:875316:1 113979…	590
14813	61025	1464739203	29	61025:1140241:1 61025:1140243:1 61025:1131460:1 61025:1140245:1 61025:1140249:1 61025:1140237:1 61025:1089050:1 61025:498870:1 61025:1140246:1 61025:529610:1 61025:186576:1 61025:114543:1 61025:1140242:1 61025:688337:1 61025:226648:1 61025:1140238:1 61025:1140247:1 61025:1140240:1 61025:841558:1 61025:970174:1 61025:1140248:1 61025:1140239:1 61025:330321:1 61025:114508:1 61025:154418:1 61025:6714…	10
14814	1140252	1464739203	12	1140252:1140258:1 1140252:482814:1 1140252:1140260:1 1140252:1140261:1 1140252:1140257:1 1140252:1044216:1 1140252:462634:1 1140252:821070:1 1140252:1140262:1 1140252:1140259:1	6
14815	848965	1464739203	29	848965:911972:1 848965:1140302:1 848965:1140286:1 848965:1140266:1 848965:1140277:1 848965:1140298:1 848965:183262:1 848965:1140300:1 848965:1140297:1 848965:1140282:1 848965:1140303:1 848965:1140287:1 848965:1040133:1 848965:1140296:1 848965:1140299:1 848965:1140293:1 848965:481053:1 848965:1140290:1 848965:1140291:1 848965:911962:1 848965:1140295:1 848965:1140283:1 848965:1073887:1 848965:96811…	26
14816	1049533	1464739203	13	1049533:1140313:1 1049533:1140339:1 1140311:1140312:1 1140312:1140320:1 1049533:1140342:1 1049533:1140344:1 1049533:1140340:1 1049533:1140311:1 1140313:1078564:1 1049533:951170:1 1049533:1140345:1 1049533:1140341:1	46
14817	848613	1464739203	10	848613:1140351:1 848613:1140354:1 848613:1140353:1 848613:851608:1 848613:1140355:1 848613:586835:1 848613:1140352:1 848613:1140356:1 848613:1084841:1	4
14820	1140369	1464739203	12	1140369:758607:1 1140369:1140383:1 1140369:1140385:1 1083120:40190:1 1140369:777441:1 1140369:1140382:1 1140369:833880:1 1140369:549905:1 1140369:1140384:1 1140369:1083120:1 1083120:1140374:1	20
14821	1140386	1464739203	240	1140386:876071:1 1140386:1140679:1 1140386:329262:1 1140386:1140676:1 875943:1140617:1 1140386:876238:1 1140386:856719:1 875943:1140584:1 1140386:1140610:1 1140386:876248:1 1140386:876106:1 1140386:1140551:1 875943:348571:1 1140386:387413:1 1140386:131839:1 348571:1140585:1 1140386:1140554:1 1140386:1140622:1 1140386:1140419:1 1140386:79043:1 1140386:1140568:1 1140386:1140582:1 1140386:876258:1 3…	309
14823	1140701	1464739203	88	1140701:1140757:1 392937:1140733:1 1140701:35278:1 1140701:158436:1 1140701:158387:1 1140701:78034:1 1140701:1028993:1 1140701:1028849:1 1140701:1140750:1 1140701:419447:1 1140701:1140759:1 1140701:158324:1 1140701:133246:1 1140701:1140751:1 1140701:158412:1 1140701:525097:1 1140701:1028850:1 1140701:1140772:1 1140701:45193:1 1140701:348177:1 1140701:1140761:1 1140701:158189:1 1140701:159541:1 15…	61
14827	23651	1464739203	38	23651:1140840:1 23651:1140842:1 23651:1140825:1 23651:578273:1 23651:443962:1 23651:1140851:1 23651:810502:1 23651:837104:1 23651:1140852:1 23651:1003546:1 23651:740269:1 23651:1140848:1 23651:1140837:1 23651:668534:1 23651:1140847:1 23651:984692:1 23651:830585:1 23651:1140829:1 23651:1140849:1 23651:1140826:1 23651:1140839:1 23651:1087479:1 23651:1140844:1 23651:746643:1 23651:1140841:1 23651:95…	32
14829	1039330	1464739203	16	1039330:1140871:1 1039330:1140869:1 1039330:993604:1 1039330:1140863:1 1039330:1140865:1 1039330:1140866:1 1039330:1140870:1 1039330:1140864:1 1039330:1140862:1 1039330:909224:1 1039330:1039415:1 1039330:8965:1 1039330:1140867:1 1039330:304527:1 1039330:839979:1	11
14830	324953	1464739203	16	324953:373078:1 324953:121451:1 324953:1140879:1 324953:1140884:1 324953:1140881:1 324953:1140883:1 324953:349234:1 324953:389643:1 324953:1140878:1 324953:1011190:1 324953:1140877:1 324953:97857:1 324953:1140882:1 324953:85441:1 324953:349246:1	13
14832	1140904	1464739203	72	1140904:1140942:1 1140904:666495:1 1140904:1140981:1 1140904:1140936:1 1140904:1140946:1 1140904:995081:1 1140904:1140953:1 1140904:1140941:1 1140904:938493:1 1140904:1140955:1 1140904:1140968:1 1140904:1140982:1 1140904:1140984:1 1140904:1140951:1 1140904:778768:1 1140904:917264:1 1140904:1039860:1 1140904:965252:1 1140904:1140967:1 1140904:1140961:1 1140904:1140979:1 1140904:1140974:1 1140904:1…	62
14833	1140986	1464739203	64	1140986:1141042:1 1140986:1141036:1 1140986:1141037:1 1140986:481676:1 1140986:1057233:1 1140986:1141033:1 1140986:1048563:1 1140986:794454:1 1140986:193557:1 1140986:295623:1 1140986:1141026:1 1140986:828529:1 1140986:1141044:1 1140986:1141032:1 1140986:1141060:1 1140986:948175:1 1140986:1140992:1 1140986:1141058:1 1140986:1141064:1 1140986:1141021:1 1140986:1141023:1 1140986:1141012:1 1140986:1…	53
14834	1141066	1464739203	24	1141066:1141074:1 1141066:1141071:1 1141066:1141078:1 1141066:1141070:1 1141066:1063129:1 1141066:619545:1 1141066:1141080:1 1141066:1141072:1 1141066:904463:1 1141066:1141073:1 1141066:1141081:1 1141066:1141076:1 1141066:1141075:1 1141066:780150:1 1141066:1141079:1 1141066:836103:1 1141066:508487:1 1141066:193815:1 1141066:1136311:1 1141066:1141068:1 1141066:349014:1 1141066:1141077:1 1141066:11…	4
14835	791156	1464739203	96	791156:1141141:1 791156:791213:1 791156:1141184:1 791156:1141124:1 791156:1141210:1 791156:1141180:1 791156:1141189:1 791156:1141188:1 791156:1141122:1 791156:756483:1 791156:1141173:1 791156:1141156:1 791156:1141166:1 791156:1141142:1 791156:1141165:1 791156:1141152:1 791156:1141154:1 791156:1130412:1 791156:1141170:1 791156:106862:1 791156:1141181:1 791156:1141160:1 791156:1141126:1 791156:1034…	83
14836	1141216	1464739203	22	1141216:15013:1 1141216:1080143:1 1141216:1141225:1 1141216:155024:1 1141216:786030:1 1141216:347358:1 1141216:1141229:1 1141216:845346:1 1141216:1043591:1 1141216:600597:1 1141216:1053420:1 1141216:458996:1 1141216:68915:1 1141216:1141224:1 1141216:113198:1 1141216:1141230:1 1141216:1101066:1 1141216:770437:1 1141216:1141227:1 1141216:1141228:1 1141216:740223:1	16
14838	1141239	1464739203	100	1141239:1098950:1 1141239:1141241:1 1141239:72209:1 1141239:652560:1 1141239:1101818:1 1141239:72036:1 1141239:633688:1 1141239:1058944:1 1141239:306303:1 1141239:1089970:1 1141239:248126:1 1141239:571032:1 1141239:653730:1 1141239:95222:1 1141239:72488:1 1141239:323676:1 1141239:1052314:1 1141239:1099801:1 1141239:72981:1 1141239:1141249:1 1141239:1141245:1 1141239:1098948:1 1141239:1141248:1 11…	0
14841	793723	1464739203	11	793723:1141298:1 793723:870243:1 793723:727347:1 793723:1141291:1 793723:1141297:1 793723:1141295:1 793723:1141287:1 793723:1141299:1 793723:1139468:1 793723:1141296:1	8
14842	35836	1464739203	26	35836:1141307:1 35836:928839:1 35836:603160:1 35836:1089050:1 35836:1063115:1 35836:1141309:1 35836:1141316:1 35836:1141305:1 35836:1141301:1 35836:961121:1 35836:1141314:1 35836:1141312:1 35836:1141317:1 35836:1141310:1 35836:1141304:1 35836:513756:1 35836:909894:1 35836:1141315:1 35836:1141311:1 35836:1141318:1 35836:1141306:1 35836:986822:1 35836:53580:1 35836:1141308:1 35836:1141313:1	6
14843	1141321	1464739203	23	1141334:1141335:1 1141321:1141331:1 1141321:674157:1 1141321:8289:1 1141321:843016:1 1141321:1141333:1 1141321:1141341:1 1141321:316435:1 1141321:1141340:1 1141321:1141337:1 1141321:692296:1 1141321:1141324:1 1141321:15953:1 1141321:428483:1 1141321:196531:1 843016:778315:1 1141321:1141339:1 1141321:842553:1 1141321:1141342:1 1141321:867299:1 1141321:1141334:1 1141321:420165:1	17
14844	1141343	1464739203	19	1141343:36942:1 1141343:830323:1 1141343:942533:1 1141343:820784:1 1141343:1141372:1 1141343:1141379:1 1141343:1131901:1 1141343:1141368:1 1141343:1141383:1 1141343:1141378:1 1141343:1141374:1 1141343:1141371:1 1141343:1141375:1 1141343:1141381:1 1141343:1141377:1 1141343:1141380:1 1141343:1141376:1 1141343:1141382:1	28
14845	347128	1464739203	116	347128:1141816:1 347128:1141865:1 347128:1141712:1 347128:542470:1 347128:1141799:1 347128:392381:1 347128:1141780:1 347128:1141868:1 347128:1141849:1 347128:1063789:1 347128:1141768:1 347128:1141854:1 347128:388946:1 347128:721140:1 347128:1043049:1 347128:115616:1 347128:662603:1 347128:211257:1 347128:113209:1 347128:1141858:1 347128:605088:1 347128:1137155:1 347128:878578:1 347128:1141631:1 3…	743
14846	17202	1464739203	15	17202:188725:1 17202:460059:1 17202:1133206:1 17202:461148:1 17202:902087:1 17202:1141902:1 17202:1141904:1 17202:1141899:1 17202:495862:1 17202:1141907:1 17202:1141897:1 17202:1090928:1 17202:1141905:1 17202:1135633:1	32
14849	177479	1464739203	24	177479:1141927:1 177479:1141939:1 177479:848261:1 177479:905084:1 177479:1141930:1 177479:1141943:1 177479:1141935:1 177479:1141945:1 177479:1141928:1 177479:517403:1 177479:1141942:1 177479:1141946:1 177479:1141938:1 177479:1141934:1 177479:1141931:1 177479:1141926:1 177479:1141932:1 177479:1141937:1 177479:947590:1 177479:1141933:1 177479:1141944:1 177479:863330:1 177479:905339:1	7
14850	207267	1464739203	21	207267:1142012:1 207267:1141999:1 207267:1142007:1 207267:1142009:1 207267:1142010:1 207267:1142013:1 207267:1142015:1 207267:1142018:1 207267:1142019:1 207267:1142003:1 207267:1141965:1 207267:1141981:1 207267:1142008:1 207267:1142004:1 207267:1141998:1 207267:1141978:1 207267:1142005:1 207267:1142006:1 207267:1141980:1 207267:1141997:1	82
14851	42644	1464739203	39	42644:1142130:1 42644:1142127:1 42644:1142129:1 42644:902072:1 42644:1142119:1 42644:947451:1 42644:1142046:1 42644:306162:1 42644:1142045:1 42644:186915:1 42644:370504:1 42644:1070011:1 42644:1142132:1 42644:1142134:1 42644:1142138:1 42644:1142124:1 42644:159415:1 42644:42761:1 42644:1142135:1 42644:208476:1 42644:1142137:1 42644:1142131:1 42644:180254:1 42644:1142047:1 42644:1142136:1 42644:114…	105
14852	1142142	1464739203	84	1142142:1142211:1 1142142:909744:1 1142142:457801:1 1142142:519139:1 1142142:1142185:1 1142142:1142204:1 1142142:1142228:1 1142142:1089267:1 1142142:1142248:1 1142142:1142252:1 1142142:699638:1 1142142:1142154:1 1142142:838048:1 1142142:1142233:1 1142142:1142234:1 1142142:1142156:1 1142142:1142155:1 1142142:62575:1 1142142:1142219:1 1142142:945414:1 1142142:1142209:1 1142142:1142206:1 1142142:114…	79
14854	1142269	1464739203	13	1142272:1061489:1 7640:1142273:1 1142269:309617:1 1142269:1142274:1 772774:394818:1 1142269:772774:1 7640:1142271:1 7640:993447:1 772774:7640:1 1142269:1074174:1 772774:1142272:1 993447:8993:1	1
14855	39119	1464739203	34	39119:42057:1 39119:394748:1 39119:1142304:1 39119:1142307:1 39119:1134709:1 39119:1142312:1 39119:1142315:1 39119:1142303:1 39119:981848:1 39119:1142298:1 39119:39173:1 39119:1142302:1 39119:1142311:1 39119:1142294:1 39119:793976:1 39119:914690:1 39119:296322:1 39119:1142299:1 39119:1142305:1 39119:1142317:1 39119:1142295:1 39119:15091:1 39119:965643:1 39119:1142296:1 39119:1142308:1 39119:10342…	37
14857	59112	1464739203	51	59112:907711:1 59112:159415:1 59112:600619:1 59112:1142363:1 59112:1142365:1 59112:1142369:1 59112:607092:1 59112:1142374:1 59112:1142364:1 59112:1072670:1 59112:1052702:1 59112:699106:1 59112:42786:1 59112:1142133:1 59112:522977:1 59112:1142358:1 59112:593484:1 59112:1142359:1 59112:682201:1 59112:1142361:1 59112:1142355:1 59112:780971:1 59112:744129:1 59112:369528:1 59112:1142372:1 59112:610359…	46
14860	22464	1464739203	107	22464:1142591:1 22464:1142601:1 22464:1142538:1 22464:1142607:1 22464:1142581:1 22464:501325:1 22464:320608:1 22464:1131034:1 22464:1142569:1 22464:617874:1 22464:1142560:1 22464:1062848:1 22464:1142428:1 22464:1142593:1 22464:1142351:1 22464:1142565:1 22464:1142552:1 22464:1142568:1 22464:802601:1 22464:142848:1 22464:1142587:1 22464:1142528:1 22464:947434:1 1142446:1142576:1 22464:1142578:1 224…	213
14861	43529	1464739203	14	43529:1142660:1 43529:1142657:1 43529:1142658:1 43529:1142659:1 43529:180786:1 43529:1142648:1 43529:918713:1 43529:1142654:1 43529:1142652:1 43529:1142651:1 43529:1142656:1 43529:1142653:1 43529:303634:1	46
14862	44945	1464739203	105	44945:1142759:1 44945:1142745:1 44945:1142769:1 44945:1142810:1 44945:1142801:1 44945:1139476:1 44945:794848:1 44945:1142817:1 44945:1142799:1 44945:794843:1 44945:1142811:1 44945:1142784:1 44945:828266:1 44945:1142678:1 44945:1142823:1 44945:1142732:1 44945:1142761:1 44945:1142768:1 44945:794798:1 44945:794863:1 44945:1142820:1 44945:534818:1 44945:1142816:1 44945:1142755:1 44945:337017:1 44945:…	125
14863	1142834	1464739203	15	1142834:886034:1 1142834:1142895:1 1142834:1142897:1 1142834:1142902:1 1142834:1142900:1 1142834:1142901:1 1142834:2120:1 1142834:846705:1 1142834:1010967:1 1142834:1142896:1 1142834:1142899:1 1142834:1010942:1 1142834:1142898:1 1142834:1010728:1	84
14864	3111	1464739203	24	3111:1142940:1 3111:1142943:1 3111:1103752:1 3111:1142935:1 3111:1142939:1 3111:1141374:1 3111:1142942:1 3111:1142931:1 3111:1142944:1 3111:1142941:1 3111:1142946:1 3111:1142949:1 3111:497725:1 3111:1142947:1 3111:1142948:1 3111:1142938:1 3111:1071316:1 3111:1142937:1 3111:39362:1 3111:1135305:1 3111:1131043:1 3111:1142945:1 3111:1050320:1	38
14865	37317	1464739203	148	37317:113645:1 37317:1143121:1 37317:1143164:1 37317:1143175:1 37317:1143002:1 37317:1143197:1 37317:1069151:1 37317:966420:1 37317:591541:1 37317:1143166:1 37317:499234:1 37317:1142983:1 37317:1143141:1 37317:661218:1 37317:1143167:1 37317:904685:1 37317:1143162:1 37317:186831:1 37317:1143119:1 37317:1143129:1 37317:1143158:1 37317:512507:1 37317:943283:1 37317:1143123:1 37317:1143125:1 37317:11…	247
14866	905172	1464739203	12	905172:1143211:1 905172:1143214:1 905172:1048285:1 905172:60792:1 905172:173727:1 905172:1143217:1 905172:1143218:1 905172:494109:1 905172:1143216:1 905172:835473:1 905172:1101466:1	4
14867	35683	1464739203	66	35683:1143272:1 35683:1022744:1 35683:320258:1 35683:589369:1 35683:903505:1 35683:1143223:1 35683:1143288:1 35683:1143273:1 35683:465878:1 35683:115300:1 35683:614699:1 35683:1143262:1 35683:1143261:1 35683:591578:1 35683:1143260:1 35683:505984:1 700398:34150:1 35683:1143256:1 35683:1143289:1 35683:554216:1 35683:1143263:1 35683:1143280:1 35683:557336:1 35683:792235:1 35683:636475:1 35683:897050…	64
14868	1143290	1464739203	27	1143290:1143313:1 1143290:1143329:1 1143290:1143311:1 1143290:978943:1 1143290:1143332:1 1143290:270584:1 1143290:1143330:1 1143290:1143319:1 1143290:1143321:1 1143290:875903:1 1143290:1143331:1 1143290:395485:1 1143290:1143317:1 1143290:1143320:1 1143290:1143312:1 1143290:1143314:1 1143290:1143316:1 1143290:1143323:1 1143290:1143324:1 1143290:652319:1 1143290:1143318:1 1143290:1143327:1 1143290:…	27
14869	910259	1464739203	94	910259:910611:1 910259:1143349:1 910259:880314:1 910259:1143363:1 910259:1143395:1 910259:848678:1 910259:1143361:1 1000599:1000600:1 910259:1143386:1 910259:633794:1 910259:1143396:1 910259:1143402:1 910259:679876:1 910259:1099048:1 910259:1101499:1 910259:1143379:1 910259:1090264:1 910259:1143358:1 910259:1143352:1 910259:409904:1 910259:1143400:1 910259:489156:1 910259:437665:1 910259:1143388:…	50
14870	159774	1464739203	14	159774:837184:1 159774:1143409:1 159774:281199:1 159774:688821:1 159774:1143412:1 159774:855925:1 159774:1143416:1 159774:1143406:1 159774:1143411:1 159774:156938:1 159774:1143408:1 159774:1143413:1 159774:1143415:1	7
14871	367884	1464739203	37	367884:1143530:1 367884:1143539:1 367884:1143541:1 367884:363176:1 367884:1143522:1 367884:1143537:1 367884:1143532:1 367884:1143470:1 367884:1143523:1 1143522:1143536:1 367884:1143509:1 1143539:1143540:1 367884:1143517:1 367884:79214:1 367884:334145:1 367884:1143529:1 367884:1143538:1 367884:1143528:1 367884:1143428:1 367884:627330:1 367884:1143513:1 367884:1143521:1 367884:1143526:1 367884:1143…	136
14873	1143562	1464739203	19	1143562:1143584:1 1143562:1143589:1 1143562:1143601:1 1143562:1143574:1 1143562:1143603:1 1143562:820974:1 1143562:1143597:1 1143562:1143592:1 1143562:1143579:1 1143562:1143591:1 1143562:1143569:1 1143562:1143598:1 1143562:1143596:1 1143562:1143582:1 1143562:1143593:1 1143562:571651:1 1143562:1143602:1	33
14874	1143604	1464739203	94	1143604:424410:1 4508:4507:1 1143604:1143669:1 1143604:1060851:1 1143604:1143650:1 4507:1143663:1 1143604:1143612:1 1143604:1143665:1 1143604:1143648:1 1143604:1143664:1 1143604:1143625:1 1143604:1143662:1 1143604:4456:1 1143604:1143661:1 1143604:1084894:1 1143608:490326:1 1143604:1143679:1 1143604:1143660:1 1143604:1143628:1 1143604:68574:1 1143604:1143626:1 1143604:1143646:1 1143604:1143644:1 1…	34
14875	354736	1464739203	24	354736:157180:1 354736:335773:1 354736:1143739:1 354736:1063777:1 354736:1143744:1 354736:384881:1 354736:1143741:1 354736:772383:1 354736:545597:1 354736:1143745:1 354736:1143742:1 354736:1143685:1 354736:613347:1 354736:611300:1 354736:1143740:1 354736:459000:1 354736:982253:1 354736:384867:1 354736:1143735:1 354736:1143734:1 354736:1042055:1 354736:1143743:1 354736:823598:1	78
14877	386555	1464739203	23	386555:281072:1 10262:122333:1 1062329:316074:1 726852:1062329:1 1062329:281072:1 386555:654355:1 386555:143170:1 386555:359696:1 726852:966631:1 386555:726852:1 1062329:1143803:1 122333:408285:1 726852:1143801:1 386555:796344:1 10262:1143780:1 1062329:866626:1 386555:1143802:1 1062329:148392:1 386555:10262:1 1062329:154960:1 1062329:967874:1 1062329:467030:1	69
14878	320704	1464739203	40	320704:1143843:1 320704:1143836:1 320704:1143845:1 320704:1143853:1 320704:46040:1 320704:1143842:1 320704:1143825:1 320704:1032537:1 320704:1143857:1 320704:24418:1 320704:1143849:1 320704:1143829:1 320704:1143831:1 320704:1143834:1 320704:1143837:1 320704:1143847:1 320704:819555:1 320704:1143844:1 320704:1143850:1 320704:1143854:1 320704:1143833:1 320704:1143846:1 320704:1143809:1 320704:114382…	29
14879	36525	1464739203	284	517642:1144045:1 406317:1144012:1 120864:828292:1 36525:518920:1 406317:1144075:1 36525:1143957:1 36525:164589:1 36525:853151:1 36525:85752:1 36525:348647:1 36525:1143960:1 36525:685825:1 36525:115408:1 36525:1143962:1 950947:724038:1 36525:793617:1 36525:1143945:1 36525:406317:1 164589:1143992:1 81850:20282:1 36525:122337:1 36525:1143961:1 36525:1144031:1 122337:1144057:1 36525:1143956:1 36525:1…	191
14881	1144084	1464739203	165	1140464:1144176:1 1144084:1144141:1 1144084:1140554:1 1144084:1144144:1 1140464:1144092:1 1144084:1144161:1 1140416:1140687:1 1144084:540469:1 1144084:876233:1 1144084:1047058:1 1144084:1140414:1 1140464:1140662:1 1144090:1144091:1 1144084:1144164:1 1144084:1140421:1 1144084:1140494:1 1140464:1144159:1 1140464:1144160:1 1144084:329295:1 1144084:348628:1 1140464:1144167:1 1144084:876309:1 1144084:…	142
14882	1144199	1464739203	18	1144199:1144204:1 1144199:83645:1 321997:658500:1 1144199:321997:1 1144199:1144202:1 1144199:134661:1 1144199:561056:1 1144199:1144205:1 1144199:561080:1 1144199:1144207:1 1144199:133917:1 1144199:126986:1 1144199:1144203:1 321997:134009:1 1144199:573193:1 1144199:573163:1 1144199:1144206:1	5
14885	167185	1464739203	177	167185:1134577:1 167185:477918:1 167185:1148619:1 167185:1148640:1 167185:738640:1 167185:1039810:1 167185:941129:1 167185:1040818:1 167185:1148629:1 167185:715813:1 167185:1082133:1 167185:525890:1 167185:1148562:1 167185:1148612:1 167185:1148534:1 167185:1148634:1 167185:1148625:1 167185:1148537:1 167185:1087927:1 167185:187265:1 167185:1148597:1 167185:1148550:1 167185:836726:1 1148497:1148528…	71
14887	1148661	1464739203	46	1148661:906334:1 1148661:1148723:1 1148661:15953:1 1148661:905267:1 1148661:81694:1 1148661:1148700:1 1148661:1148685:1 1148661:208595:1 1148661:1148721:1 1148661:1148712:1 1148661:1148703:1 1148661:1148704:1 1148661:1148708:1 1148661:1148714:1 1148661:677738:1 1148661:1148698:1 1148661:288421:1 1148661:1023715:1 1148661:1148724:1 1148661:1148697:1 1148661:1148715:1 1148661:1089062:1 1148661:7618…	46
14889	1148728	1464739203	21	1148728:1148768:1 1148728:1148730:1 1148728:1148741:1 1148728:1148767:1 1148728:1148782:1 1148728:1148754:1 1148728:1148758:1 1148728:1148743:1 1148728:1148772:1 1148728:1148773:1 1148728:1148788:1 1148728:1148756:1 1148728:1148744:1 1148728:1148766:1 1148728:1148780:1 1148728:1148770:1 1148728:1148769:1 1148728:1148775:1 1148728:1148781:1 1148728:1148739:1	176
14890	41726	1464739203	87	41726:1148932:1 41726:1148877:1 41726:1148921:1 41726:1148874:1 41726:1148928:1 41726:1148938:1 41726:194095:1 41726:1148909:1 41726:1148936:1 41726:1148883:1 41726:1148806:1 41726:1148922:1 41726:1148905:1 41726:1148937:1 41726:1137212:1 41726:1148914:1 41726:665134:1 41726:605451:1 41726:1148872:1 41726:1148934:1 41726:1148881:1 41726:1148935:1 41726:1148915:1 41726:1148943:1 41726:1148924:1 41…	153
14891	42248	1464739203	47	42248:1148999:1 42248:1148995:1 42248:1057067:1 42248:1149010:1 42248:59878:1 42248:1148966:1 42248:919886:1 42248:1148975:1 42248:1148991:1 42248:1149002:1 42248:841629:1 42248:1148987:1 42248:196556:1 42248:1091038:1 42248:1148984:1 42248:1148996:1 42248:789540:1 42248:837351:1 42248:42319:1 42248:841673:1 42248:1148992:1 42248:1149003:1 42248:326839:1 42248:1130988:1 42248:1148982:1 42248:1149…	55
14895	1149040	1464739203	37	1149040:520396:1 1149040:812094:1 1149040:770883:1 1149040:1149073:1 1149040:1149075:1 1149040:1149071:1 1149040:1149077:1 1149040:863086:1 1149040:1149057:1 1149040:1052547:1 1149040:1149060:1 1149040:1149064:1 1149040:1149086:1 1149040:921777:1 1149040:1149076:1 1149040:1149053:1 1149040:1143397:1 1149040:1149085:1 1149040:1149070:1 1149040:108957:1 1149040:1149083:1 1149040:1149063:1 1149040:1…	26
14897	164601	1464739203	265	164601:795770:1 140582:916863:1 164601:1149331:1 167338:1149342:1 164601:1149339:1 167338:1149253:1 140582:1149294:1 164601:1149361:1 566194:743734:1 36525:942550:1 45597:1149316:1 164601:164625:1 36525:1149313:1 164601:1149188:1 164601:1149193:1 36525:1139293:1 164601:1149358:1 140582:917220:1 36525:1149314:1 140582:1149275:1 140582:1149258:1 164601:607038:1 140582:1149179:1 140582:1149307:1 566…	133
14898	1149370	1464739203	107	1149370:616837:1 1149370:1149502:1 1149370:740445:1 1149370:945502:1 1149370:863614:1 1149370:1149462:1 1149370:1130635:1 1149370:1149501:1 1149370:1149381:1 1149370:1149484:1 1149370:1149463:1 1149370:1149478:1 1149370:920554:1 1149370:949909:1 1149370:295318:1 1149370:1133211:1 1149370:1149489:1 1149370:1141844:1 1149370:1149472:1 1149370:525023:1 1149370:1149441:1 1149370:1149451:1 1149370:114…	216
14899	1149605	1464739203	15	1149605:1149624:1 1149605:1149623:1 1149605:491509:1 1149605:1149621:1 1149605:1149622:1 1149605:605633:1 1149605:338818:1 1149605:334628:1 1149605:774719:1 1149605:1149625:1 1149605:1089490:1 1149605:338828:1 1149605:338801:1 1149605:338897:1	47
14900	45270	1464739203	21	45270:108488:1 45270:1149634:1 45270:758484:1 45270:1149637:1 45270:175164:1 45270:1149640:1 45270:108862:1 45270:902267:1 45270:1149643:1 45270:917946:1 45270:510522:1 45270:1144083:1 45270:905888:1 45270:458464:1 45270:905943:1 45270:1149638:1 45270:1149639:1 45270:1149641:1 45270:602518:1 45270:1149642:1	21
14901	1149644	1464739203	11	1149644:1149659:1 1149644:1149668:1 1149644:1149669:1 1149644:624032:1 1149644:1149665:1 1149644:1149666:1 1149644:1149662:1 1149644:847073:1 1149644:1149667:1 1149644:547446:1	24
14902	935341	1464739203	11	935341:281181:1 935341:1149678:1 935341:1149671:1 935341:1149674:1 935341:924122:1 935341:512609:1 935341:1149675:1 935341:909242:1 935341:1149676:1 935341:1149673:1	4
14903	16207	1464739203	34	16207:1149701:1 16207:1149691:1 16207:946849:1 16207:1149693:1 16207:1149692:1 16207:144009:1 16207:24180:1 16207:907327:1 16207:1131474:1 16207:1149682:1 16207:16243:1 16207:1069151:1 16207:1149694:1 16207:1149703:1 16207:1149680:1 16207:1149695:1 16207:1149704:1 16207:1149702:1 16207:1149705:1 16207:943094:1 16207:388166:1 16207:902458:1 16207:1131473:1 16207:789654:1 16207:1143127:1 16207:8001…	18
14904	44547	1464739203	76	44547:662048:1 44547:1149801:1 44547:1149769:1 44547:1149781:1 44547:1149777:1 44547:1149780:1 44547:1149785:1 44547:499195:1 44547:44819:1 44547:1149766:1 44547:475858:1 44547:14932:1 44547:187519:1 44547:1149759:1 44547:1149788:1 44547:737951:1 44547:44790:1 44547:395676:1 44547:1149815:1 44547:342079:1 44547:1149811:1 44547:1149771:1 44547:1073755:1 44547:1149791:1 44547:1148528:1 44547:114981…	81
14905	300186	1464739203	27	300186:1149875:1 300186:1149871:1 300186:1149869:1 300186:642145:1 300186:1149876:1 300186:1149861:1 300186:709061:1 300186:756483:1 300186:1149862:1 300186:8965:1 300186:1149873:1 300186:1104125:1 300186:1000742:1 300186:1149825:1 300186:1149870:1 300186:1149872:1 300186:1137792:1 300186:549301:1 300186:121796:1 300186:903360:1 300186:1149877:1 300186:1149878:1 300186:1032805:1 300186:1149879:1 …	61
14906	1149880	1464739203	73	1149880:1150230:1 1149880:1150198:1 1149880:1150191:1 1149880:1048139:1 1149880:874285:1 1149880:1150189:1 1149880:1150187:1 1149880:1150242:1 1149880:5174:1 1149880:1150214:1 1149880:1150213:1 1149880:1150173:1 1149880:1150143:1 1149880:1074667:1 1149880:1150197:1 1149880:1150171:1 1149880:1150202:1 1149880:1150223:1 1149880:1130581:1 1149880:1150238:1 1149880:1150243:1 1149880:1150138:1 1149880…	391
14908	1150265	1464739203	26	1150265:1150270:1 1150265:1150277:1 1150265:1150278:1 1150265:1150286:1 1150265:1150285:1 1150265:1150273:1 1150265:1089240:1 1150265:1150284:1 1150265:1150287:1 1150265:36894:1 1150265:1088609:1 1150265:1150271:1 1150265:1150281:1 1150265:1150272:1 1150265:1150280:1 1150265:1150279:1 1150265:1150274:1 1150265:1150289:1 1150265:1150276:1 1150265:1150275:1 1150265:1132873:1 1150265:36889:1 1150265…	11
14909	1150290	1464739203	22	1150290:1150310:1 1150290:923283:1 1150290:1150302:1 1150290:1150311:1 1150290:1101426:1 1150290:1102321:1 1150290:1150304:1 1150290:1150309:1 1150290:1150306:1 1150290:1150293:1 1150290:1074968:1 1150290:1150312:1 1150290:1024888:1 1150290:1150305:1 1150290:1150303:1 1150290:168540:1 1150290:1150308:1 1150290:988129:1 1150290:1150315:1 1150290:1150307:1 1150290:1150313:1	17
14910	1039897	1464739203	100	1039897:1062395:1 1039897:1150353:1 1039897:998789:1 1039897:1150346:1 1039897:1150362:1 1039897:1034800:1 1039897:1143388:1 1039897:1150356:1 1039897:373612:1 1039897:335778:1 1039897:1150376:1 1039897:1130668:1 1039897:1104835:1 1039897:139248:1 1039897:1000746:1 1061401:1150357:1 1039897:904189:1 1039897:1037523:1 1039897:1082201:1 1039897:1150378:1 1039897:1150381:1 1039897:446896:1 1039897:1…	52
14912	1150431	1464739203	13	1150431:1150437:1 1150431:1150439:1 1150431:1150436:1 1150431:1150435:1 1150431:154116:1 1150431:695091:1 1150431:1150438:1 1150431:1147998:1 1150431:1150440:1 1150431:1150434:1 1150431:1138162:1 1150431:1150441:1	3
14913	39938	1464739203	14	39938:1150454:1 39938:1150443:1 39938:1150447:1 39938:828495:1 39938:1150446:1 39938:1150451:1 39938:1150444:1 39938:1150449:1 39938:565930:1 39938:1137180:1 39938:1150453:1 39938:15953:1 39938:1150452:1	6
14915	1150456	1464739203	11	1150456:1150469:1 1150456:947826:1 1150456:1150470:1 1150456:323903:1 1150456:700303:1 1150456:47454:1 1150456:1150471:1 1150456:1150473:1 1150456:1057947:1 1150456:1150468:1	13
14916	121419	1464739203	17	121419:1070011:1 121419:7284:1 7284:1150480:1 121419:4037:1 7284:396022:1 121419:1150483:1 121419:207066:1 7284:1150486:1 121419:1134485:1 121419:1150481:1 7284:1150485:1 7284:115389:1 121419:188725:1 7284:1150482:1 7284:1150484:1 121419:1150477:1	6
14917	1150487	1464739203	30	1150487:1150514:1 1150487:1150516:1 1150487:1150489:1 1150487:1150512:1 1150487:1150513:1 1150487:1150507:1 1150487:538157:1 1150487:1150505:1 1150487:1150499:1 1150487:1150496:1 1150487:869083:1 1150487:1150508:1 1150487:1150517:1 1150487:1148635:1 1150487:1150503:1 1150487:1052488:1 1150487:1150506:1 1150487:66530:1 1150487:1150509:1 1150487:1150510:1 1150487:966417:1 1150487:1150502:1 1150487:…	18
14918	41876	1464739203	73	41876:1150552:1 41876:1087246:1 41876:854960:1 41876:1150565:1 41876:1150566:1 41876:1150575:1 41876:1150567:1 41876:984049:1 41876:969175:1 41876:1150583:1 41876:1134164:1 41876:1150533:1 41876:24754:1 41876:1150536:1 41876:1150555:1 41876:1150543:1 41876:1150522:1 41876:1150574:1 41876:1149502:1 41876:657398:1 41876:902849:1 41876:1150557:1 41876:1046376:1 41876:1150549:1 41876:1032130:1 41876:…	29
14919	327535	1464739203	21	327535:721480:1 327535:1150707:1 327535:1150708:1 327535:1150692:1 327535:1150718:1 327535:1150706:1 327535:1150694:1 327535:1135120:1 327535:1150701:1 327535:1150712:1 327535:1150705:1 327535:984996:1 327535:1150696:1 327535:1150710:1 327535:158512:1 327535:1150715:1 327535:1150714:1 327535:1150717:1 327535:1150709:1 327535:1150703:1	131
14920	111880	1464739203	872	111880:1152240:1 111880:516150:1 111880:809591:1 109255:785883:1 111880:1152074:1 498289:1147108:1 111880:113706:1 40702:839941:1 111880:1152017:1 503915:46250:1 111880:23288:1 501799:1150944:1 59240:51365:1 5313:1151836:1 119897:1139215:1 111880:116259:1 111880:1152053:1 111880:1151529:1 111880:1151963:1 111880:1152298:1 43587:1151828:1 22159:1142377:1 114704:1151798:1 501799:1152186:1 111880:85…	1392
14921	1152376	1464739203	11	1152376:5195:1 1152376:5194:1 1152376:636737:1 1152376:400975:1 1152376:490487:1 1152376:5168:1 1152376:521252:1 1152376:490493:1 1152376:4864:1 1152376:5197:1	15
14923	839776	1464739203	43	839776:1152411:1 839776:769073:1 839776:1152408:1 839776:1047839:1 839776:1025875:1 839776:839822:1 839776:1025887:1 839776:839905:1 839776:1152410:1 839776:839777:1 839776:839835:1 839776:769074:1 839776:1000961:1 839776:1025880:1 839776:1133186:1 839776:1152415:1 839776:1152413:1 839776:1152399:1 839776:769075:1 769074:1152407:1 839776:1152400:1 839776:839796:1 839776:1152409:1 839776:1025884:1…	49
14925	156829	1464739203	60	156829:1152497:1 156829:22055:1 156829:1152491:1 156829:1152483:1 156829:1152481:1 156829:1152492:1 156829:1152501:1 156829:1152520:1 156829:1152500:1 156829:1152484:1 156829:650445:1 156829:14753:1 156829:1152504:1 156829:1152493:1 156829:1000053:1 156829:1034383:1 156829:856120:1 156829:1152467:1 156829:498147:1 156829:1152505:1 156829:1152512:1 156829:498134:1 156829:1152489:1 156829:1152480:1…	49
14926	1152523	1464739203	11	1152523:1152531:1 1152523:1152534:1 1152523:989266:1 1152523:76436:1 1152523:1152527:1 1152523:489697:1 1152523:561951:1 1152523:1152530:1 1152523:1152532:1 1152523:1152533:1	9
14929	1152556	1464739203	25	1152556:1152580:1 1152556:1152579:1 1152556:1152597:1 1152556:1152583:1 1152556:1152596:1 1152556:1152576:1 1152556:1152577:1 1152556:1140945:1 1152556:300758:1 1152556:1152574:1 1152556:800044:1 1152556:1152595:1 1152556:1152575:1 1152556:1152585:1 1152556:1152588:1 1152556:1152591:1 1152556:1063838:1 1152556:1152590:1 1152556:818267:1 1152556:388983:1 1152556:1064535:1 1152556:1143185:1 1152556…	39
14930	167251	1464739203	62	167251:1152615:1 167251:1152623:1 167251:1152612:1 167251:1039157:1 167251:1152601:1 167251:1152628:1 167251:603044:1 167251:941646:1 167251:497947:1 167251:1152632:1 167251:1152644:1 167251:1152617:1 167251:1147621:1 167251:927074:1 167251:1152639:1 167251:1152618:1 167251:1152633:1 167251:1152631:1 167251:310392:1 167251:1152638:1 167251:1152622:1 167251:167265:1 167251:1152645:1 167251:1152621…	33
14931	1152646	1464739203	21	1152646:1152662:1 1152646:1152663:1 1152646:1132856:1 1152646:1152661:1 1152646:1152660:1 1152646:1152657:1 1152646:1152654:1 1152646:995019:1 1152646:1152659:1 1152646:17462:1 1152646:1152658:1 1152646:1152656:1 1152646:664786:1 1152646:71543:1 1152646:615729:1 1152646:71202:1 1152646:928703:1 1152646:800268:1 1152646:966515:1 1152646:1152655:1	18
14934	1152684	1464739203	29	1152684:1025452:1 1152684:1152705:1 1152684:1152713:1 1152684:1152710:1 1152684:1152712:1 1152684:1152715:1 1152684:1152714:1 1152684:1152720:1 1152684:1152716:1 1152684:1152723:1 1152684:725852:1 1152684:1152725:1 1152684:1152708:1 1152684:1152690:1 1152684:1152709:1 1152684:1152704:1 1152684:1152706:1 1152684:1152717:1 1152684:1152696:1 1152684:1152718:1 1152684:1152711:1 1152684:950549:1 11526…	23
14935	1152727	1464739203	11	1152727:942361:1 1152727:1152729:1 1152727:1152734:1 1152727:948509:1 1152727:1038193:1 1152727:294715:1 1152727:1101066:1 1152727:1152735:1 1152727:1152731:1 1152727:804330:1	8
14936	36474	1464739203	16	36525:1152739:1 36474:791137:1 36525:937775:1 36474:909366:1 36525:1152742:1 36474:1152738:1 36474:583098:1 36525:1149113:1 36474:1152740:1 36474:1037632:1 36474:122531:1 36525:519084:1 36474:36525:1 36525:1152737:1 36474:1152741:1	4
14937	383514	1464739203	35	383514:1152764:1 383514:1152744:1 383514:1152758:1 383514:1152743:1 383514:1091952:1 383514:1152756:1 383514:1152761:1 383514:1152763:1 383514:1152767:1 383514:793586:1 383514:1152762:1 383514:1152772:1 383514:653756:1 383514:716545:1 383514:1152768:1 383514:1152769:1 383514:1152755:1 383514:1152776:1 383514:1152765:1 383514:1152760:1 383514:1143382:1 383514:1152773:1 383514:636830:1 383514:11527…	19
14939	1152789	1464739203	41	1152789:1152809:1 1152789:981848:1 1152789:1152816:1 1152789:1039816:1 1152789:1152819:1 1152789:1152806:1 1152789:1152820:1 1152789:1152812:1 1152789:1152821:1 1152789:1152822:1 1152789:828535:1 1152789:466875:1 1152789:1152823:1 1152789:1152817:1 1152789:1091227:1 1152789:923001:1 1152789:1140353:1 1152789:1152818:1 1152789:1152808:1 1152789:1152810:1 1152789:1152814:1 1152789:942860:1 1152789:…	21
14944	122605	1464739203	32	122605:1152900:1 113010:718030:1 122605:1152897:1 122605:845038:1 210992:566232:1 122605:122605:1 122605:121608:1 113014:1152896:1 122605:122596:1 122605:1152901:1 113010:113673:1 122600:529380:1 122605:638050:1 122600:59057:1 121608:578273:1 122605:113014:1 122605:338931:1 338931:338935:1 122605:122600:1 122605:1152898:1 122605:395687:1 122605:113010:1 113014:1152895:1 122605:178169:1 122605:210…	63
14945	41263	1464739203	49	41263:1152928:1 41263:608623:1 41263:1152977:1 41263:1152954:1 41263:1152967:1 41263:1152948:1 41263:369503:1 41263:1152975:1 41263:919462:1 41263:118611:1 41263:1152968:1 41263:1152963:1 41263:500529:1 41263:973019:1 41263:1040628:1 41263:854543:1 41263:1150481:1 41263:1152966:1 41263:1152981:1 41263:1152965:1 41263:1152972:1 41263:919459:1 41263:1152980:1 41263:1152961:1 41263:1152951:1 41263:1…	65
14946	39239	1464739203	75	39239:1153049:1 39239:1153021:1 39239:1153071:1 39239:1153035:1 39239:389033:1 39239:1153056:1 39239:1153062:1 39239:1144061:1 39239:1153063:1 39239:1153046:1 39239:1153067:1 39239:1153070:1 39239:1136767:1 39239:1153066:1 39239:1153044:1 39239:1153053:1 39239:1152996:1 39239:1153057:1 39239:1153051:1 39239:1153072:1 39239:944966:1 39239:1153050:1 39239:1153043:1 39239:1153039:1 39239:1153010:1 3…	45
14947	40607	1464739203	18	40607:1153092:1 40607:1153090:1 40607:904649:1 40607:980301:1 40607:1019789:1 40607:1153088:1 40607:603122:1 40607:794533:1 40607:1153089:1 40607:1153093:1 40607:1153091:1 40607:1153086:1 40607:781322:1 40607:1034538:1 40607:873616:1 40607:1153085:1 40607:1153087:1	21
14948	5573	1464739203	20	5573:1060910:1 5573:119917:1 5573:619543:1 5573:771522:1 5573:651264:1 5573:611298:1 5573:600693:1 5573:752897:1 5573:416261:1 5573:948513:1 5573:1153099:1 5573:1153102:1 5573:720846:1 5573:1153100:1 5573:1053146:1 5573:771527:1 5573:378724:1 5573:731174:1 5573:1153101:1	7
14949	1153104	1464739203	10	1153104:1153115:1 1153104:1076184:1 1153104:1153109:1 1153104:691942:1 1153104:1153116:1 1153104:1153111:1 1153104:1153113:1 1153104:1153110:1 1153104:1153112:1	6
14950	1153117	1464739204	16	1153117:1153119:1 1153117:1153120:1 1153120:1153121:1 1153117:167771:1 1153117:1153122:1 1153117:1153126:1 1153117:1153127:1 1153117:1138043:1 1153117:1153125:1 1153117:529829:1 1153117:1138041:1 1153117:390475:1 1153117:983359:1 1153117:619156:1	5
14951	839732	1464739204	40	791001:1153147:1 839732:1153158:1 839732:1153143:1 791001:953367:1 839732:1153153:1 839732:793605:1 791001:782066:1 839732:1153149:1 791001:1153155:1 791001:839924:1 839732:1153162:1 839732:791001:1 839732:1153152:1 791001:867229:1 839732:1153163:1 791001:953358:1 791001:1153145:1 791001:909320:1 791001:1153144:1 839732:781046:1 791001:988129:1 791001:1153150:1 791001:1100010:1 791001:321822:1 83…	48
14953	75966	1464739203	65	75966:1153229:1 75966:1153233:1 75966:1153221:1 75966:702182:1 75966:710413:1 75966:830329:1 75966:512541:1 75966:1153240:1 75966:1153219:1 75966:943500:1 75966:818317:1 75966:347281:1 75966:682012:1 75966:1153227:1 75966:917264:1 75966:1153234:1 75966:1153223:1 75966:688608:1 75966:1153243:1 75966:393170:1 75966:980881:1 75966:75998:1 75966:116143:1 75966:1045221:1 75966:855922:1 75966:1153231:1…	24
14955	1153255	1464739204	20	1153255:950097:1 1153255:1153317:1 1153255:1153315:1 1153255:1143831:1 1153255:1153321:1 1153255:501483:1 1153255:1153307:1 1153255:1153316:1 1153255:1153310:1 1153255:1152641:1 1153255:1153314:1 1153255:1052735:1 1153255:1153309:1 1153255:1153311:1 1153255:1153313:1 1153255:1153320:1 1153255:1153318:1 1153255:862033:1 1153255:1142561:1	77
14956	1153322	1464739203	166	1153322:995710:1 1153322:1153487:1 1153322:1153426:1 1153322:658086:1 1153322:1153468:1 1153322:1153483:1 1153322:1088918:1 1153322:281181:1 1153322:1153514:1 1153322:1153354:1 1153322:1153524:1 1153322:1153545:1 1153322:1153449:1 1153322:660312:1 1153322:1153478:1 1153322:1027794:1 1153322:1153509:1 1153322:1153523:1 1153322:1153447:1 1153322:1153551:1 1153322:1153491:1 1153322:1153513:1 1153322…	168
14957	1153567	1464739203	17	1153567:1153603:1 1153567:1153598:1 1153567:909834:1 1153567:1002676:1 1153567:957502:1 1153567:744965:1 1153567:1153604:1 1153567:1153599:1 1153567:927091:1 1153567:1153600:1 1153567:1153606:1 1153567:1000642:1 1153567:586835:1 1153567:1153595:1 1153567:1084841:1 1153567:1153605:1	43
14958	255252	1464739204	455	255252:501022:1 255362:40045:1 255252:920666:1 255252:255272:1 255252:920864:1 40015:837784:1 255325:1154051:1 40015:1154121:1 41533:1153937:1 40015:1153954:1 255252:959204:1 61085:519359:1 255252:1154104:1 41533:786828:1 255252:1153845:1 255272:1154096:1 255252:417108:1 46056:1153985:1 41533:758959:1 41533:1153930:1 41533:497053:1 46056:946551:1 255252:108060:1 255252:1153912:1 40015:995708:1 25…	475
14959	22243	1464739204	29	22243:965360:1 22243:390191:1 22243:1154155:1 22243:496451:1 22243:949368:1 22243:1099936:1 22243:115571:1 22243:651029:1 22243:513009:1 22243:908216:1 22243:1154159:1 22243:390192:1 22243:1044791:1 22243:1154154:1 22243:22286:1 22243:22275:1 22243:1154150:1 22243:22307:1 22243:662294:1 22243:347358:1 22243:14848:1 22243:613279:1 22243:588065:1 22243:1154158:1 22243:1132168:1 22243:598991:1 22243…	21
14960	10662	1464739204	11	10662:920653:1 10662:1142798:1 10662:10548:1 10662:1154173:1 10662:1154170:1 10662:1154171:1 10662:1154168:1 10662:1154172:1 10662:1154169:1 10662:606820:1	14
14963	142111	1464739206	204	142111:717630:1 142111:1154623:1 142111:143213:1 142111:351432:1 142111:1154656:1 142111:142420:1 142111:1154627:1 142111:625873:1 142111:1154600:1 142111:1154597:1 142111:1154646:1 142111:1154564:1 142111:1154595:1 142111:1154635:1 142111:1061848:1 142111:994043:1 142111:1154552:1 142111:1154658:1 142111:163856:1 142111:1154308:1 142111:1154605:1 142111:1154644:1 142111:143053:1 142111:1154616:1…	449
14965	40590	1464739205	15	40590:738905:1 40590:698397:1 40590:1154708:1 40590:897251:1 40590:1154701:1 40590:1154710:1 40590:1154704:1 40590:67050:1 40590:852416:1 40590:1154706:1 40590:306162:1 40590:1154709:1 40590:1154699:1 40590:1154703:1	19
14966	925149	1464739204	42	925149:1154823:1 925149:1154818:1 925149:1154832:1 925149:570086:1 925149:1154799:1 925149:1154808:1 925149:1154828:1 925149:934105:1 925149:1154813:1 925149:1154827:1 925149:76090:1 925149:1154804:1 925149:1154805:1 925149:1154819:1 925149:1154796:1 925149:742557:1 925149:604471:1 925149:1154789:1 925149:1154831:1 925149:1154794:1 925149:349833:1 925149:1154822:1 925149:1154791:1 925149:1154807:…	119
14967	575678	1464739204	11	575678:303579:1 575678:1154849:1 575678:1154840:1 575678:1154852:1 575678:140189:1 575678:69270:1 575678:1154847:1 575678:1154848:1 575678:1154851:1	8
14968	15478	1464739205	192	15478:323360:1 15478:558518:1 1154856:1154901:1 15478:72185:1 15478:1154929:1 15478:1154895:1 1154856:1154925:1 15478:141293:1 1154856:600730:1 15478:1154894:1 15478:1098960:1 15478:1141245:1 15478:1154922:1 15478:327518:1 15478:842009:1 15478:1154928:1 15478:72153:1 1154856:1154858:1 15478:1098957:1 15478:1154921:1 15478:1154880:1 15478:352682:1 15478:1154876:1 15478:1154898:1 15478:306188:1 115…	54
14969	1154946	1464739205	110	1154946:1155032:1 1154946:378988:1 1154946:1155083:1 1154946:1155033:1 1154946:1155043:1 1154946:518801:1 1154946:1155049:1 1154946:1155065:1 1154946:1155091:1 1154946:1155058:1 1154946:2243:1 1154946:780110:1 1154946:1155062:1 1154946:186494:1 1154946:1155100:1 1154946:796814:1 1154946:381442:1 1154946:856986:1 1154946:1155072:1 1154946:1155027:1 1154946:1155044:1 1154946:1155037:1 1154946:11381…	112
14970	38097	1464739205	43	38097:708146:1 38097:849833:1 38097:390577:1 38097:849818:1 38097:1155131:1 38097:38138:1 38097:806729:1 38097:637670:1 38097:1043179:1 38097:1155122:1 38097:937798:1 38097:733488:1 38097:1155123:1 38097:1155111:1 38097:1155121:1 38097:1155116:1 38097:613692:1 38097:1155115:1 38097:914527:1 38097:1155113:1 38097:1155128:1 38097:919416:1 38097:1155117:1 38097:917823:1 38097:849817:1 38097:1155129:…	31
14972	20994	1464739204	17	20994:1155150:1 20994:1149502:1 20994:958330:1 20994:1155147:1 20994:1028021:1 20994:41863:1 20994:959259:1 20994:1150280:1 20994:600604:1 20994:1155148:1 20994:903218:1 20994:1072424:1 20994:1155149:1 20994:1155146:1 20994:608577:1 20994:498749:1	4
14973	255272	1464739204	67	255272:1155179:1 255272:1155181:1 255272:1155168:1 255272:122531:1 255272:1155173:1 255272:968281:1 255272:1155177:1 255272:1155169:1 255272:1027236:1 255272:1153034:1 255272:187506:1 255272:1155154:1 255272:1028637:1 255272:211472:1 255272:985642:1 255272:1155189:1 255272:904275:1 255272:996006:1 255272:1050241:1 255272:804753:1 255272:1155198:1 255272:919850:1 255272:1154912:1 255272:1155176:1 …	28
14974	800103	1464739205	81	800103:1155283:1 800103:916329:1 800103:1155271:1 800103:488930:1 800103:1048844:1 800103:1012049:1 800103:713790:1 800103:1155241:1 800103:1155281:1 800103:1155291:1 800103:1155269:1 800103:1155260:1 800103:1027196:1 800103:661072:1 800103:1155279:1 800103:1155286:1 800103:995032:1 800103:1155270:1 800103:1155264:1 800103:1155288:1 800103:1155243:1 800103:388962:1 800103:1155254:1 800103:1155277…	80
14975	23229	1464739204	24	23229:786004:1 23229:904839:1 23229:1155344:1 23229:1052702:1 23229:1155343:1 23229:1131933:1 23229:1155339:1 23229:1155336:1 23229:1155334:1 23229:1155346:1 23229:1155335:1 23229:1155338:1 23229:339908:1 23229:1155337:1 23229:1155340:1 23229:1155341:1 23229:1155300:1 23229:1155333:1 23229:1155345:1 23229:23246:1 23229:1153088:1 23229:1003703:1 23229:371223:1	51
14976	1155347	1464739205	377	1155347:945777:1 1155347:1155695:1 1155347:208160:1 1155347:1155658:1 1155347:1155649:1 1155347:1155600:1 1155347:1155376:1 1155347:1155629:1 1155347:1155719:1 1155347:1035743:1 1155347:155304:1 1155347:1155764:1 1155347:1155516:1 1155347:1155682:1 1155347:1155699:1 1155347:1155663:1 1155347:346144:1 1155347:1089238:1 1155347:1155678:1 653060:653060:1 1155347:1155657:1 1155347:783603:1 1155347:43…	270
14977	198717	1464739204	40	198717:1155821:1 198717:827620:1 198717:1155810:1 198717:1155833:1 198717:1155837:1 198717:1155840:1 198717:1155822:1 198717:1155845:1 198717:1155843:1 198717:1155846:1 198717:1155832:1 198717:676550:1 198717:1155831:1 198717:293327:1 198717:785938:1 198717:1155844:1 198717:623686:1 198717:1155849:1 198717:1155823:1 198717:1155785:1 198717:1155825:1 198717:1155787:1 198717:1155835:1 198717:115583…	61
14978	1155854	1464739205	17	1155854:1155886:1 1155854:396077:1 1155854:1155888:1 1155854:1155892:1 1155854:969589:1 1155854:1155889:1 1155854:1098243:1 1155854:1155893:1 1155854:394708:1 1155854:1155883:1 1155854:41761:1 1155854:112355:1 1155854:688162:1 1155854:828316:1 1155854:1155885:1 1155854:188129:1	48
14979	1155899	1464739206	21	1155899:1155927:1 1155899:1155917:1 1155899:1155913:1 1155899:1155914:1 1155899:859050:1 1155899:1155910:1 1155899:1155929:1 1155899:1155926:1 1155899:1072193:1 1155899:1155912:1 1155899:1155921:1 1155899:1155925:1 1155899:1155928:1 1155899:1155920:1 1155899:1155922:1 1155899:1155924:1 1155899:1155923:1 1155899:1155916:1 1155899:1155908:1 1155899:1155918:1	14
14980	21769	1464739206	10	21769:498199:1 21769:1063476:1 21769:14128:1 21769:1155950:1 21769:1155952:1 21769:504252:1 21769:1138267:1 21769:1155953:1 21769:211248:1	28
14981	23499	1464739206	56	23499:1141142:1 23499:637841:1 23499:909858:1 23499:957208:1 23499:1155967:1 23499:1155992:1 23499:954487:1 23499:1155958:1 23499:1155969:1 23499:832287:1 23499:1155970:1 23499:1155990:1 23499:1155991:1 23499:1155994:1 23499:920466:1 23499:1084670:1 23499:1155977:1 23499:1155981:1 23499:709603:1 23499:912957:1 23499:1155968:1 23499:286435:1 23499:1035583:1 23499:1136372:1 23499:13571:1 23499:1155…	30
14982	99425	1464739206	42	99425:1156003:1 99425:1156036:1 99425:1155998:1 99425:1156024:1 99425:1156037:1 99425:1031516:1 99425:404806:1 99425:1156039:1 99425:1156027:1 99425:9066:1 99425:1156035:1 99425:1156012:1 99425:1156038:1 99425:667110:1 99425:1156019:1 99425:1156033:1 99425:1156025:1 99425:1156026:1 99425:1156045:1 99425:1156032:1 99425:1156031:1 99425:1156046:1 99425:1156049:1 99425:1156034:1 99425:1156047:1 9942…	29
14983	174243	1464739205	50	174243:1156073:1 174243:929209:1 174243:393170:1 174243:1155928:1 174243:579805:1 174243:1156065:1 174243:1156064:1 174243:1156075:1 174243:1156054:1 174243:525154:1 174243:977759:1 174243:1156077:1 174243:1136767:1 174243:512135:1 174243:937465:1 174243:1027698:1 174243:1156068:1 174243:943280:1 174243:1156079:1 174243:1156081:1 174243:566234:1 174243:1156063:1 174243:823986:1 174243:1070578:1 1…	20
14985	326319	1464739206	88	326319:999527:1 326319:988839:1 326319:1156232:1 326319:1156246:1 326319:666258:1 326319:924936:1 326319:716890:1 326319:1156224:1 326319:1156204:1 326319:584835:1 326319:942688:1 326319:1156233:1 326319:141655:1 326319:374366:1 326319:1156217:1 326319:1095243:1 326319:1156206:1 326319:1156231:1 326319:999498:1 326319:1156219:1 326319:1156245:1 326319:637868:1 326319:988968:1 326319:988931:1 3263…	372
14986	69056	1464739206	153	69056:1156543:1 69056:1000885:1 69056:388930:1 69056:151319:1 69056:1156444:1 69056:1156547:1 69056:1156549:1 69056:1156573:1 69056:329685:1 69056:1156356:1 69056:1156551:1 69056:1156499:1 69056:940345:1 69056:678645:1 69056:1156577:1 69056:796704:1 69056:1156548:1 69056:1156562:1 69056:942639:1 69056:1134200:1 69056:1156465:1 69056:1156531:1 69056:1156360:1 69056:1156450:1 69056:1156473:1 69056:…	227
14987	1156586	1464739206	15	1156586:516100:1 1156586:637312:1 1156586:1133534:1 1156586:1156595:1 1156586:1095191:1 1156586:1156598:1 1156586:1156597:1 1156586:1156590:1 1156586:1156596:1 1156586:1156599:1 1156586:1156588:1 1156586:1156593:1 1156586:1156592:1 1156586:1156591:1	7
14989	38086	1464739205	10	38086:111709:1 38086:740123:1 38086:1156627:1 38086:1156629:1 38086:1134967:1 38086:966423:1 38086:928851:1 38086:934545:1 38086:1140828:1	20
14991	791001	1464739206	45	791001:73657:1 791001:1156683:1 791001:1156699:1 791001:170471:1 791001:1156692:1 791001:1047703:1 791001:378076:1 791001:1156662:1 791001:909511:1 791001:782066:1 791001:1156651:1 791001:1156691:1 791001:1156685:1 791001:953381:1 791001:1156674:1 791001:288694:1 791001:909320:1 791001:1156697:1 791001:769890:1 791001:186616:1 791001:513601:1 791001:791001:1 791001:1156696:1 791001:1156677:1 7910…	64
14993	1156711	1464739207	28	1156711:1156738:1 1156711:281172:1 1156711:501363:1 1156711:35793:1 1156711:1156737:1 1156711:849818:1 1156711:1156739:1 1156711:1156745:1 1156711:1156742:1 1156711:982193:1 1156711:1156743:1 1156711:1156731:1 1156711:187482:1 1156711:173819:1 1156711:1156740:1 1156711:1156744:1 1156711:1155672:1 1156711:1156734:1 1156711:1156741:1 1156711:916233:1 1156711:600693:1 1156711:1156747:1 1156711:37327…	32
14994	1156748	1464739207	223	1156748:1158930:1 1156748:805111:1 1156748:187029:1 1156748:1159026:1 1156748:1158906:1 1156748:1159030:1 1156748:1158960:1 1156748:1158823:1 1156748:1159022:1 1156748:1158917:1 1156748:1158852:1 1156748:1158950:1 1156748:1158828:1 1156748:605863:1 1156748:498986:1 1156748:1158793:1 1156748:1158922:1 1156748:1158833:1 1156748:1158990:1 1156748:986937:1 1156748:187357:1 1156748:1155184:1 1156748:1…	2916
14997	43709	1464739207	14	43709:664090:1 43709:1159316:1 43709:1159312:1 43709:1159314:1 43709:1155166:1 43709:941542:1 43709:1159319:1 43709:119917:1 43709:1159317:1 43709:1159318:1 43709:1143968:1 43709:373287:1 43709:795566:1	6
14999	46228	1464739207	49	46228:1159348:1 46228:1041131:1 46228:1159361:1 46228:1147619:1 46228:1159368:1 46228:1159376:1 46228:1159372:1 46228:855517:1 46228:1159371:1 46228:1159365:1 46228:1159357:1 46228:517402:1 46228:1039164:1 46228:795959:1 46228:1159349:1 46228:1038074:1 46228:1159347:1 46228:954498:1 46228:1159367:1 46228:1159362:1 46228:1159363:1 46228:1159360:1 46228:906746:1 46228:1039157:1 46228:1159374:1 4622…	26
15000	13624	1464739206	137	13624:629738:1 1159465:689651:1 13624:1159504:1 13624:1103965:1 13624:1159520:1 13624:1159570:1 13624:627793:1 13624:1051869:1 13624:1159551:1 13624:1159500:1 13624:152399:1 13624:699255:1 13624:1061552:1 13624:1159538:1 13624:1159465:1 13624:1159492:1 13624:1159523:1 13624:800063:1 13624:1159501:1 13624:1159522:1 13624:524971:1 13624:1159531:1 13624:1159507:1 13624:1159554:1 13624:1159552:1 1362…	171
15001	1159577	1464739207	84	1159577:358896:1 1159577:1069043:1 1159577:546387:1 1159577:1159761:1 1159577:1159730:1 1159577:1159731:1 1159577:444252:1 1159577:1159738:1 1159577:1159702:1 1159577:1159750:1 1159577:1159754:1 1159577:1159719:1 1159577:1017087:1 1159577:522594:1 1159577:1159690:1 1159577:1159687:1 1159577:102760:1 1159577:1159732:1 1159577:84557:1 1159577:1159753:1 1159577:1159745:1 1159577:807895:1 1159577:115…	162
15002	75915	1464739206	41	75915:1159790:1 75915:1070573:1 75915:1084715:1 75915:395977:1 75915:1159785:1 75915:1135514:1 75915:1159786:1 75915:1159796:1 75915:1159797:1 75915:1159799:1 75915:1159791:1 75915:1159788:1 75915:1159800:1 75915:1159779:1 75915:802447:1 75915:1159783:1 75915:664198:1 75915:1159784:1 75915:1159802:1 75915:10548:1 75915:1159804:1 75915:1159803:1 75915:1159789:1 75915:1159792:1 75915:331290:1 75915…	35
15003	46056	1464739207	32	46056:1077736:1 46056:1159821:1 46056:1154123:1 46056:1159828:1 46056:984228:1 46056:1159817:1 46056:1153844:1 46056:631929:1 46056:920688:1 46056:1003412:1 46056:991203:1 46056:1155839:1 46056:1159822:1 46056:703439:1 46056:840169:1 46056:1159827:1 46056:658822:1 46056:1000677:1 46056:1104009:1 46056:1159826:1 46056:1159829:1 46056:495787:1 46056:786588:1 46056:1159820:1 46056:984229:1 46056:115…	18
15005	35982	1464739208	259	81850:1160099:1 35982:811675:1 167338:1160063:1 35982:1160091:1 35982:1150438:1 504320:1045389:1 35982:1160089:1 35982:917225:1 35982:856006:1 35982:903042:1 35982:1131651:1 35982:621296:1 35982:1160053:1 35982:1160126:1 35982:1160106:1 35982:725245:1 504320:1159993:1 167338:156967:1 167338:1160098:1 35982:996559:1 35982:1160082:1 81850:951747:1 35982:84086:1 35982:1160112:1 81850:1160030:1 35982…	189
15006	43587	1464739208	65	43587:1160193:1 43587:496698:1 43587:1043468:1 43587:504544:1 43587:919868:1 43587:682249:1 43587:1160153:1 43587:1160174:1 43587:733671:1 43587:1160195:1 43587:504549:1 43587:1142311:1 43587:965643:1 43587:1160183:1 43587:13638:1 43587:740011:1 43587:1160182:1 43587:43682:1 43587:1160189:1 43587:1160203:1 43587:1160184:1 43587:1160180:1 43587:1046932:1 43587:733709:1 43587:1160176:1 43587:116019…	64
15008	322693	1464739208	20	322693:207512:1 322693:1160248:1 322693:1160246:1 322693:207497:1 322693:1154172:1 322693:207524:1 322693:1160245:1 322693:207553:1 322693:207505:1 322693:1153093:1 322693:549273:1 322693:606605:1 322693:207508:1 322693:207526:1 322693:1160243:1 322693:207511:1 322693:950598:1 322693:1160244:1 322693:207496:1	10
15012	54485	1464739207	47	54485:875859:1 54485:920271:1 54485:332542:1 54485:1160273:1 54485:1160276:1 54485:458409:1 54485:959244:1 54485:875853:1 54485:946079:1 54485:530016:1 54485:54519:1 54485:937787:1 54485:935726:1 54485:771522:1 54485:937346:1 54485:607466:1 54485:922873:1 54485:937735:1 54485:617704:1 54485:937431:1 54485:186496:1 54485:1160271:1 54485:937798:1 54485:1141695:1 54485:1160269:1 54485:1133023:1 5448…	14
15013	1160278	1464739210	10	1160278:601862:1 1160278:952553:1 1160278:632211:1 1160278:1160283:1 1160278:372703:1 1160278:79334:1 1160278:79003:1 1160278:601697:1 1160278:204564:1	12
15014	1160284	1464739210	61	1160284:1041659:1 1160284:978958:1 1160284:1160332:1 1160284:1160293:1 1160284:810711:1 1160284:1061338:1 1160284:1160290:1 1160284:1160313:1 1160284:1160326:1 1160284:1160339:1 1160284:1160311:1 1160284:607882:1 1160284:1160324:1 1160284:1160320:1 1160284:1160331:1 1160284:1160321:1 1160284:1160336:1 1160284:1069817:1 1160284:854061:1 1160284:1103728:1 1160284:1160322:1 1160284:909876:1 1160284:…	37
15015	1160342	1464739209	51	1160342:1036489:1 1160342:1048994:1 1160342:541363:1 1160342:539052:1 1160342:397573:1 1160342:1144223:1 1160342:780059:1 1160342:291277:1 1160342:678835:1 1160342:397673:1 1160342:175453:1 1160342:397117:1 1160342:397633:1 1160342:978517:1 1160342:847750:1 1160342:440586:1 1160342:176816:1 1160342:177138:1 1160342:484804:1 1160342:206563:1 1160342:205484:1 1160342:484738:1 1160342:1049761:1 1160…	0
15016	46788	1464739209	44	46788:1160369:1 46788:705145:1 46788:1031895:1 46788:1053057:1 46788:197736:1 46788:1160371:1 46788:1152130:1 46788:1160377:1 46788:1160368:1 46788:959259:1 46788:808381:1 46788:1150305:1 46788:736465:1 46788:1160362:1 46788:904834:1 46788:41664:1 46788:511214:1 46788:1160372:1 46788:1160378:1 46788:1160365:1 46788:46820:1 46788:385342:1 46788:504796:1 46788:917923:1 46788:1160376:1 46788:1160356…	51
15019	43515	1464739209	13	43515:1160422:1 43515:1057264:1 43515:248411:1 43515:1160418:1 43515:1160423:1 43515:1160424:1 43515:1160425:1 43515:1160419:1 43515:601395:1 43515:1160421:1 43515:1160420:1	19
15020	61085	1464739209	60	61085:1160462:1 61085:1160474:1 61085:1079043:1 61085:1079151:1 61085:1160472:1 61085:1160453:1 61085:795939:1 61085:198788:1 61085:1078793:1 61085:1160445:1 61085:1160443:1 61085:1154079:1 61085:1160469:1 61085:1154087:1 61085:1160471:1 61085:909858:1 61085:23313:1 61085:1154001:1 61085:1160475:1 61085:505811:1 61085:751528:1 61085:315052:1 61085:767100:1 61085:786845:1 61085:152614:1 61085:1160…	37
15021	113631	1464739209	10	113631:1160488:1 113631:122241:1 113631:458181:1 113631:1160489:1 113631:113645:1 113631:1160490:1 113631:792476:1 113631:1131651:1 113631:753298:1	4
15022	1160491	1464739209	10	1160491:1160498:1 1160491:1160505:1 1160491:1160504:1 1160491:1160507:1 1160491:1160502:1 1160491:942158:1 1160491:1132620:1 1160491:1160508:1 1160491:1160501:1	12
15023	43875	1464739209	10	43875:1160513:1 43875:542499:1 43875:1160511:1 43875:969438:1 43875:1160510:1 43875:1160512:1 43875:1152203:1 43875:22304:1 43875:1160509:1	2
15025	1160519	1464739211	12	1160519:1160529:1 1160519:543005:1 1160519:1102624:1 1160519:1160530:1 1160519:557592:1 1160519:998112:1 1160519:1160533:1 1160519:1160532:1 1160519:1160531:1 1160519:291700:1 1160519:1160528:1	8
15026	46080	1464739210	56	46080:1160579:1 46080:1160570:1 46080:1160583:1 46080:744957:1 46080:771436:1 46080:668433:1 46080:1160575:1 46080:22300:1 46080:1160544:1 46080:1160582:1 46080:1160561:1 46080:14777:1 46080:1141815:1 46080:1160585:1 46080:1160563:1 46080:378724:1 46080:1160567:1 46080:903066:1 46080:1057233:1 46080:301255:1 46080:744147:1 46080:395977:1 46080:711191:1 46080:965218:1 46080:1160556:1 46080:375366:…	52
15027	1160589	1464739210	118	1160589:1160826:1 1160589:323855:1 1160589:1160813:1 1160589:1160791:1 1160589:83863:1 1160589:1160778:1 1160589:77246:1 1160589:80957:1 1160589:1160810:1 1160589:1160800:1 1160589:1160823:1 1160589:1160753:1 1160589:1160819:1 1160589:1160825:1 1160589:1160802:1 1160589:1160780:1 1160589:1160801:1 1160589:37764:1 1160589:77235:1 1160589:1160788:1 1160589:1160750:1 1160589:475612:1 1160589:848909:…	371
15028	22041	1464739209	32	22041:1160867:1 22041:21627:1 22041:796857:1 22041:1160853:1 22041:1160854:1 22041:557869:1 22041:1160865:1 22041:1160861:1 22041:1160849:1 22041:1160840:1 22041:1160852:1 22041:1160846:1 22041:980534:1 22041:702999:1 22041:1160841:1 22041:949909:1 22041:1160859:1 22041:1160858:1 22041:980604:1 22041:1160848:1 22041:1160860:1 22041:1069835:1 22041:1160850:1 22041:1103987:1 22041:1160842:1 22041:1…	16
15029	1160868	1464739211	10	1160868:1160882:1 1160868:95861:1 1160868:1160876:1 1160868:1160879:1 1160868:1160881:1 1160868:1160883:1 1160868:922826:1 1160868:1160880:1 1160868:1160878:1	9
15031	80613	1464739211	13	80613:1160910:1 80613:394741:1 80613:1160912:1 80613:1147816:1 80613:903089:1 80613:1053424:1 80613:979818:1 80613:1160908:1 80613:1160140:1 80613:1160911:1 80613:1160909:1 80613:1160913:1	6
15032	1160914	1464739211	152	1160914:1160993:1 1160914:1155657:1 1160914:1160990:1 1160914:1161073:1 1160914:1160995:1 1160914:1091213:1 1160914:1161071:1 1160914:1161030:1 1160914:1053335:1 1160914:1161020:1 1160914:1160992:1 1160914:1161100:1 1160914:1161085:1 1160914:1161089:1 1160914:1161072:1 1160914:1161087:1 1160914:1161111:1 1160914:1161086:1 1160914:1161056:1 1160914:363739:1 1160914:1161077:1 1160914:1134722:1 1160…	128
15034	81850	1464739211	87	81850:389177:1 81850:1161149:1 81850:821295:1 81850:1161142:1 81850:1160030:1 81850:980288:1 81850:1161148:1 81850:1153099:1 81850:1156727:1 81850:774105:1 81850:1161130:1 81850:157695:1 81850:830857:1 81850:1161156:1 81850:22300:1 81850:1161147:1 81850:1101186:1 81850:1161153:1 81850:771834:1 81850:1161151:1 81850:928875:1 81850:913249:1 81850:517775:1 81850:392958:1 81850:949876:1 81850:1131066…	21
15035	17133	1464739211	13	17133:17152:1 17133:908216:1 17133:1161163:1 17133:1161159:1 17133:903077:1 17133:197962:1 17133:389273:1 17133:1161161:1 17133:1161158:1 17133:681810:1 17133:1045350:1 17133:1161162:1	3
15036	24847	1464739211	24	24847:744965:1 24847:959257:1 24847:1161166:1 24847:1140977:1 24847:1160114:1 24847:942361:1 24847:1095820:1 24847:1161167:1 24847:1161174:1 24847:1161170:1 24847:1161169:1 24847:1161173:1 24847:689253:1 24847:353576:1 24847:941378:1 24847:1161175:1 24847:477518:1 24847:1161171:1 24847:1161176:1 24847:1161168:1 24847:1161172:1 24847:923539:1	7
15037	1071993	1464739213	20	1071993:1161201:1 1071993:1102183:1 1071993:1102113:1 1071993:1074563:1 1071993:538265:1 1071993:1161206:1 1071993:1161203:1 1071993:1161199:1 1071993:476633:1 1071993:1161202:1 1071993:1161198:1 1071993:1161200:1 1071993:1161184:1 1071993:1161204:1 1071993:305271:1 1071993:1161205:1 1071993:1102009:1 1071993:1102169:1 1071993:1161178:1	34
15038	59475	1464739212	14	59475:1161218:1 59475:1161221:1 59475:1033087:1 59475:1161222:1 59475:1161224:1 59475:1161230:1 59475:1161223:1 59475:1161217:1 59475:1161226:1 59475:1161227:1 59475:800211:1 59475:1161228:1 59475:1161229:1	21
15039	920243	1464739212	12	920243:1161233:1 920243:1161232:1 920243:1161237:1 920243:976312:1 920243:967241:1 920243:1161234:1 920243:1161236:1 920243:1161239:1 920243:1161238:1 920243:1161240:1 920243:1161235:1	2
15043	61765	1464739212	190	61765:1161337:1 61765:1081097:1 61765:1158974:1 61765:1161381:1 61765:1161403:1 61765:1160248:1 61765:1161411:1 61765:14993:1 61765:941170:1 61765:1161432:1 61765:1161439:1 61765:664490:1 61765:1152010:1 61765:1161374:1 61765:20915:1 61765:211230:1 61765:1161430:1 61765:823044:1 61765:1161433:1 61765:1161385:1 61765:1161364:1 61765:1161360:1 61765:1161395:1 61765:1161413:1 61765:792476:1 61765:70…	95
15045	42079	1464739212	37	42079:1161900:1 42079:1161897:1 42079:1161907:1 42079:912375:1 42079:512507:1 42079:1161905:1 42079:187542:1 42079:1161908:1 42079:666406:1 42079:1161909:1 42079:1148865:1 42079:335282:1 42079:803572:1 42079:348993:1 42079:1161906:1 42079:617697:1 42079:1132163:1 42079:1161910:1 42079:1161901:1 42079:875859:1 42079:1161902:1 42079:1033082:1 42079:669460:1 42079:848742:1 42079:860295:1 42079:99297…	36
15046	62844	1464739212	32	62844:1161936:1 62844:1161918:1 62844:1161938:1 62844:601009:1 62844:1161933:1 62844:835442:1 62844:1161943:1 62844:1161947:1 62844:330676:1 62844:1161942:1 62844:392189:1 62844:1161937:1 62844:651738:1 62844:1161932:1 62844:1161939:1 62844:1161941:1 62844:1161949:1 62844:1161934:1 392189:757397:1 62844:1161945:1 62844:850227:1 62844:575390:1 62844:1161940:1 62844:1161935:1 62844:738610:1 392189:…	27
15049	85742	1464739213	24	85742:1161971:1 85742:1161974:1 85742:1161979:1 85742:1161975:1 85742:1153846:1 85742:600730:1 85742:929076:1 85742:1161977:1 85742:1161972:1 85742:658895:1 85742:1161982:1 85742:18400:1 85742:726901:1 85742:1161973:1 85742:1161981:1 85742:1100034:1 85742:1161970:1 85742:761962:1 85742:1161976:1 85742:1161978:1 85742:1161983:1 85742:1161980:1 85742:811010:1	7
15050	1161984	1464739213	17	1161984:1162003:1 1161984:406618:1 1161984:1162006:1 1161984:627161:1 1161984:1161999:1 1161985:159513:1 1161984:627181:1 1161984:627201:1 1161984:1161985:1 1161985:422698:1 1161984:1162002:1 1161984:595055:1 1161984:1162000:1 1161984:19414:1 1161984:1162004:1 1161984:1162007:1	46
15051	80544	1464739213	11	80544:705059:1 80544:1162014:1 80544:1162012:1 80544:1162018:1 80544:1162013:1 80544:1162017:1 80544:1091209:1 80544:1162015:1 80544:369647:1 80544:1162016:1	6
15052	63242	1464739213	60	63242:593594:1 63242:1162022:1 63242:926028:1 63242:1162058:1 63242:698514:1 63242:845322:1 63242:1002747:1 63242:610525:1 63242:289478:1 63242:812282:1 63242:1041349:1 63242:1162061:1 63242:1073576:1 63242:598685:1 63242:1162045:1 63242:190913:1 63242:63269:1 63242:1162065:1 63242:1162059:1 63242:1043026:1 63242:1162063:1 63242:610533:1 63242:664670:1 63242:506340:1 63242:610532:1 63242:506345:1…	81
15058	80896	1464739214	13	80896:1162111:1 80896:1162110:1 80896:1162114:1 80896:792476:1 80896:17208:1 80896:513042:1 80896:80902:1 80896:1162113:1 80896:525339:1 80896:1162106:1 80896:275846:1 80896:1162109:1	6
15059	351236	1464739215	98	351236:1162376:1 351236:1162380:1 351236:635459:1 351236:1162411:1 351236:1162343:1 351236:807889:1 351236:1162327:1 351236:1162397:1 351236:683774:1 351236:1162328:1 351236:408504:1 351236:1162349:1 351236:1162365:1 351236:1162366:1 351236:1162373:1 351236:292824:1 351236:84557:1 351236:1162361:1 351236:1162265:1 351236:60189:1 351236:1162412:1 351236:1162400:1 351236:1162342:1 351236:1162390:1 …	343
15060	287786	1464739215	19	287786:305397:1 287786:1162428:1 287786:186880:1 287786:1162445:1 287786:611123:1 287786:861015:1 287786:800530:1 287786:1162444:1 287786:1162442:1 287786:435508:1 287786:1162450:1 287786:1162446:1 287786:1162451:1 287786:1080991:1 287786:1162449:1 287786:1162440:1 287786:418995:1 287786:1162441:1	27
15061	24100	1464739217	12	24100:1162458:1 24100:1154834:1 24100:67741:1 24100:187202:1 24100:1162457:1 24100:1162460:1 24100:1162461:1 24100:1162462:1 24100:1162459:1 24100:928795:1 24100:1134464:1	9
15062	43150	1464739216	43	43150:1162503:1 43150:1162505:1 43150:604372:1 43150:1162488:1 43150:1159802:1 43150:906293:1 43150:17266:1 43150:1134157:1 43150:1162500:1 43150:1162506:1 43150:1162485:1 43150:183868:1 43150:984325:1 43150:1162514:1 43150:910900:1 43150:1162502:1 43150:1162497:1 43150:985138:1 43150:1162509:1 43150:1162515:1 43150:1162491:1 43150:689738:1 43150:945728:1 43150:1162490:1 43150:1162507:1 43150:116…	34
15063	13542	1464739216	41	13542:335:1 13542:1162569:1 13542:682998:1 13542:1162553:1 13542:1131980:1 13542:492323:1 13542:1162556:1 13542:1162561:1 13542:1162552:1 13542:738919:1 13542:1162567:1 13542:1162566:1 13542:666333:1 13542:1162571:1 13542:1162568:1 13542:1162558:1 13542:3:1 13542:1162570:1 13542:951022:1 13542:1162546:1 13542:738935:1 13542:1162543:1 13542:1162554:1 13542:1162555:1 13542:1162557:1 13542:738905:1 …	58
15066	40702	1464739216	101	40702:1162693:1 40702:576060:1 40702:1147559:1 40702:664271:1 40702:926323:1 40702:840584:1 40702:1144056:1 40702:800224:1 40702:1162672:1 40702:1162688:1 40702:1162676:1 40702:1162696:1 40702:1162680:1 40702:1162667:1 40702:942770:1 40702:1062155:1 40702:1162695:1 40702:40045:1 40702:1162689:1 40702:1073489:1 40702:703232:1 40702:1162674:1 40702:1162671:1 40702:188725:1 40702:610641:1 40702:6344…	89
15067	23288	1464739216	25	23288:1162718:1 23288:1162720:1 23288:1162719:1 23288:1010156:1 23288:1162728:1 23288:1162723:1 23288:1162727:1 23288:1162725:1 23288:1149502:1 23288:1162724:1 23288:809268:1 23288:664441:1 23288:1074184:1 23288:1162726:1 23288:1162722:1 23288:109860:1 23288:1060558:1 23288:326215:1 23288:1082257:1 23288:390385:1 23288:1143320:1 23288:183812:1 23288:1162721:1 23288:1149641:1	15
15068	1162729	1464739216	49	1162729:575608:1 1162729:1162755:1 1162729:1162750:1 1162729:1142215:1 1162729:1162758:1 1162729:822530:1 1162729:1162735:1 1162729:1162779:1 1162729:1162754:1 1162729:1162780:1 1162729:1162775:1 1162729:1150289:1 1162729:1162763:1 1162729:1162766:1 1162729:1162772:1 1162729:863069:1 1162729:742838:1 1162729:1162777:1 1162729:1162770:1 1162729:1162768:1 1162729:1162764:1 1162729:1000032:1 1162729…	30
15069	62337	1464739216	74	62337:913765:1 62337:1155114:1 62337:503305:1 62337:1162788:1 62337:855983:1 62337:1162813:1 62337:629967:1 62337:1162805:1 62337:1162811:1 62337:486960:1 62337:1048480:1 62337:929468:1 62337:1148614:1 62337:1162828:1 62337:731134:1 62337:667916:1 62337:865514:1 62337:209207:1 62337:1087485:1 62337:65693:1 62337:1102788:1 62337:1001330:1 62337:1141844:1 62337:61848:1 62337:1162804:1 62337:157208:…	43
15071	7328	1464739217	30	7328:1162889:1 7328:853005:1 477905:196503:1 477905:1162884:1 477905:1162868:1 7328:1162885:1 7328:782541:1 477905:1162893:1 7328:1162876:1 7328:1162866:1 7328:1162877:1 7328:9066:1 477905:1162887:1 7328:190480:1 7328:196469:1 782541:622202:1 477905:1162872:1 7328:494540:1 7328:1162882:1 7328:1051339:1 853005:557998:1 7328:1162883:1 7328:477905:1 7328:918628:1 7328:1162878:1 7328:909461:1 7328:11…	60
15072	77283	1464739217	35	77283:85752:1 77283:18904:1 77283:575254:1 77283:1162911:1 77283:807083:1 77283:1149085:1 77283:959280:1 77283:1153320:1 77283:1162906:1 77283:1162912:1 77283:682012:1 77283:842784:1 77283:1162900:1 77283:1162908:1 77283:1162913:1 77283:119917:1 77283:373158:1 77283:1162899:1 77283:1042090:1 77283:906903:1 77283:995077:1 77283:18862:1 77283:1162901:1 77283:503312:1 77283:964254:1 77283:1148614:1 …	22
15073	65142	1464739217	128	65142:1163034:1 65142:1162929:1 65142:1162930:1 65142:1162662:1 65142:1163028:1 65142:1163051:1 65142:1163033:1 65142:1163054:1 65142:1163062:1 65142:1163059:1 65142:1163005:1 65142:699240:1 65142:1163037:1 65142:1143399:1 65142:1163007:1 65142:601009:1 65142:1162932:1 65142:1162996:1 65142:1118081:1 65142:371322:1 65142:1163009:1 65142:1163017:1 65142:947243:1 65142:422806:1 65142:1163043:1 6514…	93
15074	608383	1464739217	57	608383:1162491:1 608383:929191:1 608383:1084538:1 608383:1163148:1 608383:1163152:1 608383:1163165:1 608383:1163176:1 608383:680876:1 608383:1163161:1 608383:1163173:1 608383:1071905:1 608383:1163163:1 608383:1163182:1 608383:1163156:1 608383:1163178:1 1163159:1163159:1 608383:861939:1 608383:1162490:1 608383:1163149:1 608383:1163183:1 608383:925095:1 608383:601009:1 608383:985311:1 608383:116316…	157
15076	171304	1464739218	34	171304:1163254:1 171304:948541:1 171304:1163242:1 171304:1039855:1 171304:907991:1 171304:1163253:1 171304:1163232:1 171304:1163250:1 171304:1163252:1 171304:461429:1 171304:325780:1 171304:599084:1 171304:846281:1 171304:180254:1 171304:1163247:1 171304:699540:1 171304:1163245:1 171304:1163246:1 171304:114453:1 171304:1163251:1 171304:1163255:1 171304:1163257:1 171304:1163240:1 171304:1163241:1 …	12
15077	42474	1464739218	44	42474:1163295:1 42474:1163329:1 42474:1163306:1 42474:1163294:1 42474:1148659:1 42474:810711:1 42474:1072177:1 42474:1163308:1 42474:1163330:1 42474:1163332:1 42474:1163324:1 42474:1163325:1 42474:1163311:1 42474:726292:1 42474:744711:1 42474:1001309:1 42474:637130:1 42474:1163298:1 42474:1163320:1 42474:926503:1 42474:1163316:1 42474:1163315:1 42474:1163321:1 42474:1163334:1 42474:186263:1 42474…	65
15078	517642	1464739218	102	167349:980565:1 167349:566265:1 517642:391673:1 517642:837784:1 517642:912325:1 167349:917295:1 517642:1163388:1 517642:949985:1 167349:621261:1 517642:953957:1 517642:1163408:1 167349:1163386:1 517642:1163400:1 167349:915645:1 517642:619240:1 517642:1163413:1 517642:1163364:1 517642:817874:1 517642:1163383:1 517642:1163391:1 167349:211244:1 517642:905280:1 517642:1163402:1 517642:980222:1 167349…	104
15079	408364	1464739218	71	1163551:1163812:1 1163551:1024811:1 408358:1163816:1 408364:1163551:1 1163435:390065:1 408358:408562:1 1163551:1163818:1 1163551:432045:1 1163551:390132:1 1163796:528536:1 1163796:390117:1 408364:390023:1 408364:329687:1 1163796:341262:1 1163551:1136106:1 408370:1163822:1 1163551:4507:1 1163551:408541:1 408364:1163826:1 1163796:852232:1 1163551:390046:1 408364:145192:1 408364:427254:1 408364:1333…	749
15080	932505	1464739220	15	932505:742112:1 932505:666920:1 932505:952680:1 932505:1163844:1 932505:1163850:1 932505:932514:1 932505:1163847:1 932505:1163848:1 932505:1163851:1 932505:795424:1 932505:1163852:1 932505:1163853:1 932505:1163849:1 932505:932517:1	7
15081	508196	1464739220	13	508196:666558:1 508196:1163884:1 508196:1163876:1 508196:1163875:1 508196:1142749:1 508196:1163883:1 508196:1163885:1 508196:1163877:1 508196:861869:1 508196:1163881:1 508196:1163882:1 508196:1163879:1	32
15083	61313	1464739218	56	61313:1163913:1 61313:1163933:1 61313:289478:1 61313:607181:1 61313:33776:1 61313:1163927:1 61313:800783:1 61313:942759:1 61313:1131939:1 61313:1163929:1 61313:1163920:1 61313:1162060:1 61313:699747:1 61313:1153946:1 61313:158682:1 61313:1163939:1 61313:830508:1 61313:1162061:1 61313:1163916:1 61313:1163932:1 61313:1163938:1 61313:1163918:1 61313:1163915:1 61313:1163921:1 61313:1074434:1 61313:61…	75
15085	1163948	1464739219	235	69248:1164583:1 1163953:1164647:1 69248:1164578:1 1163953:1164652:1 347189:1164613:1 1163953:1155958:1 286520:850347:1 1163948:1134121:1 69248:1164530:1 1163948:1164534:1 1164043:323245:1 1163948:109940:1 69248:1164556:1 1163953:1164642:1 69248:917206:1 1163953:1164566:1 1163948:1164473:1 69248:1164653:1 69248:1164610:1 347189:1161171:1 347189:1164638:1 69248:1027298:1 1163953:1164053:1 1163948:1…	803
15086	83684	1464739219	36	83684:1164715:1 83684:1164728:1 83684:1164730:1 83684:709061:1 83684:323245:1 83684:1164738:1 83684:1164726:1 83684:952633:1 83684:1164736:1 83684:1164723:1 83684:438955:1 83684:1164737:1 83684:1164733:1 83684:345939:1 83684:1164732:1 83684:1164714:1 83684:1164727:1 83684:1075472:1 83684:1164731:1 83684:925904:1 83684:1164734:1 83684:1164725:1 83684:796102:1 83684:721068:1 83684:1164729:1 83684:4…	32
15087	418265	1464739219	37	418265:1164787:1 418265:1164777:1 418265:1164785:1 418265:1099740:1 418265:594605:1 418265:1164782:1 418265:1164793:1 418265:1164788:1 418265:684437:1 418265:1164792:1 418265:22512:1 418265:488570:1 418265:488562:1 418265:488569:1 418265:488559:1 418265:488578:1 418265:1164781:1 418265:1164753:1 418265:1164773:1 418265:404473:1 418265:96311:1 418265:1164778:1 418265:154239:1 418265:1164784:1 4182…	52
15090	1164809	1464739220	90	1164809:46016:1 1164809:1164913:1 1164809:1132313:1 1164809:1164899:1 1164809:1164885:1 1164809:1164917:1 1164809:297794:1 1164809:1164919:1 1164809:1164921:1 1164809:878116:1 1164809:297822:1 1164809:1164912:1 1164809:343606:1 1164809:1164881:1 1164809:1164859:1 1164809:377945:1 1164809:1164872:1 1164809:1164924:1 1164809:1164887:1 1164809:519933:1 1164809:370182:1 1164809:1164889:1 1164809:1164…	109
15092	85750	1464739220	67	85750:616542:1 85750:85793:1 85750:1155260:1 85750:1164937:1 85750:980335:1 85750:1153473:1 164584:1164952:1 85750:1164959:1 164584:1164948:1 85750:1164960:1 85750:1153099:1 85750:1164962:1 85750:937798:1 164584:949819:1 85750:855938:1 164584:621253:1 85750:608468:1 85750:1160268:1 85750:1164957:1 85750:512135:1 85750:1164963:1 164584:1164964:1 164584:1163386:1 85750:1164955:1 85750:738719:1 8575…	17
15093	1164967	1464739220	13	1164967:1164982:1 1164967:1164986:1 1164967:1037524:1 1164967:1164977:1 1164967:1164980:1 1164967:1164984:1 1164967:1164979:1 1164967:1164978:1 1164967:1164985:1 1164967:1164988:1 1164967:1164969:1 1164967:1062342:1	17
15095	350705	1464739219	11	350705:207563:1 350705:925485:1 350705:207549:1 350705:207567:1 350705:207279:1 350705:207548:1 350705:207565:1 350705:207275:1 350705:207573:1 350705:207577:1	15
15096	1164996	1464739219	194	1164996:1165116:1 1164996:1165069:1 1164996:1165008:1 1164996:1165040:1 1164996:473829:1 1164996:1165154:1 1164996:1165127:1 1164996:1165134:1 1164996:1165076:1 1164996:1165193:1 1164996:1165064:1 1164996:1165090:1 1164996:1165058:1 1164996:1165086:1 1164996:1165006:1 1164996:572866:1 1164996:1165159:1 1164996:1165132:1 1164996:1165147:1 1164996:1165066:1 1164996:1165118:1 1164996:1165180:1 11649…	63
15097	1165200	1464739222	11	1165200:1165207:1 1165200:1165208:1 1165200:1000742:1 1165200:1063229:1 1165200:1165202:1 1165200:849662:1 1165200:851608:1 1165200:1165206:1 1165200:909672:1 1165200:1165209:1	13
15098	69142	1464739221	40	69142:1165293:1 69142:519737:1 337078:1151894:1 337078:767683:1 337078:838395:1 69142:862967:1 69142:1165281:1 337078:980793:1 69142:389934:1 337078:1165274:1 337078:632538:1 69142:1165296:1 337078:1165271:1 337078:1139342:1 69142:1165280:1 337078:1139231:1 337078:278545:1 69142:1165294:1 337078:1165297:1 69142:1165266:1 69142:928722:1 69142:457488:1 337078:1165288:1 337078:1165298:1 337078:11652…	136
15099	1165305	1464739221	24	1165305:77246:1 1165305:77271:1 1165305:77116:1 1165305:1165321:1 1165305:81022:1 1165305:326405:1 1165305:77250:1 1165305:77241:1 1165305:77216:1 1165305:85616:1 1165305:1165324:1 1165305:77117:1 1165305:77233:1 1165305:77226:1 1165305:77184:1 1165305:80955:1 1165305:77244:1 1165305:77113:1 1165305:37666:1 1165305:81327:1 1165305:77232:1 1165305:1165322:1 1165305:77266:1	175
15100	923303	1464739221	42	923303:77271:1 923303:77113:1 923303:923765:1 923303:71834:1 923303:85624:1 923303:77227:1 923303:77241:1 923303:410365:1 923303:93262:1 923303:77216:1 923303:326405:1 923303:93043:1 923303:77235:1 923303:37666:1 923303:37717:1 923303:73510:1 923303:85616:1 923303:77116:1 923303:77250:1 923303:77223:1 923303:1165488:1 923303:93046:1 923303:80955:1 923303:93047:1 923303:77111:1 923303:1165322:1 92…	396
15101	850959	1464739221	57	121012:605203:1 850959:743540:1 477885:352138:1 588026:1165507:1 588026:1165502:1 850959:1165500:1 477885:477914:1 121012:770508:1 69046:1165515:1 121012:1165517:1 121012:1165524:1 850959:1165501:1 588026:1161171:1 121012:477918:1 850959:568441:1 850959:671957:1 69046:461160:1 121012:1165505:1 69046:163163:1 121012:1165503:1 477885:1165506:1 588026:1165514:1 850959:1140844:1 850959:1165516:1 6904…	31
15102	845371	1464739221	164	248306:928719:1 248306:1165603:1 248306:1165662:1 248306:1165601:1 248306:1165618:1 248306:1165605:1 845371:1165620:1 845371:1165655:1 248306:847597:1 845371:1142552:1 248306:1165626:1 845371:1165635:1 845371:1165642:1 845371:1165632:1 845371:391108:1 845371:1165661:1 248306:914164:1 248306:1165644:1 845371:1165680:1 248306:36535:1 248306:223800:1 845371:1165639:1 248306:1134394:1 248306:860694:1…	107
15103	121852	1464739221	105	121852:1165769:1 121852:1165751:1 121852:1165785:1 121852:391933:1 121852:339380:1 121852:502003:1 121852:54590:1 121852:701325:1 121852:501392:1 121852:949849:1 121852:111847:1 121852:618500:1 121852:1165772:1 121852:1063712:1 121852:385540:1 121852:1165773:1 121852:1165754:1 121852:937465:1 121852:837784:1 121852:512538:1 121852:339481:1 121852:467256:1 121852:1165776:1 121852:1138214:1 121852:…	144
15104	113631	1464739222	32	113631:610392:1 113631:805436:1 113631:1165789:1 113631:458181:1 113631:1165800:1 113631:385507:1 113631:1165794:1 113631:330285:1 113631:1165803:1 113631:810986:1 113631:122241:1 113631:1165797:1 113631:1080009:1 113631:1165808:1 113631:1130638:1 113631:1165807:1 113631:1165805:1 113631:1165796:1 113631:831036:1 113631:1165809:1 113631:519020:1 113631:1165802:1 113631:211311:1 113631:999821:1 11…	19
15106	1165818	1464739223	11	1165818:251735:1 1165818:331608:1 1165818:352983:1 1165818:353423:1 1165818:533729:1 1165818:532636:1 1165818:333920:1 1165818:534795:1	16
15107	588026	1464739223	99	588026:406317:1 588026:660956:1 588026:1165959:1 115015:1165960:1 115015:1165935:1 566194:523123:1 115015:696121:1 115015:477895:1 406317:1165950:1 406317:1165922:1 588026:1165976:1 406317:1165952:1 406317:1045512:1 406317:555136:1 588026:1165948:1 588026:856199:1 115015:1165947:1 588026:1165918:1 588026:1165941:1 588026:115015:1 406317:1165946:1 588026:1165961:1 588026:63248:1 406317:1079218:1 4…	210
15109	310452	1464739225	69	310452:1101531:1 310452:1166050:1 310452:932157:1 310452:1166027:1 310452:1166054:1 310452:1166032:1 310452:974290:1 310452:954186:1 310452:942979:1 310452:954161:1 310452:758677:1 310452:1166040:1 310452:1166051:1 310452:954187:1 310452:846684:1 310452:1165993:1 310452:1166046:1 310452:291699:1 42631:846708:1 310452:1166049:1 310452:1165992:1 310452:1032689:1 310452:42631:1 310452:768928:1 31045…	48
15110	38147	1464739226	874	38147:1167132:1 38147:1167035:1 4485:1167026:1 1143608:105470:1 38147:1017644:1 38147:4592:1 1061677:1015471:1 38147:1070993:1 38147:1167212:1 490307:1167107:1 1143608:1166802:1 38147:1163007:1 1061677:1167265:1 38147:1167041:1 38147:1035911:1 38147:1167087:1 38147:1027089:1 38147:1167381:1 38147:1166983:1 38147:1166999:1 1143608:1166982:1 38147:1167267:1 38147:1166683:1 1143608:473575:1 38147:69…	1161
15111	393738	1464739228	196	393738:478101:1 393738:1167506:1 393738:1167480:1 393738:786542:1 393738:1167470:1 393738:1009810:1 393738:985762:1 393738:1167455:1 393738:1167532:1 393738:1139459:1 393738:1167494:1 393738:1167477:1 393738:933739:1 393738:950973:1 393738:1167520:1 393738:1167459:1 393738:611997:1 393738:635282:1 393738:482953:1 393738:1167501:1 393738:477918:1 393738:679862:1 393738:933560:1 393738:1087911:1 39…	100
15112	360778	1464739228	78	360778:361363:1 360778:457414:1 360771:970439:1 1025179:970303:1 1081962:970337:1 348510:582501:1 361070:1167550:1 360778:348507:1 360778:659601:1 360778:361401:1 361433:1167555:1 360778:1167559:1 361401:360771:1 970296:659790:1 361137:144261:1 360778:1167545:1 360778:361275:1 360778:1025179:1 360778:1167558:1 970296:361424:1 361070:348510:1 360771:361052:1 361269:360973:1 360771:538614:1 970419:…	6
15113	531609	1464739226	57	352757:534795:1 531609:536835:1 531609:353083:1 352757:307446:1 531609:270854:1 352757:533377:1 352757:534434:1 352757:353030:1 531609:352964:1 531609:353043:1 352757:364071:1 531609:270899:1 531609:333765:1 352757:8565:1 531609:353075:1 352757:252525:1 352757:38967:1 531609:307347:1 531609:270819:1 352757:352963:1 352757:534803:1 352757:353066:1 352757:531712:1 531609:353082:1 352757:348462:1 35…	70
15114	1167567	1464739228	311	1167567:1167954:1 1167567:1014972:1 1167567:1036298:1 1167567:948232:1 1167567:1160798:1 1167567:1168025:1 1167567:335922:1 1167567:73258:1 1167567:1160749:1 1167567:1168055:1 1167567:73657:1 1167567:1167731:1 1167567:1168009:1 1167567:1167936:1 1167567:94186:1 1167567:93903:1 1167567:1168043:1 1167567:77235:1 1167567:1167925:1 1167567:93891:1 1167567:77227:1 1167567:1168045:1 1167567:1168053:1 1…	946
15115	1168135	1464739228	53	1168135:85463:1 1168135:714615:1 1168135:1168167:1 1168135:1168162:1 1168135:865563:1 1168135:520867:1 1168135:1168143:1 1168135:1147627:1 1168135:1168172:1 1168135:1168156:1 1168135:1168176:1 1168135:1168169:1 1168135:1168154:1 1168135:131846:1 1168135:1168177:1 1168135:726277:1 1168135:1168138:1 1168135:1168163:1 1168135:354882:1 1168135:354850:1 1168143:1168181:1 1168135:1168178:1 1168135:1168…	32
15116	1168183	1464739228	264	1168247:1168485:1 1168183:442814:1 1168247:1168256:1 1168247:1168561:1 1168183:1168553:1 1168183:1168536:1 1168247:1168531:1 1168183:1168619:1 1168247:1168504:1 1168247:1168510:1 1168183:1168538:1 1168183:1168506:1 1168183:1103974:1 1168247:1135217:1 1168183:1168555:1 1168183:1168571:1 1168183:1168597:1 1168183:830680:1 1168183:1168508:1 1168183:1168450:1 1168183:1168605:1 1168247:1168639:1 11682…	347
15121	1168680	1464739232	306	1168680:1160365:1 1168680:855937:1 1168680:504870:1 1168680:1168892:1 1168680:925623:1 1168680:186622:1 1168680:108957:1 1168680:1040018:1 1168680:1168921:1 1168680:1168842:1 1168680:1168900:1 1168680:1168697:1 1168680:1168935:1 1168680:1168814:1 1168680:1168753:1 1168680:556187:1 1168680:1168807:1 1168680:439390:1 1168680:1168857:1 1168680:1168866:1 1168680:1168850:1 1168680:985082:1 1168680:116…	168
15122	1168952	1464739233	12	1168952:1168953:1	0
15129	1169014	1464739233	10	1169014:1169021:1 1169014:1169030:1 1169014:1169032:1 1169014:1078342:1 1169014:1169029:1 1169014:636448:1 1169021:833323:1 1169021:1169021:1	20
15135	1169103	1464739233	12	1169103:1089035:1 1169103:14718:1 1169103:1169109:1 1169103:1084025:1 1169103:1169104:1 1169103:1169108:1 1169103:1162825:1 1169103:1169106:1 1169103:512525:1 1169103:992985:1 1169103:1169110:1	3
15136	1012325	1464739234	181	1169131:1169769:1 1012325:393403:1 1012325:1169742:1 1012325:1169802:1 1169131:1169711:1 1012325:1043460:1 1169131:1169704:1 625338:527225:1 1012325:551599:1 1012325:105396:1 1169131:1169716:1 1012325:1169801:1 1169131:1066065:1 1012325:1018237:1 1012325:1169758:1 1169354:3198:1 1012325:1016560:1 1169354:625338:1 1012325:1169741:1 1012325:885762:1 1012325:1169797:1 1012325:1026887:1 1012325:11697…	843
15143	1169902	1464739236	25	1169902:77111:1 1169902:77241:1 1169902:77223:1 1169902:80955:1 1169902:37717:1 1169902:37666:1 1169902:77266:1 1169902:77233:1 1169902:77246:1 1169902:1160788:1 1169902:1165322:1 1169902:77227:1 1169902:85616:1 1169902:93262:1 1169902:77232:1 1169902:77244:1 1169902:77117:1 1169902:93047:1 1169902:95885:1 1169902:77250:1 1169902:326405:1 1169902:77113:1 1169902:77226:1 1169902:77116:1	92
15144	1169904	1464739237	66	1169904:1169905:1 1169904:1169908:1 1169904:1169906:1 1169904:1169907:1 1169904:1169909:1	0
15145	1169910	1464739238	51	1169910:205470:1 1169910:973756:1 1169910:539048:1 1169910:176288:1 1169910:398148:1 1169910:332931:1 1169910:541761:1 1169910:397323:1 1169910:491503:1 1169910:542047:1 1169910:397454:1 1169910:397048:1 1169910:462272:1 1169910:206511:1 1169910:206708:1 1169910:541298:1 1169910:176369:1 1169910:989371:1 1169910:175206:1 1169910:542098:1 1169910:176027:1 1169910:206926:1 1169910:122727:1 1169910:…	0
15147	1169987	1464739239	13	1169987:456798:1 1169987:1170006:1 1169987:560918:1 1169987:956986:1 1169987:589535:1 1169987:1064065:1 1169987:1169990:1 1169987:1170005:1 1169987:1170002:1 1169987:1170007:1 1169987:1046429:1 1169987:1169991:1	22
15149	1170012	1464739239	23	1170012:1170044:1 1170012:1170039:1 1170012:1170034:1 1170012:1170036:1 1170012:1170040:1 1170012:1170029:1 1170012:1170033:1 1170012:1170035:1 1170012:1069952:1 1170012:854960:1 1170012:928851:1 1170012:957809:1 1170012:1170042:1 1170012:1170020:1 1170012:1060384:1 1170012:1170028:1 1170012:1170037:1 1170012:859940:1 1170012:1170038:1 1170012:1170043:1 1170012:1170045:1 1170012:23313:1	28
15152	440653	1464739240	57	481834:1170084:1 481834:1170083:1 440653:1170090:1 481834:483094:1 481834:1170074:1 1170070:1035137:1 481834:653742:1 440653:995869:1 440653:440655:1 440653:719418:1 481834:1170092:1 481834:1140262:1 481834:1170095:1 481834:1170077:1 440653:1170076:1 481834:11607:1 440653:1170073:1 440653:1170091:1 440653:329565:1 440653:1074152:1 481834:1170079:1 440653:840481:1 481834:836141:1 440653:995889:1 4…	9
15153	1170098	1464739243	100	1170098:1032487:1 1170098:1170119:1 1170098:183818:1 1170098:586045:1 1170098:863656:1 1170098:1170223:1 1170098:1170210:1 1170098:1170229:1 1170098:1170242:1 1170098:930777:1 1170098:1155765:1 1170098:1170217:1 1170098:205:1 1170098:391996:1 1170098:586273:1 1170098:917761:1 1170098:1001311:1 1170098:1170227:1 1170098:1170222:1 1170098:1164955:1 1170098:1170204:1 1170098:1044292:1 1170098:117022…	141
15156	121012	1464739244	537	121012:1171017:1 588026:1171078:1 566194:109093:1 43709:1170964:1 140582:1170952:1 633241:566208:1 121012:1153028:1 121012:207505:1 177507:1072674:1 121012:739489:1 121012:1171118:1 121012:980875:1 504320:774089:1 121012:566194:1 59684:1143959:1 140582:1171089:1 121012:207327:1 113083:624083:1 566194:1171032:1 121012:210910:1 113083:733518:1 140582:965081:1 121012:1170518:1 140582:616542:1 59684:…	1165
15158	1171157	1464739245	37	1171157:1171215:1 1171157:1171208:1 1171157:560914:1 1171157:1171206:1 1171157:1171198:1 1171157:613373:1 1171157:1171217:1 1171157:657549:1 1171157:1171209:1 1171157:828382:1 1171157:830808:1 1171157:1171192:1 1171157:1171197:1 1171157:1171203:1 1171157:1171205:1 1171157:135438:1 1171157:833833:1 1171157:1171216:1 1171157:867188:1 1171157:973649:1 1171157:1171199:1 1171157:1171190:1 1171157:8540…	59
15161	386256	1464739247	11	386256:345143:1 386256:282783:1 282783:273590:1 386256:273599:1 386256:1171298:1 386256:274980:1 386256:342016:1 386256:274461:1 386256:1171301:1 386256:40954:1	37
15165	1171338	1464739250	15	1171338:1171354:1 1171338:281181:1 1171338:741997:1 1171338:1171350:1 1171338:1135963:1 1171338:1171353:1 1171338:1171356:1 1171338:1171355:1 1171338:1171352:1 1171338:1171344:1 1171338:1171349:1 1171338:923322:1 1171338:1076499:1 1171338:1171345:1	13
15166	121852	1464739252	62	121852:1171384:1 121852:1171375:1 121852:1171389:1 121852:1171381:1 121852:1171394:1 121852:903042:1 121852:1171377:1 121852:385501:1 121852:627615:1 121852:1171405:1 121852:1171392:1 121852:1135027:1 121852:951081:1 121852:948487:1 121852:1171379:1 121852:1171386:1 121852:1138214:1 121852:1171404:1 121852:1171403:1 121852:1171376:1 121852:1171360:1 121852:339383:1 121852:1171359:1 121852:293934:…	39
15168	65117	1464739254	12	65117:1073674:1 65117:1171414:1 65117:540596:1 65117:1171416:1 65117:1171412:1 65117:461424:1 65117:1049609:1 65117:168714:1 65117:1171415:1 65117:950318:1 65117:461429:1	8
15169	1171417	1464739255	12	1171417:1171427:1 1171417:1171429:1 1171417:1171422:1 1171417:1171421:1 1171417:1171426:1 1171417:1171424:1 1171417:1171418:1 1171417:1171420:1 1171417:1171425:1 1171417:1171419:1 1171417:1171428:1	1
15170	859951	1464739255	13	859951:877809:1 859951:344030:1 859951:1171435:1 859951:1171436:1 859951:878053:1 859951:878043:1 859951:1171438:1 859951:1171437:1 859951:878000:1 859951:1171433:1 859951:354629:1 859951:1171434:1	8
15173	883303	1464739258	21	883303:1171470:1 883303:1171474:1 883303:11755:1 883303:1171467:1 883303:1171462:1 883303:1171468:1 883303:171567:1 883303:1171466:1 883303:1171473:1 883303:1171469:1 883303:1171465:1 883303:1104836:1 883303:822177:1 883303:1171464:1 883303:1171472:1 883303:1171463:1 883303:419061:1 883303:1171460:1 883303:1171448:1 883303:1171471:1	19
15175	800228	1464739259	115	800228:193815:1 800228:796810:1 800228:1171501:1 800228:1095834:1 800228:1171529:1 800228:937431:1 800228:1171497:1 800228:1171502:1 800228:910744:1 800228:1171085:1 800228:477907:1 800228:1171509:1 800228:1171510:1 800228:1171542:1 800228:1140959:1 800228:1171507:1 800228:1171519:1 800228:759458:1 800228:752747:1 800228:1171543:1 800228:800286:1 800228:861289:1 800228:1171520:1 800228:1171535:1 …	56
15177	1036218	1464739261	18	1036218:819048:1 1036218:1171590:1 1036218:1171585:1 1036218:1171591:1 1036218:1171587:1 1036218:1036218:1 1171577:1036218:1 1036219:1171588:1 1036218:440689:1 1036218:1171589:1 440689:1036218:1 1036218:1171577:1 1036218:1171586:1 1036218:1171592:1 440689:353521:1 1036218:1036219:1	52
15179	114704	1464739263	48	114704:1160206:1 114704:1171627:1 114704:276452:1 114704:1171649:1 114704:1171642:1 114704:605633:1 114704:1171632:1 114704:1171639:1 114704:1171635:1 114704:114717:1 114704:1037234:1 114704:943013:1 114704:733598:1 114704:1171646:1 114704:1171621:1 114704:1171648:1 114704:1171636:1 114704:1171644:1 114704:1171623:1 114704:39706:1 114704:1171633:1 114704:1171634:1 114704:60792:1 114704:1171626:1 …	31
15180	119897	1464739263	112	119897:1171706:1 119897:1171713:1 119897:1171721:1 119897:1171731:1 119897:1161423:1 119897:670192:1 119897:1171727:1 119897:1171697:1 119897:1171700:1 119897:1139215:1 119897:696088:1 119897:980562:1 119897:1171715:1 119897:1103991:1 119897:969445:1 119897:1171735:1 119897:1171664:1 119897:953716:1 119897:969446:1 119897:112975:1 119897:111229:1 119897:1171736:1 119897:980604:1 119897:1171726:1 …	85
15181	287489	1464739263	783	287489:566254:1 113706:510079:1 5313:966153:1 287489:110951:1 287489:917237:1 287489:607474:1 287489:381666:1 111384:1172332:1 287489:501658:1 498289:1172319:1 23288:1159348:1 10699:1172239:1 40702:855896:1 287489:1172364:1 287489:1158974:1 287489:1153449:1 23288:796863:1 287489:347281:1 287489:458409:1 287489:1172220:1 10699:1172259:1 287489:1172172:1 113706:1171838:1 287489:1172204:1 287489:520…	613
15182	109255	1464739263	48	109255:1155111:1 109255:786054:1 109255:115756:1 109255:696088:1 109255:1172477:1 109255:43616:1 109255:93667:1 109255:498346:1 109255:1172478:1 109255:608468:1 109255:107153:1 109255:1172480:1 109255:616832:1 616908:1172471:1 109255:1087880:1 109255:1172474:1 109255:1172476:1 109255:1172479:1 109255:353576:1 109255:1030186:1 109255:616908:1 109255:616835:1 109255:1172473:1 109255:616898:1 109255…	29
15183	140582	1464739263	954	140582:1177520:1 957974:1177667:1 140582:122337:1 140582:1177718:1 140582:1177760:1 140582:1175489:1 113169:600562:1 167349:566265:1 140582:113645:1 935715:1052863:1 140582:696173:1 164589:713955:1 140582:1177674:1 140582:1163365:1 45532:1177723:1 84195:980814:1 45532:917026:1 167349:1160113:1 81850:946121:1 140582:1175446:1 517642:1177340:1 45597:527042:1 140582:1177556:1 140582:1177390:1 121640…	8172
15184	1178278	1464739263	278	1178278:1039109:1 1178278:113118:1 1178278:1178411:1 1178278:1178511:1 1178278:1178471:1 1178278:1057787:1 1178278:1178395:1 1178278:1178423:1 1178278:904839:1 1178278:1178501:1 1178278:1178507:1 1178278:1141712:1 1178278:395787:1 1178278:1178490:1 1178278:1178460:1 1178278:1178441:1 1178278:1178413:1 1178278:1178531:1 1178278:1178452:1 1178278:1178420:1 1178278:1178560:1 1178278:1178373:1 117827…	189
15185	1072026	1464739263	21	1072026:1178602:1 1072026:1099876:1 1072026:1178596:1 1072026:1135387:1 1099876:1178598:1 1072026:1178601:1 1072026:1178597:1 1072026:586835:1 1072026:186770:1 1072026:927089:1 1178600:298503:1 1072026:714:1 1072026:19749:1 1072026:1178599:1 1072026:934015:1 1072026:1178600:1 1072026:1163844:1 1072026:1178595:1 1072026:1131677:1 1072026:350280:1	3
15186	113101	1464739263	24	113101:1178622:1 113101:1178624:1 113101:1178617:1 113101:555604:1 113101:721300:1 113101:1178616:1 113101:779752:1 1178620:932043:1 113101:1084014:1 113101:1178625:1 113101:1178623:1 113101:616969:1 113101:850126:1 113101:1178612:1 113101:1178615:1 113101:1178621:1 113101:1178613:1 113101:513662:1 113101:1178626:1 113101:1178614:1 113101:1178618:1 113101:1178619:1 113101:1178620:1	18
15187	1178627	1464739263	16	1178627:1178642:1 1178627:1177854:1 1178627:1178648:1 1178627:1178650:1 1178627:39444:1 1178627:1178649:1 1178627:1178645:1 1178627:1178643:1 1178627:990228:1 1178627:1178646:1 1178627:1178641:1 1178627:1178651:1 1178627:1178652:1 1178627:1178640:1 1178627:1042473:1	19
15188	1178654	1464739263	40	1178654:1178725:1 1178654:1177163:1 1178654:1178697:1 1178654:941646:1 1178654:1178722:1 1178654:1178713:1 1178654:1178723:1 1178654:961394:1 1178654:602147:1 1178654:1178708:1 1178654:1178709:1 1178654:1153694:1 1178654:1178706:1 1178654:1178719:1 1178654:1178721:1 1178654:1178726:1 1178654:972792:1 1178654:416476:1 1178654:1178700:1 1178654:905072:1 1178654:1178728:1 1178654:924840:1 1178654:11…	68
15189	1178738	1464739263	57	1178738:1099808:1 1178738:1178742:1 1178738:1178745:1 1178738:141189:1 1178738:306303:1 1178738:141604:1 1178738:1178747:1 1178738:1106721:1 1178738:141224:1 1178738:652918:1 1178738:571019:1 1178738:72831:1 1178738:570838:1 1178738:654263:1 1178738:140824:1 1178738:74103:1 1178738:558508:1 1178738:1178746:1 1178738:1099809:1 1178738:653730:1 1178738:1141240:1 1178738:323368:1 1178738:248105:1 11…	3
15190	1178748	1464739263	24	1178748:1178772:1 1178748:1178761:1 1178748:1178771:1 1178748:792808:1 1178748:1178762:1 1178748:1064025:1 1178748:1178765:1 1178748:1033086:1 1178748:1178763:1 1178748:1160570:1 1178748:1178752:1 1178748:1178767:1 1178748:1178764:1 1178748:1178766:1 1178748:637670:1 1178748:1035014:1 1178748:1178768:1 1178748:1043181:1 1178748:589535:1 1178748:1178769:1 1178748:1178770:1 1178748:603172:1 1178748…	14
15191	113914	1464739263	34	113914:114524:1 113914:1178782:1 113914:337436:1 113914:1178794:1 113914:1178789:1 113914:61753:1 113914:1178790:1 113914:1178783:1 113914:1178799:1 113914:776387:1 113914:1178787:1 113914:1178796:1 113914:1141282:1 113914:1178781:1 113914:1177854:1 113914:1178786:1 113914:489930:1 113914:113978:1 113914:187433:1 113914:768679:1 113914:1178791:1 113914:1178795:1 113914:906385:1 113914:394741:1 11…	20
15193	1178807	1464739263	20	1178807:674121:1 1178807:1178858:1 1178807:1178811:1 1178807:1178863:1 1178807:1178849:1 1178807:1178839:1 1178807:1156087:1 1178807:1178853:1 1178807:1178857:1 1178807:1178860:1 1178807:1178851:1 1178807:1178850:1 1178807:1178855:1 1178807:1178861:1 1178807:1178862:1 1178807:1178854:1 1178807:1178848:1 1178807:1178846:1 1178807:1178843:1	48
15194	1178865	1464739263	79	1178865:1098970:1 1178865:1099812:1 1178865:268364:1 1178865:842040:1 1178865:306209:1 1178865:570965:1 1178865:357575:1 1178865:654268:1 1178865:306286:1 1178865:633696:1 1178865:72715:1 1178865:653730:1 1178865:943915:1 1178865:570821:1 1178865:570917:1 1178865:141406:1 1178865:570928:1 1178865:1154943:1 1178865:558506:1 1178865:1178889:1 1178865:1137664:1 1178865:1178880:1 1178865:636077:1 117…	17
15195	513119	1464739263	94	513119:1098944:1 513119:323501:1 513119:1154907:1 513119:1141242:1 513119:1178898:1 513119:72981:1 513119:75260:1 513119:323337:1 513119:570749:1 513119:1178897:1 513119:570838:1 513119:869244:1 513119:323708:1 513119:828656:1 513119:1178901:1 513119:1098971:1 513119:306332:1 513119:570840:1 513119:306060:1 513119:74838:1 513119:1098957:1 513119:164007:1 513119:323368:1 513119:518136:1 513119:112…	1
15197	109050	1464739263	19	109050:980464:1 109050:970199:1 109050:1178949:1 109050:1178947:1 109050:384841:1 109050:1178944:1 109050:1178953:1 109050:1178951:1 109050:527042:1 109050:832015:1 109050:1156070:1 109050:1178918:1 109050:772324:1 109050:157208:1 109050:1132167:1 109050:1178948:1 109050:1164956:1 109050:1178952:1	65
15199	248916	1464739263	15	248916:1179008:1 248916:1179006:1 248916:1179013:1 248916:1179016:1 248916:1179011:1 248916:721061:1 248916:1179005:1 248916:851586:1 248916:780478:1 248916:1179015:1 248916:1179010:1 248916:851557:1 248916:1179014:1 248916:1179012:1	11
15200	1179017	1464739263	61	1179017:141292:1 1179017:841812:1 1179017:1098961:1 1179017:1141243:1 1179017:570905:1 1179017:1154911:1 1179017:1101819:1 1179017:1179018:1 1179017:263495:1 1179017:357023:1 1179017:570850:1 1179017:284456:1 1179017:558528:1 1179017:306059:1 1179017:656343:1 1179017:1137664:1 1179017:561419:1 1179017:652545:1 1179017:306056:1 1179017:943821:1 1179017:1099806:1 1179017:1154935:1 1179017:453234:1 …	0
15201	314488	1464739263	114	314488:1179225:1 314488:1161918:1 314488:1179229:1 314488:1179220:1 314488:410104:1 314488:77059:1 314488:1179180:1 314488:1179199:1 314488:1179195:1 314488:1179217:1 314488:1179162:1 314488:823776:1 314488:500224:1 314488:1179048:1 314488:1179212:1 314488:1179197:1 314488:1179216:1 314488:1041658:1 314488:183956:1 314488:1179193:1 314488:741786:1 314488:1179187:1 314488:314668:1 314488:1179213:1…	222
15202	114215	1464739263	15	114215:476143:1 114215:1179251:1 114215:114238:1 114215:906259:1 114215:1179252:1 114215:557927:1 114215:1179247:1 114215:324580:1 114215:991455:1 114215:1179244:1 114215:114228:1 114215:114226:1 114215:1178766:1 114215:1179255:1	23
15204	944	1464739263	143	944:1179359:1 944:1164745:1 944:1179444:1 944:1071965:1 944:1179445:1 944:1179449:1 944:771310:1 944:1179378:1 944:1179429:1 944:1179350:1 944:1179434:1 944:1179436:1 944:1179401:1 944:1010:1 944:201569:1 944:1179351:1 944:512998:1 944:499433:1 944:1149700:1 944:1179290:1 944:1179443:1 944:1179423:1 944:1179388:1 944:137775:1 944:1179398:1 944:1179357:1 944:35200:1 944:138668:1 944:1179415:1 944:…	126
15206	943210	1464739263	15	1052027:653745:1 943210:477931:1 943210:932478:1 943210:3806:1 943210:194095:1 943210:943214:1 1052027:958403:1 1052027:179410:1 943210:995862:1 943210:1052027:1 943210:1179512:1 943210:1179511:1 1052027:1179510:1	47
15207	1179514	1464739263	49	1179514:1179648:1 1179514:1179657:1 1179514:1179687:1 1179514:1179688:1 1179514:1179664:1 1179514:792148:1 1179514:1179685:1 1179514:1179689:1 1179514:1179537:1 1179514:1179647:1 1179514:1179540:1 1179514:1179523:1 1179514:1179681:1 1179514:1179679:1 1179514:1179666:1 1179514:1179686:1 1179514:1147810:1 1179514:1179660:1 1179514:1179675:1 1179514:1179665:1 1179514:1179646:1 1179514:1179515:1 1179…	175
15208	1078494	1464739262	32	1179698:847327:1 1078494:1078494:1 1078494:203749:1 1179698:12234:1 1078494:1179696:1 581124:1071907:1 1078494:1179698:1 581124:394818:1 1078494:993447:1 1179698:1179698:1 993447:339668:1 1078494:492995:1 993447:394818:1 1078494:581124:1 1078494:878361:1 581124:772774:1 1078494:446896:1 581124:1179699:1 581124:993447:1 1078494:847327:1 1078494:1179697:1	3
15209	159050	1464739261	20	159050:1179704:1 159050:1179705:1 159050:1179703:1 159050:1179706:1 159050:942197:1 159050:1161358:1 159050:953900:1 159050:849775:1 159050:1053424:1 159050:1160019:1 159050:792476:1 159050:907142:1 159050:578713:1 159050:115386:1 159050:157695:1 159050:109080:1 159050:795758:1 159050:1133063:1 159050:396077:1	3
15210	248306	1464739262	318	248306:1180046:1 248306:664198:1 248306:1180171:1 248306:1180040:1 248306:663629:1 248306:138833:1 248306:522631:1 248306:1179975:1 248306:1180004:1 248306:1179746:1 248306:1088621:1 248306:1179978:1 248306:1163391:1 248306:1180035:1 248306:1180067:1 248306:1180116:1 248306:928836:1 248306:1165535:1 248306:1153092:1 845371:1180022:1 248306:1180143:1 248306:945595:1 248306:211354:1 248306:945770:1…	443
15211	10699	1464739263	720	10699:803273:1 113706:1180391:1 113706:510079:1 10699:1172322:1 114704:1180473:1 43587:757810:1 10699:1180559:1 501799:434706:1 10699:600572:1 40702:1180224:1 10699:1180596:1 10699:20279:1 113706:1180468:1 22159:962690:1 108877:698457:1 10699:967610:1 119897:1180726:1 10699:1180696:1 108466:1180700:1 119897:1139215:1 114704:1180731:1 23288:1180545:1 10699:109960:1 10699:1151643:1 10699:1180346:1 …	417
15212	108453	1464739263	18	108453:1180795:1 108453:1089050:1 108453:1180792:1 108453:660630:1 108453:1180796:1 108453:709663:1 108453:1180791:1 108453:1147816:1 108453:1180797:1 108453:1131703:1 108453:1180793:1 108453:1147621:1 108453:1180794:1 108453:1180798:1 108453:832164:1 108453:798092:1 108453:740658:1	19
15213	119867	1464739263	15	119867:1180801:1 119867:517402:1 119867:1180799:1 119867:1180805:1 119867:1180803:1 119867:1180806:1 119867:1180804:1 119867:1180800:1 119867:517403:1 119867:1090295:1 119867:771834:1 119867:1180802:1 119867:1136949:1 119867:336391:1	1
15214	22159	1464739263	185	10699:1180907:1 22159:10699:1 22159:970066:1 22159:733519:1 498289:225434:1 22159:1180927:1 22159:1180824:1 22159:1180890:1 10699:740770:1 22159:390577:1 22159:1180922:1 22159:1180725:1 22159:1180941:1 22159:1180965:1 22159:1180873:1 22159:1180862:1 22159:1180946:1 498289:1180900:1 22159:557869:1 22159:1003703:1 22159:740779:1 22159:621276:1 498289:1141296:1 22159:946112:1 22159:287526:1 22159:70…	197
15216	510637	1464739263	68	510637:1181006:1 1180999:1181004:1 510637:1181014:1 510637:1181020:1 510637:1181002:1 510637:965360:1 510637:548655:1 510637:1181007:1 510637:829711:1 510637:373158:1 510637:1153239:1 510637:925855:1 510637:1180990:1 510637:669721:1 510637:1180989:1 510637:1160511:1 510637:1148519:1 510637:1163395:1 510637:111776:1 510637:1181015:1 510637:970032:1 510637:443962:1 510637:903089:1 510637:1181001:1 …	46
15219	556157	1464739263	53	556157:1061232:1 556157:1181072:1 556157:1181062:1 556157:1063392:1 556157:1181068:1 556157:1181058:1 556157:1181063:1 556157:966515:1 556157:1003157:1 556157:1130493:1 556157:1181065:1 556157:1181046:1 556157:736446:1 556157:1160490:1 556157:578363:1 556157:1181069:1 556157:1181067:1 556157:950095:1 556157:1181070:1 556157:983005:1 556157:1141695:1 556157:1181060:1 556157:600533:1 556157:1181059…	38
15220	36914	1464739263	135	36914:522752:1 36914:494865:1 36914:1181234:1 36914:1152612:1 36914:496469:1 36914:778466:1 36914:1181105:1 36914:1181177:1 36914:497953:1 36914:1181200:1 36914:37063:1 36914:1181206:1 36914:614941:1 36914:1181191:1 36914:1181213:1 36914:1181201:1 36914:1181231:1 36914:1181196:1 36914:285600:1 36914:1181103:1 36914:1181179:1 36914:1181207:1 36914:1152634:1 36914:1181229:1 36914:1181218:1 36914:11…	130
15221	173622	1464739263	192	173622:173765:1 173622:1181357:1 173622:1181366:1 173622:1165942:1 173622:1181358:1 173622:1180450:1 173622:186239:1 173622:548833:1 173622:1181312:1 173622:1181331:1 173622:1160183:1 173622:1181326:1 173622:22304:1 173622:1181304:1 173622:1181268:1 173622:1181343:1 173622:946846:1 173622:1181305:1 173622:321432:1 173622:781305:1 173622:1039162:1 173622:941853:1 173622:416261:1 173622:990453:1 17…	140
15222	1181374	1464739263	72	1181374:168556:1 1181374:327514:1 1181374:263495:1 1181374:725501:1 1181374:248105:1 1181374:570749:1 1181374:72221:1 1181374:306308:1 1181374:558528:1 1181374:742078:1 1181374:571043:1 1181374:570905:1 1181374:570866:1 1181374:570996:1 1181374:1181382:1 1181374:833532:1 1181374:571017:1 1181374:1098972:1 1181374:1179020:1 1181374:141292:1 1181374:270414:1 1181374:1181385:1 1181374:1178879:1 1181…	7
15223	45657	1464739263	10	45657:1132541:1 45657:1181395:1 45657:741512:1 45657:1181396:1 45657:1181398:1 45657:1181392:1 45657:1181394:1 45657:1181397:1 45657:593484:1	7
15224	115856	1464739263	80	115856:1181481:1 115856:1181448:1 115856:1181435:1 115856:1181458:1 115856:806357:1 115856:1181426:1 115856:368174:1 115856:667702:1 115856:616653:1 115856:1181460:1 115856:669093:1 115856:589581:1 115856:742251:1 115856:1181437:1 115856:497947:1 115856:140260:1 115856:1181485:1 115856:1181440:1 115856:1181442:1 115856:1181447:1 115856:1181453:1 115856:1181403:1 115856:1181469:1 115856:1181486:1 …	70
15225	107195	1464739263	72	107195:1181572:1 107195:186481:1 107195:326991:1 107195:1181602:1 107195:1181591:1 107195:307504:1 107195:1181571:1 107195:1181594:1 107195:1181584:1 107195:156446:1 107195:1181610:1 107195:186170:1 107195:1156475:1 107195:235111:1 107195:809607:1 107195:187054:1 107195:741486:1 107195:902468:1 107195:1181512:1 107195:1181585:1 107195:809628:1 107195:1181600:1 107195:1181614:1 107195:1181456:1 10…	139
15226	1181625	1464739263	64	1181625:72992:1 1181625:571052:1 1181625:357567:1 1181625:842009:1 1181625:1098953:1 1181625:841812:1 1181625:306256:1 1181625:1098951:1 1181625:561253:1 1181625:570965:1 1181625:306177:1 1181625:571043:1 1181625:652545:1 1181625:69884:1 1181625:37748:1 1181625:1154935:1 1181625:561407:1 1181625:652580:1 1181625:701276:1 1181625:1179020:1 1181625:1178900:1 1181625:248126:1 1181625:916636:1 118162…	4
15227	197091	1464739263	104	197091:45602:1 197091:1181656:1 197091:709698:1 197091:45597:1 197091:1181658:1 45597:805436:1 45597:1181701:1 197091:1181680:1 197091:1181654:1 197091:1181703:1 197091:578273:1 197091:1181695:1 45597:1181711:1 197091:1181705:1 45597:7068:1 197091:1181682:1 197091:997074:1 45597:1181663:1 197091:1181662:1 197091:1181657:1 45597:1181636:1 197091:50847:1 197091:1181699:1 197091:1181659:1 197091:555…	75
15228	113877	1464739263	87	113877:1181770:1 113877:1181778:1 113877:1181750:1 113877:817864:1 113877:150949:1 113877:1181780:1 113877:1181744:1 113877:1181748:1 113877:1153043:1 113877:1181739:1 113877:1181736:1 113877:1029257:1 113877:808663:1 113877:461058:1 113877:1181747:1 113877:1181767:1 113877:1070468:1 113877:1181760:1 113877:1181775:1 113877:524619:1 113877:1181746:1 113877:1016572:1 113877:712562:1 113877:1181732…	44
15229	321656	1464739263	26	321656:1181794:1 321656:1181797:1 321656:1181791:1 321656:1181795:1 321656:794583:1 321656:949877:1 321656:321658:1 321656:658835:1 321656:1181793:1 321656:1181799:1 321656:767178:1 321656:211325:1 321656:946934:1 321656:321783:1 321656:334638:1 321656:384857:1 321656:824808:1 321656:946940:1 321656:1131066:1 321656:1181798:1 321656:575596:1 321656:122395:1 321656:1160374:1 321656:1181796:1	19
15230	113874	1464739263	43	113874:1181834:1 113874:1181842:1 113874:1136585:1 113874:1181836:1 113874:1181845:1 113874:490487:1 113874:1158894:1 113874:1181838:1 113874:1181837:1 113874:1181821:1 113874:944084:1 113874:1181823:1 113874:837351:1 113874:1181820:1 113874:1181844:1 113874:105521:1 113874:1163246:1 113874:320389:1 113874:944976:1 113874:1181843:1 113874:438370:1 113874:1163382:1 113874:576422:1 113874:1181841:1…	39
15231	1181847	1464739263	25	1181847:1181985:1 1181847:1181982:1 1181847:1181970:1 1181847:1181967:1 1181847:1181992:1 1181847:1181998:1 1181847:1181965:1 1181847:1181996:1 1181847:1181997:1 1181847:1181984:1 1181847:1181975:1 1181847:1181994:1 1181847:1181991:1 1181847:1181978:1 1181847:1181966:1 1181847:1181995:1 1181847:1181990:1 1181847:1181987:1 1181847:99079:1 1181847:1181979:1 1181847:1181989:1 1181847:1181976:1 11818…	165
15232	111418	1464739263	21	111418:1182022:1 111418:111421:1 111418:860702:1 111418:69181:1 111418:1182027:1 111418:1182021:1 111418:84120:1 111418:1182023:1 111418:1100733:1 111418:1182019:1 111418:1182026:1 111418:1182024:1 111418:1182029:1 111418:1147614:1 111418:1134500:1 111418:1182025:1 111418:1182028:1 111418:1182020:1 111418:1181756:1 111418:1172232:1	7
15233	21714	1464739263	10	21714:1182035:1 21714:1182034:1 21714:1182038:1 21714:392609:1 21714:602147:1 21714:916366:1 21714:1182036:1 21714:20205:1 21714:1182037:1	6
15234	1182040	1464739263	114	1182040:1056517:1 1182040:870473:1 1182040:274966:1 1182040:870488:1 1182040:1182100:1 1182040:1035404:1 1182040:868151:1 1182040:465147:1 1182040:1056537:1 1182040:465094:1 1182040:465038:1 1182040:868692:1 1182040:1056527:1 1182040:1182093:1 1182040:405893:1 1182040:1056328:1 1182040:586108:1 1182040:1056584:1 1182040:870482:1 1182040:1056479:1 1182040:1182096:1 1182040:1182042:1 76500:132072:1…	101
15235	1182105	1464739263	18	1182105:1171207:1 1182105:1182139:1 1182105:1182110:1 1182105:1182126:1 1182105:1182108:1 1182105:1182138:1 1182105:913793:1 1182105:1182135:1 1182105:1182133:1 1182105:984821:1 1182105:761775:1 1182105:1182140:1 1182105:758046:1 1182105:1182134:1 1182105:1182109:1 1182105:1182136:1 1182105:983516:1	30
15236	116220	1464739263	30	116220:1182154:1 116220:1182146:1 116220:1182164:1 116220:1182148:1 116220:1182155:1 116220:1182150:1 116220:1182156:1 116220:1160842:1 116220:1182153:1 116220:1139666:1 116220:1182152:1 116220:1182149:1 116220:1172323:1 116220:1138775:1 116220:707892:1 116220:616634:1 116220:1182145:1 116220:60792:1 116220:1182159:1 116220:1182163:1 116220:1182160:1 116220:1162072:1 116220:1182158:1 116220:11821…	6
15237	111121	1464739263	59	111121:1182223:1 111121:22310:1 111121:523123:1 111121:1182224:1 111121:1182225:1 111121:1182214:1 111121:292141:1 111121:1182208:1 111121:1181797:1 111121:111229:1 111121:602584:1 111121:1182206:1 111121:781319:1 111121:951155:1 111121:1045431:1 111121:613588:1 111121:1182194:1 111121:555232:1 111121:1072424:1 111121:810516:1 111121:630170:1 111121:1182229:1 111121:1182220:1 111121:1182210:1 111…	60
15239	111410	1464739263	44	111410:1182248:1 111410:1182266:1 111410:1063640:1 111410:1182280:1 111410:602960:1 111410:1182269:1 111410:1182241:1 111410:1182271:1 111410:1182277:1 111410:1159550:1 111410:1182264:1 111410:1182276:1 111410:661664:1 111410:1182265:1 111410:969051:1 111410:1182287:1 111410:1182270:1 111410:1182274:1 111410:619691:1 111410:111411:1 111410:1016572:1 111410:1156054:1 111410:186434:1 111410:1182288…	37
15241	1182301	1464739263	73	1182301:1178877:1 1182301:257683:1 1182301:357575:1 1182301:72209:1 1182301:372530:1 1182301:306401:1 1182301:837829:1 1182301:72963:1 1182301:571043:1 1182301:1182313:1 1182301:158763:1 1182301:1161876:1 1182301:1182310:1 1182301:74002:1 1182301:323368:1 1182301:1098971:1 1182301:674854:1 1182301:654268:1 1182301:1182320:1 1182301:323337:1 1182301:123684:1 1182301:655978:1 1182301:1178900:1 1182…	13
15242	506193	1464739263	52	506193:1183043:1 506193:1183040:1 506193:800576:1 506193:1081812:1 506193:1183041:1 506193:1183050:1 506193:1139297:1 506193:790681:1 506193:1183046:1 506193:22115:1 506193:995084:1 506193:1183048:1 506193:1183047:1 506193:1183053:1 506193:1183042:1 506193:382542:1 506193:738881:1 506193:1183037:1 506193:738222:1 506193:86616:1 506193:1136888:1 506193:1149209:1 506193:656013:1 506193:1182386:1 50…	964
15243	111674	1464739263	120	111674:1183136:1 111674:505824:1 111674:1183116:1 111674:1183123:1 111674:394739:1 111674:377072:1 111674:1161946:1 111674:111725:1 111674:1177369:1 111674:1183089:1 111674:443993:1 111674:1183115:1 111674:948449:1 111674:157208:1 111674:1183132:1 111674:600528:1 111674:613235:1 111674:1183104:1 111674:754621:1 111674:1183142:1 111674:1183129:1 111674:940319:1 111674:1171021:1 111674:856053:1 111…	85
15244	326963	1464739263	15	326963:574959:1 326963:1161918:1 326963:1183170:1 326963:1183169:1 326963:1183161:1 326963:1183163:1 326963:1183167:1 326963:1183166:1 326963:629908:1 326963:1183171:1 326963:365817:1 326963:1183168:1 326963:1183165:1 326963:655498:1	25
15245	84202	1464739263	568	950947:1142252:1 406317:948513:1 109050:1183495:1 84195:1183558:1 406317:1171625:1 84202:846299:1 84202:1181268:1 121640:1183630:1 504320:917146:1 84202:115906:1 406317:248041:1 84202:1183668:1 84202:84195:1 84202:1183653:1 140582:1183556:1 84202:1181794:1 84202:1183693:1 504320:1183692:1 84202:1183552:1 84202:37075:1 84202:1181348:1 84202:21057:1 84202:406515:1 84202:1164777:1 84202:951814:1 121…	678
15246	107316	1464739263	67	107316:1183789:1 107316:906702:1 107316:1183793:1 107316:1183784:1 107316:1178787:1 107316:1183759:1 107316:1183771:1 107316:925474:1 107316:1183768:1 107316:1183777:1 107316:527042:1 107316:754268:1 107316:1143740:1 107316:1183783:1 107316:510978:1 107316:1183763:1 107316:1147693:1 107316:152671:1 107316:1000210:1 107316:1183773:1 107316:783636:1 107316:1183780:1 107316:1181666:1 107316:1183794:…	77
15247	941279	1464739263	48	941279:1183825:1 1183798:1183830:1 941279:1183831:1 1183798:590833:1 941279:1183827:1 1183798:1183807:1 941279:1183809:1 941279:1183833:1 941279:1183836:1 1183798:1183820:1 941279:1183828:1 1183826:516280:1 1183798:1183837:1 941279:1183835:1 941279:1183810:1 941279:705978:1 941279:1183842:1 1183798:1183821:1 941279:494009:1 941279:1183822:1 941279:1183815:1 941279:1183839:1 1052027:1183834:1 9412…	26
15248	113706	1464739263	49	113706:1180391:1 113706:443962:1 113706:566274:1 113706:806649:1 113706:1183938:1 113706:1183943:1 113706:1156629:1 113706:1170890:1 113706:517278:1 113706:1029257:1 113706:157695:1 113706:682323:1 113706:927329:1 113706:785883:1 113706:1165942:1 113706:1183780:1 113706:13776:1 113706:189120:1 113706:1171838:1 113706:969600:1 113706:61931:1 113706:1180696:1 113706:1183944:1 113706:710485:1 113706…	181
15249	108877	1464739263	16	108877:1139182:1 108877:1183959:1 108877:970514:1 108877:1183958:1 108877:1183053:1 108877:509465:1 108877:670118:1 108877:1183955:1 108877:187326:1 108877:740203:1 108877:1159369:1 108877:1172385:1 108877:50847:1 108877:810333:1 108877:1183960:1	6
15250	1183962	1464739263	142	1183962:1184245:1 1183962:396892:1 1183962:1184212:1 1183962:883543:1 1183962:1184203:1 1183962:1184140:1 1183962:1184215:1 1183962:1045933:1 1183962:1184047:1 1183962:820112:1 1183962:990746:1 1183962:1184205:1 1183962:91463:1 1183962:1184175:1 1183962:1184244:1 1183962:1184219:1 1183962:1184198:1 1183962:135078:1 1183962:1184183:1 1183962:1184133:1 1183962:543850:1 1183962:1184143:1 1183962:174…	239
15251	321416	1464739263	19	321416:1184282:1 321416:1160174:1 321416:997835:1 321416:1184280:1 321416:739617:1 210924:490491:1 321416:743519:1 321416:160255:1 321416:396077:1 321416:1184283:1 321416:952730:1 321416:808694:1 210924:211219:1 321416:873591:1 210924:953954:1 321416:210924:1 321416:1184284:1 321416:794583:1	58
15252	111568	1464739263	38	111568:906299:1 111568:1184318:1 111568:1184327:1 111568:1184311:1 111568:1184326:1 111568:1184313:1 111568:1184312:1 111568:703191:1 111568:1184331:1 111568:373601:1 111568:1184317:1 111568:1136737:1 111568:1184291:1 111568:787377:1 111568:1184314:1 111568:1184292:1 111568:1184323:1 111568:1184308:1 111568:1184309:1 111568:946639:1 111568:946478:1 111568:562245:1 111568:1184324:1 111568:1184329:…	44
15254	291790	1464739263	636	291790:1184920:1 291790:1000714:1 291790:1184960:1 291790:753399:1 291790:1184964:1 291790:1185003:1 291790:1184974:1 291790:1185123:1 291790:1184922:1 291790:1034463:1 291790:293014:1 291790:1185009:1 291790:1184982:1 291790:373240:1 291790:1185103:1 291790:983380:1 291790:1184770:1 291790:1184976:1 291790:787257:1 291790:1185134:1 291790:914251:1 291790:382441:1 291790:1185067:1 291790:1184706:…	848
15256	1185194	1464739263	16	1185194:1185209:1 1185194:1185211:1 1185194:1185219:1 1185194:1185215:1 1185194:55169:1 1185194:1185210:1 1185194:1185218:1 1185194:544007:1 1185194:1185214:1 1185194:1185220:1 1185194:6493:1 1185194:1185217:1 1185194:1185212:1 1185194:1185208:1 1185194:1185213:1	18
15258	1185236	1464739263	66	1185236:306176:1 1185236:561256:1 1185236:72983:1 1185236:70641:1 1185236:306401:1 1185236:1154941:1 1185236:943763:1 1185236:570996:1 1185236:306286:1 1185236:1099805:1 1185236:842044:1 1185236:263495:1 1185236:141609:1 1185236:1098951:1 1185236:1178746:1 1185236:1185237:1 1185236:570965:1 1185236:323721:1 1185236:73079:1 1185236:1178743:1 1185236:453234:1 1185236:69884:1 1185236:270414:1 118523…	0
15259	110119	1464739263	161	110119:1185270:1 110119:1185354:1 110119:1185455:1 110119:1185433:1 110119:1185485:1 110119:954986:1 110119:1185403:1 110119:861313:1 110119:1185409:1 110119:1185274:1 1185377:1185378:1 110119:1185458:1 110119:1185441:1 110119:1185477:1 110119:1185358:1 110119:1185275:1 110119:1185423:1 110119:1185445:1 110119:1185462:1 110119:1185367:1 110119:1185265:1 110119:442458:1 110119:1185436:1 110119:106…	189
15260	172165	1464739263	32	172165:1148952:1 1185490:999079:1 172165:1185494:1 172165:709012:1 172165:1185490:1 172165:1185491:1 172165:1185503:1 172196:1185495:1 1185494:1185505:1 172165:1185507:1 172165:121315:1 172165:1185498:1 1185494:1150486:1 172165:1169784:1 172165:1185493:1 172165:1185496:1 172165:1178538:1 172196:1185504:1 172165:1162753:1 172165:1044329:1 172165:1185497:1 172165:1185501:1 172165:21915:1 172165:115…	0
15261	110951	1464739263	30	110951:1185543:1 110951:1149450:1 110951:840995:1 110951:860808:1 110951:5834:1 110951:1185541:1 110951:834631:1 110951:1185542:1 110951:108563:1 110951:786110:1 110951:1185546:1 110951:1172317:1 110951:115571:1 110951:570591:1 110951:1155199:1 110951:443962:1 110951:803437:1 110951:1185540:1 110951:498773:1 110951:50847:1 110951:501815:1 110951:1087485:1 110951:613588:1 110951:512489:1 110951:49…	66
15262	510191	1464739263	47	510191:968819:1 510191:1181021:1 510191:1185594:1 510191:1185595:1 510191:610526:1 510191:703297:1 510191:1185550:1 510191:1045350:1 510191:1162764:1 510191:1185553:1 510191:1185552:1 510191:1185551:1 510191:1185585:1 510191:1185577:1 510191:1185580:1 510191:1185593:1 510191:1185596:1 510191:1185586:1 510191:786845:1 510191:1185576:1 510191:166830:1 510191:1143160:1 510191:1185584:1 510191:994677…	38
15263	45597	1464739263	222	504320:1155343:1 157158:503707:1 197091:1185696:1 197091:1185638:1 45597:261568:1 197091:197124:1 45597:1185629:1 45597:329476:1 5949:1161423:1 45597:950968:1 504320:1177483:1 140582:113645:1 45597:14753:1 45597:952397:1 45597:1185691:1 45597:805436:1 504320:1185698:1 45597:852805:1 45597:1185670:1 140582:710516:1 45597:1057276:1 504320:913682:1 45597:197091:1 197091:578273:1 45597:1185683:1 4559…	103
15264	111384	1464739263	22	111384:1185720:1 111384:1185718:1 111384:1185714:1 111384:662967:1 111384:809268:1 111384:1046755:1 111384:1185717:1 111384:434003:1 111384:1185719:1 111384:1185706:1 111384:594275:1 111384:1185712:1 111384:826779:1 111384:1185721:1 111384:742078:1 111384:1185711:1 111384:1185707:1 111384:1185722:1 111384:1185715:1 111384:907294:1 111384:132294:1	8
15265	1179518	1464739263	46	1179518:783409:1 1179518:336330:1 1179518:1185795:1 1179518:1131034:1 1179518:857111:1 1179518:616931:1 1179518:1185784:1 1179518:1185790:1 1179518:1185797:1 1179518:1158149:1 1179518:618591:1 1179518:1185783:1 1179518:792148:1 1179518:1185770:1 1179518:1185774:1 1179518:1185786:1 1179518:1185794:1 1179518:1185798:1 1179518:1185777:1 1179518:1185778:1 1179518:1185782:1 1179518:605597:1 1179518:11…	67
15267	805962	1464739263	239	805962:187390:1 805962:106163:1 805962:1185842:1 805962:1186246:1 805962:187453:1 805962:1186319:1 805962:1186339:1 805962:1186073:1 805962:1186213:1 805962:1186264:1 805962:1186187:1 805962:1186232:1 805962:482233:1 805962:1186268:1 805962:1186279:1 805962:745463:1 805962:1186314:1 805962:1186147:1 805962:1186160:1 805962:1186329:1 805962:1186103:1 805962:1186219:1 805962:1186275:1 805962:118608…	417
15268	109542	1464739263	31	109542:1186359:1 109542:617882:1 109542:1186360:1 109542:1186356:1 109542:1186355:1 109542:1186367:1 109542:1186365:1 109542:1079043:1 109542:1171680:1 109542:1186361:1 109542:1178720:1 109542:1186364:1 109542:198977:1 109542:1186357:1 109542:969040:1 109542:1186358:1 109542:1160197:1 109542:1186368:1 109542:1186349:1 109542:1186371:1 109542:1186366:1 109542:1147710:1 109542:1186370:1 109542:1186…	15
15269	1186372	1464739263	292	1186372:1186693:1 1186372:1186687:1 1186372:1186737:1 1186372:1186955:1 1186372:1186724:1 1186372:1154115:1 1186372:1186931:1 1186372:961073:1 1186372:1186848:1 1186372:1186722:1 1186372:902849:1 1186372:1186794:1 1186372:1186832:1 1186372:826873:1 1186372:759187:1 1186372:505006:1 1186372:1186897:1 1186372:1186783:1 1186372:1186700:1 1186372:1186932:1 1186372:1186762:1 1186372:1186736:1 1186372:…	458
15270	1187010	1464739263	108	1187010:950483:1 1187010:810689:1 1187010:512603:1 1187010:1187133:1 1187010:1187083:1 1187010:1187137:1 1187010:1187124:1 1187010:833113:1 1187010:1187104:1 1187010:1187095:1 1187010:849818:1 1187010:1187071:1 1187010:959804:1 1187010:1187127:1 1187010:1187132:1 1187010:1131474:1 1187010:1187111:1 1187010:1072242:1 1187010:943272:1 1187010:1159008:1 1187010:811150:1 1187010:1187030:1 1187010:118…	104
15271	498289	1464739263	119	498289:211107:1 498289:709323:1 498289:1187207:1 498289:616828:1 498289:1187219:1 22159:1187206:1 498289:1148883:1 498289:1187216:1 498289:1160839:1 10699:1087410:1 498289:939838:1 498289:1187188:1 498289:22159:1 498289:1141712:1 498289:1180412:1 10699:404609:1 498289:103243:1 498289:1187220:1 498289:1136692:1 10699:211103:1 498289:45557:1 498289:1187218:1 498289:608210:1 498289:732761:1 498289:1…	119
15272	19893	1464739263	396	19893:1147310:1 19893:1187574:1 19893:1187606:1 19893:287489:1 113706:1187504:1 109542:1187370:1 19893:114908:1 19893:985308:1 114704:181144:1 119897:1139215:1 19893:1076693:1 108466:1187479:1 19893:46318:1 19893:981682:1 19893:1187266:1 19893:1187513:1 287489:627775:1 114704:946258:1 19893:863069:1 19893:1187481:1 114704:1187571:1 19893:20310:1 19893:841009:1 19893:41590:1 19893:745257:1 19893:2…	374
15273	108466	1464739263	109	108466:1027865:1 108466:942407:1 108466:1043126:1 108466:108526:1 108466:68852:1 108466:108551:1 108466:1187722:1 108466:1187744:1 108466:1187732:1 108466:111229:1 108466:970064:1 108466:660569:1 108466:1187746:1 108466:1187726:1 108466:1003819:1 108466:733519:1 108466:1187730:1 108466:1161171:1 108466:1187691:1 108466:1187752:1 108466:1187717:1 108466:1187747:1 108466:927401:1 108466:1087479:1 1…	99
15274	1187758	1464739263	18	1187758:1187824:1 1187758:1187820:1 1187758:1187819:1 1187758:821042:1 1187758:14867:1 1187758:232011:1 1187758:1187821:1 1187758:1187818:1 1187758:85612:1 1187758:1187817:1 1187758:582659:1 1187758:85609:1 1187758:1187823:1 1187758:1187816:1 1187758:72367:1 1187758:959514:1 1187758:1187822:1	90
15275	120070	1464739263	25	120070:1079700:1 120070:670719:1 120070:1187841:1 120070:1187837:1 120070:810697:1 120070:1187834:1 120070:810691:1 120070:1187840:1 120070:1186366:1 120070:1187844:1 120070:1187842:1 120070:1187838:1 120070:517403:1 120070:1187839:1 120070:1187845:1 120070:1187833:1 120070:1187843:1 120070:1136740:1 120070:1187836:1 120070:1031940:1 120070:785934:1 120070:1178643:1 120070:1187835:1 120070:118784…	12
15278	1187869	1464739263	93	1187869:1187976:1 1187869:617493:1 1187869:1168929:1 1187869:1187962:1 1187869:731610:1 1187869:1149502:1 1187869:1187932:1 1187869:1051436:1 1187869:1187991:1 1187869:1187951:1 1187869:973649:1 1187869:291700:1 1187869:1187981:1 1187869:1187985:1 1187869:1187933:1 1187869:292971:1 1187869:1187885:1 1187869:1183944:1 1187869:1187970:1 1187869:1187942:1 1187869:1187973:1 1187869:1187955:1 1187869:…	95
15280	836552	1464739263	20	836552:836572:1 836552:980323:1 836552:310747:1 836552:841543:1 836552:1188064:1 836552:1186279:1 836552:836564:1 836552:855937:1 836552:1045130:1 836552:1165934:1 836552:1188065:1 836552:249737:1 836552:106991:1 836552:1188057:1 836552:1188066:1 836552:1188061:1 836552:113633:1 836552:1188056:1 836552:1188058:1	27
15281	115084	1464739263	396	114908:1147519:1 503915:1188366:1 113706:937618:1 113706:982578:1 503915:525959:1 119897:1139215:1 115084:1188320:1 115084:1188184:1 503915:607882:1 115084:1188377:1 115084:972792:1 115084:948644:1 115084:1188363:1 510637:1188278:1 115084:120070:1 115084:1188290:1 115084:1188334:1 115084:113706:1 115084:110951:1 111121:1188420:1 115084:1172180:1 40702:1188393:1 119897:1188176:1 115084:1147016:1 1…	220
15282	1188430	1464739263	30	1188430:1102624:1 1188430:1188450:1 1188430:1048938:1 1188430:114226:1 1188430:186180:1 1188430:1188460:1 1188430:1188471:1 1188430:700494:1 1188430:1188457:1 1188430:1188469:1 1188430:105787:1 1188430:1188470:1 1188430:198694:1 1188430:860731:1 1188430:1188449:1 1188430:1060601:1 1188430:1188458:1 1188430:198329:1 1188430:1188453:1 1188430:1188472:1 1188430:1188455:1 1188430:1164745:1 1188430:11…	38
15283	107149	1464739263	700	46228:1188742:1 107149:1189098:1 107149:1188803:1 115304:1188979:1 107149:602147:1 111384:1189068:1 107149:1188769:1 5313:1188887:1 22041:1188910:1 107149:635282:1 107149:40702:1 107149:1188989:1 22041:1189117:1 10699:1189088:1 107149:1189086:1 116220:495099:1 119897:1139215:1 107149:1189163:1 107149:1189111:1 287489:1175538:1 107149:1188997:1 22041:1072823:1 107149:1188851:1 108466:1188814:1 107…	525
15284	116501	1464739263	11	116501:1189187:1 116501:1010933:1 116501:1189188:1 116501:116504:1 116501:1151867:1 116501:488930:1 116501:1189186:1 116501:1172280:1 116501:1189190:1 116501:1189189:1	1
15285	501799	1464739263	63	501799:1189222:1 501799:1161902:1 501799:501590:1 501799:1189219:1 501799:1187208:1 501799:352112:1 501799:114717:1 501799:1189214:1 501799:1189218:1 501799:99403:1 501799:600572:1 501799:660117:1 501799:1189211:1 501799:501809:1 501799:802717:1 501799:1189220:1 501799:1172431:1 501799:1189206:1 501799:1189225:1 501799:1103987:1 501799:790681:1 501799:1189209:1 501799:1189210:1 501799:928976:1 50…	27
15286	109960	1464739263	27	109960:1172147:1 109960:1142599:1 109960:1189248:1 109960:820288:1 109960:1172479:1 109960:617491:1 109960:1189244:1 109960:1172335:1 109960:803360:1 109960:1189245:1 109960:1189249:1 109960:1189250:1 109960:320172:1 109960:1189247:1 109960:287604:1 109960:276120:1 109960:837184:1 109960:921085:1 109960:1189241:1 109960:115768:1 109960:863069:1 109960:1189243:1 109960:942407:1 109960:279046:1 109…	22
15287	59240	1464739263	114	59240:1189352:1 59240:388628:1 59240:1131077:1 59240:1151572:1 59240:1189360:1 59240:1189283:1 59240:1189314:1 59240:1189340:1 59240:1185458:1 59240:1189362:1 59240:1189356:1 59240:1189299:1 59240:1189345:1 59240:1189311:1 59240:1189312:1 59240:1189353:1 59240:1189304:1 59240:388668:1 59240:1139318:1 59240:1189375:1 59240:615517:1 59240:1189313:1 59240:604323:1 59240:1189319:1 59240:1139584:1 592…	89
15288	115640	1464739264	16	115640:1189397:1 115640:803224:1 115640:1189398:1 115640:1189392:1 115640:1130489:1 115640:1189400:1 115640:1189396:1 115640:942079:1 115640:1189399:1 115640:1154926:1 115640:1073105:1 115640:771139:1 115640:186447:1 115640:211731:1 115640:1189391:1	25
15289	115015	1464739264	64	115015:754507:1 115015:617779:1 115015:1189419:1 115015:1160139:1 115015:1189413:1 115015:1189430:1 115015:1075757:1 115015:941926:1 115015:1069466:1 115015:1189422:1 115015:1189431:1 115015:1189432:1 115015:803572:1 115015:1189414:1 115015:337017:1 115015:385342:1 115015:115028:1 115015:583098:1 115015:1189434:1 115015:62586:1 115015:839031:1 115015:1189428:1 115015:1189435:1 115015:1189415:1 11…	36
15291	1074398	1464739264	12	1074398:207275:1 1074398:207563:1 1074398:207549:1 1074398:207581:1 1074398:207554:1 1074398:207548:1 1074398:207567:1 1074398:207577:1 1074398:207573:1 1074398:207279:1 1074398:207565:1	19
15292	22247	1464739264	57	22247:1165805:1 22247:980604:1 22247:680914:1 22247:413103:1 22247:36560:1 22247:1189502:1 22247:926893:1 22247:710477:1 22247:1180701:1 22247:1189503:1 22247:578708:1 22247:388988:1 22247:1189487:1 22247:1180777:1 22247:1189506:1 22247:1189489:1 22247:1189507:1 22247:1062811:1 22247:1189504:1 22247:578698:1 22247:810986:1 22247:279046:1 22247:1189497:1 22247:1135132:1 22247:1189510:1 22247:11894…	82
15293	164597	1464739264	73	164597:1182028:1 164597:1149314:1 164597:940689:1 164597:1189540:1 164597:1189549:1 164597:1189555:1 164597:1189528:1 164597:1189535:1 164597:285310:1 164597:1189556:1 164597:776217:1 164597:61738:1 164597:1189542:1 164597:1189545:1 164597:1189550:1 164597:113971:1 164597:861713:1 164597:1189530:1 164597:941371:1 164597:1189543:1 164597:1189557:1 164597:343069:1 164597:1189525:1 164597:1189536:1 …	37
15294	115369	1464739264	120	115369:1189584:1 115369:115386:1 115369:1189593:1 115369:1189595:1 115369:99403:1 115369:1053322:1 115369:376953:1 115369:941526:1 115369:530016:1 115369:554996:1 115369:1079218:1 115369:949909:1 115369:996674:1 115369:1088938:1 115369:1189562:1 115369:940088:1 115369:1189598:1 115369:1165763:1 115369:1181076:1 115369:1189569:1 115369:1189596:1 115369:1189586:1 115369:1171042:1 115369:679887:1 11…	25
15295	516150	1464739264	15	516150:1189606:1 516150:968519:1 516150:1189609:1 516150:22115:1 516150:1189607:1 516150:970514:1 516150:1189610:1 516150:1189608:1 516150:920436:1 516150:501692:1 516150:602147:1 516150:1189603:1 516150:1189605:1 516150:980783:1	10
15298	115802	1464739264	26	115802:1171724:1 115802:1189646:1 115802:1189647:1 115802:881472:1 115802:824275:1 115802:947930:1 115802:970527:1 115802:980783:1 115802:1189640:1 115802:716722:1 115802:1138859:1 115802:1189645:1 115802:1100187:1 115802:1189639:1 115802:1189643:1 115802:941767:1 115802:667710:1 115802:827697:1 115802:1189642:1 115802:1189644:1 115802:35921:1 115802:1189641:1 115802:183866:1 115802:1189637:1 115…	16
15299	115304	1464739264	57	115304:1189667:1 115304:1181829:1 115304:1189695:1 115304:11404:1 115304:1167499:1 115304:1189683:1 115304:1189663:1 115304:1189692:1 115304:804258:1 115304:1179674:1 115304:1189686:1 1189663:1189677:1 115304:1189679:1 115304:1189689:1 115304:1189702:1 115304:1189653:1 115304:131117:1 115304:1189699:1 115304:193105:1 115304:1189698:1 115304:502499:1 115304:946327:1 115304:1189676:1 115304:1189697…	29
15300	114908	1464739264	11	114908:699901:1 114908:1189714:1 114908:905760:1 114908:1170903:1 114908:1136692:1 114908:1189713:1 114908:116504:1 114908:1189716:1 114908:1189715:1 114908:1079216:1	7
15301	504320	1464739264	114	504320:963746:1 140582:1189726:1 504320:211334:1 504320:1153449:1 504320:1189724:1 504320:1156071:1 504320:929087:1 504320:121947:1 504320:140582:1 504320:1189729:1 140582:1175446:1 504320:952622:1 140582:1189763:1 140582:917300:1 140582:111847:1 140582:1189758:1 140582:1189762:1 140582:1189739:1 504320:79053:1 504320:1178495:1 504320:399966:1 504320:952729:1 140582:1189736:1 504320:1018044:1 140…	39
15302	122593	1464739265	28	177507:1153092:1 122593:189360:1 122593:1189883:1 122593:468335:1 122593:122600:1 122600:395676:1 177507:1189871:1 122593:1189868:1 122593:1189882:1 122593:1189878:1 122593:122546:1 122593:177507:1 122593:1159819:1 122605:1152898:1 122593:122596:1 177507:776050:1 122593:1189870:1 122593:122613:1 122593:1189876:1 122593:1189864:1 177507:1189881:1 122593:395687:1 177507:157695:1 122593:1189875:1 12…	176
15304	848172	1464739265	33	848172:1078454:1 848172:848260:1 848172:1189975:1 848172:1061629:1 848172:33776:1 848172:1189982:1 848172:1189978:1 848172:1189964:1 848172:1189917:1 848172:1189965:1 848172:1189974:1 848172:1189976:1 848172:1189963:1 848172:850678:1 848172:10387:1 848172:1189973:1 848172:1189960:1 848172:1189980:1 848172:5886:1 848172:1189961:1 848172:1189972:1 848172:791495:1 848172:1189981:1 848172:1189966:1 8…	98
15306	1190001	1464739267	66	1190001:652560:1 1190001:1043262:1 1190001:656343:1 1190001:306176:1 1190001:1128119:1 1190001:561419:1 1190001:72209:1 1190001:141292:1 1190001:70081:1 1190001:437682:1 1190001:1182314:1 1190001:570888:1 1190001:1141248:1 1190001:570850:1 1190001:854673:1 1190001:654268:1 1190001:73191:1 1190001:558528:1 1190001:679992:1 1190001:357023:1 1190001:1141242:1 1190001:597151:1 1190001:357433:1 119000…	6
15307	1190011	1464739266	36	1190011:278276:1 1190011:1190103:1 1190011:1190100:1 1190011:1190104:1 1190011:1190047:1 1190011:367298:1 1190011:1190116:1 1190011:1190096:1 1190011:83622:1 1190011:1190105:1 1190011:1190112:1 1190011:1190093:1 1190011:581994:1 1190011:1190106:1 1190011:1190114:1 1190011:1190102:1 1190011:1190080:1 1190011:278432:1 1190011:674015:1 1190011:1190095:1 1190011:1190098:1 1190011:1190101:1 1190011:11…	109
15308	1190122	1464739266	55	1190122:204564:1 1190122:601636:1 1190173:1190174:1 1190122:1190183:1 1190122:1190159:1 1190125:1190161:1 1190122:1190189:1 1190122:322479:1 1190150:1190173:1 1190122:480833:1 1190122:129947:1 1190122:632137:1 1190122:335299:1 1190122:170682:1 1190122:1190169:1 1190122:1190172:1 1190122:553876:1 1190122:328149:1 1190122:1039789:1 1190122:1190175:1 1190122:129593:1 1190122:1190176:1 322444:632186:…	76
15309	378701	1464739266	107	378701:1190236:1 378701:908216:1 378701:1190241:1 378701:578729:1 378701:211203:1 378701:1190210:1 378701:1190243:1 378701:1178495:1 378701:388995:1 378701:1190232:1 378701:1141695:1 378701:124573:1 378701:1190228:1 378701:701316:1 378701:1190218:1 378701:388962:1 378701:774122:1 378701:1190199:1 378701:1190204:1 378701:377021:1 378701:831000:1 378701:610443:1 378701:211425:1 378701:575653:1 3787…	36
15310	80672	1464739267	27	80672:1190277:1 80672:1190276:1 80672:1190250:1 80672:1190275:1 80672:1190273:1 80672:1190268:1 80672:1190271:1 80672:115616:1 80672:915109:1 80672:1190251:1 80672:1190270:1 80672:1028173:1 80672:440796:1 80672:1190274:1 80672:1047583:1 80672:1190266:1 80672:1190261:1 80672:271785:1 80672:209557:1 80672:1153120:1 80672:1190267:1 80672:1135598:1 80672:510445:1 80672:1165524:1 80672:1190269:1 80672…	24
15311	1190279	1464739267	51	1190279:434300:1 1190279:541644:1 1190279:542176:1 1190279:205796:1 1190279:322722:1 1190279:541279:1 1190279:291586:1 1190279:206807:1 1190279:332848:1 1190279:541313:1 1190279:175241:1 1190279:397918:1 1190279:206635:1 1190279:372793:1 1190279:542139:1 1190279:206061:1 1190279:422727:1 1190279:828579:1 1190279:176863:1 1190279:177028:1 1190279:775852:1 1190279:1036440:1 1190279:206703:1 1190279…	2
15313	145110	1464739268	66	145110:721006:1 145110:530016:1 145110:1190312:1 145110:1190327:1 145110:1132168:1 145110:1190309:1 145110:503294:1 145110:197809:1 145110:388521:1 145110:1140981:1 145110:1190308:1 145110:973963:1 145110:1190303:1 145110:1190311:1 145110:939801:1 145110:1190317:1 145110:1020483:1 145110:1130500:1 145110:1190320:1 145110:1190321:1 145110:14777:1 145110:850574:1 145110:1172318:1 145110:1055658:1 1…	63
15314	69231	1464739268	11	69231:1190330:1 69231:1185542:1 69231:1136692:1 69231:1190334:1 69231:283154:1 69231:1190335:1 69231:1190337:1 69231:1190336:1 69231:1190332:1 69231:1190333:1	6
15317	84059	1464739268	24	84059:1190374:1 84059:1024019:1 249331:600659:1 84059:338447:1 84059:619543:1 249331:600167:1 84059:1190376:1 84059:600049:1 84059:1102310:1 84059:682120:1 84059:1190365:1 84059:84085:1 84059:249331:1 84059:731174:1 84059:1190371:1 84059:1190370:1 249331:1190373:1 84059:998816:1 84059:527042:1 84059:1156560:1 84059:991456:1 84059:510099:1 249331:1190369:1	13
15318	164626	1464739270	68	164626:1190450:1 164626:1190447:1 164626:792369:1 164626:1190270:1 164626:1190452:1 164626:1190454:1 164626:1190382:1 164626:743620:1 164626:1100034:1 164626:399945:1 164626:108060:1 164626:1190464:1 164626:189964:1 164626:617878:1 164626:1190436:1 164626:1190386:1 164626:1190430:1 164626:925333:1 164626:1155928:1 164626:1190457:1 164626:1190461:1 164626:1190435:1 164626:980363:1 164626:1190448:1…	71
15319	104874	1464739269	30	104874:965123:1 104874:607221:1 104874:1190472:1 104874:1172480:1 104874:1190477:1 104874:952532:1 104874:1190473:1 104874:1187619:1 104874:1190476:1 104874:286106:1 104874:944148:1 104874:610368:1 104874:1190209:1 104874:1190475:1 104874:1190474:1 104874:1190479:1 104874:1190478:1 104874:1190467:1 104874:829510:1 104874:802376:1 104874:974174:1 104874:908216:1 104874:953957:1 104874:615545:1 104…	11
15320	104867	1464739269	24	104867:1190467:1 104867:1171042:1 104867:1190511:1 104867:682289:1 104867:1178533:1 104867:819210:1 104867:1165516:1 104867:1190508:1 104867:1190504:1 104867:699638:1 104867:575596:1 104867:1154038:1 104867:1190502:1 104867:119917:1 104867:1190507:1 104867:566246:1 104867:501449:1 104867:682260:1 104867:1190510:1 104867:1190512:1 104867:911894:1 104867:193777:1	53
15321	167327	1464739271	391	167327:1190707:1 167327:952281:1 167327:1190788:1 167327:1190625:1 167327:856053:1 167327:958309:1 167327:1190210:1 167327:1190877:1 167327:1190817:1 167327:1190802:1 167327:1190748:1 167327:1190872:1 167327:1190734:1 167327:1130810:1 167327:1181197:1 167327:929238:1 490779:182164:1 167327:575293:1 167327:1190676:1 167327:772100:1 167327:1190621:1 167327:1172377:1 167327:548836:1 167327:1190642:1…	218
15322	1045628	1464739271	14	1045628:1045650:1 1045628:388299:1 1045628:1190899:1 1045628:1190900:1 1045628:1091241:1 1045628:1190901:1 1045628:800053:1 1045628:1190902:1 1045628:1190897:1 1045628:1045633:1 1045628:1183487:1 1045628:922962:1 1045628:1190894:1	10
15323	116140	1464739270	10	116140:438712:1 116140:1190910:1 116140:1190909:1 116140:1134126:1 116140:1060910:1 116140:578780:1 116140:116161:1 116140:1190908:1 116140:1149718:1	12
15324	982675	1464739270	53	160184:856649:1 982675:1190951:1 160184:77360:1 982675:984649:1 160184:1190964:1 982675:1062741:1 982675:1190953:1 982675:21057:1 982675:1088936:1 982675:1189588:1 982675:525111:1 982675:384881:1 982675:1190944:1 160184:937490:1 160184:526591:1 160184:1190966:1 982675:525044:1 982675:160184:1 160184:1190953:1 160184:1190963:1 914466:1190962:1 982675:1183478:1 982675:1190956:1 982675:1190833:1 982…	81
15325	167330	1464739270	131	167330:875859:1 167330:1190997:1 167330:1161036:1 167330:36547:1 167330:1136767:1 167330:771834:1 167330:1191008:1 167330:1172903:1 167330:1144069:1 167330:1191019:1 167330:1045568:1 167330:1191002:1 167330:967564:1 167330:1079921:1 167330:1190975:1 167330:715827:1 167330:1191026:1 167330:525341:1 167330:1102528:1 167330:1191018:1 167330:85752:1 167330:1190996:1 167330:1064430:1 167330:1191025:1 …	62
15326	159000	1464739270	26	159000:1191046:1 159000:321760:1 159000:120864:1 159000:1156029:1 120864:1191048:1 159000:1191049:1 159000:962167:1 159000:1191050:1 159000:1191041:1 159000:1188824:1 159000:1191051:1 159000:1139376:1 159000:1191038:1 159000:159017:1 159000:1191042:1 159000:1191047:1 159000:1191039:1 159000:563047:1 120864:1191043:1 159000:742321:1 159000:344897:1 159000:943992:1 159000:736918:1 159000:1191045:1 …	11
15327	138735	1464739271	32	138735:803952:1 138735:687752:1 138735:440262:1 138735:1191058:1 138735:1191078:1 138735:867460:1 138735:1191086:1 138735:794443:1 138735:1191076:1 138735:1191070:1 138735:1191082:1 138735:1191083:1 138735:1191071:1 138735:1045992:1 138735:994601:1 138735:1191074:1 138735:1191084:1 138735:1191077:1 138735:1191075:1 138735:1191080:1 138735:1191079:1 138735:970883:1 138735:50543:1 138735:1086203:1 …	30
15328	167325	1464739271	13	167325:759368:1 167325:812272:1 167325:1191098:1 167325:1191096:1 167325:851441:1 167325:1165759:1 167325:1063016:1 167325:1191093:1 167325:1191101:1 167325:1147710:1 167325:1191097:1 167325:679309:1	11
15330	107194	1464739273	21	107194:1191129:1 107194:1191125:1 107194:7486:1 107194:1189715:1 107194:1162899:1 107194:1191124:1 107194:1191114:1 107194:1191131:1 107194:1191138:1 107194:1191136:1 107194:1191127:1 107194:1191128:1 107194:1191135:1 107194:107221:1 107194:1184996:1 107194:942845:1 107194:1191130:1 107194:1191133:1 107194:903810:1 107194:1191134:1	33
15331	138591	1464739272	12	45657:1181395:1 138591:951613:1 45657:795740:1 45657:953948:1 138591:1191154:1 138591:799909:1 138591:45657:1 138591:1191158:1 138591:1191151:1 138591:1191149:1 138591:116371:1	18
15333	177391	1464739272	66	177391:1191216:1 177391:601009:1 177391:795199:1 177391:1140965:1 177391:1191194:1 177391:1161976:1 177391:1191188:1 177391:438955:1 177391:1191226:1 177391:1191201:1 177391:1191225:1 177391:93113:1 177391:1191212:1 177391:1191228:1 177391:1191215:1 177391:1191206:1 177391:665012:1 177391:1191214:1 177391:1180125:1 177391:1191208:1 177391:665491:1 177391:1162490:1 177391:925108:1 177391:1091355:1…	46
15334	123055	1464739272	50	123055:1191246:1 123055:119917:1 123055:1191237:1 123055:1141939:1 123055:1191244:1 123055:1191238:1 123055:360259:1 123055:618708:1 123055:606820:1 123055:1160097:1 123055:992954:1 123055:1191247:1 123055:965343:1 123055:249737:1 123055:1191230:1 123055:1178947:1 123055:849826:1 123055:1191234:1 123055:1183611:1 123055:1150438:1 123055:670933:1 123055:1136757:1 123055:517780:1 123055:1191240:1 1…	17
15335	122786	1464739272	51	122786:566234:1 122786:452136:1 122786:1191273:1 122786:952281:1 122786:1191266:1 122786:173819:1 122786:829285:1 122786:620630:1 122786:512119:1 122786:145642:1 122786:856080:1 122786:122839:1 122786:122935:1 122786:1181325:1 122786:618235:1 122786:857025:1 122786:952304:1 122786:324482:1 122786:1180586:1 122786:513110:1 122786:1191277:1 122786:1103991:1 122786:248657:1 122786:1191275:1 122786:1…	29
15336	164599	1464739272	28	164599:1159374:1 164599:1190441:1 164599:1191437:1 164599:42497:1 164599:1165796:1 164599:1162913:1 164599:240168:1 164599:1191438:1 164599:874357:1 164599:1191430:1 164599:1144027:1 164599:1191317:1 164599:1191440:1 164599:152325:1 164599:1172310:1 164599:617878:1 164599:1160338:1 164599:1191441:1 164599:1191432:1 164599:1050388:1 164599:1101537:1 164599:912350:1 164599:1191428:1 164599:904167:1…	243
15337	109814	1464739273	74	109814:1191461:1 109814:43771:1 109814:1191617:1 109814:540572:1 109814:1191625:1 109814:1047290:1 109814:1191634:1 109814:1191615:1 109814:1191582:1 109814:1185467:1 109814:1191643:1 109814:1191624:1 109814:1041595:1 109814:1191566:1 109814:1191631:1 109814:1191636:1 109814:1191633:1 109814:1191594:1 109814:1191639:1 109814:1191620:1 109814:731989:1 109814:186324:1 109814:1191587:1 109814:119161…	185
15338	1191655	1464739273	10	1191655:1185097:1 1191655:1191672:1 1191655:1191677:1 1191655:1191678:1 1191655:1191673:1 1191655:291020:1 1191655:1191674:1 1191655:1191675:1 1191655:911163:1	26
15339	139349	1464739272	23	139349:158703:1 139349:656013:1 139349:846029:1 139349:1191685:1 139349:1179741:1 139349:1191686:1 139349:33776:1 139349:952440:1 139349:837717:1 139349:119626:1 139349:59878:1 139349:1189547:1 139349:1191689:1 139349:139365:1 139349:951929:1 139349:1191688:1 139349:502024:1 139349:1191691:1 139349:1191692:1 139349:321760:1 139349:111709:1 139349:1191687:1	22
15340	138606	1464739273	62	138606:1191700:1 138606:1154115:1 138606:951993:1 138606:5368:1 138606:849775:1 138606:786939:1 138606:1189055:1 138606:617983:1 138606:500772:1 138606:1191710:1 138606:1191717:1 138606:872275:1 138606:1154012:1 138606:995708:1 138606:1191707:1 138606:786543:1 138606:1191713:1 138606:1191715:1 138606:519723:1 138606:1191716:1 138606:1191709:1 138606:1191703:1 138606:617985:1 138606:1191711:1 1386…	36
15343	115842	1464739273	20	115842:770545:1 115842:1172416:1 115842:1191737:1 115842:1175434:1 115842:774105:1 115842:1191736:1 115842:249895:1 115842:395982:1 115842:855937:1 115842:851878:1 115842:600593:1 115842:1143968:1 115842:1190302:1 115842:1136692:1 115842:1172472:1 115842:1190772:1 115842:1163390:1 115842:556201:1 115842:827703:1	4
15344	957974	1464739273	24	957974:333247:1 957974:1155129:1 957974:1191781:1 957974:1131447:1 957974:1191779:1 957974:671811:1 957974:1191775:1 957974:682261:1 957974:1191783:1 957974:907107:1 957974:1191784:1 957974:994819:1 957974:790681:1 957974:1191785:1 957974:1180904:1 957974:1177714:1 957974:155243:1 957974:937217:1 957974:927329:1 957974:1191782:1 957974:456724:1 957974:1181683:1 957974:939801:1	86
15346	1191790	1464739274	10	1191790:1191808:1 1191790:1191807:1 1165200:663:1 1165200:1000742:1 1165200:1191805:1 1191790:1191806:1 1191790:1165200:1 1165200:1191804:1 1191790:1191803:1	23
15347	122236	1464739274	26	121010:1191819:1 122236:1191820:1 122236:620783:1 122236:1156073:1 122236:1160073:1 122236:121010:1 122236:980805:1 122236:1089349:1 122236:875853:1 122236:510099:1 122236:1191817:1 122236:1190436:1 122236:845346:1 122236:1191816:1 122236:1191821:1 121010:824302:1 122236:1136692:1 122236:111707:1 122236:122245:1 122236:687752:1 122236:609532:1 122236:1191818:1 122236:1191814:1 122236:249737:1 122…	33
15348	122337	1464739275	973	36525:1192917:1 84195:937188:1 115015:1192604:1 122337:740329:1 122337:1192768:1 115015:1192671:1 140582:113645:1 122337:759539:1 122337:511322:1 122337:702826:1 122337:671268:1 406317:173998:1 1191841:1192782:1 115015:1192492:1 406317:427069:1 935715:1186936:1 406317:1052303:1 122337:122348:1 1191841:1192876:1 122337:1177139:1 140582:497459:1 81850:946121:1 122337:802374:1 140582:1192805:1 12233…	1155
15349	1193009	1464739275	20	1193009:489156:1 1193009:839924:1 1193009:1156693:1 1193009:1193044:1 1193009:1000646:1 1193009:1193033:1 1193009:1193037:1 1193009:1193046:1 1193009:489231:1 1193009:1193038:1 1193009:1193032:1 1193009:1193041:1 1193009:1193039:1 1193009:1193035:1 1193009:1193045:1 1193009:1193036:1 1193009:1193042:1 1193009:1193028:1	46
15351	1193063	1464739276	753	1193063:571019:1 1193063:211214:1 35982:35994:1 1193063:1193548:1 81850:1075034:1 406317:819218:1 1193063:571024:1 81850:1193456:1 167338:156967:1 1193063:634328:1 1193063:1193338:1 1193063:1193364:1 1193063:1193509:1 1193063:265190:1 1193063:943820:1 1193063:1193430:1 1193063:1101816:1 1193063:1043262:1 1193063:211291:1 1193063:262344:1 1193063:1193498:1 1193063:1193500:1 81850:566215:1 121640:2…	752
15352	110585	1464739276	19	110585:1187188:1 110585:63449:1 110585:163849:1 110585:1154038:1 110585:1193583:1 110585:1193586:1 110585:929076:1 110585:1193587:1 110585:1193588:1 110585:1193584:1 110585:1153846:1 110585:586200:1 110585:947891:1 110585:1193589:1 110585:751654:1 110585:1193585:1 110585:1187845:1 110585:1193575:1	10
15353	1193590	1464739277	51	1193590:175199:1 1193590:333046:1 1193590:397033:1 1193590:397014:1 1193590:206586:1 1193590:599791:1 1193590:398071:1 1193590:176582:1 1193590:93476:1 1193590:541377:1 1193590:397925:1 1193590:291551:1 1193590:330338:1 1193590:289175:1 1193590:397491:1 1193590:397238:1 1193590:122750:1 1193590:538843:1 1193590:175609:1 1193590:541276:1 1193590:484758:1 1193590:541339:1 1193590:397490:1 1193590:1…	0
15355	1193599	1464739279	49	1193599:1193658:1 1193599:1193646:1 1193599:1193647:1 1193599:441388:1 367391:328698:1 1193649:337187:1 1193599:1193659:1 1193599:41917:1 1193599:1193648:1 1193599:1193641:1 1193599:1161018:1 1193599:1193650:1 1193599:1193661:1 1193599:1193640:1 1193599:1193662:1 1193599:1193643:1 1193599:350766:1 1193599:1193652:1 1193599:367391:1 1193599:1193653:1 1193599:1193660:1 1193599:1193649:1 1193599:350…	56
15357	107719	1464739281	178	107719:107920:1 107719:1140243:1 107719:14895:1 107719:1193764:1 107719:1193830:1 107719:1193751:1 107719:1193821:1 107719:30111:1 107719:1193757:1 107719:1178500:1 107719:1193775:1 107719:1193834:1 107719:1193853:1 107719:1193850:1 107719:638502:1 107719:602757:1 107719:135225:1 107719:1193831:1 107719:1193789:1 107719:1193835:1 107719:1193753:1 107719:1193771:1 107719:107872:1 107719:1193820:1 …	132
15360	498645	1464739285	11	498645:1193906:1 498645:1193907:1 498645:751530:1 498645:545955:1 498645:980799:1 498645:498665:1 498645:699836:1 498645:943501:1 498645:1193904:1 498645:579814:1	7
15361	1193908	1464739285	10	1193908:482394:1 1193908:96576:1 1193908:465657:1 1193908:1193917:1 1193908:1193913:1 1193908:527768:1 1193908:1193915:1 1193908:1193914:1 1193908:465609:1	11
15362	426474	1464739286	16	426474:1193941:1 426474:1193942:1 426474:1193946:1 426474:1193947:1 426474:1193937:1 426474:1193944:1 426474:1193934:1 426474:1193943:1 426474:1193939:1 426474:513499:1 426474:1193945:1 426474:1193940:1 426474:1193935:1 426474:1193936:1 426474:1193938:1	25
15363	518751	1464739286	105	518751:1194037:1 518751:952041:1 518751:1050838:1 518751:1144063:1 518751:1194061:1 518751:1194004:1 518751:1133085:1 518751:1194003:1 518751:1193955:1 518751:1042287:1 518751:1194011:1 518751:682323:1 518751:1194023:1 518751:1194005:1 518751:733019:1 518751:1194062:1 518751:1194014:1 518751:1194002:1 518751:1194012:1 518751:1194052:1 518751:1194057:1 518751:1194019:1 518751:1194036:1 518751:1194…	80
15364	1098973	1464739287	95	1098973:1194203:1 1098973:867205:1 1098973:924621:1 1098973:1194189:1 1098973:779601:1 1098973:1194204:1 1098973:654341:1 1098973:880871:1 1098973:1194102:1 1098973:853577:1 1098973:513645:1 1098973:444976:1 1098973:1075210:1 1098973:1194158:1 1098973:1194190:1 1098973:1194185:1 1098973:1047028:1 249706:1194169:1 1098973:694150:1 1098973:1194188:1 1098973:678089:1 249706:427089:1 1098973:456703:1…	231
15365	1194220	1464739288	15	389440:389651:1 1194220:1194223:1 1194220:1194221:1 389440:1194222:1 1194220:1059816:1 1092014:875386:1 1194220:349234:1 389440:1092014:1 1194220:875265:1 389440:838293:1 1194220:1194224:1 389440:930287:1 1194220:389624:1 1194220:389440:1	2
15367	1071993	1464739289	22	1071993:1102113:1 1071993:1074563:1 1071993:476633:1 1071993:1194341:1 1071993:1194339:1 1071993:141453:1 1071993:1102183:1 141453:141495:1 1071993:1161200:1 1071993:1161184:1 1071993:1161204:1 1071993:305271:1 1071993:1161205:1 1071993:1102009:1 1071993:861956:1 1071993:1161201:1 1071993:1161206:1 1071993:1161203:1 1071993:1161198:1 1071993:1102169:1 1071993:1161178:1	34
15369	1194351	1464739290	17	1194351:364640:1 1194351:364644:1 1194351:1048772:1 1194351:1194365:1 1194351:364613:1 1194351:1194364:1 1194351:364656:1 1194351:1194352:1 1194351:1194366:1 1194351:364660:1 1194351:364647:1 1194351:364655:1 1194351:1194363:1 1194351:364639:1 1194351:1194361:1 1194351:1194362:1	12
15371	1194379	1464739292	66	1194379:1194383:1 1194379:1194384:1 1194379:1194380:1 1194379:1194382:1 1194379:1194381:1	0
15372	1194385	1464739292	11	152700:280911:1 478052:379802:1 1194385:85308:1 85308:478037:1 1194385:478034:1 478052:870538:1 1194385:478052:1 85308:152700:1 1194385:280903:1 1194385:544676:1	54
15376	121608	1464739299	18	121608:1062811:1 121608:952532:1 121608:688397:1 121608:1194438:1 121608:578273:1 121608:1194439:1 121608:1194441:1 121608:1194440:1 121608:121612:1 121608:1130695:1 121608:1165503:1 121608:825209:1 121608:908216:1 121608:953935:1 121608:781280:1 121608:4650:1 121608:993644:1	5
15377	489307	1464739299	14	489307:489307:1 489307:1194454:1 489307:1044230:1 489307:1194445:1 489307:1194448:1 489307:1000780:1 489307:672986:1 489307:567193:1 1194453:1194455:1 672986:335729:1 489307:1194453:1 489307:501193:1 489307:1194450:1 489307:1194451:1	9
15380	247984	1464739305	710	1154856:1194705:1 247984:1195203:1 247984:186272:1 1154856:1195147:1 247984:767612:1 247984:986288:1 15478:1142306:1 1154856:1195177:1 15478:1195185:1 247984:1195175:1 247984:1195161:1 247984:738691:1 247984:1154913:1 247984:1194878:1 1154856:1194983:1 247984:1195112:1 247984:1161440:1 15478:1099247:1 247984:570824:1 247984:1193528:1 247984:1194918:1 15478:1194818:1 247984:1195062:1 15478:1099217…	499
15381	831630	1464739308	16	831630:831671:1 831630:1195219:1 831630:1150374:1 831630:831681:1 467382:831677:1 831630:467382:1 831630:1195223:1 831630:869030:1 831630:489264:1 831630:851903:1 831630:831674:1 831630:1195220:1 831630:831667:1 831630:1195221:1	41
15382	5782	1464739309	88	5782:1195274:1 5782:1195261:1 5782:49120:1 5782:5787:1 5782:1190856:1 5782:1155607:1 5782:1046762:1 5782:1150361:1 5782:535381:1 5782:1195282:1 5782:1195263:1 5782:1130394:1 77620:1061513:1 5782:1195278:1 5782:1195265:1 5782:867445:1 5782:1195287:1 5782:1195269:1 5782:1167503:1 5782:1195266:1 5782:1062915:1 5782:1195279:1 5782:1195275:1 5782:1062660:1 5782:1195283:1 5782:1138178:1 5782:536565:1 5…	38
15385	1195358	1464739312	11	1195358:1195359:1 1195358:1195361:1 1195358:863448:1 1195358:1042198:1 1195362:339436:1 1195358:995876:1 1195358:1136659:1 1195358:1195362:1 1195358:1100009:1 1195358:1195363:1	5
15386	1195365	1464739313	72	1195365:1195393:1 592816:502419:1 1195365:1195397:1 1195365:1195426:1 1195365:1195431:1 1195365:997035:1 1195365:1195401:1 1195365:1195421:1 1195365:1195385:1 1195365:1195418:1 1195365:592816:1 1195365:1195390:1 1195365:1195392:1 1195365:1195404:1 592816:1195409:1 1195365:1195391:1 1195365:589201:1 1195365:1195406:1 1195365:1155124:1 1195365:1195423:1 1195365:1195427:1 1195365:1195407:1 1195388:5…	39
15387	276041	1464739314	29	276041:276082:1 428347:276095:1 276041:428437:1 428347:39869:1 276041:428411:1 276041:428498:1 276041:39748:1 276041:276078:1 428347:276047:1 276041:428433:1 428515:380484:1 428460:276087:1 276041:276072:1 428347:428468:1 428347:39803:1 39886:428347:1 276041:428466:1 39748:323975:1 428433:428499:1 276041:276051:1 276041:276043:1 276041:136850:1 276041:428515:1 276041:428458:1 428347:428462:1 4284…	23
15389	1195453	1464739317	17	1195453:846298:1 1195453:1195456:1 1195453:1032611:1 1195453:1195465:1 1195453:1195476:1 1195453:132706:1 1195453:1195455:1 1195453:1195469:1 1195453:1195472:1 1195453:1137497:1 1195453:1195467:1 1195453:1195468:1 1195453:1195470:1 1195453:1195473:1 1195453:1195475:1 1195453:1195463:1	20
15392	121007	1464739319	13	121007:1195612:1 121007:122243:1 121007:579523:1 121007:5996:1 121007:7301:1 121007:211543:1 121007:163181:1 121007:1195619:1 121007:1195618:1 121007:207267:1 121007:1195599:1 121007:1195616:1	32
15394	112246	1464739321	22	112246:1195636:1 112246:1195642:1 112246:1195649:1 112246:1072040:1 112246:48325:1 112246:1195647:1 112246:1195650:1 112246:1195644:1 112246:1195643:1 112246:1195648:1 112246:752333:1 112246:1195638:1 112246:615918:1 112246:1190245:1 112246:119803:1 112246:1195640:1 112246:1195639:1 112246:1195645:1 112246:1195637:1 112246:1195641:1 112246:1048639:1	14
15395	928944	1464739321	530	504320:1155343:1 406317:1196196:1 928944:1196370:1 167338:1196251:1 406317:1196172:1 5674:166821:1 928944:1196042:1 928944:164589:1 928944:1196076:1 928944:1196344:1 928944:1195903:1 928944:1196037:1 140582:1196374:1 928944:1196375:1 928944:1196278:1 140582:1196198:1 928944:121012:1 928944:1195700:1 122337:1196062:1 928944:1195881:1 935715:1196388:1 928944:710400:1 928944:1195689:1 928944:1196299…	501
15399	1197683	1464739323	61	1197683:1197742:1 1197683:1163162:1 1197683:832290:1 1197683:1197738:1 1197683:1197756:1 1197683:949761:1 1197683:1009707:1 1197683:1197744:1 1197683:1197733:1 1197683:1162445:1 1197683:40328:1 1197683:1197757:1 1197683:1197721:1 1197683:1197745:1 1197683:1197726:1 1197683:1197732:1 1197683:1032817:1 1197683:1197734:1 1197683:906986:1 1197683:1197735:1 1197683:1197751:1 1197683:669093:1 1197683:1…	60
15400	1197764	1464739323	17	1197764:1197768:1 1197764:1197766:1 1197764:458996:1 1197764:1187709:1 1197764:855922:1 1197764:1197773:1 1197764:857714:1 1197764:1197770:1 1197764:811167:1 1197764:1197774:1 1197764:1197771:1 1197764:1184946:1 1197764:942361:1 1197764:744113:1 1197764:1197772:1 1197764:1197767:1	7
15401	1197776	1464739323	55	1197776:719731:1 1197776:1139089:1 1197776:1180640:1 1197776:1197821:1 1197776:1197845:1 1197776:834072:1 1197776:952627:1 1197776:1197835:1 1197776:1197850:1 1197776:1197833:1 1197776:1197834:1 1197776:1197823:1 1197776:517551:1 1197776:1197844:1 1197776:1197824:1 1197776:341912:1 1197776:831680:1 1197776:1197840:1 1197776:476519:1 1197776:141205:1 1197776:733806:1 1197776:1197820:1 1197776:1197…	58
15402	1061677	1464739321	250	1061677:296672:1 1061677:1198041:1 1061677:1198026:1 1061677:1198001:1 624164:1198003:1 1061677:1197865:1 4413:4429:1 1061677:1085036:1 1061677:490308:1 1061677:1198058:1 1061677:1198033:1 1061677:4413:1 1061677:1029397:1 1061677:4381:1 1197881:271272:1 1029397:117445:1 1061677:1198097:1 1061677:463811:1 1061677:1198018:1 1061677:1197990:1 490306:1197988:1 1061677:1197977:1 1061677:988365:1 10616…	166
15403	154484	1464739323	12	154484:494540:1 154484:1198141:1 154484:310747:1 154484:1136678:1 154484:1198143:1 154484:1198139:1 154484:953900:1 154484:1190794:1 154484:617504:1 154484:1198140:1 154484:1198142:1	59
15404	311116	1464739323	142	1022874:110759:1 311116:1198320:1 311116:1198285:1 311116:1198323:1 311116:1198376:1 1198180:1198300:1 311116:1198260:1 311116:285560:1 311116:1198353:1 311116:1198295:1 311116:1198169:1 311116:1198327:1 311116:167960:1 311116:1198354:1 311116:1198362:1 311116:757303:1 311116:394772:1 311116:1198167:1 311116:1198180:1 311116:1198173:1 311116:1022874:1 311116:1198351:1 311116:1198334:1 311116:1198…	167
15405	177513	1464739323	48	155656:1198524:1 177513:211451:1 177513:906477:1 177513:374272:1 155656:1198495:1 155656:1198503:1 177513:1198507:1 155656:1198475:1 177513:1198505:1 155656:906363:1 177513:663264:1 155656:1198474:1 155656:1198523:1 155656:1198494:1 177513:1198525:1 177513:1198518:1 155656:1198497:1 177513:1198528:1 155656:498838:1 177513:387600:1 155656:1177871:1 155656:1198479:1 155656:1198501:1 177513:211364:1…	160
15406	819230	1464739323	218	819230:1198811:1 819230:904463:1 819230:1198858:1 819230:1198727:1 819230:753980:1 819230:1198761:1 819230:1198806:1 819230:1198844:1 819230:1198743:1 819230:819365:1 819230:819338:1 819230:1198843:1 819230:956436:1 819230:956182:1 819230:1198831:1 819230:1198832:1 819230:956273:1 819230:627453:1 819230:1198592:1 819230:956463:1 819230:1162402:1 819230:1198862:1 819230:1198787:1 819230:1198709:1 …	328
15407	600256	1464739323	10	210843:173787:1 600256:210843:1 600256:1198888:1 155656:554386:1 600256:498143:1 210843:1136433:1 600256:1198887:1 155656:1198886:1 600256:155656:1	9
15408	155773	1464739323	61	155773:1199009:1 155773:1198999:1 155773:1198973:1 155773:1199016:1 155773:41426:1 155773:1186277:1 155773:1198974:1 155773:1041240:1 155773:432604:1 155773:1027979:1 155773:1198996:1 155773:1043904:1 155773:1198997:1 155773:1198906:1 155773:1199002:1 155773:1198983:1 155773:1199008:1 155773:841049:1 155773:1198993:1 155773:1198994:1 155773:1199018:1 155773:1198990:1 155773:1198998:1 155773:11990…	127
15409	153963	1464739323	73	153963:1199087:1 153963:990439:1 153963:376685:1 153963:23313:1 153963:153991:1 153963:459038:1 153963:507377:1 153963:707689:1 153963:1199083:1 153963:1199081:1 153963:1189048:1 153963:1199080:1 153963:1199101:1 153963:919824:1 153963:915645:1 153963:1199097:1 153963:926733:1 153963:500882:1 153963:1147811:1 153963:914164:1 153963:14848:1 153963:1199077:1 153963:1199086:1 153963:1145537:1 153963…	73
15410	956569	1464739323	34	956569:1082228:1 956569:1152000:1 956569:804492:1 956569:1199128:1 956569:546167:1 956569:1199138:1 956569:186668:1 956569:1199144:1 956569:906986:1 956569:1199141:1 956569:1199132:1 956569:1199134:1 956569:599087:1 956569:1199131:1 956569:1199130:1 956569:1048560:1 956569:1199133:1 956569:385024:1 956569:1155441:1 956569:1199135:1 956569:1199136:1 956569:1197741:1 956569:1199139:1 956569:649070:…	29
15411	157161	1464739323	44	157161:275844:1 157158:1199187:1 157158:1199183:1 157161:1199181:1 157158:1172293:1 157161:817833:1 157158:1181742:1 157158:82018:1 157161:793626:1 157158:1160130:1 157158:197737:1 157161:1199177:1 157158:617492:1 157158:781458:1 157161:1199171:1 157161:1046751:1 157161:965155:1 157161:1179409:1 157161:953916:1 157158:1199191:1 157158:980207:1 157158:1199184:1 157158:600424:1 157161:196942:1 1571…	65
15412	182689	1464739323	151	182689:1199285:1 182689:1177316:1 182689:93101:1 182689:1199424:1 182689:702131:1 182689:787195:1 182689:1199366:1 182689:865337:1 182689:881949:1 182689:1199337:1 182689:1199422:1 182689:1199427:1 182689:1199313:1 182689:1199373:1 182689:1199334:1 182689:1199361:1 182689:1199420:1 182689:575823:1 182689:1137971:1 182689:1167964:1 182689:1063562:1 182689:186193:1 182689:1136370:1 182689:1199404:1…	260
15414	958047	1464739323	21	958047:1199539:1 958047:1199542:1 958047:1199532:1 958047:1131451:1 958047:1199536:1 958047:1199505:1 958047:1199507:1 958047:1040613:1 958047:1199549:1 958047:1199453:1 958047:1199535:1 958047:1199496:1 958047:1199540:1 958047:1199503:1 958047:1199521:1 958047:1199524:1 958047:1199550:1 958047:1199519:1 958047:958071:1	123
15415	122977	1464739323	15	45657:1199582:1 122977:1179331:1 122977:1199577:1 122977:1199561:1 45657:833018:1 45657:795740:1 122977:1199567:1 122977:1163243:1 122977:45657:1 122977:1199580:1 122977:222830:1 45657:709842:1 122977:1047506:1 122977:1199576:1	33
15416	1199585	1464739323	196	1199585:1199720:1 1199585:663173:1 1199585:743570:1 1199585:1199690:1 1199585:1188066:1 1199585:1045651:1 1199585:1029963:1 1199585:15088:1 1199585:1199662:1 1199585:1199704:1 1199585:793715:1 1199585:1193902:1 1199585:1199675:1 1199585:1199591:1 1199585:512562:1 1199585:1199632:1 1199585:1190303:1 1199585:1171495:1 1199585:1199701:1 1199585:516464:1 1199585:1199639:1 1199585:570162:1 1199585:119…	91
15418	138789	1464739323	64	138789:1199784:1 1199762:1199809:1 138789:867455:1 138789:1141021:1 138789:1199774:1 138789:821042:1 138789:1199804:1 138789:929538:1 138789:1199781:1 138789:905396:1 138789:510341:1 138789:1199788:1 138789:1199796:1 138789:724715:1 138789:1199791:1 138789:710693:1 138789:1199783:1 138789:1199776:1 138789:794467:1 138789:1199800:1 138789:36535:1 138789:812413:1 138789:1199777:1 138789:1199802:1 1…	43
15419	952057	1464739324	23	952057:1190850:1 952057:1199827:1 952057:589535:1 952057:1199813:1 952057:1199825:1 952057:658805:1 952057:1199820:1 952057:1170842:1 952057:1199823:1 952057:660527:1 952057:1153896:1 952057:952162:1 952057:1199824:1 952057:453916:1 952057:1199814:1 952057:1190209:1 952057:384961:1 952057:1199826:1 952057:1199821:1 952057:108060:1 952057:1136737:1 952057:663007:1	17
15420	1199830	1464739324	17	1199830:1046495:1 1199830:1184462:1 1199830:1199845:1 1199830:373695:1 1199830:1199846:1 1199830:651571:1 1199830:1171316:1 1199830:1199840:1 1199830:1199842:1 1199830:1023657:1 1199830:1199844:1 1199830:1199841:1 1199830:1142769:1 1199830:418601:1 1199830:1199843:1	14
15421	1199847	1464739324	32	1199847:1199942:1 1199847:1178433:1 1199847:1199948:1 1199847:1199956:1 1199847:1199953:1 1199847:1199945:1 1199847:1199943:1 1199847:1199954:1 1199847:1180464:1 1199847:928851:1 1199847:1199947:1 1199847:1199944:1 1199847:190358:1 1199847:1199955:1 1199847:1160401:1 1199847:1199952:1 1199847:1199950:1 1199847:1199958:1 1199847:1167515:1 1199847:1199957:1 1199847:1199959:1 1199847:1192929:1 11998…	141
15423	123492	1464739324	56	123492:1199979:1 123492:1200008:1 123492:1200017:1 123492:928646:1 123492:1199966:1 123492:1200001:1 123492:1200014:1 123492:1134206:1 123492:394747:1 123492:1200013:1 123492:1199998:1 123492:1200006:1 123492:1199980:1 123492:670796:1 123492:1199999:1 123492:524572:1 123492:1199997:1 123492:1199986:1 123492:1200016:1 123492:1200005:1 123492:1200009:1 123492:1199987:1 123492:1200018:1 123492:11999…	22
15425	1154856	1464739324	869	1154856:1200520:1 1154856:828656:1 1154856:1200658:1 1154856:842065:1 1154856:1200890:1 247984:1200424:1 1154856:1200933:1 247984:1200889:1 247984:1200423:1 15478:1161973:1 1154856:571043:1 1154856:1073477:1 1154856:257683:1 247984:1200116:1 247984:1200874:1 1154856:1200544:1 1154856:1200382:1 247984:1038399:1 1154856:1200649:1 1154856:630203:1 1154856:1200697:1 247984:1200447:1 1154856:123684:1 …	552
15426	1200956	1464739326	102	1200956:1201052:1 1200956:1201012:1 1200956:1168936:1 1200956:556168:1 1200956:1201027:1 1200956:1201038:1 1200956:1168913:1 1200956:909888:1 1200956:1201023:1 1200956:1099048:1 1200956:721061:1 1200956:1168762:1 1200956:1201050:1 1200956:1200992:1 1200956:1152809:1 1200956:1200997:1 1200956:1200984:1 1200956:1200990:1 1200956:1201030:1 1200956:1201005:1 1200956:1201045:1 1200956:940481:1 1200956…	53
15428	1201058	1464739325	38	1201058:1201071:1 1201058:1201127:1 1201058:1201106:1 1201058:1201102:1 1201058:1201112:1 1201058:1201125:1 1201058:1201132:1 1201058:1201120:1 1201058:1201109:1 1201058:887978:1 1201058:1201105:1 1201058:1201129:1 1201058:1201130:1 1201058:1201092:1 1201058:1201094:1 1201058:1201126:1 1201058:1201128:1 1201058:1201131:1 1201058:1201113:1 1201058:1201119:1 1201058:1201121:1 1201058:1201103:1 1201…	50
15432	1201193	1464739326	113	1201193:423812:1 424087:341535:1 1201193:424477:1 1201193:424586:1 1201193:341445:1 1201193:423448:1 1201193:1201314:1 1201193:423443:1 1201193:1201320:1 1201193:377455:1 1201193:1070312:1 1201193:1201308:1 1201193:1201329:1 1201193:424164:1 1201193:424260:1 1201193:424242:1 1201193:691817:1 1201193:424298:1 1201193:424243:1 1201193:424111:1 1201193:1201339:1 424087:691818:1 1201193:341516:1 1201…	298
15433	956590	1464739326	28	956590:1140955:1 956590:566238:1 956590:802411:1 956590:1201357:1 956590:909865:1 956590:1201356:1 956590:1201351:1 956590:466142:1 956590:1201354:1 956590:1104832:1 956590:1192782:1 956590:1201353:1 956590:300624:1 956590:1201349:1 956590:391677:1 956590:1044329:1 956590:818263:1 956590:61931:1 956590:1191098:1 956590:1201348:1 956590:1192770:1 956590:1201350:1 956590:1153908:1 956590:1201352:1 …	2
15434	154569	1464739326	14	154569:392282:1 154569:1182019:1 154569:1201360:1 154569:1201367:1 154569:727780:1 154569:1201366:1 154569:713474:1 154569:907799:1 154569:1201364:1 154569:984233:1 154569:7111:1 154569:1185343:1 154569:1201365:1	12
15435	168925	1464739326	36	168925:1201377:1 168925:1181076:1 168925:394756:1 168925:1201382:1 168925:1201381:1 168925:1201379:1 168925:801135:1 168925:980416:1 168925:849833:1 168925:1201386:1 168925:1201391:1 168925:1172310:1 168925:392569:1 168925:168935:1 168925:119917:1 168925:1201384:1 168925:1201375:1 168925:1201387:1 168925:388995:1 168925:1201376:1 168925:46817:1 168925:1201385:1 168925:736465:1 168925:1201389:1 16…	16
15437	157693	1464739326	29	121012:350789:1 157693:772317:1 121012:965161:1 157693:1201461:1 157693:275844:1 157693:1201462:1 157693:1201465:1 157693:696155:1 157693:1201459:1 157693:1078882:1 157693:1190233:1 121012:935460:1 157693:915109:1 157693:950097:1 157693:416316:1 157693:157695:1 157693:113759:1 157693:671957:1 157693:965258:1 157693:157696:1 157693:115004:1 157693:121012:1 157693:1172433:1 157693:1201457:1 157693:…	94
15439	1152869	1464739328	101	1152869:73818:1 1152869:1203280:1 158368:419460:1 1152869:1167939:1 1152869:158368:1 1152869:216826:1 1152869:1203264:1 1152869:1203274:1 1152869:1203087:1 1152869:1089240:1 1152869:467372:1 1152869:73858:1 1152869:1201729:1 1152869:380196:1 1152869:1203266:1 1152869:1203248:1 1152869:1203246:1 1152869:1203286:1 1152869:1203293:1 1152869:363202:1 1152869:70562:1 1152869:73529:1 1152869:1203271:1 …	3913
15440	1203878	1464739329	11	1203878:367298:1 1203883:1203899:1 1203883:1203900:1 1203883:351052:1 1203878:278670:1 1203883:345584:1 1203883:83601:1 1203878:1203894:1 1203878:1203883:1 1203894:1203897:1	25
15441	408634	1464739330	14	408634:572476:1 408634:408632:1 408632:408632:1 408632:245685:1 408634:121531:1 408632:120805:1 408634:408634:1 408632:408634:1	0
15443	1043216	1464739331	10	1043216:1203904:1 1043216:679724:1 1043216:1203906:1 1043216:1203909:1 1043216:1203908:1 1043216:1203911:1 1043216:1203910:1 1043216:403850:1 1043216:1203907:1	4
15444	21906	1464739332	26	21906:578122:1 5574:785869:1 21906:712876:1 21906:138601:1 207066:1203956:1 21906:1203955:1 21906:207267:1 5574:104899:1 207066:1203959:1 21906:1203958:1 21906:163168:1 163168:1161162:1 21906:207066:1 21906:1203932:1 21906:375227:1 21906:1203949:1 21906:81790:1 207066:1203952:1 21906:7301:1 21906:1195612:1 163168:211340:1 21906:1203948:1 21906:5574:1 21906:578342:1 5574:973851:1	63
15445	157158	1464739334	156	157158:368114:1 157158:85752:1 157158:154658:1 157158:1102309:1 157158:1204016:1 157158:1153240:1 197565:909115:1 197565:1203977:1 157158:1204066:1 157158:1079762:1 157158:721778:1 157158:672803:1 157158:1204040:1 197565:1204043:1 157158:1180080:1 197565:1204037:1 157158:1193526:1 197565:1057140:1 157158:207051:1 157158:17208:1 197565:1204009:1 157158:1204064:1 197565:1204028:1 157158:1204014:1 1…	114
15446	1204069	1464739335	10	1204069:1204086:1 1204069:1204072:1 1204069:1204082:1 1204069:120993:1 1204082:469339:1 1204072:969517:1 1204069:1003895:1 1204082:302041:1 1204069:1204083:1	14
15447	826515	1464739340	68	826515:638054:1 826515:1139204:1 826515:1172310:1 826515:936855:1 826515:1204102:1 826515:733519:1 826515:1204095:1 826515:1130894:1 826515:682323:1 826515:698839:1 826515:991312:1 826515:1161425:1 826515:968281:1 826515:1201386:1 826515:22300:1 826515:1204098:1 826515:1073762:1 826515:1024981:1 826515:1204114:1 826515:786003:1 826515:1204101:1 826515:1204016:1 826515:1204113:1 826515:521254:1 82…	24
15450	1204228	1464739346	18	1204228:785036:1 1204228:1143668:1 1204228:1017601:1 1204228:1204243:1 1204228:938182:1 1204228:463811:1 1204228:1204244:1 1204228:1204246:1 1204228:189918:1 1204228:1018421:1 1204228:1204247:1 1204228:1204238:1 1204228:1204240:1 1204228:4462:1 1204228:1204241:1 1204228:1073715:1 1204228:1204239:1	12
15454	477943	1464739349	157	477943:152654:1 477943:1204463:1 477943:84562:1 477943:1204466:1 477943:415499:1 477943:84713:1 477943:544354:1 477943:1204457:1 477943:418900:1 477943:966375:1 477943:478082:1 477943:1204484:1 477943:1204456:1 198058:379841:1 1204460:486365:1 477943:1204468:1 477943:152347:1 477943:152742:1 477943:1204460:1 477943:486187:1 477943:431428:1 477943:1204472:1 477943:182476:1 477943:1204459:1 477943:…	212
15458	1204509	1464739352	10	1204509:1204512:1 1204509:210278:1 1204509:901891:1 1204509:366700:1 1204509:94618:1 1204509:366890:1 1204509:210339:1 1204509:366192:1 1204509:1204510:1	8
15462	1029459	1464739355	13	1029459:1204544:1 1029459:1204546:1 1029459:1204547:1 1029459:1204545:1 1029459:1101542:1 1029459:1204550:1 1029459:1201464:1 1029459:1204543:1 1029459:1204549:1 1029459:1030543:1 1029459:1204548:1 1029459:196721:1	11
15464	1209103	1464739356	41	1209103:166796:1 1209103:1209130:1 1209103:166403:1 1209103:26076:1 1209103:79665:1 1209103:166377:1 1209103:144447:1 1209103:460647:1 1209103:79024:1 1209103:1209128:1 1209103:160019:1 1209103:454718:1 1209103:166461:1 1209103:144604:1 1209103:1209133:1 1209103:166568:1 1209103:1209132:1 1209103:79323:1 1209103:30756:1 1209103:79790:1 1209103:492523:1 1209103:166015:1 1209103:165731:1 1209103:78…	72
15465	838471	1464739357	12	838471:1062329:1 838471:840358:1 838471:652658:1 838471:973870:1 838471:973883:1 838471:1209138:1 838471:902392:1 838471:967875:1 838471:1209139:1 838471:838476:1 838471:386251:1	6
15466	587882	1464739358	17	77979:552005:1 77979:79027:1 723003:79140:1 587882:598490:1 587882:587901:1 598490:723003:1 587882:1209143:1 77979:322832:1 77979:79186:1 77979:1209146:1 587882:1209145:1 587882:79056:1 723003:79678:1 587882:598577:1 587882:77979:1 77979:598490:1	9
15467	1209147	1464739359	50	1209147:1209310:1 1209147:1209307:1 1209147:1209297:1 1209147:1209279:1 1209147:723945:1 1209147:1209306:1 1209147:1209322:1 1209147:1209326:1 1209147:1209316:1 1209147:1209281:1 1209147:1209304:1 1209147:1209303:1 1209147:1209293:1 1209147:1010842:1 1209147:1209314:1 1209147:1209311:1 1209176:575702:1 1209147:1209315:1 1209147:1209325:1 1209147:1209209:1 1209147:1010819:1 1209147:1209321:1 12091…	205
15468	1209343	1464739360	24	1209343:867460:1 304514:9066:1 1209343:757063:1 1209343:427027:1 371698:279751:1 1209352:590833:1 1209343:1209353:1 1209343:1209352:1 1209355:1209356:1 1209343:1209357:1 1209343:692263:1 1209343:371698:1 304514:332237:1 1209353:618257:1 371698:1209351:1 1209343:986761:1 1209343:1209346:1 1209343:304514:1 1209352:1209354:1 1209352:1209355:1 1209343:368488:1 1209343:1209358:1 1209343:465368:1	29
15469	45748	1464739360	11	45748:796418:1 45748:1209363:1 45748:1152657:1 45748:481364:1 45748:1050714:1 45748:1209360:1 45748:1203249:1 45748:415911:1 45748:1209364:1 45748:180871:1	4
15470	971320	1464739360	372	371618:349952:1 570336:589535:1 971320:971361:1 371376:1209555:1 371140:1209602:1 371140:1209679:1 971320:1209634:1 971320:1209734:1 371140:1209547:1 971320:1209491:1 971886:1209585:1 971320:1209690:1 971886:1171522:1 971320:902128:1 570336:1209673:1 371376:635400:1 371376:1154008:1 369699:1209627:1 971320:1028168:1 371140:1209711:1 371140:1172363:1 371376:1209492:1 570431:743893:1 570123:1185043…	270
15471	1195453	1464739361	55	1195453:1209882:1 1195476:1209859:1 1209758:1209845:1 1195453:1209862:1 1195453:1209863:1 1195453:1209850:1 1209758:1209858:1 1195453:1195476:1 1195453:1209849:1 1195453:986279:1 1209758:1209876:1 1195453:783703:1 1195453:1209881:1 1209758:1209843:1 1209758:1209878:1 1195453:1199680:1 1195453:846298:1 1195453:779810:1 1195453:1209871:1 1195453:1209839:1 1195453:1209875:1 1195453:1209868:1 1195453…	136
15476	1209914	1464739366	51	1209914:280832:1 1209914:332947:1 1209914:206404:1 1209914:205535:1 1209914:542004:1 1209914:176973:1 1209914:291107:1 1209914:206375:1 1209914:484850:1 1209914:541296:1 1209914:205491:1 1209914:381047:1 1209914:341376:1 1209914:330354:1 1209914:397845:1 1209914:205458:1 1209914:205600:1 1209914:341395:1 1209914:541340:1 1209914:541215:1 1209914:397783:1 1209914:176568:1 1209914:468052:1 1209914:…	0
15477	211656	1464739366	68	211656:983754:1 211656:392569:1 211656:578712:1 211656:713887:1 211656:211709:1 211656:1209942:1 211656:211243:1 211656:1160571:1 211656:940029:1 211656:681797:1 211656:108551:1 211656:543582:1 211656:818283:1 211656:458140:1 211656:863243:1 211656:294224:1 211656:1209943:1 211656:17208:1 211656:743570:1 211656:1162901:1 211656:801167:1 211656:1209937:1 211656:1209945:1 211656:1209928:1 211656:10…	63
15479	490299	1464739367	17	490299:595238:1 490299:1209973:1 490299:490299:1 490299:408306:1 490299:794533:1 490299:1209972:1 595238:367384:1 490299:721689:1 408306:490299:1 490299:558043:1 490299:1050084:1	44
15480	1029084	1464739368	15	1029084:1210075:1 1029084:1210065:1 1029084:1210072:1 1029084:795790:1 1029084:942601:1 1029084:1210076:1 1029084:1161425:1 1029084:1210069:1 1029084:1210067:1 1029084:1210074:1 1029084:1210078:1 1029084:1210077:1 1029084:973092:1 1029084:1210070:1	107
15481	986640	1464739368	24	986640:1210091:1 986640:1210090:1 1000452:1210096:1 986640:986642:1 986640:1210087:1 986640:1099262:1 986640:1000452:1 986640:1210097:1 986640:986644:1 986640:1056745:1 986640:1210089:1 986640:667099:1 986640:1210095:1 986640:1210093:1 986640:556168:1 986640:986650:1 986640:1045651:1 986640:910611:1 986640:777677:1 986640:986652:1 986640:1210092:1 986640:1210098:1 986640:1210094:1	48
15483	1210114	1464739369	15	1210115:1210127:1 1210115:887153:1 194352:329071:1 1210115:1210130:1 1210114:443551:1 1210114:1210115:1 1210114:194352:1 1210115:895279:1 1210114:1210131:1 1210114:1066899:1 1210114:857196:1 1210114:1210129:1 1210115:15953:1 1066899:170559:1	35
15485	760304	1464739376	43	334900:394843:1 276686:477283:1 760304:276743:1 276691:276728:1 334900:323296:1 760304:276691:1 760304:303998:1 276691:279436:1 1210148:578259:1 760304:654137:1 760304:1210148:1 304003:638270:1 334900:393194:1 199242:199243:1 334900:304003:1 276691:93326:1 199242:1102208:1 760304:1210147:1 760304:393196:1 760304:366522:1 303998:130868:1 334900:760382:1 199242:364188:1 276691:595619:1 303998:27675…	62
15492	1210184	1464739383	30	1210184:1132577:1 1210184:1210201:1 1210184:1210209:1 1210184:1210217:1 1210184:1210216:1 1210184:1210200:1 1210184:1210202:1 1210184:1210210:1 1210184:493054:1 1210184:844630:1 1210184:1210206:1 1210184:1210204:1 1210184:1210219:1 1210184:1210215:1 1210184:1210207:1 1210184:183831:1 1210184:1210218:1 1210184:1210213:1 1210184:1210211:1 1210184:979185:1 1210184:423109:1 1210184:1210222:1 1210184:…	30
15493	1210224	1464739383	21	1210224:810534:1 1210224:1210303:1 1210224:1210301:1 1210224:1210290:1 1210224:210109:1 1210224:1210298:1 1210224:994608:1 1210224:1210228:1 1210224:1210291:1 1210224:1210295:1 1210224:1179189:1 1210224:1210296:1 1210224:752591:1 1210224:950767:1 1210224:23808:1 1210224:740793:1 1210224:1210302:1 1210224:1210274:1 1210224:1210294:1 1210224:1053185:1	88
15494	377662	1464739383	11	377662:310437:1 377662:377664:1 377662:3730:1 377664:377665:1 377662:207745:1 377662:97691:1 377662:1063329:1 377662:377669:1 377662:1210306:1 377662:8688:1	15
15495	1210310	1464739383	35	1210310:1148128:1 1210310:1210334:1 1210310:1210335:1 1210310:1210327:1 1210310:1210336:1 1210310:1210341:1 1210310:1210344:1 1210310:1210324:1 1210310:1210319:1 1210310:849826:1 1210310:1210338:1 1210310:980416:1 1210310:1210330:1 1210310:488742:1 1210310:1210337:1 1210310:912957:1 1210310:1168887:1 1210310:687542:1 1210310:1210339:1 1210310:1072674:1 1210310:1210322:1 1210310:1210340:1 1210310:…	30
15496	1210346	1464739383	10	1210346:73695:1 1210346:1210427:1 1210346:1210426:1 1210346:418862:1 1210346:1210425:1 1210346:1210423:1 1210346:1210428:1 1210346:1155049:1 1210346:1153211:1	328
15497	167451	1464739383	199	167451:678172:1 167451:1210846:1 167451:1210880:1 167451:1210786:1 167451:964411:1 167451:1210836:1 167451:1210815:1 167451:1210766:1 167451:75764:1 167451:1210767:1 167451:1210811:1 167451:1210879:1 167451:1194900:1 167451:167796:1 167451:39858:1 167451:1210833:1 167451:1210763:1 167451:392181:1 167451:1210857:1 167451:1210814:1 167451:1210861:1 167451:1210881:1 167451:1210886:1 167451:1210801:1…	170
15498	81692	1464739383	12	81692:250069:1 81692:1210895:1 922028:922934:1 81692:1210892:1 1210892:909640:1 81692:1210894:1 81692:693043:1 477899:855901:1 81692:1210890:1 81692:477899:1 81692:922028:1	14
15499	167363	1464739383	10	167363:550432:1 167363:1210905:1 167363:1082394:1 167363:961019:1 167363:1210903:1 167363:731776:1 167363:1210897:1 167363:105611:1	10
15500	990979	1464739383	25	990979:991013:1 990979:1210908:1 990979:1210927:1 990979:919037:1 990979:1154862:1 990979:1210926:1 990979:1210924:1 990979:1210935:1 990979:751813:1 990979:987018:1 990979:1210930:1 990979:1210929:1 990979:1210934:1 990979:1002773:1 990979:1210931:1 990979:1187932:1 990979:916555:1 990979:56520:1 990979:1210933:1 990979:742191:1 990979:1210925:1 990979:1064340:1 990979:1188938:1 990979:1210928:1	31
15501	1210937	1464739383	14	1210937:1191620:1 1210937:1210958:1 1210937:1210956:1 1210937:1210952:1 1210937:90497:1 1210937:1210953:1 1210937:1210955:1 1210937:1210954:1 1210937:1210948:1 1210937:1210950:1 1210937:1195045:1 1210937:1210957:1 1210937:1210951:1	12
15502	1210959	1464739382	187	864711:1211110:1 1210959:1211098:1 1210959:324115:1 1210959:1211083:1 323933:569655:1 1210959:275191:1 1210959:275083:1 1210959:275175:1 1210959:1211079:1 323933:271297:1 1210959:992683:1 1210959:1211116:1 1210959:1099960:1 1210959:1082287:1 323933:83274:1 323933:655348:1 1210959:275210:1 1210959:1211093:1 1210959:81656:1 1210959:324047:1 1210959:831744:1 1210959:657975:1 1210959:275371:1 1210959…	377
15504	956604	1464739383	202	956604:1211406:1 956604:1211362:1 956604:1211333:1 956604:906229:1 956604:802616:1 956604:1211330:1 956604:1152504:1 956604:1211436:1 956604:1211402:1 956604:1179512:1 956604:1211393:1 956604:1211359:1 956604:1211422:1 956604:1211410:1 956604:679526:1 956604:1211397:1 956604:1211275:1 956604:1211429:1 956604:1211337:1 956604:1211301:1 956604:1211321:1 956604:1211262:1 956604:1211369:1 956604:1211…	230
15505	959151	1464739383	52	959151:857195:1 959151:1155184:1 959151:1211492:1 959151:131117:1 959151:906297:1 959151:959184:1 959151:808691:1 959151:1211486:1 959151:716609:1 959151:169644:1 959151:1211487:1 959151:1211451:1 959151:1034698:1 959151:948098:1 959151:1211479:1 959151:733671:1 959151:1211488:1 959151:1163157:1 959151:725852:1 959151:93042:1 959151:1211483:1 959151:190161:1 959151:1138196:1 959151:630241:1 95915…	50
15507	1211525	1464739383	69	1211525:1211569:1 1211563:324859:1 1211525:1211566:1 248234:248242:1 1211525:658841:1 1211525:1211585:1 1211525:1211588:1 1211525:566432:1 1211525:1211558:1 1211525:248278:1 1211525:854003:1 1211525:1211567:1 1211525:1211539:1 1211525:1211581:1 1211525:1211573:1 1211525:1211586:1 1211525:1211531:1 1211525:405899:1 1211525:1211563:1 1211525:702826:1 1211525:1211587:1 1211525:1211572:1 248234:12115…	54
15510	164589	1464739383	634	122337:1213700:1 504320:1213754:1 164589:1172408:1 277742:512541:1 406317:1212309:1 197565:1213545:1 164589:672802:1 164589:713955:1 277742:1152970:1 406317:1172379:1 197565:157696:1 164589:121640:1 164589:392957:1 164589:146678:1 164589:1153916:1 164589:611298:1 504320:672793:1 406317:980540:1 167349:1213769:1 140582:1192644:1 164589:1213960:1 167349:1213652:1 167349:566208:1 164589:837108:1 164…	3733
15511	1214048	1464739383	28	1214048:1214093:1 851291:1214092:1 1214048:1214100:1 1214048:1214094:1 1214048:585695:1 1214048:851281:1 1214048:329357:1 1214048:1214101:1 1214048:1214088:1 1214048:329355:1 1214048:1214058:1 1214088:772078:1 1214048:1214091:1 1214048:1214098:1 1214048:1214095:1 1214048:329351:1 1214048:851291:1 1214048:1214096:1 1214048:1214097:1 1214048:1214059:1 329357:1214090:1	75
15513	116410	1464739382	18	116410:1102309:1 116410:482979:1 116410:279359:1 116410:1214179:1 116410:1214178:1 121012:794583:1 116410:1214175:1 116410:283405:1 121012:1214176:1 116410:116411:1 121012:600443:1 116410:121012:1 121012:477927:1 116410:482995:1 121012:211116:1 116410:283406:1 116410:1190209:1	6
15514	166947	1464739383	40	166947:875855:1 166947:973182:1 166947:591314:1 166947:823649:1 166947:1153458:1 166947:824181:1 166947:907092:1 166947:752833:1 166947:1190376:1 166947:1185008:1 166947:499596:1 166947:1095834:1 166947:1214194:1 166947:293485:1 166947:529300:1 166947:714052:1 166947:791127:1 166947:916233:1 166947:1039766:1 166947:1172385:1 166947:1214191:1 166947:513831:1 166947:501363:1 166947:1214193:1 166947…	33
15515	167050	1464739383	59	167050:1214239:1 167050:714111:1 167050:929809:1 167050:824276:1 167050:1214235:1 167050:1214211:1 167050:235225:1 167050:926452:1 167050:941234:1 167050:1214216:1 167050:1191270:1 167050:1214223:1 167050:1214227:1 167050:1214241:1 167050:1214232:1 167050:1214231:1 167050:925250:1 167050:1209551:1 167050:672629:1 167050:1214222:1 167050:1214240:1 167050:1181700:1 167050:1214226:1 167050:1214213:1…	59
15517	167120	1464739383	12	167120:1217075:1 167120:1217071:1 167120:1217070:1 167120:1217072:1 167120:1217069:1 167120:1217073:1 167120:1163032:1 167120:1217074:1 167120:902257:1 167120:1217077:1 167120:1217076:1	20
15518	1217079	1464739385	10	1217079:22509:1 1217079:1217085:1 1217079:1217084:1 1217079:1217082:1 1217079:922919:1 1217079:1217083:1 1217079:640807:1 1217079:677445:1 1217079:36567:1	6
15519	925941	1464739386	12	925941:1217114:1 925941:927113:1 925941:526849:1 925941:1217118:1 925941:1217116:1 925941:611914:1 925941:1217111:1 925941:1217113:1 925941:1217112:1 925941:1217110:1 925941:1217115:1	30
15520	1195453	1464739386	16	1195453:846298:1 1195453:1209872:1 1195453:1209863:1 1195453:1217128:1 1195453:1217130:1 1195453:1217129:1 1195453:1217131:1 1195453:1195472:1 1195453:1195469:1 1195453:511025:1 1195453:1217125:1 1195453:1209883:1 1195453:293532:1 1195453:1217126:1 1195453:867192:1	16
15521	1217132	1464739386	17	1217132:411021:1 1217132:1217140:1 1217132:1217144:1 1217132:1217139:1 1217132:133172:1 1217132:129862:1 1217132:1217146:1 1217132:1217136:1 1217132:638509:1 1217132:960946:1 1217132:1217134:1 1217132:1217138:1 1217132:1217141:1 1217132:1161346:1 1217132:1217145:1 1217132:1217142:1	4
15522	157352	1464739386	130	157352:157531:1 157352:1217483:1 157352:1217476:1 157352:1217510:1 157352:843348:1 157352:967360:1 157352:1165677:1 157352:1142299:1 157352:1150536:1 157352:759650:1 157352:1217505:1 157352:1131457:1 157352:339204:1 157352:909528:1 157352:620580:1 157352:1217491:1 157352:929894:1 157352:1217519:1 157352:665190:1 157352:14113:1 157352:1155760:1 157352:1155953:1 157352:1217522:1 157352:1217527:1 15…	562
15523	169179	1464739387	113	169179:1217722:1 169179:1217760:1 169179:1217701:1 169179:1136550:1 169179:1217730:1 169179:1217753:1 169179:1217716:1 169179:662801:1 169179:1217747:1 169179:800038:1 169179:995130:1 169179:1217751:1 169179:1217732:1 169179:1217686:1 169179:1217741:1 169179:968416:1 169179:1217759:1 169179:1217699:1 169179:1217717:1 169179:188015:1 169179:1200695:1 169179:1217755:1 169179:1217738:1 169179:121770…	200
15524	453190	1464739390	13	453190:781167:1 453190:590831:1 590831:513645:1 453190:513645:1 453190:327323:1 453190:552270:1 590831:1047024:1 453190:408248:1 453190:367387:1 453190:410698:1 408254:851795:1 453190:408254:1	0
15525	1217777	1464739393	13	1217777:1217781:1 1217777:1217796:1 1217777:1217798:1 1217777:1217795:1 1217777:1217790:1 1217777:1217792:1 1217777:1217791:1 1217777:1217789:1 1217777:1217794:1 1217777:1217797:1 1217777:976172:1 1217777:1217793:1	11
15526	250184	1464739394	34	250184:712562:1 250184:1217819:1 250184:1217829:1 250184:575522:1 250184:1217833:1 250184:1217826:1 250184:1217823:1 250184:973933:1 250184:385342:1 250184:1217824:1 250184:1217828:1 250184:775099:1 250184:113645:1 250184:378724:1 250184:620393:1 250184:917206:1 250184:1046751:1 250184:1190230:1 250184:1149311:1 250184:1190227:1 250184:1217832:1 250184:1217834:1 250184:494610:1 250184:527043:1 25…	54
15528	938503	1464739395	33	938503:938630:1 938503:938527:1 938503:1217868:1 938503:1217866:1 938503:938640:1 938503:938623:1 938503:801351:1 938503:1217869:1 938503:637670:1 938503:938628:1 938503:489205:1 938503:1217871:1 938503:1069641:1 938503:938635:1 938503:1217867:1 938503:938655:1 938503:938625:1 938503:1192941:1 938503:1217873:1 938503:854630:1 938503:933362:1 938503:667219:1 938503:938629:1 938503:1088784:1 938503…	90
15529	1217875	1464739399	136	1217875:456332:1 1217875:1218049:1 1217875:1218051:1 1217875:1217895:1 1217875:1216614:1 1217875:1156222:1 1217875:1218013:1 1217875:1216727:1 1217875:122668:1 1217875:1218054:1 1217875:111347:1 1217875:1218000:1 1217875:999498:1 1217875:1218007:1 1217875:539435:1 1217875:1082742:1 1217875:467348:1 1217875:1218040:1 1217875:350062:1 1217875:1991:1 1217875:1218034:1 1217875:167018:1 1217875:121802…	233
15531	45532	1464739401	73	45532:1218133:1 45532:249737:1 45532:1177391:1 45532:725343:1 45532:1191775:1 45532:1218105:1 45532:823986:1 45532:1218138:1 45532:709920:1 45532:1193426:1 45532:1175685:1 45532:1161432:1 45532:157695:1 45532:1181343:1 45532:1218125:1 45532:1190441:1 45532:1218128:1 45532:558401:1 45532:802411:1 45532:964942:1 45532:566228:1 45532:1218144:1 45532:1218146:1 45532:345640:1 45532:1064417:1 45532:151…	169
15532	860343	1464739402	14	860343:860346:1 860343:290117:1 860343:1218165:1 860343:860345:1 860343:36889:1 860343:1218168:1 860343:456068:1 860343:1218167:1 860343:36894:1 860343:860347:1	3
15538	1218194	1464739406	25	1218194:1153243:1 1218194:1051677:1 1218194:1199335:1 1218194:1218212:1 1218194:208535:1 1218194:1183671:1 1218194:1218210:1 1218194:1218213:1 1218194:902057:1 1218194:904052:1 1218194:1218216:1 1218194:1218214:1 1218194:1218217:1 1218194:949837:1 1218194:1218220:1 1218194:1218215:1 1218194:1181338:1 1218194:1218218:1 1218194:1046751:1 1218194:612894:1 1218194:1039766:1 1218194:719343:1 1218194:7…	20
15540	1218232	1464739407	11	1044437:1218236:1 1218232:1044437:1 1044437:1218238:1 1218232:1218239:1 1218232:187213:1 1218232:967647:1 1218232:1194175:1 1218232:1218237:1 1218232:694849:1 1044437:290490:1	4
15542	1101557	1464739414	16	1101557:1218272:1 1101557:283371:1 1101557:283375:1 1101557:283388:1 1101557:283372:1 1101557:1218269:1 1101557:283370:1 1101557:283382:1 1101557:492686:1 1101557:491370:1 1101557:283387:1 1101557:283378:1 1101557:283350:1 1101557:283369:1	106
15543	1218275	1464739414	95	1218275:302451:1 302133:302322:1 159435:302336:1 1218275:302329:1 302132:1218330:1 1218275:302132:1 1218275:302355:1 302152:302374:1 159435:288712:1 302133:302240:1 1218275:36904:1 1218275:302407:1 872522:159475:1 1218275:1167187:1 1218275:76861:1 302151:302250:1 1218275:302347:1 1218275:302304:1 1218275:302302:1 1218275:1218322:1 302133:621514:1 1218275:1218336:1 1218275:302275:1 159435:302385:1…	127
15552	96352	1464739424	19	96352:293368:1 96352:1218503:1 96352:678144:1 96352:1218504:1 96352:1218501:1 96352:105425:1 96352:1218502:1 96352:293227:1 96352:1218505:1 96352:96388:1 96352:1218507:1 96352:30073:1 96352:96398:1 96352:1218500:1 96352:1218508:1 96352:1187955:1 96352:96391:1 96352:1089594:1	10
15556	876654	1464739431	28	876654:1218548:1 876654:1218553:1 876654:1144075:1 876654:422198:1 876654:1218542:1 876654:385876:1 876654:1218550:1 876654:1218543:1 876654:1218541:1 876654:1218545:1 876654:828514:1 876654:1218547:1 876654:1218554:1 876654:358410:1 876654:876936:1 876654:1132343:1 876654:1218556:1 876654:1210074:1 876654:1218555:1 876654:1218552:1 876654:876960:1 876654:1067945:1 876654:1218546:1 876654:1218551…	0
15558	1218571	1464739434	34	1218571:1102695:1 1218571:1218636:1 1218571:998565:1 1218571:1218652:1 1218571:1218643:1 1218571:1218645:1 1218571:1218654:1 1218571:477236:1 1218571:1218634:1 1218571:41432:1 1218571:425278:1 1218571:1218656:1 1218571:1218637:1 1218571:1218635:1 1218571:1218631:1 1218571:1218649:1 1218571:745191:1 1218571:437820:1 1218571:1218646:1 1218571:1218653:1 1218571:1218640:1 1218571:1218644:1 1218571:12…	78
15559	963304	1464739436	110	140582:1218717:1 963304:1218723:1 140582:1218715:1 140582:1218718:1 140582:395971:1 140582:965077:1 140582:682249:1 963304:965229:1 140582:111847:1 140582:1177793:1 963304:619259:1 963304:949707:1 140582:1218706:1 963304:721006:1 963304:1218708:1 140582:619258:1 963304:1218714:1 963304:1170981:1 963304:966429:1 140582:197715:1 140582:795567:1 963304:121947:1 140582:1218725:1 140582:591855:1 14058…	98
15561	1218748	1464739437	27	1218748:1218755:1 1218748:1051146:1 1218748:610980:1 1218748:1218758:1 1218748:1044216:1 1218748:77700:1 1218748:1218759:1 1218748:1218762:1 1218748:1218761:1 1218748:1218757:1 1218748:1218765:1 1218748:1153158:1 1218748:1218760:1 1218748:952488:1 1218748:1209569:1 1218748:1141047:1 1218748:848221:1 1218748:1218763:1 1218748:1039073:1 1218748:486567:1 1218748:1137149:1 1218748:1218750:1 1218748:1…	11
15563	1130711	1464739441	24	1130711:1218811:1 1130711:1218809:1 1130711:1218813:1 1130711:1218800:1 1130711:1218802:1 1130711:1218793:1 1130711:1002485:1 1130711:1218806:1 1130711:1218808:1 1130711:1218789:1 1130711:1218797:1 1130711:1218812:1 1130711:1189609:1 1130711:1218810:1 1130711:1189434:1 1130711:1218814:1 1130711:990160:1 1130711:1137008:1 1130711:1218791:1 1130711:1162063:1 1130711:1218803:1 1130711:1218798:1 1130…	29
15564	491730	1464739442	21	491730:1218822:1 491730:963155:1 491730:703695:1 491730:1218826:1 491730:1099255:1 491730:1218824:1 491730:518893:1 491730:390367:1 491730:1218831:1 491730:1218827:1 491730:1218830:1 491730:744647:1 491730:1142133:1 491730:1218815:1 491730:1218823:1 491730:1218821:1 491730:1218819:1 491730:1218825:1 491730:1134200:1 491730:1064535:1	14
15565	1039021	1464739442	19	1039021:1033537:1 1039021:854003:1 1039021:1218835:1 1039021:1190901:1 1039021:1218837:1 1039021:1218838:1 1039021:344784:1 1039021:1199778:1 1039021:1218833:1 1039021:571134:1 1039021:1218834:1 1039021:1050227:1 1039021:1218836:1 1039021:1164538:1 344784:1218839:1 1039021:335:1 1039021:1167515:1 1039021:1042190:1	4
15566	175078	1464739441	10	175078:1218994:1 175078:845897:1 175078:1182019:1 175078:1218988:1 175078:1218990:1 175078:1028047:1 175078:1218986:1 175078:854726:1 175078:1218993:1	322
15567	855683	1464739442	278	855683:1205078:1 855683:1219247:1 855683:1219140:1 855683:641626:1 855683:287181:1 197565:555013:1 855683:1219199:1 855683:1050417:1 855683:668898:1 855683:856006:1 197565:856130:1 855683:1219175:1 855683:959226:1 855683:1033756:1 855683:1187964:1 855683:856203:1 855683:1154562:1 855683:1074371:1 855683:1204056:1 855683:758645:1 855683:108363:1 855683:855969:1 855683:1219178:1 855683:1219174:1 85…	207
15569	1219260	1464739443	20	1219260:1219287:1 1219260:1219283:1 1219260:1219278:1 1219260:1219285:1 1219260:1219277:1 1219260:493975:1 1219260:1219281:1 1219260:1219273:1 1219260:1219267:1 1219260:619341:1 1219260:1219284:1 1219260:1219268:1 1219260:1219272:1 1219260:1219282:1 1219260:565381:1 1219260:1219275:1 1219260:1219271:1 1219260:1219280:1	15
15570	1219290	1464739443	70	1219290:1219335:1 1219290:456695:1 1219290:493696:1 1219290:1219302:1 1219290:1219342:1 1219290:1219338:1 1219290:1219389:1 1219290:1219369:1 1219290:1219364:1 1219290:1219357:1 1219290:1219365:1 1219290:1219354:1 1219290:1185363:1 1219290:1219377:1 1219290:415932:1 1219290:1219374:1 1219290:1219350:1 1219290:1219359:1 1219290:1219352:1 1219290:1219349:1 1219290:1219355:1 1219290:1219356:1 121929…	70
15573	974403	1464739443	10	974403:1219413:1 974403:171464:1 974403:1051120:1 974403:1219418:1 974403:1058319:1 974403:974408:1 974403:1058325:1 974403:1219419:1 974403:1219420:1	9
15576	158577	1464739444	128	158577:158703:1 158577:1074419:1 158577:701230:1 158577:1219476:1 158577:1043860:1 158577:1219485:1 158577:1219514:1 158577:1219504:1 158577:1074420:1 158577:622044:1 158577:1219516:1 158577:1162063:1 158577:1219493:1 158577:1219528:1 158577:745262:1 158577:55169:1 158577:1219522:1 158577:488545:1 158577:617986:1 158577:16699:1 158577:1219489:1 158577:824452:1 158577:1154122:1 158577:926452:1 158…	135
15577	1219532	1464739445	15	1219532:571535:1 1219532:481910:1 1219532:79678:1 1219532:140414:1 1219532:549962:1 1219532:79027:1 1219532:140512:1 1219532:140403:1 1219532:552021:1 1219532:598555:1 1219532:571538:1 571538:80163:1 1219532:552005:1 1219532:140321:1	12
15579	1219539	1464739448	39	1219539:284492:1 1219539:70733:1 1219539:284434:1 1219539:284502:1 1219539:1219540:1 1219539:1098967:1 1219539:842108:1 1219539:1141240:1 1219539:558502:1 1219539:1154938:1 1219539:72118:1 1219539:72185:1 1219539:634232:1 1219539:141406:1 1219539:1099814:1 1219539:270414:1 1219539:284433:1 1219539:1193460:1 1219539:74085:1 1219539:141224:1 1219539:828662:1 1219539:1193478:1 1219539:633696:1 12195…	0
15582	1219560	1464739447	38	1219560:1219589:1 1219560:1219590:1 1219560:742150:1 1219560:1219607:1 1219560:1219614:1 1219560:1034800:1 1219560:790047:1 1219560:739936:1 1219560:1050830:1 1219560:1219583:1 1219560:1218510:1 1219560:1219595:1 1219560:1219606:1 1219560:1219601:1 1219560:1219613:1 1219560:1219597:1 1219560:290970:1 1219560:1219605:1 1219560:1219594:1 1219560:1219615:1 1219560:1219600:1 1219560:997348:1 1219560:…	46
15583	158452	1464739448	71	158452:1160106:1 158452:1219634:1 158452:600528:1 158452:929758:1 158452:1219637:1 158452:1144074:1 158452:1219629:1 158452:1219635:1 158452:361624:1 158452:850430:1 158452:1219627:1 158452:982316:1 158452:1072674:1 158452:1135089:1 158452:113209:1 158452:1208708:1 158452:1219636:1 158452:1219642:1 158452:1170519:1 158452:115389:1 158452:158463:1 158452:744974:1 158452:845346:1 158452:1047861:1 1…	32
15587	301481	1464739450	35	1219663:1219664:1 1219663:248551:1 301481:6099:1 1219664:882288:1 6154:6080:1 301481:380742:1 248551:6175:1 248551:6080:1 1219663:6175:1 6154:882288:1 301472:6154:1 248551:6295:1 301481:6110:1 301481:382427:1 301481:301472:1 6154:1219663:1 1219664:1219665:1 1219663:6080:1 1219663:810278:1 301481:382409:1 301481:6193:1 6154:563569:1 1219663:1219663:1 1219664:1219663:1 6154:1219664:1 301481:810234:1	0
15588	207256	1464739453	10	207256:159000:1 159000:1219674:1 374148:1219672:1 207256:1219671:1 207256:379727:1 207256:374148:1 374148:1219675:1 207256:1219677:1 207256:1219678:1	11
15591	116531	1464739457	157	116531:984900:1 116531:1220205:1 116531:1220252:1 116531:1220106:1 116531:1018574:1 116531:4471:1 116531:1144025:1 116531:1220170:1 116531:463532:1 116531:1166894:1 116531:1219754:1 4340:420748:1 4507:230741:1 116531:1219753:1 116531:1220227:1 116531:1220241:1 116531:1220088:1 116531:1220267:1 116531:1094751:1 116531:838917:1 116531:1143611:1 116531:1220269:1 116531:1220188:1 116531:974324:1 1165…	765
15592	1220300	1464739459	19	311543:76939:1 1220300:311558:1 1220300:311543:1 1220300:1048754:1 1220301:1048755:1 1220300:311549:1 1220300:989289:1 1220300:1220313:1 1220300:1220315:1 311543:1220309:1 1220300:199271:1 1220300:199268:1 1220300:311556:1 1220300:199269:1 311543:1220301:1 1220300:311548:1 1220309:311554:1	23
15594	1220321	1464739459	10	1220321:1220323:1 1220321:1220327:1 1220321:840818:1 1220321:1220324:1 1220321:1220325:1 1220321:1220326:1 1220321:1220328:1 840818:1220322:1 1220321:1220329:1	0
15597	114250	1464739461	48	114250:827701:1 114250:1220386:1 114250:635264:1 114250:1220378:1 114250:1220371:1 114250:1220381:1 114250:1220373:1 114250:1220383:1 114250:1220382:1 114250:1220376:1 114250:980832:1 114250:1079801:1 114250:1136359:1 114250:1220374:1 114250:943630:1 114250:943588:1 114250:863494:1 114250:1220380:1 114250:631958:1 114250:138728:1 114250:1220384:1 114250:1220365:1 114250:1220350:1 114250:1220372:1…	65
15602	651421	1464739464	10	651421:572201:1 651421:653744:1 651421:1220429:1 651421:1220425:1 651421:1220428:1 651421:1220426:1 651421:1220423:1 651421:1220427:1 651421:871451:1	3
15606	1220453	1464739471	10	1220453:1220456:1 1220453:865672:1 1220453:1220455:1 1220453:1167526:1 1220453:364697:1 1220453:1220457:1 1220453:1130666:1 1220453:659060:1 1220453:1220458:1	2
15613	1220486	1464739476	81	1220486:35010:1 1220497:717614:1 1220486:7258:1 34370:1210886:1 1220486:852108:1 1220486:26184:1 1220486:717661:1 1220497:1220581:1 1220558:1220559:1 1220486:852078:1 1220486:1220584:1 1220486:1220585:1 1220497:717649:1 1220497:1220550:1 1220486:717516:1 717516:717654:1 1220497:717636:1 34370:1220587:1 1220486:852118:1 1220558:852067:1 1220497:1220529:1 1220497:1220569:1 1220486:851974:1 1220486:…	170
15614	1220589	1464739478	33	1220589:1220621:1 1220589:1220592:1 1220589:1220627:1 1220589:1220614:1 1220592:1220611:1 1220589:1220615:1 1220592:1220628:1 1220589:461521:1 1220589:1220629:1 1220589:761850:1 1220589:1220618:1 1220589:1220622:1 1220589:482213:1 1220589:591248:1 1220589:1220617:1 1220589:461545:1 1220589:590866:1 1220589:419890:1 1220589:780412:1 1220589:1220610:1 1220589:1220623:1 1220592:1220624:1 1220589:120…	41
15615	1220633	1464739479	48	1220633:545857:1 1220633:461521:1 1220633:1220668:1 1220633:1220656:1 1220633:911581:1 1220633:1220692:1 1220633:1220677:1 1220633:1220682:1 1220633:1220684:1 1220633:1220665:1 1220633:571633:1 1220633:1220638:1 1220633:1220667:1 1220633:882928:1 1220633:1220690:1 1220633:675097:1 1220633:1220678:1 1220633:1220686:1 1220633:461523:1 1220633:778346:1 1220633:236030:1 1220633:906189:1 1220633:41792…	41
15619	1220719	1464739485	68	1220719:1220792:1 1220719:1220798:1 1220719:1220790:1 1220719:1220804:1 1220719:1220787:1 1220719:1220729:1 1220719:1220766:1 1220719:1220782:1 1220719:1220775:1 1220719:1220803:1 1220719:1220817:1 1220719:1220771:1 1220719:1220776:1 1220719:1220749:1 1220719:1220794:1 1220719:1220795:1 1220719:1220807:1 1220719:1220809:1 1220719:1220796:1 1220719:1220759:1 1220719:1220770:1 1220719:1220786:1 122…	37
65877	2117059	1464766217	26	2117059:4303676:1 427590:2205323:1 2117059:2117079:1 2117059:1104500:1 2117059:4303678:1 2117059:1338815:1 2117059:1440844:1 2117059:4303675:1 2117059:4303673:1 427590:1267189:1 2117059:2618635:1 2117059:1303934:1 2117059:3088017:1 2117059:2476968:1 2117059:2476969:1 2117059:2117061:1 2117059:1487761:1 2117059:1825916:1 2117059:4303677:1 2117059:1328738:1 2117059:1167998:1 2117059:4303674:1 21170…	18
65878	38097	1464766217	49	38097:4303698:1 38097:856602:1 38097:771437:1 38097:849809:1 38097:2144239:1 38097:4301988:1 38097:4222036:1 38097:4303726:1 38097:1264339:1 38097:3511637:1 38097:919406:1 38097:4303636:1 38097:4045890:1 38097:104330:1 38097:3515523:1 38097:3263032:1 38097:396225:1 38097:1691710:1 38097:38116:1 38097:3998746:1 38097:4303723:1 38097:4303718:1 38097:4303715:1 38097:4303714:1 38097:795210:1 38097:43…	107
65879	1349456	1464766217	25	1349456:2818464:1 1349456:2334641:1 1349456:3057367:1 1349456:954407:1 1349456:281090:1 1349456:4303756:1 1349456:4073307:1 1349456:2803618:1 1349456:3831379:1 1349456:4303765:1 1349456:4303750:1 1349456:2626481:1 1349456:4303757:1 1349456:4069508:1 1349456:3337194:1 1349456:4302681:1 1349456:4303752:1 1349456:4303764:1 1349456:4303762:1 1349456:4303763:1 1349456:2924497:1 1349456:4303761:1 13494…	38
65881	4303770	1464766218	53	4303770:4303777:1 352679:570129:1 4303770:4303793:1 4303770:3787949:1 4303770:4050566:1 352679:3764803:1 4303770:352679:1 352679:1162429:1 4303770:4303776:1 352679:4303778:1 4303770:40205:1 4303770:2805283:1 352679:3146307:1 352679:1740763:1 4303770:1260235:1 352679:4303783:1 352679:3134874:1 4303770:4303792:1 352679:3628641:1 352679:4303784:1 352679:4303791:1 352679:4303789:1 352679:4303795:1 35…	22
65883	1753175	1464766220	19	1753175:4303815:1 1753175:4303809:1 1753175:4303814:1 1753175:3581789:1 1753175:527037:1 1753175:514390:1 1753175:4303804:1 1753175:761763:1 1753175:4303812:1 1753175:4303808:1 1753175:1176417:1 1753175:4303813:1 1753175:504460:1 1753175:4096442:1 1753175:4303810:1 1753175:963777:1 1753175:4241202:1 1753175:3353236:1	33
65885	612570	1464766220	29	1313638:4303838:1 612570:4303840:1 612570:770038:1 612573:1873959:1 1778484:2839803:1 7645:455619:1 612570:2476802:1 612570:1332719:1 1778484:1250489:1 612570:539847:1 1250489:377648:1 612570:223113:1 612570:7645:1 455619:9181:1 612570:1081469:1 612570:429148:1 612570:612573:1 1778484:154866:1 612573:612570:1 1250489:2749520:1 1778484:501795:1 612570:1888526:1 1778484:1313638:1 7645:1845877:1 131…	46
65890	62221	1464766222	40	62221:4303878:1 62221:4303869:1 62221:4303876:1 62221:987332:1 62221:4303892:1 62221:627793:1 62221:4303883:1 62221:2352123:1 62221:4303891:1 62221:2806479:1 62221:4303888:1 62221:1877415:1 62221:2329960:1 62221:4303879:1 62221:4303890:1 62221:4303882:1 62221:15465:1 62221:4303889:1 62221:4303884:1 62221:4303881:1 62221:2775911:1 62221:955077:1 62221:4303875:1 62221:1729542:1 62221:4303887:1 6222…	23
65891	377925	1464766222	54	377925:409988:1 377925:4303932:1 377925:1163574:1 377925:3508237:1 377925:1321738:1 377925:1883831:1 377925:4275192:1 377925:4303929:1 377925:454286:1 377925:1141816:1 377925:4047819:1 377925:4176515:1 377925:3424885:1 377925:2713390:1 377925:4303936:1 377925:1821821:1 377925:4303930:1 377925:4303934:1 377925:1281862:1 377925:1281112:1 377925:2068310:1 377925:1560294:1 377925:3678067:1 377925:427…	135
65893	328828	1464766223	251	328828:4023887:1 328828:1983527:1 328828:1435958:1 328828:4304218:1 328828:1405626:1 328828:4304137:1 328828:4304164:1 328828:4304133:1 328828:400608:1 1864995:4304176:1 328828:4304203:1 328828:1727252:1 328828:4304233:1 328828:4304169:1 328828:4304144:1 328828:1218356:1 328828:1652417:1 328828:966346:1 328828:4304216:1 328828:3782296:1 328828:4304226:1 1864995:629826:1 328828:4304167:1 328828:28…	307
65894	2836812	1464766226	14	2836812:1369567:1 2836812:3770822:1 2836812:1995703:1 2836812:4304274:1 2836812:4304271:1 2836812:4304268:1 2836812:403416:1 2836812:4304272:1 2836812:2241310:1 2836812:995720:1 2836812:1390232:1 2836812:2530311:1 2836812:4304275:1	12
65895	1659227	1464766227	23	1279236:612704:1 1659227:1309004:1 1279236:652320:1 1659227:1263177:1 1286763:1263177:1 1659227:1664076:1 1659227:1664070:1 1286763:1152846:1 1659227:1664077:1 1286763:4304343:1 1286763:1279236:1 1659227:4304339:1 1279236:2994635:1 1286763:1663896:1 1659227:1286763:1 1659227:4304344:1 1279236:1042021:1 1659227:4304342:1 1286763:58011:1 1659227:1664072:1 1279236:4304341:1	334
65898	343213	1464766228	34	343213:129196:1 343213:467656:1 343213:760931:1 343213:1542883:1 343213:148147:1 343213:1395547:1 343213:557746:1 343213:1395583:1 343213:377303:1 343213:625849:1 343213:1878892:1 343213:420857:1 343213:1395748:1 343213:467747:1 343213:626036:1 343213:79237:1 343213:566905:1 343213:343213:1 343213:148082:1 79237:130227:1 343213:1102612:1 343213:138311:1 343213:133192:1 343213:580414:1 343213:1297…	9
65899	2484025	1464766228	13	2484025:181747:1 2484025:1237611:1 2484025:1778511:1 2484025:345766:1 2484025:197527:1 2484025:866482:1 2484025:3869480:1 2484025:1241516:1 2484025:706348:1 2484025:1778550:1 2484025:3108364:1 2484025:4304526:1	15
65901	2521559	1464766231	23	2521559:1386862:1 2521559:3104448:1 2521559:1277673:1 2521559:1426520:1 2521559:2572280:1 2521559:2443218:1 2521559:2443217:1 2521559:299960:1 2521559:160066:1 2521559:282220:1 2521559:299946:1 2521559:4220138:1 2521559:2834860:1 2521559:299969:1 2521559:4304532:1 2521559:299991:1 2521559:2865903:1 2521559:1398311:1 2521559:2139605:1 2521559:4304531:1 2521559:539366:1 2521559:2200590:1	13
65904	1492210	1464766232	54	1492210:3273287:1 1492210:3545738:1 1492210:4304538:1 1492210:1704540:1 1492210:1564758:1 1492210:4304553:1 1492210:1844085:1 1492210:2849137:1 1492210:4304555:1 1492210:4304549:1 1492210:1782802:1 1492210:1742744:1 1492210:428769:1 1492210:4304535:1 1492210:4304552:1 1492210:2239834:1 1492210:3310917:1 1492210:3865319:1 1492210:4304548:1 1492210:276851:1 1492210:1334496:1 1492210:634257:1 149221…	1
65906	1435830	1464766232	34	1435830:2314422:1 1435830:4304624:1 1435830:2059960:1 1435830:4290208:1 1435830:2529562:1 1435830:4304627:1 1435830:3019462:1 1435830:4304613:1 1435830:3931432:1 1435830:4304620:1 1435830:4304614:1 1435830:465941:1 1435830:2555181:1 1435830:4304611:1 1435830:4304618:1 1435830:2609522:1 1435830:4304615:1 1435830:4304621:1 1435830:4304617:1 1435830:4304622:1 1435830:1489663:1 1435830:4304619:1 1435…	42
65907	1948877	1464766233	22	351033:1240383:1 351033:2617524:1 351033:351100:1 351033:1299745:1 351033:958438:1 1029247:202036:1 351033:4165164:1 351033:172477:1 1948877:4159122:1 351033:4171481:1 1948877:774484:1 1948877:1029247:1 351033:1104965:1 1029247:2146900:1 351033:1684450:1 351033:1298517:1 351033:1547722:1 1948877:1873892:1 1029247:1944281:1 1948877:351033:1 351033:93926:1	9
65908	1707979	1464766233	24	1707979:1873054:1 1707979:1708041:1 1707979:4043372:1 1707979:854703:1 1707979:1708029:1 1707979:1686395:1 1707979:910690:1 1707979:1708043:1 1707979:836736:1 1707979:161481:1 1707979:4304649:1 1707979:1498242:1 1707979:2893966:1 1707979:4304646:1 1707979:4271155:1 1707979:1708000:1 1707979:1708007:1 1707979:4304648:1 1707979:1708049:1 1707979:3319820:1 836736:1553347:1 1707979:4304645:1 1707979:…	79
65909	1046910	1464766236	10	1046910:555617:1 1046910:4304659:1 1046910:1269878:1 1046910:4304658:1 1046910:3694826:1 1046910:4304660:1 1046910:277652:1 1046910:365076:1 1046910:766941:1	5
65910	65117	1464766236	11	65117:2752863:1 65117:4289312:1 65117:4304666:1 65117:196096:1 65117:4304667:1 65117:1034538:1 65117:2813421:1 65117:2020957:1 65117:1548258:1 65117:3477327:1	13
65917	2169925	1464766238	24	2169925:1061383:1 2169925:1277798:1 2169925:3694875:1 469091:329009:1 2169925:659270:1 2169925:4305087:1 2169925:4305088:1 2169925:4305086:1 2169925:779886:1 2169925:469091:1 4305087:1251137:1 2169925:4247826:1 2169925:706772:1 2169925:583109:1 329009:542904:1 2169925:1399320:1 2169925:1746176:1 2169925:582831:1 2169925:693813:1 2169925:572055:1 2169925:3977748:1 2169925:882046:1 2169925:847282:1	14
65918	120669	1464766239	11	120669:3124092:1 1845491:3943619:1 120669:4305093:1 120669:4305092:1 1845491:4305090:1 120669:1845491:1 120669:4305091:1 1845491:825246:1 120669:4305089:1	19
65919	1955433	1464766239	52	1955433:1076524:1 1955433:491327:1 1955433:1086986:1 1955433:486644:1 1955433:1076550:1 1955433:491331:1 1955433:4305102:1 1955433:491354:1 1955433:154724:1 1955433:491346:1 1955433:2979462:1 1955433:53506:1 1955433:491322:1 1955433:491307:1 1955433:491308:1 1955433:1395166:1 1955433:1076553:1 1955433:2818466:1 1955433:491371:1 1955433:491325:1 1955433:491296:1 1955433:492687:1 1955433:2214936:1 …	59
65922	2282871	1464766241	42	2282871:2294279:1 2282871:210133:1 2282871:1192209:1 2282871:409986:1 2282871:1025024:1 1270781:145189:1 2282871:1024859:1 2282871:4305165:1 2282871:78303:1 2282871:1283186:1 2282871:1283765:1 2282871:1347873:1 2282871:390018:1 2282871:390101:1 2282871:1437038:1 2282871:1163784:1 2282871:2189923:1 2282871:4002437:1 2282871:852236:1 145186:1024820:1 2282871:1163431:1 1270781:408553:1 2282871:12707…	80
65924	1519454	1464766242	43	1519454:3011584:1 1519454:4305375:1 1519454:2198514:1 1519454:439122:1 1519454:2739157:1 1519454:4305219:1 1519454:2198523:1 1519454:4305379:1 1519454:76553:1 1519454:2238867:1 1519454:2198518:1 1519454:84033:1 1519454:21625:1 1519454:2198516:1 1519454:4305276:1 1519454:3489726:1 1519454:4305366:1 1519454:3935401:1 1519454:4305355:1 1519454:3194932:1 1519454:4305378:1 1519454:2280417:1 2238867:43…	507
65925	1643182	1464766242	17	1643182:864954:1 1643182:2305028:1 1643182:4305421:1 1643182:2721669:1 1643182:2787198:1 1643182:1447312:1 1643182:4305416:1 1643182:4223014:1 1643182:1886260:1 1643182:4305420:1 1643182:1434137:1 1643182:4206685:1 1643182:1643182:1 1643182:377215:1 1643182:3315000:1 1643182:4305422:1	34
65926	1686324	1464766242	127	278098:2175675:1 351033:4169881:1 277876:582037:1 1686324:278620:1 277876:2175675:1 1686324:1546977:1 1686324:863476:1 277876:4169646:1 351033:2167703:1 277876:1547325:1 1686324:278237:1 278098:1545375:1 1686324:79967:1 1686324:1547134:1 278098:1475118:1 1686324:278655:1 1686324:1684656:1 1299483:1299483:1 1686324:351047:1 1686324:278629:1 1686324:278480:1 1686324:4174585:1 278098:581850:1 168632…	127
65928	1778730	1464766243	83	1778730:104330:1 1778730:540780:1 1778730:24413:1 1778730:504833:1 1778730:2342401:1 1778730:1192076:1 1778730:4305481:1 1778730:3051020:1 1778730:4305462:1 1778730:4305470:1 1778730:4305466:1 1778730:995950:1 1778730:3155183:1 1778730:3336925:1 1778730:3764539:1 1778730:4305460:1 1778730:1348701:1 1778730:3767487:1 1778730:63327:1 1778730:1778866:1 1778730:4305477:1 1778730:4305483:1 1778730:115…	181
65929	4305508	1464766243	105	4305508:1058939:1 4305508:141330:1 4305508:1115262:1 4305508:2171707:1 4305508:1598234:1 4305508:1594640:1 4305508:1595264:1 4305508:86646:1 4305508:1595494:1 4305508:1077532:1 4305508:2466417:1 4305508:1631938:1 4305508:1592763:1 4305508:481517:1 4305508:2665286:1 4305508:1942612:1 4305508:1595435:1 4305508:74603:1 4305508:561475:1 4305508:71852:1 4305508:1448460:1 4305508:1202646:1 4305508:7258…	0
65932	718741	1464766244	12	718741:148302:1 718741:1399967:1 718741:430320:1 718741:970633:1 718741:718741:1 718741:148312:1 718741:1726261:1 718741:148024:1 718741:148367:1 718741:131513:1	21
65933	835519	1464766245	12	835519:3441643:1 835519:2453902:1 835519:4305540:1 835519:4305539:1 835519:3806409:1 835519:669968:1 835519:3520237:1 835519:4208479:1 835519:4305542:1 835519:4305541:1 835519:1181705:1	4
65934	4305543	1464766245	45	4305543:4305545:1 4305543:4305600:1 4305543:4305609:1 4305543:4305590:1 4305543:2287477:1 4305543:4305563:1 4305543:4305564:1 4305543:4263136:1 4305543:36777:1 4305543:4305596:1 4305543:4305571:1 4305543:4305562:1 4305543:4305608:1 4305543:4305594:1 4305543:4305601:1 4305543:4305599:1 4305543:1010787:1 4305543:4305567:1 4305543:4305550:1 4305543:676795:1 4305543:4305578:1 4305543:4305605:1 430554…	117
65936	1064571	1464766248	15	1064571:696863:1 1064571:583103:1 1064571:719429:1 1064571:2500312:1 1064571:855781:1 1064571:854519:1 1064571:2974921:1 1064571:4305634:1 1064571:2477838:1 1064571:4102210:1 1064571:2514741:1 1064571:1456926:1 1064571:692187:1 1064571:4305635:1	5
65939	1279229	1464766248	13	1279229:4305651:1 1279229:296503:1 1279229:2729028:1 1279229:1279697:1 1279229:1279718:1 1279229:4305652:1 1279229:1279643:1 1279229:4055353:1 1279229:1279704:1 1279229:390059:1	6
65942	462947	1464766250	22	462947:401353:1 462947:4305692:1 462947:123164:1 462947:311498:1 847086:462939:1 440996:809650:1 440996:2218019:1 847086:123282:1 847086:1069769:1 440996:1879458:1 462947:2217708:1 462947:847086:1 1069748:809651:1 462947:440996:1 462947:1069769:1 462947:1069777:1 462947:415699:1 462947:1069748:1 462947:1936646:1 440996:2681783:1 462947:1069735:1	19
65943	487891	1464766250	18	372549:3745314:1 978315:629559:1 487891:423085:1 487891:2181080:1 487891:4305697:1 978315:3946032:1 372549:566358:1 423085:372549:1 487891:86559:1 487891:487903:1 372549:978315:1 487891:455629:1 487891:217326:1 372549:2181075:1 487891:3963265:1 487891:310202:1	42
65944	122246	1464766249	81	122246:121015:1 122246:5572:1 122246:321615:1 122246:121050:1 122246:374820:1 122246:329789:1 122246:329796:1 122246:154451:1 122246:121045:1 122246:211228:1 121025:380381:1 122246:207282:1 122246:207319:1 122246:277722:1 122246:196936:1 122246:3145670:1 122246:4305699:1 122246:5948:1 122246:163187:1 122246:157693:1 122246:207242:1 122246:329741:1 122246:121036:1 122246:250030:1 122246:287895:1 1…	147
65945	172674	1464766251	86	297243:528030:1 172674:490981:1 172674:4305712:1 172674:172817:1 172674:19225:1 172674:2642946:1 172674:865261:1 172674:335066:1 172674:3003610:1 172674:209941:1 172674:1088127:1 172674:209984:1 172674:139754:1 172674:359805:1 172674:3096685:1 172674:1335307:1 19225:209977:1 297243:172888:1 172674:157806:1 172674:144915:1 172674:381302:1 172674:2930303:1 172674:209954:1 172674:297356:1 172674:139…	121
65950	4305731	1464766253	11	463991:1677313:1 1490001:3881345:1 1490001:4305737:1 4305731:463991:1 4305731:4305736:1 4305731:891368:1 4305731:1490001:1 463991:4305735:1 1490001:4305733:1 4305731:2327129:1	5
65951	865316	1464766254	44	865316:1517:1 865316:724874:1 865316:4305788:1 865316:724908:1 865316:724893:1 865316:2606644:1 865316:4305786:1 865316:4305795:1 865316:3864608:1 865316:4305783:1 865316:4305802:1 865316:988811:1 865316:4305800:1 865316:4305792:1 865316:4305801:1 865316:4305796:1 865316:4305799:1 865316:1772713:1 865316:4305794:1 865316:1218000:1 865316:4305791:1 865316:398616:1 865316:2421:1 865316:780940:1 865…	132
65952	83684	1464766254	112	83684:547865:1 83684:2284219:1 83684:1942547:1 83684:1115542:1 83684:1577564:1 83684:2284213:1 83684:1466815:1 83684:70326:1 83684:1594146:1 83684:561325:1 83684:3663376:1 83684:2177415:1 83684:146261:1 83684:75712:1 83684:1586259:1 83684:1586186:1 83684:2284513:1 83684:352651:1 83684:75018:1 83684:857396:1 83684:1598234:1 83684:123656:1 83684:1107861:1 83684:2284355:1 83684:4305832:1 83684:14669…	2
65955	1296917	1464766253	12	1296917:1311615:1 1296917:489144:1 1257084:777198:1 1296917:1883400:1 1296917:1267890:1 1257084:1257087:1 1296917:489129:1 1257084:1257086:1 1296917:1257087:1 1296917:1257084:1 1257084:1292541:1	23
65958	210236	1464766255	333	3642479:210278:1 210236:1892324:1 3642479:204769:1 2418964:94623:1 210197:94424:1 210236:95019:1 3642479:366819:1 210236:366488:1 366115:3039280:1 366115:2166796:1 2641922:366979:1 210236:366443:1 210236:1935725:1 210180:210213:1 210180:366548:1 553596:94479:1 553596:2814991:1 3642479:2641403:1 553596:2866285:1 1831026:366803:1 210236:366642:1 3642479:1427820:1 210180:94943:1 3642479:94390:1 1245…	162
65959	459215	1464766255	15	459215:2639432:1 459215:4305899:1 459215:4305902:1 459215:4289303:1 459215:115648:1 459215:710223:1 459215:4305896:1 459215:2709582:1 459215:3134616:1 459215:4305900:1 459215:4305903:1 459215:1942574:1 459215:4305901:1 459215:3010796:1	20
65961	2413745	1464766256	32	2413745:38529:1 2413745:3439523:1 2413745:76131:1 2413745:3755851:1 2413745:2297001:1 2413745:171939:1 2413745:76475:1 2413745:76833:1 38529:38686:1 2413745:3413777:1 2413745:39018:1 2413745:2311762:1 2413745:76148:1 2413745:4305923:1 2413745:38869:1 2413745:38793:1 2413745:38634:1 2413745:2994779:1 2413745:38620:1 2413745:38359:1 2413745:39089:1 2413745:2311783:1 2413745:861438:1 2413745:3747206…	51
65963	3490642	1464766257	121	3490642:121708:1 3490642:3860395:1 3490642:4306193:1 3490642:2382033:1 3490642:69291:1 3490642:4306192:1 3490642:2329222:1 3490642:4306191:1 3490642:2905151:1 3490642:436375:1 3490642:3490733:1 3490642:914252:1 3490642:4306170:1 3490642:3892411:1 3490642:4306157:1 3490642:4306172:1 3490642:923198:1 3490642:438515:1 3490642:3447491:1 3490642:4306176:1 3490642:1061501:1 3490642:3490755:1 3490642:26…	746
65964	489492	1464766258	31	489492:2774585:1 489492:489497:1 489492:572408:1 489492:1394036:1 489492:1215551:1 489492:274198:1 489498:480833:1 489492:3504033:1 489492:1667071:1 489492:4306302:1 489492:4306304:1 489492:572068:1 489498:132430:1 489492:203671:1 489492:557416:1 489492:1926951:1 489492:572406:1 489492:4306301:1 489492:203642:1 489498:3242175:1 489492:489498:1 489492:550348:1 489492:8854:1 489492:1309696:1 489492…	17
65966	1903956	1464766260	17	1903956:4305089:1 1903956:1366070:1 1903956:599636:1 1366070:1544359:1 1366070:1312054:1 1903956:958140:1 1903956:4306307:1 1903956:1087766:1 1903956:570638:1 1903956:399022:1 1903956:350423:1 1903956:323308:1 1903956:1220713:1 1903956:3968666:1 1903956:2439961:1 1903956:2503694:1	10
65967	1193908	1464766261	105	1193908:527985:1 1193908:277204:1 1193908:1423923:1 3096662:80447:1 3096667:297230:1 1193908:35706:1 1193908:461018:1 1193908:4306343:1 297230:992196:1 3096667:3096662:1 3096667:491128:1 297230:290655:1 3096667:139609:1 1193908:274957:1 1193908:856416:1 1193908:491282:1 3096662:1368750:1 1193908:3313258:1 123580:209977:1 1193908:182109:1 3096667:3096693:1 3096667:490966:1 3096667:123580:1 1193908…	221
65968	75966	1464766261	39	75966:1172573:1 75966:654209:1 75966:710224:1 75966:650438:1 75966:211307:1 75966:852513:1 75966:736414:1 75966:4306361:1 75966:4306357:1 75966:4283883:1 75966:4306359:1 75966:4306363:1 75966:744010:1 75966:4306362:1 75966:3377396:1 75966:4306360:1 75966:1896243:1 75966:3233979:1 75966:548046:1 75966:914511:1 75966:824453:1 75966:3840508:1 75966:1184274:1 75966:1503808:1 75966:4117920:1 75966:258…	32
65970	154620	1464766261	61	154620:1976221:1 154620:2189595:1 154620:4306404:1 154620:416436:1 154620:2548908:1 154620:4214996:1 154620:4306420:1 154620:4089566:1 154620:4306403:1 154620:4306407:1 154620:1151724:1 154620:4306362:1 154620:822543:1 154620:3990786:1 154620:4306419:1 154620:154640:1 154620:4306397:1 154620:2272523:1 154620:4306405:1 154620:2616248:1 154620:896355:1 154620:1162355:1 154620:605931:1 154620:430641…	69
65971	1366552	1464766262	234	1366552:4196836:1 1366552:789462:1 1366552:4306480:1 1366552:4306646:1 1366552:4306545:1 1366552:2638083:1 1366552:601606:1 1366552:4306555:1 1366552:4090790:1 1366552:4306632:1 1366552:4306573:1 1366552:946492:1 1366552:4306602:1 1366552:2105163:1 1366552:4306576:1 1366552:4057105:1 1366552:4306645:1 1366552:252243:1 1366552:4306471:1 1366552:4060246:1 1366552:4274424:1 1366552:2718360:1 1366552…	349
65972	154540	1464766262	12	154540:4306696:1 154540:3534358:1 154540:1872717:1 154540:4306698:1 154540:4306700:1 154540:950379:1 154540:4306699:1 154540:4306701:1 154540:2027732:1 154540:3228916:1 154540:1047449:1	12
65974	652	1464766263	306	652:4306831:1 652:2781414:1 652:3965124:1 652:4306834:1 652:1338599:1 652:4197475:1 4008264:523749:1 652:4306829:1 652:3412829:1 652:966346:1 652:4306901:1 652:4306964:1 652:1195280:1 652:4306934:1 652:4306869:1 652:4306952:1 652:1251183:1 652:4306939:1 652:863:1 652:1314161:1 652:1184930:1 652:1032189:1 652:4306932:1 652:4306902:1 652:2291453:1 652:4306951:1 652:4306858:1 652:4274523:1 652:43069…	552
65977	286578	1464766263	100	286578:4307184:1 286578:3941556:1 286578:2633247:1 286578:4216787:1 286578:3466230:1 286578:4211178:1 286578:1629461:1 286578:841450:1 286578:3816591:1 286578:3192035:1 286578:3933099:1 286578:2794509:1 286578:1385002:1 286578:4062693:1 286578:3817679:1 286578:4307186:1 286578:4307192:1 286578:4307193:1 286578:4307151:1 286578:4307199:1 286578:2027628:1 286578:674781:1 286578:4307168:1 286578:405…	95
65979	1371434	1464766263	35	1371434:3315485:1 1371434:4041231:1 1371434:1192157:1 1371434:3596951:1 1371434:2608035:1 1371434:3190644:1 1371434:4049007:1 1371434:4121434:1 1371434:3339717:1 1371434:3991268:1 1371434:4307216:1 1371434:4307221:1 1371434:4086530:1 1371434:2379889:1 1371434:3153059:1 1371434:1192171:1 1371434:4307217:1 1371434:4307213:1 1371434:4307215:1 1371434:4307222:1 1371434:4041163:1 1371434:3752029:1 137…	23
65980	4307227	1464766263	104	4307227:74100:1 4307227:1586040:1 4307227:2466427:1 4307227:2331844:1 4307227:1595494:1 4307227:1631938:1 4307227:561448:1 4307227:1594908:1 4307227:268415:1 4307227:1586182:1 4307227:75068:1 4307227:141330:1 4307227:123621:1 4307227:1592795:1 4307227:1586230:1 4307227:2665300:1 4307227:1586258:1 4307227:72974:1 4307227:453250:1 4307227:146002:1 4307227:1595336:1 4307227:146974:1 4307227:1594641:…	0
65983	158577	1464766263	221	158577:4060552:1 169179:824150:1 158577:3134616:1 169179:3165577:1 158577:27292:1 158577:4307391:1 158577:4307392:1 158577:4307347:1 158577:154201:1 158577:2626090:1 158577:3051063:1 158577:4307360:1 169179:4307348:1 158577:4085843:1 158577:1466269:1 158577:1402880:1 158577:4307342:1 158577:4307328:1 158577:4307362:1 158577:2288823:1 158577:4307336:1 169179:4105737:1 158577:4307387:1 158577:39908…	176
65984	1072026	1464766263	30	1072026:4307433:1 1072026:4060431:1 1072026:1391525:1 1072026:4307431:1 1072026:4121305:1 1391525:925264:1 1072026:4307432:1 1072026:4307437:1 1391525:4307438:1 1072026:4126202:1 1072026:4307440:1 1072026:1000878:1 1072026:84375:1 1072026:4307444:1 1072026:2863014:1 1072026:3175366:1 1072026:4307439:1 1072026:675702:1 1072026:2004719:1 1072026:4307434:1 1072026:4307425:1 1072026:4307429:1 1072026…	10
65986	2853890	1464766265	14	2853890:4307496:1 2853890:2853900:1 2853890:4307502:1 2853890:4307503:1 2853890:652885:1 2853890:802859:1 2853890:2853893:1 2853890:4307499:1 2853890:4307501:1 2853890:781797:1 2853890:4307500:1 2853890:4307504:1 2853890:2556247:1	17
65988	1574813	1464766265	14	1574813:2413119:1 1574813:4307515:1 1574813:4307513:1 1574813:2869788:1 1574813:3075123:1 1574813:311863:1 311863:3621971:1 1574813:3651707:1 1574813:4307514:1 311863:311877:1 1574813:892770:1 1574813:153314:1 1574813:3978870:1	22
65992	2418003	1464766267	42	2418003:2418018:1 2418003:2417004:1 2418003:1714951:1 2418003:2417433:1 2418003:2641767:1 2418003:366941:1 2418003:366965:1 2418003:94819:1 2166796:94675:1 2418003:94925:1 2418003:168811:1 2418003:553948:1 2418003:94394:1 2418131:366613:1 2418003:204785:1 2166796:2418131:1 2418003:366390:1 2418003:274664:1 2166796:3254019:1 2418003:2418977:1 2418003:2791220:1 2418003:2769641:1 2418003:2418551:1 2…	59
65999	97879	1464766270	15	97879:1266748:1 826515:1954112:1 97879:4307550:1 826515:2709291:1 97879:936019:1 826515:4103397:1 97879:375356:1 826515:2136886:1 97879:2335283:1 97879:1075638:1 826515:4307548:1 826515:4307545:1 826515:4307549:1 97879:826515:1	8
66000	4307551	1464766270	95	4307551:801752:1 4307551:865122:1 4307551:159551:1 4307551:272910:1 4307551:3192783:1 4307551:2997046:1 4307551:4217206:1 2126657:95917:1 4307551:95937:1 4307551:4307579:1 4307551:4217194:1 4307551:3276709:1 2126657:95925:1 4307551:1684549:1 4307551:4307582:1 4307551:428150:1 4307551:3925529:1 4307551:3702868:1 4307551:354838:1 4307551:3328273:1 4307551:1011134:1 2126657:3344378:1 4307551:2421306…	121
66001	272401	1464766272	183	1264007:3983882:1 272401:6882:1 272401:272452:1 272401:3361650:1 272401:272473:1 272401:3983013:1 272401:3982599:1 272401:3741057:1 272550:469146:1 272401:1264227:1 272401:1264200:1 1264175:1914700:1 272401:1264184:1 272415:272427:1 272401:1264264:1 272401:272571:1 272401:3740191:1 1264007:272495:1 272401:3740188:1 272401:131399:1 272401:1264296:1 281850:1264079:1 272401:272562:1 272401:3740211:1…	194
66002	1136626	1464766273	13	1136626:1136683:1 1136626:691639:1 1136626:2673488:1 1136626:4251715:1 1136626:1136631:1 1136626:1136636:1 1136626:1136637:1 1136626:1136646:1 1136626:1136632:1 1136626:1371200:1 1136626:4307596:1 1136626:1136629:1	14
66003	158452	1464766273	17	158452:927189:1 158452:941807:1 158452:84718:1 158452:2867784:1 158452:4306366:1 158452:4097643:1 158452:4307599:1 158452:4307598:1 158452:391687:1 158452:1312890:1 158452:548046:1 158452:4307600:1 158452:373126:1 158452:158465:1 158452:914511:1 158452:1800942:1	10
66004	1253908	1464766274	10	1253908:1331843:1 1253908:1463827:1 1253908:4130633:1 1253908:1464320:1 1253908:684251:1 1253908:1550450:1 1253908:1253939:1 1253908:1331861:1 1253908:94430:1	11
66007	1267089	1464766275	16	1267089:4307614:1 251670:4307615:1 1267089:835687:1 1267089:82677:1 1267089:248915:1 1267089:275349:1 1267089:3198961:1 1267089:251670:1 4307614:1840826:1 1267089:1923162:1 251670:4307616:1 1267089:2494267:1 1267089:252087:1 1267089:1710684:1 251670:1550453:1	20
66008	1030351	1464766275	15	1030351:2438711:1 1030351:2438703:1 1030351:2438699:1 1030351:2438704:1 1030351:2438708:1 1030351:2438705:1 1030351:2438712:1 1030351:2438698:1 1030351:2438710:1 1030351:2438707:1 1030351:2438701:1 1030351:2438713:1 1030351:2438706:1 1030351:2438702:1	2
66009	81850	1464766275	82	81850:4084959:1 81850:1192157:1 81850:744010:1 81850:689787:1 81850:850455:1 81850:4307634:1 81850:937214:1 81850:1158423:1 81850:980382:1 81850:943426:1 81850:3764076:1 81850:1205358:1 81850:1204844:1 81850:3511637:1 81850:4117920:1 81850:4089571:1 81850:2588470:1 81850:2588448:1 81850:3468234:1 81850:139883:1 81850:973907:1 81850:146135:1 81850:1153100:1 81850:385369:1 81850:4307636:1 81850:735…	40
66011	1835189	1464766276	40	1835189:4307662:1 1835189:4307678:1 1835189:4307672:1 1835189:4307674:1 1835189:4047915:1 1835189:4307668:1 1835189:4307673:1 1835189:50213:1 1835189:1907605:1 1835189:4307675:1 1835189:2946530:1 1835189:3792219:1 1835189:4307676:1 1835189:4307679:1 1835189:4307682:1 1835189:1245500:1 1835189:4307681:1 1835189:2621143:1 1835189:3831178:1 1835189:4307683:1 1835189:3388318:1 1835189:2146575:1 18351…	28
66012	102204	1464766276	446	1049836:1676450:1 1049836:133919:1 102204:992215:1 2199020:203711:1 102204:103132:1 2199020:1550670:1 100744:1249425:1 100577:103015:1 2199020:3428762:1 2199020:1454817:1 2199020:992312:1 102204:101556:1 102204:458037:1 1049836:63886:1 102204:1707048:1 100577:64462:1 1049836:3170471:1 1049836:2199020:1 1049836:1417668:1 102204:1449768:1 102204:100577:1 102204:102113:1 100577:64665:1 1049836:13644…	1207
66013	974199	1464766276	65	160184:4307922:1 974199:914511:1 160184:4307910:1 974199:684377:1 974199:1288631:1 160184:4085736:1 974199:982681:1 974199:4307918:1 974199:4307899:1 160184:1736803:1 974199:4307923:1 974199:4307909:1 974199:4307914:1 974199:145837:1 974199:2550285:1 974199:4307905:1 974199:1765064:1 974199:4307913:1 974199:4218811:1 160184:806840:1 974199:1408177:1 974199:3741712:1 974199:4307908:1 160184:412627…	139
66014	2465253	1464766276	12	2465253:2266719:1 2465253:2024848:1 2465253:348628:1 2465253:876240:1 2465253:2516528:1 2465253:329306:1 2465253:79971:1 2465253:1140489:1 2465253:1956110:1 2465253:876223:1 876240:4307934:1	12
66016	3432656	1464766277	18	3432656:2307220:1 3432656:528574:1 528574:1541585:1 3432656:636267:1 3432656:1889412:1 528574:2265414:1 3432656:1663497:1 1704569:2764126:1 1889450:1704569:1 3432656:4307940:1 3432656:2905885:1 3432656:3438158:1 3432656:4307939:1 3432656:4307941:1 2265414:1889450:1 3432656:1889453:1 3432656:2694083:1	19
66017	4307944	1464766277	29	4307944:3511028:1 4307961:1386634:1 4307944:4307965:1 4307944:4307963:1 4307944:4307960:1 4307944:2781424:1 4307944:256449:1 4307944:4307958:1 4307944:4307966:1 4307944:1028489:1 4307944:1378307:1 4307944:1956618:1 4307944:351336:1 4307944:2727964:1 4307944:4307962:1 4307944:1326790:1 4307944:1009678:1 4307944:1378308:1 4307944:4307959:1 4307944:4307964:1 4307944:3261595:1 4307944:1951101:1 43079…	38
66019	2689927	1464766277	27	2689927:1942584:1 2689927:147189:1 2689927:1122738:1 2689927:1587697:1 2689927:74359:1 2689927:2284464:1 2689927:74986:1 2689927:1594911:1 2689927:74842:1 2689927:148514:1 2689927:3741423:1 2689927:1121143:1 2689927:1120965:1 2689927:2284409:1 2689927:3741634:1 2689927:1598185:1 2689927:484571:1 2689927:1594095:1 2689927:146658:1 2689927:1856028:1 2689927:2284527:1 2689927:2331787:1 2689927:19425…	4
66020	178142	1464766278	31	178142:2931425:1 178142:4307992:1 178142:4306366:1 178142:4307995:1 178142:2621679:1 178142:3673071:1 178142:4307987:1 178142:4307988:1 178142:4307985:1 178142:3802334:1 178142:4307990:1 178142:4306828:1 178142:829933:1 178142:4307986:1 178142:4081924:1 178142:4085422:1 178142:672903:1 178142:41092:1 178142:4307989:1 178142:4307991:1 178142:955702:1 178142:1156068:1 178142:418741:1 178142:1566909…	31
66024	4077464	1464766279	31	4077464:2240519:1 4077464:2240524:1 4077464:2240527:1 4077464:2240515:1 4077464:2240522:1 4077464:2240520:1 4077464:2240518:1 4077464:2240523:1 4077464:2240521:1 4077464:2240525:1 4077464:2240517:1 4077464:2240528:1 4077464:2240530:1 4077464:2240516:1 4077464:2240526:1	0
66025	591851	1464766280	18	591851:3078184:1 591851:88737:1 591851:108971:1 591851:4308048:1 591851:548396:1 591851:4308047:1 591851:3123669:1 591851:4308046:1 591851:3507110:1 591851:4308051:1 591851:4308050:1 591851:4308044:1 591851:4308052:1 591851:461908:1 591851:4308049:1 591851:4308045:1	13
66026	2277373	1464766281	45	2277373:622113:1 2277373:2388065:1 2277373:3545:1 2277373:4308068:1 2277373:2112339:1 2277373:295818:1 2277373:1489977:1 2277373:172382:1 2277373:334479:1 2277373:344626:1 2277373:153879:1 423085:4308067:1 2277373:652846:1 3545:3537:1 2277373:588836:1 2277373:1100230:1 2277373:659049:1 2277373:344600:1 2277373:429626:1 2277373:568528:1 2277373:429723:1 2277373:593266:1 3545:344526:1 2277373:42781…	82
66027	2265207	1464766281	31	2265207:397350:1 2265207:541825:1 2265207:541700:1 2265207:1387443:1 2265207:332708:1 2265207:541513:1 2265207:175660:1 2265207:1805504:1 2265207:206329:1 2265207:1774427:1 2265207:1414220:1 2265207:206742:1 2265207:291376:1 2265207:175881:1 2265207:36515:1 2265207:542028:1 2265207:1845145:1 2265207:1169963:1 2265207:397721:1 2265207:1878530:1 2265207:397698:1 2265207:1845211:1 2265207:1774616:1 …	0
66028	1886345	1464766280	51	1886345:210307:1 2418631:366517:1 1886345:3651040:1 210249:366630:1 1886345:366203:1 1886345:210379:1 94684:366938:1 2417857:2417875:1 210232:94394:1 1886345:366488:1 1100890:366603:1 366819:3118864:1 1886345:311258:1 366819:2641157:1 366819:3696979:1 1886345:1219742:1 1886345:1875862:1 1886345:274655:1 1886345:276786:1 1886345:366173:1 366819:366342:1 1886345:210249:1 1886345:94828:1 1886345:210…	11
66029	2030456	1464766282	34	2030456:4308074:1 2030456:4308088:1 2030456:4308073:1 2030456:4308076:1 2030456:4308096:1 2030456:4308094:1 2030456:4308078:1 2030456:372361:1 2030456:4308080:1 2030456:4271593:1 2030456:4308093:1 2030456:329711:1 2030456:4308091:1 2030456:3743098:1 2030456:4308087:1 2030456:4308079:1 2030456:4308083:1 2030456:2140995:1 2030456:4308084:1 2030456:4308081:1 2030456:2347226:1 2030456:4308075:1 20304…	0
66030	626859	1464766282	107	626859:3869959:1 626859:4308203:1 626859:4308196:1 626859:4308181:1 626859:4308192:1 626859:4308219:1 626859:4308204:1 626859:4308210:1 626859:4308194:1 626859:4308186:1 626859:4085387:1 626859:4308207:1 626859:4308184:1 626859:4308206:1 626859:4308216:1 626859:3167000:1 626859:4308155:1 626859:4308193:1 626859:1576033:1 626859:4308214:1 626859:4308173:1 626859:4308177:1 626859:4308170:1 626859:4…	129
66031	4308242	1464766283	226	4308242:4308368:1 4308242:2840888:1 4308242:890958:1 4308242:4308353:1 4308242:4308377:1 4308242:1515845:1 825260:932779:1 4308242:2453356:1 2515722:1254553:1 4308242:885812:1 4308242:153016:1 4308242:4308380:1 4308242:4308379:1 4308242:95694:1 4308242:932808:1 4308242:4308411:1 4308242:406331:1 4308242:2440912:1 4308242:4308385:1 4308242:4308349:1 4308242:211801:1 4308242:4308409:1 4308242:73459…	347
66033	3902489	1464766284	20	4308477:484983:1 3902489:3902483:1 3902489:4308496:1 4308473:4235653:1 3902489:4308477:1 3902489:125694:1 3902489:4308473:1 3902489:3750649:1 4308473:2756120:1 3902489:4308499:1 4308473:4308500:1 3902489:273335:1 3902489:1512278:1 3902489:4308498:1 4308473:1409712:1 3902489:4308497:1 4308477:4308478:1 3902489:3902491:1 4308473:250985:1	71
66039	993586	1464766290	10	993586:1262737:1 993586:722951:1 993586:871487:1 993586:2291628:1 993586:2236330:1 993586:2179578:1 993586:290993:1 993586:4308521:1 993586:2409847:1	7
66040	4308523	1464766291	246	4308523:4308748:1 4308523:4308714:1 4308523:410452:1 4308523:4308730:1 4308523:4308738:1 4308523:1913643:1 4308523:2974094:1 4308523:4308780:1 4308523:4308793:1 4308523:896456:1 4308523:2916033:1 4308523:4308713:1 4308523:4308778:1 4308523:1588198:1 4308523:4308768:1 4308523:4308772:1 4308523:2324373:1 4308523:4308799:1 4308523:833802:1 4308523:4308813:1 4308523:4252436:1 4308523:315944:1 4308523…	373
66042	441430	1464766294	43	441430:256585:1 441430:910355:1 441430:287044:1 441430:1092290:1 441430:1092306:1 441430:4308911:1 441430:690040:1 441430:1648514:1 441430:924745:1 441430:4308904:1 441430:441456:1 441430:4016017:1 441430:1334474:1 441430:634278:1 441430:1631603:1 441430:4308910:1 441430:1994790:1 441430:492856:1 441430:441494:1 441430:657354:1 441430:1682626:1 441430:404014:1 441430:462113:1 441430:517989:1 4414…	184
66043	4308945	1464766294	15	4308945:4042078:1 4308945:4308948:1 4308945:2388686:1 4308945:1221415:1 4308945:4308956:1 4308945:3957650:1 4308945:4308952:1 4308945:4308957:1 4308945:1871252:1 4308945:4308954:1 4308945:4308958:1 4308945:1517360:1 4308945:4308953:1 4308945:4308955:1	10
66044	1288766	1464766296	10	1288766:4308960:1 1288766:334553:1 1288766:1288757:1 1288766:4217927:1 1288766:334544:1 1288766:1156680:1 334553:467382:1 1288766:1370771:1 1288766:335683:1	12
66045	1034191	1464766295	56	1034191:2242968:1 1034191:4309012:1 1034191:184040:1 1034191:496088:1 1034191:2123472:1 1034191:4246405:1 1034191:2463148:1 1034191:1998327:1 1034191:4309015:1 1034191:185239:1 1034191:1918309:1 1034191:482154:1 1034191:4309021:1 1034191:4309025:1 1034191:4309023:1 1034191:1034195:1 1034191:2387378:1 1034191:4309026:1 1034191:4309022:1 1034191:3969336:1 1034191:394537:1 1034191:3570491:1 1034191:…	108
66046	2430250	1464766296	46	2430250:1775457:1 2430250:175462:1 2430250:1387452:1 2430250:291398:1 2430250:397538:1 2430250:175269:1 2430250:1314444:1 2430250:1169962:1 2430250:397470:1 2430250:175869:1 2430250:176001:1 2430250:333036:1 2430250:1414220:1 2430250:397839:1 2430250:2890809:1 2430250:651017:1 2430250:1279418:1 2430250:678855:1 2430250:678848:1 2430250:397786:1 2430250:651024:1 2430250:206478:1 2430250:205565:1 2…	0
66047	2129812	1464766296	10	2129812:4309046:1 2129812:368016:1 2129812:4309047:1 2129812:2159341:1 2129812:2802014:1 2129812:4309045:1 2129812:4303119:1 2129812:1312320:1	40
66048	121608	1464766296	12	121608:4309049:1 121608:211307:1 121608:4309050:1 121608:770561:1 121608:1175778:1 121608:3673113:1 121608:425366:1 121608:121621:1 121608:4309051:1 121608:4309052:1 121608:1335093:1	3
66049	377213	1464766296	19	637909:377213:1 377213:466405:1 377213:864429:1 2670763:658968:1 377213:1303971:1 377213:637908:1 377213:635159:1 377213:2670763:1 2670763:377213:1 466405:377213:1 377213:3905872:1 377213:637909:1 377213:1423011:1 377213:2551491:1 377213:440692:1 377213:377213:1 377213:453191:1	6
66050	3450177	1464766297	17	3450177:2125896:1 3450177:3234803:1 3450177:2126316:1 3450177:1369938:1 3450177:2635884:1 3450177:2791447:1 3450177:2869766:1 3450177:3972351:1 3450177:1071247:1 3450177:4309055:1 3450177:2387474:1 3450177:1393266:1 3450177:2800243:1 3450177:4309056:1 3450177:2702410:1 3450177:1556322:1	8
66054	1972023	1464766299	70	1972023:1368512:1 1972023:101107:1 1972023:64596:1 1972023:104266:1 1972023:998015:1 1972023:100812:1 1972023:102672:1 1972023:147913:1 1972023:3296444:1 1972023:4309073:1 1972023:976322:1 1972023:101341:1 1972023:4309074:1 1972023:3589829:1 1972023:64813:1 1972023:102495:1 1972023:103323:1 1972023:103752:1 1972023:103856:1 1972023:103181:1 1972023:65022:1 1972023:992213:1 1972023:101912:1 197202…	0
66056	1432823	1464766299	17	1432823:654355:1 1432823:3898435:1 1432823:3716530:1 1432823:1265327:1 1432823:1022431:1 1432823:2727405:1 1432823:835355:1 1432823:653742:1 1432823:1432863:1 1432823:3850609:1 1432823:834037:1 1432823:466967:1 1432823:1053578:1 1432823:4309087:1 1432823:351157:1 1432823:1269878:1	3
66057	552393	1464766299	21	428029:133089:1 634887:2008580:1 552393:204393:1 552393:2126603:1 428024:428029:1 657499:310151:1 552393:428018:1 552393:428024:1 552393:2400337:1 552393:428019:1 552393:4309090:1 552393:4309091:1 428029:568833:1 657499:9530:1 657499:454843:1 552393:4309092:1 552393:634887:1 552393:1059079:1 552393:657499:1	25
66058	1425739	1464766303	24	3740069:172753:1 3740069:1425805:1 1425739:2692455:1 1425739:1425778:1 1425739:4037561:1 1425739:930703:1 1425739:1277513:1 1425739:1431801:1 1425739:629414:1 1425739:3005233:1 3740069:1445430:1 1425739:601644:1 1425739:979276:1 1425739:1445471:1 1425739:2793610:1 629414:3740069:1 1425739:1832356:1 3740069:256905:1 1425739:136142:1 1425739:1277523:1 1425739:4309097:1 1425739:1036389:1 1425739:144…	35
66064	1353250	1464766309	12	1353250:3533398:1 1353250:4275619:1 1353250:1705027:1 1353250:1410715:1 1353250:4309141:1 1353250:1569485:1 1353250:1391484:1 1391484:775679:1 1353250:3978082:1 1353250:4309140:1 1353250:4309139:1	8
66065	986439	1464766309	10	986439:4309151:1 986439:4309149:1 986439:1205272:1 986439:4309150:1 986439:4309142:1 986439:4309146:1 986439:4309152:1 986439:4309147:1 986439:4309148:1	6
66067	1378476	1464766309	26	1378476:2294151:1 1378476:1932606:1 1900600:3204001:1 1378476:1426495:1 545549:457118:1 1900600:3421343:1 273605:461314:1 273605:508428:1 1378476:1650199:1 1378476:2813978:1 2518137:250784:1 2518137:273605:1 1441258:2518137:1 545549:1249149:1 273605:83511:1 1378476:1441258:1 1378476:1990195:1 273605:545549:1 1378476:1900600:1 273605:958376:1 1441258:653800:1 545549:9181:1 545549:2819979:1 1900600…	35
66070	901914	1464766312	93	901914:2950713:1 901914:4309275:1 10937:193874:1 901914:1028621:1 1090399:460341:1 901914:898020:1 901914:4309278:1 901914:1846359:1 901914:2870767:1 901914:1104222:1 901914:1364153:1 901914:468368:1 901914:3545544:1 901914:1787728:1 901914:1781553:1 901914:4309277:1 901914:626237:1 901914:456359:1 901914:2597704:1 1090399:1374252:1 901914:585865:1 901914:2262915:1 901914:193995:1 901914:4241414:…	77
66071	423211	1464766313	19	423211:540202:1 423211:423242:1 423212:880480:1 147470:587004:1 423211:423212:1 147470:624724:1 423211:3624260:1 147470:1025092:1 423211:4309290:1 423211:1425475:1 423211:423211:1 423211:540119:1 423211:1022241:1 423211:869987:1 147470:2580862:1 423211:1280890:1 423211:4309291:1 423211:147470:1	13
66076	977981	1464766318	12	977981:2756870:1 977981:278341:1 977981:1729542:1 977981:1489124:1 977981:4309320:1 977981:3945451:1 977981:1355285:1 977981:3011316:1 977981:4309318:1 977981:1205470:1 977981:1640519:1	5
66081	1266247	1464766321	226	1266247:2181618:1 1266247:4309384:1 1266247:1826838:1 1890000:2099008:1 1266247:583108:1 1266247:2715262:1 329009:427050:1 1266247:4309396:1 1266247:1798079:1 1266247:3917965:1 3887790:408311:1 1266247:3477357:1 1266247:1277624:1 1266247:651677:1 1266247:1634663:1 1266247:1874833:1 1266247:4309348:1 1266247:659310:1 1266247:4309400:1 1266247:3887774:1 1266247:4309388:1 1266247:867935:1 1266247:43…	309
66085	1309277	1464766322	24	1309277:4309494:1 1309277:1054791:1 1309277:1030788:1 1309277:4309486:1 1309277:1397639:1 1309277:2524538:1 3422195:3230211:1 1309277:4115161:1 1309277:4289690:1 1309277:889897:1 1309277:2340530:1 1309277:4309493:1 1309277:4309488:1 1309277:4309492:1 1309277:3689078:1 1309277:4309471:1 1309277:52802:1 1309277:4309487:1 1309277:4309489:1 1309277:4309491:1 1309277:4309485:1 1309277:3422195:1 130927…	79
66087	1517002	1464766323	10	1517002:512377:1 1517002:2709325:1 1517002:650295:1 1517002:4309533:1 1517002:4309531:1 1517002:1503900:1 1517002:914330:1 1517002:4309532:1 1517002:669210:1	6
66088	1322921	1464766323	108	1930058:2879580:1 1322921:4309555:1 1322921:1340998:1 1322854:1342848:1 1322921:1341016:1 1322921:4309581:1 1322921:4309569:1 1322921:1015310:1 979076:4053921:1 1341020:1451765:1 1322921:1169860:1 1322921:1341004:1 1322921:1141284:1 1322921:1341011:1 1322845:3683862:1 1322910:4309570:1 1322921:1322906:1 1322921:1340993:1 1322921:2181316:1 1322921:1380685:1 1322906:4309541:1 1322945:588319:1 97907…	130
66089	1686089	1464766323	31	1686089:2191438:1 1686089:4081603:1 1686089:4309601:1 1686089:1295281:1 1686089:618257:1 1686089:847765:1 1686089:4309600:1 1686089:2651889:1 1686089:1634623:1 1686089:1848908:1 1686089:4304094:1 1686089:3639973:1 1686089:3641314:1 1686089:4004539:1 1686089:1406454:1 1686089:2770687:1 1686089:1778511:1 1686089:659952:1 1686089:345766:1 1686089:2732564:1 1686089:4309599:1 1686089:2387279:1 1686089…	5
66090	1776918	1464766323	44	1776918:1305551:1 1776918:1003892:1 1776918:1709245:1 1776918:3764231:1 1776918:2846463:1 1776918:2459988:1 1776918:4309622:1 1776918:4309623:1 1776918:4309621:1 1776918:2496576:1 1776918:1510210:1 1776918:1181709:1 1776918:3698180:1 1776918:1670242:1 1776918:4309624:1 1776918:4309625:1 1776918:4196338:1 1776918:4254174:1 1776918:3778621:1 1776918:886575:1 1776918:3049893:1 1776918:4309615:1 1776…	34
66092	248916	1464766323	53	4309639:31966:1 4309639:892166:1 587004:363451:1 4309639:213783:1 248916:614563:1 4309639:1634769:1 248916:4309683:1 248916:3905837:1 248916:2115725:1 4309639:149426:1 248916:2754824:1 248916:1778475:1 1778475:587004:1 248916:2638344:1 1778475:1410621:1 248916:31453:1 248916:2711094:1 4309639:281050:1 248916:4023869:1 248916:4309684:1 248916:2384669:1 1778475:4309682:1 248916:1866251:1 248916:502…	114
66093	195946	1464766323	53	195946:2300260:1 195946:1632352:1 195946:4309766:1 195946:1900693:1 195946:4309753:1 195946:3827629:1 195946:4309759:1 195946:1968768:1 195946:1565741:1 1081352:4309746:1 195946:3980823:1 195946:4309748:1 195946:2713558:1 195946:4309761:1 195946:3386249:1 195946:2052828:1 195946:4309767:1 195946:4309754:1 195946:2426855:1 195946:4309765:1 195946:4309747:1 195946:2601219:1 195946:323254:1 195946:4…	188
66094	2895980	1464766323	50	2895980:382758:1 2895980:4309843:1 4309854:2781016:1 2895980:4309858:1 2895980:4309839:1 2895980:4085232:1 2895980:491625:1 2895980:4309828:1 2895980:4309837:1 2895980:4309833:1 2895980:4309804:1 2895980:3468182:1 2895980:4210384:1 2895980:457367:1 2895980:4309842:1 2895980:4309852:1 2895980:4309856:1 2895980:4309806:1 2895980:4309850:1 2895980:1958349:1 2895980:4309857:1 2895980:4243756:1 289598…	53
66096	1030240	1464766323	12	1030240:1030479:1 1030240:3785722:1 1030240:1030629:1 1030240:1671736:1 1030240:922271:1 1030240:1030325:1 1030240:4309869:1 1030240:1417740:1 1030325:2690577:1	15
66098	2732889	1464766323	17	2732889:4309890:1 2732889:3157723:1 2732889:1688362:1 2732889:3773324:1 2732889:4309887:1 2732889:1243131:1 2732889:493219:1 2732889:4309892:1 2732889:465445:1 2732889:153308:1 2732889:3755598:1 2732889:153314:1 2732889:4307513:1 2732889:4309891:1 2732889:3096425:1 2732889:39585:1	29
66099	4309896	1464766324	16	4309896:3763704:1 4309896:1574837:1 4309896:4218662:1 4309896:419421:1 4309896:111333:1 4309896:1604306:1 4309896:4301434:1 4309896:2085329:1 4309896:4309907:1 4309896:4309906:1 4309896:4309905:1 4309896:4309904:1 4309896:1830223:1 4309896:2781376:1 4309896:4053921:1	43
66101	5571	1464766325	22	5571:4313121:1 5571:668387:1 5571:387296:1 5571:4085629:1 5571:158478:1 5571:2055157:1 5571:1055991:1 5571:4218781:1 5571:917077:1 5571:2969993:1 5571:210930:1 5571:4060231:1 5571:1199158:1 5571:3768397:1 5571:84718:1 5571:1205283:1 5571:4060552:1 5571:517587:1 5571:5638:1 5571:4313122:1 5571:578287:1	95
66103	4313138	1464766324	41	4313138:3273214:1 4313138:1571033:1 4313138:2826208:1 4313138:1067473:1 4313138:4313226:1 4313138:954241:1 4313138:4026592:1 4313138:1945527:1 4313138:656385:1 4313138:4313241:1 4313138:4313233:1 4313138:2017006:1 4313138:1722394:1 4313138:4313242:1 4313138:4313220:1 4313138:4313206:1 4313138:4313238:1 4313138:2015669:1 4313138:4313234:1 4313138:4313230:1 4313138:4313221:1 4313138:4313144:1 43131…	171
66107	4313262	1464766330	97	408246:1656532:1 4313266:601285:1 329561:583100:1 601283:426949:1 601266:408315:1 651279:410679:1 4313262:408246:1 329025:651280:1 279100:4313269:1 716017:726871:1 601266:427039:1 4313269:716017:1 427039:553773:1 4313262:557964:1 4313269:1259169:1 601283:857994:1 601283:3615705:1 329025:486684:1 583100:557957:1 4313262:327306:1 601266:583140:1 557964:456733:1 4313262:722462:1 4313262:601283:1 410…	82
66110	4313280	1464766334	51	4313280:462260:1 4313280:206225:1 4313280:206799:1 4313280:989492:1 4313280:678833:1 4313280:341381:1 4313280:176999:1 4313280:176847:1 4313280:332745:1 4313280:176159:1 4313280:484692:1 4313280:175751:1 4313280:397871:1 4313280:1388383:1 4313280:175668:1 4313280:1388543:1 4313280:1387420:1 4313280:541824:1 4313280:206083:1 4313280:938968:1 4313280:122731:1 4313280:770320:1 4313280:206514:1 43132…	0
66113	1331835	1464766336	25	1331835:1787367:1 1331835:2063456:1 1331835:4313290:1 1331835:4313294:1 1331835:3759271:1 1331835:3022188:1 1331835:149978:1 1331835:3764076:1 1331835:3943223:1 1331835:3065548:1 1331835:3548114:1 1331835:4313299:1 1331835:4313300:1 1331835:1253333:1 1331835:2041486:1 1331835:4313291:1 1331835:3747901:1 1331835:4313295:1 1331835:1149:1 1331835:4313298:1 1331835:4313292:1 1331835:4033263:1 1331835…	14
66118	1961971	1464766338	43	1961971:505249:1 1963579:4313338:1 1961971:110585:1 110585:2925479:1 1961971:1499367:1 43150:3914640:1 1961971:43150:1 43150:1353520:1 61313:4111697:1 1498912:2264619:1 1961971:75915:1 61204:2138163:1 1961971:4282224:1 1499367:1051427:1 1961971:1963579:1 1961971:62337:1 61313:4217661:1 1961971:1963517:1 65142:4313341:1 1961971:65142:1 1961971:1498912:1 61313:2493671:1 43150:4313342:1 61204:431334…	6
66119	675424	1464766338	226	675424:655984:1 675424:1116971:1 675424:306307:1 675424:1859631:1 675424:123656:1 675424:1602601:1 675424:1594511:1 675424:382038:1 675424:1859721:1 675424:2177422:1 675424:1598428:1 675424:2331844:1 675424:1107708:1 675424:146831:1 675424:1595379:1 675424:2284518:1 675424:147086:1 675424:1594678:1 675424:1043305:1 675424:1595947:1 675424:72974:1 675424:70326:1 675424:393244:1 675424:561321:1 675…	0
66122	457303	1464766339	36	457303:1968517:1 457303:2370039:1 457303:1873004:1 457303:2795187:1 457303:1527693:1 457303:4313388:1 457303:4313387:1 457303:3467779:1 457303:4313380:1 457303:1144446:1 457303:1972462:1 457303:4313384:1 457303:4079752:1 457303:4313381:1 457303:4115158:1 457303:4066303:1 457303:4313375:1 457303:6811:1 457303:4278326:1 457303:3888714:1 457303:4313386:1 457303:3729156:1 457303:2112558:1 457303:4313…	64
66125	966525	1464766342	19	966525:1505497:1 966525:459914:1 966525:825265:1 966525:4313486:1 966525:4313485:1 966525:4313487:1 966525:1283150:1 966525:897944:1 966525:2214178:1 966525:4313484:1 966525:4313489:1 966525:1079578:1 966525:865332:1 966525:4313483:1 966525:1716021:1 966525:1027264:1 966525:3931724:1 966525:4313482:1	33
66126	2814075	1464766342	132	2814075:4313643:1 2814075:4313659:1 2814075:1880691:1 2814075:4027257:1 3429208:1987100:1 2814075:4313663:1 2814075:3273827:1 2814075:2724969:1 2814075:4313522:1 2814075:1008195:1 2814075:3429208:1 2814075:2254622:1 3429208:1181518:1 4313522:110431:1 2814075:843712:1 2814075:4313653:1 2814075:2111429:1 2814075:4313627:1 2814075:494763:1 2814075:4313645:1 2814075:4313650:1 2814075:4110259:1 281407…	332
66127	2107803	1464766342	13	2107803:4313705:1 2107803:1238440:1 2107803:4313706:1 2107803:1053586:1 2107803:82067:1 2107803:1632253:1 2107803:4313704:1 2107803:4313708:1 2107803:1489976:1 2107803:1399289:1 2107803:4313707:1	9
66130	161747	1464766343	53	161747:4313788:1 161747:4313811:1 161747:4313815:1 161747:4313793:1 161747:4313812:1 161747:4313806:1 161747:1739060:1 161747:4313810:1 161747:141315:1 161747:4313757:1 161747:4313813:1 161747:4313783:1 161747:4313803:1 161747:2163423:1 161747:4313808:1 161747:4313791:1 161747:4313780:1 161747:1487499:1 161747:2195705:1 161747:4313777:1 161747:1469035:1 161747:4313797:1 161747:4313774:1 161747:43…	104
66133	210178	1464766344	932	210178:1366119:1 210178:2929305:1 2641292:366994:1 210178:3642479:1 210178:2641361:1 210178:4027530:1 366845:2419216:1 210178:2641336:1 210563:2958712:1 2641292:3038506:1 2641292:2641688:1 210178:274694:1 2419292:1935625:1 91795:366461:1 366979:2641696:1 210178:2910224:1 210178:3931640:1 210178:2418045:1 2419718:901892:1 210178:80591:1 210197:2172760:1 210178:2417741:1 210197:2419903:1 210178:221…	472
66135	4313926	1464766345	26	4313926:760071:1 4313926:2654721:1 4313926:2166314:1 4313926:4313953:1 4313926:3477967:1 4313926:2895261:1 4313926:4313946:1 4313926:4313944:1 4313926:4313950:1 4313926:702856:1 4313926:3819339:1 4313926:591078:1 4313926:4313947:1 4313926:3679003:1 4313926:2895258:1 4313926:1621551:1 4313926:4187521:1 4313926:2713621:1 4313926:893611:1 4313926:4313943:1 4313926:4313952:1 4313926:2940254:1 4313926…	105
66136	1955562	1464766345	34	1955562:4314002:1 1955562:373510:1 1955562:1424809:1 1955562:3067152:1 1955562:26108:1 1955562:4313999:1 1955562:1071185:1 1955562:321474:1 1955562:4254438:1 1955562:405707:1 1955562:40990:1 1955562:1396710:1 1955562:251276:1 1955562:2253373:1 1955562:405684:1 1955562:1955565:1 1955562:994977:1 1955562:674494:1 1955562:405744:1 1955562:653782:1 1955562:405330:1 1955562:4314003:1 1955562:3225426:1…	20
66137	7443	1464766346	694	7443:4314715:1 7443:1041947:1 7443:575360:1 7443:1257609:1 7443:1251109:1 7443:482803:1 7443:1309621:1 7443:4314684:1 7443:1250325:1 7443:754976:1 967850:2283681:1 693588:3450506:1 7443:4314387:1 7443:4314862:1 7443:2770234:1 7443:867181:1 693588:4314662:1 7443:4314666:1 7443:2503877:1 7443:2041320:1 7443:4269545:1 7443:1840201:1 7443:1576768:1 7443:4314871:1 7443:1265898:1 7443:2477758:1 7443:13…	2551
66138	4029562	1464766346	63	4029562:4029631:1 4029562:4029632:1 4029562:84008:1 4029562:4029612:1 4029562:4315362:1 4029562:4112638:1 4029562:4029590:1 4029562:4315358:1 4029562:4029635:1 4029562:4029615:1 4029562:413539:1 4029562:4029600:1 4029562:1929021:1 4029562:1383655:1 4029562:4112643:1 4029562:4315364:1 4029613:4315360:1 4029562:4112642:1 4029562:4029601:1 4029562:4029646:1 4029562:1263375:1 4029562:4029611:1 402956…	100
66139	1056720	1464766347	22	1056720:1531904:1 1056720:1076523:1 1056720:3694870:1 1056720:583466:1 1056720:878364:1 1056720:204310:1 1056720:467382:1 1056720:3647098:1 1338614:311646:1 1056720:1039968:1 467382:1338614:1 1056720:1634623:1 1056720:938547:1 1056720:770583:1 1056720:10501:1 1056720:3675477:1 1056720:501199:1 1056720:1050774:1 1056720:1056720:1 1056720:4315370:1 1338614:679915:1	11
66140	4315372	1464766349	19	4315372:4315382:1 4315372:1070453:1 4315372:4315381:1 4315372:43079:1 4315372:3031241:1 4315372:282717:1 4315372:3492922:1 4315372:661048:1 4315372:1456537:1 4315372:4315383:1 4315372:1273637:1 4315372:1079870:1 4315372:819989:1 4315372:1498922:1 4315372:4315380:1 4315372:4315379:1 4315372:282736:1 4315372:836479:1	16
66141	851042	1464766349	93	851042:4315425:1 851042:1821101:1 851042:115849:1 851042:850401:1 851042:1248224:1 851042:4315430:1 851042:600117:1 851042:4315429:1 331039:3519247:1 203059:2102779:1 851042:3921121:1 5949:2058595:1 851042:1492575:1 159050:4315420:1 851042:681829:1 159050:761566:1 210830:207546:1 851042:4077224:1 210830:4315428:1 210821:4802:1 851042:1779209:1 851042:949893:1 851042:1513519:1 851042:4315417:1 203…	128
66142	4315440	1464766350	13	4315440:283379:1 4315440:305142:1 4315440:305157:1 4315440:283301:1 4315440:2276945:1 4315440:1642035:1 4315440:283323:1 4315440:1642032:1 4315440:305121:1 4315440:305134:1 4315440:1303856:1 4315440:283381:1	45
66144	1089607	1464766351	23	1089607:4315475:1 1089607:4315474:1 1089607:4315471:1 1089607:4315467:1 1089607:4315472:1 1089607:4315473:1 1089607:1136587:1 1089607:1897278:1 1089607:3489267:1 1089607:4315466:1 1089607:4315469:1 1089607:3387066:1 1089607:3838283:1 1089607:4247702:1 1089607:3782856:1 1089607:4315470:1 1089607:3648800:1 1089607:4315468:1 1089607:4105779:1 1089607:4305794:1 1089607:4072708:1	49
66145	4315480	1464766351	51	4315480:1388716:1 4315480:206874:1 4315480:1388471:1 4315480:205643:1 4315480:206263:1 4315480:1501012:1 4315480:175535:1 4315480:541331:1 4315480:1388302:1 4315480:36505:1 4315480:205886:1 4315480:675356:1 4315480:397624:1 4315480:398098:1 4315480:484832:1 4315480:555758:1 4315480:333090:1 4315480:542140:1 4315480:397312:1 4315480:1845151:1 4315480:481511:1 4315480:2772689:1 4315480:206936:1 431…	0
66146	1059088	1464766351	13	1059088:1023681:1 1059088:897602:1 1059088:875506:1 1059088:562410:1 1059088:2751536:1 1059088:2464097:1 1059088:160580:1 1059088:4315483:1 1059088:3272808:1 1059088:838560:1 1059088:2825094:1 1059088:1166644:1	17
66150	182518	1464766354	56	182518:182600:1 182518:2601820:1 182518:184064:1 182518:4315599:1 182518:14167:1 182518:2142716:1 182518:4073733:1 182600:2701425:1 182518:182856:1 182518:547965:1 182518:183823:1 182856:2946883:1 182518:4314914:1 182856:925384:1 182518:184155:1 184064:3460078:1 182518:661741:1 182518:3115594:1 183860:2875472:1 182518:4315608:1 182600:2478681:1 182518:193066:1 182856:386956:1 182518:892893:1 1828…	28
66151	4315614	1464766355	10	554145:593028:1 4315614:4315624:1 4315614:3020711:1 4315614:554145:1 4315614:3916658:1 4315614:1210137:1 4315614:1308854:1 4315614:4315623:1 1210137:593386:1	23
66152	4315628	1464766357	328	4315628:2178183:1 4315628:1279887:1 4315628:1595357:1 4315628:1062578:1 4315628:453395:1 4315628:121216:1 4315628:1120449:1 4315628:2284512:1 4315628:624555:1 4315628:1586182:1 4315628:74764:1 4315628:548305:1 4315628:72343:1 4315628:1126383:1 4315628:1417158:1 4315628:2284466:1 4315628:1594905:1 4315628:1595480:1 4315628:2284426:1 4315628:2177413:1 4315628:147158:1 4315628:3741423:1 4315628:1471…	41
66154	3656641	1464766358	36	3656641:4315701:1 3656641:946106:1 3656641:4315704:1 3656641:4315692:1 3656641:4315706:1 3656641:2425333:1 3656641:3268847:1 3656641:4026259:1 3656641:1250588:1 3656641:3345535:1 3656641:4315707:1 4315698:4315699:1 3656641:4315685:1 3656641:4315695:1 3656641:119524:1 3656641:4315698:1 3656641:1385262:1 3656641:2689327:1 3656641:3984869:1 3656641:4315702:1 3656641:862933:1 3656641:2951960:1 365664…	49
66155	2280062	1464766357	173	2280062:322448:1 2280062:173361:1 2280062:161260:1 290445:1371601:1 2280062:3005501:1 2280062:161278:1 2280062:1689779:1 290238:290286:1 2280062:290430:1 161278:456169:1 290061:173318:1 2280062:290467:1 2280062:290255:1 2280062:290286:1 2280062:290306:1 2280062:194377:1 2280062:455902:1 2280062:290533:1 2280062:290108:1 2280062:455945:1 290061:1445687:1 2280062:173334:1 290079:3257561:1 290079:16…	545
66157	4315738	1464766359	105	4315738:86646:1 4315738:75302:1 4315738:1367671:1 4315738:2284470:1 4315738:1595580:1 4315738:2284497:1 4315738:1602601:1 4315738:74318:1 4315738:72825:1 4315738:121234:1 4315738:3270806:1 4315738:74359:1 4315738:323412:1 4315738:145565:1 4315738:1125309:1 4315738:147138:1 4315738:146261:1 4315738:561234:1 4315738:72951:1 4315738:323599:1 4315738:1595427:1 4315738:1125226:1 4315738:1592556:1 4315…	0
66159	4315740	1464766360	83	4315740:1432317:1 4315740:518258:1 4315740:4315916:1 4315740:4315911:1 4315740:1593513:1 4315740:4315915:1 4315740:123616:1 4315740:1592882:1 4315740:1585798:1 4315740:1130051:1 4315740:1587389:1 4315740:1114847:1 4315740:123722:1 4315740:4315912:1 4315740:518183:1 4315740:1593058:1 4315740:398477:1 4315740:4315837:1 4315740:4315910:1 4315740:4315913:1 4315740:1591760:1 4315740:518211:1 4315740:4…	956
66161	1271573	1464766362	14	1271573:1021548:1 1271573:1950876:1 1271573:82128:1 1271573:566009:1 1271573:399028:1 1271573:4315927:1 1271573:3707316:1 1271573:1810587:1 1271573:4315926:1 1271573:4315930:1 1271573:1876210:1 1271573:4315923:1 1271573:4315931:1	14
66163	424658	1464766363	20	424658:4315944:1 424658:3993964:1 424658:341460:1 424658:4315943:1 424658:423383:1 424658:335873:1 320703:341550:1 424658:320691:1 424658:424571:1 424658:423798:1 424658:424018:1 424658:424263:1 424658:335880:1 424658:78144:1 424658:880554:1 424658:320703:1 424658:360069:1 424658:424467:1	19
66164	679104	1464766364	36	679104:1286809:1 679104:1399790:1 679104:4315958:1 1296849:36894:1 679104:1296849:1 1296849:4315956:1 679104:4315960:1 679104:4315957:1 679104:4315954:1 679104:4315966:1 679104:1596928:1 679104:4315963:1 1296849:781046:1 679104:1857766:1 679104:2946095:1 679104:4315962:1 679104:36889:1 679104:4315952:1 4315960:4315961:1 679104:582619:1 1296849:36889:1 679104:4304274:1 4315952:4315953:1 679104:739…	60
66165	2466022	1464766365	49	2466022:307172:1 2466022:4316074:1 2466022:4316065:1 2466022:1306271:1 2466022:4316066:1 2466022:2773954:1 2466022:4316063:1 2466022:1306210:1 2466022:4316076:1 2466022:1073045:1 2466022:2421:1 2466022:1215876:1 2466022:4316064:1 2466022:4059337:1 2466022:2957910:1 2466022:4316061:1 2466022:4316062:1 2466022:1073048:1 2466022:4316077:1 2466022:3863978:1 2466022:2454602:1 2466022:4316060:1 2466022…	219
66166	770887	1464766366	17	770907:1765372:1 770887:3442853:1 770887:1698777:1 770887:4316113:1 770887:1090893:1 770887:938218:1 770887:403782:1 770887:1929849:1 770907:1092496:1 770887:770909:1 770887:938294:1 770887:3442717:1 770887:770907:1 770887:770893:1 770887:938220:1 770887:1929845:1	31
66167	4316115	1464766366	56	4316115:1678648:1 4316115:317192:1 4316115:4316181:1 4316115:3641693:1 4316115:4316188:1 4316115:4316128:1 4316115:331556:1 4316115:4316184:1 4316115:2615118:1 707464:4316142:1 4316115:689454:1 4316115:2312050:1 4316115:4316170:1 4316115:3817206:1 4316115:2123670:1 4316120:2862319:1 4316115:689711:1 4316115:137881:1 4316115:4316173:1 4214:414660:1 4316115:407321:1 4316115:205223:1 4316115:192075:…	208
66168	2238817	1464766367	15	2238817:4316233:1 2238817:1047791:1 2238817:1785417:1 2238817:3389031:1 2238817:1263880:1 998935:2438521:1 2238817:2713136:1 2238817:998935:1 2238817:1744526:1 2238817:1152393:1 2238817:2027389:1 2238817:1393771:1 2238817:2965715:1 2238817:4005927:1	29
66169	1711311	1464766367	13	1711311:4316237:1 1711311:360742:1 1711311:1132853:1 1711311:4316236:1 1711311:484181:1 1711311:1446553:1 1711311:4316238:1 1711311:4316239:1 1711311:1711419:1 1711311:824358:1 1711311:1711344:1	1
66170	2764847	1464766367	10	2764847:1378935:1 2764847:443103:1 2764847:1437510:1 2764847:3936203:1 2764847:612038:1 2764847:1487962:1 2764847:4316242:1 2764847:1642521:1 2764847:375822:1	14
66171	4316244	1464766368	51	4316244:397594:1 4316244:175630:1 4316244:1388745:1 4316244:205823:1 4316244:329388:1 4316244:206373:1 4316244:828548:1 4316244:555761:1 4316244:205792:1 4316244:987351:1 4316244:596771:1 4316244:206390:1 4316244:2261123:1 4316244:176317:1 4316244:1775507:1 4316244:176782:1 4316244:484716:1 4316244:1388587:1 4316244:403570:1 4316244:541533:1 4316244:205619:1 4316244:1387436:1 4316244:205940:1 431…	0
66172	880462	1464766368	21	880462:1852480:1 880462:3694878:1 880462:833306:1 880462:880466:1 880462:1399333:1 880462:880478:1 880462:4211748:1 880462:330741:1 880462:770033:1 880466:880462:1 880462:386608:1 880462:203418:1 880462:1852473:1 880462:880462:1 3353707:880462:1 880462:402957:1 880462:3353707:1 1330135:402957:1 880462:1330135:1	7
66173	1860122	1464766369	33	1860122:146002:1 1860122:75661:1 1860122:121301:1 1860122:2284444:1 1860122:561344:1 1860122:146903:1 1860122:1202641:1 1860122:561351:1 1860122:1594871:1 1860122:1111250:1 1860122:3270810:1 1860122:518210:1 1860122:2284465:1 1860122:1594640:1 1860122:72974:1 1860122:1469088:1 1860122:2678437:1 1860122:1594281:1 1860122:453508:1 1860122:1263818:1 1860122:1161580:1 1860122:2847392:1 1860122:74619:…	0
66174	911522	1464766369	31	911522:4316253:1 911522:4316254:1 911522:1250821:1 911522:1446585:1 911522:588897:1 911522:2952811:1 911522:2179329:1 911522:4316251:1 1446585:4316255:1 1446585:757151:1 911522:1314872:1 911522:2727417:1 911522:2310880:1 911522:901983:1 911522:989635:1 911522:1329835:1 911522:4316257:1 911522:4316250:1 911522:3951734:1 911522:2476173:1 911522:4316258:1 911522:1053624:1 911522:2980520:1 911522:332…	9
66175	834761	1464766370	14	834761:2439299:1 834761:4316260:1 834761:834783:1 834761:1285153:1 834761:4316261:1 834761:2002658:1 834761:772357:1 834761:1328197:1 834761:1088779:1 834761:834823:1 834761:834775:1 834761:834793:1 834761:834804:1	64
66176	1304843	1464766370	112	425459:1410351:1 440724:4282562:1 1304843:4317203:1 344449:3628537:1 344449:202956:1 1304843:4317205:1 1304843:4317190:1 1304843:1955592:1 1304843:2987148:1 1304843:2848154:1 1304843:1278843:1 1304843:659001:1 1304843:565425:1 592066:4316298:1 1410351:2917788:1 1304843:279651:1 1304843:4317191:1 1304843:659017:1 4316298:1725765:1 1304843:2839494:1 1304843:4316373:1 1304843:595759:1 1304843:180681…	3990
66177	1702485	1464766371	17	1702485:2346217:1 1702485:4317380:1 1702485:2140316:1 1702485:1702525:1 1702485:692606:1 1702485:343378:1 1702485:1372107:1 1702485:2277805:1 1702485:1455635:1 1702485:1763734:1 1702485:353816:1 1702485:489053:1 1702485:566623:1 1702485:625839:1 1702485:92337:1 1702485:297800:1	23
66178	4317383	1464766372	10	4317383:895825:1 4317383:4317384:1 4317383:568279:1 4317383:46054:1 4317383:2810676:1 4317383:3897223:1 4317383:153587:1 4317383:3276294:1 4317383:2947077:1	8
66179	1862939	1464766372	14	1862939:696750:1 1862939:1888265:1 1862939:1888215:1 1862939:1888227:1 1862939:1888243:1 1862939:398558:1 1862939:2194835:1 1862939:1304781:1 1862939:538071:1 1862939:1888235:1 1862939:1888237:1 1862939:1888239:1	0
66180	1820412	1464766372	20	659017:251439:1 1820412:979432:1 1820412:979418:1 251439:419320:1 979432:659017:1 1820412:979407:1 1820412:1433635:1 1820412:2742333:1 2742333:979423:1 251439:991742:1 1820412:842649:1 1820412:956132:1 1820412:2868066:1 1820412:979434:1 1820412:4317386:1 1820412:1509236:1 1820412:4317387:1 1820412:414547:1	10
66183	4317400	1464766373	68	4317400:2339912:1 4317400:1221050:1 4317400:878387:1 4317400:3275163:1 4317400:147892:1 4317400:2654812:1 4317400:1541367:1 4317400:314234:1 4317400:148044:1 4317400:2477409:1 4317400:467763:1 4317400:4317420:1 4317400:147640:1 4317400:3275033:1 4317400:4317400:1 4317400:1630106:1 4317400:147738:1 4317400:557709:1 4317400:343378:1 4317400:421017:1 4317400:1791343:1 4317400:3199458:1 4317400:77986…	241
66184	4317421	1464766374	100	4317421:4317501:1 4317421:4303108:1 4317421:70550:1 4317421:4317546:1 4317421:2403324:1 4317421:4317421:1 4317421:4317572:1 4317421:4317473:1 4317421:5586:1 4317421:1362939:1 4317421:540202:1 4317421:4317511:1 4317421:1610392:1 4317421:4317564:1 4317421:1643880:1 4317421:4317536:1 4317421:1277624:1 4317421:2168993:1 4317421:4317575:1 4317421:4317560:1 4317421:4317527:1 4317421:4317544:1 4317421:4…	232
66185	4317630	1464766373	51	4317630:205715:1 4317630:177095:1 4317630:206478:1 4317630:176220:1 4317630:1388169:1 4317630:291487:1 4317630:291395:1 4317630:206034:1 4317630:938979:1 4317630:206143:1 4317630:397238:1 4317630:1774545:1 4317630:205798:1 4317630:205970:1 4317630:206863:1 4317630:176801:1 4317630:177297:1 4317630:484750:1 4317630:1387494:1 4317630:398096:1 4317630:206824:1 4317630:205558:1 4317630:205906:1 43176…	0
66186	3390846	1464766374	251	3390846:2357150:1 3390846:2354924:1 3390846:2143761:1 3390846:2356285:1 3390846:2354938:1 3390846:2143727:1 3390846:2356211:1 3390846:2354951:1 3390846:2374385:1 3390846:2354959:1 3390846:2356246:1 3390846:2356812:1 3390846:2357007:1 3390846:2354937:1 3390846:2357023:1 3390846:2356192:1 3390846:2355020:1 3390846:2354918:1 3390846:2354929:1 3390846:2357048:1 3390846:2143708:1 3390846:2354893:1 339…	46
66187	4317666	1464766375	40	4317666:1832356:1 4317666:2457621:1 4317666:172155:1 4317666:4012849:1 48157:2241378:1 4317666:282369:1 4317666:1389769:1 4317666:2458712:1 4317666:1301947:1 4317666:48157:1 4317666:158233:1 4317666:930592:1 4317666:1716181:1 4317666:282375:1 4317666:1301964:1 48157:1077918:1 1077918:4207790:1 4207790:582016:1 4317666:1800884:1 4317666:1811977:1 4317666:1301995:1 4317666:1061087:1 1077918:405232:…	135
66188	2475177	1464766375	163	2475177:4317763:1 2475177:4101591:1 2475177:4317807:1 2475177:230719:1 2475177:461245:1 2475177:4317825:1 2475177:2294141:1 2475177:247136:1 2475177:4317752:1 2475177:2062918:1 4317709:4317791:1 2475177:221028:1 2475177:2062999:1 2475177:4317831:1 2475177:2803118:1 2475177:3129257:1 2475177:2709902:1 2475177:4067528:1 2475177:4317785:1 2475177:4317809:1 2475177:4317818:1 2475177:4317842:1 4317709…	634
66190	1270516	1464766376	153	1270516:1395267:1 1270516:4317984:1 1270516:172144:1 1270516:3535236:1 1270516:2391247:1 1270516:528435:1 1270516:4317989:1 1270516:2740498:1 1270516:1204433:1 1270516:85252:1 1270516:250283:1 1270516:2304260:1 1270516:145902:1 1270516:3703373:1 1270516:85412:1 1270516:2179907:1 1270516:4317973:1 1270516:1204394:1 1270516:4317962:1 1270516:544346:1 1270516:2422022:1 1270516:433645:1 1270516:43179…	114
66191	1209147	1464766376	23	1209147:4318012:1 1209147:1209208:1 1209147:1209322:1 1209147:4318028:1 1209147:1209304:1 1209147:4318027:1 1209147:4318016:1 1209147:325915:1 1209147:4318023:1 1209147:2104739:1 1209147:4318021:1 1209147:4318026:1 1209147:4318011:1 1209147:4248401:1 1209147:4318024:1 1209147:4220583:1 1209147:1010715:1 1209147:4318029:1 1209147:4318019:1 1209147:4318020:1 1209147:4318025:1 1209147:2687585:1	28
66193	2723309	1464766377	12	2723309:4318063:1 2723309:1621564:1 2723309:473540:1 2723309:4318064:1 2723309:2853505:1 2723309:1334811:1 2723309:3167408:1 2723309:1923654:1 2723309:4318061:1 2723309:470319:1 2723309:1959945:1	40
66194	68345	1464766378	11	68345:165272:1 68345:2819790:1 68345:128325:1 68345:1746431:1 68345:337657:1 68345:337661:1 68345:3253306:1 68345:1440912:1 68345:68348:1	14
66196	676298	1464766379	361	676298:2284357:1 676298:37781:1 676298:1595397:1 676298:1263858:1 676298:2254351:1 676298:453218:1 676298:3301544:1 676298:1586191:1 676298:1367659:1 676298:1594144:1 676298:1595343:1 676298:2331867:1 676298:1595931:1 676298:1111785:1 676298:2466426:1 676298:1594606:1 676298:1125309:1 676298:1595805:1 676298:1122738:1 676298:2177419:1 676298:2284403:1 676298:1345060:1 676298:146099:1 676298:74326…	0
66197	1030351	1464766379	17	1030351:2438711:1 1030351:2438703:1 1030351:2438699:1 1030351:2438704:1 1030351:2438708:1 1030351:2438705:1 1030351:2438700:1 1030351:2438712:1 1030351:2438698:1 1030351:2438710:1 1030351:2438707:1 1030351:2438701:1 1030351:2438713:1 1030351:2438706:1 1030351:2438702:1	3
66199	1729714	1464766382	133	1729714:75463:1 1729714:1586229:1 1729714:1656570:1 1729714:146715:1 1729714:1202646:1 1729714:1466815:1 1729714:1586227:1 1729714:269566:1 1729714:72093:1 547891:2844114:1 1729714:4318088:1 1729714:97551:1 1729714:1586258:1 1729714:72206:1 1729714:1586180:1 1729714:1771500:1 1729714:1343003:1 1729714:15678:1 1729714:1594677:1 1729714:1592796:1 1729714:4318109:1 1729714:74536:1 1729714:1594476:1 …	1395
66202	405791	1464766382	10	405791:1171380:1 405791:1040086:1 405791:2912799:1 405791:119851:1 405791:4076955:1 405791:3171015:1 405791:2387279:1 405791:4318148:1 405791:68677:1	9
66203	156177	1464766383	66	156177:641759:1 156177:4318185:1 156177:4318192:1 156177:910418:1 156177:169038:1 156177:4318193:1 156177:3800086:1 156177:4287469:1 156177:1656733:1 156177:2808104:1 156177:3969081:1 156177:1156332:1 156177:972731:1 156177:792080:1 156177:4097029:1 156177:604021:1 156177:4200741:1 156177:2779318:1 156177:672608:1 156177:3758121:1 156177:2464868:1 156177:3401667:1 156177:2914189:1 156177:4318183:…	86
66204	444183	1464766383	12	444183:1548868:1 444183:4318207:1 444183:1548872:1 444183:2580138:1 444183:494411:1 444183:2728547:1 444183:351422:1 444183:4318204:1 444183:4318206:1 444183:4259329:1 444183:15313:1	14
66205	377925	1464766383	34	377925:1478128:1 377925:1727086:1 377925:341567:1 377925:335880:1 377925:423998:1 377925:79339:1 377925:548981:1 377925:4318212:1 377925:423951:1 377925:4103257:1 377925:377418:1 377925:3651378:1 377925:1727105:1 377925:1013790:1 377925:424662:1 377925:1192209:1 377925:1949245:1 377925:377437:1 377925:1753140:1 377925:335883:1 377925:1711987:1 377925:424621:1 377925:341502:1 377925:4318213:1 3779…	41
66206	1400558	1464766383	20	1400558:4301623:1 1400558:3605968:1 1400558:2394410:1 1400558:4318230:1 1400558:326581:1 1400558:4099156:1 1400558:4117216:1 1400558:4041256:1 1400558:4318232:1 1400558:4318231:1 1400558:4318229:1 1400558:4318233:1 1400558:2778799:1 1400558:1253990:1 1400558:3701644:1 3281920:4049148:1 1400558:3281920:1 1400558:1372600:1 1400558:4318227:1	25
66207	1782888	1464766382	10	1782888:3673915:1 1782888:914405:1 1782888:3938583:1 1782888:4318241:1 1782888:3519354:1 1782888:3233442:1 1782888:4318240:1 1782888:4291649:1 1782888:1471816:1	6
66208	985283	1464766383	15	985283:456233:1 985283:2471156:1 985283:4318253:1 4318243:1010409:1 4318243:2325995:1 985283:1785426:1 4318243:4318255:1 985283:3055816:1 985283:361480:1 985283:4318243:1 985283:4318252:1 985283:1009710:1 985283:1168847:1	16
66209	1257943	1464766383	15	1257943:4318270:1 1257943:4318271:1 1257943:3805435:1 1257943:3450645:1 1257943:4318268:1 1257943:4318267:1 1257943:4113520:1 1257943:4318269:1 1257943:4054569:1 1257943:2971113:1 1257943:4241342:1 1257943:4095685:1 1257943:4318266:1 1257943:611364:1	17
66210	4318273	1464766383	44	4318273:781474:1 4318273:4318290:1 4318273:1883228:1 4318273:3626205:1 4318273:4318304:1 4318273:4318283:1 4318273:1622432:1 4318273:2685470:1 4318273:4318277:1 4318273:4318298:1 4318273:3848568:1 4318273:4296296:1 4318273:3881436:1 4318273:4318296:1 4318273:1740763:1 4318273:4318282:1 4318273:4318308:1 4318273:4318295:1 4318273:3054068:1 4318273:1028598:1 4318273:4318299:1 4318273:4318306:1 4318…	32
66211	1024023	1464766383	10	1024023:4318320:1 1024023:3969213:1 1024023:3110586:1 1024023:4318322:1 1024023:556150:1 1024023:954436:1 1024023:2206752:1 1024023:4318321:1 1024023:1773998:1	19
66213	4318328	1464766384	12	4318328:463962:1 4318328:463975:1 4318328:3215991:1 4318328:45913:1 4318328:2613631:1 4318328:463961:1 4318328:4318330:1 4318328:45912:1 4318328:3216274:1 4318328:463977:1 4318328:300030:1	11
66215	2613746	1464766385	16	2613746:55450:1 2613746:4284949:1 2613746:54796:1 2613746:57610:1 2613746:54723:1 2613746:54752:1 2613746:55169:1 2613746:1659810:1 2613746:56133:1 2613746:1797498:1 2613746:55785:1 54752:1812327:1 2613746:54925:1 2613746:55996:1 2613746:55489:1	19
66216	4318333	1464766386	11	4318333:4318337:1 4318333:4318336:1 4318333:2978831:1 4318333:374144:1 4318333:3244345:1 922324:922325:1 4318333:922324:1 922324:4318338:1 4318333:988564:1	6
66217	3930651	1464766386	30	3930651:577307:1 3930651:3618310:1 3930651:4246814:1 350745:328708:1 3930651:494473:1 3930651:1062263:1 3930651:367391:1 3930651:328700:1 3930651:1193611:1 3930651:441387:1 3930651:1440212:1 3930651:560378:1 3930651:367397:1 3930651:842717:1 842717:2290602:1 3930651:842731:1 3930651:1880101:1 3930651:443601:1 3930651:1161018:1 842717:1934079:1 3930651:3608447:1 577307:328707:1 3930651:1230930:1 3…	50
66220	4318357	1464766388	37	4318359:4318377:1 4318359:3282805:1 4318359:2514438:1 301948:658217:1 301948:2943605:1 301948:4318371:1 4318363:2365491:1 4318359:2954839:1 4318359:1677386:1 4318359:4318372:1 301948:298972:1 4318357:4318359:1 4318359:4318375:1 4318359:4318370:1 4318369:343429:1 4318359:4318376:1 4318359:591993:1 4318359:2523385:1 4318359:4318363:1 4318363:393420:1 4318359:4318369:1 4318357:554280:1 4318359:27943…	24
66223	3863687	1464766391	145	3863687:1911139:1 3863687:4318644:1 3863687:4318590:1 3863687:4318671:1 3863687:2491903:1 3863687:3438319:1 3863687:4318654:1 3863687:4318490:1 3863687:399501:1 3863687:4318628:1 3863687:4318620:1 3863687:4318635:1 3863687:1715034:1 3863687:4318636:1 3863687:4318629:1 3863687:422128:1 3863687:4318655:1 3863687:3415969:1 3863687:4318594:1 3863687:4318673:1 3863687:4318665:1 3863687:4318660:1 38636…	383
78626	2270888	1464773163	15	2270888:4927137:1 2270888:1145292:1 2270888:4927125:1 2270888:858708:1 2270888:4927126:1 2270888:4927136:1 2270888:4927139:1 2270888:4927133:1 2270888:4927141:1 2270888:4927135:1 2270888:198523:1 2270888:4927134:1 2270888:4927140:1 2270888:4927138:1	50
78628	654834	1464773164	81	9204:2289181:1 654834:1019423:1 9204:1630374:1 654834:3992940:1 453198:528318:1 654834:1209964:1 654834:781032:1 654834:694288:1 654834:1832785:1 654834:4927217:1 654834:553789:1 654834:869449:1 654834:371857:1 654834:1025141:1 654834:580435:1 654834:1374606:1 654834:345849:1 654834:867665:1 580266:880800:1 654834:9535:1 654834:869450:1 694288:865912:1 654834:249524:1 654834:537056:1 654834:48668…	288
78630	96814	1464773165	89	96814:2602273:1 96814:4927278:1 96814:4927271:1 96814:4927265:1 96814:4927269:1 96814:3939367:1 96814:3594669:1 96814:4927283:1 96814:1822473:1 96814:2144989:1 96814:4927268:1 96814:3097079:1 96814:2993216:1 96814:3369222:1 96814:3689716:1 96814:4927270:1 96814:4927277:1 96814:4927234:1 96814:4927264:1 96814:4927236:1 96814:117336:1 96814:3097048:1 96814:13309:1 96814:4927256:1 96814:3663279:1 96…	200
78634	1572475	1464773168	17	1572475:3561972:1 1572475:1251319:1 1572475:250462:1 1572475:1182266:1 1572475:4927359:1 1572475:2052666:1 1572475:4927358:1 1572475:4806743:1 1572475:4927360:1 1572475:2780301:1 1572475:4910802:1 1572475:1305006:1 1572475:2016643:1 1572475:4753653:1 1572475:282736:1 1572475:1081085:1	43
78635	3858351	1464773167	20	3858351:696705:1 3858351:2347234:1 3858351:538104:1 3858351:2347170:1 3858351:696744:1 3858351:4927365:1 3858351:398554:1 3858351:2347250:1 3858351:109813:1 3858351:2347228:1 3858351:696698:1 3858351:1544222:1 3858351:2064177:1 3858351:1420002:1 3858351:696713:1 3858351:696710:1 3858351:696707:1	0
78637	696424	1464773168	10	696424:408251:1 696424:9416:1 696424:3421883:1 696424:3975924:1 696424:139897:1 696424:556903:1 696424:717767:1 696424:696424:1	1019
78641	250067	1464773169	49	250067:4927592:1 250067:855625:1 250067:694650:1 3652436:4927589:1 250067:633795:1 250067:1091401:1 769190:4927583:1 250067:3947205:1 250067:1373760:1 250067:2484402:1 250067:780474:1 3652436:4927588:1 250067:667772:1 250067:2902411:1 250067:4927595:1 250067:1368435:1 250067:967887:1 250067:4927596:1 1743480:4927582:1 250067:2738493:1 769190:4595901:1 250067:3641250:1 250067:1924826:1 250067:4927…	18
78643	487897	1464773171	16	487897:3751:1 427973:149220:1 487897:989520:1 427973:149224:1 487897:3889267:1 487897:202526:1 487897:508208:1 487897:427973:1 487897:1304968:1 427973:427991:1 487897:482220:1 487897:658217:1 487897:149215:1 427973:427990:1 149220:658225:1	14
78644	2678555	1464773171	10	2678562:2678558:1 2678555:2678556:1 2678556:2678557:1 2678554:2678559:1 2678554:2678562:1 2678557:2678554:1 2678554:2678561:1 2678554:2678558:1 2678555:323321:1	0
78645	420275	1464773173	38	420275:1074094:1 420275:2763458:1 2024659:420286:1 420275:597412:1 527329:490975:1 420275:181945:1 420275:2977241:1 420275:139587:1 181945:129352:1 420275:1423954:1 420275:491138:1 1074094:182183:1 420275:3143976:1 1423954:527329:1 420275:896137:1 420275:1074076:1 420275:123583:1 420275:420285:1 420275:420276:1 420275:159936:1 527329:2959603:1 306629:527836:1 420286:209978:1 420275:420287:1 18194…	18
78648	838106	1464773173	13	569870:1029941:1 838106:1324300:1 1368513:4927621:1 1029946:569871:1 569870:47082:1 838106:569870:1 838106:1368513:1 569870:1029946:1 569870:1368525:1 838106:3629584:1 569870:465161:1 1029946:1368536:1	35
78650	1453183	1464773175	53	1453183:1838289:1 1453183:1388033:1 1453183:2772521:1 1453183:484798:1 1453183:1388310:1 1453183:1838790:1 1453183:552123:1 1453183:528350:1 1453183:332859:1 1453183:484847:1 1453183:325077:1 1453183:2862397:1 1453183:175551:1 1453183:678827:1 1453183:1202874:1 1453183:176452:1 1453183:1745274:1 1453183:1774953:1 1453183:1387937:1 1453183:60880:1 1453183:2423249:1 1453183:1776729:1 1453183:177431…	107
78651	549978	1464773174	28	549978:58194:1 549978:383829:1 549978:591981:1 549978:58051:1 383842:2906923:1 549978:3291:1 281122:126075:1 549978:384738:1 549978:281125:1 591981:57297:1 2906923:384161:1 549978:384449:1 58194:281122:1 2906923:384559:1 549978:377906:1 549978:126715:1 549978:383895:1 549978:58979:1 549978:384366:1 549978:57575:1 549978:384543:1 549978:57005:1 549978:549983:1 281122:383842:1 549978:57681:1 549978…	3
78652	1348835	1464773176	12	1348835:2152122:1 1348835:2169667:1 1348835:2763962:1 1348835:4927628:1 1348835:4927627:1 1348835:775729:1 1348835:2890775:1	34
78653	1633972	1464773177	17	4927632:2385004:1 1633972:315841:1 1633972:1088985:1 2385004:569302:1 2385004:386047:1 4927632:680367:1 4927632:461603:1 4927638:1088985:1 1633972:4927638:1 1633972:4927637:1 1633972:4927639:1 1633972:4927635:1 1633972:380667:1 1633972:4927632:1 1633972:2969898:1	15
78657	4927656	1464773180	26	4927656:1094203:1 1094543:1657724:1 4927656:1095017:1 1094543:47000:1 4927656:3611843:1 4927656:194457:1 4927656:1009213:1 1657724:1657779:1 4927656:635983:1 4927656:2153715:1 4927656:716885:1 4927656:1095408:1 4927656:4927658:1 4927656:4927656:1 4927656:3647655:1 3647655:1095410:1 4927656:1216204:1 4927656:443077:1 4927656:79892:1 4927656:3413216:1 4927656:442068:1 4927656:456938:1 4927656:33499…	18
78658	1169898	1464773181	28	1169898:4860933:1 1169898:4927669:1 1169898:2516618:1 1169898:2160018:1 1169898:4927670:1 1169898:871615:1 1169898:1259904:1 1169898:4388990:1 1169898:4927667:1 1169898:1169871:1 3195764:4927668:1 1259904:3299175:1 1169898:4861341:1 3195764:4861328:1 1259904:4927671:1 1259904:202590:1 1259904:871607:1 1259904:4533316:1 1259904:1810514:1 1169898:4030550:1 1169898:559317:1 1169898:4859691:1 1169898…	151
78659	4927705	1464773183	11	4927705:85616:1 4927705:77244:1 4927705:2830621:1 4927705:2772120:1 4927705:77117:1 4927705:1492169:1 4927705:4927705:1 4927705:1492170:1 4927705:81004:1 4927705:77227:1	215
78661	2410488	1464773184	23	2410488:4927725:1 2410488:344564:1 525267:1305867:1 197530:303119:1 197530:383713:1 2410488:197530:1 2410488:3758:1 2410488:591053:1 2410488:1296055:1 2410488:3751:1 383713:105207:1 383713:565268:1 2410488:3298:1 525267:4927726:1 2410488:3934:1 2410488:344596:1 2410488:133711:1 2410488:2181078:1 2410488:162753:1 2410488:525267:1 3298:3329584:1 2410488:147478:1	25
78662	1041354	1464773186	32	1041354:4927738:1 1041354:4452171:1 1041354:4927742:1 1041354:3362683:1 1041354:4748479:1 1041354:4927730:1 1041354:4746013:1 1041354:4927739:1 1041354:4927740:1 1041354:3281200:1 1041354:4927743:1 1041354:1295630:1 1041354:4927748:1 1041354:4676002:1 1041354:4927750:1 1041354:2201560:1 1041354:4868037:1 1041354:4927741:1 1041354:3577084:1 1041354:4927747:1 1041354:4927736:1 1041354:3048765:1 104…	15
78664	84599	1464773187	849	84599:1796190:1 84599:4928030:1 84599:626043:1 84599:1424109:1 84599:1333640:1 84599:952903:1 84599:4853357:1 84599:491009:1 84599:4758946:1 84599:3246256:1 84599:2631062:1 84599:4928185:1 84599:1708845:1 367567:4927957:1 84599:4928089:1 84599:4928144:1 84599:132850:1 84599:4928060:1 84599:2339672:1 564104:153725:1 84599:4928042:1 84599:4927988:1 84599:1906457:1 84599:564426:1 84599:59508:1 36756…	1152
78665	871796	1464773187	26	871796:544533:1 871796:544643:1 871796:379790:1 871796:95591:1 871796:3350581:1 871796:528502:1 152490:3177933:1 871796:1533550:1 871796:125845:1 871796:486322:1 528502:152490:1 871796:379826:1 871796:544676:1 871796:85301:1 871796:544557:1 871796:84873:1 871796:4928273:1 379790:84995:1 871796:873869:1 871796:1427280:1 871796:486178:1 871796:152641:1 871796:379796:1 152490:2792112:1 871796:338063…	19
78666	1338815	1464773186	49	1338815:2306342:1 1338815:14405:1 1338815:3985521:1 4928288:1632289:1 4928288:2473923:1 1338815:2473868:1 1338815:4928320:1 1338815:4264326:1 1338815:1033648:1 1338815:1251184:1 1338815:3088053:1 1338815:1288141:1 1338815:4526585:1 4928288:154885:1 1338815:4928319:1 1338815:4928326:1 1338815:4928303:1 1338815:2386484:1 1338815:4928313:1 1338815:4928327:1 1338815:4928330:1 1338815:4928315:1 133881…	118
78669	1103171	1464773189	14	1103171:55169:1 1103171:1018379:1 1103171:276101:1 1103171:57818:1 1103171:577249:1 1103171:1103208:1 1103171:419613:1 1103171:1815889:1 1103171:55837:1 1103171:56867:1 1103171:57791:1 1103171:54790:1 1103171:57372:1	18
78671	4928367	1464773188	118	4928367:1925826:1 4928367:37898:1 4928367:1590037:1 4928367:637527:1 4928367:1584826:1 4928367:37889:1 4928367:1467012:1 4928367:1591033:1 4928367:141176:1 4928367:37836:1 4928367:1127792:1 4928367:37856:1 4928367:1953852:1 4928367:276971:1 4928367:1466826:1 4928367:4928371:1 4928367:1466535:1 4928367:145574:1 4928367:1590901:1 4928367:1590959:1 4928367:37839:1 4928367:2364451:1 4928367:653643:1 …	0
78672	1841009	1464773190	10	1841009:4928378:1 3942826:4928379:1 3942826:77070:1 3942826:389256:1 1841009:3942826:1 1841009:3281497:1 1841009:4928377:1 1841009:4928380:1 1841009:967822:1	26
78677	94531	1464773194	14	94531:210546:1 94531:366998:1 94531:94507:1 366998:94987:1 94531:94902:1 94902:94610:1 94531:2725929:1 94531:94396:1 366998:373900:1 94531:94441:1 94396:1935740:1 94531:94595:1 94441:95003:1	1
78678	4928406	1464773195	126	4928406:1590215:1 4928406:1590746:1 4928406:1466855:1 4928406:857307:1 4928406:74900:1 4928406:1591569:1 4928406:675426:1 4928406:1343739:1 4928406:1467101:1 4928406:1590670:1 4928406:1467206:1 4928406:1466838:1 4928406:1953852:1 4928406:1467157:1 4928406:1107974:1 4928406:1467308:1 4928406:1466854:1 4928406:1467198:1 4928406:1467423:1 4928406:1467075:1 4928406:1466519:1 4928406:1592402:1 4928406…	48
78679	250790	1464773195	10	250790:96098:1 715597:3814946:1 715597:443272:1 250790:693586:1 250790:250790:1 250790:4289034:1 250790:715597:1 715597:3997676:1	0
78682	96972	1464773196	14	96972:124874:1 96972:96973:1 376146:376138:1 376146:376417:1 469233:376204:1 469233:376410:1 96972:1894804:1 96972:4023239:1 376146:137206:1 96972:469233:1 124874:376280:1 469233:376146:1 376417:96972:1	6
78683	4928441	1464773197	151	4928441:494021:1 4928441:4928521:1 4928441:4928539:1 4928441:1134799:1 4928441:4928505:1 4928441:3147226:1 4928441:487892:1 4928441:406943:1 4928441:1021684:1 4928441:2423889:1 4928441:4928522:1 423238:683306:1 4928441:2795133:1 4928441:4928528:1 4928441:466119:1 4928441:281054:1 483835:4928510:1 4928441:1078376:1 4928441:1040792:1 4928441:4928536:1 4928441:4363077:1 4928441:252471:1 4928441:1673…	281
78685	3357922	1464773198	18	3357922:345168:1 3357922:319528:1 3357922:766776:1 3357922:1426447:1 3357922:4928585:1 3357922:2850288:1 3357922:893789:1 3357922:1263053:1 3357922:1955488:1 3357922:1863545:1 3357922:4928586:1 3357922:3743012:1 3357922:154894:1 3357922:3740733:1 345168:3357519:1 3357922:808292:1 3357922:3739841:1	39
78686	338854	1464773198	41	338748:346826:1 338748:350569:1 346796:338891:1 338748:895057:1 338748:338766:1 338854:12891:1 596183:338871:1 338854:596183:1 346847:596344:1 338854:338817:1 346826:96060:1 338854:346815:1 338854:596259:1 338748:346796:1 338748:717485:1 338854:556398:1 338748:338742:1 338854:4928596:1 596183:545803:1 338854:346982:1 338748:347098:1 346796:346847:1 338748:1029423:1 338854:4275530:1 346835:338868:…	175
78687	332621	1464773198	286	332621:4928688:1 332621:4928776:1 382322:935551:1 332621:1971078:1 332621:809595:1 332621:3211041:1 332621:4928796:1 332621:4775801:1 382322:4764767:1 332621:4928846:1 382322:4928672:1 332621:4928835:1 332621:4770308:1 332621:3804649:1 332621:3077495:1 332621:3055702:1 332621:4737360:1 332621:497024:1 332621:4928829:1 382322:4928813:1 332621:120176:1 332621:4818994:1 332621:1000938:1 332621:46358…	393
78688	1765291	1464773201	22	1765291:1900552:1 1765291:4928952:1 1765291:1074242:1 1765291:1049291:1 1765291:709608:1 1765291:3430721:1 1765291:980971:1 1765291:3936928:1 1765291:993549:1 1765291:2469976:1 1765291:1850664:1 1765291:106934:1 1765291:3814946:1 1765291:2880756:1 1765291:4928951:1 1765291:1622358:1 1765291:3230633:1 1765291:618657:1 1765291:656108:1 1765291:4362996:1 1765291:2089169:1	27
78690	2483392	1464773202	17	2483392:586662:1 2462450:427956:1 2483392:462173:1 2483392:584768:1 2483392:248303:1 2483392:2462450:1 584879:248290:1 2483392:584885:1 2483392:4928982:1 2483392:586107:1 2483392:586371:1 2483392:586713:1 427956:4928981:1 2483392:405584:1 2483392:584879:1 2483392:427958:1	40
78692	2124243	1464773203	72	2124243:242141:1 2124243:4929004:1 241959:869270:1 2124243:2701999:1 2124243:224241:1 2124243:233618:1 2262944:239879:1 2124243:197047:1 2919117:99855:1 2124243:342009:1 2124243:257529:1 2124243:256356:1 2124243:234400:1 11956:243183:1 2124243:4929010:1 222005:238363:1 2124243:4929007:1 222005:2701967:1 222005:869275:1 241959:4929008:1 2124243:4929009:1 2124243:4929013:1 2124243:552729:1 2124243:…	93
78693	383514	1464773204	20	383514:4929018:1 383514:2334965:1 383514:2403681:1 383514:4929021:1 383514:4929023:1 383514:4929024:1 383514:4868493:1 383514:499731:1 383514:4735884:1 383514:4733659:1 383514:524696:1 383514:1458326:1 383514:2985547:1 383514:1498484:1 383514:2777382:1 383514:311637:1 383514:4929022:1 383514:4929019:1 383514:4879200:1	15
78694	2858285	1464773207	30	2858285:4929063:1 2858285:4929059:1 2858285:4929050:1 2858285:3550127:1 2858285:4929065:1 2858285:4741632:1 2858285:4929062:1 2858285:3101301:1 2858285:4929052:1 2858285:4929056:1 2858285:4713228:1 2858285:2943727:1 2858285:4929057:1 2858285:4929058:1 2858285:4929054:1 2858285:4929036:1 2858285:4929060:1 2858285:4929061:1 2858285:4929048:1 2858285:4929044:1 2858285:951179:1 2858285:4929043:1 2858…	58
78699	42597	1464773212	25	42597:42636:1 42607:4765118:1 42597:42598:1 42597:42605:1 42597:42631:1 42597:42606:1 42597:42634:1 42597:42640:1 42597:42630:1 42597:42625:1 42597:42637:1 42597:42643:1 42597:42604:1 42597:42616:1 42597:42628:1 42597:42633:1 42597:42624:1 42597:42607:1 42597:42621:1 42597:42623:1 42597:42601:1 42597:42613:1 42597:42599:1 42597:42629:1	2
78700	2242069	1464773212	35	2242069:94713:1 2242069:366263:1 2242069:1399695:1 2242069:210227:1 2242069:210245:1 2242069:553960:1 2242069:210355:1 2242069:126741:1 210245:276784:1 1739361:2172838:1 2242069:366249:1 2242069:210213:1 2242069:1935610:1 2242069:80593:1 1739361:204830:1 2242069:366315:1 2242069:1831024:1 1399695:210322:1 2242069:210220:1 2242069:366403:1 1399695:204802:1 2242069:1091155:1 210245:2417372:1 224206…	32
78701	4929159	1464773214	292	4929159:370701:1 4929159:311299:1 145363:304845:1 4929159:77763:1 4929159:78811:1 4929159:2725707:1 4929159:412532:1 4929159:370544:1 4929159:613054:1 4929159:612938:1 4929159:78966:1 4929159:376003:1 4929159:78773:1 252711:1535345:1 4929159:612908:1 4929159:2402917:1 298065:612687:1 4929159:443646:1 252711:372841:1 4929159:413538:1 4929159:834176:1 4929159:4929191:1 4929159:372873:1 298065:25271…	267
78702	1437424	1464773213	14	1437424:1087655:1 1437424:1132218:1 1437424:1353272:1 1437424:1132194:1 1437424:1883910:1 1437424:80303:1 1437424:1132264:1 1437424:1132277:1 1437424:4928012:1 1437424:1322598:1 1437424:2781130:1 1437424:1883921:1 1437424:3440494:1	19
78703	1639	1464773215	11	1639:4643761:1 1639:716907:1 1639:4929208:1 1639:599021:1 1639:442246:1 1639:3333643:1 1639:2620442:1 1639:780988:1 1639:3591491:1 1639:2773535:1	10
78704	508117	1464773215	12	508117:4390732:1 508117:2415210:1 508117:4929216:1 508117:3682038:1 508117:4929211:1 508117:4929215:1 508117:3280596:1 508117:1266048:1 508117:4929214:1 508117:4929213:1 508117:4929212:1	8
78705	993586	1464773215	21	993586:2868022:1 993586:4929221:1 993586:1785951:1 993586:4929220:1 993586:4929218:1 993586:1102899:1 993586:4929219:1 993586:4837540:1 993586:10128:1 993586:663:1 993586:1285054:1 993586:3261526:1 993586:1313674:1 993586:316082:1 993586:9175:1 993586:993423:1 993586:385930:1 993586:385935:1	7
78706	93782	1464773216	10	93782:4371029:1 93782:758163:1 93782:871459:1 93782:905456:1 93782:288529:1 93782:93782:1 93782:3921027:1 4371029:386639:1 93782:2304971:1	5
78707	140153	1464773217	203	140153:4929382:1 140153:4929393:1 140153:4929435:1 140153:4929398:1 140153:4929451:1 140153:4929348:1 140153:4929413:1 140153:4929317:1 140153:4929378:1 140153:4929386:1 140153:628904:1 140153:4929450:1 140153:4886283:1 140153:4808000:1 140153:67653:1 140153:4705792:1 140153:4853736:1 140153:1234110:1 140153:4929385:1 140153:4929321:1 140153:4929427:1 140153:3949742:1 140153:4929437:1 140153:4929…	324
78708	3317641	1464773217	51	3317641:1279406:1 3317641:176782:1 3317641:1775227:1 3317641:939384:1 3317641:205872:1 3317641:1774560:1 3317641:206214:1 3317641:2862400:1 3317641:291439:1 3317641:1838873:1 3317641:939477:1 3317641:1774349:1 3317641:1387767:1 3317641:206437:1 3317641:325078:1 3317641:1774411:1 3317641:1388107:1 3317641:1272439:1 3317641:205556:1 3317641:177096:1 3317641:1387497:1 3317641:541582:1 3317641:177590…	0
78709	2976465	1464773221	10	2976465:315401:1 2976465:1395460:1 2976465:157759:1 2976465:568799:1 2976465:130755:1 2976465:396960:1 2976465:396953:1 2976465:2976465:1	11
78712	4919008	1464773221	51	4919008:1775444:1 4919008:206817:1 4919008:205472:1 4919008:205770:1 4919008:395918:1 4919008:1775120:1 4919008:1279394:1 4919008:678736:1 4919008:1774230:1 4919008:1774838:1 4919008:205828:1 4919008:2511801:1 4919008:397833:1 4919008:1387470:1 4919008:206597:1 4919008:1049739:1 4919008:36475:1 4919008:341395:1 4919008:1838316:1 4919008:60895:1 4919008:541203:1 4919008:730933:1 4919008:555844:1 4…	0
78716	1033948	1464773223	18	1033948:2382739:1 1033948:1014090:1 1033948:4929535:1 1033948:4929540:1 1033948:4929529:1 1033948:4929539:1 1033948:983522:1 1033948:1991461:1 1033948:1029417:1 1033948:4929534:1 1033948:4929538:1 1033948:4753454:1 1033948:4492948:1 1033948:2499611:1 1033948:4929537:1 1033948:84893:1 1033948:194006:1	15
78718	1556196	1464773223	17	1556196:3595064:1 1556196:1209203:1 1556196:1235767:1 1556196:1029919:1 1556196:4929555:1 1556196:4249813:1 1556196:4877400:1 1556196:622308:1 1556196:4929556:1 1556196:4276310:1 1556196:4929558:1 1556196:4929557:1 1556196:3268936:1 1556196:2516176:1 1556196:4929552:1 1556196:1142053:1	23
78719	4929559	1464773225	51	4929559:1838287:1 4929559:333115:1 4929559:541571:1 4929559:1775015:1 4929559:332719:1 4929559:1776367:1 4929559:348714:1 4929559:2890794:1 4929559:1387976:1 4929559:1776229:1 4929559:321334:1 4929559:175543:1 4929559:333112:1 4929559:828567:1 4929559:206194:1 4929559:206548:1 4929559:205583:1 4929559:541905:1 4929559:205934:1 4929559:175576:1 4929559:1387962:1 4929559:481805:1 4929559:205436:1 4…	0
78720	1341888	1464773225	49	1341888:338763:1 1341888:2984540:1 1341888:338809:1 1341888:1069672:1 1341888:3617381:1 1341888:338921:1 1341888:1420660:1 1341888:338795:1 1341888:3230730:1 1341888:1019224:1 1341888:596340:1 1341888:346982:1 1341888:774758:1 1341888:338762:1 1341888:4400690:1 338922:334603:1 1341888:283097:1 1341888:347036:1 1341888:1329721:1 1341888:338861:1 1341888:1420712:1 162687:346817:1 1341888:599381:1 1…	57
78722	544999	1464773226	12	544984:1634729:1 544999:544984:1 544999:544992:1 544999:2416677:1 544999:1100810:1 544999:1091172:1 544999:1818470:1 544999:204830:1 544999:1100907:1 544999:2361425:1 544999:544983:1	0
78723	4929567	1464773226	70	4929567:1467510:1 4929567:1467113:1 4929567:1467412:1 4929567:4929568:1 4929567:1120167:1 4929567:1466518:1 4929567:1467032:1 4929567:1119922:1 4929567:561530:1 4929567:1588985:1 4929567:37872:1 4929567:37862:1 4929567:37827:1 4929567:37817:1 4929567:857517:1 4929567:1467116:1 4929567:37831:1 4929567:1590747:1 4929567:655991:1 4929567:37841:1 4929567:570951:1 4929567:561505:1 4929567:1034822:1 49…	6
78726	2993151	1464773227	14	2993151:565099:1 2993151:408463:1 2993151:1024982:1 2993151:1333640:1 2993151:538403:1 2993151:454299:1 2993151:1281818:1 2993151:372191:1 2993151:419337:1 2993151:2288364:1 2993151:145173:1 2993151:454347:1	43
78727	4929577	1464773227	130	4929577:306274:1 4929577:3652005:1 4929577:4902548:1 4929577:637537:1 4929577:4239258:1 4929577:655968:1 4929577:3099340:1 4929577:1467427:1 4929577:1467514:1 4929577:1467132:1 4929577:1467412:1 4929577:141606:1 4929577:1089922:1 4929577:1467169:1 4929577:1467287:1 4929577:123641:1 4929577:1467424:1 4929577:1391677:1 4929577:171358:1 4929577:1391700:1 4929577:561544:1 4929577:1591175:1 4929577:14…	6
78728	530944	1464773231	136	530944:1425239:1 94877:2641686:1 94841:94978:1 530944:2166796:1 2418172:95027:1 1676876:94785:1 530944:2418276:1 530944:94560:1 530944:2417293:1 366282:3119645:1 530944:94927:1 530944:366727:1 530944:1233480:1 530944:366213:1 530944:366949:1 366282:94337:1 530944:366943:1 530944:210570:1 530944:1724484:1 530944:168805:1 366282:94774:1 530944:366827:1 530944:1328322:1 530944:95026:1 530944:94285:1…	72
78729	583727	1464773231	26	583727:655755:1 583727:154774:1 583727:583734:1 583727:2290996:1 655755:547470:1 583727:4929583:1 583727:2954008:1 4920073:3652268:1 583727:4920073:1 583727:279129:1 583727:774361:1 583727:105717:1 583727:60276:1 583727:3881419:1 583727:847546:1 583727:576240:1 583727:4929585:1 583727:2953997:1 583727:443329:1 583727:454998:1 583727:442893:1 583727:174486:1 583727:583761:1 583727:1438331:1	22
78731	4929588	1464773232	11	4929588:4929628:1 4929588:4929626:1 4929588:4929612:1 4929588:4929622:1 4929588:4929623:1 4929588:4929624:1 4929588:4929625:1 4929588:4929627:1 4929588:3548232:1	48
78733	1576429	1464773234	71	1576429:274263:1 1576429:140315:1 1576429:4894313:1 1576429:422889:1 587878:1209146:1 1576429:3246562:1 1576429:598597:1 1576429:587895:1 587858:622856:1 1576429:999386:1 1576429:1788632:1 1576429:1076876:1 587878:622824:1 1576429:1076831:1 1576429:552005:1 1576429:635793:1 1576429:587890:1 587878:635811:1 1576429:256353:1 587859:77979:1 1576429:528162:1 1576429:587866:1 1576429:673009:1 1576429:…	45
78734	4929641	1464773234	36	4929641:2901007:1 4929641:4929648:1 4929641:239237:1 4929641:2468642:1 4929641:152282:1 4929641:1063380:1 4929641:4929651:1 4929641:4700399:1 2468642:4929646:1 4929641:4599292:1 4929641:342342:1 4929641:2468639:1 4929641:3283476:1 4929641:4929650:1 4929641:342281:1 2468642:2468642:1 2468642:2129795:1 4929641:2129795:1 4929641:2129808:1 4929641:4929649:1 4929641:4929647:1 4929641:4700406:1 4929641…	18
78738	2641096	1464773237	32	94791:1292216:1 2641096:94791:1 94866:94398:1 94739:94560:1 2640855:94739:1 94739:94640:1 94739:94845:1 94791:95015:1 2641096:366148:1 2641096:2166797:1 94845:94846:1 2641096:94683:1 2641096:95062:1 94791:94791:1 94739:94531:1 94739:1935740:1 94845:94263:1 94739:94708:1 94739:2640855:1 94739:95015:1 94739:94572:1 366165:94866:1 94791:94739:1 2641096:366165:1 94739:94774:1 94739:343122:1 94739:947…	1
78739	4929669	1464773236	29	4929669:1400024:1 4929669:2495939:1 4929669:404208:1 4929669:4929687:1 4929669:4929685:1 4929669:4929670:1 4929669:4394722:1 4929669:2420664:1 4929669:4929684:1 4929669:4929693:1 4929669:4929694:1 4929669:4929679:1 4929669:2179201:1 4929669:4929690:1 4929669:1067325:1 4929669:2163335:1 4929669:1631140:1 4929669:3310880:1 4929669:4929686:1 4929669:1534705:1 4929669:2930320:1 4929669:1355024:1 4929…	24
78740	1219290	1464773238	57	1219290:4929717:1 1219290:1219312:1 1219290:4386729:1 1219290:3532521:1 1219290:2005256:1 1219290:3128391:1 1219290:1722746:1 1219290:2765350:1 1219290:4929701:1 1219290:4929739:1 1219290:4929738:1 4929701:4929736:1 1219290:4929730:1 1219290:4551135:1 1219290:2808660:1 1219290:4929718:1 1219290:1293171:1 1219290:4929742:1 1219290:4929744:1 1219290:968859:1 1219290:4929741:1 1219290:4248180:1 1219…	102
78741	1291478	1464773238	52	1291478:890626:1 1291478:4929776:1 1291478:1649065:1 1291478:3784826:1 1291478:1008941:1 1291478:4603195:1 1291478:4929763:1 1291478:4117470:1 1291478:884720:1 1291478:3420147:1 1291478:4929771:1 1291478:1241494:1 1291478:318675:1 1291478:728957:1 1291478:4929773:1 1291478:4680330:1 1291478:4542981:1 1291478:3611026:1 1291478:4929774:1 1291478:3461132:1 1291478:4929767:1 1291478:4929761:1 1291478…	0
78742	2255024	1464773239	650	210529:3038666:1 1935713:94675:1 124524:80606:1 2255024:2416770:1 2255024:153864:1 2255024:366390:1 124524:1935614:1 2255024:1366121:1 2416853:94508:1 2255024:2419073:1 2417263:2417389:1 153828:3038789:1 2255024:95096:1 2255024:3068843:1 2417192:126804:1 2255024:1935722:1 210180:119194:1 2255024:722162:1 366803:366547:1 1935713:366962:1 366906:366930:1 2417347:94816:1 1712603:94437:1 2255024:2417…	166
78751	4929819	1464773247	17	4929819:891692:1 440554:595001:1 4929819:4929823:1 4929819:2016555:1 440554:4929827:1 4929819:440554:1 4929819:282453:1 4929819:589896:1 4929819:170:1 4929819:2016679:1 170:2389079:1 4929819:426284:1 440554:4929826:1 4929819:4929824:1 170:590095:1 4929819:689871:1	26
78753	2163655	1464773248	35	2163655:198689:1 1837381:162610:1 2163655:1310516:1 443205:3859058:1 443205:4929864:1 2163655:316321:1 2163655:4002109:1 2163655:443205:1 1837381:4271249:1 2163655:2261885:1 1837381:360021:1 2163655:461259:1 2163655:2879784:1 1837381:724319:1 1837381:342263:1 2163655:3269031:1 275471:1837381:1 2163655:543335:1 1837381:162601:1 2163655:272627:1 2163655:316818:1 2163655:162618:1 2163655:443283:1 21…	69
78754	4929869	1464773249	47	651280:716017:1 4929869:723192:1 1256008:329010:1 601276:327306:1 408254:469066:1 4929870:1322025:1 4929869:4929873:1 651280:1428471:1 840968:1322026:1 4929870:427006:1 4929869:1648217:1 651280:680007:1 651280:1428478:1 329025:2514735:1 486684:329047:1 4929869:1576752:1 840968:408254:1 427006:329025:1 329047:408254:1 329025:486684:1 651280:124789:1 4929870:329576:1 408254:93650:1 4929869:651280:1…	66
78755	1642898	1464773250	15	4929878:4929878:1 4929878:1446585:1 4929878:1642898:1 1446585:4929879:1 1446596:4929878:1 1446585:4929878:1 4929878:1642902:1 1642898:1446585:1 1642898:4929878:1 4929878:1440260:1 4929878:1446596:1	6
78756	3300474	1464773251	17	3300474:807799:1 3408417:3300435:1 3300474:300252:1 3408417:1893427:1 3300474:2708338:1 3408417:405924:1 807799:719655:1 3300474:3619208:1 3408417:1335405:1 3300474:3408417:1 3408417:2094920:1 3300474:430603:1 3300474:2987454:1 3300474:4906626:1 3300474:2839757:1 3300474:2877535:1	7
78759	3436109	1464773255	15	3436109:726157:1 3436109:1920371:1 3436109:1819407:1 3436109:4929892:1 3436109:2101912:1 3436109:3991832:1 3436109:344553:1 3436109:194334:1 3436109:4929890:1 3436109:201283:1 3436109:2388706:1 3436109:4929891:1 3436109:492465:1	8
78760	4929893	1464773257	10	4929893:838099:1 4929893:838122:1 4929893:3644847:1 4929893:4721313:1 4929893:4721315:1 4929893:4929896:1 4929893:838136:1 4929893:838093:1 4929893:838118:1	17
78761	1024236	1464773257	302	486930:1075177:1 440564:1083188:1 197530:2383892:1 486930:310183:1 193861:1677407:1 4929917:890142:1 2806981:1446280:1 193861:4213409:1 4929917:441245:1 1075127:3641170:1 306001:3411277:1 486930:994791:1 1566838:2806981:1 828817:486941:1 1024236:1349378:1 1024236:874178:1 4929917:174773:1 1024236:1566838:1 344421:1566836:1 440564:583800:1 486930:4580272:1 486930:486951:1 486930:4249781:1 486930:3…	1501
78765	2687706	1464773259	10	2687706:166928:1 2687706:2687707:1 2687706:2285160:1 166928:7475:1 2687706:1050857:1 2687706:1699556:1 2687706:7656:1 2687706:1699554:1 2687706:1051628:1	14
78766	2419131	1464773259	190	2419292:4594206:1 2419292:94894:1 2419131:2641313:1 2419131:366674:1 2419131:94680:1 1712603:4386110:1 2419131:4366397:1 210380:366183:1 2419131:94285:1 1712603:343117:1 4594192:366995:1 2832619:3896757:1 343117:210313:1 2419131:2641266:1 2832599:4930283:1 2419131:366255:1 2417192:1328336:1 2419131:135209:1 2417192:10873:1 94495:2418510:1 2419131:2416686:1 2419131:2418019:1 1712603:131217:1 24191…	0
78767	1348835	1464773260	471	1348835:4298797:1 1348835:4930992:1 1348835:3313258:1 1348835:557705:1 1348835:490710:1 1348835:3648498:1 1348835:4875059:1 1348835:3641886:1 1348835:2026089:1 1348835:1080966:1 1348835:1391756:1 1348835:1270956:1 1348835:4476231:1 1348835:282335:1 1348835:4931575:1 1348835:4931513:1 1348835:78088:1 1348835:4931464:1 1348835:3310185:1 1348835:4931543:1 1348835:182099:1 1348835:2812813:1 1348835:2…	9624
78768	4933498	1464773262	56	4933498:3118732:1 4933498:2438406:1 4933498:306878:1 4933498:4933512:1 4933498:4933513:1 4933498:4933514:1 4933498:251195:1 4933498:1829449:1 4933498:1297258:1 4933498:1535553:1 4933498:1440144:1 4933498:4933515:1 4933498:161291:1 4933498:4933509:1 4933498:1829520:1 4933498:2140862:1 4933512:2455888:1 4933498:251200:1 4933498:161281:1 161291:161291:1 4933498:612925:1 4933498:311328:1 4933498:1355…	42
78769	1700306	1464773261	11	1700306:988749:1 1700306:4817058:1 1700306:4682558:1 1700306:724876:1 1700306:4370046:1 1700306:4273465:1 1700306:4520600:1 1700306:4933516:1	2
78770	901677	1464773263	12	901677:1475270:1 901677:4933520:1 901677:4933522:1 901677:4933527:1 901677:42643:1 901677:9893:1 901677:153621:1 901677:4933526:1 901677:4933523:1 901677:4933525:1 901677:2200375:1	24
78771	3845167	1464773263	18	3845167:282056:1 3845167:2450590:1 3845167:4220124:1 3845167:461866:1 3845167:2858635:1 3845167:461813:1 3845167:2808932:1 3845167:2521570:1 3845167:2157574:1 3845167:95142:1 2521570:2721957:1 3845167:3251732:1 3845167:1009102:1 3845167:1658608:1 3845167:4047360:1 3845167:4933534:1 3845167:897626:1	27
78772	360767	1464773265	16	360767:361103:1 360767:833943:1 360767:538621:1 360767:105979:1 360767:361130:1 360767:3277811:1 360767:1653482:1 360767:659594:1 360767:361429:1 360767:361397:1 360767:361370:1 360767:361393:1 360767:970294:1 360767:104412:1 104412:344492:1	3
78775	1296159	1464773268	28	1296159:4010590:1 1380010:4933551:1 1296159:4933554:1 1296159:1440285:1 1296159:4933555:1 1296159:458649:1 1296159:4640069:1 1296159:3293787:1 1296159:497701:1 1380010:4385184:1 1296159:2005164:1 1296159:989557:1 1380010:4933553:1 1296159:597331:1 1296159:1380010:1 1296159:3281497:1 1296159:4906753:1 1296159:4933549:1 1296159:496201:1 1296159:2045746:1 1296159:4933556:1 1296159:1491945:1 1296159:…	52
78779	1749606	1464773270	12	1749606:1360966:1 1749606:1533072:1 1982243:2925791:1 1749606:627382:1 1749606:77492:1 1749606:4933585:1 1749606:2944366:1 1749606:4933586:1 1749606:3279906:1 1749606:1982243:1 1749606:4933591:1	18
78783	1378047	1464773275	21	1378047:1685365:1 1050857:2287635:1 8476:1050846:1 1378047:166934:1 1378047:196279:1 557588:1313794:1 1378047:4075516:1 1378047:4933628:1 1378047:2781602:1 1378047:1378051:1 1378047:982842:1 1050857:8476:1 2109447:410729:1 1050857:2109447:1 8476:1378059:1 1378047:1050857:1 557588:1050846:1 8476:557588:1 1378047:690497:1	17
78784	4933629	1464773275	253	4933629:2930970:1 4933629:1905950:1 4933629:1037495:1 4933629:1772320:1 4933629:4031322:1 4933629:1905880:1 4933629:3067937:1 4933629:315844:1 4933629:4933637:1 4933629:2969889:1 4933629:3067953:1 4933629:136587:1 4933629:1905920:1 4933629:315854:1 4933629:3305657:1 4933629:2660958:1 4933629:3067938:1 4933629:1700953:1 4933629:1633966:1 4933629:3730522:1 4933629:130830:1 4933629:2930986:1 4933629…	53
78785	210000	1464773276	19	210000:3680955:1 210000:1249982:1 210000:866343:1 210000:4933661:1 210000:2440429:1 210000:2800864:1 210000:4768074:1 210000:760903:1 210000:1499481:1 210000:3520885:1 210000:777876:1 210000:4933659:1 210000:4933662:1 210000:403416:1 210000:3444767:1 210000:4933655:1 210000:1360631:1 210000:4933660:1	10
78786	2419881	1464773277	660	2419881:1047315:1 1455599:566983:1 404880:1909146:1 2419881:353865:1 2419881:1818446:1 2316303:898549:1 2419881:2484199:1 2419881:4907211:1 2419881:1089510:1 2419881:616395:1 2173329:2173484:1 2419881:331176:1 2419881:1370069:1 2309593:723985:1 2419881:1393123:1 2419881:4933879:1 4824969:4824996:1 2419881:2419725:1 2419881:32215:1 2419881:4036720:1 2419881:2397276:1 1455599:1939207:1 2419881:3979…	914
78789	1040953	1464773279	18	1040953:766933:1 1040953:4934224:1 1040953:513559:1 1040953:1300595:1 1040953:3627:1 1040953:1779857:1 1040953:1545259:1 1040953:555634:1 1040953:4934225:1 1040953:2169346:1 3627:3345623:1 3627:2217606:1 1040953:1575171:1 1040953:2167779:1 1040953:2122319:1 1040953:403007:1 1040953:252237:1	162
[truncated: 1,608 more rows]
