# Supplementary material for: Structural-topic aware deep neural networks for information cascade prediction
Source: PeerJ Comput Sci. 2024 Feb 19;10:e1870. doi: 10.7717/peerj-cs.1870 (PMC10909194; doi:10.7717/peerj-cs.1870)
Supplement: Supplemental Information 3 [file peerj-cs-10-1870-s003.zip]

Archive with 18 entries (14 files):
- STDNN_code/deeplearning/run_sparse.py
- STDNN_code/deeplearning/preprocess.py
- STDNN_code/deeplearning/model_sparse.py
- STDNN_code/deeplearning/config.py
- data_processing/topic_model.py
- data_processing/preprocess.py
- data_processing/main.py
- data_processing/data_preprocessing.py
- data_processing/data_integration.py
- README.md
- the project instruction.txt
- STDNN_code/gen_sequence/config.py
- STDNN_code/gen_sequence/gen_shortestpath.py
- STDNN_code/gen_sequence/
- STDNN_code/deeplearning/
- STDNN_code/
- data_processing/dataset.py
- data_processing/
