# Supplementary material for: Structural-topic aware deep neural networks for information cascade prediction
Source: PeerJ Comput Sci. 2024 Feb 19;10:e1870. doi: 10.7717/peerj-cs.1870 (PMC10909194; doi:10.7717/peerj-cs.1870)
Supplement: Supplemental Information 3 [file peerj-cs-10-1870-s003.zip › STDNN_code/deeplearning/preprocess.py]

import numpy as np
import six.moves.cPickle as pickle
import config
LABEL_NUM = 0
#LABEL_NUM = 2
#NUM_SEQUENCE = 1000


# trans the original ids to 0~n-1
class IndexDict:
    def __init__(self, original_ids):
        self.original_to_new = {}
        self.new_to_original = [] #idmap stores original data
        cnt = 0
        for i in original_ids:
            new = self.original_to_new.get(i, cnt) #extract the value corresponding to keyword i, (cnt is the address)
            if new == cnt:
                self.original_to_new[i] = cnt #here is the dictionary
                cnt += 1
                self.new_to_original.append(i)
        with open("original_to_new_map.pkl",'wb') as fo:
            pickle.dump(self.original_to_new,fo)
        # print("dictionary original_to_new",self.original_to_new)

    def new(self, original):
        if type(original) is int:
            return self.original_to_new[original]
        else:
            if type(original[0]) is int:
                return [self.original_to_new[i] for i in original]
            else:
                return [[self.original_to_new[i] for i in l] for l in original]

    def original(self, new):
        if type(new) is int:
            return self.new_to_original[new]
        else:
            if type(new[0]) is int:
                return [self.new_to_original[i] for i in new]
            else:
                return [[self.new_to_original[i] for i in l] for l in new]

    def length(self):
        return len(self.new_to_original)


# trainsform the sequence to list
def sequence2list(filename):
    graphs = {}
    # with open(DATA_PATH + 'random_walks_train.txt', 'r') as f:
    with open(filename, 'r') as f:
        for line in f:
            walks = line.strip().split('\t')
            graphs[walks[0]] = []
            for i in range(1, len(walks)):
                s = walks[i].split(":")[0]
                t = walks[i].split(":")[1]
        #print s,flename
                graphs[walks[0]].append([[int(xx) for xx in s.split(",")], int(t)])
            # print "graph",graphs[walks[0]]
                # graphs[walks[0]].append([int(x.split(":")[0]) for x in walks[i].split()])
    return graphs


# read label and size from cascade file
def read_labelANDsize(filename):
    labels = {}
    sizes = {}
    with open(filename, 'r') as f:
        for line in f:
            profile = line.split('\t')
            labels[profile[0]] = profile[-1]
            sizes[profile[0]] = int(profile[3])
    return labels,sizes


def get_original_ids(graphs):
    original_ids = set() #create an unordered set of non-repeating elements
    for graph in graphs.keys():
        for walk in graphs[graph]:
            # print graph,walk
            # print "walk",walk[0],walk[1]
            for i in walk[0]:
                original_ids.add(i)
    print ("length of original isd:",len(original_ids))
    return original_ids


def write_XYSIZE_data(graphs, labels, sizes, LEN_SEQUENCE, NUM_SEQUENCE, index, filename):
    # get the x,y,and size  data
    blank_template = []
    for i in range(LEN_SEQUENCE):
        blank_template.append(index.new(-1))
    print ("blank_template",len(blank_template),blank_template)
    x_data = []
    y_data = []
    sz_data = []
    time_data = []
    rnn_index = []
    for key, graph in graphs.items():
        # print key
        label = labels[key].split()
        y = int(label[LABEL_NUM])
        temp = []
        temp_time = []
        temp_index = []
        count = 0
        size_temp = len(graph)
        if size_temp != sizes[key]:
            print(size_temp, sizes[key])
        for walk in graph:
            # print walk
            temp_walk = []
            walk_time = walk[1]
            temp_time.append(walk_time)
            temp_index.append(len(walk[0]))
            # print walk
            for w in walk[0]:
                temp_walk.append(index.new(w))
            while len(temp_walk) < LEN_SEQUENCE:
                temp_walk.append(index.new(-1))
            # print temp_walk
            temp.append(temp_walk)
            count += 1
        x_data.append(temp)
        y_data.append(np.log(y+1.0)/np.log(2.0))
        sz_data.append(size_temp)
        time_data.append(temp_time)
        rnn_index.append(temp_index)
    #print x_data
    #print(len(x_data), len(x_data[0]), len(x_data[0][0]))
    pickle.dump((x_data, y_data, sz_data, time_data, rnn_index, index.length()), open(filename, 'wb'))


def get_maxsize(sizes):
    max_size = 0
    for cascadeID in sizes:
        # print cascadeID,sizes[cascadeID]
        max_size = max(max_size, sizes[cascadeID])
    print("max_size", max_size)
    return max_size


def get_max_length(graphs):
    max_overlap = 0
    len_sequence = 0
    max_num = 0
    for cascadeID in graphs:
        max_num = max(max_num,len(graphs[cascadeID]))
        for sequence in graphs[cascadeID]:
            len_sequence = max(len_sequence,len(sequence[0]))
    print ("max_num:",max_num)
    return len_sequence


if __name__ == "__main__":

    graphs_train = sequence2list(config.shortestpath_train)
    graphs_val = sequence2list(config.shortestpath_val)
    graphs_test = sequence2list(config.shortestpath_test)

    # labels_train ,sizes_train = read_labelANDsize(DATA_PATH+"cascade_train.txt")
    # labels_val , sizes_val = read_labelANDsize(DATA_PATH+"cascade_val.txt")
    # labels_test , sizes_test = read_labelANDsize(DATA_PATH+"cascade_test.txt")
    #
    #
    #
    labels_train, sizes_train = read_labelANDsize(config.cascade_train)
    labels_val, sizes_val = read_labelANDsize(config.cascade_val)
    labels_test, sizes_test = read_labelANDsize(config.cascade_test)


    NUM_SEQUENCE = max(get_maxsize(sizes_train), get_maxsize(sizes_val), get_maxsize(sizes_test))
    print("Number of sequence:", NUM_SEQUENCE)
    NUM_SEQUENCE = (NUM_SEQUENCE/20+1)*20
    print(NUM_SEQUENCE)

    LEN_SEQUENCE_train = get_max_length(graphs_train)
    LEN_SEQUENCE_val = get_max_length(graphs_val)
    LEN_SEQUENCE_test = get_max_length(graphs_test)
    LEN_SEQUENCE = max(LEN_SEQUENCE_train, LEN_SEQUENCE_val, LEN_SEQUENCE_test)
    print("\nlength of sequence:", LEN_SEQUENCE)
    print(LEN_SEQUENCE_train, LEN_SEQUENCE_val, LEN_SEQUENCE_test)

    # get the total original_ids and tranform the index from 1 ~n-1
    original_ids = get_original_ids(graphs_train)\
                    .union(get_original_ids(graphs_val))\
                    .union(get_original_ids(graphs_test)) #union() is used to integrate all data sets with unique items
    # for i in range(LEN_SEQUENCE+1):
    #     original_ids.add(0-i-1)
    original_ids.add(-1) #first comment on 3.14
    print("lenth of original_ids:", len(original_ids))

    index = IndexDict(original_ids)
    pickle.dump((index.new_to_original), open("idmap.pkl", 'wb'))
    # write the x,y,and size  data
    write_XYSIZE_data(graphs_train, labels_train, sizes_train, LEN_SEQUENCE, NUM_SEQUENCE, index, config.train_pkl)
    write_XYSIZE_data(graphs_val, labels_val, sizes_val, LEN_SEQUENCE, NUM_SEQUENCE, index, config.val_pkl)
    write_XYSIZE_data(graphs_test, labels_test, sizes_test, LEN_SEQUENCE, NUM_SEQUENCE, index, config.test_pkl)

    # write the node information
    pickle.dump((len(original_ids),NUM_SEQUENCE, LEN_SEQUENCE), open(config.information, 'wb'))
