# Supplementary material for: Structural-topic aware deep neural networks for information cascade prediction
Source: PeerJ Comput Sci. 2024 Feb 19;10:e1870. doi: 10.7717/peerj-cs.1870 (PMC10909194; doi:10.7717/peerj-cs.1870)
Supplement: Supplemental Information 3 [file peerj-cs-10-1870-s003.zip › STDNN_code/deeplearning/config.py]

import math
# DATA_PATHA = "../data/weibo/1h" #subfolder
# DATA_PATHA = "../data/aps/5years"
DATA_PATHA = "../data/aps/9years"

#filepath
cascade_train = DATA_PATHA+"/cascade_train.txt"
cascade_val = DATA_PATHA+"/cascade_val.txt"
cascade_test = DATA_PATHA+"/cascade_test.txt"
shortestpath_train = DATA_PATHA+"/shortestpath_train.txt"
shortestpath_val = DATA_PATHA+"/shortestpath_val.txt"
shortestpath_test = DATA_PATHA+"/shortestpath_test.txt"
train_pkl = DATA_PATHA+"/data_train.pkl"
val_pkl = DATA_PATHA+"/data_val.pkl"
test_pkl = DATA_PATHA+"/data_test.pkl"
information = DATA_PATHA+"/information.pkl"

#parameters
observation = 9*356*24*60*60-1 #7 years
print("observation time", observation)
n_time_interval = 36 #60/10=6 is weibo 5*12/3=20 is aps 7*12/3=28
print("the number of time interval:", n_time_interval)
time_interval = math.ceil((observation+1)*1.0/n_time_interval)
print("time interval:", time_interval)
