# Supplementary material for: Structural-topic aware deep neural networks for information cascade prediction
Source: PeerJ Comput Sci. 2024 Feb 19;10:e1870. doi: 10.7717/peerj-cs.1870 (PMC10909194; doi:10.7717/peerj-cs.1870)
Supplement: Supplemental Information 3 [file peerj-cs-10-1870-s003.zip › the project instruction.txt]

In the document, STDNN_code is all the codes related to the paper
It mainly optimizes the user embedding by referring to the algorithm of DeepHawkes, and then calculates
The data_processing file is mainly used to preprocess the data so that it can be input into our STDNN model
