# Supplementary material for: Structural-topic aware deep neural networks for information cascade prediction
Source: PeerJ Comput Sci. 2024 Feb 19;10:e1870. doi: 10.7717/peerj-cs.1870 (PMC10909194; doi:10.7717/peerj-cs.1870)
Supplement: Supplemental Information 3 [file peerj-cs-10-1870-s003.zip › STDNN_code/gen_sequence/config.py]

DATA_PATHA = "../data/weibo/1h"
cascades = "../data/weibo/dataset_weibo.txt"
cascade_train  = DATA_PATHA+"/cascade_train.txt"
cascade_val = DATA_PATHA+"/cascade_val.txt"
cascade_test = DATA_PATHA+"/cascade_test.txt"
shortestpath_train = DATA_PATHA+"/shortestpath_train.txt"
shortestpath_val = DATA_PATHA+"/shortestpath_val.txt"
shortestpath_test = DATA_PATHA+"/shortestpath_test.txt"
observation_time = 3600
